# Supplementary material for: Model of Ploughing Cortical Bone with Single-Point Diamond Tool
Source: Materials (Basel). 2021 Oct 29;14(21):6530. doi: 10.3390/ma14216530 (PMC8585360; doi:10.3390/ma14216530)
Supplement: Supplementary file 1 [file materials-14-06530-s001.zip]

Archive with 20 entries (20 files):
- 05-1.txt
- 05-2.txt
- 05-3.txt
- 05-4.txt
- 05-5.txt
- 06-1.txt
- 06-2.txt
- 06-3.txt
- 06-4.txt
- 06-5.txt
- 07-1.txt
- 07-2.txt
- 07-3.txt
- 07-4.txt
- 07-5.txt
- 08-1.txt
- 08-2.txt
- 08-3.txt
- 08-4.txt
- 08-5.txt
