# Supplementary material for: Model of Ploughing Cortical Bone with Single-Point Diamond Tool
Source: Materials (Basel). 2021 Oct 29;14(21):6530. doi: 10.3390/ma14216530 (PMC8585360; doi:10.3390/ma14216530)
Supplement: Supplementary file 1 [file materials-14-06530-s001.zip › 05-1.txt]

DynoWare	Version 2.6.5.16
Path:	C:\Users\CJ\Desktop\����0909\
Filename:	05б1.dwd
Config ID:	05б1.cfg
Setup ID:	0
Manipulated:	0
Filename 1:	
Filename 2:	
Date:	2020��9��9��
Time:	15:13:37
Sampling rate [Hz]:	1000
Measuring time [s]:	30
Delay time [s]:	0
Cycle time [s]:	0
Cycles:	1
Samples per channel:	30001
Cycle interval:	0
Cycle No:	1
Time	Ch1	Ch2	Ch3
s	N	N	N
0	0.152588	-0.671387	0.762939
0.001	-0.488281	-1.34277	0.671387
0.002	-0.732422	-1.49536	0.793457
0.003	-0.793457	-1.00708	0.396729
0.004	-0.488281	-0.732422	0.823975
0.005	-0.762939	-0.88501	0.823975
0.006	-0.762939	-1.70898	0.0915527
0.007	-0.457764	-1.70898	0.610352
0.008	-0.152588	-1.19019	1.15967
0.009	-0.305176	-0.701904	1.06812
0.01	-1.06812	-0.793457	0.946045
0.011	-0.427246	-1.37329	0.366211
0.012	-0.335693	-1.49536	0.762939
0.013	-0.305176	-0.793457	0.946045
0.014	0.335693	-0.976563	0.701904
0.015	0.244141	-1.40381	0.793457
0.016	-0.610352	-1.46484	0.701904
0.017	-0.640869	-1.52588	0.823975
0.018	-0.488281	-1.00708	0.671387
0.019	-0.366211	-1.0376	0.915527
0.02	-0.488281	-1.00708	0.976563
0.021	-0.823975	-1.43433	0.640869
0.022	-0.213623	-1.98364	0.946045
0.023	-0.335693	-1.61743	1.09863
0.024	0.0915527	-0.823975	0.915527
0.025	-0.213623	-0.793457	0.671387
0.026	-0.762939	-1.2207	0.518799
0.027	-0.671387	-1.37329	0.183105
0.028	-0.518799	-1.25122	0.579834
0.029	0.0305176	-0.946045	0.976563
0.03	-0.0305176	-0.762939	0.854492
0.031	-0.305176	-1.06812	0.762939
0.032	-0.12207	-1.28174	0.610352
0.033	-0.0610352	-1.25122	0.457764
0.034	-0.244141	-1.0376	1.06812
0.035	-0.274658	-1.00708	0.976563
0.036	-0.0915527	-1.46484	1.06812
0.037	-0.518799	-1.49536	0.976563
0.038	-0.0305176	-1.40381	0.762939
0.039	-0.183105	-1.40381	0.366211
0.04	-0.946045	-1.34277	1.06812
0.041	-1.2207	-1.2207	0.976563
0.042	-0.640869	-1.37329	0.732422
0.043	-0.762939	-1.00708	1.09863
0.044	-0.183105	-1.28174	1.28174
0.045	-0.305176	-1.34277	0.640869
0.046	-0.366211	-1.49536	0.823975
0.047	-0.549316	-1.28174	0.640869
0.048	-0.549316	-0.701904	0.274658
0.049	-0.854492	-0.946045	0.366211
0.05	-0.640869	-1.2207	0.488281
0.051	-0.366211	-1.64795	0.579834
0.052	-0.396729	-1.12915	0.610352
0.053	-0.12207	-1.31226	0.640869
0.054	-0.305176	-1.28174	0.366211
0.055	-0.335693	-1.25122	0.793457
0.056	-0.88501	-1.37329	0.762939
0.057	-0.305176	-1.34277	1.15967
0.058	-0.579834	-0.823975	1.2207
0.059	0.0915527	-0.88501	0.732422
0.06	-0.335693	-1.49536	0.762939
0.061	-0.244141	-1.34277	1.31226
0.062	-0.396729	-1.58691	0.823975
0.063	-0.305176	-0.88501	0.854492
0.064	-0.671387	-0.915527	1.19019
0.065	-0.88501	-0.854492	1.09863
0.066	-1.00708	-1.61743	0.366211
0.067	-0.396729	-1.2207	0.579834
0.068	-0.366211	-0.488281	1.06812
0.069	0.0305176	-0.549316	0.946045
0.07	-0.518799	-1.0376	0.946045
0.071	-0.823975	-1.89209	0.701904
0.072	-0.854492	-1.0376	1.12915
0.073	-0.640869	-0.518799	1.19019
0.074	-0.366211	-0.823975	0.915527
0.075	-0.549316	-1.43433	0.457764
0.076	-0.0915527	-1.67847	0.640869
0.077	0.0305176	-1.46484	0.671387
0.078	0.305176	-0.854492	0.640869
0.079	-0.640869	-0.915527	0.88501
0.08	-0.88501	-1.5564	0.488281
0.081	-0.579834	-1.67847	0.610352
0.082	-0.518799	-1.46484	0.518799
0.083	-0.244141	-1.06812	0.671387
0.084	-0.366211	-1.28174	0.854492
0.085	-0.854492	-1.19019	0.640869
0.086	-0.854492	-1.37329	0.488281
0.087	-1.00708	-1.2207	0.88501
0.088	-0.854492	-0.823975	0.823975
0.089	-0.549316	-0.854492	0.762939
0.09	-0.183105	-1.40381	1.0376
0.091	-0.335693	-1.34277	0.976563
0.092	-0.579834	-1.19019	0.88501
0.093	-0.732422	-1.00708	1.06812
0.094	-0.396729	-0.88501	0.335693
0.095	-0.823975	-1.06812	0.88501
0.096	-0.579834	-1.40381	0.610352
0.097	-0.671387	-1.5564	0.701904
0.098	-0.427246	-1.64795	0.640869
0.099	-0.335693	-1.06812	1.2207
0.1	-0.732422	-1.09863	0.396729
0.101	-0.823975	-1.40381	0.183105
0.102	-1.2207	-1.52588	0.335693
0.103	-0.915527	-1.06812	0.457764
0.104	-0.88501	-1.19019	0.701904
0.105	-0.457764	-0.946045	1.31226
0.106	-0.915527	-1.49536	0.366211
0.107	-0.701904	-1.64795	0.610352
0.108	-0.640869	-1.37329	0.427246
0.109	-0.701904	-0.823975	0.823975
0.11	-0.457764	-0.732422	1.00708
0.111	-0.915527	-1.09863	0.854492
0.112	-0.427246	-1.40381	0.854492
0.113	-0.732422	-1.0376	0.823975
0.114	-0.213623	-0.88501	1.37329
0.115	-0.0305176	-1.00708	0.762939
0.116	-0.701904	-1.2207	1.25122
0.117	-1.0376	-1.0376	0.946045
0.118	-1.0376	-0.823975	0.946045
0.119	-0.244141	-0.762939	1.06812
0.12	-0.427246	-1.12915	0.732422
0.121	-0.305176	-1.34277	0.762939
0.122	-0.183105	-1.40381	0.762939
0.123	-0.0305176	-0.976563	1.12915
0.124	-0.579834	-0.823975	0.701904
0.125	-0.793457	-0.823975	0.762939
0.126	-0.854492	-1.19019	0.762939
0.127	-0.671387	-1.25122	0.335693
0.128	-0.0305176	-1.40381	0.793457
0.129	-0.12207	-1.2207	0.457764
0.13	0.183105	-1.12915	1.2207
0.131	-0.488281	-1.06812	1.31226
0.132	-0.152588	-1.0376	0.457764
0.133	-0.671387	-1.40381	0.946045
0.134	-0.854492	-1.31226	0.915527
0.135	-0.427246	-1.2207	1.06812
0.136	-0.457764	-0.915527	0.671387
0.137	-0.396729	-1.40381	1.00708
0.138	-0.305176	-1.67847	0.518799
0.139	0	-1.64795	0.549316
0.14	-0.305176	-0.88501	1.19019
0.141	-0.671387	-0.732422	0.854492
0.142	-0.88501	-1.31226	0.88501
0.143	-0.88501	-1.70898	0.488281
0.144	-0.335693	-1.46484	0.549316
0.145	0.152588	-0.915527	0.854492
0.146	-0.183105	-0.396729	0.396729
0.147	-0.0305176	-1.40381	0.549316
0.148	-0.610352	-1.92261	0.366211
0.149	-0.854492	-1.64795	1.0376
0.15	-0.762939	-0.946045	0.915527
0.151	0.0915527	-0.88501	0.427246
0.152	-0.396729	-1.40381	0.274658
0.153	-0.518799	-1.89209	0.610352
0.154	-0.335693	-1.77002	0.152588
0.155	0.0305176	-0.671387	1.12915
0.156	-0.0610352	-0.671387	0.793457
0.157	-0.579834	-1.09863	0.793457
0.158	-0.335693	-1.83105	0.12207
0.159	-0.335693	-1.58691	0.610352
0.16	0.12207	-0.793457	0.823975
0.161	-0.396729	-0.732422	0.854492
0.162	-0.518799	-1.31226	0.671387
0.163	-0.518799	-1.58691	0.488281
0.164	-0.457764	-1.12915	0.762939
0.165	-0.0610352	-1.0376	0.762939
0.166	-0.457764	-0.88501	0.396729
0.167	-0.457764	-1.58691	0.701904
0.168	-0.366211	-1.70898	0.976563
0.169	-0.244141	-1.40381	0.732422
0.17	-0.12207	-1.2207	0.518799
0.171	-0.183105	-1.06812	0.976563
0.172	-0.396729	-1.00708	0.610352
0.173	-0.549316	-1.2207	0.427246
0.174	-0.213623	-1.5564	1.0376
0.175	-0.671387	-1.43433	0.518799
0.176	-0.183105	-1.40381	0.915527
0.177	-0.671387	-1.09863	1.09863
0.178	-0.244141	-1.34277	0.762939
0.179	-0.732422	-1.28174	0.183105
0.18	-0.579834	-1.5564	0.488281
0.181	-0.213623	-1.37329	0.946045
0.182	-0.366211	-1.00708	0.854492
0.183	-0.0915527	-1.0376	0.762939
0.184	-0.793457	-1.28174	0.793457
0.185	-0.488281	-1.58691	0.854492
0.186	-0.823975	-1.12915	0.610352
0.187	-0.396729	-0.946045	0.88501
0.188	-0.579834	-0.762939	0.946045
0.189	-0.518799	-1.25122	0.671387
0.19	-0.457764	-1.67847	0.640869
0.191	-0.244141	-1.40381	0.946045
0.192	-0.183105	-1.28174	0.88501
0.193	-0.579834	-0.915527	1.2207
0.194	-1.0376	-0.915527	0.762939
0.195	-0.762939	-1.31226	0.549316
0.196	-0.915527	-1.09863	1.06812
0.197	-0.396729	-0.854492	1.00708
0.198	-0.366211	-1.0376	0.671387
0.199	-0.366211	-1.2207	1.19019
0.2	-0.488281	-0.823975	1.12915
0.201	-0.762939	-0.946045	0.488281
0.202	-0.640869	-1.09863	1.06812
0.203	-0.762939	-1.0376	0.732422
0.204	-0.793457	-1.40381	0.732422
0.205	-0.762939	-1.37329	1.0376
0.206	-0.518799	-1.58691	0.946045
0.207	-0.366211	-1.06812	1.00708
0.208	-0.579834	-1.2207	0.579834
0.209	-0.579834	-1.25122	1.06812
0.21	-0.946045	-1.09863	0.518799
0.211	-1.00708	-1.43433	0.976563
0.212	-0.88501	-1.31226	0.793457
0.213	-0.213623	-1.46484	0.640869
0.214	-0.274658	-1.19019	0.915527
0.215	-0.396729	-1.58691	0.427246
0.216	-0.701904	-1.70898	0.305176
0.217	-0.854492	-1.28174	0.488281
0.218	-0.701904	-1.09863	0.88501
0.219	-0.915527	-1.25122	0.640869
0.22	-0.701904	-1.40381	0.427246
0.221	-0.12207	-1.64795	0.488281
0.222	0.152588	-1.31226	0.946045
0.223	-0.366211	-0.823975	0.396729
0.224	-0.549316	-1.25122	1.09863
0.225	-0.88501	-1.49536	0.335693
0.226	-1.12915	-1.37329	0.823975
0.227	-1.00708	-1.09863	0.701904
0.228	-0.488281	-1.31226	0.457764
0.229	-0.213623	-1.40381	0.457764
0.23	-0.213623	-1.25122	0.732422
0.231	-0.518799	-0.88501	0.762939
0.232	-0.366211	-1.06812	0.488281
0.233	-0.610352	-1.06812	0.640869
0.234	-0.671387	-1.2207	0.701904
0.235	-0.396729	-1.06812	0.396729
0.236	-0.396729	-1.31226	0.549316
0.237	-0.244141	-1.64795	1.0376
0.238	-0.396729	-1.34277	0.518799
0.239	-0.427246	-1.06812	0.946045
0.24	-0.732422	-1.09863	1.06812
0.241	-0.854492	-1.06812	0.396729
0.242	-0.640869	-1.70898	0.610352
0.243	-0.396729	-1.5564	1.25122
0.244	-0.366211	-1.31226	1.06812
0.245	-0.213623	-1.00708	0.854492
0.246	-0.457764	-1.06812	0.457764
0.247	-0.671387	-1.19019	0.976563
0.248	-1.2207	-1.28174	0.457764
0.249	-0.701904	-1.40381	0.701904
0.25	-0.518799	-1.28174	0.823975
0.251	-0.549316	-1.31226	1.12915
0.252	-0.518799	-1.2207	0.762939
0.253	-0.183105	-1.34277	0.518799
0.254	-0.610352	-1.28174	0.854492
0.255	-0.335693	-1.19019	0.823975
0.256	-0.549316	-1.00708	0.640869
0.257	-0.488281	-1.31226	1.06812
0.258	-0.335693	-1.37329	0.88501
0.259	-0.183105	-1.2207	1.34277
0.26	-0.183105	-1.0376	0.396729
0.261	-0.366211	-1.37329	0.701904
0.262	-0.640869	-1.2207	0.549316
0.263	-0.762939	-1.31226	0.88501
0.264	-0.762939	-1.19019	0.701904
0.265	-0.213623	-1.37329	1.19019
0.266	-0.518799	-1.58691	1.00708
0.267	-0.549316	-1.34277	0.396729
0.268	-0.671387	-1.31226	0.854492
0.269	-0.457764	-0.823975	0.762939
0.27	-0.762939	-0.732422	0.854492
0.271	-0.488281	-1.09863	0.88501
0.272	-0.671387	-1.58691	0.640869
0.273	-0.396729	-1.34277	1.15967
0.274	-0.427246	-1.00708	0.12207
0.275	-0.213623	-0.915527	0.823975
0.276	-0.305176	-1.25122	0.640869
0.277	-0.366211	-1.43433	1.19019
0.278	-0.610352	-1.49536	0.640869
0.279	-0.762939	-1.31226	0.946045
0.28	-0.793457	-1.31226	1.06812
0.281	-0.0915527	-1.40381	0.457764
0.282	-0.12207	-1.37329	0.762939
0.283	-0.0305176	-1.52588	0.366211
0.284	-0.610352	-1.31226	0.88501
0.285	-0.854492	-1.31226	1.06812
0.286	-0.915527	-1.25122	0.457764
0.287	-0.915527	-1.25122	0.793457
0.288	-0.701904	-1.25122	0.488281
0.289	-0.579834	-1.28174	0.701904
0.29	-0.427246	-1.34277	0.335693
0.291	-0.762939	-1.2207	0.701904
0.292	-0.732422	-1.12915	1.25122
0.293	-1.0376	-0.823975	0.671387
0.294	-0.915527	-0.854492	0.823975
0.295	-0.518799	-1.40381	0.854492
0.296	-0.366211	-1.5564	0.762939
0.297	-0.640869	-1.12915	0.823975
0.298	-0.335693	-0.823975	1.06812
0.299	-0.396729	-0.976563	0.88501
0.3	-0.88501	-1.37329	0.671387
0.301	-0.640869	-1.49536	0.915527
0.302	-0.88501	-0.88501	0.701904
0.303	-0.732422	-0.762939	1.06812
0.304	-0.946045	-1.2207	0.732422
0.305	-0.488281	-1.40381	0.701904
0.306	-0.274658	-0.88501	0.88501
0.307	-0.457764	-0.671387	0.823975
0.308	-0.366211	-0.610352	0.671387
0.309	-0.335693	-1.2207	0.427246
0.31	-0.457764	-1.12915	0.854492
0.311	-0.488281	-1.06812	0.671387
0.312	-0.305176	-1.52588	1.09863
0.313	-0.366211	-1.31226	0.88501
0.314	-0.12207	-1.28174	0.701904
0.315	-0.488281	-0.823975	1.34277
0.316	-0.793457	-1.06812	0.640869
0.317	-0.823975	-1.34277	0.854492
0.318	-0.915527	-1.25122	0.701904
0.319	-0.396729	-1.37329	1.09863
0.32	0.152588	-0.88501	0.793457
0.321	-0.12207	-1.12915	0.762939
0.322	-0.0915527	-1.40381	0.488281
0.323	-0.640869	-1.0376	0.915527
0.324	-0.732422	-0.793457	1.12915
0.325	-0.762939	-0.976563	0.518799
0.326	-0.244141	-1.46484	0.88501
0.327	-0.518799	-1.58691	0.579834
0.328	-0.0610352	-0.854492	1.09863
0.329	-0.12207	-0.640869	0.518799
0.33	0.183105	-0.88501	0.793457
0.331	-0.396729	-1.40381	0.640869
0.332	-0.518799	-1.37329	1.0376
0.333	-1.0376	-1.31226	0.762939
0.334	-0.274658	-1.06812	0.976563
0.335	0.0915527	-1.25122	0.762939
0.336	-0.396729	-1.40381	0.88501
0.337	-0.457764	-1.37329	0.488281
0.338	-0.335693	-1.37329	0.946045
0.339	-0.366211	-1.00708	1.15967
0.34	-0.732422	-1.09863	0.823975
0.341	-0.823975	-1.52588	0.640869
0.342	-0.610352	-1.58691	0.823975
0.343	-0.640869	-1.19019	0.610352
0.344	0	-0.915527	0.823975
0.345	-0.518799	-0.915527	0.488281
0.346	-0.335693	-1.19019	1.15967
0.347	-0.610352	-1.06812	0.518799
0.348	-0.610352	-1.19019	0.549316
0.349	0.0915527	-1.06812	0.823975
0.35	-0.12207	-0.946045	0.946045
0.351	-0.244141	-1.25122	0.335693
0.352	-0.427246	-1.5564	0.610352
0.353	-0.213623	-1.28174	1.12915
0.354	-0.213623	-0.915527	0.732422
0.355	-0.518799	-1.06812	1.19019
0.356	-0.610352	-1.25122	0.457764
0.357	-0.244141	-1.5564	0.701904
0.358	0.244141	-1.64795	0.640869
0.359	-0.0915527	-1.12915	0.610352
0.36	-0.183105	-1.19019	0.701904
0.361	-0.915527	-1.40381	0.854492
0.362	-0.518799	-1.37329	0.915527
0.363	-0.823975	-1.34277	0.335693
0.364	-0.457764	-1.12915	0.946045
0.365	-0.305176	-0.915527	0.488281
0.366	-0.305176	-1.28174	0.518799
0.367	-0.274658	-1.40381	0.488281
0.368	-0.457764	-1.19019	0.88501
0.369	-0.549316	-0.854492	1.19019
0.37	-0.671387	-0.640869	0.396729
0.371	-0.549316	-1.28174	0.518799
0.372	-0.396729	-1.70898	1.00708
0.373	-0.305176	-1.49536	0.549316
0.374	-0.549316	-0.946045	0.701904
0.375	-0.488281	-0.976563	1.0376
0.376	-0.640869	-1.00708	0.762939
0.377	-0.732422	-1.34277	0.427246
0.378	-0.427246	-1.49536	0.762939
0.379	-0.610352	-0.915527	0.305176
0.38	-0.335693	-1.2207	0.915527
0.381	-0.610352	-1.09863	0.823975
0.382	-0.213623	-1.5564	0.579834
0.383	-0.457764	-1.46484	0.701904
0.384	-0.579834	-1.00708	1.15967
0.385	-0.793457	-0.823975	0.823975
0.386	-1.00708	-0.823975	0.457764
0.387	-0.732422	-1.2207	1.06812
0.388	-0.640869	-1.5564	0.762939
0.389	-0.244141	-1.34277	0.915527
0.39	0.152588	-1.06812	0.976563
0.391	-0.366211	-0.88501	1.06812
0.392	-0.518799	-0.946045	0.732422
0.393	-0.946045	-1.34277	0.701904
0.394	-0.88501	-1.40381	1.2207
0.395	-0.671387	-1.2207	0.671387
0.396	-0.701904	-1.43433	1.49536
0.397	-0.671387	-1.12915	0.793457
0.398	-0.579834	-1.09863	0.701904
0.399	-0.640869	-1.28174	0.610352
0.4	-0.762939	-1.2207	0.946045
0.401	-0.823975	-0.946045	0.732422
0.402	-0.823975	-1.2207	0.640869
0.403	-0.823975	-1.43433	1.0376
0.404	-0.640869	-1.37329	0.88501
0.405	-0.274658	-1.25122	0.762939
0.406	-0.640869	-0.854492	0.732422
0.407	-0.518799	-0.823975	1.06812
0.408	-1.19019	-1.43433	0.701904
0.409	-0.701904	-1.5564	1.25122
0.41	-0.579834	-0.976563	0.976563
0.411	-0.274658	-0.976563	1.25122
0.412	-0.183105	-1.31226	1.15967
0.413	-0.701904	-1.64795	0.610352
0.414	-0.610352	-1.28174	0.701904
0.415	-0.579834	-0.823975	1.0376
0.416	-0.518799	-0.793457	0.946045
0.417	-0.701904	-1.09863	0.671387
0.418	-1.00708	-1.58691	0.701904
0.419	-0.366211	-1.31226	1.12915
0.42	-0.274658	-0.793457	0.518799
0.421	-0.305176	-0.976563	1.09863
0.422	-0.946045	-1.46484	0.183105
0.423	-0.793457	-1.40381	1.12915
0.424	-0.640869	-1.43433	0.549316
0.425	-0.244141	-1.0376	0.762939
0.426	-0.579834	-1.46484	0.671387
0.427	-0.457764	-1.70898	1.12915
0.428	-0.671387	-1.31226	0.915527
0.429	-0.0915527	-1.2207	0.793457
0.43	-0.457764	-1.06812	0.976563
0.431	-0.579834	-1.61743	0.854492
0.432	-1.09863	-1.43433	0.457764
0.433	-0.335693	-1.12915	0.762939
0.434	-0.213623	-0.915527	0.823975
0.435	-0.12207	-1.28174	0.396729
0.436	-0.610352	-1.49536	0.335693
0.437	-0.732422	-1.43433	0.366211
0.438	-0.213623	-1.06812	1.2207
0.439	-0.793457	-0.732422	0.854492
0.44	-0.579834	-1.0376	0.244141
0.441	-0.366211	-1.52588	0.549316
0.442	-0.579834	-1.40381	0.610352
0.443	-0.0915527	-1.19019	0.946045
0.444	-0.610352	-1.06812	0.335693
0.445	-0.640869	-1.06812	1.19019
0.446	-0.88501	-1.25122	0.366211
0.447	-0.488281	-1.52588	1.00708
0.448	-0.366211	-1.19019	0.701904
0.449	-0.152588	-1.40381	0.518799
0.45	-0.335693	-1.25122	0.976563
0.451	-0.732422	-1.19019	0.671387
0.452	-0.579834	-1.43433	0.854492
0.453	-0.396729	-1.25122	0.640869
0.454	-0.518799	-0.915527	0.549316
0.455	-0.823975	-1.19019	0.610352
0.456	-0.793457	-1.28174	0.701904
0.457	-0.152588	-1.46484	0.732422
0.458	-0.12207	-1.25122	0.640869
0.459	0	-0.946045	0.976563
0.46	-0.366211	-1.00708	0.488281
0.461	-0.579834	-1.28174	0.732422
0.462	-0.579834	-1.40381	0.671387
0.463	-0.549316	-1.06812	0.732422
0.464	-0.305176	-1.58691	0.793457
0.465	-0.396729	-1.25122	1.2207
0.466	-0.244141	-1.40381	0.610352
0.467	-0.457764	-1.52588	0.579834
0.468	-0.762939	-1.2207	0.793457
0.469	-0.793457	-1.09863	0.946045
0.47	-0.732422	-1.00708	0.854492
0.471	-0.183105	-1.19019	0.823975
0.472	-0.183105	-1.58691	0.88501
0.473	-0.0610352	-1.40381	0.854492
0.474	-0.366211	-1.19019	0.579834
0.475	-0.610352	-1.09863	0.915527
0.476	-0.640869	-1.0376	1.28174
0.477	-1.00708	-1.49536	0.488281
0.478	-0.701904	-1.43433	0.488281
0.479	-0.640869	-0.915527	0.946045
0.48	0.0915527	-1.25122	0.976563
0.481	-0.518799	-1.28174	0.671387
0.482	-0.305176	-1.34277	0.854492
0.483	-0.579834	-1.25122	0.793457
0.484	-0.457764	-1.09863	1.15967
0.485	-0.549316	-0.915527	0.854492
0.486	-0.701904	-0.946045	0.152588
0.487	-0.427246	-1.46484	1.12915
0.488	-0.701904	-1.28174	0.976563
0.489	-0.183105	-1.43433	0.701904
0.49	-0.579834	-1.52588	0.976563
0.491	-0.762939	-1.09863	1.06812
0.492	-0.823975	-1.00708	0.88501
0.493	-0.762939	-1.12915	0.701904
0.494	-0.0915527	-1.25122	0.579834
0.495	-0.244141	-1.2207	0.854492
0.496	0.274658	-0.946045	1.12915
0.497	-0.0305176	-1.19019	0.396729
0.498	0.0610352	-1.06812	1.09863
0.499	-0.793457	-0.854492	0.274658
0.5	-1.12915	-1.2207	0.88501
0.501	-1.12915	-1.43433	0.579834
0.502	-0.701904	-1.46484	0.976563
0.503	-0.244141	-1.43433	0.915527
0.504	-0.244141	-1.28174	0.701904
0.505	0.305176	-1.34277	0.671387
0.506	-0.305176	-1.70898	0.762939
0.507	-0.610352	-1.19019	1.09863
0.508	-0.549316	-0.946045	0.671387
0.509	-0.823975	-1.28174	0.488281
0.51	-0.457764	-1.52588	0.88501
0.511	-0.366211	-1.37329	0.762939
0.512	-0.488281	-1.00708	0.549316
0.513	-0.366211	-1.00708	0.671387
0.514	-0.457764	-1.06812	0.427246
0.515	-1.25122	-1.34277	0.549316
0.516	-0.915527	-1.19019	0.518799
0.517	-0.823975	-1.09863	0.610352
0.518	-0.305176	-1.00708	0.976563
0.519	-0.366211	-1.2207	0.671387
0.52	-0.335693	-1.37329	0.915527
0.521	-0.518799	-1.28174	0.671387
0.522	-0.488281	-1.12915	1.34277
0.523	-0.793457	-1.31226	0.823975
0.524	-0.518799	-1.28174	1.0376
0.525	-0.488281	-1.37329	0.732422
0.526	0.152588	-1.25122	0.823975
0.527	-0.0915527	-1.06812	0.671387
0.528	-0.396729	-0.976563	0.701904
0.529	-0.305176	-1.31226	0.579834
0.53	-0.823975	-1.19019	0.762939
0.531	-0.457764	-0.88501	0.823975
0.532	-0.701904	-0.976563	0.0915527
0.533	-0.457764	-1.34277	0.854492
0.534	-0.518799	-1.46484	0.823975
0.535	-0.762939	-1.37329	0.976563
0.536	-0.396729	-1.37329	1.0376
0.537	-0.640869	-0.976563	1.15967
0.538	-0.701904	-0.946045	0.915527
0.539	-0.762939	-1.43433	0.671387
0.54	-0.305176	-1.31226	0.946045
0.541	-0.0305176	-1.0376	0.488281
0.542	-0.335693	-1.06812	0.915527
0.543	-0.457764	-1.12915	0.701904
0.544	-0.610352	-1.25122	0.762939
0.545	-0.610352	-1.0376	0.88501
0.546	-0.366211	-1.09863	0.946045
0.547	-0.518799	-0.823975	0.732422
0.548	-0.396729	-1.52588	0.732422
0.549	-0.915527	-1.09863	0.823975
0.55	-0.427246	-1.28174	0.671387
0.551	-0.579834	-1.28174	0.701904
0.552	-0.335693	-1.00708	1.12915
0.553	-0.549316	-0.915527	0.854492
0.554	-0.762939	-1.49536	0.701904
0.555	-0.671387	-1.40381	0.671387
0.556	-0.457764	-1.37329	0.976563
0.557	-0.823975	-1.2207	1.15967
0.558	-0.732422	-1.58691	0.793457
0.559	-0.671387	-1.46484	1.06812
0.56	-0.701904	-1.37329	1.31226
0.561	-0.366211	-0.762939	0.610352
0.562	-0.366211	-0.915527	0.823975
0.563	-0.579834	-1.31226	0.976563
0.564	-0.854492	-1.7395	0.976563
0.565	-0.579834	-1.2207	0.946045
0.566	-0.0915527	-0.946045	1.0376
0.567	-0.823975	-0.823975	0.88501
0.568	-0.457764	-1.19019	0.701904
0.569	-0.915527	-1.67847	0.213623
0.57	-0.640869	-1.19019	0.946045
0.571	-0.0915527	-1.09863	1.25122
0.572	-0.579834	-1.31226	1.25122
0.573	-0.213623	-1.46484	0.488281
0.574	-0.640869	-1.46484	1.0376
0.575	-0.579834	-1.0376	1.09863
0.576	-0.701904	-1.00708	0.671387
0.577	-0.610352	-1.34277	0.579834
0.578	-0.732422	-1.46484	0.915527
0.579	-0.457764	-1.34277	1.0376
0.58	-0.244141	-1.37329	0.701904
0.581	-0.396729	-1.06812	0.427246
0.582	-0.457764	-0.762939	0.488281
0.583	-0.701904	-1.00708	0.732422
0.584	-0.762939	-0.976563	0.671387
0.585	-0.396729	-1.25122	0.793457
0.586	-0.396729	-1.25122	0.640869
0.587	-0.366211	-1.25122	1.06812
0.588	-0.457764	-1.25122	0.823975
0.589	-0.549316	-1.28174	0.579834
0.59	-0.610352	-1.12915	0.762939
0.591	-0.732422	-1.34277	0.732422
0.592	-0.610352	-1.52588	0.732422
0.593	-0.793457	-1.40381	0.854492
0.594	-0.396729	-1.37329	0.610352
0.595	-0.274658	-1.43433	0.793457
0.596	-0.305176	-1.37329	0.793457
0.597	-0.518799	-1.19019	0.762939
0.598	-0.518799	-1.09863	0.579834
0.599	-0.854492	-1.37329	0.549316
0.6	-0.854492	-1.34277	0.457764
0.601	-0.579834	-1.25122	0.640869
0.602	-0.610352	-1.09863	0.823975
0.603	-0.305176	-1.46484	0.701904
0.604	-0.366211	-1.40381	0.701904
0.605	-0.457764	-1.31226	0.640869
0.606	-0.946045	-1.09863	0.88501
0.607	-0.88501	-1.25122	0.762939
0.608	-1.0376	-1.40381	0.762939
0.609	-0.762939	-1.52588	0.823975
0.61	-0.457764	-1.40381	0.854492
0.611	-0.335693	-1.31226	0.854492
0.612	-0.366211	-1.25122	0.88501
0.613	-0.762939	-1.31226	0.823975
0.614	-0.793457	-1.37329	0.946045
0.615	-0.610352	-1.28174	0.946045
0.616	-0.671387	-1.31226	0.915527
0.617	-0.579834	-1.40381	1.00708
0.618	-0.0305176	-1.58691	1.0376
0.619	-0.549316	-1.34277	0.701904
0.62	-0.518799	-1.37329	1.00708
0.621	-0.671387	-1.25122	0.946045
0.622	-0.793457	-1.25122	0.610352
0.623	-0.610352	-1.12915	0.823975
0.624	-0.396729	-1.2207	0.640869
0.625	-0.396729	-1.49536	0.823975
0.626	-0.396729	-1.37329	0.549316
0.627	-0.518799	-1.34277	0.915527
0.628	-0.671387	-1.19019	0.762939
0.629	-0.793457	-1.19019	0.762939
0.63	-0.640869	-1.25122	1.12915
0.631	-0.610352	-1.19019	0.854492
0.632	-0.488281	-1.28174	1.12915
0.633	-0.396729	-1.37329	1.0376
0.634	-0.274658	-1.49536	1.06812
0.635	-0.396729	-1.43433	1.00708
0.636	-0.0915527	-1.34277	1.09863
0.637	-0.793457	-1.12915	0.671387
0.638	-0.671387	-1.06812	0.854492
0.639	-0.396729	-1.37329	1.0376
0.64	-0.213623	-1.2207	0.762939
0.641	-0.549316	-1.0376	0.762939
0.642	-0.549316	-1.34277	0.854492
0.643	-0.579834	-1.06812	0.915527
0.644	-0.732422	-1.09863	0.915527
0.645	-1.00708	-1.09863	0.823975
0.646	-0.640869	-1.09863	0.823975
0.647	-0.396729	-1.12915	0.701904
0.648	-0.0915527	-1.12915	0.88501
0.649	-0.152588	-1.25122	0.671387
0.65	-0.671387	-1.25122	0.701904
0.651	-0.335693	-1.2207	0.854492
0.652	-0.457764	-1.00708	0.88501
0.653	-0.518799	-1.09863	0.793457
0.654	-0.640869	-1.12915	0.671387
0.655	-0.183105	-1.28174	0.854492
0.656	-0.335693	-1.2207	0.762939
0.657	-0.0915527	-1.00708	0.854492
0.658	-0.274658	-1.06812	0.793457
0.659	-0.305176	-1.2207	1.00708
0.66	-0.946045	-0.946045	0.701904
0.661	-0.671387	-1.0376	0.793457
0.662	-0.396729	-1.19019	0.701904
0.663	-0.213623	-1.06812	0.793457
0.664	-0.244141	-1.19019	0.762939
0.665	-0.274658	-1.00708	1.00708
0.666	-0.305176	-1.00708	1.0376
0.667	-0.457764	-0.88501	1.00708
0.668	-0.793457	-1.12915	1.2207
0.669	-0.457764	-0.946045	0.823975
0.67	-0.213623	-1.19019	0.976563
0.671	0.0915527	-1.19019	0.854492
0.672	-0.0305176	-1.09863	0.732422
0.673	0	-1.06812	0.518799
0.674	-0.427246	-1.0376	0.915527
0.675	-0.518799	-0.946045	0.610352
0.676	-0.488281	-1.19019	0.762939
0.677	-0.640869	-1.12915	0.671387
0.678	-0.0610352	-1.12915	0.549316
0.679	-0.0305176	-0.946045	0.640869
0.68	-0.0610352	-0.976563	0.823975
0.681	-0.0305176	-0.946045	0.152588
0.682	-0.366211	-1.00708	1.00708
0.683	-0.244141	-1.34277	1.31226
0.684	-0.732422	-1.00708	1.25122
0.685	-0.488281	-1.31226	1.09863
0.686	-0.579834	-1.43433	1.25122
0.687	-0.427246	-1.25122	0.732422
0.688	-0.549316	-1.25122	0.671387
0.689	-0.793457	-1.19019	1.00708
0.69	-1.19019	-1.0376	0.701904
0.691	-1.00708	-1.28174	0.915527
0.692	-0.823975	-1.00708	1.06812
0.693	-0.518799	-0.823975	0.610352
0.694	-0.335693	-1.0376	0.640869
0.695	-0.0610352	-0.915527	0.671387
0.696	-0.244141	-0.946045	0.183105
0.697	-0.244141	-0.854492	0.640869
0.698	-0.427246	-0.946045	0.640869
0.699	-0.518799	-0.976563	0.823975
0.7	-0.579834	-1.00708	0.549316
0.701	-0.610352	-1.34277	0.823975
0.702	-0.579834	-1.34277	0.762939
0.703	-0.946045	-1.2207	0.793457
0.704	-0.823975	-1.2207	1.25122
0.705	-0.518799	-1.19019	1.00708
0.706	-0.671387	-1.00708	0.701904
0.707	0.0610352	-1.19019	0.366211
0.708	0.213623	-1.2207	0.762939
0.709	0.244141	-1.19019	0.823975
0.71	-0.244141	-1.12915	0.88501
0.711	-0.701904	-1.00708	0.793457
0.712	-1.25122	-0.946045	0.640869
0.713	-1.43433	-0.88501	0.335693
0.714	-1.37329	-0.88501	0.549316
0.715	-1.40381	-0.915527	0.427246
0.716	-0.762939	-1.09863	0.610352
0.717	-0.518799	-1.06812	0.762939
0.718	-0.0610352	-1.52588	0.610352
0.719	-0.366211	-1.12915	0.640869
0.72	-0.366211	-1.06812	0.335693
0.721	-0.671387	-1.31226	0.701904
0.722	-0.823975	-1.25122	0.579834
0.723	-0.610352	-1.34277	0.671387
0.724	-0.549316	-1.06812	1.25122
0.725	-0.518799	-1.28174	1.06812
0.726	-0.854492	-1.28174	0.976563
0.727	-0.823975	-1.09863	0.823975
0.728	-1.2207	-1.19019	0.732422
0.729	-1.28174	-0.946045	0.793457
0.73	-0.946045	-1.31226	0.488281
0.731	-0.671387	-1.25122	0.671387
0.732	-0.396729	-1.46484	0.579834
0.733	-0.274658	-1.46484	0.610352
0.734	-0.457764	-1.31226	0.854492
0.735	-0.549316	-1.25122	0.610352
0.736	-0.976563	-1.46484	1.31226
0.737	-1.28174	-1.00708	1.19019
0.738	-1.34277	-1.28174	1.0376
0.739	-1.0376	-1.25122	0.976563
0.74	-0.610352	-1.61743	1.25122
0.741	-0.488281	-1.34277	0.88501
0.742	-0.305176	-1.40381	0.823975
0.743	-0.305176	-1.34277	1.0376
0.744	-0.396729	-1.28174	1.0376
0.745	-0.518799	-1.40381	1.0376
0.746	-0.396729	-1.25122	0.88501
0.747	-0.152588	-1.31226	1.0376
0.748	-0.488281	-1.37329	0.762939
0.749	-0.427246	-1.34277	0.762939
0.75	-0.976563	-1.25122	0.610352
0.751	-0.946045	-1.34277	1.15967
0.752	-1.2207	-1.19019	0.823975
0.753	-1.09863	-1.52588	0.823975
0.754	-1.09863	-1.43433	1.0376
0.755	-0.671387	-1.46484	1.09863
0.756	-0.610352	-1.49536	1.19019
0.757	-0.518799	-1.58691	0.915527
0.758	-0.549316	-1.52588	1.31226
0.759	-0.549316	-1.61743	1.15967
0.76	-0.640869	-1.52588	1.0376
0.761	-0.854492	-1.34277	0.854492
0.762	-0.854492	-1.58691	0.640869
0.763	-0.946045	-1.61743	0.762939
0.764	-0.610352	-1.40381	0.640869
0.765	-0.671387	-1.58691	0.732422
0.766	-0.579834	-1.49536	0.579834
0.767	-0.732422	-1.43433	0.671387
0.768	-0.88501	-1.49536	0.701904
0.769	-0.366211	-1.61743	0.579834
0.77	-0.152588	-1.46484	0.427246
0.771	-0.305176	-1.49536	0.701904
0.772	-0.518799	-1.49536	0.671387
0.773	-0.579834	-1.46484	0.762939
0.774	-1.00708	-1.49536	0.610352
0.775	-1.25122	-1.58691	0.793457
0.776	-1.06812	-1.64795	0.701904
0.777	-1.12915	-1.58691	0.610352
0.778	-0.701904	-2.01416	0.823975
0.779	-0.946045	-1.70898	0.610352
0.78	-0.88501	-1.5564	0.518799
0.781	-0.915527	-1.43433	0.488281
0.782	-0.915527	-1.58691	0.762939
0.783	-0.88501	-1.5564	0.762939
0.784	-0.762939	-1.43433	0.244141
0.785	-0.366211	-1.70898	0.88501
0.786	-0.274658	-1.34277	0.488281
0.787	-0.244141	-1.70898	0.701904
0.788	-0.549316	-1.40381	0.549316
0.789	-0.793457	-1.46484	0.610352
0.79	-0.762939	-1.70898	0.610352
0.791	-1.09863	-1.58691	0.427246
0.792	-1.00708	-1.58691	0.823975
0.793	-1.2207	-1.64795	0.579834
0.794	-0.854492	-1.49536	0.640869
0.795	-0.671387	-1.64795	0.549316
0.796	-0.427246	-1.7395	0.701904
0.797	-0.915527	-1.34277	0.579834
0.798	-0.946045	-1.46484	0.701904
0.799	-0.88501	-1.52588	0.732422
0.8	-0.610352	-1.49536	0.946045
0.801	-0.274658	-1.58691	0.976563
0.802	-0.274658	-1.70898	1.06812
0.803	-0.518799	-1.43433	0.854492
0.804	-0.518799	-1.61743	0.946045
0.805	-0.854492	-1.43433	0.701904
0.806	-1.2207	-1.40381	0.915527
0.807	-1.00708	-1.34277	0.488281
0.808	-0.823975	-1.64795	0.976563
0.809	-0.457764	-1.40381	0.762939
0.81	-0.274658	-1.12915	0.88501
0.811	-0.488281	-0.976563	0.457764
0.812	-0.518799	-1.2207	0.732422
0.813	-0.854492	-1.28174	0.762939
0.814	-1.12915	-1.34277	1.19019
0.815	-0.701904	-1.2207	0.823975
0.816	-0.549316	-1.31226	0.732422
0.817	-0.518799	-1.43433	0.946045
0.818	-0.457764	-1.2207	0.946045
0.819	-0.518799	-1.28174	0.88501
0.82	-0.610352	-1.40381	1.09863
0.821	-0.88501	-1.12915	1.34277
0.822	-0.946045	-1.46484	0.793457
0.823	-0.671387	-1.58691	1.0376
0.824	-0.610352	-1.2207	0.732422
0.825	-0.12207	-1.77002	0.88501
0.826	-0.671387	-1.09863	0.823975
0.827	-0.579834	-1.09863	0.671387
0.828	-0.793457	-1.00708	0.854492
0.829	-0.976563	-1.06812	0.640869
0.83	-0.701904	-1.25122	0.579834
0.831	-0.762939	-1.40381	0.823975
0.832	-0.732422	-1.25122	0.671387
0.833	-0.457764	-1.2207	1.00708
0.834	-1.0376	-1.12915	0.88501
0.835	-0.823975	-1.25122	0.915527
0.836	-1.19019	-1.06812	1.09863
0.837	-0.854492	-1.09863	0.762939
0.838	-0.732422	-1.43433	0.549316
0.839	-0.396729	-1.28174	0.915527
0.84	-0.366211	-1.34277	0.579834
0.841	-0.732422	-1.19019	0.549316
0.842	-0.732422	-1.09863	0.396729
0.843	-1.12915	-0.762939	0.366211
0.844	-0.976563	-1.0376	0.793457
0.845	-1.00708	-1.2207	0.518799
0.846	-0.88501	-1.40381	0.762939
0.847	-0.549316	-1.25122	0.579834
0.848	-0.335693	-1.12915	0.732422
0.849	-0.305176	-1.00708	0.457764
0.85	-0.610352	-1.09863	0.671387
0.851	-0.88501	-1.19019	0.549316
0.852	-1.19019	-0.946045	0.610352
0.853	-0.946045	-1.25122	0.549316
0.854	-0.823975	-1.2207	0.793457
0.855	-0.610352	-1.52588	0.701904
0.856	-0.549316	-1.25122	0.701904
0.857	-0.427246	-1.19019	0.671387
0.858	-0.701904	-1.09863	0.793457
0.859	-1.0376	-1.06812	0.701904
0.86	-1.00708	-1.25122	0.671387
0.861	-0.762939	-1.43433	0.640869
0.862	-0.579834	-1.28174	0.732422
0.863	-0.396729	-1.19019	0.701904
0.864	-0.457764	-1.37329	0.701904
0.865	-0.579834	-1.09863	0.579834
0.866	-0.88501	-1.19019	0.518799
0.867	-0.854492	-0.915527	0.732422
0.868	-1.12915	-1.34277	0.671387
0.869	-0.823975	-1.34277	0.915527
0.87	-0.579834	-1.34277	0.823975
0.871	-0.488281	-1.31226	0.854492
0.872	-0.396729	-1.31226	0.88501
0.873	-0.732422	-1.19019	0.946045
0.874	-0.793457	-1.12915	1.00708
0.875	-0.915527	-1.34277	1.00708
0.876	-0.946045	-1.37329	0.854492
0.877	-0.579834	-1.31226	0.946045
0.878	-0.457764	-1.12915	0.976563
0.879	-0.335693	-1.19019	0.915527
0.88	-0.579834	-1.2207	0.793457
0.881	-0.671387	-1.19019	0.793457
0.882	-0.88501	-0.946045	0.823975
0.883	-1.09863	-0.823975	0.732422
0.884	-0.610352	-1.25122	0.762939
0.885	-0.396729	-1.46484	1.12915
0.886	-0.579834	-1.31226	1.06812
0.887	-0.518799	-1.40381	1.31226
0.888	-0.701904	-1.25122	0.88501
0.889	-1.0376	-1.46484	1.46484
0.89	-1.00708	-1.0376	0.915527
0.891	-0.793457	-1.46484	0.946045
0.892	-0.518799	-1.37329	0.946045
0.893	-0.579834	-1.31226	0.701904
0.894	-0.335693	-1.34277	1.00708
0.895	-0.793457	-1.40381	0.915527
0.896	-0.732422	-1.28174	1.0376
0.897	-0.762939	-1.31226	0.701904
0.898	-0.854492	-1.2207	0.915527
0.899	-0.88501	-1.00708	0.671387
0.9	-0.640869	-1.34277	0.610352
0.901	-0.671387	-1.52588	0.88501
0.902	-0.579834	-1.49536	0.671387
0.903	-0.610352	-1.49536	1.12915
0.904	-1.0376	-1.25122	1.00708
0.905	-0.915527	-1.12915	0.976563
0.906	-0.823975	-1.43433	0.915527
0.907	-0.701904	-1.40381	0.823975
0.908	-0.518799	-1.37329	0.854492
0.909	-0.549316	-1.19019	0.610352
0.91	-0.549316	-1.37329	0.854492
0.911	-0.823975	-1.40381	0.854492
0.912	-1.2207	-1.09863	0.701904
0.913	-0.88501	-1.31226	0.701904
0.914	-0.946045	-1.43433	0.762939
0.915	-0.671387	-1.2207	0.671387
0.916	-0.427246	-1.31226	0.640869
0.917	-0.213623	-1.49536	0.701904
0.918	-0.457764	-1.34277	0.762939
0.919	-0.823975	-1.06812	0.549316
0.92	-0.915527	-1.12915	0.976563
0.921	-1.06812	-1.28174	0.549316
0.922	-0.946045	-1.09863	0.518799
0.923	-0.518799	-1.37329	0.396729
0.924	-0.88501	-1.46484	0.701904
0.925	-0.854492	-1.40381	0.701904
0.926	-0.762939	-1.31226	0.671387
0.927	-1.00708	-1.28174	0.610352
0.928	-1.12915	-1.2207	0.701904
0.929	-1.19019	-1.28174	0.762939
0.93	-0.823975	-1.34277	0.88501
0.931	-0.518799	-1.19019	0.457764
0.932	-0.244141	-1.52588	1.00708
0.933	-0.335693	-1.06812	0.549316
0.934	-0.579834	-1.28174	0.640869
0.935	-0.976563	-1.19019	0.610352
0.936	-1.2207	-1.31226	0.518799
0.937	-1.06812	-1.37329	0.579834
0.938	-0.610352	-1.34277	0.762939
0.939	-0.732422	-1.34277	0.854492
0.94	-0.823975	-1.37329	0.671387
0.941	-0.793457	-1.31226	0.823975
0.942	-0.610352	-1.12915	0.823975
0.943	-0.793457	-1.0376	0.946045
0.944	-0.671387	-1.40381	0.823975
0.945	-0.701904	-1.37329	0.823975
0.946	-0.762939	-1.12915	0.762939
0.947	-0.610352	-1.06812	0.762939
0.948	-0.427246	-1.31226	0.915527
0.949	-0.854492	-1.46484	0.915527
0.95	-1.00708	-1.00708	1.12915
0.951	-0.915527	-1.37329	0.88501
0.952	-0.762939	-1.12915	1.06812
0.953	-0.671387	-1.2207	0.946045
0.954	-0.366211	-1.2207	0.88501
0.955	-0.213623	-1.28174	0.915527
0.956	-0.518799	-1.28174	0.88501
0.957	-0.915527	-1.34277	1.31226
0.958	-1.06812	-1.19019	1.0376
0.959	-0.640869	-1.19019	0.946045
0.96	-0.671387	-1.31226	0.823975
0.961	-0.549316	-1.37329	0.88501
0.962	-0.335693	-1.46484	0.915527
0.963	-0.518799	-1.25122	0.823975
0.964	-0.610352	-1.43433	1.09863
0.965	-0.762939	-1.52588	0.88501
0.966	-0.823975	-1.25122	1.00708
0.967	-0.640869	-1.25122	1.0376
0.968	-0.610352	-1.37329	0.946045
0.969	-0.427246	-1.37329	0.854492
0.97	-0.396729	-1.61743	0.854492
0.971	-0.457764	-1.28174	1.0376
0.972	-0.549316	-1.09863	0.732422
0.973	-0.823975	-1.19019	1.00708
0.974	-0.762939	-1.43433	0.823975
0.975	-0.640869	-1.12915	0.701904
0.976	-0.457764	-1.40381	0.793457
0.977	-0.213623	-1.40381	0.823975
0.978	-0.457764	-1.25122	0.671387
0.979	-0.244141	-1.25122	0.823975
0.98	-0.396729	-1.2207	0.671387
0.981	-0.762939	-1.19019	0.671387
0.982	-0.762939	-0.976563	0.335693
0.983	-0.549316	-1.40381	0.88501
0.984	-0.427246	-1.37329	0.640869
0.985	-0.244141	-1.28174	0.579834
0.986	-0.244141	-1.2207	0.823975
0.987	-0.579834	-1.25122	0.610352
0.988	-0.671387	-0.88501	0.457764
0.989	-0.823975	-1.12915	0.762939
0.99	-0.762939	-1.19019	0.610352
0.991	-0.518799	-1.31226	0.335693
0.992	-0.640869	-0.976563	0.610352
0.993	-0.274658	-1.31226	0.640869
0.994	-0.305176	-1.37329	0.427246
0.995	-0.701904	-1.31226	0.549316
0.996	-1.00708	-1.0376	0.701904
0.997	-0.549316	-1.46484	0.732422
0.998	-1.0376	-0.946045	0.488281
0.999	-0.518799	-1.58691	0.610352
1	-0.579834	-1.49536	0.518799
1.001	-0.549316	-1.40381	0.640869
1.002	-0.396729	-1.64795	0.671387
1.003	-0.762939	-1.37329	0.793457
1.004	-0.976563	-1.09863	0.88501
1.005	-0.579834	-1.37329	0.671387
1.006	-0.640869	-1.40381	1.15967
1.007	-0.274658	-1.46484	0.671387
1.008	-0.427246	-1.37329	0.88501
1.009	-0.457764	-1.19019	0.701904
1.01	-0.793457	-1.0376	0.732422
1.011	-0.823975	-1.2207	0.88501
1.012	-1.09863	-1.12915	0.732422
1.013	-1.12915	-1.25122	0.732422
1.014	-0.579834	-1.31226	1.00708
1.015	-0.457764	-1.12915	0.915527
1.016	-0.518799	-1.28174	0.976563
1.017	-0.762939	-1.28174	0.946045
1.018	-1.00708	-1.2207	1.09863
1.019	-0.946045	-1.09863	0.976563
1.02	-0.732422	-1.19019	1.15967
1.021	-0.823975	-1.28174	1.12915
1.022	-0.793457	-1.61743	0.976563
1.023	-0.396729	-1.46484	0.946045
1.024	-0.457764	-1.28174	0.854492
1.025	-0.396729	-1.28174	0.976563
1.026	-0.762939	-1.00708	1.15967
1.027	-0.976563	-1.19019	1.15967
1.028	-0.793457	-1.19019	1.09863
1.029	-0.671387	-1.2207	1.09863
1.03	-0.457764	-1.2207	1.12915
1.031	-0.335693	-1.28174	0.946045
1.032	-0.518799	-1.12915	0.732422
1.033	-0.518799	-1.31226	1.09863
1.034	-0.88501	-1.19019	1.06812
1.035	-0.946045	-1.06812	0.946045
1.036	-0.854492	-1.25122	0.854492
1.037	-0.946045	-1.37329	1.00708
1.038	-0.762939	-1.40381	0.88501
1.039	-0.579834	-1.52588	1.19019
1.04	-0.640869	-1.09863	0.946045
1.041	-0.823975	-1.09863	0.854492
1.042	-0.915527	-1.40381	1.00708
1.043	-0.793457	-1.2207	0.976563
1.044	-0.457764	-1.40381	1.00708
1.045	-0.488281	-1.37329	0.823975
1.046	-0.640869	-1.25122	0.915527
1.047	-0.976563	-1.25122	0.488281
1.048	-0.671387	-1.25122	0.610352
1.049	-1.00708	-1.25122	0.793457
1.05	-1.25122	-1.19019	0.762939
1.051	-1.12915	-1.0376	0.640869
1.052	-0.762939	-1.34277	1.06812
1.053	-0.579834	-1.40381	0.640869
1.054	-0.396729	-1.34277	0.579834
1.055	-0.610352	-1.12915	0.915527
1.056	-0.640869	-1.12915	0.762939
1.057	-0.518799	-1.2207	0.793457
1.058	-1.06812	-1.25122	0.671387
1.059	-0.946045	-1.0376	0.762939
1.06	-0.732422	-1.28174	0.640869
1.061	-0.335693	-1.31226	0.946045
1.062	-0.518799	-1.64795	0.579834
1.063	-0.701904	-1.43433	0.793457
1.064	-0.946045	-1.12915	0.671387
1.065	-0.976563	-1.2207	0.823975
1.066	-0.976563	-1.12915	0.762939
1.067	-0.946045	-1.0376	0.793457
1.068	-0.305176	-1.40381	0.488281
1.069	-0.335693	-1.5564	0.427246
1.07	-0.610352	-1.5564	0.88501
1.071	-0.518799	-1.2207	0.732422
1.072	-0.579834	-1.40381	0.579834
1.073	-1.31226	-1.31226	0.762939
1.074	-0.976563	-1.31226	0.701904
1.075	-0.701904	-1.52588	0.640869
1.076	-0.946045	-1.19019	0.793457
1.077	-0.274658	-1.19019	0.946045
1.078	-0.366211	-1.40381	0.732422
1.079	-0.579834	-1.0376	0.854492
1.08	-0.549316	-1.00708	0.915527
1.081	-1.00708	-1.52588	0.549316
1.082	-0.762939	-1.31226	0.671387
1.083	-0.823975	-1.25122	0.549316
1.084	-0.823975	-1.37329	0.762939
1.085	-0.640869	-1.09863	0.732422
1.086	-0.732422	-1.40381	0.793457
1.087	-0.671387	-1.2207	0.823975
1.088	-0.854492	-1.64795	0.946045
1.089	-0.88501	-1.0376	1.12915
1.09	-0.518799	-1.28174	0.549316
1.091	-0.488281	-1.31226	1.09863
1.092	-0.396729	-1.70898	0.701904
1.093	-0.579834	-1.28174	1.00708
1.094	-0.610352	-1.28174	0.701904
1.095	-0.88501	-1.28174	1.12915
1.096	-1.2207	-1.31226	1.12915
1.097	-0.823975	-1.25122	0.762939
1.098	-0.579834	-1.28174	1.09863
1.099	-0.396729	-1.31226	0.915527
1.1	-0.457764	-1.40381	1.0376
1.101	-0.457764	-1.34277	1.00708
1.102	-0.823975	-1.12915	0.946045
1.103	-0.946045	-1.25122	1.19019
1.104	-1.00708	-1.25122	0.915527
1.105	-0.915527	-1.2207	1.06812
1.106	-0.793457	-1.31226	0.793457
1.107	-0.671387	-1.37329	1.00708
1.108	-0.518799	-1.40381	0.946045
1.109	-0.518799	-1.31226	0.823975
1.11	-0.640869	-1.2207	1.06812
1.111	-0.823975	-1.0376	1.06812
1.112	-0.793457	-1.34277	0.701904
1.113	-0.640869	-1.31226	0.915527
1.114	-0.579834	-1.5564	1.0376
1.115	-0.427246	-1.31226	1.15967
1.116	-0.396729	-1.28174	0.732422
1.117	-0.732422	-1.37329	0.762939
1.118	-0.518799	-1.37329	0.946045
1.119	-0.823975	-1.12915	0.732422
1.12	-0.549316	-1.19019	0.823975
1.121	-0.396729	-1.34277	0.671387
1.122	-0.518799	-1.61743	0.823975
1.123	-0.610352	-1.37329	0.762939
1.124	-0.671387	-1.2207	0.579834
1.125	-0.640869	-1.46484	0.88501
1.126	-1.00708	-1.25122	0.762939
1.127	-1.0376	-1.25122	0.701904
1.128	-0.671387	-1.40381	0.579834
1.129	-0.793457	-1.34277	0.701904
1.13	-0.274658	-1.49536	0.732422
1.131	-0.305176	-1.37329	0.518799
1.132	-0.335693	-1.43433	0.88501
1.133	-0.396729	-1.25122	1.06812
1.134	-0.915527	-1.40381	0.88501
1.135	-0.762939	-1.25122	0.427246
1.136	-0.701904	-1.31226	0.518799
1.137	-0.518799	-1.46484	0.579834
1.138	-0.0915527	-1.40381	0.701904
1.139	-0.244141	-1.31226	0.549316
1.14	-0.488281	-1.19019	0.915527
1.141	-0.88501	-1.19019	0.488281
1.142	-0.854492	-1.49536	0.854492
1.143	-1.43433	-1.25122	0.701904
1.144	-0.915527	-1.28174	0.549316
1.145	-0.610352	-1.31226	0.854492
1.146	-0.610352	-1.58691	0.427246
1.147	-0.396729	-1.37329	0.640869
1.148	-0.457764	-1.28174	0.671387
1.149	-0.701904	-1.12915	0.732422
1.15	-0.640869	-1.46484	0.610352
1.151	-0.701904	-1.49536	0.732422
1.152	-0.640869	-1.49536	0.762939
1.153	-0.396729	-1.52588	0.610352
1.154	-0.732422	-1.43433	0.701904
1.155	-0.823975	-1.34277	0.549316
1.156	-0.976563	-1.46484	0.671387
1.157	-0.976563	-1.2207	0.946045
1.158	-0.793457	-1.25122	0.793457
1.159	-0.823975	-1.06812	0.762939
1.16	-0.610352	-1.31226	0.762939
1.161	-0.488281	-1.31226	0.823975
1.162	-0.640869	-1.2207	0.793457
1.163	-0.579834	-1.2207	1.06812
1.164	-0.732422	-1.09863	1.00708
1.165	-0.732422	-1.2207	1.09863
1.166	-0.732422	-1.19019	0.946045
1.167	-0.549316	-1.43433	1.0376
1.168	-0.732422	-1.28174	1.09863
1.169	-0.701904	-1.31226	1.06812
1.17	-0.701904	-1.31226	1.12915
1.171	-0.549316	-1.25122	1.28174
1.172	-0.671387	-1.28174	0.946045
1.173	-1.00708	-1.31226	1.15967
1.174	-0.976563	-1.2207	1.0376
1.175	-0.610352	-1.19019	1.06812
1.176	-0.427246	-1.52588	1.25122
1.177	-0.457764	-1.40381	1.0376
1.178	-0.518799	-1.00708	1.09863
1.179	-0.671387	-0.946045	0.946045
1.18	-0.854492	-1.06812	1.2207
1.181	-0.274658	-1.40381	1.06812
1.182	-0.610352	-1.28174	0.915527
1.183	-0.640869	-1.28174	1.15967
1.184	-0.488281	-1.46484	0.915527
1.185	-0.854492	-1.43433	0.946045
1.186	-0.88501	-1.09863	1.12915
1.187	-0.823975	-1.06812	1.00708
1.188	-0.732422	-1.06812	1.2207
1.189	-0.823975	-1.31226	1.0376
1.19	-0.823975	-1.52588	1.37329
1.191	-0.946045	-1.52588	1.06812
1.192	-0.793457	-1.09863	0.976563
1.193	-0.762939	-1.19019	0.671387
1.194	-0.88501	-0.976563	0.701904
1.195	-0.793457	-1.25122	0.915527
1.196	-0.762939	-1.06812	0.823975
1.197	-0.457764	-1.31226	0.793457
1.198	-0.457764	-1.49536	0.915527
1.199	-0.427246	-1.06812	0.854492
1.2	-0.701904	-1.25122	0.579834
1.201	-0.854492	-1.31226	0.732422
1.202	-0.823975	-1.2207	0.640869
1.203	-0.946045	-1.09863	0.793457
1.204	-0.671387	-1.25122	0.549316
1.205	-0.823975	-1.28174	0.671387
1.206	-0.946045	-1.2207	0.549316
1.207	-0.823975	-1.43433	0.579834
1.208	-0.732422	-1.06812	0.701904
1.209	-0.640869	-1.12915	0.732422
1.21	-0.823975	-1.25122	0.793457
1.211	-0.88501	-1.2207	0.671387
1.212	-0.915527	-1.2207	0.549316
1.213	-0.640869	-1.2207	0.640869
1.214	-0.396729	-1.25122	0.427246
1.215	-0.671387	-1.06812	0.335693
1.216	-0.854492	-1.2207	0.488281
1.217	-0.976563	-1.09863	0.762939
1.218	-1.06812	-1.31226	0.610352
1.219	-1.0376	-1.2207	0.732422
1.22	-0.854492	-1.31226	0.579834
1.221	-0.579834	-1.52588	0.610352
1.222	-0.427246	-1.31226	0.396729
1.223	-0.335693	-1.37329	0.366211
1.224	-0.213623	-1.34277	0.762939
1.225	-0.488281	-1.25122	0.732422
1.226	-0.946045	-1.34277	0.610352
1.227	-0.915527	-1.58691	0.213623
1.228	-0.915527	-1.43433	0.610352
1.229	-0.701904	-1.40381	0.854492
1.23	-0.671387	-1.34277	0.946045
1.231	-0.640869	-1.43433	0.88501
1.232	-0.457764	-1.43433	1.06812
1.233	-0.915527	-1.31226	0.823975
1.234	-0.976563	-1.28174	1.06812
1.235	-0.88501	-1.40381	0.610352
1.236	-0.793457	-1.52588	0.854492
1.237	-0.396729	-1.49536	0.854492
1.238	-0.518799	-1.40381	0.88501
1.239	-0.671387	-1.28174	0.946045
1.24	-0.854492	-1.37329	0.762939
1.241	-0.854492	-1.37329	1.06812
1.242	-0.854492	-1.28174	0.915527
1.243	-0.762939	-1.12915	1.06812
1.244	-0.12207	-1.5564	0.823975
1.245	-0.457764	-1.49536	0.976563
1.246	-0.274658	-1.5564	0.732422
1.247	-0.640869	-1.2207	0.793457
1.248	-0.915527	-1.34277	0.823975
1.249	-0.701904	-1.37329	1.0376
1.25	-0.518799	-1.46484	0.915527
1.251	-0.488281	-1.58691	1.06812
1.252	-0.701904	-1.43433	0.823975
1.253	-0.518799	-1.37329	0.701904
1.254	-0.518799	-1.52588	1.40381
1.255	-0.610352	-1.46484	0.946045
1.256	-1.00708	-1.43433	1.15967
1.257	-0.88501	-1.43433	0.976563
1.258	-0.640869	-1.52588	0.762939
1.259	-0.335693	-1.61743	0.671387
1.26	-0.152588	-1.5564	0.488281
1.261	-0.305176	-1.70898	0.610352
1.262	-0.274658	-1.5564	0.88501
1.263	-0.457764	-1.37329	0.701904
1.264	-0.457764	-1.52588	0.976563
1.265	-0.946045	-1.40381	0.732422
1.266	-0.946045	-1.49536	0.671387
1.267	-0.610352	-1.61743	0.701904
1.268	-0.640869	-1.46484	0.396729
1.269	-0.213623	-1.77002	0.671387
1.27	-0.610352	-1.46484	0.671387
1.271	-0.88501	-1.5564	0.823975
1.272	-0.732422	-1.40381	0.701904
1.273	-0.549316	-1.58691	0.823975
1.274	-0.335693	-1.61743	0.732422
1.275	-0.671387	-1.52588	0.762939
1.276	-0.518799	-1.37329	0.823975
1.277	-0.518799	-1.52588	0.976563
1.278	-0.854492	-1.40381	0.854492
1.279	-0.671387	-1.46484	0.854492
1.28	-0.701904	-1.40381	0.732422
1.281	-0.579834	-1.46484	0.579834
1.282	-0.640869	-1.49536	0.732422
1.283	-0.396729	-1.43433	0.854492
1.284	-0.427246	-1.40381	0.823975
1.285	-0.671387	-1.25122	0.732422
1.286	-0.579834	-1.37329	0.732422
1.287	-0.88501	-1.25122	0.854492
1.288	-0.762939	-1.28174	0.823975
1.289	-0.640869	-1.37329	1.12915
1.29	-0.88501	-1.31226	1.00708
1.291	-0.671387	-1.31226	0.732422
1.292	-0.732422	-1.31226	0.854492
1.293	-0.305176	-1.12915	0.823975
1.294	-0.610352	-1.09863	1.00708
1.295	-1.00708	-1.06812	0.854492
1.296	-1.25122	-1.09863	0.701904
1.297	-0.793457	-1.28174	0.793457
1.298	-0.762939	-1.31226	0.976563
1.299	-0.274658	-1.40381	0.823975
1.3	-0.427246	-1.25122	0.976563
1.301	-0.732422	-1.12915	1.0376
1.302	-0.671387	-0.946045	0.976563
1.303	-0.518799	-1.00708	0.946045
1.304	-0.640869	-1.2207	1.12915
1.305	-0.427246	-1.12915	0.854492
1.306	-0.335693	-1.25122	0.88501
1.307	-0.518799	-1.19019	0.762939
1.308	-0.610352	-1.0376	0.946045
1.309	-0.823975	-1.00708	1.06812
1.31	-0.671387	-1.0376	1.09863
1.311	-0.88501	-0.946045	0.88501
1.312	-0.610352	-1.06812	0.88501
1.313	-0.732422	-0.915527	0.793457
1.314	-0.579834	-1.06812	0.88501
1.315	-0.671387	-1.0376	0.946045
1.316	-0.88501	-1.12915	0.854492
1.317	-0.915527	-1.09863	0.946045
1.318	-1.0376	-0.854492	0.976563
1.319	-0.854492	-0.946045	0.793457
1.32	-0.671387	-1.06812	0.976563
1.321	-0.915527	-0.946045	0.793457
1.322	-0.610352	-1.5564	1.00708
1.323	-0.396729	-1.40381	0.762939
1.324	-0.946045	-1.00708	0.701904
1.325	-1.06812	-0.854492	1.09863
1.326	-0.915527	-0.976563	0.701904
1.327	-0.762939	-1.19019	0.671387
1.328	-0.762939	-1.31226	0.579834
1.329	-0.854492	-1.06812	0.854492
1.33	-0.793457	-1.09863	0.427246
1.331	-0.88501	-1.00708	0.823975
1.332	-0.488281	-0.88501	0.701904
1.333	-0.823975	-1.25122	0.88501
1.334	-1.34277	-1.00708	0.488281
1.335	-0.854492	-0.793457	0.732422
1.336	-0.610352	-1.25122	0.915527
1.337	-0.732422	-1.00708	0.854492
1.338	-0.610352	-0.915527	0.732422
1.339	-0.915527	-0.854492	0.823975
1.34	-0.732422	-0.732422	1.0376
1.341	-0.823975	-0.976563	0.823975
1.342	-0.854492	-0.88501	1.06812
1.343	-0.640869	-1.09863	0.549316
1.344	-0.427246	-0.946045	0.88501
1.345	-0.640869	-1.06812	0.579834
1.346	-0.671387	-0.88501	0.946045
1.347	-0.457764	-0.762939	0.701904
1.348	-0.427246	-0.671387	0.915527
1.349	-0.610352	-1.2207	0.671387
1.35	-0.549316	-1.0376	0.762939
1.351	-0.549316	-1.2207	0.701904
1.352	-0.335693	-1.28174	0.915527
1.353	-0.366211	-1.0376	0.793457
1.354	-0.549316	-1.28174	0.823975
1.355	-0.823975	-1.0376	0.671387
1.356	-0.762939	-1.00708	0.946045
1.357	-0.732422	-1.0376	0.823975
1.358	-0.732422	-1.12915	1.06812
1.359	-0.610352	-1.19019	0.976563
1.36	-0.579834	-1.31226	1.0376
1.361	-0.732422	-1.12915	0.88501
1.362	-0.732422	-1.09863	0.946045
1.363	-0.823975	-1.25122	1.06812
1.364	-0.793457	-1.2207	0.793457
1.365	-0.274658	-1.25122	1.12915
1.366	-0.213623	-1.06812	0.88501
1.367	-0.12207	-1.28174	1.00708
1.368	-0.305176	-1.19019	0.762939
1.369	-0.457764	-1.19019	0.854492
1.37	-0.701904	-1.00708	1.0376
1.371	-0.793457	-1.25122	0.946045
1.372	-0.915527	-1.34277	0.946045
1.373	-0.518799	-1.46484	0.976563
1.374	-0.457764	-1.25122	0.946045
1.375	-0.488281	-1.2207	0.915527
1.376	-0.335693	-1.25122	0.946045
1.377	-0.152588	-1.34277	1.19019
1.378	-0.335693	-1.19019	1.19019
1.379	-0.793457	-1.34277	0.946045
1.38	-0.488281	-1.34277	1.2207
1.381	-0.518799	-1.25122	0.762939
1.382	-0.305176	-1.52588	0.976563
1.383	-0.457764	-1.37329	0.88501
1.384	-0.152588	-1.2207	0.915527
1.385	-0.244141	-1.09863	1.12915
1.386	-0.610352	-1.09863	1.2207
1.387	-0.671387	-1.06812	1.0376
1.388	-0.701904	-1.58691	1.00708
1.389	-0.396729	-1.31226	1.0376
1.39	-0.396729	-1.28174	0.732422
1.391	-0.396729	-1.25122	0.946045
1.392	-0.305176	-1.46484	0.762939
1.393	-0.183105	-1.25122	0.946045
1.394	-0.549316	-1.0376	1.09863
1.395	-0.457764	-1.34277	1.09863
1.396	-0.396729	-1.2207	0.610352
1.397	-0.213623	-1.52588	0.946045
1.398	-0.518799	-1.49536	0.823975
1.399	-0.12207	-1.67847	0.762939
1.4	-0.762939	-1.25122	0.732422
1.401	-0.854492	-1.43433	0.793457
1.402	-0.823975	-1.61743	0.671387
1.403	-0.671387	-1.40381	0.488281
1.404	-0.640869	-1.52588	0.671387
1.405	-0.396729	-1.40381	0.457764
1.406	-0.518799	-1.5564	0.427246
1.407	-0.579834	-1.40381	0.488281
1.408	-0.610352	-1.37329	0.640869
1.409	-1.00708	-1.28174	0.427246
1.41	-0.732422	-1.25122	0.427246
1.411	-0.671387	-1.31226	0.610352
1.412	-0.366211	-1.40381	0.396729
1.413	-0.427246	-1.49536	0.610352
1.414	-0.457764	-1.49536	0.701904
1.415	-0.854492	-1.49536	0.793457
1.416	-0.732422	-1.28174	0.488281
1.417	-0.88501	-1.28174	0.518799
1.418	-0.732422	-1.40381	0.335693
1.419	-0.610352	-1.46484	0.518799
1.42	-0.671387	-1.40381	0.671387
1.421	-0.366211	-1.34277	0.701904
1.422	-0.335693	-1.64795	0.793457
1.423	-0.88501	-1.31226	0.549316
1.424	-0.88501	-1.37329	0.549316
1.425	-0.88501	-1.31226	0.488281
1.426	-1.09863	-1.2207	0.701904
1.427	-1.06812	-1.43433	0.671387
1.428	-0.427246	-1.67847	0.793457
1.429	-0.549316	-1.37329	0.762939
1.43	-0.396729	-1.28174	0.823975
1.431	-0.640869	-1.19019	0.640869
1.432	-0.793457	-1.52588	0.823975
1.433	-0.88501	-1.43433	0.976563
1.434	-0.793457	-1.31226	0.671387
1.435	-0.518799	-1.40381	1.0376
1.436	-0.335693	-1.25122	0.854492
1.437	-0.244141	-1.46484	1.00708
1.438	-0.579834	-1.34277	1.00708
1.439	-0.579834	-1.40381	0.915527
1.44	-0.823975	-1.37329	0.762939
1.441	-0.793457	-1.31226	0.793457
1.442	-0.610352	-1.28174	1.00708
1.443	-0.152588	-1.58691	0.854492
1.444	0	-1.52588	1.15967
1.445	-0.274658	-1.2207	0.976563
1.446	-0.335693	-1.19019	1.00708
1.447	-0.518799	-1.12915	0.946045
1.448	-0.946045	-1.31226	1.19019
1.449	-0.976563	-1.25122	0.701904
1.45	-0.640869	-1.43433	1.0376
1.451	-0.305176	-1.46484	1.09863
1.452	-0.152588	-1.37329	1.12915
1.453	-0.305176	-1.25122	1.06812
1.454	-0.427246	-1.0376	0.701904
1.455	-0.579834	-1.19019	1.19019
1.456	-0.610352	-1.06812	0.88501
1.457	-0.793457	-1.40381	0.976563
1.458	-0.701904	-1.37329	0.854492
1.459	-0.396729	-1.37329	0.88501
1.46	-0.213623	-1.34277	0.854492
1.461	-0.152588	-1.40381	0.793457
1.462	-0.610352	-1.37329	1.15967
1.463	-0.671387	-1.37329	0.946045
1.464	-0.793457	-1.28174	0.88501
1.465	-0.793457	-1.34277	0.671387
1.466	-0.518799	-1.46484	0.823975
1.467	-0.427246	-1.34277	0.946045
1.468	-0.396729	-1.34277	0.88501
1.469	-0.610352	-1.28174	0.854492
1.47	-0.640869	-1.34277	0.610352
1.471	-0.793457	-1.28174	0.671387
1.472	-0.762939	-1.31226	0.518799
1.473	-0.793457	-1.40381	0.549316
1.474	-0.762939	-1.67847	0.793457
1.475	-0.640869	-1.43433	0.823975
1.476	-0.488281	-1.31226	0.854492
1.477	-0.671387	-1.34277	0.732422
1.478	-0.915527	-1.2207	0.518799
1.479	-0.793457	-1.19019	0.396729
1.48	-0.915527	-1.12915	0.457764
1.481	-0.88501	-1.06812	0.671387
1.482	-0.732422	-1.0376	0.610352
1.483	-0.518799	-1.58691	0.732422
1.484	-0.88501	-1.09863	0.488281
1.485	-0.549316	-1.34277	0.518799
1.486	-0.88501	-1.06812	0.579834
1.487	-0.946045	-1.31226	0.518799
1.488	-0.762939	-1.06812	0.854492
1.489	-0.671387	-1.09863	0.518799
1.49	-0.305176	-1.2207	0.457764
1.491	-0.366211	-1.06812	0.610352
1.492	-0.396729	-1.19019	0.518799
1.493	-0.488281	-1.00708	0.640869
1.494	-0.518799	-1.19019	0.610352
1.495	-0.88501	-1.06812	0.671387
1.496	-0.823975	-1.19019	0.518799
1.497	-0.701904	-1.34277	0.946045
1.498	-0.427246	-1.12915	0.701904
1.499	-0.457764	-1.19019	0.579834
1.5	-0.701904	-0.915527	0.793457
1.501	-0.549316	-0.946045	0.854492
1.502	-0.732422	-1.12915	0.732422
1.503	-0.518799	-1.52588	0.946045
1.504	-0.488281	-1.12915	0.946045
1.505	-0.579834	-1.2207	0.88501
1.506	-0.549316	-1.0376	0.946045
1.507	-0.732422	-1.25122	0.671387
1.508	-0.823975	-1.09863	0.854492
1.509	-0.762939	-1.00708	0.946045
1.51	-0.701904	-1.25122	0.976563
1.511	-0.640869	-1.28174	1.15967
1.512	-0.549316	-1.40381	0.915527
1.513	-0.366211	-1.25122	1.06812
1.514	-0.549316	-1.09863	1.00708
1.515	-0.457764	-0.946045	0.976563
1.516	-0.549316	-1.12915	1.09863
1.517	-0.762939	-1.0376	1.00708
1.518	-0.457764	-1.12915	1.00708
1.519	-0.274658	-0.88501	0.915527
1.52	-0.518799	-1.12915	0.976563
1.521	-0.396729	-1.25122	1.0376
1.522	-0.549316	-1.12915	1.00708
1.523	-0.762939	-1.00708	1.40381
1.524	-0.762939	-1.00708	0.976563
1.525	-0.640869	-1.2207	1.15967
1.526	-0.823975	-1.19019	0.946045
1.527	-0.549316	-1.34277	1.00708
1.528	-0.366211	-1.2207	1.19019
1.529	-0.335693	-1.12915	0.976563
1.53	-0.457764	-0.946045	0.946045
1.531	-0.732422	-1.06812	0.915527
1.532	-0.335693	-1.37329	1.19019
1.533	-0.396729	-1.00708	0.88501
1.534	-0.427246	-1.2207	1.0376
1.535	-0.457764	-1.19019	0.946045
1.536	-0.305176	-1.28174	0.854492
1.537	-0.12207	-1.06812	0.701904
1.538	-0.305176	-0.946045	0.88501
1.539	-0.549316	-0.823975	1.12915
1.54	-0.640869	-0.915527	0.701904
1.541	-0.701904	-0.976563	0.823975
1.542	-0.610352	-1.28174	0.854492
1.543	-0.671387	-1.06812	0.762939
1.544	-0.671387	-1.00708	0.823975
1.545	-0.396729	-1.19019	0.427246
1.546	-0.671387	-1.31226	0.640869
1.547	-0.88501	-0.915527	0.671387
1.548	-0.701904	-1.0376	0.793457
1.549	-0.701904	-1.12915	0.671387
1.55	-0.488281	-1.31226	0.671387
1.551	-0.579834	-1.28174	0.610352
1.552	-0.427246	-1.06812	0.671387
1.553	-0.518799	-0.915527	0.335693
1.554	-0.762939	-0.762939	0.671387
1.555	-0.88501	-0.946045	0.488281
1.556	-1.0376	-1.2207	0.610352
1.557	-0.793457	-1.09863	0.518799
1.558	-0.579834	-1.09863	0.457764
1.559	-0.488281	-0.854492	0.671387
1.56	-0.366211	-0.823975	0.579834
1.561	-0.732422	-1.12915	0.671387
1.562	-0.457764	-1.12915	0.762939
1.563	-0.610352	-0.854492	0.732422
1.564	-0.762939	-0.823975	0.88501
1.565	-0.274658	-1.31226	0.488281
1.566	-0.488281	-1.40381	0.640869
1.567	-0.701904	-1.40381	0.610352
1.568	-0.488281	-1.19019	0.793457
1.569	-0.732422	-1.0376	0.762939
1.57	-0.671387	-1.19019	0.732422
1.571	-0.762939	-0.976563	0.305176
1.572	-0.457764	-1.37329	0.518799
1.573	-0.244141	-1.31226	0.579834
1.574	-0.518799	-1.2207	0.671387
1.575	-0.640869	-1.52588	0.793457
1.576	-0.701904	-1.12915	0.823975
1.577	-1.09863	-1.0376	0.854492
1.578	-0.701904	-1.40381	0.976563
1.579	-0.701904	-1.49536	0.88501
1.58	-0.640869	-1.28174	0.732422
1.581	-0.457764	-1.34277	0.915527
1.582	-0.335693	-1.09863	0.915527
1.583	-0.0305176	-1.5564	1.0376
1.584	-0.427246	-1.5564	0.88501
1.585	-0.610352	-1.28174	0.946045
1.586	-0.579834	-1.7395	1.0376
1.587	-0.732422	-1.40381	0.671387
1.588	-0.518799	-1.40381	0.762939
1.589	-0.183105	-1.49536	1.09863
1.59	-0.305176	-1.64795	0.701904
1.591	-0.549316	-1.31226	0.854492
1.592	-0.396729	-1.37329	0.823975
1.593	-0.976563	-1.34277	0.854492
1.594	-0.457764	-1.12915	0.915527
1.595	-0.457764	-1.7395	0.854492
1.596	-0.488281	-1.49536	1.25122
1.597	-0.152588	-1.34277	0.762939
1.598	-0.213623	-1.25122	1.2207
1.599	-0.366211	-1.25122	0.793457
1.6	-0.610352	-1.40381	1.09863
1.601	-0.518799	-1.31226	1.09863
1.602	-0.854492	-1.28174	1.2207
1.603	-0.335693	-1.12915	1.0376
1.604	-0.701904	-1.28174	0.823975
1.605	-0.152588	-1.49536	1.0376
1.606	-0.640869	-1.40381	0.793457
1.607	-0.640869	-1.2207	1.0376
1.608	-0.579834	-1.37329	0.854492
1.609	-0.579834	-1.37329	0.823975
1.61	-0.457764	-1.34277	0.640869
1.611	-0.183105	-1.34277	0.732422
1.612	-0.305176	-1.43433	0.88501
1.613	-0.244141	-1.43433	0.762939
1.614	-0.640869	-1.37329	0.762939
1.615	-0.732422	-1.34277	1.0376
1.616	-0.640869	-1.28174	0.762939
1.617	-0.610352	-1.46484	0.915527
1.618	-0.457764	-1.31226	0.762939
1.619	-0.396729	-1.43433	0.640869
1.62	-0.396729	-1.52588	1.00708
1.621	-0.366211	-1.49536	0.732422
1.622	-0.457764	-1.19019	0.915527
1.623	-0.793457	-1.12915	0.854492
1.624	-0.671387	-1.31226	1.0376
1.625	-0.701904	-1.52588	0.396729
1.626	-0.366211	-1.5564	0.793457
1.627	-0.457764	-1.37329	0.579834
1.628	-0.518799	-1.49536	0.701904
1.629	-0.762939	-1.31226	0.762939
1.63	-0.732422	-1.52588	0.640869
1.631	-0.915527	-1.34277	0.579834
1.632	-0.88501	-1.2207	0.579834
1.633	-0.427246	-1.34277	0.671387
1.634	-0.0610352	-1.52588	0.518799
1.635	-0.244141	-1.61743	1.00708
1.636	-0.396729	-1.31226	0.579834
1.637	-0.457764	-1.40381	0.854492
1.638	-0.793457	-1.43433	0.732422
1.639	-0.793457	-1.37329	0.762939
1.64	-1.00708	-1.31226	0.549316
1.641	-0.701904	-1.46484	0.793457
1.642	-0.518799	-1.31226	0.549316
1.643	-0.0915527	-1.52588	0.610352
1.644	-0.457764	-1.37329	0.88501
1.645	-0.366211	-1.49536	0.457764
1.646	-0.640869	-1.52588	0.915527
1.647	-0.823975	-1.37329	0.396729
1.648	-1.00708	-1.37329	0.88501
1.649	-0.762939	-1.2207	0.549316
1.65	-0.396729	-1.49536	0.549316
1.651	-0.457764	-1.64795	0.640869
1.652	-0.579834	-1.25122	0.793457
1.653	-0.793457	-1.09863	0.793457
1.654	-0.762939	-1.28174	0.946045
1.655	-0.671387	-1.37329	0.762939
1.656	-0.640869	-1.28174	0.579834
1.657	-0.640869	-1.31226	0.732422
1.658	-0.244141	-1.28174	0.610352
1.659	-0.213623	-1.31226	0.762939
1.66	-0.518799	-1.19019	0.823975
1.661	-0.946045	-1.12915	0.915527
1.662	-0.762939	-1.00708	1.09863
1.663	-0.579834	-1.25122	0.793457
1.664	-0.305176	-1.31226	0.640869
1.665	-0.183105	-1.46484	1.06812
1.666	-0.396729	-1.37329	0.823975
1.667	-0.305176	-1.09863	0.976563
1.668	-0.793457	-1.2207	0.823975
1.669	-0.732422	-1.09863	0.640869
1.67	-0.274658	-1.49536	0.793457
1.671	-0.213623	-1.40381	0.946045
1.672	-0.213623	-1.31226	0.88501
1.673	-0.335693	-1.34277	1.19019
1.674	-0.488281	-1.49536	0.823975
1.675	-0.488281	-1.25122	1.00708
1.676	-0.579834	-1.00708	0.976563
1.677	-1.09863	-0.915527	0.915527
1.678	-0.671387	-1.09863	0.701904
1.679	-0.335693	-1.2207	0.976563
1.68	-0.488281	-1.46484	0.88501
1.681	-0.12207	-1.31226	0.976563
1.682	-0.366211	-1.25122	0.946045
1.683	-0.671387	-1.2207	0.946045
1.684	-0.701904	-1.06812	0.915527
1.685	-0.488281	-1.06812	0.610352
1.686	-0.640869	-1.06812	0.610352
1.687	-0.0915527	-1.09863	0.88501
1.688	-0.152588	-1.19019	0.793457
1.689	-0.671387	-1.19019	1.00708
1.69	-0.335693	-1.2207	0.732422
1.691	-0.518799	-0.854492	0.854492
1.692	-0.701904	-0.88501	0.976563
1.693	-0.549316	-0.88501	0.671387
1.694	-0.793457	-1.31226	0.579834
1.695	-0.274658	-1.19019	0.732422
1.696	-0.366211	-1.40381	1.0376
1.697	-0.579834	-1.31226	0.762939
1.698	-0.579834	-1.12915	0.793457
1.699	-0.610352	-1.09863	0.701904
1.7	-0.88501	-1.09863	0.518799
1.701	-0.976563	-0.976563	0.579834
1.702	-0.549316	-1.09863	0.610352
1.703	-0.579834	-1.2207	0.823975
1.704	-0.244141	-1.19019	0.854492
1.705	-0.549316	-1.06812	0.518799
1.706	-0.457764	-1.09863	0.671387
1.707	-0.549316	-0.976563	0.671387
1.708	-0.854492	-0.854492	0.854492
1.709	-0.915527	-0.88501	0.671387
1.71	-0.549316	-1.37329	0.701904
1.711	-0.457764	-1.2207	0.793457
1.712	-0.366211	-0.976563	0.640869
1.713	-0.640869	-0.854492	0.701904
1.714	-0.579834	-1.12915	0.549316
1.715	-0.518799	-1.0376	0.701904
1.716	-0.976563	-1.09863	0.732422
1.717	-0.793457	-0.823975	0.427246
1.718	-0.640869	-0.823975	0.427246
1.719	-0.396729	-1.40381	0.793457
1.72	-0.549316	-1.31226	1.0376
1.721	-0.701904	-0.976563	0.671387
1.722	-0.610352	-0.854492	0.671387
1.723	-0.701904	-1.12915	0.823975
1.724	-0.701904	-0.915527	0.88501
1.725	-0.457764	-1.06812	0.854492
1.726	-0.427246	-1.12915	0.823975
1.727	-0.12207	-1.28174	0.732422
1.728	-0.396729	-1.25122	0.915527
1.729	-0.701904	-0.915527	1.06812
1.73	-0.610352	-0.946045	0.823975
1.731	-0.88501	-1.06812	1.06812
1.732	-0.762939	-1.31226	0.854492
1.733	-0.579834	-1.2207	0.762939
1.734	-0.701904	-1.12915	1.09863
1.735	-0.518799	-1.00708	0.701904
1.736	-0.366211	-1.25122	0.823975
1.737	-0.579834	-1.00708	0.823975
1.738	-0.579834	-0.88501	0.915527
1.739	-0.549316	-0.976563	0.823975
1.74	-0.488281	-1.09863	0.671387
1.741	-0.213623	-1.06812	0.915527
1.742	-0.610352	-1.25122	0.549316
1.743	-0.549316	-1.06812	0.915527
1.744	-0.762939	-0.946045	0.793457
1.745	-0.549316	-1.25122	0.946045
1.746	-1.06812	-0.946045	0.854492
1.747	-0.549316	-1.28174	0.946045
1.748	-0.518799	-1.40381	0.946045
1.749	-0.457764	-1.31226	0.946045
1.75	-0.732422	-1.31226	1.00708
1.751	-0.732422	-1.37329	1.19019
1.752	-0.579834	-1.09863	1.06812
1.753	-0.701904	-1.09863	0.946045
1.754	-0.762939	-1.12915	0.88501
1.755	-0.732422	-1.06812	0.915527
1.756	-0.366211	-1.00708	0.762939
1.757	0	-1.49536	0.854492
1.758	-0.366211	-1.34277	0.701904
1.759	-0.549316	-1.37329	0.88501
1.76	-0.793457	-1.25122	0.88501
1.761	-1.25122	-0.946045	1.00708
1.762	-0.793457	-1.06812	0.579834
1.763	-0.610352	-1.46484	0.854492
1.764	-0.579834	-1.43433	0.88501
1.765	-0.366211	-1.40381	0.854492
1.766	-0.457764	-1.34277	1.00708
1.767	-0.549316	-1.37329	1.00708
1.768	-0.762939	-1.12915	0.976563
1.769	-0.732422	-1.28174	0.976563
1.77	-0.946045	-1.34277	0.732422
1.771	-0.427246	-1.43433	0.946045
1.772	-0.427246	-1.31226	0.823975
1.773	-0.335693	-1.0376	0.823975
1.774	-0.152588	-1.12915	0.701904
1.775	-0.427246	-1.09863	0.762939
1.776	-0.793457	-1.06812	0.762939
1.777	-1.00708	-1.19019	0.671387
1.778	-0.671387	-1.34277	0.732422
1.779	-0.549316	-1.43433	0.671387
1.78	-0.244141	-1.52588	0.701904
1.781	-0.396729	-1.28174	0.549316
1.782	-0.335693	-1.34277	0.701904
1.783	-0.732422	-1.25122	0.671387
1.784	-0.823975	-1.25122	0.854492
1.785	-0.88501	-1.2207	0.701904
1.786	-0.610352	-1.46484	1.0376
1.787	-0.457764	-1.49536	0.579834
1.788	-0.274658	-1.5564	0.854492
1.789	-0.183105	-1.37329	0.823975
1.79	-0.183105	-1.25122	0.488281
1.791	-0.549316	-1.37329	0.701904
1.792	-0.549316	-1.31226	0.823975
1.793	-0.732422	-1.25122	0.579834
1.794	-0.549316	-1.37329	0.762939
1.795	-0.396729	-1.25122	0.701904
1.796	-0.305176	-1.40381	0.579834
1.797	-0.274658	-1.31226	0.701904
1.798	-0.366211	-1.19019	0.854492
1.799	-0.579834	-1.34277	0.671387
1.8	-0.610352	-1.19019	0.823975
1.801	-0.793457	-1.12915	0.549316
1.802	-0.549316	-1.37329	0.854492
1.803	-0.366211	-1.40381	0.88501
1.804	-0.396729	-1.37329	0.854492
1.805	-0.457764	-1.49536	0.610352
1.806	-0.549316	-1.37329	1.06812
1.807	-0.579834	-1.12915	0.793457
1.808	-0.640869	-1.2207	0.579834
1.809	-0.244141	-1.34277	0.671387
1.81	-0.213623	-1.25122	0.762939
1.811	-0.183105	-1.49536	0.793457
1.812	-0.488281	-1.37329	0.610352
1.813	-0.457764	-1.28174	0.88501
1.814	-0.793457	-1.49536	0.732422
1.815	-0.88501	-1.00708	0.976563
1.816	-0.640869	-1.12915	0.610352
1.817	-0.12207	-1.31226	0.762939
1.818	-0.396729	-1.46484	0.579834
1.819	-0.366211	-1.52588	0.854492
1.82	-0.213623	-1.34277	0.88501
1.821	-0.396729	-1.00708	0.762939
1.822	-0.549316	-1.00708	0.793457
1.823	-0.335693	-1.46484	0.793457
1.824	-0.427246	-1.37329	0.701904
1.825	-0.0915527	-1.37329	1.0376
1.826	-0.457764	-1.34277	1.06812
1.827	-0.0915527	-1.5564	0.610352
1.828	-0.213623	-1.46484	0.793457
1.829	-0.549316	-1.31226	0.915527
1.83	-0.518799	-1.2207	0.732422
1.831	-0.427246	-1.34277	0.946045
1.832	-0.457764	-1.37329	0.762939
1.833	-0.274658	-1.00708	0.701904
1.834	-0.152588	-1.28174	0.915527
1.835	-0.488281	-1.46484	0.793457
1.836	-0.671387	-1.2207	1.06812
1.837	-0.671387	-1.19019	0.732422
1.838	-0.823975	-1.0376	1.06812
1.839	-0.244141	-1.37329	0.762939
1.84	-0.213623	-1.34277	0.701904
1.841	0.0610352	-1.58691	0.946045
1.842	-0.0305176	-1.19019	0.88501
1.843	0	-1.19019	0.701904
1.844	-0.366211	-1.40381	0.701904
1.845	-0.854492	-1.19019	0.823975
1.846	-0.671387	-1.12915	0.946045
1.847	-0.610352	-1.2207	0.762939
1.848	-0.671387	-1.49536	0.762939
1.849	-0.274658	-1.34277	0.701904
1.85	-0.457764	-1.49536	0.457764
1.851	-0.610352	-1.37329	0.762939
1.852	-0.518799	-1.0376	0.793457
1.853	-0.671387	-1.06812	0.518799
1.854	-0.274658	-1.28174	1.00708
1.855	-0.518799	-1.37329	0.488281
1.856	-0.213623	-1.28174	1.00708
1.857	-0.488281	-1.34277	0.579834
1.858	-0.396729	-1.25122	0.854492
1.859	-0.396729	-1.31226	1.19019
1.86	-0.701904	-1.31226	0.976563
1.861	-0.762939	-1.31226	0.946045
1.862	-0.732422	-1.06812	0.488281
1.863	-0.610352	-1.2207	0.915527
1.864	-0.244141	-1.28174	0.701904
1.865	-0.274658	-1.37329	0.762939
1.866	-0.305176	-1.31226	0.854492
1.867	-0.701904	-1.12915	0.610352
1.868	-0.701904	-1.12915	0.946045
1.869	-0.701904	-1.28174	0.610352
1.87	-0.732422	-1.28174	0.640869
1.871	-0.762939	-1.43433	0.579834
1.872	-0.793457	-1.12915	0.762939
1.873	-0.457764	-1.49536	0.701904
1.874	-0.640869	-1.12915	0.793457
1.875	-0.671387	-1.09863	0.915527
1.876	-0.640869	-1.2207	0.762939
1.877	-0.457764	-1.34277	0.854492
1.878	-0.549316	-1.12915	1.00708
1.879	-0.396729	-1.2207	0.88501
1.88	-0.396729	-1.09863	0.640869
1.881	-0.0305176	-1.37329	1.0376
1.882	-0.427246	-0.915527	0.457764
1.883	-0.701904	-0.976563	0.732422
1.884	-0.701904	-1.06812	0.701904
1.885	-0.732422	-1.12915	0.915527
1.886	-0.366211	-1.28174	0.701904
1.887	-0.549316	-1.06812	0.915527
1.888	-0.366211	-1.00708	0.671387
1.889	-0.427246	-1.31226	0.213623
1.89	-0.610352	-1.28174	0.823975
1.891	-0.823975	-0.976563	0.640869
1.892	-0.701904	-1.19019	0.823975
1.893	-0.671387	-1.19019	0.88501
1.894	-0.579834	-1.31226	0.976563
1.895	-0.701904	-1.19019	0.762939
1.896	-0.701904	-1.09863	0.762939
1.897	-0.427246	-0.946045	0.946045
1.898	-0.732422	-1.12915	1.06812
1.899	-0.88501	-1.2207	0.976563
1.9	-0.854492	-1.37329	0.762939
1.901	-0.396729	-1.25122	1.00708
1.902	-0.549316	-1.09863	0.518799
1.903	-0.488281	-1.2207	0.793457
1.904	-0.793457	-1.06812	0.854492
1.905	-0.762939	-0.976563	1.15967
1.906	-0.518799	-0.915527	0.946045
1.907	-0.732422	-0.946045	0.976563
1.908	-0.549316	-1.19019	0.701904
1.909	-0.488281	-1.28174	0.671387
1.91	-0.640869	-1.2207	0.762939
1.911	-0.305176	-1.2207	0.88501
1.912	-0.549316	-0.976563	1.0376
1.913	-0.88501	-1.06812	0.88501
1.914	-0.671387	-1.28174	1.15967
1.915	-0.427246	-1.34277	0.732422
1.916	-0.457764	-0.976563	0.946045
1.917	-0.335693	-1.19019	0.915527
1.918	-0.244141	-1.52588	1.0376
1.919	-0.823975	-1.2207	0.762939
1.92	-0.823975	-1.06812	0.732422
1.921	-0.732422	-0.946045	0.854492
1.922	-0.854492	-0.823975	0.823975
1.923	-0.640869	-1.12915	0.610352
1.924	-0.518799	-1.40381	0.579834
1.925	-0.152588	-1.28174	0.762939
1.926	-0.305176	-1.31226	0.762939
1.927	-0.335693	-1.09863	0.579834
1.928	-0.549316	-1.12915	0.854492
1.929	-0.793457	-1.12915	0.854492
1.93	-0.579834	-1.09863	0.457764
1.931	-0.488281	-1.09863	0.915527
1.932	-0.305176	-1.40381	0.823975
1.933	-0.305176	-1.58691	1.06812
1.934	-0.183105	-1.58691	0.915527
1.935	-0.915527	-1.25122	0.762939
1.936	-0.976563	-1.19019	0.366211
1.937	-0.549316	-1.2207	0.946045
1.938	-0.762939	-1.00708	0.823975
1.939	-0.457764	-1.12915	0.701904
1.94	-0.396729	-1.25122	0.88501
1.941	-0.305176	-1.34277	0.915527
1.942	-0.549316	-1.06812	0.366211
1.943	-0.640869	-1.06812	0.854492
1.944	-1.12915	-0.823975	0.701904
1.945	-0.946045	-1.09863	0.518799
1.946	-0.823975	-1.06812	0.732422
1.947	-0.427246	-1.19019	0.701904
1.948	-0.0610352	-1.25122	0.732422
1.949	-0.244141	-1.31226	1.0376
1.95	-0.427246	-1.19019	0.671387
1.951	-0.396729	-1.28174	1.00708
1.952	-0.732422	-1.2207	0.823975
1.953	-0.701904	-1.43433	0.823975
1.954	-0.762939	-1.25122	0.732422
1.955	-0.305176	-1.34277	0.976563
1.956	-0.274658	-1.12915	0.793457
1.957	-0.0915527	-1.43433	0.946045
1.958	-0.518799	-1.12915	0.579834
1.959	-0.488281	-1.06812	0.823975
1.96	-0.579834	-1.19019	0.762939
1.961	-0.671387	-1.09863	0.854492
1.962	-0.244141	-0.976563	0.671387
1.963	-0.305176	-1.19019	0.701904
1.964	-0.152588	-1.2207	0.88501
1.965	-0.244141	-1.25122	0.518799
1.966	-0.274658	-1.40381	1.12915
1.967	-0.640869	-1.12915	0.762939
1.968	-0.610352	-1.2207	0.946045
1.969	-0.915527	-1.12915	0.823975
1.97	-0.549316	-1.25122	0.793457
1.971	-0.244141	-1.34277	0.823975
1.972	-0.152588	-1.37329	0.823975
1.973	-0.366211	-1.28174	0.854492
1.974	-0.488281	-1.31226	0.946045
1.975	-0.549316	-1.43433	0.732422
1.976	-0.671387	-1.12915	0.854492
1.977	-0.701904	-1.31226	0.671387
1.978	-0.366211	-1.19019	0.762939
1.979	-0.213623	-1.46484	0.762939
1.98	-0.213623	-1.28174	0.549316
1.981	-0.488281	-1.19019	0.732422
1.982	-0.610352	-1.12915	0.976563
1.983	-0.366211	-1.28174	0.640869
1.984	-0.610352	-1.37329	0.88501
1.985	-0.518799	-1.28174	0.701904
1.986	-0.183105	-1.46484	0.946045
1.987	-0.213623	-1.52588	0.793457
1.988	-0.366211	-1.58691	0.915527
1.989	-0.610352	-1.19019	0.793457
1.99	-0.518799	-1.19019	0.915527
1.991	-0.518799	-1.2207	0.732422
1.992	-0.427246	-1.58691	0.701904
1.993	-0.396729	-1.64795	0.915527
1.994	-0.213623	-1.49536	0.671387
1.995	-0.244141	-1.31226	0.854492
1.996	-0.12207	-1.12915	0.549316
1.997	-0.183105	-1.40381	0.732422
1.998	-0.274658	-1.2207	0.823975
1.999	-0.701904	-1.12915	0.396729
2	-0.335693	-1.52588	0.732422
2.001	-0.0915527	-1.70898	0.671387
2.002	-0.274658	-1.5564	0.823975
2.003	-0.518799	-1.2207	0.579834
2.004	-0.396729	-1.37329	0.823975
2.005	-0.457764	-1.40381	0.762939
2.006	-0.762939	-1.43433	0.915527
2.007	-0.701904	-1.34277	0.640869
2.008	-0.213623	-1.52588	1.06812
2.009	-0.213623	-1.43433	0.823975
2.01	-0.335693	-1.40381	0.915527
2.011	-0.305176	-1.37329	0.823975
2.012	-0.701904	-1.25122	0.488281
2.013	-0.701904	-1.31226	0.976563
2.014	-0.88501	-1.37329	0.457764
2.015	-0.88501	-1.40381	0.823975
2.016	-0.457764	-1.5564	0.701904
2.017	-0.0915527	-1.34277	0.762939
2.018	-0.579834	-1.37329	0.427246
2.019	-0.335693	-1.2207	0.88501
2.02	-0.610352	-1.2207	0.579834
2.021	-0.88501	-1.40381	0.732422
2.022	-1.0376	-1.40381	0.701904
2.023	-0.518799	-1.37329	0.732422
2.024	-0.305176	-1.28174	0.946045
2.025	-0.152588	-1.25122	0.671387
2.026	-0.335693	-1.52588	0.946045
2.027	-0.793457	-1.28174	0.732422
2.028	-0.518799	-1.31226	0.976563
2.029	-0.518799	-1.12915	0.946045
2.03	-0.549316	-1.19019	0.976563
2.031	-0.549316	-1.40381	1.0376
2.032	-0.305176	-1.52588	0.915527
2.033	-0.366211	-1.25122	0.762939
2.034	-0.0915527	-1.19019	0.976563
2.035	-0.274658	-1.00708	0.396729
2.036	-0.457764	-1.49536	1.09863
2.037	-0.457764	-1.25122	0.701904
2.038	-0.396729	-1.37329	0.793457
2.039	-0.549316	-1.19019	0.671387
2.04	-0.366211	-1.25122	0.762939
2.041	-0.518799	-1.34277	0.854492
2.042	-0.732422	-1.37329	0.762939
2.043	-0.610352	-1.12915	0.946045
2.044	-0.610352	-1.25122	0.976563
2.045	-0.640869	-1.0376	0.88501
2.046	-0.274658	-1.25122	0.732422
2.047	-0.305176	-1.40381	0.823975
2.048	-0.305176	-1.25122	0.88501
2.049	-0.518799	-1.00708	0.640869
2.05	-0.762939	-1.12915	0.823975
2.051	-0.88501	-1.06812	0.640869
2.052	-0.823975	-1.0376	0.762939
2.053	-0.762939	-1.19019	0.427246
2.054	-0.457764	-1.25122	0.915527
2.055	-0.183105	-1.31226	0.671387
2.056	-0.305176	-1.12915	0.701904
2.057	-0.610352	-1.28174	0.701904
2.058	-0.701904	-1.09863	0.732422
2.059	-0.762939	-0.946045	0.762939
2.06	-0.793457	-1.31226	0.854492
2.061	-0.610352	-1.34277	0.671387
2.062	-0.396729	-1.37329	0.854492
2.063	-0.335693	-1.25122	1.00708
2.064	-0.396729	-1.43433	0.518799
2.065	-0.457764	-1.25122	1.00708
2.066	-0.732422	-1.31226	0.701904
2.067	-0.549316	-1.09863	1.06812
2.068	-0.823975	-1.12915	0.427246
2.069	-0.488281	-1.34277	1.00708
2.07	-0.610352	-1.34277	0.671387
2.071	-0.305176	-1.2207	0.793457
2.072	-0.457764	-1.19019	0.640869
2.073	-0.610352	-1.06812	0.701904
2.074	-0.701904	-0.915527	1.00708
2.075	-0.732422	-1.0376	0.610352
2.076	-0.671387	-1.0376	0.610352
2.077	-0.274658	-1.25122	0.732422
2.078	-0.427246	-1.2207	1.00708
2.079	-0.396729	-1.00708	0.854492
2.08	-0.396729	-1.09863	0.640869
2.081	-0.732422	-1.25122	1.12915
2.082	-0.762939	-1.19019	0.762939
2.083	-0.823975	-1.12915	0.823975
2.084	-0.701904	-1.12915	0.701904
2.085	-0.213623	-1.09863	1.00708
2.086	-0.183105	-1.5564	0.793457
2.087	-0.457764	-1.25122	0.640869
2.088	-0.457764	-1.12915	0.946045
2.089	-0.823975	-0.976563	0.610352
2.09	-0.915527	-1.12915	0.823975
2.091	-0.88501	-1.25122	0.488281
2.092	-0.701904	-1.19019	0.854492
2.093	-0.549316	-1.25122	0.854492
2.094	-0.183105	-1.06812	0.793457
2.095	-0.183105	-1.0376	0.732422
2.096	-0.396729	-1.12915	0.762939
2.097	-0.640869	-1.37329	1.06812
2.098	-0.762939	-1.40381	0.732422
2.099	-0.701904	-1.34277	1.0376
2.1	-0.640869	-1.06812	0.671387
2.101	-0.762939	-1.25122	1.06812
2.102	-0.427246	-1.2207	1.12915
2.103	-0.305176	-1.31226	0.854492
2.104	-0.793457	-1.19019	0.823975
2.105	-0.640869	-1.00708	0.946045
2.106	-0.457764	-1.00708	0.915527
2.107	-0.610352	-1.61743	0.701904
2.108	-0.640869	-1.25122	0.701904
2.109	-0.488281	-1.19019	0.793457
2.11	-0.610352	-1.06812	0.793457
2.111	-0.457764	-0.793457	0.946045
2.112	-0.701904	-1.12915	0.579834
2.113	-0.793457	-0.976563	0.823975
2.114	-0.732422	-0.88501	0.823975
2.115	-0.671387	-0.915527	0.946045
2.116	-0.488281	-0.976563	0.854492
2.117	-0.457764	-1.5564	1.15967
2.118	-0.579834	-1.09863	0.854492
2.119	-0.610352	-1.31226	0.976563
2.12	-0.610352	-1.00708	0.823975
2.121	-0.610352	-1.09863	0.762939
2.122	-0.518799	-1.31226	0.915527
2.123	-0.396729	-1.2207	0.915527
2.124	-0.305176	-1.19019	0.732422
2.125	-0.457764	-1.09863	0.946045
2.126	-0.579834	-1.09863	0.671387
2.127	-0.640869	-1.0376	0.88501
2.128	-1.0376	-1.00708	0.88501
2.129	-0.793457	-1.19019	0.610352
2.13	-0.488281	-1.09863	0.88501
2.131	-0.610352	-1.2207	0.701904
2.132	-0.427246	-1.40381	0.793457
2.133	-0.396729	-1.12915	0.793457
2.134	-0.640869	-1.09863	0.793457
2.135	-1.0376	-1.06812	1.00708
2.136	-0.793457	-1.2207	0.946045
2.137	-0.671387	-1.28174	0.915527
2.138	-0.610352	-1.25122	0.823975
2.139	-0.549316	-1.19019	0.915527
2.14	-0.152588	-1.49536	0.915527
2.141	-0.366211	-1.34277	0.640869
2.142	-0.579834	-1.06812	0.823975
2.143	-0.793457	-0.88501	0.610352
2.144	-0.671387	-1.0376	0.549316
2.145	-0.640869	-1.25122	0.732422
2.146	-0.732422	-1.25122	0.518799
2.147	-0.762939	-1.25122	1.09863
2.148	-0.427246	-1.31226	0.946045
2.149	-0.518799	-1.31226	0.854492
2.15	-0.701904	-1.25122	0.671387
2.151	-0.671387	-1.09863	0.793457
2.152	-0.488281	-1.25122	0.701904
2.153	-0.488281	-1.25122	0.976563
2.154	-0.366211	-1.2207	0.823975
2.155	-0.183105	-1.61743	0.732422
2.156	-0.335693	-1.43433	0.610352
2.157	-0.366211	-1.34277	0.793457
2.158	-0.762939	-1.09863	0.701904
2.159	-0.549316	-1.37329	0.732422
2.16	-0.854492	-1.43433	1.06812
2.161	-0.579834	-1.34277	0.579834
2.162	-0.457764	-1.31226	0.762939
2.163	-0.244141	-1.31226	0.579834
2.164	-0.335693	-1.46484	0.579834
2.165	-0.213623	-1.43433	0.854492
2.166	-0.640869	-1.09863	0.88501
2.167	-0.579834	-1.06812	0.762939
2.168	-0.305176	-1.34277	0.823975
2.169	-0.396729	-1.0376	0.640869
2.17	-0.366211	-1.19019	0.762939
2.171	-0.366211	-1.31226	0.762939
2.172	-0.579834	-1.2207	0.915527
2.173	-0.549316	-1.37329	0.823975
2.174	-0.640869	-1.2207	0.762939
2.175	-0.579834	-1.28174	0.88501
2.176	-0.488281	-1.37329	0.671387
2.177	-0.396729	-1.43433	0.793457
2.178	-0.610352	-1.46484	1.0376
2.179	-0.640869	-1.34277	0.701904
2.18	-0.335693	-1.2207	0.823975
2.181	-0.762939	-1.28174	0.732422
2.182	-0.732422	-1.31226	0.823975
2.183	-0.640869	-1.12915	0.640869
2.184	-0.12207	-1.31226	0.671387
2.185	-0.0305176	-1.34277	0.88501
2.186	-0.183105	-1.31226	0.732422
2.187	-0.518799	-1.31226	0.732422
2.188	-0.579834	-1.09863	0.823975
2.189	-0.457764	-1.31226	0.732422
2.19	-0.671387	-1.40381	0.88501
2.191	-0.579834	-1.25122	0.854492
2.192	-0.335693	-1.37329	0.854492
2.193	-0.335693	-1.52588	0.915527
2.194	-0.305176	-1.52588	0.762939
2.195	-0.640869	-1.43433	0.915527
2.196	-0.88501	-1.37329	0.976563
2.197	-1.0376	-1.19019	0.549316
2.198	-0.762939	-1.52588	0.610352
2.199	-0.488281	-1.09863	0.579834
2.2	-0.396729	-1.28174	0.549316
2.201	-0.0610352	-1.34277	0.732422
2.202	-0.12207	-1.34277	0.701904
2.203	0.0305176	-1.19019	0.854492
2.204	-0.549316	-1.25122	0.762939
2.205	-0.640869	-1.19019	0.793457
2.206	-0.366211	-1.31226	0.579834
2.207	-0.518799	-1.40381	0.762939
2.208	-0.396729	-1.37329	0.915527
2.209	-0.366211	-1.49536	0.793457
2.21	-0.427246	-1.31226	0.854492
2.211	-0.640869	-1.37329	0.762939
2.212	-0.701904	-1.31226	0.946045
2.213	-0.640869	-1.00708	0.640869
2.214	-0.396729	-1.34277	0.732422
2.215	-0.335693	-1.31226	0.732422
2.216	-0.335693	-1.37329	1.00708
2.217	-0.793457	-1.2207	0.488281
2.218	-0.640869	-1.28174	0.640869
2.219	-0.854492	-1.00708	0.671387
2.22	-0.762939	-1.2207	0.732422
2.221	-0.946045	-0.976563	0.366211
2.222	-0.610352	-1.31226	0.854492
2.223	-0.335693	-1.31226	0.793457
2.224	-0.488281	-1.31226	0.640869
2.225	-0.823975	-1.2207	0.915527
2.226	-0.335693	-1.2207	0.762939
2.227	-0.640869	-1.09863	1.00708
2.228	-0.671387	-1.19019	0.915527
2.229	-0.244141	-1.31226	0.762939
2.23	-0.518799	-1.5564	0.610352
2.231	-0.396729	-1.40381	0.976563
2.232	-0.396729	-1.34277	0.671387
2.233	-0.549316	-1.31226	0.701904
2.234	-0.732422	-1.31226	0.946045
2.235	-0.793457	-1.0376	0.732422
2.236	-0.305176	-1.40381	0.640869
2.237	-0.396729	-1.2207	0.640869
2.238	-0.305176	-1.31226	0.488281
2.239	-0.396729	-1.34277	0.946045
2.24	-0.457764	-1.31226	0.671387
2.241	-0.335693	-1.2207	0.793457
2.242	-0.579834	-1.28174	0.732422
2.243	-0.762939	-1.34277	0.946045
2.244	-0.549316	-1.28174	0.762939
2.245	-0.396729	-1.31226	1.06812
2.246	-0.366211	-1.25122	0.823975
2.247	-0.244141	-1.52588	0.854492
2.248	-0.457764	-1.34277	0.946045
2.249	-0.549316	-1.31226	0.88501
2.25	-0.671387	-1.34277	0.732422
2.251	-0.732422	-1.06812	1.0376
2.252	-0.579834	-1.19019	0.610352
2.253	-0.213623	-1.61743	0.946045
2.254	-0.335693	-1.31226	0.579834
2.255	-0.274658	-1.2207	0.762939
2.256	-0.366211	-1.19019	0.915527
2.257	-0.915527	-1.0376	0.701904
2.258	-0.88501	-1.09863	0.88501
2.259	-1.0376	-0.915527	0.518799
2.26	-0.823975	-0.854492	0.610352
2.261	-0.579834	-1.12915	0.762939
2.262	-0.274658	-1.31226	0.823975
2.263	-0.579834	-1.12915	0.823975
2.264	-0.732422	-1.0376	0.915527
2.265	-0.976563	-1.0376	0.823975
2.266	-0.732422	-1.19019	1.15967
2.267	-0.610352	-1.37329	0.610352
2.268	-0.640869	-1.25122	0.915527
2.269	-0.305176	-1.00708	0.427246
2.27	-0.213623	-1.37329	1.0376
2.271	-0.396729	-1.28174	0.640869
2.272	-0.762939	-1.2207	0.823975
2.273	-0.88501	-0.88501	0.488281
2.274	-0.823975	-0.946045	0.701904
2.275	-0.671387	-1.28174	0.488281
2.276	-0.579834	-1.49536	0.549316
2.277	-0.640869	-1.31226	0.823975
2.278	-0.274658	-1.2207	0.88501
2.279	-0.640869	-1.0376	0.793457
2.28	-0.610352	-1.19019	0.854492
2.281	-0.854492	-1.06812	0.518799
2.282	-0.946045	-1.28174	0.854492
2.283	-0.823975	-1.28174	0.793457
2.284	-0.640869	-1.34277	0.732422
2.285	-0.640869	-1.46484	0.762939
2.286	-0.640869	-1.2207	0.88501
2.287	-0.488281	-1.12915	0.823975
2.288	-0.488281	-0.854492	0.579834
2.289	-0.549316	-1.09863	0.854492
2.29	-0.335693	-1.12915	0.579834
2.291	-0.335693	-1.34277	0.610352
2.292	-0.152588	-1.31226	0.732422
2.293	-0.274658	-1.2207	0.854492
2.294	-0.610352	-1.0376	0.671387
2.295	-0.732422	-0.88501	0.793457
2.296	-0.793457	-1.09863	0.610352
2.297	-0.335693	-1.00708	0.762939
2.298	-0.549316	-1.06812	0.549316
2.299	-0.518799	-1.12915	0.823975
2.3	-0.640869	-1.0376	0.549316
2.301	-0.640869	-1.34277	0.946045
2.302	-0.793457	-1.2207	0.946045
2.303	-0.732422	-1.09863	0.915527
2.304	-0.823975	-1.12915	1.00708
2.305	-0.488281	-1.12915	0.762939
2.306	-0.640869	-1.28174	0.762939
2.307	-0.274658	-1.34277	0.915527
2.308	-0.244141	-1.34277	0.701904
2.309	-0.305176	-1.09863	0.701904
2.31	-0.12207	-1.40381	1.09863
2.311	-0.732422	-1.2207	0.579834
2.312	-0.610352	-1.00708	0.793457
2.313	-0.823975	-1.28174	0.671387
2.314	-0.366211	-1.46484	0.915527
2.315	-0.12207	-1.43433	0.488281
2.316	-0.274658	-1.34277	0.915527
2.317	-0.366211	-1.00708	0.946045
2.318	-0.427246	-1.25122	0.823975
2.319	-0.976563	-1.25122	0.946045
2.32	-0.854492	-1.25122	0.762939
2.321	-0.610352	-1.34277	0.88501
2.322	-0.213623	-1.2207	1.0376
2.323	-0.213623	-1.28174	0.854492
2.324	-0.457764	-1.09863	0.823975
2.325	-0.518799	-1.09863	0.823975
2.326	-0.701904	-1.00708	1.28174
2.327	-0.701904	-1.12915	0.915527
2.328	-0.640869	-1.37329	0.823975
2.329	-0.305176	-1.61743	0.976563
2.33	-0.0610352	-1.40381	0.640869
2.331	-0.213623	-1.25122	0.88501
2.332	-0.274658	-0.976563	0.610352
2.333	-0.213623	-1.12915	0.854492
2.334	-0.640869	-1.2207	0.640869
2.335	-0.244141	-1.00708	0.793457
2.336	-0.640869	-1.28174	0.640869
2.337	-0.213623	-1.09863	0.823975
2.338	-0.244141	-1.09863	0.610352
2.339	-0.244141	-1.37329	0.854492
2.34	-0.549316	-1.12915	0.823975
2.341	-0.640869	-1.19019	0.640869
2.342	-0.579834	-1.06812	0.915527
2.343	-0.854492	-1.25122	0.762939
2.344	-0.457764	-1.37329	0.640869
2.345	-0.549316	-1.64795	0.579834
2.346	-0.183105	-1.46484	0.946045
2.347	-0.427246	-0.976563	0.610352
2.348	-0.396729	-1.2207	0.793457
2.349	-0.518799	-1.12915	0.640869
2.35	-0.457764	-1.31226	0.488281
2.351	-0.88501	-1.46484	0.640869
2.352	-0.335693	-1.31226	0.579834
2.353	-0.366211	-1.49536	0.610352
2.354	-0.0915527	-1.37329	0.671387
2.355	-0.244141	-1.34277	0.610352
2.356	-0.640869	-1.06812	0.549316
2.357	-0.518799	-1.25122	0.793457
2.358	-0.396729	-1.46484	0.854492
2.359	-0.732422	-1.46484	0.854492
2.36	-0.366211	-1.2207	0.762939
2.361	-0.305176	-1.43433	0.823975
2.362	-0.366211	-1.52588	0.640869
2.363	-0.640869	-1.28174	0.823975
2.364	-0.518799	-1.5564	0.701904
2.365	-0.823975	-1.31226	0.854492
2.366	-0.762939	-1.0376	0.762939
2.367	-0.762939	-1.31226	0.823975
2.368	-0.213623	-1.28174	0.823975
2.369	-0.610352	-1.25122	0.793457
2.37	-0.213623	-1.06812	1.00708
2.371	-0.427246	-1.25122	0.457764
2.372	-0.518799	-1.25122	0.88501
2.373	-0.579834	-1.31226	0.823975
2.374	-0.671387	-1.31226	0.946045
2.375	-0.335693	-1.31226	0.915527
2.376	-0.671387	-1.37329	0.946045
2.377	0	-1.40381	1.00708
2.378	-0.213623	-1.5564	0.701904
2.379	-0.610352	-1.31226	1.06812
2.38	-0.579834	-1.06812	1.00708
2.381	-0.610352	-1.2207	0.823975
2.382	-0.427246	-1.40381	0.823975
2.383	-0.457764	-1.34277	0.823975
2.384	-0.488281	-1.25122	0.854492
2.385	-0.305176	-0.976563	0.427246
2.386	-0.518799	-0.946045	0.610352
2.387	-0.518799	-1.31226	0.762939
2.388	-0.701904	-1.06812	0.88501
2.389	-0.640869	-0.946045	0.701904
2.39	-0.366211	-1.19019	0.793457
2.391	-0.488281	-1.31226	0.701904
2.392	-0.305176	-1.25122	0.823975
2.393	-0.488281	-1.12915	0.640869
2.394	-0.396729	-1.25122	0.946045
2.395	-0.762939	-1.31226	0.946045
2.396	-0.793457	-1.46484	1.34277
2.397	-0.762939	-1.25122	0.762939
2.398	-0.305176	-1.40381	0.854492
2.399	-0.244141	-1.43433	0.640869
2.4	-0.457764	-1.34277	0.793457
2.401	-0.549316	-1.06812	0.793457
2.402	-0.732422	-1.00708	0.976563
2.403	-0.610352	-1.06812	1.00708
2.404	-0.640869	-1.28174	0.762939
2.405	-0.793457	-1.31226	0.549316
2.406	-0.549316	-1.2207	0.732422
2.407	-0.457764	-1.37329	0.518799
2.408	-0.427246	-1.2207	0.671387
2.409	-0.549316	-1.2207	0.732422
2.41	-0.793457	-1.09863	0.671387
2.411	-0.793457	-1.0376	0.823975
2.412	-0.793457	-1.28174	0.488281
2.413	-0.610352	-1.37329	0.976563
2.414	-0.427246	-1.28174	0.579834
2.415	-0.396729	-1.25122	0.854492
2.416	-0.579834	-1.43433	0.88501
2.417	-0.732422	-1.34277	1.0376
2.418	-0.823975	-1.0376	0.762939
2.419	-0.610352	-1.06812	0.823975
2.42	-0.396729	-1.28174	0.488281
2.421	-0.0305176	-1.00708	0.488281
2.422	-0.152588	-1.2207	0.549316
2.423	-0.0610352	-1.09863	0.518799
2.424	-0.396729	-1.06812	0.701904
2.425	-0.732422	-1.12915	0.854492
2.426	-0.793457	-1.12915	0.88501
2.427	-0.732422	-1.2207	0.396729
2.428	-0.12207	-1.12915	0.793457
2.429	-0.549316	-1.37329	0.610352
2.43	-0.427246	-1.31226	0.640869
2.431	-0.396729	-1.43433	0.610352
2.432	-0.640869	-1.40381	0.946045
2.433	-1.19019	-1.2207	0.854492
2.434	-0.976563	-1.19019	0.762939
2.435	-0.915527	-1.28174	0.579834
2.436	-0.366211	-1.12915	0.610352
2.437	-0.305176	-1.34277	0.610352
2.438	-0.305176	-1.19019	0.915527
2.439	-0.305176	-0.946045	0.579834
2.44	-0.671387	-1.2207	0.823975
2.441	-1.00708	-1.19019	0.579834
2.442	-1.00708	-1.25122	0.640869
2.443	-0.732422	-1.25122	0.793457
2.444	-0.579834	-1.12915	0.976563
2.445	-0.244141	-1.19019	0.793457
2.446	-0.457764	-1.2207	0.579834
2.447	-0.579834	-1.28174	0.976563
2.448	-0.610352	-1.25122	1.12915
2.449	-0.946045	-1.25122	0.976563
2.45	-0.701904	-1.34277	1.19019
2.451	-0.335693	-1.40381	0.946045
2.452	-0.213623	-1.28174	0.88501
2.453	-0.305176	-0.976563	0.915527
2.454	-0.366211	-1.2207	0.946045
2.455	-0.854492	-1.25122	0.946045
2.456	-0.762939	-1.19019	0.732422
2.457	-0.732422	-1.28174	1.06812
2.458	-0.335693	-1.25122	0.701904
2.459	-0.0915527	-1.25122	0.793457
2.46	-0.610352	-1.37329	0.518799
2.461	-0.305176	-1.31226	0.823975
2.462	-0.610352	-1.09863	0.732422
2.463	-0.488281	-1.12915	1.00708
2.464	-1.12915	-1.06812	0.854492
2.465	-0.640869	-1.28174	0.671387
2.466	-0.701904	-1.40381	0.549316
2.467	-0.335693	-1.49536	0.976563
2.468	-0.305176	-1.37329	0.88501
2.469	-0.579834	-1.19019	0.854492
2.47	-0.457764	-1.34277	0.915527
2.471	-0.671387	-1.2207	0.88501
2.472	-0.88501	-1.19019	0.976563
2.473	-0.579834	-1.19019	0.762939
2.474	-0.549316	-1.19019	0.732422
2.475	-0.396729	-1.34277	0.793457
2.476	-0.183105	-1.25122	0.701904
2.477	-0.488281	-1.19019	0.640869
2.478	-0.457764	-0.976563	0.732422
2.479	-0.732422	-1.12915	0.671387
2.48	-0.946045	-1.2207	0.762939
2.481	-0.701904	-1.25122	0.976563
2.482	-0.366211	-1.2207	0.610352
2.483	-0.274658	-1.09863	0.579834
2.484	-0.488281	-1.19019	0.762939
2.485	-0.457764	-1.2207	0.396729
2.486	-0.88501	-1.09863	0.762939
2.487	-1.0376	-1.28174	0.671387
2.488	-0.88501	-1.28174	0.88501
2.489	-0.549316	-1.34277	0.579834
2.49	-0.366211	-1.31226	0.946045
2.491	-0.579834	-1.52588	0.579834
2.492	-0.366211	-1.34277	0.762939
2.493	-0.854492	-1.0376	0.671387
2.494	-0.518799	-1.19019	0.823975
2.495	-0.793457	-1.06812	0.610352
2.496	-0.518799	-1.31226	0.640869
2.497	-0.549316	-1.31226	0.640869
2.498	-0.244141	-1.0376	0.762939
2.499	-0.12207	-1.12915	0.640869
2.5	-0.274658	-1.19019	0.823975
2.501	-0.396729	-1.06812	0.549316
2.502	-0.701904	-1.12915	0.976563
2.503	-0.732422	-1.12915	0.732422
2.504	-0.427246	-1.09863	0.732422
2.505	-0.427246	-1.46484	0.518799
2.506	-0.640869	-1.34277	0.823975
2.507	-0.305176	-1.31226	0.793457
2.508	-0.579834	-1.2207	0.762939
2.509	-0.488281	-1.28174	1.0376
2.51	-0.610352	-1.06812	0.732422
2.511	-0.610352	-1.12915	0.823975
2.512	-0.427246	-1.31226	0.671387
2.513	-0.305176	-1.12915	0.823975
2.514	-0.152588	-1.37329	0.793457
2.515	-0.366211	-1.31226	0.671387
2.516	-0.335693	-1.12915	0.762939
2.517	-0.610352	-1.19019	0.518799
2.518	-0.732422	-1.12915	0.976563
2.519	-0.701904	-1.09863	0.457764
2.52	-0.701904	-1.28174	1.06812
2.521	-0.396729	-1.37329	0.762939
2.522	0	-1.31226	0.946045
2.523	-0.610352	-1.37329	0.88501
2.524	-0.0915527	-1.25122	1.09863
2.525	-0.671387	-1.09863	0.793457
2.526	-0.640869	-1.34277	1.06812
2.527	-0.762939	-1.37329	0.793457
2.528	-0.305176	-1.49536	0.976563
2.529	-0.549316	-1.40381	0.732422
2.53	-0.488281	-1.34277	0.854492
2.531	-0.396729	-0.976563	0.549316
2.532	-0.579834	-1.00708	0.701904
2.533	-0.549316	-1.09863	0.854492
2.534	-0.457764	-1.06812	0.88501
2.535	-0.579834	-1.28174	0.671387
2.536	-0.488281	-1.43433	0.88501
2.537	-0.183105	-1.40381	0.915527
2.538	-0.396729	-1.43433	0.732422
2.539	-0.610352	-1.34277	0.88501
2.54	-0.732422	-1.2207	0.915527
2.541	-0.762939	-1.43433	1.00708
2.542	-0.732422	-1.49536	0.823975
2.543	-0.518799	-1.28174	0.823975
2.544	-0.457764	-1.43433	0.88501
2.545	-0.274658	-1.49536	0.732422
2.546	-0.427246	-1.40381	0.976563
2.547	-0.640869	-1.37329	1.06812
2.548	-0.549316	-1.28174	0.671387
2.549	-0.640869	-1.25122	0.640869
2.55	-0.701904	-1.12915	0.396729
2.551	-0.335693	-1.34277	0.793457
2.552	-0.518799	-1.43433	0.488281
2.553	-0.366211	-1.46484	0.976563
2.554	-0.640869	-1.06812	0.457764
2.555	-0.457764	-1.0376	0.732422
2.556	-0.976563	-1.25122	0.793457
2.557	-0.640869	-1.06812	0.915527
2.558	-0.274658	-1.25122	0.549316
2.559	-0.335693	-1.19019	1.12915
2.56	-0.366211	-1.34277	0.701904
2.561	-0.366211	-1.31226	0.762939
2.562	-0.427246	-1.28174	0.793457
2.563	-0.762939	-1.09863	0.88501
2.564	-0.732422	-1.31226	0.732422
2.565	-0.518799	-1.12915	0.457764
2.566	-0.457764	-1.28174	0.640869
2.567	-0.152588	-1.37329	0.640869
2.568	-0.335693	-1.46484	0.823975
2.569	-0.0915527	-1.46484	0.518799
2.57	-0.762939	-1.19019	0.88501
2.571	-0.793457	-0.946045	0.610352
2.572	-0.762939	-1.19019	0.610352
2.573	-0.274658	-1.40381	0.640869
2.574	-0.213623	-1.25122	0.640869
2.575	-0.427246	-1.25122	0.701904
2.576	-0.335693	-1.31226	0.366211
2.577	-0.457764	-1.28174	0.915527
2.578	-0.823975	-1.12915	1.0376
2.579	-0.671387	-1.00708	0.88501
2.58	-0.671387	-0.88501	0.671387
2.581	-0.335693	-1.34277	0.640869
2.582	-0.610352	-1.34277	1.15967
2.583	-0.305176	-1.34277	0.762939
2.584	-0.640869	-1.12915	0.915527
2.585	-0.793457	-0.915527	0.671387
2.586	-0.671387	-1.12915	0.732422
2.587	-0.915527	-1.31226	0.823975
2.588	-0.976563	-1.0376	0.366211
2.589	-0.579834	-1.34277	0.915527
2.59	-0.457764	-1.19019	0.854492
2.591	-0.244141	-1.19019	0.762939
2.592	-0.12207	-1.49536	0.88501
2.593	-0.518799	-1.28174	0.854492
2.594	-0.823975	-1.09863	0.976563
2.595	-0.88501	-1.2207	0.854492
2.596	-0.823975	-1.46484	0.823975
2.597	-0.518799	-1.46484	0.915527
2.598	-0.335693	-1.40381	0.88501
2.599	-0.244141	-1.19019	0.915527
2.6	-0.488281	-1.12915	1.00708
2.601	-0.732422	-1.00708	0.88501
2.602	-0.732422	-1.2207	0.854492
2.603	-0.427246	-1.19019	0.88501
2.604	-0.366211	-1.19019	0.854492
2.605	-0.579834	-1.06812	0.732422
2.606	-0.213623	-1.28174	0.732422
2.607	-0.305176	-0.915527	0.701904
2.608	-0.396729	-0.976563	0.88501
2.609	-0.457764	-1.40381	0.793457
2.61	-0.701904	-0.946045	0.701904
2.611	-0.610352	-1.19019	0.610352
2.612	-0.427246	-1.19019	0.946045
2.613	-0.366211	-1.40381	0.427246
2.614	-0.213623	-1.12915	0.823975
2.615	-0.366211	-1.40381	0.88501
2.616	-0.946045	-1.40381	1.0376
2.617	-0.518799	-1.34277	0.915527
2.618	-0.640869	-1.28174	0.823975
2.619	-0.671387	-1.58691	0.762939
2.62	-0.457764	-1.37329	1.12915
2.621	-0.152588	-1.40381	0.915527
2.622	-0.701904	-1.00708	0.640869
2.623	-0.640869	-1.06812	0.701904
2.624	-0.640869	-1.64795	0.701904
2.625	-0.793457	-1.12915	1.06812
2.626	-0.732422	-1.0376	0.518799
2.627	-0.762939	-1.2207	0.976563
2.628	-0.305176	-1.09863	0.640869
2.629	-0.640869	-1.2207	0.793457
2.63	-0.305176	-1.19019	1.00708
2.631	-0.640869	-1.19019	0.762939
2.632	-0.732422	-1.06812	0.88501
2.633	-0.640869	-1.46484	0.88501
2.634	-0.610352	-1.09863	0.762939
2.635	-0.671387	-1.28174	0.701904
2.636	-0.335693	-1.58691	1.06812
2.637	-0.488281	-1.52588	0.823975
2.638	-0.640869	-1.34277	0.915527
2.639	-0.610352	-1.0376	0.701904
2.64	-0.366211	-1.46484	0.946045
2.641	-0.701904	-1.2207	0.579834
2.642	-0.640869	-1.37329	0.762939
2.643	-0.457764	-1.28174	0.88501
2.644	-0.518799	-1.06812	0.732422
2.645	-0.213623	-1.5564	0.88501
2.646	-0.732422	-1.19019	0.640869
2.647	-1.0376	-1.19019	0.854492
2.648	-0.732422	-1.43433	0.854492
2.649	-0.823975	-1.40381	0.762939
2.65	-0.640869	-1.25122	0.946045
2.651	-0.183105	-1.09863	0.762939
2.652	-0.0915527	-1.25122	0.88501
2.653	-0.274658	-1.2207	0.762939
2.654	-0.518799	-1.19019	0.976563
2.655	-0.671387	-1.28174	1.09863
2.656	-0.640869	-1.19019	0.671387
2.657	-0.854492	-1.46484	0.701904
2.658	-0.610352	-1.31226	0.762939
2.659	-0.244141	-1.37329	0.579834
2.66	-0.335693	-1.49536	0.823975
2.661	-0.335693	-1.12915	0.549316
2.662	-0.427246	-1.2207	0.701904
2.663	-0.640869	-1.25122	0.915527
2.664	-0.457764	-1.12915	0.854492
2.665	-0.396729	-1.09863	0.701904
2.666	-0.396729	-1.40381	0.579834
2.667	-0.244141	-1.2207	0.732422
2.668	-0.152588	-1.2207	0.793457
2.669	-0.640869	-1.09863	0.762939
2.67	-0.610352	-1.09863	0.946045
2.671	-0.579834	-1.37329	0.946045
2.672	-0.640869	-1.43433	0.976563
2.673	-0.427246	-1.25122	0.610352
2.674	-0.183105	-1.40381	0.823975
2.675	-0.335693	-1.28174	0.854492
2.676	-0.549316	-1.0376	0.640869
2.677	-0.549316	-1.31226	0.976563
2.678	-0.762939	-1.19019	0.854492
2.679	-0.640869	-1.12915	0.823975
2.68	-0.457764	-1.09863	0.701904
2.681	-0.152588	-1.46484	1.09863
2.682	-0.12207	-1.12915	0.396729
2.683	-0.0305176	-1.28174	0.762939
2.684	-0.488281	-1.00708	0.854492
2.685	-0.762939	-1.12915	0.640869
2.686	-0.732422	-1.37329	0.915527
2.687	-0.793457	-1.34277	0.88501
2.688	-0.640869	-1.46484	0.823975
2.689	-0.396729	-1.31226	0.915527
2.69	-0.274658	-1.28174	0.762939
2.691	-0.0915527	-1.2207	0.671387
2.692	-0.335693	-1.31226	0.854492
2.693	-0.793457	-1.0376	0.946045
2.694	-0.549316	-1.19019	0.793457
2.695	-0.640869	-1.40381	0.640869
2.696	-0.427246	-1.52588	0.946045
2.697	-0.396729	-1.34277	0.640869
2.698	-0.366211	-1.34277	0.793457
2.699	-0.335693	-1.37329	0.518799
2.7	-0.732422	-1.49536	0.854492
2.701	-0.946045	-1.0376	0.549316
2.702	-0.671387	-1.25122	0.549316
2.703	-0.732422	-1.19019	0.762939
2.704	-0.671387	-1.31226	1.25122
2.705	-0.335693	-1.83105	1.43433
2.706	-0.549316	-1.80054	1.46484
2.707	0.0305176	-1.40381	0.671387
2.708	-0.244141	-0.183105	-0.366211
2.709	-0.488281	0.0305176	-0.823975
2.71	-0.762939	-1.19019	0.152588
2.711	-0.762939	-2.47192	0.823975
2.712	-0.946045	-2.13623	1.98364
2.713	-0.152588	-0.854492	1.34277
2.714	0.579834	0.0610352	0.915527
2.715	-0.0305176	-0.549316	-0.488281
2.716	-0.671387	-1.89209	-0.488281
2.717	-1.34277	-2.44141	-0.0610352
2.718	-1.2207	-1.40381	1.86157
2.719	-1.09863	-0.457764	2.01416
2.72	-0.335693	-0.793457	1.67847
2.721	-0.244141	-1.80054	0.213623
2.722	-0.0305176	-1.86157	0.0305176
2.723	-0.579834	-1.06812	0.366211
2.724	-1.40381	-0.732422	2.34985
2.725	-1.37329	-1.2207	2.22778
2.726	-0.488281	-1.61743	1.58691
2.727	0.335693	-0.762939	-0.305176
2.728	0.396729	-0.366211	-0.88501
2.729	-0.244141	-1.12915	-0.579834
2.73	-1.25122	-2.19727	0.915527
2.731	-1.2207	-1.64795	2.04468
2.732	-0.701904	-0.335693	1.98364
2.733	0.366211	0	1.09863
2.734	-0.152588	-1.40381	-0.610352
2.735	-0.671387	-2.65503	-1.00708
2.736	-1.37329	-2.34985	0.213623
2.737	-0.88501	-0.823975	2.19727
2.738	-0.427246	-0.0305176	2.10571
2.739	-0.305176	-0.793457	1.80054
2.74	-0.335693	-2.22778	-0.457764
2.741	-0.396729	-1.98364	-0.213623
2.742	-0.640869	-1.0376	0.854492
2.743	-0.946045	-0.610352	2.92969
2.744	-0.88501	-1.46484	2.04468
2.745	-0.305176	-1.64795	0.762939
2.746	0.12207	-0.701904	-0.946045
2.747	-0.366211	0.183105	-0.88501
2.748	-1.28174	-0.701904	0
2.749	-1.52588	-2.22778	1.61743
2.75	-0.762939	-2.13623	2.2583
2.751	0.549316	-0.640869	1.80054
2.752	1.25122	0.335693	0.183105
2.753	0.335693	-1.0376	-0.88501
2.754	-1.52588	-2.62451	-0.274658
2.755	-2.53296	-2.41089	1.0376
2.756	-1.67847	-0.732422	2.56348
2.757	-0.0305176	0.213623	2.10571
2.758	0.640869	-1.25122	1.15967
2.759	0.457764	-2.41089	-0.823975
2.76	-0.305176	-1.98364	-0.396729
2.761	-0.701904	-0.823975	1.28174
2.762	-1.46484	-0.335693	2.74658
2.763	-1.40381	-0.946045	1.5564
2.764	-0.12207	-1.49536	0.213623
2.765	0.488281	-1.19019	-1.31226
2.766	0.244141	-0.518799	-0.762939
2.767	-0.88501	-1.25122	0.152588
2.768	-1.52588	-1.83105	2.10571
2.769	-0.976563	-1.5564	2.04468
2.77	-0.0610352	-0.579834	1.58691
2.771	0.335693	-0.762939	-0.244141
2.772	-0.305176	-1.58691	-0.732422
2.773	-1.28174	-2.38037	-0.12207
2.774	-1.61743	-1.52588	1.86157
2.775	-0.579834	-0.610352	2.28882
2.776	0.152588	-0.518799	1.77002
2.777	0.427246	-1.43433	0.305176
2.778	-0.213623	-2.01416	-0.640869
2.779	-1.31226	-1.52588	0.427246
2.78	-1.19019	-1.0376	1.89209
2.781	-0.946045	-1.06812	2.22778
2.782	-0.152588	-1.31226	0.823975
2.783	0.152588	-0.915527	-0.549316
2.784	0.244141	-0.732422	-1.34277
2.785	-1.0376	-0.732422	0.0610352
2.786	-1.70898	-1.67847	0.946045
2.787	-1.49536	-2.04468	2.31934
2.788	-0.213623	-1.25122	1.61743
2.789	1.00708	-0.366211	1.31226
2.79	0.366211	-0.946045	-1.12915
2.791	-0.549316	-2.04468	-0.244141
2.792	-2.01416	-2.19727	0.274658
2.793	-1.95313	-1.0376	2.65503
2.794	-1.46484	-0.305176	1.89209
2.795	-0.0305176	-0.915527	1.28174
2.796	0.305176	-2.04468	-0.457764
2.797	0.0915527	-1.67847	-0.244141
2.798	-0.793457	-1.09863	0.732422
2.799	-0.915527	-0.671387	2.92969
2.8	-1.31226	-1.09863	2.01416
2.801	-0.701904	-1.40381	0.823975
2.802	0	-1.0376	-0.793457
2.803	0.152588	-0.610352	-0.915527
2.804	-0.457764	-1.31226	0.244141
2.805	-1.52588	-2.04468	1.58691
2.806	-1.00708	-1.70898	2.34985
2.807	-0.244141	-0.854492	1.86157
2.808	0.427246	-0.152588	0.396729
2.809	-0.12207	-1.37329	-0.915527
2.81	-0.823975	-2.0752	-0.549316
2.811	-1.40381	-2.10571	1.19019
2.812	-1.0376	-1.00708	2.59399
2.813	-0.183105	-0.701904	1.83105
2.814	-0.0305176	-1.12915	1.0376
2.815	-0.152588	-1.7395	-0.366211
2.816	-0.88501	-1.40381	0.0305176
2.817	-1.0376	-1.12915	1.12915
2.818	-1.12915	-1.06812	2.74658
2.819	-0.518799	-1.61743	1.83105
2.82	0.152588	-1.52588	0.305176
2.821	0.396729	-0.823975	-1.09863
2.822	-0.518799	-0.427246	-0.762939
2.823	-1.61743	-1.12915	0.427246
2.824	-1.89209	-1.98364	2.10571
2.825	-0.732422	-1.64795	1.98364
2.826	0.366211	-0.640869	1.64795
2.827	0.854492	-0.457764	0.305176
2.828	-0.0610352	-1.28174	-0.946045
2.829	-1.31226	-2.34985	-0.152588
2.83	-1.49536	-1.95313	1.49536
2.831	-1.2207	-0.579834	2.44141
2.832	-0.488281	-0.457764	1.89209
2.833	0.274658	-1.00708	0.610352
2.834	0.335693	-2.13623	-0.610352
2.835	-0.12207	-1.64795	0.213623
2.836	-0.0915527	-1.00708	1.67847
2.837	-1.25122	-0.915527	2.68555
2.838	-1.06812	-1.37329	1.58691
2.839	-0.396729	-1.34277	0.427246
2.84	0.0305176	-0.579834	-1.61743
2.841	-0.274658	-0.457764	-0.610352
2.842	-0.946045	-1.52588	0.12207
2.843	-1.31226	-2.41089	2.41089
2.844	-0.457764	-1.37329	1.67847
2.845	0.366211	-0.183105	1.7395
2.846	0.640869	-0.305176	-0.518799
2.847	-0.183105	-1.64795	-0.640869
2.848	-1.52588	-2.53296	-0.244141
2.849	-1.43433	-1.70898	1.64795
2.85	-0.946045	-0.640869	2.44141
2.851	-0.0610352	-0.610352	1.92261
2.852	-0.335693	-1.58691	0.244141
2.853	-0.274658	-1.89209	-0.518799
2.854	-0.732422	-1.58691	0.488281
2.855	-1.00708	-0.976563	2.01416
2.856	-1.12915	-1.06812	2.50244
2.857	-0.549316	-1.52588	1.49536
2.858	0.335693	-1.0376	-0.488281
2.859	0.213623	-0.671387	-1.52588
2.86	-0.579834	-0.488281	-0.518799
2.861	-1.80054	-1.61743	0.610352
2.862	-1.83105	-1.98364	2.44141
2.863	-0.610352	-1.19019	1.77002
2.864	0.793457	-0.0610352	1.2207
2.865	1.0376	-0.762939	-0.915527
2.866	-0.396729	-1.98364	-0.610352
2.867	-1.37329	-2.62451	0.12207
2.868	-1.61743	-0.946045	2.10571
2.869	-1.0376	-0.0305176	2.04468
2.87	-0.0305176	-0.823975	1.67847
2.871	0.396729	-1.92261	-0.366211
2.872	0.0915527	-2.31934	-0.305176
2.873	-0.732422	-1.34277	0.671387
2.874	-1.09863	-0.518799	2.99072
2.875	-1.06812	-1.25122	2.65503
2.876	-0.457764	-1.5564	1.06812
2.877	0.0915527	-0.640869	-1.0376
2.878	-0.12207	-0.0915527	-1.43433
2.879	-0.488281	-1.12915	0.366211
2.88	-1.46484	-2.2583	2.01416
2.881	-1.31226	-2.2583	3.23486
2.882	-0.0610352	-0.610352	2.2583
2.883	1.12915	-0.305176	1.34277
2.884	0.0915527	-0.88501	-0.854492
2.885	-1.12915	-2.47192	0.0305176
2.886	-1.98364	-2.22778	1.49536
2.887	-1.28174	-1.2207	3.05176
2.888	-0.12207	-0.0915527	2.59399
2.889	0.427246	-1.19019	1.25122
2.89	0.488281	-1.70898	-0.12207
2.891	0.0610352	-1.5564	0.671387
2.892	-0.427246	-0.762939	2.80762
2.893	-1.28174	-1.2207	4.27246
2.894	-0.976563	-2.0752	3.05176
2.895	-0.0915527	-1.89209	1.7395
2.896	0.274658	-0.518799	0.0305176
2.897	-0.244141	-0.396729	0.976563
2.898	-1.64795	-1.77002	1.7395
2.899	-1.98364	-2.44141	3.90625
2.9	-0.366211	-1.28174	3.11279
2.901	0.823975	-0.305176	2.10571
2.902	1.00708	-0.701904	0.732422
2.903	-0.366211	-2.10571	0.0610352
2.904	-1.80054	-2.38037	1.40381
2.905	-1.80054	-1.28174	3.23486
2.906	-0.854492	-0.366211	4.36401
2.907	0.396729	-0.823975	2.59399
2.908	0.640869	-2.13623	1.34277
2.909	0.427246	-1.80054	1.06812
2.91	-0.579834	-0.213623	2.80762
2.911	-1.28174	-0.610352	4.36401
2.912	-1.00708	-2.50244	5.27954
2.913	-0.457764	-2.50244	3.479
2.914	0.274658	-1.06812	2.31934
2.915	0.244141	0.0915527	0.88501
2.916	-1.28174	-0.976563	2.34985
2.917	-1.92261	-2.41089	3.17383
2.918	-1.06812	-1.92261	4.76074
2.919	0.396729	-0.671387	3.54004
2.92	1.15967	-0.701904	2.68555
2.921	-0.305176	-1.92261	1.09863
2.922	-1.31226	-2.04468	1.92261
2.923	-1.83105	-0.915527	3.11279
2.924	-1.49536	-0.213623	4.63867
2.925	-0.335693	-1.40381	3.78418
2.926	0.396729	-2.83813	2.7771
2.927	0.0915527	-2.10571	2.53296
2.928	-0.335693	0.12207	2.99072
2.929	-1.06812	0.213623	4.39453
2.93	-1.12915	-1.70898	4.85229
2.931	-0.88501	-2.89917	4.54712
2.932	0.12207	-1.64795	3.87573
2.933	0.0610352	-0.305176	3.17383
2.934	-0.671387	-0.793457	3.60107
2.935	-1.46484	-2.19727	4.18091
2.936	-1.09863	-1.83105	5.18799
2.937	-0.0915527	-0.427246	4.82178
2.938	0.305176	-0.427246	3.44849
2.939	0.274658	-1.64795	3.20435
2.94	-0.701904	-2.0752	3.08228
2.941	-0.762939	-1.12915	4.21143
2.942	-1.19019	-0.335693	4.66919
2.943	-0.457764	-1.31226	5.00488
2.944	-0.244141	-2.2583	3.93677
2.945	0.244141	-1.92261	3.69263
2.946	0.244141	-0.12207	4.30298
2.947	-0.396729	0.915527	5.82886
2.948	-0.854492	-1.09863	6.68335
2.949	-1.28174	-3.32642	7.2937
2.95	-0.366211	-2.83813	6.073
2.951	0.213623	-0.457764	5.76782
2.952	0.12207	0.305176	4.69971
2.953	-1.09863	-1.09863	5.46265
2.954	-1.06812	-2.71606	6.16455
2.955	-0.732422	-1.83105	6.92749
2.956	0.640869	-0.244141	6.22559
2.957	0.518799	-0.610352	5.0354
2.958	-0.213623	-2.2583	4.42505
2.959	-1.09863	-2.16675	4.45557
2.96	-0.915527	-0.396729	5.82886
2.961	-0.488281	0.305176	6.073
2.962	-0.12207	-1.25122	5.82886
2.963	-0.12207	-2.99072	4.94385
2.964	-0.213623	-2.13623	5.00488
2.965	0.335693	0.518799	6.01196
2.966	0.366211	1.34277	7.62939
2.967	-0.488281	-0.793457	8.45337
2.968	-0.549316	-3.2959	8.20923
2.969	-0.457764	-2.41089	7.35474
2.97	0.274658	-0.12207	6.68335
2.971	-0.12207	0.0305176	6.56128
2.972	-0.915527	-1.98364	7.75146
2.973	-0.854492	-2.99072	7.75146
2.974	0	-1.19019	8.11768
2.975	1.15967	0.457764	6.83594
2.976	0.671387	0	6.01196
2.977	-0.427246	-2.44141	4.94385
2.978	-1.28174	-2.38037	6.28662
2.979	-1.25122	-0.305176	7.04956
2.98	-0.396729	0.701904	7.87354
2.981	-0.152588	-1.49536	7.04956
2.982	-0.274658	-2.99072	5.82886
2.983	-0.0305176	-1.64795	6.37817
2.984	0.823975	1.15967	7.8125
2.985	-0.0305176	1.43433	9.49097
2.986	-0.579834	-1.7395	9.97925
2.987	-1.06812	-3.8147	9.70459
2.988	-0.152588	-2.10571	8.63647
2.989	0.366211	0.549316	8.23975
2.99	0.0915527	0.152588	8.27026
2.991	-1.00708	-2.22778	9.15527
2.992	-1.28174	-2.47192	9.58252
2.993	0.0915527	-0.701904	9.27734
2.994	0.854492	0.183105	7.99561
2.995	0.274658	-1.31226	7.35474
2.996	-1.06812	-2.7771	6.71387
2.997	-1.31226	-1.86157	8.36182
2.998	-1.12915	0.549316	8.63647
2.999	-0.0915527	0.12207	8.91113
3	-0.213623	-2.13623	7.62939
3.001	-0.244141	-3.05176	7.32422
3.002	-0.183105	-0.793457	8.05664
3.003	0.213623	2.0752	10.1318
3.004	-0.12207	0.915527	11.7493
3.005	-0.305176	-2.62451	11.6272
3.006	-0.457764	-3.38745	10.6506
3.007	0.0915527	-0.762939	9.85718
3.008	0.274658	0.946045	9.3689
3.009	-0.427246	-0.640869	10.0098
3.01	-0.823975	-3.38745	10.9253
3.011	-0.488281	-2.28882	11.2915
3.012	0.457764	0.12207	10.8032
3.013	0.976563	0.366211	8.91113
3.014	0	-1.64795	8.63647
3.015	-1.12915	-2.62451	8.17871
3.016	-1.0376	-1.06812	10.3455
3.017	-0.640869	0.427246	10.6201
3.018	-0.0915527	-0.946045	11.0779
3.019	-0.12207	-3.14331	9.49097
3.02	-0.12207	-2.68555	9.70459
3.021	0.152588	0.335693	10.6201
3.022	0.152588	2.47192	12.4207
3.023	-0.427246	-0.0305176	13.4583
3.024	-0.946045	-3.54004	13.3362
3.025	-0.488281	-3.35693	12.6038
3.026	0.0915527	-0.183105	12.146
3.027	0.213623	0.762939	11.4441
3.028	-1.0376	-1.19019	12.6038
3.029	-1.40381	-2.74658	12.6648
3.03	-0.854492	-1.37329	12.8174
3.031	0.213623	0.518799	11.8713
3.032	0.518799	-0.274658	10.7422
3.033	-0.732422	-2.62451	10.8032
3.034	-1.49536	-2.56348	11.1694
3.035	-1.31226	0.0305176	12.2986
3.036	-0.335693	0.854492	12.4817
3.037	-0.335693	-1.12915	12.146
3.038	-0.305176	-3.11279	11.0474
3.039	-0.518799	-2.10571	11.6882
3.04	-0.213623	1.31226	12.9395
3.041	-0.244141	1.86157	14.801
3.042	-0.762939	-1.25122	15.1367
3.043	-0.915527	-3.63159	14.679
3.044	-0.152588	-1.92261	13.3057
3.045	0.274658	0.823975	13.3362
3.046	-0.183105	0.518799	13.1226
3.047	-1.06812	-2.2583	14.5874
3.048	-1.12915	-2.53296	14.4653
3.049	-0.305176	-0.579834	14.2517
3.05	0.823975	0.518799	12.6648
3.051	0.244141	-1.0376	11.8103
3.052	-0.823975	-2.2583	11.8408
3.053	-1.34277	-1.09863	12.7563
3.054	-0.854492	0.579834	13.5498
3.055	-0.335693	-0.366211	13.7024
3.056	-0.488281	-2.68555	12.97
3.057	-0.793457	-2.92969	12.4207
3.058	-0.335693	-0.640869	13.1836
3.059	0	1.80054	14.4958
3.06	-0.366211	0.762939	15.4419
3.061	-0.457764	-2.31934	15.2893
3.062	-0.732422	-3.14331	14.9536
3.063	-0.488281	-0.915527	14.1907
3.064	-0.366211	0.457764	14.2822
3.065	-0.88501	-0.976563	14.3433
3.066	-1.28174	-2.38037	15.4419
3.067	-1.00708	-1.34277	14.9536
3.068	0.244141	0.671387	14.74
3.069	0.488281	0.12207	12.7563
3.07	-0.518799	-1.95313	13.2751
3.071	-1.0376	-2.34985	13.4583
3.072	-1.09863	-0.12207	14.8621
3.073	-0.915527	0.640869	14.6484
3.074	-0.762939	-1.12915	15.0146
3.075	-0.88501	-2.68555	13.855
3.076	-0.640869	-1.83105	13.855
3.077	-0.366211	0.640869	15.1062
3.078	-0.0305176	1.5564	16.6016
3.079	-0.793457	-0.549316	17.5476
3.08	-0.915527	-2.83813	17.4866
3.081	-0.671387	-2.44141	16.2354
3.082	-0.366211	0.0915527	15.9607
3.083	-0.640869	0.701904	15.7166
3.084	-0.854492	-1.52588	16.3574
3.085	-1.06812	-2.59399	16.9373
3.086	-0.732422	-1.25122	16.5405
3.087	0.0305176	0.366211	15.8997
3.088	0.213623	-0.579834	14.679
3.089	-0.335693	-1.98364	14.74
3.09	-1.09863	-1.64795	14.801
3.091	-0.640869	0.335693	16.2964
3.092	-0.396729	0.0915527	15.7166
3.093	-0.274658	-2.13623	16.2659
3.094	-0.518799	-2.83813	15.1367
3.095	-0.305176	-1.61743	15.7776
3.096	-0.0610352	0.854492	16.6626
3.097	0.213623	1.58691	18.2495
3.098	-0.518799	-0.701904	18.3105
3.099	-0.579834	-2.83813	18.1274
3.1	-0.335693	-1.89209	17.2119
3.101	-0.12207	0.0915527	17.334
3.102	-0.183105	-0.274658	17.5476
3.103	-0.88501	-1.98364	18.0664
3.104	-0.976563	-2.31934	17.7307
3.105	-0.12207	-0.396729	17.5171
3.106	0.488281	0.946045	16.6626
3.107	0.0915527	-0.640869	15.686
3.108	-0.427246	-2.34985	16.3269
3.109	-0.823975	-1.61743	16.571
3.11	-0.396729	0.457764	17.6392
3.111	0.12207	0.0915527	17.5781
3.112	0.152588	-1.98364	17.2729
3.113	-0.396729	-2.59399	16.5405
3.114	0.12207	-0.701904	17.4255
3.115	0.488281	1.67847	18.5242
3.116	0.274658	1.00708	20.05
3.117	-0.213623	-1.64795	20.0806
3.118	-0.244141	-2.89917	19.989
3.119	0.152588	-1.12915	18.2495
3.12	0.244141	0.610352	18.8599
3.121	0	-0.366211	18.6157
3.122	-0.640869	-2.19727	19.2566
3.123	-0.305176	-1.67847	19.165
3.124	0.396729	0	19.1345
3.125	0.579834	0	17.8223
3.126	0.0915527	-1.31226	17.3645
3.127	-0.335693	-1.83105	17.0288
3.128	-0.396729	-0.518799	18.0359
3.129	-0.305176	0.457764	18.4631
3.13	-0.0610352	-0.488281	18.6768
3.131	-0.427246	-2.28882	18.3105
3.132	-0.274658	-2.65503	18.1274
3.133	0	-0.396729	19.165
3.134	0.183105	1.77002	20.5078
3.135	0.457764	0.701904	21.4539
3.136	-0.183105	-1.58691	21.5454
3.137	-0.396729	-2.65503	20.7825
3.138	-0.244141	-1.2207	19.928
3.139	-0.0305176	0.152588	20.1721
3.14	-0.366211	-1.06812	19.5313
3.141	-0.732422	-2.28882	20.6909
3.142	0	-1.49536	20.1111
3.143	0.335693	0.427246	19.9585
3.144	1.06812	0.488281	18.3716
3.145	0.427246	-1.40381	18.158
3.146	-0.701904	-2.0752	18.0359
3.147	-0.457764	-0.732422	20.0195
3.148	-0.366211	0.518799	19.8364
3.149	0.0305176	-0.823975	20.752
3.15	0.0305176	-2.38037	19.7144
3.151	0.335693	-2.0752	19.4702
3.152	0.488281	0.366211	20.5383
3.153	0.671387	2.10571	21.9116
3.154	0.213623	0.183105	23.0103
3.155	-0.854492	-2.38037	22.9797
3.156	-0.366211	-2.56348	22.3389
3.157	0.12207	-0.518799	21.5454
3.158	0.457764	0.366211	21.5759
3.159	-0.213623	-1.00708	21.5759
3.16	-0.488281	-1.98364	22.1252
3.161	-0.244141	-0.88501	21.9116
3.162	0.671387	0.457764	21.3928
3.163	0.305176	-0.457764	20.2026
3.164	-0.152588	-1.98364	20.2332
3.165	-0.946045	-1.92261	20.2026
3.166	-0.640869	0.0610352	21.3928
3.167	-0.244141	0.549316	21.7285
3.168	-0.335693	-1.12915	21.698
3.169	-0.488281	-2.65503	21.0876
3.17	-0.152588	-1.95313	21.6064
3.171	0.396729	0.488281	23.1018
3.172	0.0610352	1.98364	24.353
3.173	-0.305176	-0.183105	24.9023
3.174	-0.579834	-2.53296	24.6887
3.175	-0.0915527	-1.86157	23.468
3.176	-0.213623	-0.0305176	23.1934
3.177	-0.152588	0.0915527	22.9797
3.178	-1.09863	-1.70898	23.7427
3.179	-0.915527	-1.89209	23.8037
3.18	-0.0915527	-0.152588	23.7122
3.181	0.640869	0.610352	22.3694
3.182	0.518799	-0.396729	21.0876
3.183	-0.396729	-1.89209	21.5149
3.184	-1.31226	-0.793457	22.0642
3.185	-0.88501	0.488281	23.3154
3.186	-0.0305176	-0.335693	23.5901
3.187	-0.12207	-2.34985	23.1018
3.188	0	-2.53296	22.4304
3.189	0.366211	-0.701904	23.1934
3.19	0.701904	1.70898	24.5972
3.191	0.305176	1.64795	25.6653
3.192	-0.305176	-1.70898	26.0315
3.193	-1.06812	-3.54004	25.2686
3.194	-0.488281	-1.77002	23.8953
3.195	0.305176	0.549316	24.2004
3.196	-0.0305176	-0.213623	23.2544
3.197	-0.976563	-1.92261	24.2004
3.198	-0.457764	-2.0752	24.4141
3.199	-0.0305176	0.274658	24.2615
3.2	0.366211	0.549316	22.4609
3.201	0.152588	-1.5564	21.8811
3.202	-0.793457	-2.47192	22.0947
3.203	-0.946045	-0.610352	23.3459
3.204	-0.274658	1.0376	24.1394
3.205	-0.0305176	-0.274658	24.4446
3.206	-0.396729	-2.44141	23.6511
3.207	-0.518799	-2.50244	23.4375
3.208	0.12207	-0.152588	24.8108
3.209	0.0610352	1.83105	26.0925
3.21	-0.183105	0.579834	27.4353
3.211	-0.701904	-2.01416	27.0386
3.212	-0.793457	-2.41089	26.001
3.213	0.12207	-0.366211	25.0549
3.214	0.244141	0.854492	25.6042
3.215	-0.396729	-0.823975	26.062
3.216	-1.40381	-2.38037	26.6418
3.217	-0.701904	-1.12915	26.4282
3.218	-0.335693	0.854492	25.6958
3.219	0.213623	0.274658	23.5901
3.22	0.335693	-1.7395	24.1089
3.221	-1.06812	-1.49536	24.2004
3.222	-0.488281	0.274658	25.8789
3.223	-0.213623	0.671387	25.7263
3.224	-0.274658	-1.61743	25.9705
3.225	-0.457764	-2.86865	24.9634
3.226	-0.183105	-1.37329	25.238
3.227	0.213623	1.34277	26.7944
3.228	0.457764	2.44141	28.2288
3.229	0.0305176	-0.274658	29.0833
3.23	-0.0915527	-2.62451	28.7781
3.231	-0.305176	-2.47192	27.9236
3.232	0.183105	0.0305176	27.6184
3.233	0.274658	0.518799	27.3438
3.234	-0.213623	-1.12915	28.1067
3.235	-0.335693	-2.2583	28.0457
3.236	0.244141	-0.244141	27.6794
3.237	0.549316	1.2207	27.0996
3.238	0.762939	0.0305176	25.3601
3.239	0.244141	-2.10571	26.2451
3.24	-0.244141	-1.43433	26.5503
3.241	0.671387	0.762939	28.2898
3.242	0.732422	0.640869	27.8625
3.243	0.854492	-1.64795	27.771
3.244	0.579834	-2.74658	26.947
3.245	0.579834	-0.701904	27.8015
3.246	0.854492	1.43433	28.6255
3.247	0.457764	1.12915	30.4565
3.248	0.0915527	-1.52588	29.9377
3.249	-0.457764	-2.53296	29.5105
3.25	0.549316	-0.457764	27.9236
3.251	0.610352	1.15967	28.1677
3.252	0.12207	-0.244141	27.6184
3.253	-0.854492	-1.86157	28.6255
3.254	-0.854492	-1.64795	28.5339
3.255	-0.366211	0.488281	28.2898
3.256	0.0915527	0.640869	26.4893
3.257	0.0915527	-1.40381	25.6958
3.258	-0.366211	-1.64795	25.6348
3.259	-0.305176	0.518799	26.6724
3.26	-0.244141	1.49536	26.886
3.261	-0.701904	-0.88501	27.0081
3.262	-0.823975	-2.56348	26.6113
3.263	-0.335693	-1.67847	26.7944
3.264	-0.152588	0.488281	27.5574
3.265	0.518799	1.80054	28.9307
3.266	0.549316	0.671387	30.1819
3.267	-0.0915527	-0.915527	30.2429
3.268	0	-1.52588	29.7241
3.269	-0.244141	-0.366211	29.0527
3.27	-0.640869	0.488281	29.7241
3.271	-0.396729	-0.427246	29.5105
3.272	-0.640869	-1.31226	30.6396
3.273	-0.488281	-0.335693	29.4189
3.274	0.244141	1.12915	29.6326
3.275	0.640869	0.610352	28.0457
3.276	0.274658	-0.88501	28.7476
3.277	-0.518799	-1.0376	28.717
3.278	-0.274658	0.305176	30.0598
3.279	-0.518799	0.427246	29.9988
3.28	-0.0915527	-0.915527	30.1514
3.281	-0.579834	-1.92261	29.7241
3.282	-0.0915527	-0.976563	29.4189
3.283	0.701904	0.732422	30.2124
3.284	0.488281	1.86157	32.5012
3.285	-0.0305176	0.488281	33.5083
3.286	-0.274658	-1.95313	33.5388
3.287	-0.549316	-2.31934	32.2876
3.288	0.366211	-0.518799	31.4026
3.289	0.0305176	0.701904	31.189
3.29	-0.12207	-0.518799	30.6396
3.291	-0.732422	-2.04468	31.6162
3.292	-0.152588	-1.06812	31.4026
3.293	0.274658	0.610352	31.189
3.294	0.427246	0.427246	29.3579
3.295	0.396729	-1.31226	28.9917
3.296	-0.518799	-1.49536	28.8086
3.297	0.305176	0.274658	31.0974
3.298	0.457764	1.25122	31.5552
3.299	0.671387	-0.762939	32.135
3.3	0.274658	-2.74658	31.4636
3.301	0.915527	-2.13623	31.8604
3.302	1.31226	0.793457	32.9895
3.303	2.0752	3.05176	34.8511
3.304	0.88501	1.40381	35.7056
3.305	0.610352	-1.64795	35.4309
3.306	0.396729	-1.95313	34.3628
3.307	1.09863	0.12207	34.2102
3.308	1.06812	0.701904	33.9355
3.309	0.518799	-0.579834	34.79
3.31	0.427246	-1.25122	34.9121
3.311	0.518799	0.274658	34.8816
3.312	1.2207	1.64795	33.6609
3.313	1.09863	0.549316	32.3486
3.314	0.518799	-1.37329	31.8604
3.315	-0.305176	-1.28174	32.5623
3.316	0.0305176	0.457764	34.1492
3.317	0.152588	0.762939	34.2102
3.318	0.244141	-1.00708	33.783
3.319	0.183105	-2.19727	32.6233
3.32	0.213623	-1.0376	32.7454
3.321	1.00708	1.61743	34.4543
3.322	0.88501	2.56348	35.8276
3.323	-0.0915527	-0.183105	36.2244
3.324	-0.579834	-2.38037	35.4309
3.325	-0.396729	-1.80054	33.6914
3.326	0.213623	0.610352	33.02
3.327	0.244141	0.457764	32.7148
3.328	-0.518799	-1.37329	33.8135
3.329	-1.09863	-1.37329	33.7524
3.33	0	-0.152588	33.7524
3.331	0.335693	0.854492	32.0435
3.332	0.183105	-0.640869	30.7922
3.333	-0.396729	-1.5564	31.4331
3.334	-0.732422	-0.518799	32.135
3.335	-0.366211	1.12915	34.0881
3.336	0.0915527	0.274658	34.1492
3.337	-0.183105	-1.86157	33.9661
3.338	-0.335693	-2.38037	33.5083
3.339	0.488281	-0.549316	34.6069
3.34	0.88501	2.28882	36.7126
3.341	0.88501	2.47192	38.3911
3.342	0.183105	-0.427246	38.6047
3.343	-0.396729	-2.44141	37.4756
3.344	0.244141	-0.732422	36.0413
3.345	0.762939	1.15967	36.1938
3.346	0.427246	0.335693	36.2244
3.347	-0.183105	-1.58691	37.2009
3.348	-0.213623	-0.88501	37.1094
3.349	0.640869	1.28174	36.9263
3.35	1.25122	1.52588	34.3628
3.351	1.00708	-0.518799	33.8745
3.352	-0.335693	-1.31226	34.0881
3.353	-0.396729	0.12207	35.9497
3.354	0.0305176	1.12915	36.7432
3.355	0.152588	-0.549316	37.2314
3.356	0	-2.22778	35.7971
3.357	0.396729	-1.86157	35.6445
3.358	0.88501	0.701904	36.8347
3.359	0.823975	2.53296	37.9028
3.36	0.762939	0.671387	39.2456
3.361	-0.244141	-1.98364	38.3301
3.362	-0.640869	-2.0752	37.7197
3.363	-0.0305176	0.183105	36.8347
3.364	0.762939	0.823975	37.262
3.365	0.305176	-0.213623	36.9568
3.366	0.244141	-1.19019	38.4216
3.367	0.305176	0.0305176	37.4756
3.368	0.976563	1.00708	37.2925
3.369	0.915527	-0.0305176	35.8582
3.37	0.915527	-1.0376	36.5906
3.371	0.518799	-0.488281	37.0789
3.372	0.854492	1.49536	38.4216
3.373	0.88501	1.06812	38.1165
3.374	0.701904	-1.00708	38.0249
3.375	0.488281	-1.7395	37.8113
3.376	1.15967	-0.0915527	38.6658
3.377	1.37329	1.40381	40.4968
3.378	1.2207	2.10571	41.9617
3.379	0.854492	0.549316	42.5415
3.38	0.427246	-1.37329	41.5955
3.381	0.762939	-0.915527	40.3442
3.382	0.518799	1.09863	40.1306
3.383	0.335693	0.671387	40.0085
3.384	-0.274658	-0.854492	40.2527
3.385	-0.274658	-1.49536	40.802
3.386	0.396729	0.701904	39.7644
3.387	0.946045	1.98364	38.7573
3.388	0.854492	0.0305176	37.0178
3.389	0	-0.854492	37.4146
3.39	-0.549316	0.213623	38.3301
3.391	0.12207	0.915527	39.4592
3.392	-0.0305176	-0.488281	39.5813
3.393	0.183105	-1.83105	39.5508
3.394	-0.12207	-1.83105	38.4216
3.395	0.427246	0.335693	38.8184
3.396	0.946045	1.95313	40.0391
3.397	0.823975	1.77002	41.7175
3.398	0.366211	-0.457764	41.626
3.399	-0.732422	-1.7395	41.1682
3.4	-0.274658	-0.671387	40.2527
3.401	-0.244141	1.0376	40.1917
3.402	0.183105	0.610352	40.5273
3.403	-0.305176	-1.31226	40.4968
3.404	0.0305176	-0.579834	40.8325
3.405	0.549316	1.31226	40.3748
3.406	0.946045	1.15967	39.1235
3.407	0.518799	-0.671387	38.3301
3.408	0.244141	-1.12915	38.9709
3.409	-0.0915527	0.88501	39.7644
3.41	0.183105	1.49536	40.3137
3.411	0.335693	0.0610352	40.1001
3.412	0.488281	-1.40381	40.1917
3.413	0.518799	-0.793457	39.917
3.414	0.946045	0.518799	41.1987
3.415	1.15967	1.64795	42.1753
3.416	1.12915	1.5564	43.7317
3.417	0.152588	-0.305176	43.2739
3.418	0.305176	-0.88501	42.3889
3.419	0.518799	0.427246	41.2292
3.42	0.488281	1.0376	41.5649
3.421	0.183105	-0.244141	41.4734
3.422	-0.549316	-0.732422	42.3584
3.423	-0.0610352	0.152588	42.2974
3.424	0.579834	1.64795	41.7175
3.425	1.12915	1.09863	40.4053
3.426	0.640869	-0.0610352	39.8865
3.427	0.457764	0.152588	40.9546
3.428	0.213623	1.58691	42.1753
3.429	0.12207	1.28174	42.8162
3.43	-0.0305176	-0.274658	43.2129
3.431	0.0915527	-0.976563	42.8467
3.432	0.915527	0.0305176	42.9688
3.433	1.67847	1.52588	44.0369
3.434	1.58691	3.14331	45.7153
3.435	1.28174	2.7771	47.3022
3.436	0.427246	0.274658	47.0581
3.437	-0.0915527	-1.09863	46.6919
3.438	-0.244141	0.0915527	45.8679
3.439	0.457764	1.43433	46.4478
3.44	0.244141	1.06812	46.0815
3.441	0.0915527	-0.335693	46.7834
3.442	0.732422	0.0305176	46.1731
3.443	0.976563	1.89209	46.1731
3.444	1.09863	1.89209	44.2505
3.445	0.823975	-0.0915527	43.8232
3.446	-0.183105	-0.854492	43.7317
3.447	0.0915527	0.701904	45.3796
3.448	0.701904	1.52588	45.8374
3.449	1.06812	0.0610352	45.7153
3.45	0.823975	-1.7395	44.4641
3.451	1.28174	-1.28174	44.4641
3.452	1.28174	0.579834	45.5017
3.453	1.37329	2.68555	47.2412
3.454	0.793457	1.43433	48.1873
3.455	0.0915527	-1.52588	47.2717
3.456	0.0915527	-1.7395	45.7153
3.457	0.610352	0.427246	44.6167
3.458	1.64795	0.793457	43.9453
3.459	0.488281	-0.610352	44.4641
3.46	0.12207	-1.25122	45.166
3.461	0.457764	-0.152588	45.105
3.462	0.88501	1.31226	44.0674
3.463	1.31226	0.274658	42.2363
3.464	0.823975	-0.854492	42.1448
3.465	-0.183105	-0.305176	42.9993
3.466	0.274658	1.25122	44.5251
3.467	0.762939	0.823975	45.3796
3.468	0.366211	-1.31226	45.0439
3.469	0.274658	-2.13623	44.3726
3.47	1.06812	-0.610352	45.105
3.471	1.40381	2.44141	46.9971
3.472	1.19019	3.44849	48.6145
3.473	0.274658	0.915527	49.4995
3.474	-0.396729	-1.28174	48.7671
3.475	-0.0610352	-0.457764	46.9971
3.476	0.610352	1.15967	47.4548
3.477	0.549316	1.31226	47.2717
3.478	0	-0.12207	48.4924
3.479	0.0915527	0.0305176	48.8892
3.48	0.396729	1.70898	48.5229
3.481	0.610352	2.59399	46.5698
3.482	0.671387	0.793457	45.5017
3.483	-0.213623	-0.396729	45.99
3.484	-0.244141	0.488281	47.76
3.485	0.213623	1.86157	49.2554
3.486	0.213623	1.12915	49.1638
3.487	0.610352	-0.701904	48.4619
3.488	0.335693	-1.12915	47.4854
3.489	0.213623	0.457764	48.3704
3.49	0.762939	3.23486	50.293
3.491	0.915527	2.99072	51.9409
3.492	-0.0915527	-0.335693	51.178
3.493	-0.457764	-2.31934	49.9878
3.494	0.274658	-0.213623	48.2788
3.495	0.976563	2.31934	48.0957
3.496	0.88501	0.823975	48.0042
3.497	0.213623	-1.43433	49.3164
3.498	-0.610352	-0.762939	49.1638
3.499	0.244141	1.52588	49.2249
3.5	1.25122	1.00708	46.7834
3.501	0.88501	-1.12915	46.2646
3.502	0.366211	-1.2207	46.6614
3.503	0.427246	1.15967	48.7366
3.504	0.549316	1.34277	48.8586
3.505	1.0376	-0.946045	49.1943
3.506	0.488281	-2.38037	48.7671
3.507	0.366211	-1.7395	48.5229
3.508	1.34277	0.946045	49.5605
3.509	2.38037	2.92969	51.9104
3.51	1.52588	1.77002	52.7649
3.511	0.610352	-1.25122	51.8188
3.512	0.549316	-1.86157	50.7202
3.513	1.06812	0.396729	49.8657
3.514	1.06812	1.34277	50.293
3.515	0.88501	-0.244141	50.6287
3.516	0.518799	-1.09863	51.9714
3.517	0.671387	0.732422	51.2085
3.518	1.19019	2.47192	50.7202
3.519	1.49536	1.19019	48.6755
3.52	1.0376	-0.732422	49.2249
3.521	0.244141	-0.12207	50.2014
3.522	0.610352	1.83105	52.5208
3.523	0.579834	1.25122	52.2461
3.524	0.640869	-0.610352	52.002
3.525	0.854492	-0.762939	51.2085
3.526	0.762939	0.335693	51.3916
3.527	0.823975	2.13623	52.124
3.528	1.09863	2.71606	53.5278
3.529	0.244141	0.88501	54.1687
3.53	-0.0305176	-0.549316	52.7344
3.531	-0.0305176	-0.213623	51.5442
3.532	0.335693	1.15967	51.3
3.533	0.457764	1.58691	51.6968
3.534	0.0915527	0.640869	52.0935
3.535	-0.335693	-0.549316	51.7273
3.536	-0.396729	0.366211	51.1475
3.537	0.701904	1.46484	50.7507
3.538	0.854492	1.15967	49.9573
3.539	0.457764	-0.213623	49.8657
3.54	0.518799	-0.0915527	50.354
3.541	0.427246	1.46484	51.4526
3.542	0.854492	1.80054	51.239
3.543	0.762939	-0.335693	51.3916
3.544	0.152588	-1.5564	50.7202
3.545	1.00708	0.244141	51.8188
3.546	1.70898	2.71606	53.833
3.547	1.61743	2.56348	54.5044
3.548	0.549316	-0.396729	54.2603
3.549	0.244141	-1.2207	53.6499
3.55	0.305176	1.19019	52.3987
3.551	1.00708	2.34985	52.7649
3.552	0.88501	0.305176	52.3376
3.553	-0.335693	-1.00708	53.1006
3.554	0.366211	0.518799	53.4058
3.555	1.06812	2.44141	53.4973
3.556	1.43433	2.22778	51.6357
3.557	0.976563	0.366211	51.2085
3.558	0.640869	0.0610352	52.3987
3.559	0.671387	1.5564	53.4363
3.56	0.610352	1.61743	54.3518
3.561	0.518799	0.335693	54.3213
3.562	0.457764	-0.457764	54.0771
3.563	0.701904	0.335693	53.894
3.564	0.640869	1.49536	54.5654
3.565	0.854492	2.99072	56.6101
3.566	1.2207	2.74658	57.9834
3.567	0.366211	0.396729	57.2815
3.568	-0.213623	-1.2207	55.9998
3.569	-0.0610352	0.610352	55.1758
3.57	0.823975	2.22778	55.5725
3.571	0.762939	1.2207	55.1453
3.572	0.0610352	-0.366211	55.6641
3.573	0.305176	0.946045	54.9622
3.574	0.823975	2.89917	54.7791
3.575	1.19019	1.98364	52.9175
3.576	0.793457	0	53.009
3.577	0.183105	0.0610352	53.6804
3.578	1.09863	2.13623	55.0842
3.579	1.06812	2.28882	55.5725
3.58	1.2207	0.0305176	55.2979
3.581	0.946045	-0.854492	55.0842
3.582	0.915527	0.183105	55.1147
3.583	1.67847	2.04468	56.8542
3.584	1.67847	3.84521	58.5938
3.585	1.15967	2.41089	59.6008
3.586	0.671387	0.0305176	58.8074
3.587	0.457764	-0.213623	57.373
3.588	0.793457	1.80054	56.7322
3.589	1.15967	2.04468	56.7017
3.59	0.762939	0.549316	57.6172
3.591	0.366211	-0.0915527	58.4106
3.592	0.610352	1.43433	57.8918
3.593	1.15967	3.05176	56.8542
3.594	1.7395	1.80054	55.0842
3.595	0.915527	0.366211	55.3894
3.596	0.488281	0.762939	55.3589
3.597	0.701904	2.19727	57.9834
3.598	0.793457	1.86157	58.2581
3.599	0.732422	0.244141	58.1055
3.6	0.457764	-0.915527	57.1289
3.601	1.19019	0.213623	57.2815
3.602	1.5564	2.80762	59.1125
3.603	1.64795	4.45557	60.8521
3.604	0.549316	2.56348	61.4014
3.605	-0.183105	-0.640869	60.2417
3.606	-0.213623	-0.579834	59.021
3.607	0.823975	1.80054	58.5022
3.608	1.25122	2.13623	58.075
3.609	0.793457	0.762939	58.9294
3.61	0.671387	0	59.2651
3.611	0.762939	1.80054	58.8074
3.612	1.12915	2.80762	57.2815
3.613	1.09863	1.25122	56.0608
3.614	0.854492	-0.0915527	56.366
3.615	-0.183105	0.732422	57.4036
3.616	0.793457	2.28882	58.6243
3.617	1.0376	1.67847	59.021
3.618	1.12915	0.183105	58.5022
3.619	0.854492	-0.366211	57.6477
3.62	1.09863	0.671387	58.7158
3.621	1.58691	2.68555	60.5469
3.622	1.67847	3.90625	62.9272
3.623	0.762939	1.5564	63.1104
3.624	-0.213623	-0.762939	61.554
3.625	0.579834	0.305176	60.1807
3.626	1.49536	2.44141	60.4553
3.627	1.06812	1.67847	59.5703
3.628	0.366211	-0.366211	60.791
3.629	0.274658	-0.12207	61.3708
3.63	0.640869	2.41089	60.6079
3.631	1.67847	2.7771	58.8379
3.632	1.61743	0.762939	57.6172
3.633	1.00708	0.0915527	57.8918
3.634	0.549316	1.25122	59.4788
3.635	0.671387	2.22778	61.1267
3.636	0.640869	0.335693	60.5774
3.637	0.762939	-0.579834	60.6079
3.638	1.2207	-0.305176	59.967
3.639	1.67847	0.915527	61.0352
3.64	1.86157	3.38745	62.6831
3.641	2.04468	3.50952	64.8804
3.642	0.946045	0.762939	64.0564
3.643	0.12207	-0.701904	62.8052
3.644	0.579834	0.610352	61.7676
3.645	0.946045	1.92261	61.5845
3.646	1.06812	1.34277	62.0117
3.647	0.640869	0.0305176	63.1714
3.648	0.732422	0.579834	62.8357
3.649	1.09863	2.65503	62.439
3.65	1.46484	1.98364	60.3333
3.651	1.46484	0.12207	60.3333
3.652	0.396729	-0.274658	60.7605
3.653	0.457764	1.40381	62.4084
3.654	0.823975	2.22778	63.4766
3.655	0.915527	0.640869	63.0493
3.656	1.00708	-0.976563	61.9507
3.657	1.0376	-0.335693	61.8286
3.658	1.70898	2.04468	63.8123
3.659	1.12915	3.78418	65.7654
3.66	1.12915	1.92261	66.3452
3.661	0.335693	-0.762939	64.9719
3.662	0.427246	-0.488281	63.4766
3.663	1.15967	2.13623	62.7136
3.664	1.2207	2.2583	62.8052
3.665	0.457764	0.396729	62.8662
3.666	0.335693	-0.244141	64.1479
3.667	0.640869	1.67847	63.9038
3.668	1.2207	2.31934	62.6526
3.669	1.7395	0.396729	60.73
3.67	1.25122	-0.12207	61.5234
3.671	0.762939	1.5564	62.3474
3.672	1.09863	2.68555	63.5986
3.673	0.823975	1.09863	63.2935
3.674	0.946045	-1.00708	63.2935
3.675	0.732422	-0.549316	62.7441
3.676	1.06812	0.854492	63.2324
3.677	1.89209	2.65503	64.8193
3.678	1.80054	3.72314	66.8945
3.679	0.854492	1.64795	66.925
3.68	0.335693	-0.488281	65.3992
3.681	0.701904	-0.0610352	64.5447
3.682	0.762939	2.2583	64.2395
3.683	0.915527	1.98364	65.033
3.684	0.457764	0.12207	65.7349
3.685	0.427246	0.396729	65.6128
3.686	1.40381	2.83813	65.155
3.687	1.80054	3.38745	64.2395
3.688	1.25122	0.854492	62.561
3.689	1.00708	-0.152588	63.4155
3.69	0.732422	1.64795	65.2466
3.691	1.06812	2.74658	66.3452
3.692	1.12915	0.946045	65.8875
3.693	1.06812	-0.488281	65.6128
3.694	0.732422	0.396729	64.3921
3.695	1.64795	1.70898	65.6738
3.696	2.0752	3.38745	67.4133
3.697	1.64795	3.05176	68.9392
3.698	0.335693	0.701904	68.4509
3.699	0.335693	-0.457764	67.4438
3.7	0.732422	0.701904	65.6128
3.701	1.25122	2.53296	66.2537
3.702	1.19019	1.67847	66.2537
3.703	0.427246	0.0915527	66.8945
3.704	0.427246	0.610352	66.7725
3.705	1.00708	2.31934	66.4978
3.706	1.67847	2.04468	64.7278
3.707	1.37329	0.183105	64.5447
3.708	0.915527	0.213623	64.9414
3.709	1.06812	2.04468	66.5588
3.71	0.946045	2.62451	66.864
3.711	1.2207	0.183105	66.9556
3.712	0.915527	-1.19019	66.4368
3.713	0.823975	-0.12207	66.4978
3.714	1.25122	1.46484	67.2607
3.715	2.0752	3.41797	69.5801
3.716	1.58691	3.20435	70.6177
3.717	0.976563	0.88501	70.1599
3.718	0.976563	-0.183105	68.8171
3.719	0.823975	1.31226	67.9016
3.72	0.854492	2.34985	68.2373
3.721	0.854492	0.976563	68.9697
3.722	0.518799	-0.183105	69.6106
3.723	0.610352	1.52588	69.3054
3.724	1.67847	3.57056	68.9087
3.725	2.0752	2.65503	67.1387
3.726	1.46484	0.732422	66.7114
3.727	0.823975	0.762939	67.688
3.728	0.640869	2.10571	69.3665
3.729	0.549316	2.56348	69.8853
3.73	0.915527	0.671387	69.8547
3.731	0.915527	-0.0915527	69.2749
3.732	1.15967	1.15967	68.9087
3.733	2.53296	2.65503	70.4346
3.734	2.0752	4.48608	72.6013
3.735	0.976563	3.2959	73.3337
3.736	0.427246	0.518799	72.6929
3.737	0.366211	0.152588	71.5027
3.738	0.88501	2.10571	70.3125
3.739	0.946045	2.83813	70.282
3.74	1.12915	1.34277	70.282
3.741	0.488281	0.793457	71.4722
3.742	0.640869	2.38037	70.6177
3.743	1.37329	3.2959	70.3735
3.744	1.80054	2.10571	68.0847
3.745	1.43433	0.610352	68.2678
3.746	0.823975	1.40381	69.0308
3.747	1.00708	2.74658	70.7703
3.748	0.976563	2.50244	70.8923
3.749	1.25122	0.793457	70.7397
3.75	0.701904	0.0610352	70.0378
3.751	0.976563	0.488281	70.0684
3.752	1.7395	2.65503	72.113
3.753	1.77002	4.48608	74.1577
3.754	0.946045	2.7771	74.2798
3.755	0.457764	0.610352	72.998
3.756	0.762939	1.06812	71.4722
3.757	1.28174	2.31934	71.106
3.758	1.25122	2.19727	71.1975
3.759	1.06812	0.823975	72.5403
3.76	0.427246	0.854492	72.9065
3.761	1.06812	2.62451	72.3572
3.762	1.67847	3.20435	70.9839
3.763	1.37329	1.5564	69.458
3.764	0.976563	0.915527	70.0989
3.765	0.366211	2.01416	71.4722
3.766	0.488281	2.56348	72.9675
3.767	0.915527	1.34277	72.9065
3.768	0.610352	-0.0610352	72.6318
3.769	0.854492	0.213623	72.0215
3.77	1.61743	1.34277	73.2727
3.771	1.67847	3.90625	75.0427
3.772	1.09863	4.24194	76.7517
3.773	0.152588	1.40381	76.6296
3.774	-0.305176	-0.457764	75.47
3.775	0.0915527	0.976563	73.761
3.776	0.854492	2.74658	73.7915
3.777	0.762939	2.0752	73.3948
3.778	0.366211	1.06812	74.4019
3.779	0.305176	1.40381	74.7986
3.78	0.88501	3.14331	74.0051
3.781	1.15967	2.50244	72.0215
3.782	0.915527	0.701904	71.6858
3.783	0.518799	0.610352	72.4487
3.784	0.701904	2.2583	74.0356
3.785	0.946045	2.80762	74.8901
3.786	0.793457	1.34277	74.707
3.787	0.854492	-0.152588	74.0356
3.788	1.09863	0.0610352	74.0051
3.789	1.77002	1.5564	75.1038
3.79	1.86157	4.18091	77.3926
3.791	1.80054	3.69263	78.6743
3.792	0.946045	0.549316	77.5757
3.793	0.518799	-0.0610352	76.0498
3.794	1.00708	2.22778	75.0732
3.795	1.46484	3.41797	75.2869
3.796	1.2207	1.25122	75.531
3.797	0.488281	0.152588	76.7212
3.798	0.854492	1.7395	76.5076
3.799	1.61743	3.57056	75.592
3.8	2.04468	2.50244	73.9441
3.801	1.80054	0.732422	73.7
3.802	0.823975	1.34277	74.3408
3.803	0.946045	3.05176	76.2939
3.804	1.00708	2.31934	76.2939
3.805	0.915527	0.152588	76.3245
3.806	1.19019	0.0915527	75.9888
3.807	1.61743	1.31226	76.1414
3.808	2.04468	3.17383	77.179
3.809	2.2583	4.54712	79.1931
3.81	1.2207	2.86865	79.5288
3.811	0.335693	0.610352	77.9419
3.812	0.518799	0.427246	76.4771
3.813	1.31226	2.44141	76.4465
3.814	1.15967	2.92969	76.6602
3.815	1.12915	1.19019	77.0569
3.816	1.0376	0.671387	77.8198
3.817	1.19019	2.86865	76.8738
3.818	1.46484	3.78418	76.0803
3.819	1.77002	1.49536	74.5239
3.82	1.34277	0.0915527	75.1038
3.821	0.732422	1.58691	76.1414
3.822	1.37329	3.26538	77.6672
3.823	1.49536	2.0752	76.7212
3.824	1.40381	0.183105	76.6296
3.825	1.37329	0.640869	76.0803
3.826	1.7395	1.83105	76.7822
3.827	1.86157	3.05176	78.4302
3.828	1.80054	3.50952	80.4443
3.829	0.823975	1.64795	80.6274
3.83	0.610352	0.518799	78.3691
3.831	1.25122	1.25122	77.4841
3.832	1.67847	2.7771	77.7283
3.833	1.43433	2.19727	77.6978
3.834	0.366211	0.671387	78.3997
3.835	0.762939	1.09863	78.9185
3.836	1.34277	2.99072	78.186
3.837	2.31934	3.05176	76.6907
3.838	2.31934	0.823975	75.9888
3.839	1.70898	1.2207	76.6602
3.84	1.77002	2.86865	78.064
3.841	1.31226	2.83813	78.7964
3.842	1.28174	0.610352	78.0945
3.843	1.34277	-0.0305176	78.4912
3.844	1.37329	1.31226	78.3386
3.845	2.0752	2.04468	78.4912
3.846	2.41089	2.96021	80.2917
3.847	2.10571	3.72314	81.665
3.848	1.15967	2.50244	80.6274
3.849	1.19019	0.305176	79.9255
3.85	0.946045	1.09863	79.4983
3.851	1.61743	2.99072	80.1697
3.852	1.77002	2.41089	80.3833
3.853	1.28174	0.88501	80.8411
3.854	1.7395	1.25122	80.2917
3.855	2.19727	3.75366	80.5664
3.856	2.41089	3.32642	79.1016
3.857	1.80054	1.0376	78.3386
3.858	1.46484	1.0376	79.3457
3.859	1.49536	3.02124	80.5969
3.86	1.46484	2.96021	80.6885
3.861	1.86157	1.06812	80.2917
3.862	1.70898	0.976563	80.3223
3.863	1.98364	2.2583	80.0476
3.864	2.22778	2.53296	81.2683
3.865	2.56348	3.17383	83.0383
3.866	2.04468	3.23486	83.8318
3.867	1.43433	1.98364	83.252
3.868	1.0376	1.2207	81.7261
3.869	1.31226	2.01416	80.658
3.87	1.80054	3.23486	81.3904
3.871	1.70898	2.44141	81.3293
3.872	1.2207	0.732422	81.8481
3.873	1.06812	1.67847	81.3904
3.874	1.92261	3.32642	81.2378
3.875	2.2583	2.44141	79.3152
3.876	1.7395	0.915527	79.1321
3.877	1.37329	1.31226	79.9255
3.878	1.46484	3.05176	81.2683
3.879	1.25122	2.50244	81.1462
3.88	1.46484	0.335693	81.1768
3.881	1.19019	0.152588	80.719
3.882	1.52588	1.40381	80.7495
3.883	2.53296	2.99072	82.6416
3.884	2.41089	4.57764	84.7168
3.885	1.34277	3.479	85.9375
3.886	0.823975	1.28174	84.7168
3.887	0.549316	0.457764	83.1299
3.888	0.915527	1.89209	82.55
3.889	1.34277	2.71606	82.9773
3.89	1.25122	1.52588	83.1299
3.891	1.09863	0.823975	83.9539
3.892	1.46484	2.68555	83.7402
3.893	1.67847	4.11987	82.2144
3.894	1.77002	2.59399	80.5969
3.895	1.12915	0.915527	80.5969
3.896	0.701904	1.40381	81.6345
3.897	1.19019	3.17383	83.9539
3.898	1.12915	2.74658	83.8013
3.899	1.64795	0.823975	83.3435
3.9	1.40381	0.396729	82.9468
3.901	1.89209	1.5564	83.313
3.902	2.22778	3.87573	85.083
3.903	2.04468	5.18799	87.4939
3.904	0.549316	3.23486	87.677
3.905	0.518799	0.488281	86.2122
3.906	1.12915	0.610352	85.144
3.907	1.64795	2.92969	84.6558
3.908	1.86157	3.08228	84.5642
3.909	1.40381	1.5564	86.1206
3.91	0.976563	1.52588	86.3342
3.911	0.976563	2.96021	85.7239
3.912	1.95313	3.41797	84.1675
3.913	2.2583	1.52588	83.1604
3.914	1.52588	1.37329	83.0688
3.915	1.43433	2.62451	84.5032
3.916	1.5564	3.41797	85.907
3.917	1.40381	2.04468	85.3882
3.918	1.40381	0.549316	85.3271
3.919	1.7395	0.488281	85.2051
3.92	1.98364	1.80054	85.7544
3.921	2.47192	3.93677	88.7756
3.922	2.31934	4.94385	90.8203
3.923	0.854492	2.65503	90.0269
3.924	0.823975	0.549316	88.1653
3.925	1.25122	1.52588	86.5479
3.926	1.58691	3.35693	86.853
3.927	1.86157	2.28882	87.0056
3.928	1.31226	0.823975	88.8062
3.929	1.0376	1.89209	88.1958
3.93	2.0752	3.63159	87.5549
3.931	2.47192	3.63159	85.6628
3.932	2.22778	1.61743	84.5947
3.933	1.58691	1.5564	85.5103
3.934	1.09863	2.7771	87.7991
3.935	1.15967	3.14331	87.9517
3.936	1.46484	1.52588	87.9517
3.937	1.5564	0.640869	87.4023
3.938	1.5564	1.28174	86.9141
3.939	2.10571	2.92969	88.5315
3.94	2.19727	4.73022	91.0645
3.941	1.37329	3.78418	92.0105
3.942	0.946045	1.58691	91.095
3.943	0.793457	0.854492	89.8438
3.944	1.58691	2.56348	88.623
3.945	2.04468	3.54004	89.325
3.946	1.83105	2.38037	89.4775
3.947	1.09863	1.43433	90.6372
3.948	0.976563	3.23486	89.7522
3.949	1.77002	3.90625	89.325
3.95	1.61743	2.22778	86.8225
3.951	1.98364	1.19019	87.616
3.952	1.67847	2.68555	88.501
3.953	1.67847	3.9978	89.9658
3.954	1.31226	2.74658	89.2334
3.955	1.64795	1.0376	89.7217
3.956	0.366211	1.12915	88.5315
3.957	1.67847	1.92261	89.0808
3.958	2.31934	2.99072	90.9119
3.959	1.95313	4.60815	92.6819
3.96	1.49536	3.57056	93.2922
3.961	1.0376	1.46484	91.4001
3.962	1.15967	1.37329	89.4165
3.963	1.7395	3.60107	89.5386
3.964	1.5564	3.41797	90.2405
3.965	1.5564	1.2207	90.3015
3.966	0.854492	1.2207	91.2476
3.967	1.86157	3.50952	90.8203
3.968	2.04468	4.02832	89.386
3.969	2.19727	2.22778	87.8601
3.97	2.13623	1.64795	88.6536
3.971	1.40381	2.92969	89.6912
3.972	1.49536	3.50952	90.9424
3.973	1.15967	1.64795	90.5457
3.974	1.58691	0.823975	90.6677
3.975	1.83105	1.86157	90.332
3.976	2.44141	2.83813	90.8508
3.977	2.38037	3.84521	92.4988
3.978	2.13623	4.97437	94.8181
3.979	1.43433	3.23486	94.696
3.98	0.701904	0.823975	93.0176
3.981	1.61743	1.25122	92.2852
3.982	1.67847	3.66211	92.3462
3.983	2.10571	3.32642	92.5598
3.984	1.46484	1.80054	93.2312
3.985	1.58691	1.7395	93.2922
3.986	1.67847	3.90625	92.3157
3.987	2.83813	3.96729	91.4307
3.988	2.47192	1.89209	90.2405
3.989	1.83105	1.31226	90.7593
3.99	1.61743	3.08228	92.6208
3.991	1.92261	3.78418	93.2617
3.992	1.98364	2.2583	92.4988
3.993	1.89209	0.671387	92.2241
3.994	1.89209	1.46484	91.98
3.995	2.13623	2.53296	92.6208
3.996	2.65503	3.93677	95.3064
3.997	2.10571	4.60815	97.0764
3.998	1.43433	2.44141	96.1304
3.999	1.19019	0.946045	94.1162
4	1.86157	1.98364	93.0786
4.001	2.10571	3.38745	92.926
4.002	1.80054	2.34985	93.6279
4.003	1.49536	0.915527	94.4824
4.004	1.09863	1.89209	94.2078
4.005	2.19727	3.87573	93.5974
4.006	3.2959	3.75366	91.8274
4.007	2.50244	1.40381	90.8203
4.008	2.0752	1.67847	91.7053
4.009	1.7395	3.32642	93.7195
4.01	1.67847	3.26538	94.2078
4.011	1.98364	1.15967	93.75
4.012	1.70898	0.488281	93.9331
4.013	1.95313	1.67847	93.3533
4.014	2.71606	3.26538	94.7266
4.015	3.14331	4.60815	96.9238
4.016	2.47192	4.18091	97.7478
4.017	1.25122	2.13623	96.5881
4.018	1.15967	1.15967	95.4895
4.019	1.43433	2.50244	94.7266
4.02	2.01416	2.99072	95.7031
4.021	1.7395	1.95313	96.0083
4.022	1.19019	1.70898	96.9543
4.023	1.52588	3.05176	95.5811
4.024	2.50244	3.93677	95.2148
4.025	2.31934	2.65503	92.865
4.026	2.04468	1.64795	93.2617
4.027	1.37329	2.53296	94.3909
4.028	1.49536	3.96729	95.3369
4.029	1.52588	2.7771	95.0317
4.03	1.46484	1.64795	94.8486
4.031	1.5564	1.7395	94.7571
4.032	1.92261	2.38037	95.0317
4.033	2.41089	2.7771	96.7102
4.034	2.22778	4.66919	99.1821
4.035	1.46484	4.24194	100.464
4.036	0.854492	1.95313	98.8464
4.037	0.915527	1.31226	97.29
4.038	1.5564	3.32642	97.1985
4.039	1.80054	3.87573	97.2595
4.04	1.34277	1.95313	97.3206
4.041	1.06812	1.00708	98.1445
4.042	1.52588	2.62451	98.053
4.043	1.83105	4.30298	96.8323
4.044	2.50244	3.11279	94.9402
4.045	2.31934	1.95313	94.8792
4.046	1.52588	2.50244	95.8862
4.047	1.52588	3.90625	97.4426
4.048	1.64795	3.05176	97.4731
4.049	1.43433	1.09863	97.3511
4.05	1.86157	1.09863	97.3511
4.051	2.34985	2.19727	97.6868
4.052	2.53296	4.30298	100.067
4.053	2.50244	5.88989	102.783
4.054	1.43433	4.02832	103.21
4.055	0.732422	1.19019	101.288
4.056	1.12915	1.46484	99.6704
4.057	1.86157	3.26538	99.7009
4.058	2.04468	3.11279	99.6399
4.059	1.80054	1.70898	101.471
4.06	1.64795	2.22778	101.41
4.061	1.86157	4.36401	100.555
4.062	2.41089	4.48608	98.6633
4.063	2.34985	2.28882	97.3206
4.064	1.25122	1.86157	97.5647
4.065	1.12915	2.83813	99.3958
4.066	1.58691	3.69263	101.166
4.067	1.77002	2.99072	100.403
4.068	1.52588	1.52588	100.067
4.069	1.92261	1.31226	99.4568
4.07	1.98364	2.38037	100.311
4.071	2.47192	4.88281	103.027
4.072	2.10571	5.70679	104.98
4.073	1.09863	2.99072	104.095
4.074	1.12915	0.946045	102.509
4.075	1.67847	2.44141	101.379
4.076	2.34985	4.21143	101.685
4.077	2.2583	3.23486	102.203
4.078	1.61743	1.49536	103.363
4.079	1.34277	2.56348	103.302
4.08	2.01416	4.54712	102.631
4.081	2.65503	3.75366	100.464
4.082	2.65503	1.80054	99.5483
4.083	2.04468	2.62451	100.891
4.084	2.04468	4.3335	102.234
4.085	1.86157	3.87573	102.539
4.086	1.86157	1.95313	101.99
4.087	1.61743	1.0376	102.051
4.088	1.80054	1.89209	101.898
4.089	2.59399	3.20435	103.424
4.09	2.89917	5.67627	107.147
4.091	2.44141	5.37109	108.002
4.092	1.49536	2.2583	106.567
4.093	1.28174	0.854492	103.516
4.094	1.80054	2.92969	102.386
4.095	2.34985	4.27246	103.241
4.096	2.44141	2.74658	104.309
4.097	1.25122	1.5564	105.865
4.098	1.31226	3.32642	104.797
4.099	2.28882	5.12695	103.821
4.1	2.83813	4.05884	101.44
4.101	2.34985	1.70898	101.41
4.102	1.09863	1.98364	102.661
4.103	1.5564	3.75366	105.164
4.104	1.89209	3.84521	105.499
4.105	1.95313	2.41089	104.645
4.106	1.83105	1.12915	103.424
4.107	2.28882	1.98364	103.577
4.108	2.65503	4.27246	105.255
4.109	2.38037	6.43921	108.032
4.11	1.80054	4.45557	108.398
4.111	0.762939	1.06812	106.476
4.112	1.0376	1.19019	104.523
4.113	2.2583	3.96729	104.858
4.114	2.99072	4.42505	105.469
4.115	2.41089	2.56348	106.232
4.116	1.28174	2.04468	106.964
4.117	1.67847	3.75366	105.957
4.118	2.0752	4.60815	104.34
4.119	2.56348	2.56348	102.966
4.12	1.92261	2.01416	103.76
4.121	1.64795	3.38745	104.797
4.122	2.19727	4.63867	106.171
4.123	1.86157	3.11279	105.072
4.124	1.77002	1.37329	105.164
4.125	1.92261	1.61743	104.889
4.126	2.2583	2.53296	105.621
4.127	2.89917	3.90625	107.391
4.128	2.10571	5.09644	109.161
4.129	1.52588	3.479	108.276
4.13	0.976563	1.80054	105.865
4.131	1.67847	2.2583	105.316
4.132	2.38037	3.96729	105.56
4.133	2.22778	3.08228	106.781
4.134	1.52588	1.19019	107.178
4.135	1.40381	2.47192	107.605
4.136	1.95313	4.36401	106.476
4.137	2.59399	3.87573	104.675
4.138	2.65503	2.0752	104.187
4.139	2.0752	2.65503	105.682
4.14	1.70898	4.08936	106.72
4.141	1.67847	3.20435	107.574
4.142	1.7395	1.61743	106.567
4.143	1.64795	2.10571	106.72
4.144	2.44141	3.11279	106.14
4.145	2.47192	3.08228	106.964
4.146	2.62451	4.15039	108.887
4.147	2.38037	5.21851	110.87
4.148	1.19019	3.41797	109.68
4.149	1.34277	1.2207	108.49
4.15	1.7395	2.80762	107.849
4.151	2.62451	4.63867	108.673
4.152	2.44141	3.20435	108.307
4.153	1.67847	1.98364	109.314
4.154	1.64795	3.02124	108.49
4.155	2.31934	4.63867	108.429
4.156	2.74658	3.479	106.781
4.157	2.50244	2.19727	106.598
4.158	1.92261	2.74658	107.208
4.159	2.19727	3.93677	108.337
4.16	1.7395	4.08936	108.429
4.161	1.86157	2.50244	107.941
4.162	1.46484	1.95313	107.819
4.163	2.01416	2.38037	108.154
4.164	2.7771	3.23486	108.948
4.165	2.56348	4.97437	111.877
4.166	2.41089	4.63867	112.701
4.167	1.37329	2.68555	111.053
4.168	1.49536	1.95313	109.253
4.169	1.7395	3.38745	108.948
4.17	2.0752	4.11987	109.283
4.171	1.52588	2.04468	109.528
4.172	1.15967	1.58691	110.596
4.173	1.86157	3.41797	109.528
4.174	2.92969	5.0354	109.283
4.175	2.80762	3.75366	106.781
4.176	2.83813	2.19727	107.544
4.177	2.0752	2.89917	108.49
4.178	1.5564	4.3335	110.229
4.179	1.46484	3.35693	109.497
4.18	1.83105	1.67847	109.955
4.181	1.7395	1.67847	109.375
4.182	2.53296	3.11279	109.833
4.183	3.14331	4.60815	112.274
4.184	2.80762	6.40869	114.532
4.185	1.70898	4.85229	115.387
4.186	0.915527	2.01416	113.281
4.187	1.12915	1.70898	111.877
4.188	2.10571	3.75366	111.664
4.189	2.38037	4.21143	112.213
4.19	1.70898	2.65503	112.823
4.191	1.67847	2.59399	113.19
4.192	2.47192	4.54712	112.64
4.193	2.53296	5.37109	111.084
4.194	2.0752	3.11279	109.222
4.195	1.77002	1.98364	110.138
4.196	1.49536	3.50952	111.42
4.197	1.95313	4.57764	113.22
4.198	1.86157	3.50952	112.61
4.199	1.92261	2.13623	112.671
4.2	1.7395	1.98364	111.908
4.201	3.02124	2.44141	112.457
4.202	2.7771	4.73022	114.685
4.203	2.28882	6.01196	116.913
4.204	1.61743	4.42505	116.486
4.205	1.37329	2.0752	114.655
4.206	1.98364	2.44141	113.007
4.207	2.34985	4.30298	113.586
4.208	2.50244	3.87573	113.953
4.209	1.80054	2.34985	115.417
4.21	1.58691	2.71606	115.326
4.211	2.22778	4.66919	114.532
4.212	2.99072	4.54712	112.549
4.213	2.7771	3.26538	111.45
4.214	2.38037	3.08228	112.183
4.215	2.19727	4.11987	113.8
4.216	2.10571	4.21143	114.532
4.217	1.89209	2.7771	114.136
4.218	1.83105	1.61743	114.014
4.219	2.2583	2.31934	114.258
4.22	2.96021	3.20435	115.631
4.221	3.08228	5.79834	118.5
4.222	2.68555	6.31714	120.239
4.223	1.52588	3.41797	118.744
4.224	1.2207	1.61743	116.516
4.225	1.83105	3.26538	115.173
4.226	2.56348	4.60815	115.936
4.227	2.10571	3.38745	116.364
4.228	1.49536	2.34985	117.737
4.229	1.61743	3.90625	117.126
4.23	2.22778	5.5542	116.058
4.231	2.71606	4.45557	113.556
4.232	2.68555	2.56348	113.708
4.233	1.67847	2.62451	114.624
4.234	1.49536	4.42505	116.425
4.235	1.43433	4.45557	116.852
4.236	1.80054	2.80762	116.394
4.237	1.92261	2.19727	115.479
4.238	2.31934	2.59399	115.57
4.239	2.38037	3.69263	117.188
4.24	2.19727	6.2561	120.453
4.241	2.04468	5.58472	121.674
4.242	0.976563	2.31934	119.537
4.243	1.34277	1.49536	117.493
4.244	2.53296	3.84521	117.004
4.245	2.56348	5.06592	117.371
4.246	2.38037	3.08228	118.103
4.247	1.80054	1.95313	119.385
4.248	1.70898	3.90625	118.317
4.249	2.13623	5.40161	116.882
4.25	3.02124	3.78418	114.99
4.251	2.71606	2.38037	115.204
4.252	2.0752	3.50952	116.638
4.253	2.47192	5.15747	118.469
4.254	2.47192	3.8147	118.103
4.255	2.01416	1.95313	117.432
4.256	2.01416	1.7395	117.676
4.257	2.47192	2.7771	118.408
4.258	2.80762	4.57764	120.087
4.259	3.05176	5.95093	122.162
4.26	2.0752	4.66919	122.223
4.261	1.34277	2.68555	119.446
4.262	1.67847	2.53296	118.439
4.263	2.2583	4.15039	118.835
4.264	2.53296	3.90625	119.72
4.265	2.04468	2.41089	120.789
4.266	1.89209	3.32642	121.002
4.267	2.50244	4.63867	120.087
4.268	3.05176	4.97437	118.439
4.269	2.44141	2.99072	117.462
4.27	2.50244	2.86865	118.713
4.271	1.98364	4.21143	119.781
4.272	2.44141	4.27246	120.575
4.273	2.0752	2.68555	119.873
4.274	2.01416	2.41089	119.812
4.275	2.44141	3.20435	119.629
4.276	2.83813	3.69263	120.605
4.277	3.14331	4.69971	122.864
4.278	2.44141	5.43213	125
4.279	1.89209	3.84521	124.359
4.28	1.19019	1.83105	121.948
4.281	1.89209	2.86865	120.972
4.282	2.50244	5.15747	121.399
4.283	2.62451	4.45557	121.857
4.284	1.7395	1.83105	122.162
4.285	1.43433	2.65503	122.192
4.286	2.2583	5.09644	121.674
4.287	2.99072	4.73022	120.026
4.288	2.92969	2.71606	119.049
4.289	2.53296	2.65503	120.026
4.29	2.0752	4.76074	121.643
4.291	2.38037	4.88281	121.796
4.292	2.2583	2.83813	121.063
4.293	2.19727	1.86157	121.094
4.294	2.31934	3.02124	121.094
4.295	2.83813	3.84521	122.559
4.296	3.11279	5.61523	125
4.297	2.89917	5.85938	126.312
4.298	2.01416	3.84521	124.878
4.299	1.70898	2.56348	122.65
4.3	2.0752	3.78418	122.192
4.301	2.44141	4.79126	123.108
4.302	2.28882	3.08228	123.596
4.303	1.5564	2.31934	124.573
4.304	2.13623	4.36401	123.871
4.305	2.74658	6.28662	122.772
4.306	3.05176	4.5166	120.636
4.307	2.80762	2.92969	121.185
4.308	2.19727	3.72314	122.07
4.309	2.01416	5.24902	123.596
4.31	1.86157	4.21143	123.444
4.311	2.04468	2.47192	123.077
4.312	2.04468	2.80762	123.077
4.313	2.44141	4.05884	123.26
4.314	3.20435	4.18091	124.42
4.315	2.68555	5.98145	126.862
4.316	2.22778	6.10352	127.838
4.317	1.40381	3.35693	125.977
4.318	1.15967	2.19727	124.512
4.319	2.19727	4.27246	124.664
4.32	2.65503	5.31006	125.549
4.321	2.13623	3.60107	125.397
4.322	1.7395	2.65503	126.16
4.323	1.98364	4.5166	125.854
4.324	2.10571	5.82886	124.42
4.325	2.83813	3.78418	122.498
4.326	2.68555	2.68555	123.108
4.327	2.01416	4.21143	123.84
4.328	2.34985	5.37109	125.458
4.329	2.28882	4.02832	124.878
4.33	2.31934	2.68555	124.634
4.331	2.34985	2.89917	125.061
4.332	2.56348	3.32642	125.336
4.333	3.50952	4.27246	127.38
4.334	3.23486	6.65283	130.676
4.335	2.41089	6.13403	131.226
4.336	1.80054	2.92969	128.601
4.337	1.70898	2.31934	126.526
4.338	2.44141	4.66919	126.892
4.339	2.62451	5.00488	127.289
4.34	2.01416	2.65503	128.51
4.341	1.77002	2.44141	128.967
4.342	2.44141	5.12695	128.632
4.343	2.74658	6.16455	127.106
4.344	3.35693	4.05884	124.695
4.345	2.62451	2.99072	125.549
4.346	1.52588	4.11987	126.648
4.347	2.31934	5.00488	128.723
4.348	2.22778	3.78418	128.357
4.349	2.22778	2.2583	127.563
4.35	2.44141	2.80762	127.594
4.351	3.17383	3.57056	127.96
4.352	3.08228	5.34058	129.974
4.353	2.99072	6.92749	132.538
4.354	2.01416	4.94385	132.385
4.355	1.09863	2.38037	129.852
4.356	1.77002	2.56348	128.693
4.357	3.17383	4.66919	129.425
4.358	2.38037	4.94385	129.364
4.359	2.59399	3.17383	130.92
4.36	2.34985	3.38745	130.829
4.361	2.13623	5.37109	129.578
4.362	2.83813	5.27954	128.021
4.363	2.83813	3.23486	126.892
4.364	2.22778	2.89917	127.625
4.365	2.19727	4.63867	129.181
4.366	2.59399	5.15747	129.974
4.367	2.2583	3.44849	128.998
4.368	2.22778	2.59399	128.937
4.369	2.7771	2.99072	129.486
4.37	2.71606	3.75366	130.31
4.371	2.68555	5.61523	133.331
4.372	2.80762	6.43921	135.315
4.373	1.61743	4.39453	133.82
4.374	1.61743	2.96021	131.195
4.375	2.53296	3.57056	129.883
4.376	2.38037	5.12695	130.615
4.377	2.68555	3.90625	130.951
4.378	1.80054	2.68555	132.568
4.379	1.7395	3.75366	131.561
4.38	2.65503	5.76782	131.195
4.381	2.96021	5.15747	128.754
4.382	3.17383	3.57056	128.235
4.383	2.19727	3.78418	129.211
4.384	2.0752	5.00488	131.317
4.385	1.80054	4.57764	131.47
4.386	2.10571	2.80762	131.287
4.387	1.98364	2.28882	131.012
4.388	2.10571	3.50952	130.89
4.389	3.479	4.60815	133.179
4.39	3.38745	6.68335	135.681
4.391	2.31934	5.79834	136.505
4.392	1.67847	2.92969	134.583
4.393	1.25122	2.13623	132.629
4.394	1.83105	4.45557	132.05
4.395	2.89917	5.00488	133.484
4.396	2.10571	3.32642	133.606
4.397	1.86157	3.11279	134.338
4.398	2.31934	5.27954	133.82
4.399	3.08228	5.82886	132.202
4.4	2.92969	3.50952	129.944
4.401	2.44141	2.96021	131.134
4.402	2.0752	4.63867	132.751
4.403	2.56348	5.12695	133.789
4.404	2.28882	4.02832	133.331
4.405	2.56348	2.96021	133.026
4.406	1.92261	2.89917	133.057
4.407	2.74658	3.60107	133.575
4.408	3.20435	4.79126	136.414
4.409	2.62451	6.7749	138.733
4.41	1.67847	4.94385	137.97
4.411	1.89209	2.47192	135.345
4.412	2.38037	3.41797	133.82
4.413	2.99072	6.13403	134.216
4.414	2.74658	5.0354	135.132
4.415	2.34985	2.44141	136.444
4.416	1.83105	3.23486	136.23
4.417	2.7771	5.79834	135.62
4.418	3.66211	5.64575	133.789
4.419	3.26538	3.23486	132.08
4.42	3.14331	3.66211	133.728
4.421	2.44141	5.61523	135.223
4.422	2.59399	5.24902	135.345
4.423	2.34985	3.20435	134.552
4.424	2.41089	2.53296	135.04
4.425	2.44141	3.35693	134.644
4.426	3.32642	4.11987	135.712
4.427	3.23486	5.67627	138.306
4.428	2.62451	6.7749	139.74
4.429	2.0752	3.93677	138.428
4.43	1.58691	2.2583	136.2
4.431	1.89209	3.60107	135.345
4.432	2.96021	5.58472	136.963
4.433	2.74658	4.3335	137.39
4.434	2.47192	2.74658	137.878
4.435	2.53296	4.18091	136.841
4.436	3.20435	6.34766	136.169
4.437	3.32642	5.34058	134.125
4.438	2.74658	2.89917	134.094
4.439	2.2583	3.63159	135.59
4.44	2.34985	5.61523	136.749
4.441	2.56348	4.69971	136.475
4.442	2.68555	3.05176	135.712
4.443	2.59399	3.35693	136.505
4.444	2.2583	4.48608	136.322
4.445	2.65503	4.02832	137.512
4.446	2.68555	5.40161	139.984
4.447	2.19727	6.37817	140.9
4.448	2.01416	4.18091	139.557
4.449	1.95313	2.62451	137.634
4.45	2.38037	4.27246	137.085
4.451	2.86865	5.95093	138.184
4.452	2.47192	4.18091	138.55
4.453	1.61743	2.68555	138.519
4.454	1.40381	4.27246	138.214
4.455	2.41089	6.2561	138.092
4.456	3.05176	4.85229	135.864
4.457	3.05176	3.23486	135.864
4.458	2.56348	4.5166	136.78
4.459	2.62451	6.13403	138.062
4.46	2.01416	4.97437	137.451
4.461	2.47192	2.86865	137.512
4.462	2.2583	3.26538	137.848
4.463	2.74658	4.30298	138.763
4.464	3.11279	4.63867	139.679
4.465	3.54004	6.10352	141.998
4.466	3.02124	6.43921	142.395
4.467	2.38037	4.30298	140.625
4.468	2.68555	3.35693	138.855
4.469	2.59399	4.91333	139.282
4.47	2.80762	5.27954	140.442
4.471	2.62451	3.63159	140.472
4.472	2.38037	3.2959	141.266
4.473	2.74658	5.40161	140.137
4.474	3.23486	6.43921	139.587
4.475	3.479	4.36401	137.573
4.476	3.20435	3.23486	138.092
4.477	2.2583	5.06592	139.191
4.478	2.44141	5.67627	140.137
4.479	2.10571	3.8147	139.252
4.48	2.62451	2.83813	139.526
4.481	2.80762	3.96729	139.954
4.482	3.14331	4.5166	140.198
4.483	3.23486	5.27954	142.303
4.484	3.35693	6.68335	145.447
4.485	1.64795	5.70679	145.264
4.486	1.58691	3.11279	143.219
4.487	2.22778	3.02124	141.846
4.488	2.59399	5.34058	142.029
4.489	2.74658	5.49316	142.151
4.49	2.10571	3.35693	143.036
4.491	2.0752	3.14331	142.761
4.492	2.10571	5.76782	142.059
4.493	3.20435	6.10352	140.564
4.494	3.32642	3.69263	138.58
4.495	2.38037	3.11279	139.313
4.496	2.31934	5.27954	140.9
4.497	2.50244	6.073	142.09
4.498	2.44141	3.78418	141.357
4.499	2.38037	2.68555	141.51
4.5	2.28882	3.05176	141.754
4.501	2.7771	3.84521	142.059
4.502	3.17383	5.70679	144.989
4.503	3.20435	7.26318	147.217
4.504	1.83105	5.7373	146.393
4.505	1.64795	3.17383	144.043
4.506	2.13623	3.35693	142.609
4.507	2.47192	4.97437	143.829
4.508	2.65503	4.73022	144.318
4.509	2.2583	3.2959	145.782
4.51	1.80054	3.9978	145.081
4.511	2.96021	6.28662	144.409
4.512	3.17383	6.04248	141.968
4.513	3.17383	4.15039	141.022
4.514	2.38037	3.96729	141.876
4.515	2.04468	5.31006	143.707
4.516	1.98364	5.37109	143.799
4.517	2.28882	3.50952	143.585
4.518	2.38037	2.80762	143.921
4.519	2.31934	3.93677	143.494
4.52	3.35693	4.42505	145.508
4.521	3.479	6.31714	147.827
4.522	2.65503	6.89697	149.2
4.523	1.52588	4.94385	148.163
4.524	1.2207	2.96021	145.996
4.525	1.95313	4.02832	144.775
4.526	3.11279	5.7373	146.027
4.527	2.71606	5.00488	146.423
4.528	2.0752	3.23486	147.064
4.529	1.5564	4.42505	146.698
4.53	2.7771	6.22559	145.874
4.531	3.26538	5.49316	143.646
4.532	3.05176	3.72314	143.341
4.533	2.68555	3.93677	144.257
4.534	2.62451	5.64575	145.996
4.535	2.41089	5.46265	145.721
4.536	2.38037	3.84521	145.538
4.537	2.38037	2.92969	145.538
4.538	2.74658	3.66211	145.813
4.539	3.479	4.69971	148.224
4.54	3.63159	6.83594	151.367
4.541	2.53296	6.5918	152.679
4.542	1.92261	4.18091	149.902
4.543	1.92261	3.26538	148.041
4.544	2.38037	5.15747	147.308
4.545	3.05176	5.67627	148.102
4.546	2.44141	3.60107	149.414
4.547	1.98364	3.20435	150.024
4.548	2.50244	5.5542	149.597
4.549	3.38745	6.65283	148.071
4.55	3.23486	4.66919	145.569
4.551	2.68555	3.26538	146.393
4.552	2.0752	4.94385	147.797
4.553	2.2583	6.01196	149.261
4.554	2.19727	4.24194	148.438
4.555	2.80762	3.11279	148.346
4.556	2.41089	3.479	148.193
4.557	3.14331	4.3335	148.773
4.558	3.75366	5.82886	151.031
4.559	2.96021	7.20215	153.137
4.56	1.89209	5.76782	152.13
4.561	1.7395	3.2959	150.452
4.562	1.92261	3.66211	148.895
4.563	2.56348	5.61523	149.689
4.564	3.11279	5.27954	150.94
4.565	2.65503	3.72314	151.276
4.566	2.2583	4.45557	151.276
4.567	3.17383	6.19507	150.726
4.568	3.14331	5.7373	148.773
4.569	3.17383	3.72314	147.552
4.57	2.99072	3.90625	148.865
4.571	2.44141	5.88989	149.933
4.572	2.80762	5.76782	150.116
4.573	2.65503	4.05884	149.658
4.574	2.38037	3.63159	149.628
4.575	2.74658	4.54712	150.116
4.576	3.60107	4.45557	151.062
4.577	3.44849	5.61523	153.168
4.578	3.14331	7.01904	155.151
4.579	2.68555	5.79834	154.327
4.58	1.92261	3.66211	151.733
4.581	2.59399	4.36401	150.665
4.582	3.32642	6.28662	152.161
4.583	2.74658	5.70679	152.1
4.584	2.34985	3.41797	152.863
4.585	2.01416	4.24194	152.924
4.586	2.80762	6.46973	152.069
4.587	3.35693	6.073	150.421
4.588	3.14331	4.18091	149.75
4.589	2.50244	4.21143	150.513
4.59	1.95313	6.16455	151.398
4.591	2.19727	5.76782	151.825
4.592	2.2583	3.66211	150.818
4.593	2.04468	3.20435	151.123
4.594	2.68555	4.48608	151.672
4.595	3.23486	5.00488	152.649
4.596	3.41797	6.40869	154.877
4.597	3.02124	6.80542	156.189
4.598	2.31934	4.82178	154.358
4.599	1.49536	3.35693	152.252
4.6	2.28882	4.5166	152.466
4.601	2.53296	5.82886	153.931
4.602	2.31934	4.5166	153.992
4.603	2.01416	3.72314	154.48
4.604	2.13623	5.49316	153.931
4.605	2.83813	6.80542	153.015
4.606	3.20435	5.09644	150.97
4.607	2.65503	3.96729	151.489
4.608	2.28882	4.91333	152.74
4.609	2.38037	5.98145	154.053
4.61	2.34985	5.09644	153.473
4.611	2.59399	3.72314	153.503
4.612	2.19727	4.05884	153.564
4.613	2.7771	4.69971	153.809
4.614	3.11279	4.91333	154.999
4.615	2.7771	6.83594	158.02
4.616	2.68555	6.65283	158.264
4.617	2.19727	4.30298	156.586
4.618	2.19727	3.60107	154.755
4.619	2.65503	5.85938	155.09
4.62	3.14331	6.13403	156.464
4.621	2.44141	3.90625	155.914
4.622	1.98364	3.479	156.708
4.623	2.2583	5.92041	156.403
4.624	3.23486	6.53076	154.816
4.625	3.479	4.60815	153.198
4.626	2.96021	4.27246	153.717
4.627	2.47192	5.85938	154.663
4.628	2.7771	6.2561	155.365
4.629	2.53296	4.5166	154.938
4.63	2.59399	3.44849	155.121
4.631	2.53296	3.96729	155.548
4.632	2.92969	4.45557	155.731
4.633	3.54004	5.79834	158.234
4.634	3.38745	7.53784	160.95
4.635	2.19727	6.56128	160.37
4.636	1.92261	3.93677	158.234
4.637	2.47192	3.84521	157.196
4.638	2.68555	6.10352	157.288
4.639	2.92969	5.67627	158.081
4.64	2.47192	3.93677	158.691
4.641	2.38037	4.05884	158.63
4.642	2.7771	6.65283	157.776
4.643	3.26538	6.80542	156.372
4.644	3.05176	4.63867	154.633
4.645	2.28882	4.02832	155.396
4.646	2.0752	5.43213	157.043
4.647	2.2583	5.88989	157.471
4.648	2.47192	4.54712	157.043
4.649	2.41089	4.05884	157.196
4.65	2.31934	4.45557	157.227
4.651	2.96021	4.60815	157.684
4.652	3.23486	6.28662	160.736
4.653	2.83813	7.23267	162.75
4.654	1.7395	6.073	161.835
4.655	1.80054	3.66211	159.973
4.656	2.2583	4.48608	158.264
4.657	2.71606	6.10352	159.18
4.658	2.83813	5.7373	159.515
4.659	1.92261	3.93677	160.522
4.66	1.7395	4.39453	160.004
4.661	2.92969	6.68335	159.821
4.662	3.60107	6.2561	157.288
4.663	3.26538	4.54712	156.433
4.664	2.56348	4.45557	157.593
4.665	2.44141	6.13403	159.149
4.666	2.2583	6.01196	159.027
4.667	2.65503	4.36401	158.966
4.668	2.47192	3.23486	159.119
4.669	2.38037	3.90625	159.119
4.67	3.57056	4.60815	161.224
4.671	3.78418	6.7749	163.483
4.672	2.80762	7.75146	164.642
4.673	2.22778	5.98145	163.635
4.674	1.95313	3.38745	161.163
4.675	2.0752	4.60815	160.4
4.676	2.80762	6.04248	161.743
4.677	2.74658	4.45557	162.445
4.678	2.04468	4.02832	163.086
4.679	2.92969	5.40161	162.903
4.68	3.69263	6.98853	161.835
4.681	3.66211	5.76782	158.813
4.682	3.05176	4.3335	159.302
4.683	2.34985	5.00488	160.583
4.684	2.38037	5.67627	161.957
4.685	1.83105	5.21851	161.682
4.686	2.50244	3.63159	161.682
4.687	2.96021	4.27246	161.835
4.688	3.2959	4.48608	162.048
4.689	3.90625	5.64575	164.429
4.69	3.57056	7.8125	167.48
4.691	2.50244	6.98853	167.877
4.692	1.89209	3.90625	164.948
4.693	2.19727	3.35693	163.025
4.694	2.92969	5.88989	163.361
4.695	3.35693	6.74438	164.337
4.696	3.23486	4.63867	165.161
4.697	2.28882	3.96729	165.405
4.698	2.65503	6.01196	164.612
4.699	3.20435	7.1106	163.269
4.7	3.72314	5.18799	161.438
4.701	3.479	4.11987	161.865
4.702	2.92969	5.43213	163.818
4.703	2.80762	6.5918	164.856
4.704	2.41089	5.24902	164.124
4.705	2.68555	3.72314	164.185
4.706	2.74658	3.8147	164.001
4.707	3.08228	4.5166	164.551
4.708	3.2959	6.68335	167.236
4.709	3.02124	7.8125	168.915
4.71	2.10571	6.34766	168.182
4.711	1.89209	4.18091	165.497
4.712	2.2583	4.69971	164.429
4.713	3.02124	6.5918	165.588
4.714	2.86865	5.82886	166.534
4.715	2.44141	3.8147	167.328
4.716	2.41089	4.94385	167.206
4.717	3.44849	7.38525	166.595
4.718	3.57056	6.56128	163.727
4.719	3.41797	4.5166	162.872
4.72	2.80762	5.15747	164.276
4.721	2.53296	6.7749	165.466
4.722	2.31934	5.82886	165.344
4.723	2.10571	3.9978	164.764
4.724	2.65503	4.18091	165.192
4.725	2.59399	5.0354	165.192
4.726	3.75366	5.27954	166.168
4.727	3.63159	6.68335	168.243
4.728	2.92969	7.65991	169.281
4.729	2.0752	5.31006	167.664
4.73	1.89209	3.57056	165.527
4.731	2.68555	5.76782	165.771
4.732	3.17383	7.01904	167.267
4.733	2.99072	4.97437	166.901
4.734	2.01416	4.21143	168.091
4.735	2.31934	6.22559	167.45
4.736	3.50952	6.92749	166.748
4.737	3.41797	5.24902	164.612
4.738	3.35693	4.42505	165.497
4.739	2.56348	6.01196	166.168
4.74	2.74658	6.74438	167.267
4.741	2.44141	5.40161	165.985
4.742	2.44141	4.66919	166.016
4.743	2.22778	5.31006	166.382
4.744	2.89917	5.18799	166.718
4.745	3.50952	4.82178	168.152
4.746	3.44849	7.17163	171.234
4.747	3.26538	7.53784	171.661
4.748	2.41089	4.85229	169.312
4.749	2.31934	4.15039	167.816
4.75	2.71606	6.71387	168.427
4.751	2.50244	6.7749	169.006
4.752	2.19727	3.90625	168.427
4.753	1.67847	3.90625	169.678
4.754	2.31934	6.74438	169.25
4.755	3.20435	7.1106	168.152
4.756	3.38745	4.85229	166.168
4.757	3.63159	4.79126	167.145
4.758	2.04468	6.40869	168.091
4.759	2.44141	6.2561	168.732
4.76	2.31934	4.54712	168.274
4.761	2.2583	4.05884	168.396
4.762	2.59399	4.85229	168.335
4.763	3.14331	4.91333	168.427
4.764	3.66211	6.01196	170.471
4.765	3.20435	8.11768	172.76
4.766	2.59399	6.89697	173.37
4.767	2.31934	3.84521	170.807
4.768	2.22778	3.96729	169.556
4.769	2.99072	6.16455	170.38
4.77	3.20435	5.92041	171.051
4.771	2.99072	3.90625	171.082
4.772	2.68555	4.63867	171.661
4.773	2.96021	7.1106	171.021
4.774	3.20435	6.71387	168.884
4.775	3.11279	4.18091	167.328
4.776	2.89917	4.21143	168.64
4.777	2.38037	6.04248	169.952
4.778	2.62451	6.46973	170.349
4.779	2.80762	4.73022	169.739
4.78	2.83813	4.18091	170.197
4.781	2.89917	4.66919	170.227
4.782	3.20435	4.73022	170.715
4.783	3.57056	5.92041	173.309
4.784	3.11279	7.96509	175.812
4.785	2.50244	6.98853	174.744
4.786	2.59399	4.02832	172.546
4.787	2.80762	4.57764	170.898
4.788	3.08228	6.98853	172.089
4.789	2.62451	6.16455	172.852
4.79	2.56348	3.93677	173.492
4.791	1.95313	4.60815	173.615
4.792	2.80762	7.1106	172.974
4.793	3.44849	6.86646	170.624
4.794	3.08228	4.60815	169.312
4.795	2.86865	5.09644	170.532
4.796	2.89917	6.68335	172.028
4.797	2.38037	6.01196	171.753
4.798	2.0752	4.5166	171.326
4.799	2.34985	4.15039	171.844
4.8	2.38037	4.69971	172.272
4.801	2.96021	5.06592	173.004
4.802	3.90625	7.04956	176.3
4.803	3.14331	8.57544	177.673
4.804	1.80054	6.83594	175.995
4.805	1.95313	3.87573	174.011
4.806	2.56348	4.42505	173.523
4.807	2.71606	6.56128	174.347
4.808	2.74658	5.76782	175.354
4.809	2.31934	4.08936	175.995
4.81	2.19727	5.34058	175.262
4.811	2.89917	7.62939	174.408
4.812	3.57056	6.68335	172.089
4.813	3.17383	4.66919	171.265
4.814	2.56348	5.09644	172.852
4.815	2.0752	6.65283	174.011
4.816	2.31934	6.01196	173.828
4.817	2.99072	4.69971	174.072
4.818	2.44141	4.73022	174.347
4.819	3.08228	4.88281	174.377
4.82	3.479	5.49316	176.331
4.821	3.57056	7.2937	179.535
4.822	2.53296	8.02612	180.45
4.823	1.98364	5.67627	179.352
4.824	1.86157	4.18091	176.819
4.825	2.65503	5.67627	176.178
4.826	3.11279	7.2937	177.734
4.827	2.71606	5.18799	177.49
4.828	2.10571	3.93677	178.345
4.829	2.50244	5.79834	178.375
4.83	3.26538	7.38525	176.941
4.831	3.54004	5.98145	174.622
4.832	3.66211	4.69971	174.957
4.833	2.80762	5.85938	176.117
4.834	2.53296	7.14111	177.094
4.835	2.68555	5.82886	176.788
4.836	2.53296	4.18091	176.514
4.837	2.53296	4.54712	177.399
4.838	3.11279	5.06592	177.856
4.839	3.57056	5.67627	179.626
4.84	3.60107	8.20923	182.22
4.841	3.20435	8.14819	183.502
4.842	2.19727	5.27954	180.054
4.843	2.10571	4.15039	178.253
4.844	2.71606	6.43921	178.864
4.845	2.56348	6.92749	179.81
4.846	2.86865	4.63867	180.328
4.847	2.92969	4.57764	181.03
4.848	3.08228	7.44629	179.749
4.849	3.38745	7.72095	178.131
4.85	3.66211	5.64575	176.331
4.851	3.17383	4.66919	177.002
4.852	2.13623	6.43921	178.467
4.853	2.53296	7.08008	179.413
4.854	2.62451	5.12695	178.528
4.855	2.59399	4.42505	178.741
4.856	2.80762	5.70679	179.596
4.857	3.41797	5.27954	179.993
4.858	3.2959	5.88989	181.854
4.859	2.86865	8.05664	184.235
4.86	2.50244	7.41577	184.021
4.861	1.70898	4.57764	181.183
4.862	2.56348	4.69971	179.718
4.863	3.35693	7.14111	181.213
4.864	2.7771	7.01904	181.763
4.865	2.47192	4.85229	181.885
4.866	2.22778	4.91333	182.19
4.867	2.38037	7.23267	181.244
4.868	3.35693	6.7749	179.413
4.869	3.41797	5.21851	178.711
4.87	2.7771	5.49316	179.138
4.871	2.47192	7.47681	180.176
4.872	2.31934	6.98853	180.359
4.873	2.04468	5.18799	179.535
4.874	2.10571	4.60815	179.962
4.875	2.34985	5.7373	181.152
4.876	3.05176	5.79834	181.915
4.877	3.72314	7.32422	185.211
4.878	3.479	8.48389	186.554
4.879	2.41089	6.68335	185.059
4.88	2.31934	4.69971	182.404
4.881	2.68555	5.88989	182.007
4.882	2.74658	7.2937	182.892
4.883	2.44141	5.61523	183.319
4.884	2.10571	4.27246	183.746
4.885	2.31934	6.46973	183.258
4.886	3.35693	8.30078	182.526
4.887	3.8147	6.62231	180.145
4.888	3.17383	4.69971	179.565
4.889	2.50244	5.7373	181.274
4.89	2.10571	7.1106	181.824
4.891	2.13623	6.01196	181.763
4.892	2.0752	4.57764	181.274
4.893	2.7771	4.82178	182.129
4.894	2.99072	5.82886	182.281
4.895	3.66211	6.10352	183.838
4.896	3.2959	7.78198	186.523
4.897	3.14331	8.17871	187.622
4.898	2.19727	5.37109	186.005
4.899	1.89209	4.08936	183.685
4.9	2.68555	6.10352	184.021
4.901	3.08228	7.26318	185.516
4.902	2.80762	5.58472	185.181
4.903	2.38037	4.60815	185.516
4.904	2.41089	6.28662	184.692
4.905	3.08228	7.75146	183.685
4.906	3.23486	5.70679	181.458
4.907	3.05176	4.48608	181.702
4.908	2.47192	6.34766	183.533
4.909	2.53296	7.38525	184.387
4.91	2.34985	6.01196	183.35
4.911	2.59399	4.79126	183.868
4.912	2.53296	5.34058	184.387
4.913	2.71606	5.46265	184.692
4.914	3.75366	6.01196	187.225
4.915	3.54004	8.08716	189.88
4.916	2.28882	7.87354	189.575
4.917	2.13623	5.27954	187.195
4.918	2.28882	4.69971	185.638
4.919	2.56348	7.08008	186.188
4.92	2.83813	7.01904	187.592
4.921	2.50244	4.48608	187.592
4.922	2.10571	4.05884	187.622
4.923	2.7771	7.56836	187.134
4.924	3.72314	7.87354	186.066
4.925	3.44849	5.40161	183.472
4.926	3.08228	4.85229	184.052
4.927	2.31934	6.98853	185.425
4.928	2.38037	6.92749	185.791
4.929	1.98364	4.88281	184.54
4.93	2.50244	4.73022	186.005
4.931	2.44141	5.70679	186.066
4.932	3.05176	5.31006	186.829
4.933	3.35693	7.01904	189.819
4.934	3.35693	9.00269	192.657
4.935	1.92261	7.56836	191.956
4.936	1.61743	4.48608	189.606
4.937	2.34985	4.24194	188.385
4.938	2.68555	7.32422	189.087
4.939	2.96021	6.74438	189.209
4.94	2.19727	4.60815	189.972
4.941	1.77002	5.5542	189.545
4.942	2.56348	8.27026	188.629
4.943	3.20435	7.41577	186.676
4.944	2.80762	5.0354	184.814
4.945	2.44141	5.27954	186.096
4.946	2.22778	7.2937	187.958
4.947	2.38037	7.23267	187.988
4.948	2.19727	5.27954	187.286
4.949	2.68555	5.00488	188.141
4.95	2.65503	5.5542	188.019
4.951	3.05176	5.31006	189.545
4.952	3.35693	7.04956	192.078
4.953	2.62451	8.94165	193.573
4.954	1.98364	7.1106	192.474
4.955	1.80054	4.76074	190.033
4.956	2.50244	5.98145	189.423
4.957	2.59399	7.72095	190.643
4.958	2.31934	6.22559	191.376
4.959	1.89209	4.36401	192.047
4.96	1.92261	5.79834	191.65
4.961	3.05176	7.75146	190.826
4.962	3.41797	6.89697	188.232
4.963	3.23486	5.5542	187.866
4.964	2.59399	6.50024	188.721
4.965	2.38037	7.35474	189.789
4.966	1.98364	6.28662	189.178
4.967	1.61743	4.91333	189.301
4.968	2.19727	5.31006	190.186
4.969	2.53296	5.92041	190.857
4.97	3.479	5.82886	192.322
4.971	3.78418	8.27026	196.106
4.972	3.26538	9.00269	197.113
4.973	2.31934	5.88989	194.153
4.974	1.86157	4.27246	192.505
4.975	2.59399	6.5918	193.024
4.976	2.53296	7.56836	193.604
4.977	2.59399	5.67627	194.031
4.978	2.56348	4.94385	194.641
4.979	2.34985	7.56836	193.787
4.98	3.66211	8.39233	192.444
4.981	3.32642	5.95093	190.125
4.982	3.17383	5.0354	190.399
4.983	2.50244	6.7749	192.078
4.984	2.74658	7.50732	192.993
4.985	2.65503	6.01196	191.803
4.986	2.74658	5.37109	192.505
4.987	3.11279	5.95093	192.963
4.988	2.96021	5.95093	192.963
4.989	3.72314	6.16455	195.77
4.99	3.41797	8.94165	198.669
4.991	2.7771	8.3313	198.975
4.992	2.50244	5.64575	196.228
4.993	3.02124	4.97437	194.885
4.994	2.86865	7.41577	195.007
4.995	3.02124	7.44629	196.136
4.996	2.31934	5.12695	196.289
4.997	1.95313	5.0354	196.564
4.998	2.59399	7.47681	195.831
4.999	3.41797	7.62939	194.183
5	3.63159	5.92041	191.956
5.001	3.57056	5.95093	193.268
5.002	2.47192	7.53784	194.366
5.003	2.50244	7.41577	194.489
5.004	1.89209	5.70679	193.878
5.005	2.10571	4.94385	195.038
5.006	2.31934	5.27954	195.282
5.007	2.96021	5.79834	195.831
5.008	3.78418	7.44629	198.914
5.009	3.2959	9.46045	200.287
5.01	2.53296	7.53784	199.036
5.011	2.19727	5.00488	196.045
5.012	2.34985	5.64575	195.648
5.013	2.7771	7.69043	196.899
5.014	2.38037	6.56128	197.54
5.015	2.13623	4.5166	197.876
5.016	2.0752	6.56128	197.662
5.017	2.92969	8.60596	196.716
5.018	3.2959	7.17163	194.489
5.019	3.08228	4.82178	193.573
5.02	2.31934	6.22559	195.374
5.021	2.0752	7.90405	196.289
5.022	2.2583	6.62231	195.77
5.023	1.80054	5.06592	195.221
5.024	2.22778	5.95093	196.533
5.025	2.56348	6.43921	196.808
5.026	2.80762	5.88989	197.51
5.027	3.23486	7.69043	200.806
5.028	3.23486	9.06372	202.728
5.029	2.56348	6.37817	200.531
5.03	2.19727	4.27246	197.632
5.031	2.65503	6.53076	197.937
5.032	2.99072	8.54492	198.761
5.033	2.53296	6.34766	199.158
5.034	1.86157	4.45557	198.944
5.035	1.92261	6.62231	198.547
5.036	2.80762	8.54492	197.845
5.037	3.72314	6.37817	195.709
5.038	3.05176	5.15747	195.679
5.039	2.59399	6.98853	197.51
5.04	2.47192	8.48389	197.784
5.041	2.2583	6.2561	197.388
5.042	2.38037	5.18799	197.327
5.043	2.10571	6.10352	198.517
5.044	2.50244	6.01196	198.853
5.045	3.2959	5.92041	200.287
5.046	2.86865	8.5144	203.522
5.047	2.41089	9.30786	203.278
5.048	2.01416	5.98145	200.958
5.049	2.22778	4.3335	198.792
5.05	2.44141	7.14111	199.829
5.051	2.59399	7.99561	200.958
5.052	2.44141	4.85229	200.714
5.053	1.83105	4.54712	200.836
5.054	2.47192	7.90405	200.531
5.055	2.80762	8.75854	199.097
5.056	3.35693	5.61523	196.869
5.057	2.80762	5.0354	197.693
5.058	2.0752	7.32422	199.432
5.059	2.19727	7.72095	199.432
5.06	2.2583	5.5542	198.578
5.061	2.2583	5.18799	199.371
5.062	2.53296	6.56128	200.409
5.063	2.86865	6.43921	200.5
5.064	3.35693	6.2561	202.393
5.065	2.86865	8.81958	205.261
5.066	1.86157	8.08716	204.346
5.067	2.0752	4.88281	201.447
5.068	2.53296	4.88281	200.745
5.069	2.71606	7.78198	201.721
5.07	2.53296	7.56836	202.728
5.071	2.13623	4.91333	202.118
5.072	1.86157	5.5542	201.996
5.073	1.98364	8.30078	201.355
5.074	2.74658	7.62939	199.921
5.075	3.05176	4.69971	198.395
5.076	2.99072	5.98145	199.982
5.077	2.59399	8.08716	200.897
5.078	2.44141	7.32422	200.531
5.079	2.2583	5.43213	199.89
5.08	1.98364	5.64575	201.08
5.081	2.22778	6.50024	201.233
5.082	2.71606	5.70679	202.087
5.083	3.05176	7.23267	205.322
5.084	2.80762	9.70459	207.977
5.085	2.13623	7.78198	207.245
5.086	1.80054	4.85229	203.857
5.087	2.44141	5.95093	202.972
5.088	2.71606	8.14819	204.193
5.089	2.34985	6.7749	204.163
5.09	1.64795	4.5166	204.376
5.091	1.92261	6.073	204.498
5.092	2.99072	9.00269	203.613
5.093	3.05176	8.14819	201.202
5.094	3.23486	5.24902	200.012
5.095	2.31934	6.073	201.202
5.096	1.92261	7.84302	202.759
5.097	1.7395	6.80542	202.911
5.098	1.89209	5.15747	202.332
5.099	2.56348	5.7373	203.918
5.1	2.62451	6.16455	204.346
5.101	3.05176	6.073	204.712
5.102	3.2959	8.14819	207.825
5.103	3.26538	9.94873	210.052
5.104	1.86157	7.56836	207.886
5.105	1.92261	4.48608	205.811
5.106	2.59399	6.13403	205.75
5.107	2.44141	8.11768	206.604
5.108	2.47192	6.68335	207.153
5.109	2.31934	5.18799	207.672
5.11	1.89209	6.98853	206.848
5.111	3.14331	8.69751	206.024
5.112	3.11279	7.14111	203.369
5.113	3.14331	5.27954	202.759
5.114	1.95313	6.89697	204.498
5.115	2.34985	8.27026	205.475
5.116	2.47192	7.04956	204.742
5.117	2.10571	5.85938	205.475
5.118	2.53296	6.073	206.39
5.119	2.68555	6.16455	206.787
5.12	3.44849	6.073	208.832
5.121	3.20435	8.66699	212.311
5.122	2.65503	9.70459	213.013
5.123	2.44141	6.86646	210.663
5.124	2.28882	5.15747	208.13
5.125	2.62451	7.23267	207.977
5.126	2.56348	8.20923	209.137
5.127	2.38037	5.98145	209.717
5.128	1.64795	5.21851	210.175
5.129	2.22778	7.47681	209.503
5.13	3.2959	8.91113	207.916
5.131	3.54004	7.17163	205.322
5.132	3.08228	6.073	205.475
5.133	2.34985	7.26318	207.275
5.134	2.10571	7.87354	207.794
5.135	2.0752	6.56128	207.794
5.136	2.53296	5.5542	208.038
5.137	2.68555	5.92041	208.496
5.138	3.26538	6.10352	209.381
5.139	3.69263	7.75146	212.372
5.14	3.41797	9.8877	214.752
5.141	2.0752	8.48389	214.539
5.142	1.77002	5.37109	211.67
5.143	2.31934	5.61523	210.236
5.144	2.62451	7.99561	210.754
5.145	3.02124	7.50732	211.365
5.146	2.31934	5.49316	211.914
5.147	2.04468	6.68335	212.28
5.148	2.38037	8.88062	210.785
5.149	2.80762	8.02612	208.405
5.15	2.89917	5.7373	207.214
5.151	2.04468	6.13403	208.435
5.152	2.22778	7.99561	209.869
5.153	2.38037	7.62939	210.144
5.154	2.31934	6.28662	209.656
5.155	2.2583	6.31714	210.175
5.156	2.50244	6.46973	211.182
5.157	2.86865	6.10352	211.578
5.158	2.68555	7.75146	214.325
5.159	2.92969	9.49097	216.614
5.16	1.98364	7.38525	214.539
5.161	1.83105	5.24902	211.456
5.162	2.86865	6.7749	211.304
5.163	3.14331	8.60596	212.616
5.164	2.44141	6.80542	212.463
5.165	1.70898	5.0354	213.043
5.166	1.70898	6.86646	213.074
5.167	2.38037	8.60596	211.7
5.168	2.80762	7.50732	210.022
5.169	3.32642	5.76782	209.381
5.17	2.38037	7.04956	210.938
5.171	2.41089	8.42285	211.823
5.172	1.98364	7.1106	211.029
5.173	1.86157	5.24902	210.51
5.174	2.2583	5.85938	212.28
5.175	2.50244	6.16455	213.104
5.176	2.62451	6.65283	213.501
5.177	3.17383	8.69751	217.072
5.178	2.7771	9.82666	218.231
5.179	1.80054	6.92749	215.546
5.18	2.13623	4.73022	213.47
5.181	2.34985	6.83594	213.776
5.182	2.65503	8.17871	214.935
5.183	2.34985	6.2561	214.478
5.184	1.7395	5.06592	214.813
5.185	2.04468	7.96509	214.325
5.186	2.74658	9.27734	213.074
5.187	3.41797	6.31714	210.968
5.188	2.62451	5.49316	211.487
5.189	2.22778	7.32422	213.287
5.19	2.47192	7.53784	213.684
5.191	2.0752	6.46973	213.043
5.192	2.38037	6.04248	213.348
5.193	1.98364	7.14111	214.355
5.194	2.59399	6.53076	214.447
5.195	2.83813	5.92041	215.881
5.196	2.71606	8.88062	219.482
5.197	2.34985	9.42993	219.482
5.198	2.38037	6.10352	217.102
5.199	2.53296	5.18799	215.515
5.2	2.74658	7.75146	216.034
5.201	2.68555	8.5144	216.888
5.202	1.86157	5.82886	216.492
5.203	1.80054	5.34058	216.797
5.204	1.58691	8.05664	215.82
5.205	2.68555	8.69751	215.24
5.206	3.17383	6.22559	212.799
5.207	2.86865	6.28662	213.593
5.208	1.98364	8.11768	214.996
5.209	2.13623	8.45337	215.485
5.21	1.64795	6.5918	214.539
5.211	1.40381	5.82886	215.424
5.212	1.64795	6.62231	216.949
5.213	2.28882	6.31714	216.797
5.214	2.83813	7.14111	218.75
5.215	3.02124	9.76563	221.436
5.216	2.13623	9.21631	220.856
5.217	1.61743	6.073	217.56
5.218	2.04468	5.88989	216.858
5.219	2.38037	8.05664	217.59
5.22	1.64795	7.84302	218.14
5.221	1.70898	5.85938	218.414
5.222	1.95313	6.34766	218.689
5.223	2.19727	8.81958	217.407
5.224	2.71606	8.91113	215.79
5.225	2.83813	6.22559	214.569
5.226	2.19727	6.2561	215.332
5.227	1.64795	8.3313	216.553
5.228	2.13623	7.87354	217.163
5.229	1.80054	6.22559	216.37
5.23	2.04468	6.40869	217.072
5.231	2.47192	7.41577	218.262
5.232	2.56348	6.89697	218.567
5.233	2.65503	7.50732	220.856
5.234	2.68555	9.61304	224.182
5.235	1.80054	8.69751	223.175
5.236	1.83105	5.79834	220.367
5.237	2.53296	6.31714	219.147
5.238	2.65503	8.75854	220.551
5.239	2.28882	8.08716	220.459
5.24	1.80054	5.76782	220.764
5.241	1.95313	6.50024	220.551
5.242	2.19727	8.94165	219.757
5.243	2.71606	8.39233	218.323
5.244	3.14331	6.13403	216.98
5.245	2.44141	6.74438	217.896
5.246	1.80054	9.06372	219.452
5.247	2.13623	8.30078	218.964
5.248	1.98364	6.28662	219.177
5.249	1.92261	6.04248	220.337
5.25	2.7771	6.5918	221.069
5.251	2.7771	6.71387	222.107
5.252	3.20435	8.75854	225.525
5.253	3.08228	10.2234	226.929
5.254	1.98364	8.3313	225.372
5.255	1.89209	5.61523	222.412
5.256	2.47192	6.80542	221.832
5.257	2.47192	8.60596	223.328
5.258	2.0752	6.89697	223.358
5.259	1.61743	5.64575	223.816
5.26	1.89209	7.65991	223.45
5.261	2.59399	9.67407	222.137
5.262	2.71606	8.05664	219.421
5.263	2.74658	6.50024	219.421
5.264	1.98364	7.2937	221.069
5.265	2.04468	8.45337	222.015
5.266	2.01416	7.35474	222.443
5.267	2.2583	6.16455	222.839
5.268	2.68555	6.5918	223.419
5.269	2.7771	6.98853	223.846
5.27	3.26538	7.56836	225.525
5.271	3.17383	9.70459	229.095
5.272	2.83813	9.8877	229.248
5.273	1.89209	6.89697	226.593
5.274	2.2583	5.61523	224.396
5.275	2.56348	8.05664	224.792
5.276	2.68555	8.88062	225.586
5.277	2.34985	6.56128	225.8
5.278	1.83105	6.43921	226.227
5.279	1.95313	8.72803	225.159
5.28	2.41089	9.18579	223.694
5.281	2.74658	6.7749	221.344
5.282	2.47192	6.43921	222.198
5.283	2.34985	8.66699	223.846
5.284	2.47192	9.00269	224.426
5.285	2.10571	7.04956	223.45
5.286	1.89209	6.40869	224.304
5.287	2.04468	6.80542	225.281
5.288	2.34985	6.62231	225.525
5.289	2.96021	7.56836	228.76
5.29	3.17383	10.0708	231.689
5.291	2.04468	9.552	230.591
5.292	1.89209	6.56128	227.722
5.293	2.31934	6.34766	225.281
5.294	2.53296	8.27026	226.288
5.295	2.31934	8.20923	227.112
5.296	1.89209	6.10352	227.6
5.297	1.34277	6.19507	227.386
5.298	2.41089	8.91113	226.501
5.299	3.05176	9.46045	224.792
5.3	2.83813	7.14111	222.839
5.301	2.31934	6.86646	224.121
5.302	1.61743	8.45337	225.525
5.303	1.7395	8.3313	226.318
5.304	1.5564	6.40869	225.494
5.305	2.0752	6.16455	226.593
5.306	2.2583	6.86646	227.386
5.307	2.80762	6.80542	228.241
5.308	3.11279	8.17871	230.316
5.309	2.31934	10.0708	231.964
5.31	1.67847	8.14819	230.408
5.311	1.15967	5.49316	227.295
5.312	2.19727	6.50024	227.142
5.313	2.71606	8.45337	228.485
5.314	2.28882	7.65991	228.79
5.315	1.77002	5.95093	228.882
5.316	1.64795	7.17163	228.485
5.317	2.01416	9.27734	227.356
5.318	2.22778	7.87354	225.616
5.319	2.80762	5.64575	225.555
5.32	1.80054	7.01904	226.746
5.321	2.41089	8.88062	228.027
5.322	2.04468	7.84302	227.203
5.323	1.89209	6.50024	226.959
5.324	1.86157	6.86646	228.607
5.325	2.01416	7.17163	229.34
5.326	2.2583	6.43921	229.98
5.327	2.86865	7.84302	232.544
5.328	2.86865	9.21631	232.971
5.329	2.31934	7.50732	230.621
5.33	2.47192	6.2561	228.76
5.331	2.59399	7.84302	228.943
5.332	2.01416	8.54492	229.156
5.333	1.70898	6.74438	229.98
5.334	1.83105	5.85938	229.858
5.335	2.01416	7.50732	229.584
5.336	2.86865	8.94165	229.279
5.337	3.17383	7.08008	227.631
5.338	2.71606	6.74438	228.18
5.339	2.44141	8.3313	229.095
5.34	2.34985	8.27026	228.912
5.341	2.04468	6.71387	228.119
5.342	1.95313	6.34766	229.34
5.343	1.98364	7.17163	230.072
5.344	2.50244	7.23267	230.377
5.345	3.20435	7.65991	232.758
5.346	3.41797	10.1624	236.45
5.347	2.19727	9.3689	235.535
5.348	1.67847	5.67627	233.093
5.349	1.80054	5.58472	231.049
5.35	2.7771	8.81958	232.239
5.351	2.13623	8.91113	232.758
5.352	1.98364	5.82886	231.75
5.353	1.61743	6.5918	232.086
5.354	2.59399	10.2234	231.537
5.355	2.71606	9.73511	229.919
5.356	2.65503	5.98145	227.844
5.357	2.04468	6.16455	229.858
5.358	1.49536	8.94165	231.415
5.359	1.95313	8.63647	231.384
5.36	2.31934	6.56128	230.957
5.361	2.44141	6.68335	232.3
5.362	2.31934	7.72095	232.452
5.363	2.44141	6.68335	231.903
5.364	2.86865	7.38525	233.704
5.365	2.62451	10.5591	236.969
5.366	2.10571	9.70459	235.931
5.367	1.64795	5.7373	232.819
5.368	2.31934	5.95093	231.964
5.369	2.38037	9.39941	233.795
5.37	1.77002	8.81958	234.436
5.371	1.67847	5.58472	233.795
5.372	1.2207	6.31714	233.734
5.373	1.70898	9.73511	233.185
5.374	2.28882	9.30786	231.75
5.375	2.41089	6.28662	230.164
5.376	1.83105	7.2937	231.14
5.377	1.80054	9.73511	232.483
5.378	1.86157	8.88062	232.391
5.379	1.52588	6.28662	231.476
5.38	1.89209	6.34766	233.521
5.381	2.19727	7.8125	235.168
5.382	2.22778	7.26318	235.168
5.383	2.96021	8.36182	238.22
5.384	2.41089	10.2234	239.685
5.385	1.5564	8.91113	237.213
5.386	1.61743	6.43921	234.467
5.387	2.38037	7.01904	234.589
5.388	2.01416	8.72803	235.443
5.389	1.86157	7.59888	236.084
5.39	1.67847	6.2561	236.45
5.391	1.43433	7.99561	235.443
5.392	2.19727	9.94873	235.138
5.393	2.59399	8.17871	233.185
5.394	2.41089	6.34766	232.544
5.395	1.7395	7.84302	234.192
5.396	2.34985	9.15527	235.565
5.397	2.04468	7.62939	234.741
5.398	2.56348	6.53076	234.955
5.399	2.53296	7.56836	236.206
5.4	2.22778	7.75146	236.084
5.401	2.71606	7.08008	237.366
5.402	3.20435	9.12476	241.18
5.403	2.41089	10.3455	242.188
5.404	1.83105	7.93457	240.356
5.405	2.04468	5.7373	238.159
5.406	2.22778	8.02612	237.732
5.407	2.41089	9.94873	238.525
5.408	2.2583	7.44629	238.342
5.409	1.80054	5.98145	238.281
5.41	1.80054	8.45337	238.403
5.411	2.71606	10.0098	237.518
5.412	3.44849	7.99561	234.955
5.413	3.11279	6.71387	235.382
5.414	2.31934	8.48389	237.122
5.415	1.89209	9.27734	237.488
5.416	1.92261	7.44629	237.396
5.417	2.01416	6.74438	238.098
5.418	2.31934	6.92749	239.075
5.419	2.80762	6.74438	239.044
5.42	3.41797	7.35474	240.662
5.421	3.479	10.376	243.53
5.422	2.83813	10.8337	243.683
5.423	2.0752	7.53784	240.662
5.424	1.95313	5.95093	238.678
5.425	2.38037	8.36182	239.594
5.426	1.77002	8.81958	240.509
5.427	1.67847	6.2561	240.112
5.428	1.58691	6.56128	241.119
5.429	1.86157	9.52148	240.234
5.43	2.74658	9.8877	238.403
5.431	2.41089	7.59888	235.931
5.432	2.13623	6.7749	237.03
5.433	1.2207	8.57544	238.342
5.434	1.70898	8.75854	239.441
5.435	2.04468	6.89697	238.586
5.436	2.13623	6.89697	239.532
5.437	2.34985	7.44629	240.601
5.438	2.44141	7.01904	240.936
5.439	2.7771	7.96509	243.469
5.44	2.50244	10.1624	245.789
5.441	1.37329	9.39941	244.965
5.442	1.2207	6.2561	241.547
5.443	2.13623	6.53076	240.356
5.444	2.19727	9.15527	240.845
5.445	1.95313	8.57544	241.394
5.446	1.5564	6.2561	241.73
5.447	1.31226	7.08008	242.157
5.448	2.04468	9.61304	241.364
5.449	2.13623	8.57544	239.594
5.45	2.65503	6.50024	238.434
5.451	2.31934	7.41577	239.716
5.452	1.86157	9.33838	241.364
5.453	1.92261	8.45337	241.18
5.454	1.86157	6.62231	240.814
5.455	1.83105	6.95801	241.76
5.456	1.52588	7.23267	242.31
5.457	2.7771	6.7749	243.256
5.458	2.74658	8.5144	246.552
5.459	2.92969	10.498	247.864
5.46	2.04468	8.36182	245.605
5.461	1.64795	5.95093	242.767
5.462	2.2583	7.56836	242.249
5.463	2.19727	9.0332	243.5
5.464	1.92261	7.23267	243.896
5.465	1.19019	6.01196	244.11
5.466	1.43433	8.45337	244.11
5.467	2.62451	10.1929	243.073
5.468	2.59399	7.75146	240.753
5.469	2.68555	6.46973	241.18
5.47	1.98364	8.45337	243.103
5.471	2.10571	8.88062	243.958
5.472	1.58691	7.2937	243.134
5.473	1.70898	6.53076	243.713
5.474	2.04468	7.26318	244.934
5.475	2.50244	7.44629	244.934
5.476	2.96021	7.26318	246.429
5.477	3.11279	10.0403	249.42
5.478	2.71606	10.2844	249.908
5.479	1.40381	6.92749	246.826
5.48	1.98364	5.67627	244.598
5.481	2.65503	8.48389	245.514
5.482	2.74658	9.46045	246.277
5.483	2.04468	6.98853	245.758
5.484	1.58691	6.31714	246.49
5.485	1.64795	9.39941	245.117
5.486	2.50244	9.70459	244.385
5.487	2.7771	7.01904	242.493
5.488	2.44141	6.7749	243.469
5.489	1.70898	8.91113	245.453
5.49	1.98364	9.00269	245.85
5.491	1.92261	7.32422	244.781
5.492	2.10571	7.20215	246.033
5.493	2.04468	7.62939	246.979
5.494	2.04468	6.74438	246.826
5.495	2.68555	7.47681	248.84
5.496	3.14331	10.5896	252.014
5.497	2.2583	10.376	250.305
5.498	2.22778	6.98853	247.62
5.499	1.98364	6.65283	246.552
5.5	1.86157	9.3689	246.765
5.501	1.61743	8.91113	247.864
5.502	1.43433	6.10352	247.467
5.503	1.2207	6.7749	248.077
5.504	1.89209	9.82666	247.437
5.505	2.56348	9.73511	245.85
5.506	2.86865	7.08008	243.896
5.507	2.13623	7.84302	245.575
5.508	1.67847	9.70459	246.521
5.509	1.89209	8.36182	246.429
5.51	1.52588	6.68335	246.429
5.511	2.0752	7.38525	247.498
5.512	1.98364	7.72095	248.108
5.513	2.44141	7.01904	248.566
5.514	2.68555	8.23975	250.763
5.515	2.53296	10.7422	252.991
5.516	1.58691	9.21631	251.312
5.517	1.46484	6.2561	248.26
5.518	1.98364	6.86646	247.955
5.519	1.98364	9.73511	249.146
5.52	1.80054	8.63647	249.268
5.521	1.58691	6.53076	249.542
5.522	1.31226	7.72095	249.756
5.523	1.80054	10.3455	248.596
5.524	2.50244	8.48389	247.223
5.525	2.47192	6.50024	245.605
5.526	2.19727	7.99561	247.864
5.527	2.10571	9.64355	248.871
5.528	2.01416	8.23975	248.169
5.529	1.7395	7.14111	248.444
5.53	2.19727	7.8125	249.847
5.531	2.13623	7.62939	250.305
5.532	2.7771	6.68335	250.824
5.533	2.74658	9.00269	254.7
5.534	2.41089	10.9253	255.859
5.535	1.70898	8.39233	253.906
5.536	1.64795	6.46973	250.824
5.537	2.0752	8.3313	250.916
5.538	1.64795	10.1929	251.831
5.539	1.83105	7.38525	251.556
5.54	0.88501	6.10352	252.289
5.541	1.09863	8.69751	251.892
5.542	2.56348	10.5286	251.556
5.543	3.05176	8.3313	249.237
5.544	2.53296	7.04956	248.81
5.545	2.0752	8.94165	250.732
5.546	1.83105	9.58252	251.556
5.547	2.04468	7.59888	250.549
5.548	1.70898	6.86646	251.434
5.549	1.95313	7.84302	252.808
5.55	2.19727	7.47681	252.441
5.551	2.62451	7.20215	253.723
5.552	3.26538	10.3149	256.897
5.553	2.62451	11.8103	257.263
5.554	1.70898	8.17871	255.249
5.555	1.34277	5.79834	252.808
5.556	1.64795	8.05664	253.265
5.557	1.67847	9.70459	254.852
5.558	1.67847	7.59888	254.608
5.559	1.28174	6.62231	254.974
5.56	1.34277	9.27734	254.364
5.561	2.34985	10.5286	253.448
5.562	2.31934	8.63647	250.61
5.563	2.2583	7.2937	251.19
5.564	1.58691	8.81958	252.808
5.565	1.61743	9.30786	253.937
5.566	1.37329	8.05664	253.174
5.567	1.70898	7.56836	254.272
5.568	1.80054	8.02612	255.157
5.569	2.19727	7.62939	255.188
5.57	2.68555	7.59888	256.775
5.571	2.22778	10.3149	258.911
5.572	1.7395	10.5591	258.789
5.573	1.40381	7.87354	255.92
5.574	1.25122	7.17163	254.395
5.575	1.64795	9.39941	254.791
5.576	1.46484	9.3689	256.042
5.577	1.09863	6.86646	255.707
5.578	0.854492	6.98853	256.47
5.579	1.19019	9.52148	256.378
5.58	1.95313	9.33838	254.425
5.581	2.44141	7.65991	252.899
5.582	2.13623	8.20923	253.967
5.583	1.70898	9.70459	254.73
5.584	1.52588	8.81958	254.974
5.585	1.37329	7.50732	254.547
5.586	1.19019	7.35474	255.676
5.587	1.67847	7.78198	256.47
5.588	2.2583	7.26318	257.172
5.589	2.44141	8.75854	260.529
5.59	2.56348	11.3525	262.97
5.591	1.37329	9.79614	261.322
5.592	1.15967	6.74438	257.751
5.593	1.58691	7.59888	256.989
5.594	1.5564	9.8877	258.087
5.595	1.34277	8.48389	257.904
5.596	0.88501	6.68335	258.911
5.597	1.34277	8.63647	258.789
5.598	1.83105	10.5591	257.813
5.599	2.50244	9.30786	255.585
5.6	2.0752	7.08008	255.157
5.601	1.49536	7.99561	256.836
5.602	1.31226	9.46045	258.148
5.603	1.34277	8.5144	257.874
5.604	1.43433	7.23267	257.874
5.605	1.64795	7.90405	258.881
5.606	2.22778	7.84302	259.369
5.607	2.0752	7.47681	258.911
5.608	2.04468	9.39941	261.627
5.609	1.95313	10.7727	263.123
5.61	1.09863	8.5144	260.254
5.611	1.5564	6.5918	257.813
5.612	2.04468	8.36182	258.789
5.613	2.04468	10.0098	259.796
5.614	1.86157	7.96509	259.399
5.615	1.31226	6.74438	260.345
5.616	0.88501	8.72803	259.918
5.617	1.34277	9.76563	258.911
5.618	2.41089	7.90405	257.446
5.619	2.44141	7.50732	257.66
5.62	1.80054	9.39941	259.003
5.621	2.04468	9.552	259.399
5.622	1.61743	7.96509	258.301
5.623	1.5564	7.35474	258.972
5.624	1.7395	7.99561	261.047
5.625	1.67847	7.38525	260.681
5.626	2.2583	7.32422	262.024
5.627	2.92969	10.3149	266.296
5.628	2.38037	11.2915	265.686
5.629	1.7395	7.72095	262.482
5.63	1.61743	6.50024	259.766
5.631	1.83105	9.33838	260.742
5.632	1.70898	9.552	261.566
5.633	1.2207	6.71387	261.536
5.634	1.19019	6.71387	261.963
5.635	1.64795	9.85718	261.81
5.636	2.41089	10.3455	260.62
5.637	3.14331	7.50732	258.148
5.638	2.31934	7.23267	259.155
5.639	1.58691	9.12476	260.986
5.64	1.49536	8.97217	261.2
5.641	1.40381	7.17163	260.559
5.642	1.77002	7.1106	261.108
5.643	2.13623	8.30078	262.177
5.644	2.2583	7.50732	261.353
5.645	2.62451	7.8125	263
5.646	2.53296	10.2234	265.198
5.647	1.49536	9.8877	263.855
5.648	1.49536	6.74438	261.139
5.649	1.67847	6.86646	260.986
5.65	1.7395	9.58252	261.749
5.651	1.77002	8.97217	262.604
5.652	1.40381	6.86646	261.993
5.653	1.31226	7.84302	262.543
5.654	1.46484	9.70459	261.81
5.655	2.38037	8.42285	260.986
5.656	2.65503	6.89697	259.735
5.657	1.83105	8.3313	261.566
5.658	2.01416	9.70459	261.719
5.659	2.22778	8.54492	261.444
5.66	1.19019	7.2937	260.925
5.661	1.5564	7.8125	262.726
5.662	1.58691	7.87354	263.245
5.663	2.38037	7.01904	263.489
5.664	2.13623	8.78906	267.09
5.665	2.34985	11.0168	268.341
5.666	1.43433	8.97217	265.961
5.667	1.49536	6.80542	262.97
5.668	2.34985	8.54492	263.062
5.669	1.40381	9.85718	263.794
5.67	1.58691	7.62939	263.977
5.671	0.946045	6.43921	264.526
5.672	0.915527	9.0332	264.435
5.673	2.0752	10.437	263.824
5.674	3.05176	8.30078	261.841
5.675	2.59399	7.01904	261.322
5.676	2.04468	8.91113	263.367
5.677	2.04468	9.09424	263.885
5.678	1.67847	7.41577	263.031
5.679	1.52588	7.01904	263.947
5.68	1.89209	7.90405	264.954
5.681	2.13623	7.59888	264.343
5.682	2.47192	7.32422	265.503
5.683	2.92969	10.1929	269.287
5.684	1.98364	11.1694	269.836
5.685	1.40381	7.8125	267.792
5.686	1.37329	5.98145	265.167
5.687	1.31226	8.54492	265.472
5.688	2.04468	10.2234	266.968
5.689	1.89209	7.44629	266.479
5.69	1.28174	6.74438	267.151
5.691	1.46484	9.3689	267.181
5.692	2.53296	10.4675	265.472
5.693	2.41089	7.72095	263.184
5.694	2.10571	7.04956	264.252
5.695	1.64795	9.24683	265.991
5.696	1.89209	9.58252	266.449
5.697	1.34277	7.87354	265.93
5.698	1.80054	7.72095	266.937
5.699	1.98364	8.02612	268.097
5.7	1.89209	7.41577	267.883
5.701	2.50244	7.50732	267.792
5.702	2.31934	9.15527	267.395
5.703	2.44141	10.0098	267.487
5.704	2.41089	9.70459	264.771
5.705	3.14331	9.64355	264.618
5.706	3.35693	10.3149	265.594
5.707	5.12695	11.0474	265.93
5.708	5.5542	10.2844	267.303
5.709	4.66919	10.8948	267.151
5.71	6.04248	11.8103	266.022
5.711	7.2937	12.0544	267.731
5.712	7.01904	12.085	265.411
5.713	6.68335	12.7563	265.442
5.714	6.80542	12.8479	266.479
5.715	7.96509	12.1155	264.221
5.716	9.06372	12.4512	265.778
5.717	8.05664	13.4277	266.266
5.718	8.60596	13.6719	265.411
5.719	10.7117	13.2751	268.25
5.72	11.4136	12.97	267.059
5.721	10.376	13.4888	266.388
5.722	10.5286	13.7329	267.365
5.723	11.9019	13.4583	265.32
5.724	12.1765	13.9771	266.205
5.725	11.8103	14.1907	265.594
5.726	12.146	13.8855	264.282
5.727	12.7869	14.2822	265.411
5.728	13.5193	14.5569	264.526
5.729	13.6108	15.1672	263.702
5.73	14.0076	14.6179	264.343
5.731	15.2588	14.1907	263.519
5.732	16.2354	15.3503	265.228
5.733	15.625	16.0522	264.557
5.734	15.8081	15.5029	263.611
5.735	16.6931	14.6179	264.984
5.736	17.1814	14.7705	264.16
5.737	16.8457	15.8997	264.465
5.738	16.0217	16.2659	264.252
5.739	16.9067	15.3503	262.695
5.74	17.4561	15.2588	264.954
5.741	16.9983	15.7166	263.763
5.742	17.4255	15.9302	263.153
5.743	19.104	15.7471	264.648
5.744	20.4468	15.625	263.397
5.745	19.8059	15.9607	264.313
5.746	19.043	15.5945	264.496
5.747	20.0195	15.0146	263.367
5.748	20.3857	15.8386	265.533
5.749	20.4163	16.8457	263.916
5.75	20.3247	16.6626	262.512
5.751	21.3013	15.8386	263.245
5.752	23.1323	15.3198	261.627
5.753	23.4375	16.3574	262.36
5.754	22.8271	16.7236	262.512
5.755	23.9258	15.8386	261.871
5.756	24.5667	15.3503	263.763
5.757	23.8037	16.4795	262.787
5.758	23.3765	17.4255	261.993
5.759	23.3154	17.4255	263.611
5.76	24.3225	16.8762	261.658
5.761	24.5972	16.9678	262.36
5.762	24.7192	16.6016	263.092
5.763	26.5503	16.3269	262.421
5.764	27.771	16.9678	264.557
5.765	27.6184	18.4937	263.245
5.766	27.5269	18.7378	262.573
5.767	27.6184	17.8223	263.641
5.768	28.3203	17.2729	262.482
5.769	27.9541	18.6157	263.794
5.77	27.71	19.7144	263.58
5.771	29.2664	18.9209	262.268
5.772	29.9683	18.3411	264.496
5.773	30.1819	19.2261	262.543
5.774	30.426	20.5383	262.817
5.775	30.8838	20.5078	264.099
5.776	32.2876	19.7144	262.085
5.777	31.9824	20.1416	263.794
5.778	30.7922	20.6604	262.878
5.779	31.3721	20.6604	262.024
5.78	31.9824	21.0571	263.733
5.781	32.6233	21.698	261.963
5.782	32.8979	21.7896	262.299
5.783	32.7148	21.2402	263.306
5.784	34.1492	20.5383	262.512
5.785	35.2173	21.6064	264.618
5.786	34.6985	22.8271	263.885
5.787	34.8511	22.7661	262.543
5.788	35.0647	22.1558	264.069
5.789	35.9192	22.3083	261.963
5.79	35.7971	23.7732	262.726
5.791	35.7971	23.8647	262.909
5.792	37.1399	22.9797	261.566
5.793	38.0249	23.2849	263.275
5.794	38.0859	24.0479	262.329
5.795	38.7573	24.5972	261.536
5.796	39.3372	24.8413	263.672
5.797	40.0696	24.5667	261.444
5.798	39.093	25.116	262.238
5.799	38.6353	25.5432	262.177
5.8	40.0391	25.1465	260.315
5.801	40.4663	25.7263	262.512
5.802	40.1001	26.4587	261.627
5.803	40.6799	26.8555	261.2
5.804	41.5955	26.3977	263.489
5.805	43.0908	26.2756	261.993
5.806	43.0298	26.7944	263.062
5.807	42.5415	27.0996	263.489
5.808	43.457	26.7334	262.024
5.809	43.6096	27.6184	264.069
5.81	43.7012	28.2898	262.39
5.811	43.457	28.1372	261.688
5.812	44.22	28.0457	263.58
5.813	46.051	28.3203	261.841
5.814	46.1426	29.1443	263.245
5.815	45.8984	29.6936	262.665
5.816	47.2107	28.9612	261.566
5.817	47.3938	29.2358	263.672
5.818	47.1497	30.0293	262.207
5.819	47.4854	30.7617	261.902
5.82	47.3938	30.8228	262.177
5.821	48.4314	30.2124	260.529
5.822	48.7366	30.4565	262.421
5.823	47.8516	31.0059	262.115
5.824	49.1028	30.9448	261.139
5.825	49.4385	31.1279	263.55
5.826	49.2249	31.5247	261.749
5.827	49.3774	31.7688	262.054
5.828	49.9573	31.189	263.336
5.829	51.5137	30.8533	261.169
5.83	52.124	31.6467	263.458
5.831	51.3916	32.4707	262.299
5.832	52.1545	32.6233	260.925
5.833	52.2461	32.5623	263.367
5.834	52.7649	32.6233	260.681
5.835	52.5513	33.4473	260.376
5.836	52.6428	33.6304	261.505
5.837	54.6875	33.2031	259.399
5.838	55.2063	33.2642	261.2
5.839	54.8096	33.6609	260.284
5.84	55.6641	33.783	259.46
5.841	55.7251	33.7219	261.749
5.842	56.0608	34.2712	259.216
5.843	55.603	35.3088	259.155
5.844	55.2368	35.4309	259.613
5.845	56.5186	34.6069	257.324
5.846	57.1289	34.668	260.101
5.847	57.1289	35.1257	259.338
5.848	58.1665	35.4614	258.881
5.849	59.021	35.1868	261.23
5.85	59.5093	35.2173	259.033
5.851	58.8989	36.1328	259.033
5.852	58.5327	36.377	259.827
5.853	59.2651	35.9802	257.111
5.854	59.1736	36.8347	259.491
5.855	59.021	37.1704	257.874
5.856	59.6619	37.3535	256.775
5.857	60.9131	37.1704	258.82
5.858	62.1338	37.4146	256.836
5.859	62.1643	38.3301	257.965
5.86	61.7371	38.3911	258.27
5.861	62.439	37.3535	256.653
5.862	62.9883	37.4756	259.033
5.863	62.1643	38.3911	257.111
5.864	62.6831	39.093	256.5
5.865	62.6221	39.917	257.233
5.866	63.7207	39.7034	254.791
5.867	63.5986	39.4287	255.89
5.868	62.7136	38.7878	256.348
5.869	64.0259	38.2385	255.402
5.87	64.8193	39.0625	258.484
5.871	65.0024	39.7949	256.744
5.872	65.094	40.2832	256.47
5.873	65.0024	39.7644	257.172
5.874	66.6809	39.5813	254.425
5.875	66.4978	40.7715	256.195
5.876	65.4297	41.1072	255.219
5.877	65.6128	40.5579	253.357
5.878	66.864	40.1917	255.951
5.879	67.7795	40.7104	254.211
5.88	68.2068	41.8091	254.456
5.881	68.2373	42.0532	255.402
5.882	69.7021	41.0767	253.265
5.883	69.7632	41.0461	254.73
5.884	68.573	41.4124	253.815
5.885	69.0918	41.9312	251.984
5.886	68.8171	42.4805	254.272
5.887	68.573	42.6331	251.282
5.888	68.8477	42.8772	251.923
5.889	69.5496	42.4805	252.93
5.89	71.0449	41.748	251.099
5.891	72.0825	42.4805	253.876
5.892	72.1436	42.7856	253.113
5.893	72.1436	42.572	251.648
5.894	72.6624	42.8467	254.211
5.895	72.4792	43.3044	251.312
5.896	71.7468	44.0674	251.678
5.897	71.0449	44.281	252.258
5.898	73.1506	43.396	249.908
5.899	73.7305	43.6401	252.35
5.9	73.9746	44.22	251.343
5.901	75.1648	44.2505	250.458
5.902	75.8362	44.342	252.563
5.903	77.0874	44.5251	250.122
5.904	76.2634	45.4407	250.488
5.905	74.9512	45.2576	250.366
5.906	75.2258	44.5862	248.26
5.907	75.2258	44.7083	250.427
5.908	74.4324	45.5322	248.993
5.909	75.2563	45.6848	248.474
5.91	76.1414	45.166	250.275
5.911	77.7283	45.1355	248.047
5.912	78.2471	46.2036	249.786
5.913	77.7588	46.2952	249.634
5.914	78.5217	45.5322	247.406
5.915	77.9419	45.3796	250.366
5.916	77.2095	45.9595	248.199
5.917	77.4841	46.5698	248.077
5.918	78.064	46.5698	249.634
5.919	79.8035	46.2341	246.918
5.92	80.1392	46.6614	248.169
5.921	80.0476	47.4548	247.345
5.922	81.2683	47.2717	245.728
5.923	81.3904	47.4548	248.016
5.924	81.1462	47.5159	245.483
5.925	80.7495	47.8516	245.453
5.926	80.6274	47.6685	246.765
5.927	81.4514	47.4548	244.385
5.928	81.8176	48.1262	245.819
5.929	81.1462	48.8586	245.056
5.93	82.6416	48.5229	243.652
5.931	82.7637	48.4924	246.613
5.932	82.9773	48.4924	244.598
5.933	83.252	49.0417	244.598
5.934	83.4656	48.9807	246.704
5.935	84.8389	48.7976	243.561
5.936	84.6252	49.3164	245.88
5.937	83.7097	49.3774	244.965
5.938	84.4727	49.0723	243.439
5.939	84.4727	49.4995	246.765
5.94	84.7778	50.2014	244.08
5.941	85.022	50.9644	243.927
5.942	85.6323	50.5371	244.354
5.943	87.7075	50.2625	241.699
5.944	87.9822	50.8423	244.232
5.945	87.2498	50.9644	243.256
5.946	87.0667	50.7813	242.401
5.947	87.2803	50.4456	244.873
5.948	87.738	50.8423	242.218
5.949	87.6465	52.3376	242.92
5.95	86.731	52.8259	242.737
5.951	88.1653	51.8494	240.204
5.952	88.2874	51.5137	243.347
5.953	87.7686	51.2695	242.004
5.954	88.6536	51.3916	242.126
5.955	88.8977	51.8188	244.995
5.956	90.3931	51.8188	241.913
5.957	89.9963	52.3682	243.561
5.958	89.5081	52.2766	243.561
5.959	90.3625	51.7273	240.845
5.96	90.0574	52.887	243.805
5.961	89.9353	53.2837	241.364
5.962	89.9963	53.1311	240.265
5.963	90.5762	52.6733	242.95
5.964	92.4377	52.7649	239.929
5.965	92.4377	54.0466	241.943
5.966	92.1021	53.894	241.211
5.967	93.1091	53.2227	239.105
5.968	92.9565	53.009	242.218
5.969	92.2241	53.5889	240.204
5.97	91.6748	54.2908	239.838
5.971	91.4917	54.657	241.669
5.972	92.7429	54.3823	238.77
5.973	93.1702	54.4434	240.692
5.974	92.9871	54.2908	240.692
5.975	94.7876	54.3213	239.197
5.976	95.8252	54.7485	242.462
5.977	95.2148	54.8096	239.899
5.978	94.7876	54.6875	240.356
5.979	94.1772	54.8706	242.004
5.98	94.6045	54.8096	238.708
5.981	94.7266	55.7251	240.997
5.982	94.4824	55.542	240.173
5.983	96.0999	55.2673	237.915
5.984	97.0764	55.8472	241.241
5.985	97.8394	56.5491	238.647
5.986	97.7478	56.8542	239.166
5.987	97.0154	56.5186	240.479
5.988	97.9309	55.8777	237.946
5.989	97.3816	56.2744	240.417
5.99	96.283	56.5796	239.258
5.991	97.3206	56.488	237.976
5.992	97.5037	57.1594	240.692
5.993	97.9614	57.4036	237.701
5.994	98.8464	57.4951	238.678
5.995	98.6633	56.8848	239.136
5.996	99.8535	56.9458	236.969
5.997	99.9756	57.6172	240.387
5.998	98.6328	57.373	238.617
5.999	98.6938	56.9153	237.854
6	98.9075	57.0679	240.967
6.001	99.823	57.3425	238.007
6.002	100.403	58.5327	239.594
6.003	100.616	58.4106	239.319
6.004	102.112	58.2581	235.87
6.005	101.959	58.5022	239.075
6.006	101.074	58.4412	236.755
6.007	100.769	58.3496	236.725
6.008	100.494	58.3801	239.899
6.009	101.654	58.2275	236.816
6.01	102.142	58.7463	238.8
6.011	101.99	58.8379	238.556
6.012	103.394	58.8379	235.748
6.013	103.851	59.4482	238.8
6.014	102.966	59.6619	235.718
6.015	102.142	59.5093	235.352
6.016	101.624	58.8989	238.007
6.017	101.959	58.5022	235.016
6.018	102.051	58.96	237.61
6.019	101.563	59.0515	237.946
6.02	103.455	59.1736	235.352
6.021	103.729	59.3262	238.861
6.022	103.851	59.6313	236.42
6.023	103.394	59.6924	236.053
6.024	102.966	59.5093	238.434
6.025	103.363	59.6008	234.589
6.026	102.6	60.3027	236.725
6.027	101.959	59.6313	236.42
6.028	103.516	59.2651	234.894
6.029	104.37	59.6313	238.373
6.03	104.584	59.967	236.45
6.031	104.523	60.0586	236.511
6.032	104.065	59.845	237.366
6.033	104.797	59.845	234.039
6.034	103.973	60.5164	236.359
6.035	102.264	60.0586	234.802
6.036	102.142	59.5398	233.49
6.037	102.203	59.2346	237.366
6.038	102.692	59.1125	235.138
6.039	103.76	59.845	236.755
6.04	103.699	59.9365	237.946
6.041	105.194	59.8145	234.619
6.042	104.98	60.5469	237.64
6.043	103.394	60.1807	235.992
6.044	103.088	58.8684	234.406
6.045	102.936	59.3872	238.22
6.046	103.241	59.845	234.955
6.047	103.394	60.6079	236.481
6.048	103.271	59.9365	237.671
6.049	105.103	59.3567	234.802
6.05	105.621	60.0281	238.281
6.051	104.553	60.2417	235.87
6.052	104.797	59.6619	234.528
6.053	104.034	59.3872	237.091
6.054	104.065	59.5398	233.398
6.055	102.875	60.0891	234.985
6.056	101.379	60.2417	235.474
6.057	102.356	59.5398	232.605
6.058	102.753	59.1431	236.298
6.059	102.936	58.7463	234.65
6.06	104.004	58.96	234.192
6.061	104.553	59.3262	237.579
6.062	104.553	59.4482	234.253
6.063	103.577	59.7534	235.87
6.064	102.02	58.8989	236.542
6.065	101.99	58.2886	233.612
6.066	102.112	58.8074	237.457
6.067	101.288	58.8989	235.413
6.068	101.837	58.5327	234.589
6.069	102.386	58.2886	237.152
6.07	103.821	58.2275	234.253
6.071	103.119	58.7158	235.718
6.072	101.532	58.4717	235.26
6.073	101.196	57.4646	232.33
6.074	100.586	56.7932	235.443
6.075	98.5107	56.7017	232.513
6.076	97.9004	57.312	231.964
6.077	97.5952	57.2205	234.07
6.078	98.6328	56.4575	231.598
6.079	98.7549	56.2134	233.948
6.08	97.8394	55.603	233.673
6.081	98.4497	55.0842	232.239
6.082	98.114	55.4199	235.748
6.083	97.29	55.542	233.093
6.084	96.0999	55.1453	233.643
6.085	95.5811	53.7415	235.779
6.086	96.4661	53.4668	233.521
6.087	95.9473	54.6875	235.901
6.088	95.52	54.5959	234.772
6.089	95.9473	53.5583	232.727
6.09	95.3674	53.0396	234.985
6.091	94.9402	53.4973	232.208
6.092	94.2688	54.1077	233.093
6.093	93.689	53.1006	234.161
6.094	94.2078	52.3987	231.689
6.095	93.9941	52.3682	234.314
6.096	92.926	52.5513	233.246
6.097	93.7805	52.7649	231.995
6.098	93.8416	52.5818	235.138
6.099	93.9331	52.887	232.056
6.1	93.3838	52.5818	233.734
6.101	92.4072	51.6052	235.321
6.102	93.1702	51.2085	232.788
6.103	93.2312	52.002	235.87
6.104	92.5598	51.6968	234.589
6.105	93.4143	51.3306	233.337
6.106	93.3533	51.0559	236.908
6.107	92.9871	51.6968	233.826
6.108	92.926	52.2156	234.711
6.109	92.2241	51.4221	235.809
6.11	92.926	50.5676	232.3
6.111	92.3157	51.3306	235.413
6.112	91.3086	51.3611	233.643
6.113	91.1255	51.0254	231.903
6.114	90.7288	50.4761	234.283
6.115	91.3086	50.0793	231.964
6.116	90.9119	50.6897	232.086
6.117	89.9658	50.4456	232.452
6.118	90.3015	50.3235	230.194
6.119	89.4165	50.4456	232.269
6.12	88.3179	49.7437	230.499
6.121	87.9211	49.1333	230.652
6.122	87.6465	48.6755	234.039
6.123	88.9893	49.0112	232.025
6.124	89.9658	50.6897	234.07
6.125	89.5691	50.8118	233.459
6.126	90.5151	49.8657	231.537
6.127	90.4846	49.2249	234.68
6.128	89.6301	49.5605	232.849
6.129	89.6301	50.354	233.063
6.13	88.7756	50.0793	235.077
6.131	89.6912	49.7437	231.567
6.132	89.5691	50.9338	233.521
6.133	89.1113	51.5137	232.88
6.134	90.3625	51.2085	230.56
6.135	91.0034	51.0864	233.917
6.136	90.9729	50.4456	231.506
6.137	90.8203	50.4761	231.995
6.138	90.21	50.0488	233.978
6.139	91.4307	50.1404	230.957
6.14	90.4846	51.7883	233.093
6.141	89.447	51.8188	232.178
6.142	89.2334	51.0254	229.767
6.143	89.9048	50.2319	233.643
6.144	90.3931	50.1099	231.323
6.145	91.217	51.3306	231.781
6.146	91.1255	51.2085	233.856
6.147	92.4377	50.4761	230.56
6.148	92.2852	51.239	233.459
6.149	90.6677	51.7578	232.422
6.15	90.9424	51.4221	230.133
6.151	90.8203	51.178	233.826
6.152	90.6372	50.9949	231.079
6.153	90.7593	51.8188	231.11
6.154	91.5833	52.0325	232.88
6.155	93.811	51.6663	230.194
6.156	93.6584	52.2156	232.574
6.157	92.2241	52.2156	231.567
6.158	92.1021	51.6052	230.469
6.159	91.6748	51.3	233.429
6.16	91.8579	51.7273	230.713
6.161	91.5222	52.887	231.293
6.162	91.0339	52.3987	232.208
6.163	92.4683	51.6052	229.492
6.164	93.2617	52.1545	232.88
6.165	91.9189	52.7649	230.927
6.166	91.7969	52.3987	230.316
6.167	91.2781	51.6968	233.856
6.168	92.041	51.6663	230.865
6.169	92.3462	52.4902	232.727
6.17	91.9495	52.9175	233.612
6.171	94.3298	52.5513	230.865
6.172	94.696	53.009	234.436
6.173	94.1162	53.2227	232.178
6.174	94.1467	53.4668	231.232
6.175	93.7195	53.2532	233.856
6.176	94.3909	53.4058	230.713
6.177	93.9636	54.1382	232.849
6.178	93.0786	53.9246	233.093
6.179	94.9707	53.2532	230.896
6.18	95.7031	53.5278	234.283
6.181	95.9778	54.0161	231.812
6.182	95.9778	54.4739	231.14
6.183	95.4895	53.833	233.459
6.184	95.7642	53.772	230.011
6.185	95.0012	54.3823	232.483
6.186	94.0552	54.1687	232.391
6.187	95.1843	53.8025	230.042
6.188	96.0388	54.1382	233.856
6.189	96.2524	53.9856	231.628
6.19	97.1375	54.0771	231.323
6.191	97.1069	54.4434	233.948
6.192	97.5647	54.3213	230.682
6.193	96.5881	54.9011	232.758
6.194	95.0623	54.5044	232.269
6.195	95.6726	53.8025	230.011
6.196	95.9778	53.9551	233.398
6.197	96.344	54.8096	230.865
6.198	96.3135	54.9011	231.14
6.199	96.7102	54.5654	233.002
6.2	98.5107	53.9856	229.889
6.201	97.9309	54.2908	232.239
6.202	95.4895	54.5654	230.591
6.203	94.7571	54.2603	228.363
6.204	93.7805	53.7415	231.659
6.205	93.6279	53.8635	228.149
6.206	93.1091	54.1992	229.279
6.207	93.2617	53.4058	231.293
6.208	95.3369	53.3142	228.729
6.209	96.3135	54.0466	232.056
6.21	95.1233	54.1077	230.438
6.211	94.9097	53.5889	229.248
6.212	94.0247	53.1311	232.422
6.213	92.926	53.0396	229.736
6.214	92.0715	54.0161	231.567
6.215	91.4307	54.1992	232.849
6.216	93.3533	53.5278	229.767
6.217	94.4519	54.5959	233.276
6.218	93.9941	54.5349	231.049
6.219	94.7266	54.3823	230.194
6.22	94.7571	54.1687	233.704
6.221	94.4519	54.0466	230.194
6.222	93.0786	54.2603	231.598
6.223	91.4917	53.5583	232.3
6.224	92.7429	53.9246	229.279
6.225	92.6514	54.6875	232.239
6.226	91.4917	55.0537	230.316
6.227	92.4072	54.6875	228.882
6.228	93.0481	53.833	232.941
6.229	94.574	53.5278	230.469
6.23	94.574	54.5959	232.361
6.231	93.5364	53.8025	232.971
6.232	94.0552	53.5889	230.743
6.233	93.2617	54.4128	234.283
6.234	92.3462	54.657	232.056
6.235	92.3157	54.4434	230.957
6.236	92.5903	54.2297	233.887
6.237	93.9941	54.1992	230.591
6.238	94.7876	54.7485	232.178
6.239	94.3298	54.8706	232.269
6.24	95.1843	54.6265	229.736
6.241	95.1233	54.3823	233.398
6.242	93.6279	54.1992	230.743
6.243	92.7429	53.8635	230.499
6.244	91.9189	53.894	232.422
6.245	92.7734	54.1992	228.943
6.246	92.6514	55.1453	230.957
6.247	91.7664	55.2063	229.98
6.248	92.8955	54.0161	227.905
6.249	92.6514	53.3447	231.415
6.25	92.1021	53.4668	229.553
6.251	91.0034	53.8025	230.713
6.252	90.3625	53.3447	233.124
6.253	91.1255	52.7344	230.469
6.254	90.7898	53.4973	232.666
6.255	90.2405	54.0161	232.147
6.256	91.4307	53.6499	229.919
6.257	91.7053	53.5583	233.246
6.258	92.0105	53.4973	230.103
6.259	91.2781	54.0466	230.591
6.26	90.6982	53.6194	232.33
6.261	91.5222	53.3142	229.462
6.262	90.6677	53.5889	232.33
6.263	89.325	53.8635	231.445
6.264	89.3555	53.1006	229.553
6.265	89.1724	52.3987	232.513
6.266	89.1113	52.3682	229.919
6.267	88.2874	53.1616	229.736
6.268	86.8225	52.5513	230.988
6.269	86.8225	51.4221	227.722
6.27	85.4797	51.2085	230.591
6.271	83.7097	50.7813	229.095
6.272	83.4045	50.0793	227.692
6.273	83.4656	49.408	230.56
6.274	83.1604	49.5911	227.966
6.275	83.1299	50.4456	228.394
6.276	82.7637	50.0488	230.042
6.277	83.7097	49.7131	228.149
6.278	83.8318	50.7507	230.652
6.279	83.313	50.9644	230.499
6.28	84.259	50.1709	229.309
6.281	84.5642	49.408	232.819
6.282	85.4797	49.3469	231.323
6.283	85.8459	51.0864	233.032
6.284	86.2427	51.5442	233.795
6.285	87.7075	50.9949	231.11
6.286	87.3718	51.4526	232.971
6.287	86.1206	51.7883	231.262
6.288	86.0901	51.8799	230.56
6.289	86.0291	51.1169	233.124
6.29	87.0056	50.8423	230.53
6.291	87.5854	51.7578	232.513
6.292	87.2498	51.2695	233.307
6.293	88.5925	50.4456	231.995
6.294	88.562	51.4526	235.077
6.295	87.9517	52.124	232.635
6.296	87.4634	51.7883	231.659
6.297	87.3718	50.9949	233.795
6.298	88.5315	51.2085	230.652
6.299	88.6536	53.0396	232.666
6.3	87.677	52.8259	232.727
6.301	88.7451	51.5442	230.835
6.302	88.6536	51.6968	234.406
6.303	88.2263	52.5513	232.086
6.304	88.1348	53.3752	232.208
6.305	87.738	52.7039	233.704
6.306	89.2029	51.9409	230.896
6.307	88.9893	53.009	233.185
6.308	88.5925	53.6804	232.544
6.309	89.5996	53.5889	230.53
6.31	89.386	53.4668	233.643
6.311	88.8977	53.5583	231.293
6.312	88.4094	53.833	231.873
6.313	88.1042	53.0396	234.314
6.314	89.9963	52.8259	231.567
6.315	90.5151	54.2908	234.283
6.316	90.3625	54.2908	233.459
6.317	91.5527	53.3142	231.415
6.318	91.8274	53.3142	234.955
6.319	91.4612	53.9856	232.361
6.32	91.1255	55.0842	232.758
6.321	90.6067	54.3823	234.863
6.322	91.6748	53.772	231.628
6.323	92.804	54.5654	234.528
6.324	92.865	55.6946	233.49
6.325	94.6045	55.4199	231.415
6.326	95.4895	55.0232	234.741
6.327	95.8862	54.9011	232.178
6.328	95.0623	55.3894	233.124
6.329	94.3298	55.1147	234.253
6.33	95.2148	54.657	231.171
6.331	95.0928	55.603	234.222
6.332	93.6584	55.9998	232.056
6.333	95.0623	55.8777	231.018
6.334	95.4285	55.5115	233.978
6.335	96.4966	54.9316	231.049
6.336	97.1375	55.542	233.246
6.337	96.4966	54.9011	234.68
6.338	97.7783	54.8096	232.239
6.339	97.229	55.7861	235.901
6.34	96.4355	55.9692	233.917
6.341	96.405	55.9692	233.002
6.342	96.5881	56.0303	235.901
6.343	97.6868	56.0303	232.635
6.344	97.8394	56.9763	234.344
6.345	97.6563	56.5796	234.802
6.346	99.0906	56.1829	232.758
6.347	98.6938	56.9458	236.816
6.348	97.7478	57.0984	234.467
6.349	97.5342	56.8237	234.528
6.35	96.6797	56.6406	237.183
6.351	97.9614	56.5491	234.1
6.352	97.7173	57.6477	236.45
6.353	97.229	58.1055	235.931
6.354	98.3887	57.5256	232.941
6.355	98.4497	56.9153	237.03
6.356	97.6868	57.0374	234.65
6.357	98.6328	56.7932	235.626
6.358	98.2361	56.6101	238.586
6.359	99.1516	56.9153	235.565
6.36	98.7549	58.136	237.488
6.361	98.2361	57.7393	237.244
6.362	99.4568	56.8848	234.253
6.363	99.0906	57.0984	237.61
6.364	98.6938	57.9224	234.772
6.365	99.3042	57.8003	234.406
6.366	99.823	57.2205	237.152
6.367	101.593	56.3049	233.521
6.368	101.135	57.3425	236.389
6.369	100.525	57.9834	235.901
6.37	101.471	57.4341	233.337
6.371	100.677	56.9763	236.145
6.372	99.762	56.2134	232.361
6.373	99.3652	56.7627	232.635
6.374	98.999	56.7627	234.558
6.375	100.861	56.366	231.323
6.376	101.379	56.5796	234.528
6.377	100.128	55.9387	234.1
6.378	100.677	55.5115	232.941
6.379	100.677	55.8777	236.389
6.38	100.677	55.8167	233.429
6.381	99.8535	56.1218	233.856
6.382	99.1211	54.8096	235.382
6.383	100.739	54.3823	232.361
6.384	101.196	55.481	236.053
6.385	100.616	55.603	233.948
6.386	100.769	54.9622	232.3
6.387	100.067	54.1687	235.016
6.388	100.342	54.1992	231.628
6.389	99.1516	54.9316	232.819
6.39	98.114	54.4739	233.429
6.391	98.938	53.894	230.225
6.392	99.1516	54.1992	233.978
6.393	97.9614	54.1992	231.903
6.394	98.3582	54.1992	231.201
6.395	97.9004	53.6804	234.497
6.396	98.2361	53.772	231.506
6.397	97.9919	54.1992	234.131
6.398	96.9238	53.2532	235.199
6.399	97.8088	52.887	232.483
6.4	97.8699	53.9246	237.091
6.401	96.7712	54.1687	234.436
6.402	96.8018	53.5583	233.551
6.403	96.9543	52.7954	236.908
6.404	97.5952	52.4902	233.49
6.405	97.2595	53.9856	235.565
6.406	96.5576	53.7415	236.42
6.407	97.1069	52.4597	232.758
6.408	96.1304	52.5208	236.176
6.409	95.1843	52.6123	233.398
6.41	94.9402	52.5818	232.605
6.411	94.2383	51.5747	235.107
6.412	94.574	50.9033	231.384
6.413	94.9402	51.2085	233.307
6.414	94.2078	51.178	232.941
6.415	95.0623	50.9033	230.896
6.416	94.5129	50.9644	234.009
6.417	93.2007	50.6897	230.957
6.418	92.4377	50.5981	230.957
6.419	92.2241	49.0723	233.185
6.42	93.2617	48.5535	230.835
6.421	93.4448	49.5605	233.612
6.422	93.1091	49.6826	233.49
6.423	94.4519	49.5605	231.232
6.424	95.1538	49.3774	234.467
6.425	94.9097	49.1638	231.262
6.426	94.2383	49.408	232.025
6.427	93.2922	48.8281	233.704
6.428	94.2078	48.0042	230.56
6.429	93.8721	48.7366	234.07
6.43	92.865	48.9807	231.842
6.431	93.2922	48.7976	230.316
6.432	93.2922	48.5535	233.704
6.433	93.2312	48.4924	230.804
6.434	93.0176	48.5535	231.628
6.435	92.1936	47.821	232.91
6.436	93.0481	47.1802	229.889
6.437	92.3462	48.2483	233.063
6.438	91.156	48.4009	231.476
6.439	90.7593	47.7905	229.919
6.44	89.8743	46.9055	233.521
6.441	89.386	46.1731	230.53
6.442	89.5386	46.7224	232.178
6.443	89.4775	46.5393	233.917
6.444	90.7593	46.2646	230.225
6.445	90.3625	46.4783	233.032
6.446	88.7756	46.4172	231.445
6.447	88.7756	45.929	229.767
6.448	87.9211	45.7153	232.605
6.449	87.7991	45.4407	229.462
6.45	87.1887	45.3186	230.896
6.451	86.8225	45.0134	231.873
6.452	88.1958	44.9219	229.462
6.453	88.5315	45.7764	232.178
6.454	87.6465	46.2646	230.408
6.455	87.677	45.5933	229.34
6.456	87.3413	44.6777	231.842
6.457	87.4939	44.7083	228.668
6.458	87.4939	45.5933	230.347
6.459	86.4563	44.8303	230.438
6.46	87.0667	44.6777	228.516
6.461	86.6699	44.9829	232.178
6.462	86.0901	44.6777	230.011
6.463	86.9446	45.0439	229.828
6.464	86.731	44.5557	231.75
6.465	87.2192	44.4641	228.882
6.466	87.3718	44.9524	231.323
6.467	87.0361	44.6167	230.804
6.468	87.8601	44.0674	228.912
6.469	87.2192	44.9524	232.239
6.47	86.6699	44.9219	229.767
6.471	85.9985	44.5557	229.614
6.472	86.0291	44.5862	231.598
6.473	87.1582	44.5251	228.79
6.474	87.2498	45.5933	231.476
6.475	87.4023	46.1426	230.621
6.476	88.8367	45.5627	228.18
6.477	88.8977	45.166	231.995
6.478	87.9517	45.3796	229.156
6.479	87.1582	45.6848	229.797
6.48	86.5173	45.5933	231.567
6.481	87.1277	45.2576	228.577
6.482	87.2192	46.051	231.14
6.483	86.9141	45.7153	230.988
6.484	88.4399	45.5322	229.675
6.485	89.386	45.6543	233.551
6.486	89.3555	46.051	230.408
6.487	89.5996	46.2036	230.469
6.488	89.2029	45.7764	232.3
6.489	89.7217	45.166	229.248
6.49	89.2334	46.4783	232.483
6.491	88.6536	46.9971	231.598
6.492	90.0269	46.3257	229.584
6.493	90.6982	45.8374	232.788
6.494	90.7288	46.2646	229.675
6.495	91.0034	47.2412	230.774
6.496	91.5222	46.7834	231.842
6.497	92.6819	46.3257	229.065
6.498	91.9189	46.875	231.262
6.499	90.7593	47.0581	229.767
6.5	91.3391	47.0276	228.729
6.501	91.2476	46.9055	231.506
6.502	91.3391	46.7224	228.18
6.503	91.7358	46.9971	230.072
6.504	91.6748	46.2646	230.682
6.505	93.2007	46.2646	228.882
6.506	93.4143	47.5159	232.3
6.507	92.926	47.6685	229.797
6.508	93.3533	47.3938	229.156
6.509	93.3838	46.5698	232.758
6.51	93.811	46.6309	229.248
6.511	94.0247	47.8516	231.628
6.512	94.1467	47.7905	232.147
6.513	95.8862	47.3938	229.401
6.514	95.8862	48.3704	233.307
6.515	94.7571	49.2859	230.194
6.516	94.9707	49.2554	229.279
6.517	94.7571	48.2483	232.269
6.518	95.6726	47.9736	229.004
6.519	95.5811	48.8281	231.476
6.52	95.7642	48.645	231.934
6.521	97.4731	48.5229	229.706
6.522	97.5342	49.408	233.398
6.523	96.6797	50.0488	231.049
6.524	96.2219	50.2625	230.072
6.525	95.6726	49.1638	232.727
6.526	96.1609	48.8586	229.553
6.527	96.5576	49.7437	232.513
6.528	96.5271	49.6521	232.544
6.529	97.5342	48.9807	230.743
6.53	97.3511	49.4995	234.985
6.531	97.0459	50.2319	232.086
6.532	96.5881	50.4456	231.995
6.533	96.6492	50.0793	234.344
6.534	97.3206	49.6216	230.438
6.535	97.0459	50.9338	232.941
6.536	97.5952	51.0864	232.422
6.537	99.1516	50.5981	230.042
6.538	98.999	50.2319	233.948
6.539	98.6938	50.7813	231.384
6.54	98.4497	50.9644	231.873
6.541	97.8394	50.4456	233.063
6.542	98.3276	50.354	229.828
6.543	97.6868	51.6968	232.086
6.544	97.0154	51.8188	230.56
6.545	97.7783	51.2085	229.218
6.546	98.053	50.3235	233.124
6.547	98.175	49.9573	230.347
6.548	99.3652	50.7813	232.635
6.549	99.4263	50.7202	234.1
6.55	100.555	50.9949	231.201
6.551	99.884	51.6968	234.039
6.552	98.2361	51.3306	231.934
6.553	98.4192	51.0559	230.896
6.554	98.2361	51.239	234.406
6.555	99.1211	51.239	229.889
6.556	100.037	51.8188	231.567
6.557	100.525	51.2085	232.727
6.558	102.478	51.178	230.042
6.559	102.295	52.3376	233.673
6.56	100.861	52.002	231.476
6.561	100.006	51.8799	230.072
6.562	98.999	51.3916	233.185
6.563	99.3042	51.5137	229.095
6.564	99.1821	52.6733	230.957
6.565	99.6094	52.0935	231.14
6.566	101.807	51.8188	229.523
6.567	102.783	52.3682	233.643
6.568	102.203	52.0935	232.178
6.569	102.02	51.8188	231.934
6.57	101.41	51.8188	234.802
6.571	101.624	51.6968	231.323
6.572	100.769	52.9785	233.673
6.573	100.555	52.5818	233.673
6.574	101.807	51.8494	230.743
6.575	103.149	52.7649	235.016
6.576	103.119	53.2227	232.574
6.577	103.394	53.4058	232.208
6.578	103.119	53.1311	234.253
6.579	103.79	52.5208	231.14
6.58	102.661	53.3447	233.398
6.581	101.959	53.4363	233.734
6.582	103.638	53.4668	231.537
6.583	103.699	53.9246	234.589
6.584	103.088	53.7415	231.689
6.585	103.638	53.5583	232.208
6.586	103.241	53.0396	234.222
6.587	104.034	53.3447	231.537
6.588	103.699	54.6265	234.131
6.589	102.783	54.0771	233.154
6.59	102.966	53.0701	232.086
6.591	103.577	53.2227	236.45
6.592	103.943	53.8635	233.459
6.593	103.912	54.3518	234.314
6.594	104.187	53.5278	235.565
6.595	106.11	53.1921	232.422
6.596	105.713	54.5654	235.809
6.597	104.919	55.2673	233.856
6.598	105.835	55.0537	232.086
6.599	105.499	54.8706	235.565
6.6	104.889	54.657	231.812
6.601	104.614	54.9316	233.368
6.602	104.645	54.4739	235.168
6.603	106.75	54.2908	231.934
6.604	106.964	54.8401	235.87
6.605	105.896	55.2979	234.253
6.606	106.079	55.3589	232.941
6.607	105.957	55.8777	235.962
6.608	105.927	55.6946	231.842
6.609	105.438	55.7861	233.337
6.61	104.736	54.1382	234.863
6.611	106.476	53.5583	232.33
6.612	106.812	54.8401	236.45
6.613	106.72	55.2063	235.077
6.614	107.391	55.603	232.819
6.615	106.903	55.0537	236.572
6.616	106.079	55.0537	232.33
6.617	105.682	55.6946	234.039
6.618	105.042	55.0232	234.68
6.619	106.323	54.6265	231.689
6.62	106.415	55.4199	235.626
6.621	106.415	55.2673	233.734
6.622	106.873	55.0232	233.459
6.623	106.354	55.0842	236.45
6.624	106.354	55.1147	233.154
6.625	105.347	55.4199	234.833
6.626	104.218	54.5349	234.406
6.627	105.682	54.0466	231.323
6.628	105.286	54.9622	235.26
6.629	104.37	55.2673	232.483
6.63	104.156	54.718	232.239
6.631	104.065	53.5889	235.443
6.632	104.858	53.1006	232.574
6.633	104.401	54.2603	235.626
6.634	103.363	54.5654	235.199
6.635	104.309	54.1992	232.849
6.636	104.675	54.0466	236.45
6.637	104.065	54.0466	233.551
6.638	104.187	54.4128	233.765
6.639	103.882	54.2908	236.969
6.64	104.736	54.1992	233.368
6.641	104.553	54.5349	236.389
6.642	104.065	54.2297	235.596
6.643	105.194	54.2908	233.826
6.644	105.255	55.1147	238.312
6.645	104.919	55.4504	234.924
6.646	104.828	55.3894	235.565
6.647	105.042	54.1077	237.305
6.648	106.293	53.7415	234.1
6.649	106.201	55.0537	237.244
6.65	104.767	55.7251	235.687
6.651	104.919	55.3284	233.734
6.652	104.736	54.6265	238.251
6.653	104.584	54.4128	234.894
6.654	104.828	55.2673	235.931
6.655	104.828	54.7485	237.915
6.656	106.14	54.2297	234.07
6.657	106.72	54.8706	238.22
6.658	105.652	54.9927	237
6.659	106.293	55.0537	235.352
6.66	106.018	55.481	239.288
6.661	105.438	55.2673	235.748
6.662	104.828	55.2673	236.481
6.663	104.858	55.1453	238.098
6.664	106.567	54.8401	234.833
6.665	106.964	55.8777	238.007
6.666	106.476	55.9082	236.359
6.667	106.72	55.2673	235.321
6.668	106.384	54.9622	238.129
6.669	106.079	54.7791	234.619
6.67	105.286	55.6641	236.206
6.671	104.309	54.9622	235.901
6.672	105.194	54.8706	233.246
6.673	105.621	55.4504	236.908
6.674	104.98	55.3284	234.467
6.675	105.438	54.6875	234.955
6.676	105.164	54.3518	238.464
6.677	105.469	54.5044	235.077
6.678	105.255	55.4199	237.823
6.679	104.736	54.9011	237.335
6.68	106.628	54.2603	235.077
6.681	106.415	55.6946	238.983
6.682	105.957	55.9082	236.328
6.683	106.201	55.542	236.145
6.684	106.171	55.0842	238.678
6.685	106.873	54.9927	234.436
6.686	106.262	55.7556	237.488
6.687	105.499	55.3894	237.274
6.688	107.33	54.6875	235.077
6.689	106.934	55.5115	238.77
6.69	106.201	55.9692	235.687
6.691	106.079	55.5725	235.779
6.692	105.988	54.8706	237.915
6.693	106.293	54.9316	233.917
6.694	105.865	55.481	237.183
6.695	104.95	54.9011	236.938
6.696	106.293	54.2603	235.199
6.697	106.567	54.9622	239.899
6.698	106.293	55.3589	236.908
6.699	106.384	55.2979	236.816
6.7	106.11	54.6875	239.594
6.701	106.598	54.4128	235.687
6.702	106.354	55.3589	239.044
6.703	105.774	54.7485	238.464
6.704	106.842	54.1687	236.237
6.705	106.384	54.7791	240.234
6.706	106.171	55.3284	237.091
6.707	106.018	55.603	236.908
6.708	105.896	54.8096	238.586
6.709	107.3	53.9551	235.26
6.71	106.476	54.5349	238.342
6.711	105.438	54.5044	237.213
6.712	106.598	54.3823	235.779
6.713	106.049	54.7791	238.77
6.714	105.164	54.2603	235.779
6.715	104.126	54.8706	237.213
6.716	104.095	54.3823	238.77
6.717	105.225	53.7415	236.206
6.718	106.262	54.8401	240.021
6.719	106.262	54.6265	238.068
6.72	106.72	54.2297	237.427
6.721	106.995	54.1382	241.73
6.722	106.476	54.0161	237.244
6.723	105.133	54.9622	239.136
6.724	104.065	54.9011	239.868
6.725	105.438	54.1687	236.664
6.726	105.072	54.8401	240.234
6.727	105.042	55.2063	238.037
6.728	106.323	55.0537	236.786
6.729	106.842	55.4199	239.746
6.73	108.185	54.718	235.931
6.731	107.574	55.0537	237.854
6.732	106.232	54.9622	238.403
6.733	106.171	54.3823	235.291
6.734	105.469	54.8706	239.929
6.735	104.706	55.1758	236.847
6.736	104.889	55.8777	236.511
6.737	105.438	55.603	239.258
6.738	106.628	54.3823	235.931
6.739	107.544	55.2368	238.525
6.74	107.605	54.3823	239.349
6.741	108.124	54.7791	236.572
6.742	107.91	55.0842	240.234
6.743	106.354	55.0842	237.762
6.744	105.469	54.9927	237.152
6.745	105.469	55.542	240.234
6.746	106.476	55.2063	235.992
6.747	106.75	55.7861	237.976
6.748	107.147	56.0608	237.823
6.749	109.131	55.7251	235.565
6.75	109.314	55.9387	239.136
6.751	108.765	55.9082	236.877
6.752	108.185	55.8472	237.366
6.753	107.147	55.3589	239.197
6.754	107.849	55.2979	236.328
6.755	107.452	56.2439	238.678
6.756	107.3	56.3049	237.701
6.757	108.551	55.9387	236.084
6.758	108.856	56.1523	239.716
6.759	108.612	56.0303	237.152
6.76	107.849	55.9387	238.342
6.761	107.666	55.1758	240.173
6.762	108.887	54.9316	237.244
6.763	108.368	56.3354	240.784
6.764	107.574	56.3965	239.075
6.765	108.643	56.0303	237.671
6.766	108.856	55.9082	240.845
6.767	108.917	56.2744	237.549
6.768	108.582	56.7627	238.159
6.769	108.307	56.2439	239.319
6.77	109.894	55.7861	236.237
6.771	109.863	56.427	239.624
6.772	108.917	56.5186	238.251
6.773	109.741	55.9082	237.396
6.774	109.528	55.8472	240.479
6.775	109.436	55.8777	236.908
6.776	108.307	56.2744	238.007
6.777	107.269	55.2673	238.251
6.778	107.971	54.9011	235.626
6.779	107.758	55.7556	238.739
6.78	106.812	55.3589	236.938
6.781	107.727	54.7485	236.45
6.782	107.849	54.5654	240.051
6.783	107.788	54.6875	236.481
6.784	107.422	55.3589	238.007
6.785	106.934	54.5654	238.251
6.786	107.391	53.7415	235.748
6.787	106.72	54.6875	239.471
6.788	106.384	54.718	237.518
6.789	106.262	54.6265	237.213
6.79	106.415	55.0232	239.746
6.791	107.086	54.8401	236.176
6.792	106.842	55.0842	238.342
6.793	106.934	54.7791	238.739
6.794	108.551	54.4128	236.389
6.795	108.307	54.2603	240.021
6.796	107.269	54.1687	237.518
6.797	106.812	54.4128	238.007
6.798	105.865	54.657	239.044
6.799	105.804	54.5349	235.535
6.8	105.042	54.5044	237.793
6.801	104.309	53.4363	237.671
6.802	105.316	53.1006	236.267
6.803	106.628	53.8025	240.417
6.804	106.842	53.7109	237.396
6.805	106.934	53.4363	237.976
6.806	106.14	53.3447	239.838
6.807	106.598	53.009	236.694
6.808	104.98	54.2603	239.197
6.809	103.394	53.833	237.885
6.81	104.309	52.7039	236.145
6.811	104.004	53.3447	239.624
6.812	104.309	53.6194	236.511
6.813	104.858	53.833	237.213
6.814	104.797	52.948	238.342
6.815	105.896	51.9714	235.504
6.816	104.645	52.063	238.586
6.817	102.966	52.124	236.725
6.818	103.027	52.0935	234.955
6.819	101.746	52.4597	237.396
6.82	100.647	52.5513	234.283
6.821	100.006	52.5208	234.985
6.822	99.9451	51.1169	236.42
6.823	101.349	50.1099	233.643
6.824	101.746	50.6897	237.366
6.825	101.013	50.5066	236.084
6.826	100.525	50.2014	234.894
6.827	99.8535	50.2625	237.854
6.828	98.4192	50.1404	233.978
6.829	96.5271	49.8962	234.528
6.83	95.459	49.1638	235.657
6.831	96.1914	47.821	232.3
6.832	95.7031	48.1567	234.924
6.833	94.3298	48.2483	232.849
6.834	94.4824	47.5769	230.682
6.835	93.2312	46.8445	233.276
6.836	91.8274	46.1731	229.98
6.837	90.0269	45.8374	229.797
6.838	88.0127	44.6167	230.103
6.839	88.8977	43.6096	227.448
6.84	88.4094	44.2505	229.675
6.841	87.3718	44.9219	227.997
6.842	87.5854	44.5862	227.417
6.843	87.0667	43.9148	230.469
6.844	87.0056	43.8538	229.492
6.845	86.8225	44.4946	231.323
6.846	86.6089	43.9758	232.849
6.847	88.4399	42.9688	232.056
6.848	89.0808	43.3655	235.321
6.849	88.623	44.3115	233.734
6.85	89.447	44.6777	233.734
6.851	88.9893	44.4031	235.107
6.852	89.2334	43.9758	231.873
6.853	88.5315	44.9829	233.185
6.854	87.5244	44.7388	232.452
6.855	88.3179	44.0674	230.408
6.856	89.325	44.7388	234.009
6.857	89.2639	45.0134	231.781
6.858	89.4775	45.0134	232.086
6.859	89.5386	44.2505	234.497
6.86	90.3931	43.5486	231.445
6.861	89.6912	44.6167	232.727
6.862	88.3179	45.5627	231.903
6.863	88.9587	45.3491	229.614
6.864	88.7146	45.166	232.452
6.865	88.7451	44.3726	230.286
6.866	89.2334	44.4031	230.957
6.867	89.5081	44.6167	233.307
6.868	90.3931	44.3726	230.438
6.869	90.5457	44.8608	232.239
6.87	89.9963	44.7083	232.056
6.871	90.0879	44.5557	229.431
6.872	89.8743	45.0745	232.239
6.873	89.2944	45.4712	229.156
6.874	88.9587	45.4712	228.668
6.875	89.1724	45.4102	229.736
6.876	90.9424	44.9219	227.325
6.877	90.7898	45.7153	229.492
6.878	90.7593	45.99	228.943
6.879	91.7358	45.8069	227.264
6.88	91.5527	45.7764	230.743
6.881	91.156	46.1121	227.997
6.882	90.7593	46.9055	228.333
6.883	90.8813	46.4783	229.797
6.884	91.1865	46.4172	227.173
6.885	91.3086	46.9055	230.286
6.886	90.8508	46.2646	229.34
6.887	92.0715	46.0205	229.095
6.888	92.804	46.9666	232.605
6.889	93.4143	47.821	229.889
6.89	93.0176	48.2788	230.56
6.891	92.2852	47.3328	231.476
6.892	93.5059	46.7224	228.363
6.893	93.3838	48.0347	231.995
6.894	93.2312	48.8892	230.347
6.895	94.0552	48.4314	229.706
6.896	94.2383	48.8281	232.727
6.897	95.6726	49.2554	229.675
6.898	95.4895	50.0793	231.232
6.899	94.9707	49.6521	231.567
6.9	96.4661	48.7061	229.248
6.901	96.4966	49.2859	232.544
6.902	95.7031	49.6216	230.591
6.903	96.2524	49.4995	230.072
6.904	95.7642	49.7437	232.574
6.905	96.5881	49.8962	229.462
6.906	95.7031	50.2319	231.079
6.907	95.3979	49.4385	231.415
6.908	97.0459	48.3093	229.645
6.909	97.5952	49.408	233.276
6.91	97.4121	49.8657	230.804
6.911	97.5037	49.6826	230.53
6.912	97.6563	49.6216	233.032
6.913	97.9309	49.4995	229.523
6.914	97.3511	50.0488	231.628
6.915	96.0999	50.1099	231.018
6.916	97.3511	49.1943	229.126
6.917	97.5647	49.8657	232.483
6.918	97.4731	50.2319	230.255
6.919	97.6563	50.1404	229.98
6.92	97.5342	50.0793	232.3
6.921	98.5718	49.7742	229.309
6.922	98.3276	50.1099	231.72
6.923	97.0764	49.8657	230.591
6.924	98.175	49.5605	229.065
6.925	98.3887	50.354	232.483
6.926	97.5342	50.4761	229.736
6.927	97.1375	50.415	229.553
6.928	97.1375	49.9268	231.354
6.929	98.5413	49.469	228.851
6.93	98.5718	50.293	232.3
6.931	97.9614	50.0488	231.018
6.932	99.1211	49.6216	229.767
6.933	99.762	50.5066	233.582
6.934	99.3652	51.4526	230.225
6.935	99.3652	51.7883	231.14
6.936	99.1211	50.8118	232.452
6.937	100.586	50.415	230.011
6.938	100.952	51.2695	233.551
6.939	100.494	51.7273	232.086
6.94	101.715	51.4526	230.835
6.941	102.112	51.6663	234.467
6.942	102.448	51.9104	231.232
6.943	101.654	52.6733	232.513
6.944	101.166	52.002	233.032
6.945	102.356	51.4526	229.736
6.946	102.234	52.002	232.513
6.947	101.807	52.2156	230.774
6.948	102.448	51.9714	230.255
6.949	102.661	51.8799	233.032
6.95	102.753	51.8799	230.103
6.951	103.363	52.3987	231.415
6.952	103.241	51.7578	232.025
6.953	103.79	51.2695	229.187
6.954	103.79	52.5818	232.178
6.955	103.119	52.5818	230.408
6.956	103.607	52.0935	229.645
6.957	103.607	52.5208	232.605
6.958	104.37	52.4292	229.797
6.959	104.095	52.6733	231.14
6.96	104.279	52.6733	231.659
6.961	106.079	52.5208	229.279
6.962	106.049	53.4058	232.056
6.963	105.469	53.5583	229.645
6.964	105.774	53.0396	229.248
6.965	104.98	52.7649	231.232
6.966	104.95	53.0701	228.271
6.967	105.011	53.772	230.469
6.968	103.851	53.3752	229.736
6.969	104.828	52.9785	228.455
6.97	105.438	53.2227	232.086
6.971	105.682	53.1921	230.347
6.972	106.201	53.3142	231.11
6.973	106.293	53.5583	233.185
6.974	107.3	53.833	230.316
6.975	106.598	54.1382	232.544
6.976	105.896	53.7109	232.147
6.977	106.476	53.5889	230.804
6.978	106.72	53.833	234.772
6.979	106.171	54.4128	232.269
6.98	106.415	54.5044	233.246
6.981	107.147	53.833	234.253
6.982	107.971	54.0161	231.232
6.983	108.551	54.7485	234.467
6.984	108.032	54.7791	232.391
6.985	108.398	53.9551	231.293
6.986	108.032	54.1077	233.917
6.987	107.697	53.772	230.927
6.988	106.72	54.7485	232.3
6.989	106.323	54.8401	233.002
6.99	107.147	54.1687	229.797
6.991	106.964	54.4739	233.185
6.992	106.659	53.6804	231.354
6.993	107.635	53.1006	230.988
6.994	108.612	53.6499	235.26
6.995	108.49	53.9551	231.781
6.996	107.697	54.0466	233.063
6.997	106.842	53.7109	234.528
6.998	107.788	53.1311	230.896
6.999	107.422	53.7109	234.558
7	106.964	53.894	232.422
7.001	107.727	53.3752	230.835
7.002	108.093	53.5278	234.283
7.003	108.551	53.5278	230.408
7.004	107.91	53.8025	231.232
7.005	107.117	53.4058	231.567
7.006	108.368	52.5208	229.126
7.007	107.849	52.948	232.452
7.008	106.567	53.0396	229.736
7.009	107.422	52.4597	229.492
7.01	107.117	53.0701	232.117
7.011	107.605	53.1006	228.516
7.012	106.873	53.5583	230.53
7.013	106.018	52.3682	230.469
7.014	107.544	51.2085	228.546
7.015	106.873	51.6357	232.88
7.016	106.11	52.1545	230.469
7.017	106.781	51.6663	230.713
7.018	106.537	51.4832	232.91
7.019	107.3	51.239	228.943
7.02	106.903	51.8188	231.232
7.021	105.896	51.4832	229.828
7.022	106.964	50.6897	227.631
7.023	106.476	50.6287	230.713
7.024	105.255	50.5066	227.57
7.025	105.011	50.4456	227.57
7.026	104.431	50.4456	229.858
7.027	105.133	50.1099	225.769
7.028	104.462	50.3845	228.577
7.029	103.729	49.4385	227.6
7.03	104.828	48.6145	225.983
7.031	104.462	49.1333	229.34
7.032	103.455	49.8047	226.532
7.033	102.997	49.8657	227.051
7.034	102.386	48.6145	229.065
7.035	103.149	47.9431	226.654
7.036	102.936	48.5535	229.919
7.037	101.99	48.3704	229.095
7.038	103.333	47.6379	227.6
7.039	104.095	47.76	230.957
7.04	103.394	48.4314	227.661
7.041	103.119	48.7976	228.241
7.042	102.264	48.4314	229.431
7.043	102.448	47.821	226.471
7.044	101.196	48.2483	228.882
7.045	101.318	47.7295	227.844
7.046	102.661	47.3633	226.807
7.047	102.997	47.9126	230.377
7.048	103.302	48.5229	227.325
7.049	102.905	48.3704	228.271
7.05	102.264	47.3022	228.851
7.051	103.241	47.0276	226.318
7.052	101.99	47.8821	229.156
7.053	100.22	47.8821	226.959
7.054	100.8	46.9971	226.654
7.055	100.952	46.6003	229.675
7.056	101.532	46.7834	226.99
7.057	102.142	47.5464	229.218
7.058	102.142	46.936	229.523
7.059	103.18	46.2341	226.807
7.06	102.814	46.814	229.98
7.061	101.257	46.9971	227.448
7.062	101.685	46.7834	226.959
7.063	101.41	46.875	229.828
7.064	101.501	47.0886	226.563
7.065	101.196	47.6379	228.149
7.066	101.288	47.3022	228.302
7.067	103.546	46.814	226.257
7.068	104.126	47.4548	229.98
7.069	103.516	47.6685	227.051
7.07	103.485	47.3633	227.173
7.071	103.088	46.7224	229.675
7.072	103.058	46.6003	226.288
7.073	102.142	47.5159	228.607
7.074	100.861	47.3328	227.57
7.075	101.99	46.7224	225.464
7.076	102.6	46.8445	229.004
7.077	101.99	46.7834	226.227
7.078	103.058	46.6919	226.776
7.079	103.302	46.4172	229.614
7.08	104.492	46.1426	226.044
7.081	103.363	47.3022	228.027
7.082	101.898	47.2412	226.99
7.083	103.027	46.1731	224.548
7.084	102.325	46.814	228.668
7.085	101.471	47.1802	225.891
7.086	102.112	46.7224	226.166
7.087	102.783	46.5088	228.79
7.088	104.553	46.814	225.372
7.089	104.004	47.3938	227.875
7.09	103.21	47.0581	226.807
7.091	104.126	46.2952	225.25
7.092	103.821	46.0815	228.394
7.093	102.966	46.7834	224.976
7.094	103.088	47.0886	225.922
7.095	102.386	46.5698	226.837
7.096	103.394	46.0815	223.877
7.097	102.692	46.6003	226.959
7.098	101.898	46.1426	225.647
7.099	102.814	45.6848	224.792
7.1	103.271	46.2646	229.248
7.101	103.76	46.5393	225.708
7.102	103.485	46.7529	227.753
7.103	103.394	46.4783	228.668
7.104	105.042	46.0205	225.647
7.105	104.645	46.8445	229.431
7.106	103.912	46.8445	227.509
7.107	104.523	46.6614	226.532
7.108	104.492	46.875	230.286
7.109	104.675	47.2717	226.715
7.11	104.736	48.0042	227.936
7.111	104.248	47.4548	228.821
7.112	106.323	46.8445	225.922
7.113	106.506	46.7834	229.523
7.114	105.621	46.7224	227.325
7.115	106.354	46.7224	226.41
7.116	106.171	47.2107	229.584
7.117	105.865	47.4548	225.311
7.118	104.95	48.0042	227.234
7.119	104.065	47.1191	227.783
7.12	105.133	46.2952	225.311
7.121	105.621	46.936	229.34
7.122	105.713	47.4548	227.325
7.123	106.964	46.9055	226.288
7.124	106.903	46.5088	230.103
7.125	106.873	47.0581	226.593
7.126	106.598	48.0652	228.424
7.127	105.865	48.0042	228.912
7.128	106.934	46.7834	225.525
7.129	106.476	46.6309	229.156
7.13	106.14	47.0276	227.112
7.131	107.666	47.4548	226.959
7.132	107.391	47.8821	229.034
7.133	108.429	47.8821	225.433
7.134	108.032	48.2178	227.448
7.135	107.208	47.5464	226.807
7.136	108.154	46.936	224.762
7.137	107.483	47.6074	227.997
7.138	106.415	47.8516	225.22
7.139	106.506	47.5464	226.196
7.14	106.628	46.8445	228.485
7.141	108.124	46.9666	225.616
7.142	108.582	48.2178	228.638
7.143	107.758	48.3704	227.173
7.144	109.161	47.2717	225.83
7.145	109.253	47.3938	230.011
7.146	108.459	47.6074	226.135
7.147	108.246	47.5464	227.448
7.148	107.88	47.7295	229.492
7.149	108.948	47.5769	225.983
7.15	108.978	48.4924	229.187
7.151	108.704	48.5535	227.173
7.152	110.809	48.1873	225.433
7.153	110.962	48.3704	228.912
7.154	110.596	48.7366	225.555
7.155	109.955	48.9807	226.471
7.156	109.131	48.4619	227.936
7.157	110.046	48.0652	224.976
7.158	109.894	48.5229	228.851
7.159	108.704	49.1638	226.593
7.16	109.894	48.4924	226.044
7.161	110.626	48.4314	229.736
7.162	110.992	48.3704	226.593
7.163	111.328	49.3164	228.577
7.164	111.389	48.9807	229.248
7.165	112.183	48.645	226.105
7.166	111.176	48.8892	229.675
7.167	110.107	48.5535	228.18
7.168	110.931	47.821	227.295
7.169	111.084	48.4924	231.689
7.17	110.992	49.3164	227.356
7.171	111.542	49.7437	228.79
7.172	111.237	49.408	228.912
7.173	112.305	48.3704	226.074
7.174	111.938	49.1943	230.103
7.175	111.481	49.2859	227.966
7.176	112.122	48.645	227.417
7.177	112.183	48.4924	230.438
7.178	112.823	48.6145	227.539
7.179	112.152	49.3469	229.736
7.18	111.206	49.2554	229.828
7.181	111.725	48.5535	227.203
7.182	111.298	48.4924	230.835
7.183	109.741	48.2788	227.966
7.184	110.779	47.9126	228.76
7.185	111.023	47.6685	232.086
7.186	111.816	47.7295	228.821
7.187	111.938	48.3704	231.506
7.188	110.809	47.7905	230.988
7.189	112.091	47.0886	228.851
7.19	111.176	47.6074	232.239
7.191	109.833	47.8821	228.485
7.192	109.558	47.4548	229.034
7.193	108.734	46.8445	230.988
7.194	109.619	46.6919	227.295
7.195	109.131	47.5159	230.499
7.196	107.91	46.4172	229.462
7.197	108.795	45.166	227.722
7.198	107.88	44.5557	231.415
7.199	105.713	44.342	227.539
7.2	104.95	44.3726	227.386
7.201	104.095	44.281	228.271
7.202	103.973	43.8232	224.335
7.203	102.936	43.7622	226.715
7.204	101.685	42.6331	226.288
7.205	102.783	41.9617	225.159
7.206	102.997	41.9617	229.523
7.207	102.6	42.1143	227.173
7.208	103.241	42.3279	228.455
7.209	103.455	41.9617	230.865
7.21	103.607	42.0837	227.6
7.211	102.722	42.6636	230.957
7.212	101.959	42.2363	229.523
7.213	103.333	41.5649	228.333
7.214	103.424	42.2974	231.293
7.215	103.577	42.7856	228.241
7.216	103.302	42.6331	229.279
7.217	103.271	42.0837	231.415
7.218	104.614	42.0532	228.668
7.219	104.279	42.572	231.72
7.22	102.753	42.2363	229.279
7.221	103.088	41.2903	228.851
7.222	102.386	41.2598	231.628
7.223	102.356	41.7175	228.546
7.224	102.203	42.6941	229.614
7.225	101.898	42.2058	229.797
7.226	103.241	41.1072	227.478
7.227	103.241	41.2598	231.049
7.228	102.478	41.3513	229.645
7.229	102.753	40.6189	229.156
7.23	102.722	40.5884	232.178
7.231	102.997	40.7104	228.455
7.232	102.295	41.8396	230.56
7.233	101.471	41.9006	230.591
7.234	103.088	41.5039	227.783
7.235	102.631	41.8091	230.865
7.236	102.173	41.4734	228.882
7.237	103.394	41.0767	229.034
7.238	103.149	41.2292	231.75
7.239	104.004	41.5039	227.936
7.24	103.79	42.2363	230.286
7.241	103.241	41.4734	229.309
7.242	104.37	41.1682	226.99
7.243	103.729	42.2974	229.736
7.244	102.905	42.1143	226.471
7.245	102.814	41.5649	226.593
7.246	103.119	41.0156	229.706
7.247	104.37	40.863	226.563
7.248	104.767	42.9993	229.645
7.249	104.309	42.7856	229.095
7.25	105.927	41.4734	227.142
7.251	106.171	41.7786	231.079
7.252	105.164	42.1448	228.149
7.253	105.804	42.2058	228.668
7.254	105.042	42.2058	230.713
7.255	106.232	42.5415	227.203
7.256	105.835	43.0908	229.889
7.257	105.377	43.2739	229.034
7.258	107.239	42.1143	227.142
7.259	107.513	43.1519	231.079
7.26	106.781	43.0298	227.6
7.261	107.605	43.1213	228.729
7.262	108.185	42.2363	230.164
7.263	109.741	42.6331	227.02
7.264	108.948	44.0674	229.431
7.265	107.574	44.1895	227.478
7.266	107.697	43.2434	226.227
7.267	107.635	43.1519	230.133
7.268	107.849	43.1519	227.081
7.269	107.758	43.6096	229.004
7.27	107.971	43.457	230.927
7.271	110.229	42.7856	228.455
7.272	109.894	43.457	232.117
7.273	109.314	43.7622	230.194
7.274	110.229	43.5486	229.492
7.275	109.68	43.8232	232.666
7.276	109.589	43.8232	229.065
7.277	108.978	44.342	230.774
7.278	108.917	44.22	231.14
7.279	110.901	43.9453	228.485
7.28	111.053	44.6472	232.208
7.281	110.291	44.6167	229.889
7.282	110.901	43.7012	229.584
7.283	110.992	43.7622	232.483
7.284	110.84	44.22	228.973
7.285	110.26	45.3796	230.774
7.286	109.344	45.4407	230.499
7.287	110.474	44.5251	227.783
7.288	110.016	44.5251	231.842
7.289	109.131	44.4641	229.431
7.29	110.474	44.0674	229.919
7.291	110.84	44.2505	232.88
7.292	111.786	44.0063	229.736
7.293	111.389	44.4641	231.873
7.294	110.718	44.4336	232.056
7.295	111.847	43.9453	228.912
7.296	111.206	44.5557	232.208
7.297	110.107	44.4946	229.492
7.298	110.809	44.1284	229.065
7.299	110.687	44.0369	231.537
7.3	111.542	44.22	228.241
7.301	111.603	44.9524	230.835
7.302	111.298	44.6777	230.042
7.303	113.19	44.0369	228.027
7.304	112.915	44.8914	231.323
7.305	111.816	44.7693	227.478
7.306	111.816	44.4946	228.18
7.307	111.084	44.6777	229.858
7.308	111.694	44.5251	227.142
7.309	110.84	44.6472	229.828
7.31	110.382	43.7317	229.523
7.311	111.969	43.1824	228.271
7.312	112.671	44.281	232.239
7.313	112.274	45.0134	228.363
7.314	112.244	44.22	229.462
7.315	111.816	43.8538	230.652
7.316	113.007	43.5486	227.478
7.317	111.786	44.4641	230.774
7.318	110.931	44.1895	228.607
7.319	111.298	43.6707	226.624
7.32	111.481	43.9758	230.469
7.321	111.572	44.5251	226.868
7.322	111.694	44.9219	228.516
7.323	111.328	44.7693	229.004
7.324	113.251	44.1895	225.891
7.325	112.64	44.4946	229.584
7.326	111.542	44.4031	227.6
7.327	111.969	43.8232	226.746
7.328	111.389	44.5862	230.286
7.329	111.053	44.5862	226.654
7.33	110.87	44.9219	229.126
7.331	110.962	44.5862	230.255
7.332	112.64	44.281	227.295
7.333	112.732	44.7083	231.018
7.334	112.183	44.7388	227.997
7.335	113.373	43.7012	227.173
7.336	112.915	43.5791	230.499
7.337	112.274	43.8232	226.807
7.338	111.633	44.6777	228.668
7.339	111.206	44.281	229.523
7.34	112.549	43.6096	226.471
7.341	112.274	44.5862	229.828
7.342	112	44.5557	226.776
7.343	113.342	43.9758	226.776
7.344	112.823	43.9758	229.645
7.345	113.068	44.0979	225.861
7.346	112.488	44.1284	228.21
7.347	111.328	43.5486	228.149
7.348	112.091	42.6941	225.494
7.349	110.596	43.4875	228.607
7.35	109.528	42.9688	225.006
7.351	109.253	41.7175	224.945
7.352	108.551	41.0156	227.203
7.353	108.887	41.3208	223.358
7.354	107.88	42.3279	226.196
7.355	106.293	41.7175	225.006
7.356	106.812	40.2527	222.839
7.357	105.835	39.6729	226.898
7.358	104.553	39.3372	224.182
7.359	103.882	38.8794	224.945
7.36	102.936	38.6047	226.44
7.361	102.936	38.6353	222.351
7.362	101.288	39.1541	223.999
7.363	99.3652	38.5132	222.382
7.364	99.0906	37.4756	219.849
7.365	97.6563	36.9263	223.022
7.366	95.6421	36.499	220.001
7.367	95.3064	35.4004	221.039
7.368	94.6655	34.6069	222.626
7.369	95.3674	34.5154	220.154
7.37	95.0012	35.2478	222.26
7.371	93.1091	35.4614	220.428
7.372	92.865	34.4849	218.262
7.373	91.4612	33.844	220.673
7.374	89.8438	33.2336	217.926
7.375	89.386	32.5012	219.299
7.376	89.4165	31.9519	221.344
7.377	90.3015	32.074	219.025
7.378	90.3931	32.6843	221.466
7.379	90.0269	32.1655	220.123
7.38	90.4236	31.4026	218.689
7.381	88.9282	31.1584	220.917
7.382	86.1816	30.5786	217.102
7.383	83.374	28.9612	215.302
7.384	81.7871	27.2522	214.935
7.385	81.5125	26.7334	211.609
7.386	80.658	27.5269	212.708
7.387	79.7119	27.1301	210.876
7.388	80.4138	25.9094	208.618
7.389	79.8035	25.7874	211.09
7.39	78.2776	26.123	208.74
7.391	77.1179	25.8789	209.778
7.392	76.0193	25.2075	211.243
7.393	77.2095	24.7803	211.029
7.394	77.0569	25.6348	213.989
7.395	76.8127	25.7263	214.142
7.396	78.5217	25.1465	214.691
7.397	79.1016	25.7874	217.499
7.398	79.7119	26.6113	214.874
7.399	79.3762	27.0691	214.813
7.4	78.7659	26.2146	214.63
7.401	79.3762	25.9705	211.884
7.402	78.4607	27.3743	214.203
7.403	77.2705	27.4963	212.311
7.404	77.6062	26.5198	212.799
7.405	77.4841	26.2146	215.179
7.406	78.1555	26.5808	213.257
7.407	78.7048	27.3438	214.386
7.408	79.2542	26.886	214.661
7.409	80.78	26.7639	211.487
7.41	80.78	26.886	213.379
7.411	78.9185	26.7639	210.388
7.412	78.4607	26.9165	210.052
7.413	77.6672	26.9165	211.731
7.414	77.5757	26.947	208.862
7.415	77.5757	27.71	210.327
7.416	77.5146	27.0386	210.571
7.417	79.4983	26.3062	208.679
7.418	80.5359	27.0996	211.7
7.419	80.1392	27.1301	209.717
7.42	80.4749	26.4893	209.167
7.421	80.2307	26.3062	211.487
7.422	80.1392	26.886	208.008
7.423	79.2542	27.7405	209.595
7.424	78.4912	28.0762	208.832
7.425	80.0476	27.6184	205.872
7.426	80.9021	27.8625	208.862
7.427	81.3904	27.9236	206.482
7.428	82.3059	27.4658	206.512
7.429	82.7637	27.4353	209.137
7.43	84.1675	27.6184	207.031
7.431	83.4656	28.2898	208.832
7.432	82.1838	28.3203	208.405
7.433	83.2825	28.4119	206.329
7.434	82.9163	29.2358	208.832
7.435	82.3059	29.7546	206.573
7.436	82.7332	29.7852	206.757
7.437	83.0383	28.9612	208.618
7.438	84.5032	28.2593	207.153
7.439	85.083	29.5105	210.541
7.44	84.6863	30.2734	209.564
7.441	85.8459	29.8157	208.557
7.442	86.2122	29.7852	211.823
7.443	86.2122	29.9683	209.229
7.444	85.6323	30.6396	209.9
7.445	85.5103	30.7617	210.785
7.446	86.853	30.5176	208.038
7.447	86.0901	31.6162	210.144
7.448	85.5713	31.7078	208.679
7.449	86.4258	31.1279	208.099
7.45	86.4563	31.2195	211.06
7.451	87.0056	31.5247	209.137
7.452	87.2498	31.9519	209.808
7.453	87.616	31.6467	210.846
7.454	88.5925	31.189	207.794
7.455	88.1958	32.4707	210.175
7.456	86.3953	33.1116	208.313
7.457	86.8835	32.3792	207.245
7.458	87.0361	31.7993	210.876
7.459	87.8601	31.9214	208.405
7.46	88.501	32.8064	209.839
7.461	88.7756	32.8369	211.456
7.462	90.4541	32.1045	208.923
7.463	90.1489	31.8298	211.853
7.464	88.0432	32.4097	209.93
7.465	88.8672	31.9519	208.862
7.466	88.3179	32.6233	211.304
7.467	88.7146	33.5388	207.703
7.468	88.501	33.5083	208.313
7.469	88.6536	32.9895	209.137
7.47	90.5457	32.8369	206.97
7.471	91.0339	33.5388	210.236
7.472	90.6982	33.5999	207.977
7.473	91.3391	32.5317	207.611
7.474	90.8813	31.8298	210.052
7.475	91.1865	32.7148	207.001
7.476	90.3625	34.2712	208.618
7.477	89.5996	34.3018	207.55
7.478	90.8813	33.4778	205.353
7.479	90.9424	33.4167	208.282
7.48	90.6372	33.0505	206.604
7.481	91.7664	32.7148	207.672
7.482	92.5598	32.9895	210.571
7.483	93.9026	33.4778	207.672
7.484	93.9026	34.1492	210.175
7.485	92.865	33.9661	208.984
7.486	93.7195	33.5999	206.848
7.487	93.0176	34.5459	210.022
7.488	92.1326	34.6985	207.184
7.489	91.7969	34.2712	207.764
7.49	92.2852	33.9966	209.778
7.491	94.4519	34.5764	207.184
7.492	94.6655	35.675	210.449
7.493	94.0247	35.7666	209.747
7.494	95.9473	34.9121	208.282
7.495	95.9778	34.6985	211.304
7.496	94.7876	35.3394	207.977
7.497	94.2383	36.1328	208.191
7.498	93.4448	36.0107	209.412
7.499	93.4143	35.5225	206.299
7.5	93.6279	35.614	209.351
7.501	93.2617	35.2478	208.435
7.502	94.8792	35.2783	207.275
7.503	96.5576	35.8582	211.121
7.504	96.1609	36.0718	207.458
7.505	96.2219	36.1328	207.947
7.506	96.1304	35.5225	209.595
7.507	96.8933	35.553	206.482
7.508	96.0388	37.5671	209.808
7.509	94.696	37.5061	208.13
7.51	95.3674	36.2854	206.848
7.511	95.2759	36.1938	210.083
7.512	96.405	37.2009	207.581
7.513	97.3816	37.9028	208.893
7.514	97.8699	38.3606	210.297
7.515	100.067	37.0483	207.031
7.516	99.884	37.5366	210.388
7.517	98.114	37.8723	208.435
7.518	98.2666	38.1165	207.458
7.519	96.9238	38.0249	210.175
7.52	96.8323	38.208	206.848
7.521	96.9543	39.032	208.832
7.522	97.168	38.9099	209.442
7.523	99.823	38.2385	207.52
7.524	100.464	38.5437	211.548
7.525	100.372	38.7878	209.656
7.526	101.501	38.8184	210.052
7.527	101.257	39.0015	213.226
7.528	101.44	39.032	209.625
7.529	100.555	39.7034	211.823
7.53	99.823	40.0391	211.761
7.531	101.746	39.8254	209.717
7.532	102.234	40.2222	213.226
7.533	102.142	40.4663	210.083
7.534	103.302	40.2832	210.327
7.535	103.485	39.5203	213.043
7.536	104.736	39.3982	210.144
7.537	104.248	40.5273	212.463
7.538	103.241	40.7104	211.7
7.539	104.37	40.4053	209.229
7.54	103.821	40.863	212.25
7.541	102.966	41.1377	208.801
7.542	103.424	40.6799	209.381
7.543	103.821	40.0085	211.761
7.544	105.164	40.1917	209.473
7.545	105.865	41.5649	212.463
7.546	105.347	41.4124	211.823
7.547	106.293	40.4358	210.083
7.548	105.804	40.5884	213.989
7.549	104.645	41.2903	210.938
7.55	104.706	41.3513	211.823
7.551	104.736	40.7715	213.562
7.552	106.445	40.6189	209.869
7.553	106.415	41.9312	213.257
7.554	106.537	42.6636	211.548
7.555	107.697	41.9617	210.297
7.556	106.903	41.7786	213.226
7.557	106.72	42.1143	210.358
7.558	106.72	42.1448	211.182
7.559	106.445	41.4734	212.25
7.56	107.727	41.3513	209.137
7.561	107.391	42.7856	212.036
7.562	105.927	43.1824	210.022
7.563	106.873	42.572	209.625
7.564	106.415	41.9617	212.555
7.565	106.598	41.8396	209.869
7.566	106.995	42.8772	212.219
7.567	106.812	42.7246	213.379
7.568	108.673	42.1143	211.121
7.569	108.521	43.1213	214.844
7.57	108.002	42.6941	212.738
7.571	108.215	42.2974	213.165
7.572	108.002	42.9077	216.064
7.573	108.429	43.1824	212.219
7.574	108.063	43.457	214.264
7.575	108.063	43.2129	214.325
7.576	110.016	42.7246	212.006
7.577	110.596	43.9148	215.912
7.578	109.863	43.8232	212.677
7.579	110.352	43.2434	212.463
7.58	109.68	42.6331	214.996
7.581	109.863	42.8162	211.975
7.582	109.039	44.0063	214.386
7.583	108.368	44.2505	214.111
7.584	109.375	43.5181	211.487
7.585	109.68	43.6401	215.851
7.586	109.222	43.0298	213.47
7.587	110.229	42.7246	214.264
7.588	109.344	43.1213	216.949
7.589	109.802	43.1213	213.44
7.59	109.222	43.0908	216.339
7.591	108.093	42.3584	216.217
7.592	108.398	42.1753	213.806
7.593	107.941	43.1213	217.682
7.594	106.873	42.9993	213.898
7.595	106.964	42.0532	214.081
7.596	106.415	41.7175	216.064
7.597	107.117	41.8701	212.708
7.598	106.262	42.9993	215.363
7.599	105.225	42.7856	214.142
7.6	105.591	41.4429	212.372
7.601	105.194	41.4124	215.668
7.602	104.095	41.626	212.555
7.603	103.912	41.5955	214.081
7.604	103.851	41.0767	215.515
7.605	104.645	40.9546	212.799
7.606	104.218	41.748	216.064
7.607	103.088	41.8396	214.966
7.608	104.34	40.741	214.142
7.609	103.455	40.8325	218.353
7.61	103.119	40.8936	215.21
7.611	102.875	40.8936	217.285
7.612	103.271	40.0696	219.299
7.613	105.011	40.2222	216.217
7.614	104.858	41.5955	219.879
7.615	103.821	42.0227	217.224
7.616	104.553	41.2903	216.4
7.617	103.76	40.7715	218.75
7.618	102.6	41.0156	214.813
7.619	101.868	41.5649	216.919
7.62	102.203	40.8325	218.262
7.621	104.004	40.1917	215.607
7.622	103.699	40.741	219.238
7.623	102.997	40.7715	216.919
7.624	103.302	40.9241	216.644
7.625	102.814	40.8325	218.964
7.626	102.02	40.5273	215.179
7.627	101.288	40.6799	216.827
7.628	100.433	39.7949	217.712
7.629	101.532	39.1235	215.79
7.63	101.471	40.0085	220.032
7.631	100.983	40.3137	217.621
7.632	102.081	39.6729	217.316
7.633	101.776	39.4287	220.459
7.634	101.471	39.7034	216.888
7.635	101.013	40.9241	218.414
7.636	100.739	40.741	218.445
7.637	101.41	39.7949	215.82
7.638	100.677	40.4663	219.696
7.639	100.555	40.4663	217.773
7.64	101.135	40.0696	217.926
7.641	100.983	40.3748	221.008
7.642	101.807	40.5273	217.682
7.643	101.624	40.8936	220.093
7.644	101.074	40.9546	219.238
7.645	102.081	41.1072	217.102
7.646	100.983	41.7175	219.574
7.647	99.823	41.2903	217.072
7.648	99.6094	40.1917	218.262
7.649	99.4568	39.4897	220.551
7.65	100.555	39.3372	218.323
7.651	101.593	40.863	221.619
7.652	101.532	41.4734	220.49
7.653	102.356	40.802	218.17
7.654	101.685	40.6189	221.008
7.655	100.159	40.3748	217.682
7.656	98.8464	40.2222	218.75
7.657	97.7478	39.7644	220.337
7.658	98.9075	39.1541	217.407
7.659	99.1516	39.9475	220.459
7.66	99.0906	40.2527	218.781
7.661	99.9451	40.0085	217.163
7.662	99.7009	40.1917	220.367
7.663	98.6938	39.978	216.431
7.664	97.6257	39.2761	217.163
7.665	96.283	38.6047	218.079
7.666	97.29	38.0554	215.607
7.667	96.8933	39.0015	218.872
7.668	96.6797	39.6729	217.529
7.669	97.7478	39.3982	216.461
7.67	98.2666	39.032	220.428
7.671	98.2666	39.032	217.224
7.672	98.6633	39.2456	218.75
7.673	97.8394	38.6353	220.276
7.674	98.7244	38.3606	217.407
7.675	98.4802	39.3982	220.703
7.676	97.4426	39.978	219.757
7.677	98.9075	39.6729	218.842
7.678	98.999	39.5813	223.083
7.679	98.877	39.8865	219.91
7.68	99.4873	40.6799	221.436
7.681	99.7009	40.4358	222.229
7.682	101.318	40.1611	219.238
7.683	100.891	40.7104	222.198
7.684	99.8535	40.802	220.459
7.685	100.464	40.5884	219.543
7.686	100.098	40.1611	222.443
7.687	100.464	40.3137	218.994
7.688	100.067	41.1987	221.069
7.689	99.5178	41.5039	220.612
7.69	101.196	40.9851	217.743
7.691	100.433	41.3208	221.161
7.692	99.762	40.9241	218.323
7.693	99.9451	40.5579	218.964
7.694	99.6399	40.5579	222.137
7.695	100.403	40.3442	218.872
7.696	100.677	41.0156	221.893
7.697	100.006	40.9241	221.283
7.698	101.929	40.9546	219.391
7.699	101.624	41.8091	222.534
7.7	100.952	41.9617	218.597
7.701	101.563	41.4124	218.719
7.702	101.257	41.1377	220.917
7.703	102.234	40.8936	217.316
7.704	102.081	41.5344	220.795
7.705	101.715	41.6565	220.062
7.706	103.21	41.2903	218.14
7.707	103.333	41.5649	221.68
7.708	102.112	41.9922	218.201
7.709	102.081	42.0532	218.109
7.71	101.563	42.2974	219.635
7.711	102.631	42.0837	216.187
7.712	102.661	42.2058	219.177
7.713	101.654	41.6565	218.903
7.714	103.21	41.4734	218.048
7.715	103.149	41.9006	222.046
7.716	102.509	41.9312	219.666
7.717	102.753	41.5955	220.398
7.718	102.264	41.5039	222.412
7.719	102.966	41.9006	218.353
7.72	102.966	43.3044	221.588
7.721	102.356	43.3655	219.177
7.722	102.722	42.1753	217.407
7.723	102.509	41.9006	221.161
7.724	102.783	41.9922	218.536
7.725	102.325	42.6941	219.849
7.726	102.539	42.8772	221.344
7.727	103.729	42.2058	218.109
7.728	102.905	42.5415	221.069
7.729	101.715	43.1824	218.964
7.73	102.448	43.2739	217.896
7.731	101.501	43.3044	220.703
7.732	101.227	43.0298	217.59
7.733	101.288	42.7856	220.032
7.734	101.318	42.2974	221.313
7.735	103.363	41.9922	219.849
7.736	103.455	43.335	223.846
7.737	103.058	43.8538	221.527
7.738	103.638	43.1213	221.161
7.739	102.753	42.8772	223.328
7.74	102.386	42.4805	219.574
7.741	102.051	43.2434	221.924
7.742	101.959	43.3044	222.565
7.743	103.577	43.0298	219.452
7.744	103.546	43.7012	223.206
7.745	103.119	44.3115	219.849
7.746	104.218	43.6707	220.398
7.747	103.79	43.7927	222.565
7.748	103.973	43.2434	218.567
7.749	102.753	43.335	220.734
7.75	101.746	43.5181	220.459
7.751	103.149	43.457	217.987
7.752	102.875	44.4031	221.344
7.753	102.051	44.281	218.719
7.754	102.081	43.9453	218.75
7.755	102.081	43.5181	221.313
7.756	102.692	43.0908	217.957
7.757	102.631	43.457	220.856
7.758	102.203	43.335	220.367
7.759	103.638	42.9077	218.231
7.76	102.875	43.9148	221.893
7.761	102.234	43.9148	219.177
7.762	101.105	43.335	218.719
7.763	101.41	43.5181	221.588
7.764	102.783	43.396	217.56
7.765	102.631	44.342	220.093
7.766	102.142	44.4946	218.628
7.767	103.821	43.8538	217.346
7.768	103.851	44.1895	220.947
7.769	103.088	44.3726	218.994
7.77	102.203	44.342	219.452
7.771	100.677	43.7622	220.764
7.772	102.051	43.4875	218.17
7.773	102.264	44.4336	220.673
7.774	101.624	45.0439	219.147
7.775	102.325	44.4336	217.468
7.776	102.783	44.1895	220.459
7.777	102.661	44.6167	217.407
7.778	102.295	44.4336	218.719
7.779	101.624	43.3655	220.154
7.78	103.149	42.572	218.14
7.781	102.325	43.7317	221.283
7.782	101.654	44.7693	219.452
7.783	103.21	44.281	218.079
7.784	103.18	44.4031	220.367
7.785	103.516	44.6167	216.583
7.786	103.027	44.5862	217.987
7.787	102.539	43.8232	218.75
7.788	103.821	43.335	215.881
7.789	102.966	44.0979	219.391
7.79	102.57	44.281	217.682
7.791	102.966	43.335	217.285
7.792	102.692	43.1213	219.635
7.793	102.203	43.4875	215.759
7.794	101.379	43.8538	216.675
7.795	100.189	43.0298	216.614
7.796	101.288	42.4805	213.715
7.797	101.044	42.8467	216.858
7.798	99.6399	42.7551	214.844
7.799	99.2737	41.748	214.996
7.8	98.4802	40.9546	217.59
7.801	97.7478	40.5579	213.837
7.802	96.3135	40.3137	214.539
7.803	94.2993	39.1235	213.867
7.804	93.6279	38.2996	209.9
7.805	91.8579	37.8418	211.304
7.806	89.1724	37.2009	207.703
7.807	87.2192	35.3394	205.109
7.808	85.5103	34.4543	207.245
7.809	83.4351	33.5083	202.667
7.81	81.6345	32.6843	203.125
7.811	79.7729	31.4026	203.4
7.812	79.9255	30.5176	201.172
7.813	79.7424	31.0059	203.552
7.814	78.4607	31.6162	202.728
7.815	78.3081	31.6772	202.148
7.816	77.7588	31.4026	204.559
7.817	78.4302	31.311	204.01
7.818	78.8574	31.7993	206.543
7.819	78.7048	31.9824	208.954
7.82	80.8105	31.7993	209.106
7.821	81.7566	32.6843	212.769
7.822	82.1228	33.3557	211.609
7.823	82.7332	33.4778	212.219
7.824	82.4585	33.6914	213.806
7.825	83.1299	34.0881	210.846
7.826	82.9468	35.1257	212.25
7.827	82.8552	35.3699	211.67
7.828	83.9233	35.0647	209.961
7.829	84.5032	34.9121	213.013
7.83	84.3811	35.2173	210.846
7.831	84.0149	34.8816	211.578
7.832	83.7708	34.5154	213.135
7.833	85.5103	34.0271	210.51
7.834	85.5713	34.8206	211.426
7.835	84.4116	35.1257	209.686
7.836	84.4116	34.7595	207.458
7.837	84.137	35.0952	208.588
7.838	83.6182	35.0342	205.78
7.839	83.0688	35.0647	205.353
7.84	83.313	33.7524	206.97
7.841	83.9539	32.959	204.651
7.842	84.9609	33.6609	207.275
7.843	84.137	34.2712	206.146
7.844	84.7473	34.0881	204.193
7.845	84.8389	34.5459	205.994
7.846	84.6252	34.1492	202.667
7.847	83.2825	33.844	202.667
7.848	82.9163	33.5388	204.102
7.849	84.5337	33.5693	200.958
7.85	85.3882	34.4543	203.461
7.851	84.6558	34.8511	202.667
7.852	85.7544	34.0271	201.477
7.853	86.0291	34.4849	204.132
7.854	86.7615	34.5459	202.026
7.855	86.5173	35.1257	202.606
7.856	85.0525	35.1257	203.186
7.857	86.7004	34.5154	201.294
7.858	87.0056	35.3699	204.254
7.859	86.0901	36.3159	203.003
7.86	86.4563	36.3159	202.85
7.861	86.4258	36.0718	205.841
7.862	87.8296	35.8276	203.735
7.863	88.1042	36.6211	205.505
7.864	88.0127	37.1399	206.665
7.865	90.0269	36.8042	204.62
7.866	90.3015	37.2925	208.038
7.867	90.0879	37.5671	206.299
7.868	90.3015	37.6587	206.329
7.869	90.21	37.5366	209.137
7.87	91.3391	37.6587	206.116
7.871	91.5527	38.4521	208.221
7.872	90.7593	38.7268	207.916
7.873	92.4377	37.8723	205.719
7.874	92.9871	38.3301	208.71
7.875	93.1091	38.6047	206.909
7.876	92.9565	38.7573	206.757
7.877	92.4377	37.9639	208.008
7.878	93.75	37.4451	205.475
7.879	93.8416	38.6047	207.001
7.88	93.0786	38.9099	207.123
7.881	93.4143	38.8184	204.987
7.882	93.1396	38.6353	207.977
7.883	92.9871	38.269	205.902
7.884	93.7805	38.0859	206.482
7.885	94.4519	37.9944	208.649
7.886	95.6421	37.9944	206.329
7.887	95.6726	38.6658	208.221
7.888	94.5435	38.4216	208.038
7.889	95.459	37.8723	206.055
7.89	95.0928	38.5742	208.832
7.891	94.7266	39.2456	206.207
7.892	93.9026	39.032	205.872
7.893	93.2312	38.5437	207.458
7.894	94.7266	37.9639	204.803
7.895	95.3674	39.4897	207.184
7.896	95.8862	39.4592	206.696
7.897	96.5881	38.7268	205.261
7.898	96.4355	38.6658	208.16
7.899	95.459	39.4592	205.048
7.9	94.635	40.0391	205.139
7.901	93.4448	39.7034	205.75
7.902	94.574	38.6353	203.552
7.903	94.8181	38.9709	206.635
7.904	94.7571	39.5813	205.536
7.905	96.6797	39.1541	205.505
7.906	96.8933	39.7644	208.313
7.907	97.7783	39.8865	205.841
7.908	97.1069	39.856	207.184
7.909	95.9778	39.3066	208.466
7.91	96.7407	39.2761	205.872
7.911	96.6492	40.5884	208.862
7.912	95.9473	40.8325	206.604
7.913	96.7102	40.2527	206.573
7.914	97.1985	40.5884	208.923
7.915	98.7244	41.0461	206.238
7.916	98.938	41.748	207.825
7.917	98.6633	41.1987	208.466
7.918	100.311	39.8254	206.177
7.919	100.22	40.5579	209.869
7.92	98.6938	41.3513	207.184
7.921	98.4192	41.5344	206.787
7.922	97.8699	41.4124	208.313
7.923	99.2126	41.1682	204.926
7.924	99.0906	41.8701	206.207
7.925	99.0906	41.2598	206.36
7.926	100.739	39.7339	204.468
7.927	101.257	40.741	208.13
7.928	100.952	41.5955	205.597
7.929	101.196	41.4734	205.139
7.93	100.555	41.0461	207.184
7.931	101.227	40.4053	203.888
7.932	100.8	41.2903	206.116
7.933	100.403	42.3279	205.841
7.934	101.959	41.626	203.613
7.935	102.631	41.9617	206.757
7.936	102.997	42.4805	204.712
7.937	102.966	42.8162	205.2
7.938	102.997	42.6025	207.611
7.939	104.309	41.9312	205.322
7.94	104.401	42.511	207.733
7.941	104.004	42.9382	207.062
7.942	104.919	42.8772	205.658
7.943	105.377	43.7012	208.435
7.944	104.797	44.1895	205.719
7.945	104.065	44.2505	206.451
7.946	103.699	43.5181	208.16
7.947	105.652	42.8162	206.543
7.948	106.171	43.5791	210.266
7.949	105.164	43.9453	209.473
7.95	106.842	44.0369	208.893
7.951	107.697	44.342	212.433
7.952	108.032	44.4946	209.778
7.953	106.415	45.0745	210.419
7.954	105.133	44.6472	211.517
7.955	106.659	44.342	209.015
7.956	106.995	45.166	212.036
7.957	106.598	45.4407	210.205
7.958	107.697	44.7998	209.717
7.959	107.697	45.0745	213.074
7.96	108.704	44.8914	210.205
7.961	107.971	45.4407	211.304
7.962	107.025	44.8303	211.456
7.963	108.063	44.1589	208.771
7.964	107.391	45.0439	210.907
7.965	105.988	45.5017	208.771
7.966	106.018	45.4102	207.947
7.967	106.14	45.166	210.663
7.968	106.354	44.8608	207.672
7.969	106.812	44.5557	210.052
7.97	106.354	44.1895	211.029
7.971	108.002	44.0979	209.106
7.972	107.758	45.0134	211.853
7.973	106.72	45.166	209.717
7.974	107.025	44.4946	209.045
7.975	106.415	44.6167	211.853
7.976	106.842	44.9524	208.099
7.977	106.476	45.2881	210.022
7.978	106.415	44.6472	210.052
7.979	108.49	43.8843	207.581
7.98	109.009	44.5251	211.365
7.981	109.039	45.0745	209.015
7.982	108.917	44.4336	208.771
7.983	107.758	43.7927	210.541
7.984	107.758	43.7012	206.696
7.985	107.117	44.4946	208.984
7.986	105.652	44.7998	207.458
7.987	106.873	43.9453	205.902
7.988	106.567	43.3044	209.503
7.989	106.812	43.2129	208.008
7.99	107.178	43.396	209.076
7.991	107.544	43.335	211.151
7.992	108.124	43.0298	207.977
7.993	107.086	43.0908	210.907
7.994	105.072	42.3279	209.717
7.995	105.103	41.8701	208.435
7.996	104.309	42.4194	211.853
7.997	103.668	42.6025	208.527
7.998	102.57	42.3889	208.984
7.999	102.905	41.1072	210.602
8	103.882	40.802	207.336
8.001	103.333	41.1682	210.022
8.002	102.448	41.0461	208.008
8.003	102.539	40.4053	207.092
8.004	101.654	40.0696	209.93
8.005	100.128	40.741	206.238
8.006	98.7244	41.1987	207.367
8.007	98.1445	40.9546	208.832
8.008	99.3958	40.6189	207.001
8.009	100.311	40.6189	210.693
8.01	100.189	40.2222	210.541
8.011	101.715	40.4053	210.297
8.012	102.264	40.802	214.508
8.013	101.776	40.4663	211.334
8.014	101.013	40.802	212.799
8.015	100.281	40.5579	213.898
8.016	101.196	40.1611	211.121
8.017	100.922	41.5649	213.654
8.018	100.403	41.7175	211.884
8.019	101.563	40.8325	211.06
8.02	101.715	41.5039	214.081
8.021	102.325	42.0837	210.724
8.022	101.99	42.4805	212.433
8.023	100.983	41.1682	212.341
8.024	102.783	40.4968	210.419
8.025	102.905	41.2292	213.715
8.026	102.295	42.0837	211.334
8.027	103.149	42.1753	210.327
8.028	102.234	41.9617	211.853
8.029	103.241	41.9006	208.984
8.03	103.119	42.511	210.571
8.031	102.02	41.7175	210.724
8.032	103.058	40.4663	209.045
8.033	103.455	41.1072	213.226
8.034	103.241	41.7175	211.121
8.035	103.912	41.9312	211.365
8.036	103.729	41.626	212.677
8.037	104.492	41.4124	209.595
8.038	103.821	42.0532	211.761
8.039	103.271	42.0837	210.815
8.04	105.316	41.626	208.832
8.041	105.286	42.3584	211.853
8.042	105.133	42.4805	208.923
8.043	105.56	42.9382	209.961
8.044	105.438	42.511	211.884
8.045	106.598	42.511	209.015
8.046	106.262	43.0603	211.243
8.047	105.316	42.6636	210.266
8.048	106.781	42.3889	209.045
8.049	106.964	43.1519	212.128
8.05	106.72	43.7012	209.137
8.051	106.781	43.6707	209.93
8.052	106.812	43.0603	212.128
8.053	107.666	42.6331	209.015
8.054	107.574	43.6707	211.914
8.055	107.056	43.5791	210.938
8.056	108.063	42.9993	209.351
8.057	107.391	43.396	212.555
8.058	107.33	43.8843	209.595
8.059	107.483	44.0063	210.297
8.06	107.422	43.8843	211.853
8.061	108.612	43.7622	208.71
8.062	108.063	44.3726	211.67
8.063	107.697	44.4031	210.51
8.064	108.917	43.9453	209.045
8.065	108.612	43.9758	212.372
8.066	108.826	44.4641	209.839
8.067	108.429	44.3115	210.754
8.068	107.666	43.6707	211.609
8.069	109.161	43.396	209.015
8.07	108.887	44.3115	211.823
8.071	107.269	44.7998	209.747
8.072	107.574	43.9758	209.259
8.073	106.903	43.5486	212.067
8.074	107.574	43.0603	209.412
8.075	107.117	43.6707	211.06
8.076	106.964	43.5486	211.548
8.077	108.582	43.2739	209.534
8.078	108.49	43.6707	212.189
8.079	106.812	43.7622	210.327
8.08	107.178	43.0603	210.938
8.081	106.476	43.4265	213.715
8.082	106.476	43.6096	210.388
8.083	105.499	43.8538	211.884
8.084	105.042	43.3655	211.975
8.085	107.269	42.8162	210.144
8.086	107.727	43.7927	213.593
8.087	107.422	43.9758	211.09
8.088	107.208	43.7012	211.273
8.089	106.14	42.6941	212.86
8.09	105.652	42.6941	209.259
8.091	103.851	43.5486	211.395
8.092	102.478	43.4875	210.144
8.093	103.241	42.2974	208.557
8.094	103.821	42.0532	211.639
8.095	103.577	42.2058	209.412
8.096	103.76	42.2974	210.144
8.097	102.753	42.3279	211.761
8.098	101.563	41.4734	208.13
8.099	98.5413	40.9546	210.297
8.1	95.0623	38.7878	208.923
8.101	91.5222	36.9568	205.78
8.102	86.792	35.7056	206.757
8.103	82.9163	33.5999	202.484
8.104	79.7424	31.8909	199.646
8.105	79.1321	31.6772	200.592
8.106	78.2471	32.2266	196.533
8.107	76.7822	32.5012	196.96
8.108	74.9207	31.9214	196.228
8.109	74.7375	31.0059	196.32
8.11	74.7681	31.1584	200.409
8.111	74.7375	31.7383	202.148
8.112	76.0193	32.0129	205.109
8.113	77.2095	31.3721	208.252
8.114	79.7424	31.0669	208.649
8.115	80.9937	31.6162	211.731
8.116	80.3528	32.6233	211.853
8.117	81.6345	33.2947	210.144
8.118	81.1462	33.9355	211.884
8.119	79.834	34.9426	208.099
8.12	79.2847	35.4004	208.588
8.121	79.7119	35.0342	209.961
8.122	81.7261	34.4543	209.625
8.123	81.7871	34.5764	213.196
8.124	81.4514	34.5154	213.409
8.125	82.7332	34.1187	213.257
8.126	82.8247	34.9121	215.118
8.127	82.0923	35.675	212.28
8.128	81.1157	36.1023	211.761
8.129	80.2307	35.4919	210.907
8.13	81.0547	34.8206	207.703
8.131	81.2683	35.3088	209.106
8.132	80.2002	35.4309	207.275
8.133	80.658	35.4614	207.367
8.134	80.2002	34.9121	210.236
8.135	79.9255	35.0342	208.466
8.136	79.071	35.4919	209.778
8.137	78.2166	34.9121	210.419
8.138	79.071	34.1492	208.221
8.139	79.2542	35.0037	210.785
8.14	78.7048	35.614	208.221
8.141	79.4983	35.3394	206.909
8.142	78.8269	35.5225	208.679
8.143	78.949	35.7971	206.818
8.144	78.7659	35.7361	207.55
8.145	78.8574	35.0037	208.771
8.146	80.1697	34.5154	206.909
8.147	80.2307	35.0647	209.473
8.148	80.1697	35.7971	208.313
8.149	80.5969	36.0413	207.733
8.15	80.658	36.3159	210.236
8.151	81.604	36.5601	207.367
8.152	81.2378	36.9263	208.649
8.153	80.4749	36.6516	208.221
8.154	81.6345	36.7126	207.031
8.155	81.6345	37.3535	209.686
8.156	81.1157	38.0249	207.794
8.157	81.3599	37.6892	208.496
8.158	81.2988	36.5295	210.815
8.159	82.2449	36.7737	208.771
8.16	82.9163	38.3911	210.938
8.161	82.2449	38.9099	210.693
8.162	83.8318	38.0554	209.137
8.163	84.1064	38.1165	212.677
8.164	83.8013	38.3301	210.968
8.165	83.4351	38.8489	211.273
8.166	83.5571	38.5437	213.348
8.167	85.083	38.3911	210.297
8.168	85.022	39.032	212.28
8.169	84.6558	39.3066	211.09
8.17	85.9375	38.6658	209.717
8.171	86.1206	38.8489	212.555
8.172	86.4868	39.1846	210.052
8.173	85.7544	39.7644	210.175
8.174	84.8694	39.1541	211.06
8.175	85.3882	38.8184	208.801
8.176	85.6323	39.7949	211.06
8.177	85.5103	40.3137	210.175
8.178	86.3647	39.4897	209.29
8.179	86.5173	38.7878	212.891
8.18	86.853	39.2151	211.029
8.181	86.792	40.3442	212.097
8.182	85.8459	40.6494	213.135
8.183	86.2732	39.6423	210.388
8.184	85.8459	39.856	213.135
8.185	85.5103	40.2527	212.677
8.186	86.5479	39.7644	211.67
8.187	86.6089	40.2527	214.752
8.188	87.2192	41.0156	212.311
8.189	86.792	41.3818	212.433
8.19	86.5784	40.802	213.043
8.191	87.4939	40.4053	211.06
8.192	86.9751	41.0767	213.501
8.193	86.0596	41.6565	211.853
8.194	87.3108	41.3513	211.212
8.195	87.616	41.4429	213.043
8.196	88.3789	41.5649	209.839
8.197	88.3789	42.3584	211.212
8.198	87.1887	42.1753	211.426
8.199	88.3789	41.5344	209.839
8.2	88.2874	41.5955	212.769
8.201	87.7075	41.7786	211.06
8.202	88.2263	41.8091	211.578
8.203	88.1348	42.0532	214.447
8.204	89.9658	42.7246	211.884
8.205	90.1489	43.2739	214.05
8.206	89.6606	42.9382	214.325
8.207	91.5527	42.1448	212.921
8.208	91.6138	43.0908	216.309
8.209	90.9729	43.9148	214.264
8.21	91.0645	43.9758	214.05
8.211	90.4541	43.8538	215.973
8.212	91.7969	43.8538	213.257
8.213	92.2546	44.3115	215.698
8.214	92.3157	44.0063	214.813
8.215	94.3909	43.2434	213.379
8.216	95.2759	43.6707	216.309
8.217	94.635	44.22	213.47
8.218	93.9026	44.6777	213.013
8.219	92.6819	44.6167	214.417
8.22	92.6819	44.1895	210.938
8.221	92.1936	44.1895	212.891
8.222	91.7664	43.7012	212.219
8.223	93.8416	42.9993	211.334
8.224	94.7876	43.8232	214.264
8.225	95.0012	44.8914	211.914
8.226	95.8252	44.7693	212.158
8.227	94.9707	44.4641	214.05
8.228	94.9707	44.0369	211.09
8.229	93.8416	44.9829	213.47
8.23	92.865	45.166	212.311
8.231	93.9026	44.5862	211.334
8.232	94.4214	45.2271	214.386
8.233	95.1843	46.3562	211.975
8.234	95.8252	46.5088	213.226
8.235	95.7642	45.9595	214.752
8.236	97.5952	45.6543	212.158
8.237	96.8628	46.2341	214.569
8.238	95.4895	46.2952	212.891
8.239	95.6116	46.2341	212.463
8.24	95.2454	47.0581	215.302
8.241	95.7031	47.5769	212.677
8.242	95.3369	47.7295	214.05
8.243	95.0623	46.9666	215.576
8.244	97.29	46.3257	213.531
8.245	98.2971	47.3633	217.621
8.246	97.7173	48.2178	215.881
8.247	98.938	47.7295	215.729
8.248	98.6023	47.2717	218.933
8.249	98.6633	47.3633	216.187
8.25	97.8699	48.5535	218.201
8.251	97.29	48.4009	218.658
8.252	99.0906	47.4854	216.217
8.253	99.2432	48.4009	219.055
8.254	99.2126	48.9197	217.072
8.255	100.616	48.645	216.492
8.256	100.891	48.4924	218.689
8.257	101.318	48.3704	215.729
8.258	100.311	48.6755	217.224
8.259	98.9075	48.2178	217.133
8.26	99.6399	47.6685	214.447
8.261	98.9685	48.2483	216.949
8.262	98.3582	48.4314	214.325
8.263	99.1211	48.4619	214.508
8.264	99.5178	48.3704	216.858
8.265	100.403	47.6685	214.172
8.266	100.006	48.4314	216.461
8.267	99.1211	48.1567	216.431
8.268	99.9451	47.4243	214.813
8.269	99.5178	47.821	217.926
8.27	98.8159	47.9431	215.942
8.271	98.6633	48.0957	215.515
8.272	98.6938	48.0347	218.079
8.273	100.006	48.1567	214.417
8.274	100.159	48.6755	216.339
8.275	99.7314	48.5229	215.179
8.276	101.288	47.3938	213.318
8.277	100.464	47.6074	216.827
8.278	100.311	48.3704	213.959
8.279	100.311	47.9126	214.05
8.28	99.5789	47.9126	215.271
8.281	100.25	47.5464	211.517
8.282	99.7009	48.1567	214.02
8.283	99.1516	48.3398	211.975
8.284	99.5789	47.3938	210.693
8.285	99.5789	47.0581	213.989
8.286	99.3652	46.7529	211.304
8.287	99.3958	47.699	213.318
8.288	99.4263	47.0886	214.417
8.289	101.135	46.7834	211.761
8.29	100.83	47.2717	214.233
8.291	100.311	46.5088	213.013
8.292	101.624	45.8374	212.006
8.293	101.563	46.2952	215.21
8.294	101.471	47.1497	211.609
8.295	100.861	47.6685	212.463
8.296	100.25	46.7529	212.463
8.297	101.563	46.2036	209.961
8.298	101.44	46.9971	212.494
8.299	101.166	47.0276	211.182
8.3	101.959	46.2952	210.022
8.301	102.478	45.8069	212.585
8.302	102.966	45.8374	210.083
8.303	102.234	46.814	211.914
8.304	100.616	47.4243	211.884
8.305	101.288	46.5698	209.625
8.306	101.044	46.3562	212.616
8.307	100.494	45.929	211.304
8.308	101.746	45.99	211.548
8.309	102.051	46.3867	214.447
8.31	103.119	46.5393	211.395
8.311	103.149	46.7224	213.226
8.312	102.112	46.051	213.531
8.313	102.875	45.7764	211.365
8.314	102.203	46.875	214.172
8.315	101.074	46.8445	211.975
8.316	100.8	46.814	211.273
8.317	100.922	46.2952	213.135
8.318	102.478	46.9971	210.266
8.319	103.21	47.9126	211.853
8.32	103.149	47.2717	211.334
8.321	104.828	46.2036	209.839
8.322	104.523	46.7834	213.104
8.323	103.577	47.2717	210.327
8.324	102.966	47.5159	210.571
8.325	101.41	47.4548	211.548
8.326	102.203	47.1497	209.29
8.327	101.868	47.5464	211.334
8.328	101.44	47.3022	210.663
8.329	103.943	46.7224	209.351
8.33	105.042	46.9971	213.47
8.331	105.377	47.3328	210.388
8.332	105.621	47.5464	211.517
8.333	104.889	47.2107	213.165
8.334	105.438	47.1191	209.869
8.335	104.523	47.9431	212.463
8.336	103.241	48.1873	210.785
8.337	104.614	47.5464	209.167
8.338	105.377	48.0347	212.311
8.339	106.384	48.4924	209.381
8.34	107.147	48.7976	210.632
8.341	107.452	48.645	212.097
8.342	109.161	48.1873	209.167
8.343	108.49	48.4924	211.609
8.344	106.964	48.6755	209.9
8.345	107.33	48.4314	208.893
8.346	106.506	48.6145	211.792
8.347	106.537	48.4619	208.527
8.348	106.506	48.6145	209.93
8.349	107.056	48.4924	210.938
8.35	108.856	48.1262	208.13
8.351	109.039	48.6145	211.426
8.352	108.948	48.584	209.808
8.353	108.887	48.3398	208.954
8.354	108.215	48.3093	212.219
8.355	107.788	48.1873	209.106
8.356	106.995	48.9807	210.693
8.357	106.781	49.2249	211.182
8.358	108.124	48.8586	208.191
8.359	108.093	49.2554	211.273
8.36	107.88	49.2249	209.473
8.361	109.375	48.8586	209.473
8.362	109.009	49.1333	212.433
8.363	109.314	49.3774	209.595
8.364	108.521	49.7131	210.815
8.365	107.208	49.3469	210.815
8.366	108.276	48.2788	208.679
8.367	107.666	48.6755	211.853
8.368	106.323	49.0723	209.045
8.369	106.995	49.2859	209.137
8.37	107.056	48.7061	211.121
8.371	108.368	48.4314	208.282
8.372	107.666	48.8892	210.968
8.373	106.384	48.3704	210.297
8.374	107.361	48.0042	208.801
8.375	107.33	48.1567	212.097
8.376	106.537	48.1567	209.167
8.377	107.025	47.76	209.717
8.378	106.354	47.5159	211.731
8.379	107.391	47.8516	208.313
8.38	106.781	48.6145	210.754
8.381	105.591	48.2483	208.954
8.382	107.056	47.0886	207.397
8.383	106.842	47.0276	210.663
8.384	105.865	46.9666	207.672
8.385	105.652	46.875	208.862
8.386	104.645	46.3867	209.595
8.387	105.53	45.99	206.818
8.388	104.584	47.2107	208.74
8.389	103.577	46.9055	207.275
8.39	104.218	45.929	205.902
8.391	103.943	45.4712	208.984
8.392	103.394	45.2576	206.207
8.393	103.577	45.6848	207.764
8.394	103.088	45.3796	209.412
8.395	103.76	45.2271	206.757
8.396	102.631	45.929	209.503
8.397	101.898	45.4102	208.435
8.398	102.966	44.8303	207.55
8.399	102.692	45.4102	210.51
8.4	102.478	45.6543	207.52
8.401	101.898	45.3796	208.527
8.402	101.898	44.7693	209.9
8.403	102.966	44.6167	207.306
8.404	102.509	45.8679	209.9
8.405	101.44	46.3257	207.428
8.406	102.081	45.0134	206.543
8.407	101.593	44.342	208.649
8.408	101.532	45.0439	205.75
8.409	101.288	46.3562	206.848
8.41	99.8535	45.99	206.818
8.411	100.861	44.6777	204.987
8.412	100.708	44.5557	207.916
8.413	99.9756	44.3115	206.696
8.414	100.22	44.4031	206.97
8.415	100.677	44.8914	209.534
8.416	100.983	45.5627	206.085
8.417	101.135	45.7458	207.642
8.418	100.708	44.7998	207.733
8.419	102.386	44.3115	205.902
8.42	101.685	45.5322	209.137
8.421	100.311	45.7458	206.909
8.422	100.677	44.9219	206.757
8.423	100.464	44.6777	208.954
8.424	101.44	45.2576	205.78
8.425	101.501	46.6614	207.123
8.426	101.135	46.6614	206.451
8.427	102.661	45.8374	203.796
8.428	102.936	45.929	207.245
8.429	102.173	46.2646	204.59
8.43	101.868	45.8374	205.109
8.431	101.135	45.5933	207.825
8.432	101.898	46.1731	205.109
8.433	101.44	47.0886	207.581
8.434	100.739	46.9971	206.94
8.435	102.57	46.051	205.17
8.436	103.027	46.3562	208.954
8.437	103.119	46.5698	206.573
8.438	103.638	46.7834	207.123
8.439	103.21	46.5088	209.351
8.44	103.76	46.5393	206.268
8.441	102.936	47.2717	209.747
8.442	101.868	47.1497	208.801
8.443	102.905	46.8445	206.635
8.444	103.088	47.3328	209.412
8.445	103.149	47.5464	205.719
8.446	103.455	47.5464	206.207
8.447	103.18	46.875	207.855
8.448	104.462	46.936	205.353
8.449	103.577	47.6685	207.825
8.45	102.173	47.2412	205.902
8.451	102.386	46.4478	205.261
8.452	101.41	46.3257	208.405
8.453	100.983	46.8445	205.353
8.454	100.586	47.2412	206.268
8.455	100.189	46.6614	207.306
8.456	101.318	45.8069	204.742
8.457	100.769	46.6003	208.13
8.458	99.7009	46.3562	206.238
8.459	100.739	45.4712	206.055
8.46	100.128	45.105	208.832
8.461	99.9756	45.4712	205.627
8.462	99.1516	46.0815	206.97
8.463	98.0225	46.0205	206.329
8.464	98.8464	44.9524	203.491
8.465	97.7478	45.5933	205.688
8.466	96.8628	45.6848	203.186
8.467	97.5952	45.105	202.82
8.468	97.229	45.105	205.444
8.469	97.4731	45.166	202.576
8.47	97.1069	45.6543	204.62
8.471	96.3745	45.0745	204.926
8.472	97.4121	44.9829	203.247
8.473	96.8933	45.7458	205.505
8.474	96.1609	45.99	203.339
8.475	96.4355	45.2881	203.43
8.476	96.5881	44.8608	206.268
8.477	97.229	45.0134	203.979
8.478	97.5647	46.1731	206.085
8.479	97.1985	46.051	206.177
8.48	98.2361	45.7153	203.949
8.481	98.1445	45.6848	206.696
8.482	97.5952	46.1426	204.254
8.483	97.8699	46.3867	204.071
8.484	97.7173	46.1121	206.604
8.485	97.7783	46.5698	202.972
8.486	97.9309	47.0886	205.078
8.487	97.3816	46.7529	205.627
8.488	98.999	46.8445	203.339
8.489	98.999	47.3328	206.848
8.49	98.4802	47.4854	204.62
8.491	99.1516	47.1191	204.681
8.492	98.6938	46.7834	206.635
8.493	99.3347	47.3633	203.583
8.494	98.999	48.4314	205.597
8.495	97.7173	48.3398	204.712
8.496	98.4802	47.699	203.125
8.497	98.5718	47.5159	206.207
8.498	98.5107	47.4854	204.254
8.499	98.7549	47.7905	205.292
8.5	99.0906	47.8516	206.909
8.501	100.708	48.1262	204.102
8.502	100.006	48.7671	206.238
8.503	98.9075	48.7366	204.193
8.504	99.7009	47.6379	203.339
8.505	99.3042	48.2483	206.726
8.506	99.0906	49.0417	203.766
8.507	99.0906	49.2249	204.62
8.508	99.5483	48.7061	206.238
8.509	101.929	48.7671	203.735
8.51	102.325	50.2319	206.909
8.511	101.776	50.5676	204.742
8.512	102.386	49.5605	203.43
8.513	101.868	49.1943	206.97
8.514	101.44	49.6826	203.369
8.515	101.379	50.2014	205.17
8.516	100.647	50.7813	205.841
8.517	101.715	51.1169	202.82
8.518	102.02	51.5137	205.688
8.519	102.02	50.8423	203.979
8.52	103.424	50.2014	203.888
8.521	103.302	50.5066	207.397
8.522	103.424	51.3611	204.163
8.523	103.455	51.5747	206.146
8.524	103.027	51.3611	206.909
8.525	104.095	51.2695	204.468
8.526	103.973	52.4292	207.977
8.527	103.638	52.7954	206.207
8.528	104.492	51.5137	205.536
8.529	104.98	52.0935	208.649
8.53	105.621	53.1006	205.383
8.531	105.225	53.4058	207.306
8.532	105.255	53.0701	207.825
8.533	106.659	52.4902	205.566
8.534	106.384	53.3142	208.984
8.535	105.408	53.5278	206.146
8.536	105.682	53.4973	205.872
8.537	105.499	53.772	208.221
8.538	106.049	53.2837	204.803
8.539	106.049	54.5959	207.458
8.54	105.621	54.0466	206.97
8.541	106.506	53.7109	205.444
8.542	106.506	53.7109	209.686
8.543	106.049	53.772	207.611
8.544	106.293	53.7109	208.221
8.545	106.628	54.1077	210.663
8.546	107.819	54.5044	207.184
8.547	107.361	55.481	209.991
8.548	106.75	55.2063	209.045
8.549	108.093	54.5654	207.611
8.55	108.185	54.8706	210.999
8.551	108.032	55.2063	208.191
8.552	108.063	55.2979	208.832
8.553	107.758	55.3284	210.724
8.554	108.734	55.3589	207.489
8.555	108.765	55.9387	210.785
8.556	107.758	56.1218	208.984
8.557	108.704	56.0608	207.214
8.558	108.307	56.4575	210.419
8.559	107.452	56.2439	207.336
8.56	107.239	56.3354	208.374
8.561	107.208	55.7861	210.968
8.562	108.368	56.1523	208.496
8.563	108.826	57.4341	211.823
8.564	108.734	57.0679	210.907
8.565	109.589	55.9998	209.564
8.566	109.131	56.1829	213.348
8.567	108.734	57.0374	210.449
8.568	109.192	57.7087	211.945
8.569	108.582	57.3425	213.165
8.57	109.711	57.0679	209.9
8.571	109.283	57.6782	213.44
8.572	109.07	58.2886	211.853
8.573	110.138	58.197	211.029
8.574	109.802	58.3191	213.989
8.575	110.107	57.7393	210.938
8.576	109.772	57.6782	212.738
8.577	109.344	58.0139	213.348
8.578	111.084	58.5022	210.48
8.579	110.687	59.5398	213.47
8.58	108.643	59.7534	211.151
8.581	109.131	58.8684	210.846
8.582	108.856	57.8613	213.837
8.583	109.467	57.6172	211.517
8.584	109.558	58.6853	214.355
8.585	109.528	58.8989	215.179
8.586	111.389	58.8074	212.982
8.587	111.542	59.2346	216.248
8.588	110.748	59.2957	213.348
8.589	110.596	58.7158	213.562
8.59	109.863	58.6853	216.583
8.591	110.382	59.3262	212.982
8.592	110.321	59.906	215.729
8.593	110.138	59.6008	214.905
8.594	111.481	59.2651	213.135
8.595	111.45	59.906	217.01
8.596	111.237	60.2722	214.325
8.597	111.206	59.906	214.783
8.598	110.443	59.6619	216.675
8.599	110.962	59.5093	213.287
8.6	110.504	60.1807	215.973
8.601	109.436	60.6995	215.363
8.602	110.199	60.0586	213.409
8.603	109.894	59.3872	217.804
8.604	108.856	59.0515	216.034
8.605	109.253	59.1125	216.888
8.606	108.795	58.96	219.543
8.607	109.039	58.5632	215.271
8.608	108.276	58.8989	218.597
8.609	106.354	58.4106	217.651
8.61	105.957	57.6782	215.21
8.611	104.553	57.7087	219.116
8.612	102.844	57.4036	215.637
8.613	101.807	56.5186	216.37
8.614	100.769	56.0913	218.719
8.615	101.135	56.0913	215.637
8.616	99.884	56.427	218.628
8.617	98.7244	56.0913	217.499
8.618	98.8159	55.1758	215.607
8.619	98.3887	54.5044	218.994
8.62	96.8933	54.4128	216.187
8.621	95.8862	54.3213	217.59
8.622	94.2383	54.0466	219.269
8.623	95.1538	53.4058	216.766
8.624	94.635	53.6804	220.306
8.625	93.9331	53.7109	219.452
8.626	95.52	53.3752	218.781
8.627	95.6421	53.3447	222.595
8.628	95.9473	53.2532	219.788
8.629	95.5505	52.7344	221.741
8.63	95.0928	52.0325	223.206
8.631	96.4661	52.4292	221.283
8.632	96.405	53.7415	224.487
8.633	95.3064	54.1077	222.321
8.634	95.9473	53.4363	221.466
8.635	95.459	53.1006	224.457
8.636	95.5811	53.4058	220.947
8.637	95.9473	53.8025	222.992
8.638	95.4285	53.6804	223.755
8.639	96.8628	52.887	221.527
8.64	96.4966	52.6123	225.037
8.641	95.8862	52.9785	223.083
8.642	96.2524	53.1311	222.595
8.643	95.4285	53.4973	225.22
8.644	95.2148	53.6804	221.527
8.645	94.6655	53.8025	223.236
8.646	93.4143	53.3142	223.511
8.647	94.696	52.6428	221.344
8.648	95.0623	52.948	224.976
8.649	94.5435	53.3752	223.267
8.65	95.4285	53.3142	223.267
8.651	95.3064	53.1921	226.044
8.652	95.1843	53.0701	223.175
8.653	94.696	53.894	224.701
8.654	93.2617	53.7109	224.884
8.655	93.9026	53.5278	222.29
8.656	93.7805	53.9246	225.525
8.657	92.865	54.2908	223.022
8.658	94.1467	54.1382	223.389
8.659	94.3298	53.772	226.593
8.66	95.6421	53.4973	223.267
8.661	95.7031	54.1687	226.105
8.662	94.0247	54.3213	225.708
8.663	94.8792	54.6875	223.175
8.664	93.5364	55.2063	225.8
8.665	92.6819	55.0232	222.595
8.666	92.4377	54.2908	223.816
8.667	92.041	53.6194	226.501
8.668	93.9941	53.9551	224.182
8.669	95.3674	55.2063	227.631
8.67	95.3369	55.8167	226.746
8.671	96.5881	55.3894	224.701
8.672	96.1914	55.0232	228.638
8.673	95.3979	54.9622	225.922
8.674	94.4824	55.3589	226.959
8.675	94.2688	55.3589	228.668
8.676	96.2524	55.0537	225.159
8.677	96.7712	55.4504	228.973
8.678	96.6797	56.4575	227.509
8.679	98.938	55.9998	226.501
8.68	98.6328	56.2134	229.828
8.681	98.7244	56.0303	226.166
8.682	98.3887	55.9082	227.356
8.683	97.4121	55.4199	227.936
8.684	98.4192	55.481	224.792
8.685	98.0225	56.3049	227.936
8.686	97.2595	56.6711	226.501
8.687	98.0225	55.9998	225.22
8.688	98.2056	55.0537	228.912
8.689	98.6328	54.9316	226.227
8.69	99.3347	55.5115	228.394
8.691	98.6938	55.7251	229.156
8.692	99.1821	55.542	225.677
8.693	98.3276	55.9082	229.034
8.694	97.1985	55.1453	227.051
8.695	97.4121	54.7791	226.715
8.696	97.0154	54.7485	230.469
8.697	97.3816	54.4128	227.081
8.698	97.4426	54.7485	228.821
8.699	97.0459	54.9316	229.156
8.7	98.114	55.1758	225.861
8.701	97.5037	55.3894	228.851
8.702	96.3135	54.8401	226.074
8.703	96.0693	54.1992	225.098
8.704	94.9402	53.2227	228.027
8.705	94.7571	52.7344	224.152
8.706	93.75	53.009	226.349
8.707	91.6748	52.7649	226.105
8.708	90.332	51.1169	222.748
8.709	86.0291	48.1873	224.579
8.71	81.0547	44.1589	220.123
8.711	76.1108	41.1377	216.827
8.712	72.6318	39.0015	216.675
8.713	70.343	37.262	209.503
8.714	68.3594	36.8958	207.489
8.715	65.8569	36.3159	205.353
8.716	64.8804	35.3394	202.087
8.717	63.7207	35.0952	205.505
8.718	62.439	35.3699	206.818
8.719	63.4155	34.79	209.29
8.72	64.6667	33.9966	214.172
8.721	67.4438	34.1187	216.797
8.722	70.0684	34.668	221.741
8.723	71.0449	35.4004	224.792
8.724	73.0286	35.7361	225.311
8.725	73.4558	36.4685	227.142
8.726	73.1506	37.6587	224.243
8.727	73.1812	38.6047	222.626
8.728	72.3572	38.8794	222.168
8.729	73.0286	39.0015	220.215
8.73	73.0591	39.3372	222.198
8.731	73.1201	38.5132	223.206
8.732	74.585	37.384	223.511
8.733	75.1648	37.2925	227.081
8.734	75.2563	37.9028	226.532
8.735	75.8972	38.5437	226.746
8.736	75.1953	38.1165	227.814
8.737	75.3784	38.0249	224.548
8.738	75.1648	38.2996	224.915
8.739	74.8291	38.5132	222.717
8.74	75.8667	37.9639	219.818
8.741	74.9817	37.8113	222.015
8.742	74.4934	37.6587	219.391
8.743	74.1272	37.2925	220.642
8.744	73.5168	36.7432	222.107
8.745	74.0967	36.8652	219.116
8.746	73.6694	37.5366	220.886
8.747	72.5403	37.4451	218.445
8.748	72.3572	37.3535	216.187
8.749	71.4722	37.2314	217.621
8.75	70.6177	37.2925	213.928
8.751	70.6177	36.9263	213.959
8.752	69.6106	35.614	215.088
8.753	70.5566	35.1257	214.081
8.754	71.0754	36.3159	216.339
8.755	70.6787	37.0789	215.302
8.756	71.106	36.5601	213.715
8.757	70.8313	35.9497	216.309
8.758	71.167	35.614	214.63
8.759	71.5332	36.5601	216.034
8.76	71.3196	37.2009	217.377
8.761	72.7234	37.262	214.844
8.762	72.7844	37.6282	217.682
8.763	72.113	38.0249	216.431
8.764	72.937	38.5437	216.125
8.765	72.937	38.8184	218.353
8.766	73.9136	39.1846	215.79
8.767	75.0732	39.3677	216.98
8.768	75.0427	38.8489	218.14
8.769	77.1484	39.4592	216.614
8.77	77.3926	40.3748	219.91
8.771	76.4771	41.3818	218.719
8.772	77.2095	41.2292	218.445
8.773	77.0569	40.1611	221.649
8.774	78.125	39.9475	219.574
8.775	79.4983	41.748	221.558
8.776	80.0781	41.9312	221.68
8.777	81.5125	41.3513	219.635
8.778	82.4585	40.9851	223.145
8.779	81.8787	41.3818	221.222
8.78	82.0923	41.0461	221.069
8.781	80.9937	41.0461	224.06
8.782	81.4514	41.0767	220.825
8.783	81.4209	41.5039	222.626
8.784	81.7566	42.2058	222.504
8.785	83.6182	42.0227	219.879
8.786	84.0454	41.8396	222.839
8.787	84.9609	42.0227	220.764
8.788	85.968	41.7175	221.344
8.789	84.9915	40.8325	223.267
8.79	84.9609	41.1987	221.008
8.791	83.9844	42.2974	223.053
8.792	82.3364	42.4805	222.748
8.793	82.8552	42.1753	221.313
8.794	82.6416	42.1143	224.182
8.795	82.8857	41.8396	222.015
8.796	83.8318	41.9006	223.022
8.797	84.0149	41.7175	224.945
8.798	85.6323	41.1072	222.626
8.799	85.3882	42.4194	225.464
8.8	84.3201	42.0227	224.06
8.801	84.2896	41.7786	222.534
8.802	82.9773	41.7175	225.525
8.803	82.7637	42.0227	221.436
8.804	83.0994	42.9077	222.046
8.805	83.374	42.572	221.985
8.806	85.5408	42.4805	219.208
8.807	86.4868	43.335	222.748
8.808	86.4868	43.4875	221.313
8.809	87.0056	42.9688	220.398
8.81	85.7239	42.6331	223.663
8.811	85.144	42.9382	220.673
8.812	84.8083	43.8538	222.321
8.813	83.7708	44.4031	222.992
8.814	85.0525	43.9453	220.123
8.815	85.8459	43.9148	223.724
8.816	86.1206	44.3115	222.839
8.817	88.2568	44.4641	222.961
8.818	88.5315	44.8608	226.868
8.819	88.7146	44.7388	223.572
8.82	88.6536	44.5862	225.861
8.821	88.4094	44.0369	227.509
8.822	89.2944	44.4336	225.037
8.823	89.0808	45.8374	228.119
8.824	88.8062	45.8679	225.616
8.825	89.386	45.0134	224.701
8.826	90.5457	44.6777	227.386
8.827	91.9189	45.3491	223.999
8.828	92.5598	46.2952	225.708
8.829	92.4072	45.5322	225.25
8.83	93.1702	44.6777	223.389
8.831	92.8345	45.105	225.922
8.832	91.5527	45.2881	223.175
8.833	91.2781	44.8914	222.534
8.834	90.0269	44.7693	224.335
8.835	90.7898	45.2271	221.161
8.836	91.6443	46.051	223.785
8.837	91.5527	45.4102	223.175
8.838	93.5059	44.8608	222.382
8.839	94.1467	45.3796	226.44
8.84	93.3533	46.0815	223.297
8.841	93.5059	45.8984	224.762
8.842	92.0105	45.5017	226.471
8.843	92.5598	45.2271	223.083
8.844	92.2241	46.2341	226.898
8.845	91.3086	46.9971	225.342
8.846	92.7734	46.9971	223.663
8.847	92.7429	47.1191	227.234
8.848	93.8721	47.6074	223.785
8.849	94.8181	47.6379	225.494
8.85	94.3604	47.3022	227.875
8.851	95.3674	47.3328	224.762
8.852	94.8792	48.1262	228.424
8.853	93.0786	48.3093	227.295
8.854	93.1702	48.4009	225.983
8.855	92.4072	48.9197	229.858
8.856	92.4683	49.6216	226.166
8.857	93.4753	49.8962	227.966
8.858	94.1162	48.8281	229.95
8.859	96.6187	48.3398	227.478
8.86	97.9309	49.1028	232.452
8.861	97.4426	49.8962	230.896
8.862	97.4426	49.8657	229.614
8.863	96.4966	49.9268	233.246
8.864	95.459	49.6216	229.553
8.865	95.5811	50.0793	230.865
8.866	95.459	50.1404	232.025
8.867	98.1445	50.1099	228.333
8.868	99.4873	50.9644	232.025
8.869	100.25	50.9033	229.584
8.87	101.44	50.3845	228.821
8.871	100.739	49.8352	232.025
8.872	100.555	49.9573	228.607
8.873	99.7314	49.9878	230.103
8.874	98.6633	49.53	230.286
8.875	99.3347	48.7976	226.959
8.876	99.4873	49.5911	230.103
8.877	99.5483	50.0793	226.868
8.878	100.525	49.1028	226.99
8.879	99.6704	47.8821	229.034
8.88	100.464	46.9666	226.166
8.881	99.7009	47.3633	228.638
8.882	98.4192	46.8445	227.753
8.883	99.1516	46.1731	225.586
8.884	98.1445	45.929	228.607
8.885	97.5037	45.2881	224.976
8.886	97.1375	45.105	224.854
8.887	95.7031	44.2505	225.647
8.888	96.344	43.2129	221.375
8.889	95.5505	42.9688	223.083
8.89	94.7266	42.3889	221.832
8.891	94.9707	41.8701	219.238
8.892	93.7195	41.5344	221.863
8.893	91.8274	40.3137	217.896
8.894	89.2944	38.3301	216.949
8.895	86.6699	34.5459	216.125
8.896	83.9233	32.4097	211.334
8.897	83.374	32.3792	211.121
8.898	81.6956	31.8909	207.764
8.899	81.3599	30.6396	203.583
8.9	80.1392	29.7852	204.895
8.901	78.125	29.3884	202.667
8.902	78.5217	29.0527	204.193
8.903	78.4912	28.3813	208.527
8.904	79.5898	28.6865	208.893
8.905	81.0242	29.2969	212.891
8.906	81.5735	28.9612	215.393
8.907	83.4351	28.7476	216.217
8.908	83.7402	30.0598	221.161
8.909	84.1064	31.4941	219.421
8.91	84.8694	31.8909	219.482
8.911	85.1135	31.6772	219.299
8.912	86.4563	31.7078	215.668
8.913	86.6089	32.8979	217.896
8.914	87.1277	33.0505	216.705
8.915	87.9211	32.4097	216.095
8.916	87.9517	31.6467	219.086
8.917	88.0737	31.9214	216.431
8.918	88.1653	32.5928	217.896
8.919	87.3718	32.3792	219.421
8.92	88.4705	32.196	216.827
8.921	88.2568	32.3181	219.36
8.922	87.8296	31.6162	216.949
8.923	89.386	30.5786	216.614
8.924	89.2944	30.6091	218.475
8.925	90.0269	31.25	213.776
8.926	90.332	31.4026	215.515
8.927	89.2029	29.9683	214.874
8.928	89.5996	29.1748	212.097
8.929	88.8367	30.4565	215.088
8.93	88.5315	31.0059	211.578
8.931	88.9282	30.2429	210.144
8.932	88.2874	29.6936	211.975
8.933	89.8438	29.5715	207.306
8.934	90.271	30.0598	209.198
8.935	89.7827	29.8767	208.344
8.936	90.6982	29.6631	204.926
8.937	90.4846	29.5105	208.099
8.938	89.325	29.5715	205.444
8.939	89.2639	29.7241	205.048
8.94	88.2568	30.0293	207.52
8.941	88.7756	29.9988	203.918
8.942	89.447	29.9377	207.306
8.943	89.7217	29.3884	207.947
8.944	91.6443	29.5105	206.787
8.945	92.1021	31.1584	211.09
8.946	91.8274	31.7688	208.71
8.947	91.7969	31.4941	208.313
8.948	90.7288	31.3721	211.304
8.949	90.8508	31.8604	207.397
8.95	91.3696	32.7759	210.571
8.951	91.5222	32.3792	210.022
8.952	93.7195	31.9214	207.977
8.953	94.7876	33.1421	212.006
8.954	95.0623	33.905	209.045
8.955	95.9473	34.1797	209.076
8.956	95.7031	33.8745	211.7
8.957	96.3745	33.5999	208.282
8.958	96.8323	33.9661	211.487
8.959	96.7407	33.9355	210.876
8.96	97.8088	34.3628	209.259
8.961	97.9614	34.8206	212.677
8.962	98.3276	34.9731	210.358
8.963	98.9685	35.3394	211.09
8.964	98.9075	34.729	212.891
8.965	99.8535	34.2407	210.175
8.966	100.128	34.6069	213.959
8.967	99.9451	35.0647	212.616
8.968	101.166	35.1868	211.853
8.969	101.379	35.3088	215.088
8.97	101.99	35.553	211.212
8.971	102.051	35.4309	212.891
8.972	101.99	35.3699	214.111
8.973	103.851	35.675	211.304
8.974	103.943	37.0178	213.867
8.975	104.065	36.7432	211.121
8.976	105.011	36.1938	210.815
8.977	104.34	36.2549	214.05
8.978	104.462	36.3159	210.541
8.979	104.462	36.438	212.524
8.98	103.668	36.0718	212.769
8.981	104.889	35.7971	210.51
8.982	104.462	36.7432	213.287
8.983	104.523	37.2925	210.876
8.984	105.255	37.2925	210.052
8.985	104.919	36.5295	212.738
8.986	105.499	36.3159	209.656
8.987	106.14	36.4685	212.738
8.988	105.682	36.3159	212.738
8.989	106.628	36.1938	210.632
8.99	105.835	37.1094	213.715
8.991	105.499	37.8723	211.06
8.992	106.628	37.9639	210.815
8.993	106.445	37.7808	212.83
8.994	107.361	37.6892	209.015
8.995	108.185	37.9333	211.7
8.996	109.161	37.7808	212.158
8.997	110.84	37.9944	210.663
8.998	110.687	39.1846	214.813
8.999	109.863	39.3066	212.036
9	109.894	38.5742	212.921
9.001	108.887	38.4827	215.088
9.002	110.443	39.0015	211.09
9.003	111.145	40.1306	214.081
9.004	111.328	40.1001	212.86
9.005	113.251	39.2456	211.823
9.006	113.373	39.032	215.851
9.007	113.281	38.8489	213.44
9.008	113.281	39.1846	215.332
9.009	112.244	39.5203	216.675
9.01	112.885	39.3372	212.83
9.011	112.823	39.7949	215.637
9.012	113.068	39.2151	213.257
9.013	114.96	39.093	211.761
9.014	115.356	39.7644	215.424
9.015	115.723	40.0696	211.456
9.016	115.692	39.3982	212.83
9.017	114.838	39.0625	212.921
9.018	115.417	39.1846	209.839
9.019	114.502	40.4053	212.799
9.02	114.105	40.3442	210.022
9.021	115.234	39.4897	209.351
9.022	115.326	39.6118	212.341
9.023	115.997	39.7644	208.588
9.024	116.241	40.1917	210.571
9.025	115.57	39.7644	211.121
9.026	115.875	39.7034	208.496
9.027	115.112	40.6494	212.952
9.028	114.41	40.802	210.754
9.029	114.929	40.4358	210.51
9.03	114.868	40.3137	214.05
9.031	115.082	40.3442	210.052
9.032	115.997	41.0767	212.738
9.033	116.272	40.9851	213.837
9.034	117.462	41.2598	211.09
9.035	117.218	42.0837	215.302
9.036	115.936	42.4194	213.287
9.037	117.31	42.1143	213.593
9.038	116.547	42.7246	216.888
9.039	116.486	43.0603	212.83
9.04	116.974	43.2129	215.759
9.041	116.852	42.6941	216.431
9.042	119.049	42.8162	215.057
9.043	119.751	43.457	218.994
9.044	119.019	44.1284	216.278
9.045	119.965	44.2505	216.675
9.046	119.507	44.1284	219.299
9.047	118.774	43.6401	215.057
9.048	119.019	44.0369	218.567
9.049	119.293	43.8232	217.407
9.05	121.185	43.335	216.705
9.051	121.185	43.8538	220.459
9.052	121.552	44.0369	217.896
9.053	121.948	44.22	218.75
9.054	121.918	44.2505	220.581
9.055	122.742	44.0369	217.01
9.056	122.589	44.0369	220.245
9.057	122.925	44.2505	218.811
9.058	124.481	43.7317	217.224
9.059	124.42	44.0674	221.191
9.06	124.176	44.1589	217.651
9.061	124.481	44.1589	218.964
9.062	123.718	43.6401	220.856
9.063	124.329	43.7012	217.194
9.064	124.359	44.22	220.612
9.065	123.657	44.2505	218.292
9.066	125.58	43.8843	217.133
9.067	125.427	44.281	220.367
9.068	125	44.3726	216.766
9.069	125.397	44.0979	218.536
9.07	124.329	43.2434	220.306
9.071	124.512	43.0603	217.377
9.072	123.962	44.0063	220.947
9.073	123.535	44.2505	218.384
9.074	124.969	43.8843	217.224
9.075	124.481	44.0063	220.612
9.076	124.39	44.4336	217.072
9.077	124.664	44.6777	219.147
9.078	124.634	43.9758	219.482
9.079	125.58	43.1824	216.644
9.08	124.725	44.6472	220.52
9.081	124.237	44.9524	218.048
9.082	124.817	45.105	217.865
9.083	123.352	45.4712	220.551
9.084	124.023	44.6777	217.102
9.085	123.901	44.7083	219.788
9.086	124.542	44.6777	220.093
9.087	125.916	44.7083	217.743
9.088	124.878	45.6848	221.497
9.089	123.535	45.5017	218.567
9.09	123.779	45.0745	219.025
9.091	123.169	44.7998	222.443
9.092	122.955	45.2271	218.292
9.093	122.681	45.929	221.893
9.094	122.559	44.8914	221.741
9.095	124.268	44.342	219.635
9.096	124.359	44.8608	224.609
9.097	123.871	44.9524	221.527
9.098	123.108	44.6167	222.748
9.099	121.185	43.7012	225.525
9.1	120.758	43.5181	221.039
9.101	119.659	43.7622	223.846
9.102	118.652	43.0298	222.504
9.103	119.507	42.0227	220.337
9.104	118.744	42.1143	224.304
9.105	118.134	41.9006	221.191
9.106	117.889	41.0767	222.046
9.107	116.15	40.1611	223.328
9.108	115.051	39.856	219.727
9.109	113.678	39.7339	222.046
9.11	112.396	39.1235	221.191
9.111	112.671	38.4827	218.903
9.112	112.701	38.6353	223.145
9.113	112.335	38.3606	220.032
9.114	113.098	37.5366	222.26
9.115	112.549	37.1704	224.792
9.116	113.373	37.2925	221.71
9.117	113.159	37.8723	225.525
9.118	112.701	37.2925	224.64
9.119	113.678	37.0483	223.846
9.12	113.251	37.6587	227.478
9.121	113.098	38.1165	224.426
9.122	113.19	38.1775	225.586
9.123	113.068	37.7197	227.203
9.124	114.105	37.5671	224.243
9.125	114.471	38.1775	227.844
9.126	114.319	38.4521	225.952
9.127	115.753	38.5437	225.037
9.128	114.96	38.6047	228.058
9.129	114.502	39.0015	224.487
9.13	114.014	39.3066	225.891
9.131	113.068	38.5742	226.288
9.132	113.678	38.269	223.816
9.133	113.373	39.0625	227.264
9.134	112.946	38.6047	225.739
9.135	113.8	38.269	225.83
9.136	113.8	38.5132	229.706
9.137	114.014	39.093	225.311
9.138	113.953	39.5813	227.295
9.139	113.983	38.5132	227.203
9.14	114.899	37.9333	223.969
9.141	114.136	38.5742	227.264
9.142	113.129	39.2151	223.755
9.143	113.953	39.093	223.389
9.144	113.617	38.8794	225.83
9.145	113.922	38.3911	221.649
9.146	113.922	39.1235	224.548
9.147	114.044	39.1235	224.304
9.148	115.753	39.1846	221.191
9.149	115.57	39.5203	224.548
9.15	114.99	40.0085	220.978
9.151	115.417	39.8254	221.405
9.152	114.655	40.0085	223.999
9.153	114.899	40.3442	220.428
9.154	114.563	40.4968	223.633
9.155	114.807	39.3677	224.182
9.156	116.119	39.2151	222.992
9.157	116.669	40.4053	227.417
9.158	116.699	41.6565	224.487
9.159	117.92	41.626	225.098
9.16	117.126	40.8936	227.509
9.161	117.249	41.1377	224.182
9.162	117.523	41.9922	227.02
9.163	117.31	41.8091	226.837
9.164	118.835	41.7175	225.403
9.165	118.439	42.8467	229.065
9.166	119.202	43.0908	226.044
9.167	119.965	43.0908	227.02
9.168	119.598	42.8467	229.004
9.169	120.361	42.9382	225.22
9.17	120.026	43.4265	228.607
9.171	119.537	42.9993	227.875
9.172	120.819	42.6941	226.501
9.173	120.331	43.4265	230.072
9.174	119.415	43.6401	227.264
9.175	119.324	43.396	229.523
9.176	119.293	42.6025	231.049
9.177	120.605	42.6025	228.088
9.178	120.758	43.6401	232.056
9.179	120.361	43.4875	229.736
9.18	121.643	42.6941	228.943
9.181	121.643	42.8467	232.117
9.182	121.155	43.2434	228.729
9.183	120.331	43.6096	230.774
9.184	119.476	43.1519	230.896
9.185	120.911	42.45	228.333
9.186	120.514	43.2434	231.72
9.187	121.063	43.5181	228.943
9.188	122.559	43.457	228.79
9.189	122.314	43.8232	231.781
9.19	122.009	43.7927	227.844
9.191	121.613	43.6707	230.591
9.192	120.88	43.0298	230.591
9.193	121.185	42.8162	227.753
9.194	120.331	43.6401	231.476
9.195	119.72	43.457	229.34
9.196	121.002	43.3655	229.126
9.197	121.033	43.2739	231.72
9.198	121.307	43.1213	227.844
9.199	121.704	43.6707	230.713
9.2	121.704	43.3655	230.835
9.201	122.375	43.0908	227.631
9.202	121.429	43.396	232.269
9.203	120.178	43.2129	229.126
9.204	120.667	42.9688	229.706
9.205	120.422	43.7012	232.941
9.206	120.361	43.9148	228.546
9.207	119.415	44.4641	231.354
9.208	119.141	44.2505	230.713
9.209	120.209	43.7317	228.821
9.21	119.843	44.0674	232.91
9.211	119.354	44.281	230.255
9.212	120.27	43.8538	231.323
9.213	119.843	43.5181	234.1
9.214	120.422	43.457	230.621
9.215	119.904	44.3115	233.276
9.216	118.622	44.22	232.056
9.217	118.744	44.1895	230.103
9.218	117.004	44.4031	233.429
9.219	116.119	44.0674	230.103
9.22	116.15	43.5486	231.628
9.221	115.906	43.0908	234.039
9.222	116.821	43.2739	230.499
9.223	117.004	43.6096	234.894
9.224	116.608	43.2434	233.49
9.225	117.737	42.9382	232.33
9.226	116.18	43.2434	235.291
9.227	114.532	43.4875	231.628
9.228	113.007	43.5486	232.483
9.229	111.664	42.6636	233.368
9.23	111.694	41.748	230.072
9.231	111.725	42.0837	233.795
9.232	111.45	41.5955	232.086
9.233	112.61	40.9546	231.506
9.234	111.664	40.741	234.619
9.235	109.283	40.8936	230.316
9.236	106.628	40.5884	231.323
9.237	104.126	39.6118	230.591
9.238	102.478	38.6353	227.081
9.239	100.372	38.5742	229.279
9.24	99.5178	37.7502	227.844
9.241	100.647	36.8347	226.99
9.242	100.952	37.2009	230.438
9.243	100.342	37.6892	227.875
9.244	99.2737	37.1704	229.065
9.245	97.7173	35.9192	230.804
9.246	96.7712	35.7056	228.455
9.247	95.3064	36.2549	231.842
9.248	95.0928	36.4685	230.408
9.249	96.6492	36.1633	230.469
9.25	97.3511	36.8042	233.307
9.251	98.3887	37.262	231.232
9.252	98.3582	36.8652	233.276
9.253	97.9309	36.377	233.917
9.254	98.2361	36.438	231.842
9.255	97.0764	36.5601	234.741
9.256	95.52	36.7737	231.964
9.257	96.2524	36.6211	232.239
9.258	95.2454	37.323	234.314
9.259	95.3064	37.8418	230.988
9.26	95.0623	37.7808	233.337
9.261	95.0012	36.7126	233.765
9.262	96.7712	36.499	232.239
9.263	97.29	37.1704	236.145
9.264	96.344	37.7808	233.582
9.265	96.9238	37.4146	234.1
9.266	96.2219	37.0178	236.481
9.267	95.8252	37.2314	232.88
9.268	95.3674	38.1165	234.894
9.269	94.7571	38.147	233.765
9.27	96.1914	37.384	231.232
9.271	95.8862	37.7808	234.589
9.272	95.459	38.3301	231.232
9.273	96.1304	38.6658	232.208
9.274	95.8557	38.1775	234.253
9.275	96.5271	37.9028	230.286
9.276	96.0388	38.0859	232.91
9.277	95.1538	37.9944	231.781
9.278	95.9473	37.8418	229.614
9.279	95.0012	39.093	232.208
9.28	94.2688	39.5508	228.21
9.281	95.2454	38.9709	228.79
9.282	95.7642	38.4216	231.14
9.283	96.283	38.2996	227.753
9.284	96.7102	39.1235	231.567
9.285	96.8628	38.7878	230.774
9.286	97.9614	38.4521	229.034
9.287	97.4121	38.8184	232.819
9.288	96.4661	39.2456	229.34
9.289	96.1609	39.5203	230.164
9.29	96.1914	39.8865	231.415
9.291	97.5952	39.917	227.173
9.292	98.2056	40.2832	230.408
9.293	98.6938	40.4358	229.156
9.294	100.677	40.4053	227.753
9.295	100.708	41.0156	231.934
9.296	100.159	41.5344	229.034
9.297	99.884	41.2598	230.377
9.298	98.7244	40.7104	231.567
9.299	99.9451	41.0461	228.455
9.3	99.884	42.3279	231.476
9.301	100.342	43.0298	229.156
9.302	102.661	42.6941	228.699
9.303	102.509	41.7175	232.3
9.304	102.539	42.1143	229.736
9.305	102.02	42.6941	232.513
9.306	101.746	42.2058	233.612
9.307	103.149	42.0532	230.835
9.308	102.478	42.572	234.772
9.309	102.6	42.8467	232.178
9.31	104.37	42.8772	231.689
9.311	104.98	43.457	234.558
9.312	105.377	43.9453	230.316
9.313	104.889	44.1284	232.117
9.314	104.187	43.1824	231.781
9.315	105.255	42.572	229.645
9.316	104.675	43.4875	233.704
9.317	104.218	43.7927	230.865
9.318	104.919	43.5181	231.049
9.319	104.675	43.4265	233.582
9.32	105.072	43.9453	229.462
9.321	104.706	44.4031	231.598
9.322	103.943	44.281	230.957
9.323	105.072	43.6096	229.004
9.324	104.523	43.5791	233.307
9.325	104.218	43.2434	230.988
9.326	104.828	43.3655	231.873
9.327	105.072	43.457	234.802
9.328	105.072	44.2505	230.865
9.329	104.736	44.7693	233.032
9.33	104.401	44.0063	232.086
9.331	105.042	43.7012	229.492
9.332	104.858	44.4641	232.91
9.333	104.553	45.1355	229.584
9.334	105.56	44.8608	230.438
9.335	105.286	44.22	232.269
9.336	105.927	44.4336	229.553
9.337	104.767	45.5322	232.361
9.338	104.431	45.3796	231.323
9.339	105.652	44.5862	229.614
9.34	104.797	44.5557	232.483
9.341	104.187	45.2881	229.279
9.342	104.034	45.7458	230.042
9.343	104.431	45.3796	231.567
9.344	104.736	45.0439	228.088
9.345	104.095	44.7998	231.445
9.346	103.027	43.8538	230.347
9.347	104.187	43.4875	229.98
9.348	103.943	44.22	233.032
9.349	102.814	44.8914	228.699
9.35	102.051	44.8303	229.523
9.351	101.807	43.6401	229.706
9.352	102.539	42.9993	226.105
9.353	100.739	43.0298	228.577
9.354	98.8159	42.2058	225.922
9.355	97.8699	40.9546	224.457
9.356	96.8018	40.1917	226.288
9.357	94.2688	39.8254	220.917
9.358	90.0879	39.2456	219.757
9.359	87.1277	36.9263	217.407
9.36	85.3577	34.668	213.043
9.361	83.1604	34.2712	214.783
9.362	81.2073	34.1187	212.677
9.363	80.9937	33.6914	211.304
9.364	80.5054	33.8135	214.325
9.365	79.6509	33.9355	212.006
9.366	78.8269	33.6914	214.783
9.367	78.186	33.02	216.553
9.368	79.8645	32.6843	216.888
9.369	80.5969	33.1421	221.344
9.37	80.3223	33.6914	220.673
9.371	82.1533	33.4778	220.856
9.372	82.6416	33.7219	224.152
9.373	82.9468	34.6375	221.283
9.374	82.1838	36.1633	222.321
9.375	81.2683	35.9802	221.649
9.376	82.1533	35.5225	219.421
9.377	81.7261	35.8582	222.412
9.378	81.7566	36.1938	220.764
9.379	82.9468	36.1328	221.893
9.38	83.374	36.2854	225.403
9.381	83.8013	36.2549	222.992
9.382	83.374	36.4075	224.67
9.383	82.489	36.499	224.091
9.384	83.0994	36.1328	222.198
9.385	82.0007	36.8042	224.304
9.386	80.2307	37.1399	220.673
9.387	80.5359	36.438	220.581
9.388	80.658	35.9802	222.565
9.389	81.4209	36.4685	219.696
9.39	81.4209	37.2009	222.198
9.391	80.6274	36.1023	221.802
9.392	81.9397	34.6985	220.764
9.393	81.7871	35.614	223.999
9.394	80.3223	36.438	220.856
9.395	80.0171	36.9873	220.306
9.396	79.7729	36.5295	221.344
9.397	80.5664	36.2244	217.499
9.398	80.1697	36.8652	218.994
9.399	79.5288	36.9873	217.834
9.4	81.1157	36.2854	216.217
9.401	81.8176	36.438	219.94
9.402	81.2378	36.438	217.255
9.403	81.3599	36.4685	218.231
9.404	80.7495	36.1328	219.94
9.405	81.3904	36.1938	216.766
9.406	80.8716	37.4146	219.208
9.407	80.2917	37.2009	217.621
9.408	81.6345	36.8958	216.339
9.409	82.7026	37.1704	219.666
9.41	82.6721	37.5366	216.736
9.411	82.6721	37.7502	218.445
9.412	82.5806	37.5061	220.276
9.413	83.2825	37.323	217.194
9.414	82.6416	37.9944	220.032
9.415	81.7871	37.7808	218.445
9.416	82.8552	37.262	217.224
9.417	83.8928	38.0554	220.551
9.418	84.7473	39.093	217.865
9.419	85.2661	39.8254	218.201
9.42	85.1135	39.2761	219.604
9.421	85.8459	38.3606	217.041
9.422	85.1135	38.8489	220.367
9.423	84.0759	39.1541	218.933
9.424	84.8694	38.5132	218.872
9.425	84.259	38.5437	220.825
9.426	84.5032	38.8794	218.048
9.427	83.7708	39.4592	218.872
9.428	83.252	39.5508	218.689
9.429	83.6792	39.1235	215.759
9.43	82.9163	39.032	219.238
9.431	81.543	38.3911	217.285
9.432	82.5195	37.7502	217.987
9.433	82.428	38.6047	220.856
9.434	82.8857	38.8489	217.621
9.435	81.6956	38.6963	219.757
9.436	80.9021	38.0249	220.001
9.437	82.0007	38.0554	217.957
9.438	82.1533	39.1235	220.917
9.439	80.5359	39.5203	218.628
9.44	80.2917	38.6047	218.628
9.441	80.0476	38.5437	221.1
9.442	81.3599	39.1235	219.482
9.443	80.719	40.2527	220.947
9.444	79.7729	39.6729	220.825
9.445	80.8105	38.7573	219.116
9.446	80.9631	38.6658	222.534
9.447	80.1697	39.3372	220.184
9.448	80.2917	40.2222	220.398
9.449	79.5898	40.8325	221.71
9.45	80.1697	40.5579	218.719
9.451	80.0476	40.1306	221.313
9.452	79.7424	39.4592	221.344
9.453	81.3904	39.5203	220.215
9.454	81.7871	40.5579	224.091
9.455	81.6345	41.3818	221.558
9.456	81.665	40.7104	221.68
9.457	82.0007	40.863	223.755
9.458	82.1228	41.0156	220.642
9.459	81.0852	42.2058	223.541
9.46	79.9866	42.0227	222.839
9.461	81.3293	40.802	221.466
9.462	82.0618	41.3208	225.128
9.463	82.4585	42.2974	223.114
9.464	82.9163	42.8162	223.45
9.465	82.5806	43.1824	224.915
9.466	83.8013	42.9077	222.26
9.467	82.5195	43.1213	223.969
9.468	80.9937	42.5415	222.839
9.469	82.3059	41.8701	221.588
9.47	81.9397	42.3584	224.701
9.471	81.0547	43.0298	221.741
9.472	80.78	43.2739	222.412
9.473	80.9631	42.9077	223.389
9.474	82.3059	42.7551	220.673
9.475	82.1228	43.0908	223.389
9.476	80.9021	42.4194	221.283
9.477	81.543	41.626	220.734
9.478	81.8176	41.7786	223.907
9.479	81.6956	42.7856	220.734
9.48	80.9021	43.5181	221.527
9.481	80.5359	43.3044	222.107
9.482	81.8787	43.1519	219.086
9.483	81.7566	43.8232	221.649
9.484	80.2917	44.0369	219.299
9.485	81.2988	43.1519	218.567
9.486	81.5125	42.9688	221.497
9.487	82.3364	43.6096	218.842
9.488	82.428	43.7927	220.886
9.489	81.3599	44.2505	221.161
9.49	82.428	44.0369	218.628
9.491	82.0923	44.6167	221.741
9.492	80.719	45.1355	219.635
9.493	81.2683	44.9829	219.177
9.494	81.7261	44.7388	221.954
9.495	82.55	45.0745	219.696
9.496	83.0078	45.7153	222.26
9.497	82.8857	45.5017	223.48
9.498	84.3506	45.2881	221.619
9.499	84.4421	46.2036	225.433
9.5	84.2285	46.6919	224.03
9.501	84.5032	46.3562	223.328
9.502	84.2896	46.9055	226.501
9.503	84.9304	47.4854	222.961
9.504	84.4727	47.6379	224.976
9.505	84.137	47.699	225.525
9.506	86.4563	47.7905	223.938
9.507	87.3108	48.8281	227.264
9.508	86.9446	48.7976	225.464
9.509	87.1582	48.4619	225.983
9.51	87.6465	48.1873	227.966
9.511	88.623	48.5229	225.098
9.512	88.623	49.4995	227.02
9.513	87.3413	49.6826	225.83
9.514	87.677	49.2859	223.511
9.515	87.8296	49.2554	227.203
9.516	87.5854	49.6826	224.884
9.517	87.677	49.5911	225.708
9.518	87.8296	49.6216	228.18
9.519	90.1184	49.3774	225.281
9.52	90.3625	49.53	228.149
9.521	89.3555	49.1333	226.837
9.522	89.9963	48.9197	225.555
9.523	89.447	50.0488	228.79
9.524	88.2568	50.8423	225.25
9.525	87.4329	50.8423	225.525
9.526	87.7686	50.5371	226.593
9.527	90.4846	50.4456	223.663
9.528	91.156	50.7202	226.715
9.529	90.5457	50.9949	225.861
9.53	91.6748	50.5981	224.762
9.531	92.041	50.3235	228.027
9.532	91.3391	50.8118	225.281
9.533	89.9048	51.7883	226.227
9.534	88.5315	52.1545	226.501
9.535	89.4165	51.9104	223.816
9.536	90.0879	51.8494	226.227
9.537	89.8743	51.8188	225.342
9.538	91.7969	51.7578	224.976
9.539	93.0176	52.3376	228.882
9.54	93.5059	52.3376	226.074
9.541	93.1702	52.1545	228.18
9.542	91.98	52.0935	229.126
9.543	92.9871	52.5513	225.769
9.544	92.804	53.3447	228.943
9.545	92.0715	53.894	226.807
9.546	92.5293	53.7109	225.8
9.547	93.5364	53.894	228.973
9.548	94.9707	53.7415	226.166
9.549	94.696	54.657	228.546
9.55	94.6655	55.0232	229.248
9.551	96.405	54.6265	227.02
9.552	96.405	54.0161	230.53
9.553	95.0012	54.5654	228.149
9.554	95.1843	55.3589	227.905
9.555	95.0317	55.3894	230.225
9.556	95.0623	55.9692	227.325
9.557	95.0317	56.3965	229.156
9.558	94.3604	55.3589	229.431
9.559	96.5881	54.7791	228.394
9.56	97.3511	55.603	232.544
9.561	96.8018	56.1218	231.079
9.562	97.2595	55.603	231.842
9.563	96.7712	55.5725	234.406
9.564	98.4497	56.1829	231.14
9.565	97.6563	57.6477	233.582
9.566	96.4355	57.7087	232.544
9.567	96.9238	56.6711	230.652
9.568	97.9309	57.0984	234.314
9.569	98.114	57.312	231.689
9.57	98.6633	57.6172	232.941
9.571	98.2056	57.5256	235.138
9.572	100.067	57.4951	231.842
9.573	99.9451	58.2886	235.077
9.574	98.0835	58.4412	233.887
9.575	98.2666	57.9834	231.812
9.576	98.3887	57.9834	235.199
9.577	98.4192	58.5022	232.025
9.578	98.4192	58.7158	233.643
9.579	98.2056	58.197	235.718
9.58	99.7925	57.9224	233.459
9.581	100.159	58.8379	237.274
9.582	99.6704	59.021	236.298
9.583	100.189	58.5327	234.741
9.584	99.9146	58.6548	238.068
9.585	99.5178	59.0515	235.168
9.586	100.037	59.6313	236.511
9.587	100.006	59.5093	238.037
9.588	101.227	59.1736	234.741
9.589	101.013	60.0281	238.434
9.59	100.372	59.9976	237.213
9.591	101.196	59.8145	236.115
9.592	101.227	60.2417	239.685
9.593	101.349	60.1807	236.298
9.594	100.983	60.5774	237.732
9.595	100.891	60.1807	238.586
9.596	102.722	59.967	236.176
9.597	102.997	60.7605	239.41
9.598	101.41	60.8215	237.579
9.599	101.135	60.3333	237.152
9.6	100.891	59.967	240.479
9.601	101.105	60.1501	237.366
9.602	101.654	60.9436	239.929
9.603	100.647	60.9436	239.929
9.604	102.448	60.1196	237.366
9.605	103.241	60.4248	241.241
9.606	102.783	60.1807	238.525
9.607	102.509	59.967	239.258
9.608	102.325	60.5469	242.126
9.609	102.844	60.7605	237.854
9.61	101.868	61.6455	240.448
9.611	100.8	61.4014	239.532
9.612	102.509	61.0962	237.152
9.613	103.302	61.5845	240.936
9.614	103.943	61.554	238.464
9.615	103.76	61.2793	239.197
9.616	103.455	60.9741	241.486
9.617	104.645	60.9436	238.708
9.618	103.485	62.2559	241.76
9.619	101.41	62.4695	240.845
9.62	101.654	61.7676	238.373
9.621	102.753	61.5234	242.676
9.622	102.997	61.3403	240.021
9.623	103.729	61.676	241.302
9.624	104.675	61.9202	244.11
9.625	106.018	61.8286	240.997
9.626	105.499	62.7136	244.202
9.627	103.729	62.4695	243.225
9.628	103.394	61.8286	240.936
9.629	103.668	62.439	244.904
9.63	103.119	62.5916	242.065
9.631	103.363	62.6526	242.767
9.632	103.912	62.439	244.873
9.633	106.689	62.5	241.974
9.634	107.147	63.0798	245.483
9.635	105.988	63.5681	244.293
9.636	106.384	62.8052	242.95
9.637	105.347	62.6526	246.338
9.638	104.98	62.5	243.286
9.639	104.309	62.6831	244.965
9.64	103.729	62.7747	245.972
9.641	105.53	62.7747	243.042
9.642	106.049	63.0798	246.582
9.643	105.255	62.7441	244.72
9.644	105.804	62.1643	244.202
9.645	105.896	61.9202	247.864
9.646	106.171	61.9812	244.507
9.647	105.682	62.561	246.429
9.648	105.347	62.2864	246.613
9.649	106.781	61.7981	243.713
9.65	106.598	62.7136	247.04
9.651	105.316	62.2559	244.537
9.652	105.621	61.7065	244.324
9.653	105.408	61.4624	247.284
9.654	106.293	61.5234	244.11
9.655	106.262	62.561	246.033
9.656	105.225	62.2253	245.972
9.657	106.995	61.5845	243.774
9.658	106.75	61.6455	247.406
9.659	105.316	61.4929	244.72
9.66	104.645	61.1267	244.781
9.661	104.218	61.2488	247.192
9.662	104.614	61.3098	243.134
9.663	104.279	61.7981	245.514
9.664	102.936	61.2183	245.483
9.665	104.309	60.5469	243.225
9.666	104.706	60.5774	247.406
9.667	104.279	60.6079	244.934
9.668	104.218	59.9365	245.178
9.669	103.76	59.6313	248.016
9.67	104.156	60.0281	244.629
9.671	103.485	61.3403	246.857
9.672	102.539	60.6079	246.033
9.673	103.058	59.2957	244.263
9.674	102.966	59.4177	247.742
9.675	102.875	59.2346	245.605
9.676	103.271	59.4788	245.789
9.677	103.149	59.0515	247.955
9.678	103.729	58.5938	244.202
9.679	102.753	59.021	246.887
9.68	100.952	58.0444	245.667
9.681	101.379	57.7393	243.53
9.682	101.196	58.3191	245.972
9.683	100.433	57.9834	242.859
9.684	100.372	57.4341	243.744
9.685	100.464	56.366	245.88
9.686	102.6	56.2744	243.561
9.687	102.844	56.9153	247.772
9.688	101.105	56.9763	246.368
9.689	101.624	56.1523	244.812
9.69	102.325	55.6641	247.894
9.691	102.142	55.3284	244.781
9.692	100.525	56.366	246.124
9.693	100.464	56.2439	247.528
9.694	102.295	55.4504	244.507
9.695	102.02	55.1758	247.955
9.696	101.166	54.7485	246.46
9.697	101.563	54.4739	245.483
9.698	101.776	54.7485	248.26
9.699	101.654	54.4434	244.904
9.7	101.471	54.3823	245.544
9.701	100.708	53.5278	245.88
9.702	101.013	53.2227	242.645
9.703	100.311	53.7109	245.422
9.704	98.3582	52.948	242.584
9.705	98.0835	51.9714	242.065
9.706	98.6328	51.3611	245.514
9.707	98.999	51.0559	242.462
9.708	98.7244	51.6663	244.019
9.709	98.6023	51.3611	244.476
9.71	100.037	50.1404	241.852
9.711	99.2737	50.7202	244.598
9.712	97.1985	50.354	242.615
9.713	96.6797	49.7742	241.547
9.714	96.3135	49.6216	245.331
9.715	96.8933	49.6826	241.516
9.716	96.8018	50.1404	243.774
9.717	96.5576	49.8047	243.835
9.718	98.7854	49.4385	241.516
9.719	98.4192	49.9573	244.263
9.72	97.3206	49.9268	241.852
9.721	96.8323	49.2859	241.76
9.722	96.344	48.3704	243.591
9.723	96.8323	48.1262	240.845
9.724	96.405	48.8892	243.5
9.725	95.1538	49.3164	242.92
9.726	96.283	49.2554	240.631
9.727	96.5576	49.4995	243.774
9.728	96.3135	48.8892	240.57
9.729	96.5881	47.8821	241.913
9.73	96.5271	47.4243	244.568
9.731	97.9309	47.5159	241.455
9.732	97.4731	48.7976	244.141
9.733	96.8018	48.5535	242.828
9.734	97.9919	47.76	241.028
9.735	98.1445	47.8516	244.263
9.736	97.3816	48.2788	241.119
9.737	97.4121	48.5535	241.577
9.738	96.8323	48.0347	242.767
9.739	98.0225	47.5159	239.197
9.74	98.1445	47.9126	242.523
9.741	97.5647	47.8821	241.486
9.742	98.7549	47.4243	240.173
9.743	98.6938	47.3633	243.286
9.744	98.0835	46.9971	240.448
9.745	97.168	47.0276	241.272
9.746	96.344	46.9055	241.943
9.747	97.168	47.0276	238.708
9.748	96.9543	47.6074	241.699
9.749	95.9167	46.6309	239.899
9.75	96.9238	45.6848	239.594
9.751	97.29	45.7153	243.774
9.752	97.5037	46.0205	240.417
9.753	97.3816	46.0205	241.821
9.754	96.7407	45.2881	242.95
9.755	96.8018	45.3796	239.929
9.756	96.2219	46.6614	242.798
9.757	94.9707	46.5698	240.57
9.758	95.8862	45.8374	238.922
9.759	96.5881	45.4102	242.31
9.76	96.7407	45.105	239.868
9.761	96.4966	45.5627	241.791
9.762	96.8628	45.4712	243.011
9.763	98.6023	45.5017	239.99
9.764	98.5413	46.2036	242.798
9.765	96.7102	45.7764	239.441
9.766	97.1375	45.2271	239.075
9.767	96.9543	45.5017	241.608
9.768	97.4121	45.7153	238.098
9.769	96.7712	45.9595	239.929
9.77	96.1304	44.9219	240.234
9.771	97.8394	44.1284	239.014
9.772	98.2361	45.2576	243.103
9.773	97.5037	45.6848	240.723
9.774	97.6868	44.7998	240.997
9.775	97.4121	44.7388	243.561
9.776	98.3582	44.7998	239.594
9.777	97.8088	45.6848	242.249
9.778	96.0999	45.4712	241.425
9.779	97.4731	45.105	239.319
9.78	97.8699	45.2881	243.164
9.781	97.4121	45.5627	240.143
9.782	98.0835	45.3186	240.692
9.783	98.3276	45.4102	243.134
9.784	99.884	45.3186	239.899
9.785	99.4263	46.1426	242.279
9.786	98.053	45.8069	241.241
9.787	98.1445	45.3491	238.464
9.788	97.0764	46.051	242.096
9.789	96.1914	45.7458	239.044
9.79	96.6797	45.3186	239.594
9.791	97.5037	45.3186	242.188
9.792	99.5789	45.5017	238.098
9.793	100.586	46.3562	241.302
9.794	99.4873	45.929	240.387
9.795	99.8535	45.0439	237.946
9.796	99.4568	45.3796	241.486
9.797	98.5718	45.2881	237.976
9.798	97.3816	44.9219	238.739
9.799	96.9238	45.166	241.028
9.8	98.6938	45.5627	237.64
9.801	99.762	46.7224	240.936
9.802	100.372	46.5088	239.899
9.803	101.379	45.7764	237.61
9.804	100.922	45.6848	241.486
9.805	100.067	45.8374	238.77
9.806	99.2126	45.8069	240.356
9.807	98.1445	45.6848	241.455
9.808	99.5178	45.4102	238.159
9.809	99.7009	46.875	241.516
9.81	99.2432	47.0276	239.349
9.811	99.7925	46.6614	238.129
9.812	100.464	46.3867	241.425
9.813	101.074	45.929	238.495
9.814	100.281	46.2646	240.753
9.815	100.037	45.5017	242.401
9.816	101.685	45.5627	239.41
9.817	101.196	46.9666	243.683
9.818	99.3958	46.936	240.906
9.819	99.2126	46.0815	240.234
9.82	99.6704	46.1731	243.561
9.821	100.494	45.8679	239.838
9.822	100.555	46.7834	241.791
9.823	100.159	46.1731	242.279
9.824	101.593	45.8984	239.746
9.825	101.41	46.4478	243.713
9.826	99.9756	46.3257	240.906
9.827	100.006	45.99	239.868
9.828	99.9146	46.1121	242.279
9.829	100.159	46.0815	238.342
9.83	99.6094	46.4478	240.448
9.831	98.6328	45.99	240.112
9.832	99.762	45.8984	237.762
9.833	99.8535	45.99	241.974
9.834	98.877	45.5933	239.563
9.835	99.6399	45.1355	240.234
9.836	100.067	45.3491	243.317
9.837	100.708	45.8069	239.807
9.838	100.677	46.3562	241.791
9.839	100.159	46.2341	242.157
9.84	101.044	45.8374	239.594
9.841	100.525	46.7834	243.317
9.842	99.2432	46.7529	240.601
9.843	99.1516	46.2952	241.241
9.844	99.2126	45.99	244.08
9.845	100.586	46.1121	241.821
9.846	100.861	46.8445	244.629
9.847	100.25	47.1802	243.805
9.848	101.715	47.3022	241.913
9.849	101.501	47.5159	245.239
9.85	99.8535	47.3328	241.699
9.851	98.3887	47.4854	242.462
9.852	98.4497	47.0581	244.385
9.853	99.6399	47.0276	241.425
9.854	99.9146	47.699	245.178
9.855	99.2126	47.2717	243.774
9.856	100.25	46.7224	242.767
9.857	101.135	46.936	246.948
9.858	101.318	47.2107	243.103
9.859	100.922	47.6379	244.72
9.86	100.098	47.6074	246.216
9.861	101.074	47.1191	242.645
9.862	100.25	47.9431	247.375
9.863	99.3652	48.0652	245.331
9.864	100.159	47.9431	244.171
9.865	101.593	47.7295	247.864
9.866	102.539	47.8516	244.171
9.867	102.051	48.4619	245.819
9.868	101.715	48.2483	246.216
9.869	102.936	47.9126	243.042
9.87	101.776	48.5229	246.185
9.871	100.342	48.0347	244.11
9.872	100.342	47.8821	242.523
9.873	100.525	47.9431	246.521
9.874	100.861	48.4924	242.584
9.875	101.044	49.1028	244.537
9.876	101.135	47.821	245.544
9.877	102.905	47.4548	243.317
9.878	103.119	48.6755	247.772
9.879	101.532	48.645	245.178
9.88	101.196	48.0957	244.507
9.881	100.983	47.6379	248.016
9.882	101.257	47.7905	244.507
9.883	101.013	48.7366	247.131
9.884	100.464	48.6145	247.62
9.885	102.356	48.1873	245.056
9.886	102.875	48.8586	248.474
9.887	102.173	48.7671	246.094
9.888	101.593	48.4619	245.422
9.889	100.677	48.3093	247.986
9.89	100.8	47.8516	244.202
9.891	99.5483	47.76	246.735
9.892	98.1445	46.936	245.789
9.893	99.0906	46.6003	244.049
9.894	99.2737	47.821	247.314
9.895	98.5413	47.9736	243.256
9.896	97.8699	47.5464	244.385
9.897	97.4426	46.1426	246.49
9.898	98.2056	45.6848	244.507
9.899	97.6563	46.5088	248.077
9.9	96.4355	46.3257	248.199
9.901	97.3816	46.1426	246.887
9.902	97.9919	46.2036	250.61
9.903	97.5952	45.9595	247.223
9.904	97.5952	46.1731	248.444
9.905	97.229	46.2646	249.878
9.906	98.4497	45.8069	246.216
9.907	98.5107	45.8984	249.146
9.908	97.168	45.4712	246.918
9.909	97.168	45.3491	245.331
9.91	97.0154	45.7153	248.535
9.911	96.2219	45.5017	245.056
9.912	95.6726	45.2881	246.429
9.913	95.3064	44.4946	247.742
9.914	96.8933	44.2505	244.781
9.915	97.0459	45.1965	247.864
9.916	95.7642	45.4407	246.124
9.917	96.0999	44.8914	244.69
9.918	95.9473	44.3726	248.352
9.919	95.6421	44.1895	244.904
9.92	94.9402	44.4946	246.826
9.921	94.574	43.7317	248.26
9.922	96.1609	43.396	245.605
9.923	96.0693	44.7693	248.901
9.924	95.8557	45.0439	246.674
9.925	96.6492	44.4641	244.995
9.926	96.2219	44.22	248.169
9.927	96.2219	44.5862	244.446
9.928	95.6421	45.2881	245.941
9.929	94.6655	44.8914	246.857
9.93	95.8252	44.0369	243.744
9.931	96.0693	44.6777	247.498
9.932	95.1233	45.166	246.002
9.933	96.4355	45.0439	244.904
9.934	96.8628	44.5557	248.016
9.935	97.6563	44.4946	243.774
9.936	97.1985	45.2576	246.552
9.937	94.9097	45.3186	246.033
9.938	95.8252	44.7083	243.256
9.939	95.2454	45.166	247.131
9.94	94.0552	44.6777	244.812
9.941	94.2383	44.1589	244.873
9.942	95.2148	44.4641	248.413
9.943	97.5647	44.4031	244.354
9.944	98.053	44.8914	246.857
9.945	97.1069	44.7693	246.582
9.946	98.175	44.7083	243.713
9.947	97.1985	45.4712	247.986
9.948	95.3064	45.3796	244.324
9.949	94.7266	44.8608	244.202
9.95	94.9707	44.6167	246.918
9.951	97.0154	44.7998	243.622
9.952	98.4192	45.7458	246.948
9.953	98.4497	45.6543	246.338
9.954	100.739	45.4407	243.896
9.955	101.013	45.929	247.589
9.956	99.5789	45.7153	243.744
9.957	98.0225	45.5627	244.263
9.958	95.9167	45.8069	246.368
9.959	96.4355	45.929	242.767
9.96	97.0459	46.1426	245.85
9.961	97.5342	45.4407	245.697
9.962	100.586	45.0745	244.11
9.963	102.081	46.1731	248.352
9.964	101.715	46.875	244.537
9.965	100.708	46.2646	245.026
9.966	99.2432	45.2881	247.528
9.967	99.3347	45.2271	243.347
9.968	98.999	46.7224	247.406
9.969	97.9614	46.9971	245.605
9.97	99.884	46.1731	243.988
9.971	101.166	46.2341	247.742
9.972	101.837	46.814	244.385
9.973	102.264	47.5159	245.27
9.974	101.898	46.9971	246.735
9.975	102.875	46.6614	243.164
9.976	101.868	46.814	246.918
9.977	99.9146	47.0276	245.087
9.978	100.342	47.2412	243.713
9.979	100.433	47.3633	247.04
9.98	100.494	47.2107	243.408
9.981	100.861	47.2107	245.667
9.982	101.013	46.9666	246.918
9.983	102.936	46.9971	244.354
9.984	103.119	48.2178	247.986
9.985	101.166	48.0957	245.728
9.986	101.196	47.0886	245.3
9.987	101.288	46.7224	249.237
9.988	102.356	46.6003	245.728
9.989	102.173	47.9431	247.925
9.99	101.624	48.1262	247.894
9.991	104.126	47.5769	244.873
9.992	104.065	48.7366	247.955
9.993	103.424	48.8281	245.056
9.994	103.302	48.4314	244.476
9.995	103.333	48.0957	247.772
9.996	104.187	47.9736	244.202
9.997	103.912	48.3093	247.009
9.998	103.79	47.7905	247.131
9.999	105.499	47.821	244.812
10	105.682	49.1943	248.505
10.001	104.187	49.7131	244.995
10.002	104.065	49.53	244.293
10.003	103.638	48.4619	246.857
10.004	104.248	48.0042	243.774
10.005	104.797	48.7976	247.284
10.006	104.736	48.4619	247.284
10.007	106.506	48.3093	245.209
10.008	107.239	48.645	249.237
10.009	106.384	48.3704	246.185
10.01	105.621	48.6755	246.338
10.011	104.401	48.8892	247.864
10.012	104.401	49.0723	243.5
10.013	103.699	49.469	245.483
10.014	103.394	48.7061	244.598
10.015	105.164	48.0042	243.469
10.016	106.415	48.5535	247.894
10.017	106.781	48.5535	244.598
10.018	106.567	48.7366	245.636
10.019	105.652	47.9431	246.613
10.02	105.316	47.7905	242.981
10.021	103.882	48.9807	245.239
10.022	101.227	49.1028	243.195
10.023	100.983	47.8821	241.73
10.024	101.776	47.0886	245.605
10.025	102.692	46.1121	243.256
10.026	103.302	46.6003	244.934
10.027	103.058	46.936	246.765
10.028	103.882	46.5088	243.103
10.029	103.21	46.4783	246.826
10.03	100.342	45.9595	244.049
10.031	99.6704	45.3796	242.218
10.032	98.3276	45.4102	245.361
10.033	98.2056	45.5933	241.119
10.034	98.114	45.3796	242.462
10.035	98.5718	44.6777	243.469
10.036	100.861	43.9758	240.326
10.037	100.983	44.5251	243.927
10.038	99.1516	44.4946	241.089
10.039	97.8699	43.457	239.96
10.04	95.5811	42.6025	242.157
10.041	94.0552	41.9006	237.183
10.042	92.8955	42.1753	238.403
10.043	91.6443	41.1987	238.342
10.044	92.4072	39.9475	234.68
10.045	91.4001	39.2456	236.755
10.046	88.3789	37.1704	232.178
10.047	86.6089	34.3933	228.424
10.048	84.1675	32.9895	229.919
10.049	82.55	32.9285	225.25
10.05	81.4514	33.3252	226.379
10.051	80.9021	32.7454	228.302
10.052	82.489	32.9285	225.647
10.053	83.252	34.668	230.133
10.054	83.0078	35.2783	230.011
10.055	84.8389	34.5154	231.049
10.056	86.5173	34.1187	236.816
10.057	88.3179	34.2712	235.504
10.058	89.6606	35.1868	238.739
10.059	89.4165	35.6445	239.777
10.06	91.095	35.5225	236.908
10.061	91.4001	37.1399	239.166
10.062	90.271	38.4521	235.199
10.063	90.332	39.2761	233.215
10.064	89.7827	39.2151	234.436
10.065	91.217	39.1846	231.689
10.066	91.9189	39.3677	235.321
10.067	91.5833	38.5437	236.847
10.068	93.2312	37.2925	236.908
10.069	93.689	37.9028	241.943
10.07	92.4683	38.4827	238.464
10.071	91.6138	38.8794	237.854
10.072	91.0645	38.9709	238.373
10.073	92.1326	38.6963	233.032
10.074	92.4072	40.4358	234.344
10.075	91.8274	40.1306	231.934
10.076	93.4753	39.1541	229.98
10.077	94.635	39.2761	234.558
10.078	94.1162	39.5508	232.025
10.079	93.811	39.5508	233.887
10.08	92.4072	38.7573	236.053
10.081	93.8416	38.6047	232.33
10.082	93.6584	40.1611	233.826
10.083	93.0786	40.5884	231.354
10.084	94.2078	40.6799	227.722
10.085	94.8181	41.3208	230.438
10.086	95.3674	41.3208	226.654
10.087	95.52	40.8936	228.241
10.088	95.8557	39.856	231.445
10.089	96.8323	39.6729	229.523
10.09	97.3206	40.4968	234.222
10.091	96.9238	40.8936	233.215
10.092	97.8088	41.0156	232.178
10.093	98.4497	41.8701	235.26
10.094	98.8159	42.3279	231.873
10.095	99.2126	42.8772	233.124
10.096	99.4568	42.7246	234.955
10.097	101.532	42.9077	232.422
10.098	101.776	43.7317	236.176
10.099	101.196	44.1589	234.711
10.1	102.234	44.0369	234.009
10.101	102.325	44.3115	237.366
10.102	103.027	44.5557	234.344
10.103	102.905	45.0439	235.474
10.104	103.058	45.105	236.328
10.105	105.194	44.7693	233.887
10.106	105.377	46.1731	237.64
10.107	104.462	46.814	235.901
10.108	104.248	46.9666	235.901
10.109	104.126	46.2036	239.319
10.11	105.194	45.4712	236.176
10.111	105.164	46.0815	239.288
10.112	105.469	45.99	239.655
10.113	107.239	45.8679	237.549
10.114	108.032	46.9971	240.875
10.115	107.91	47.2717	237.244
10.116	106.873	46.9666	237.61
10.117	106.201	46.6919	239.624
10.118	107.239	46.5393	236.237
10.119	107.025	47.5159	238.647
10.12	106.598	47.3328	237.549
10.121	108.276	46.7224	235.504
10.122	109.436	47.6685	239.838
10.123	109.558	48.4009	236.481
10.124	108.948	48.0042	236.938
10.125	108.032	47.3328	239.227
10.126	108.582	47.0276	235.687
10.127	108.093	48.0347	238.464
10.128	106.476	48.7366	237.488
10.129	106.995	48.2788	234.863
10.13	107.788	48.0347	238.831
10.131	107.758	47.821	235.413
10.132	108.765	48.0042	237.091
10.133	108.429	47.7295	239.655
10.134	109.924	47.7295	235.565
10.135	109.772	48.5535	239.075
10.136	108.307	48.3704	237.61
10.137	108.612	48.1873	235.199
10.138	108.612	49.5605	238.617
10.139	108.612	49.408	234.833
10.14	108.215	49.0112	235.382
10.141	108.917	48.4009	237.61
10.142	110.962	48.3704	233.795
10.143	111.45	49.7131	237.823
10.144	110.718	50.0488	236.542
10.145	111.267	49.8047	235.077
10.146	110.992	49.8962	238.953
10.147	110.779	49.8657	235.626
10.148	109.375	50.293	237.274
10.149	108.49	50.5981	238.739
10.15	110.626	50.0183	235.962
10.151	111.481	50.4456	240.204
10.152	111.542	50.5371	238.464
10.153	112.457	50.2625	238.434
10.154	112.183	50.293	242.92
10.155	112.579	50.5676	239.136
10.156	111.542	51.178	241.058
10.157	110.84	50.5981	241.241
10.158	112.885	50.1709	237.915
10.159	113.403	51.0559	241.394
10.16	113.373	51.3306	238.22
10.161	114.044	50.9338	237.823
10.162	113.922	51.0864	240.387
10.163	114.716	50.9949	236.206
10.164	114.227	51.4221	237.854
10.165	113.159	50.9033	238.434
10.166	114.502	50.5066	235.535
10.167	114.96	51.2695	239.288
10.168	114.502	51.4832	235.901
10.169	115.021	51.3306	235.657
10.17	114.99	51.3916	238.586
10.171	115.845	51.9104	234.589
10.172	115.234	52.4902	237.457
10.173	114.471	51.5747	238.098
10.174	115.082	50.9949	236.206
10.175	116.028	51.8799	240.662
10.176	115.54	52.1545	238.373
10.177	116.302	52.2766	237.946
10.178	115.997	52.7039	240.417
10.179	117.249	52.6428	236.176
10.18	117.096	53.4058	239.441
10.181	116.272	53.1616	239.563
10.182	117.096	52.948	236.938
10.183	117.249	53.9856	241.547
10.184	117.126	54.0161	238.983
10.185	117.004	54.0161	239.777
10.186	117.035	54.1382	242.401
10.187	118.195	54.3213	239.044
10.188	118.774	54.657	242.462
10.189	117.828	54.1687	241.272
10.19	118.378	54.4739	239.929
10.191	118.011	55.4199	243.53
10.192	117.004	55.8472	240.326
10.193	116.394	55.2368	241.76
10.194	115.967	53.9551	243.866
10.195	117.859	53.1311	241.516
10.196	118.835	54.5349	245.85
10.197	118.53	55.1453	243.652
10.198	119.476	55.2368	241.791
10.199	119.904	54.9927	244.69
10.2	119.049	54.8706	240.143
10.201	117.767	55.3894	242.035
10.202	116.943	54.718	242.493
10.203	118.011	53.9246	239.288
10.204	118.286	54.3213	243.286
10.205	118.347	54.1382	241.058
10.206	119.415	54.4739	240.326
10.207	119.537	54.9927	243.256
10.208	119.69	54.5654	238.8
10.209	118.53	54.0771	240.662
10.21	116.943	53.4973	241.211
10.211	117.92	53.1616	237.946
10.212	117.645	54.2603	241.669
10.213	116.913	53.9551	238.8
10.214	117.096	53.4973	238.495
10.215	117.188	53.3752	242.188
10.216	117.554	52.887	238.251
10.217	117.554	53.5278	240.906
10.218	116.974	52.9175	241.058
10.219	117.371	52.0325	238.312
10.22	116.821	52.7344	241.821
10.221	116.272	52.5818	239.014
10.222	115.753	52.5208	238.251
10.223	115.387	52.4292	241.455
10.224	115.112	52.0325	237.122
10.225	114.746	51.8188	239.899
10.226	113.953	50.8423	239.655
10.227	115.021	50.5371	236.877
10.228	115.112	51.2695	240.387
10.229	114.41	50.8423	237
10.23	113.831	49.8352	236.603
10.231	112.244	49.2249	238.342
10.232	112.793	48.645	234.253
10.233	111.755	49.6521	236.359
10.234	110.291	48.9807	235.504
10.235	110.413	48.0042	233.093
10.236	110.443	47.8821	237.183
10.237	110.077	47.6685	234.619
10.238	110.626	47.5159	236.298
10.239	110.413	46.936	238.495
10.24	111.633	46.4172	235.229
10.241	111.267	47.2717	238.373
10.242	110.26	46.9971	237.366
10.243	111.237	46.6003	235.962
10.244	111.633	46.9971	239.563
10.245	110.901	46.8445	235.718
10.246	109.955	46.6919	236.267
10.247	109.863	45.8069	237.64
10.248	111.389	45.5017	234.314
10.249	111.359	46.2952	237.274
10.25	110.046	45.6848	235.413
10.251	110.474	44.8303	233.49
10.252	110.382	44.7693	236.938
10.253	109.833	44.6167	232.88
10.254	108.704	45.2881	233.582
10.255	107.33	44.2505	234.406
10.256	107.88	43.4875	231.201
10.257	108.093	43.335	234.344
10.258	107.239	42.9688	233.032
10.259	107.971	43.2129	231.903
10.26	108.276	42.9993	235.077
10.261	107.91	42.2058	231.476
10.262	107.056	41.626	231.689
10.263	106.018	41.0461	232.88
10.264	105.957	41.1377	229.065
10.265	104.767	41.8091	231.598
10.266	103.333	40.2527	229.034
10.267	103.149	39.4287	226.654
10.268	103.18	39.6118	229.248
10.269	103.546	39.7949	225.8
10.27	102.661	39.6423	225.403
10.271	102.142	37.8113	226.288
10.272	103.149	36.8042	223.724
10.273	102.844	37.8418	226.776
10.274	100.922	38.0859	224.884
10.275	99.884	38.0859	224.243
10.276	99.0906	37.9028	227.081
10.277	98.9075	37.8418	224.579
10.278	99.6704	38.6353	226.929
10.279	99.9756	37.9944	228.302
10.28	102.112	37.4756	227.02
10.281	103.668	38.3606	231.506
10.282	103.577	38.7268	229.645
10.283	103.668	38.6047	229.218
10.284	103.18	38.7573	232.117
10.285	102.6	38.7573	227.844
10.286	101.532	40.0085	230.011
10.287	100.8	39.7644	229.492
10.288	103.241	38.8794	226.654
10.289	104.706	39.8254	230.377
10.29	105.438	39.978	227.814
10.291	106.293	40.2222	228.21
10.292	106.018	39.7949	231.14
10.293	106.537	39.1541	226.776
10.294	105.804	39.6729	229.584
10.295	103.882	39.2151	228.485
10.296	104.37	39.4287	225.952
10.297	104.828	40.741	228.912
10.298	105.164	40.863	224.884
10.299	105.652	40.6189	225.159
10.3	106.72	39.6118	227.997
10.301	107.971	39.1541	224.731
10.302	108.368	39.9475	228.882
10.303	106.934	39.5813	228.027
10.304	107.147	39.0625	225.983
10.305	106.75	40.1917	229.279
10.306	106.049	40.3442	225.525
10.307	105.438	40.7104	225.372
10.308	105.621	40.3442	226.868
10.309	107.513	40.0696	222.992
10.31	108.429	40.7104	226.257
10.311	107.758	40.5273	224.976
10.312	108.856	39.5813	223.206
10.313	108.551	40.2832	227.6
10.314	108.124	40.2527	224.06
10.315	107.117	40.1001	225.311
10.316	105.804	39.5813	225.677
10.317	106.659	39.0625	221.893
10.318	105.774	40.5579	225.037
10.319	105.042	40.3137	222.595
10.32	105.286	39.9475	221.466
10.321	105.591	39.5203	225.22
10.322	106.018	39.5508	222.473
10.323	105.591	39.7949	225.159
10.324	104.584	38.6658	226.196
10.325	105.988	37.9944	224.335
10.326	106.171	39.3066	228.271
10.327	105.499	40.0696	225.281
10.328	105.896	40.4358	224.609
10.329	106.537	40.4968	227.6
10.33	106.781	40.4968	223.45
10.331	107.147	40.9851	226.227
10.332	106.842	39.7949	227.02
10.333	108.826	39.2761	225.067
10.334	108.978	40.2222	229.553
10.335	108.521	40.4663	227.02
10.336	108.887	40.5884	227.509
10.337	108.093	41.2292	230.133
10.338	108.795	41.4734	226.105
10.339	108.307	42.2363	228.027
10.34	108.063	41.7175	227.631
10.341	109.558	41.2598	225.647
10.342	110.87	41.5649	230.011
10.343	110.87	41.3208	227.875
10.344	111.633	41.1072	228.821
10.345	111.755	41.2292	232.117
10.346	111.938	41.626	228.058
10.347	111.298	42.511	229.34
10.348	110.352	41.5649	228.729
10.349	111.145	41.2903	226.074
10.35	112.183	42.6636	229.889
10.351	112.671	43.0908	226.563
10.352	113.007	42.3889	226.685
10.353	113.19	41.4124	229.248
10.354	114.563	41.5039	226.349
10.355	114.014	43.335	229.156
10.356	113.037	43.4265	227.905
10.357	113.037	42.7551	225.433
10.358	112.885	42.7246	228.943
10.359	112.762	42.8772	225.922
10.36	113.617	43.7317	226.868
10.361	113.464	43.9453	228.241
10.362	114.38	43.5486	224.64
10.363	114.319	43.7012	228.973
10.364	113.831	43.1213	228.302
10.365	114.868	43.5181	228.119
10.366	114.899	44.6167	231.476
10.367	114.502	44.6472	227.631
10.368	113.647	44.6777	228.851
10.369	113.739	44.2505	230.774
10.37	116.425	44.5557	227.57
10.371	116.882	46.3562	231.72
10.372	115.967	46.2036	229.797
10.373	116.791	45.929	229.065
10.374	117.34	46.1426	233.582
10.375	117.249	46.814	230.408
10.376	117.065	47.5159	232.178
10.377	116.394	47.2717	233.215
10.378	118.439	46.9971	230.53
10.379	119.537	47.5159	234.711
10.38	119.476	47.76	232.147
10.381	120.392	48.2178	231.354
10.382	120.514	48.8281	234.619
10.383	120.819	48.6755	230.865
10.384	119.598	49.1333	233.124
10.385	118.896	47.9736	233.246
10.386	120.605	47.1802	231.049
10.387	121.674	48.2178	235.87
10.388	121.582	49.0723	233.185
10.389	122.925	49.1333	232.33
10.39	123.444	49.2554	235.291
10.391	123.718	48.9807	230.957
10.392	122.925	49.5605	233.734
10.393	122.131	49.6216	233.765
10.394	123.23	48.9197	230.804
10.395	123.718	50.1099	234.802
10.396	122.925	49.5911	231.995
10.397	123.993	49.5605	232.91
10.398	124.481	49.9268	236.053
10.399	125.946	50.2625	232.086
10.4	125.366	51.0254	234.344
10.401	123.474	50.5066	233.612
10.402	124.39	49.5911	231.689
10.403	124.207	50.9033	235.504
10.404	123.505	51.1169	232.452
10.405	123.016	51.0864	233.154
10.406	122.62	50.5676	235.474
10.407	124.237	50.3845	232.788
10.408	124.878	51.2085	236.481
10.409	123.291	50.7507	235.26
10.41	124.39	50.5981	234.07
10.411	124.969	51.4221	238.19
10.412	124.634	51.6968	234.589
10.413	123.901	52.3376	235.565
10.414	123.199	51.9714	237.122
10.415	124.634	51.4221	233.643
10.416	124.756	52.3376	238.098
10.417	124.146	52.5818	236.511
10.418	125.183	52.3987	235.046
10.419	126.099	52.4902	239.136
10.42	126.495	52.7649	235.748
10.421	125.641	53.3447	237.274
10.422	124.39	52.948	238.403
10.423	125.122	52.4292	234.863
10.424	125.549	53.5889	238.464
10.425	124.542	53.3752	235.809
10.426	125.763	52.4902	235.321
10.427	126.007	52.6123	239.166
10.428	126.617	52.7039	235.535
10.429	126.404	53.6499	237.579
10.43	125.61	52.6733	238.617
10.431	126.19	51.5442	235.107
10.432	125.427	52.1545	238.892
10.433	124.298	51.6663	236.176
10.434	123.962	50.5676	235.016
10.435	122.711	50.5981	238.19
10.436	122.467	50.1099	233.063
10.437	121.643	49.8047	234.283
10.438	119.415	48.0042	233.368
10.439	119.049	46.4172	230.103
10.44	116.669	46.4478	232.788
10.441	113.678	45.3186	229.584
10.442	110.352	43.335	227.6
10.443	105.896	40.6799	228.394
10.444	100.83	37.5366	220.947
10.445	93.9331	33.905	218.811
10.446	88.7146	31.3416	217.255
10.447	87.3413	30.3345	212.311
10.448	86.6089	30.7922	213.135
10.449	85.083	30.0598	209.717
10.45	83.0078	28.9612	208.374
10.451	82.0313	29.5105	213.776
10.452	82.5195	30.0903	215.057
10.453	83.6487	30.6396	221.191
10.454	83.7402	29.3884	226.532
10.455	87.1277	28.1067	228.241
10.456	89.9048	29.6631	234.192
10.457	90.21	31.189	234.406
10.458	91.217	32.1045	235.138
10.459	90.3931	32.7759	237.091
10.46	90.5457	33.1116	231.537
10.461	89.7217	33.7219	231.293
10.462	88.1348	33.4778	229.218
10.463	89.2944	33.02	227.203
10.464	89.6606	33.2031	231.384
10.465	88.8977	33.0811	230.56
10.466	88.0432	32.5317	231.628
10.467	87.3108	32.5012	234.711
10.468	88.3179	32.0435	232.056
10.469	88.7756	32.8369	235.382
10.47	88.0737	32.3792	234.619
10.471	89.447	31.8298	232.025
10.472	90.0574	32.2876	234.222
10.473	90.21	32.4097	230.011
10.474	89.5081	32.4707	228.699
10.475	88.1348	31.9824	230.743
10.476	86.9446	31.4941	227.631
10.477	85.6628	31.6162	229.98
10.478	84.2896	30.7312	229.523
10.479	85.5103	30.1208	226.685
10.48	86.9141	31.189	229.401
10.481	87.0667	31.8604	225.128
10.482	86.3953	32.3181	224.091
10.483	85.022	30.9753	224.396
10.484	85.3577	29.9683	220.49
10.485	84.5337	30.3955	222.565
10.486	82.8857	30.2734	220.978
10.487	84.137	29.7546	219.208
10.488	84.7473	29.9683	222.626
10.489	85.022	30.4871	219.879
10.49	84.7778	30.9143	220.459
10.491	84.259	29.8157	222.015
10.492	85.6323	28.6865	219.879
10.493	85.968	30.1514	223.785
10.494	84.9609	30.4565	222.382
10.495	86.1206	30.4565	222.137
10.496	86.6394	30.9448	225.647
10.497	86.9751	31.6772	222.076
10.498	87.0972	32.9285	223.45
10.499	86.5784	32.3181	224.304
10.5	88.1653	31.8604	221.161
10.501	88.9282	32.9895	224.976
10.502	88.2874	33.4473	222.565
10.503	89.1113	33.3862	222.321
10.504	89.5081	33.5999	226.41
10.505	91.0034	33.6914	223.267
10.506	91.0339	34.729	225.983
10.507	89.7217	34.2712	226.532
10.508	90.8508	34.2102	224.06
10.509	91.3086	35.1868	227.325
10.51	90.9424	35.614	225.128
10.511	91.9495	35.3699	225.037
10.512	91.5222	34.4238	228.729
10.513	92.1021	33.9966	225.555
10.514	92.4377	34.8511	228.394
10.515	91.7664	34.8511	228.18
10.516	92.4988	34.5154	225.128
10.517	92.4988	35.4614	227.692
10.518	91.7358	34.8816	225.128
10.519	91.6443	34.729	224.67
10.52	91.4917	34.668	227.6
10.521	92.0715	34.9121	223.541
10.522	92.0105	35.5225	226.044
10.523	91.4612	35.2478	226.074
10.524	92.5293	34.4543	224.304
10.525	92.1021	35.2783	228.729
10.526	91.7053	35.7056	226.41
10.527	91.4001	35.4614	227.142
10.528	90.6067	34.8511	228.424
10.529	92.041	34.8206	225.83
10.53	91.4917	36.2549	227.905
10.531	89.9963	35.8276	226.41
10.532	90.5151	35.0037	225.25
10.533	91.0034	34.8816	229.004
10.534	90.3931	35.2478	226.318
10.535	90.9729	35.7056	227.112
10.536	90.7288	35.2783	227.783
10.537	92.4988	34.8206	224.243
10.538	92.3462	36.1328	226.318
10.539	91.156	35.8582	224.426
10.54	91.4307	35.2173	223.328
10.541	91.4917	35.553	227.692
10.542	91.9189	36.2549	224.274
10.543	91.0339	37.0483	225.83
10.544	90.9424	36.6821	227.478
10.545	93.4753	36.377	224.609
10.546	95.0012	37.3535	228.76
10.547	94.7876	37.6282	226.715
10.548	95.0623	37.4756	226.135
10.549	95.0012	37.2925	229.98
10.55	94.9707	37.3535	226.379
10.551	93.7195	38.2385	228.058
10.552	92.3157	38.269	229.004
10.553	93.9331	37.8418	226.563
10.554	95.1538	38.269	230.255
10.555	95.9167	38.0554	227.997
10.556	97.6563	37.6892	227.325
10.557	97.8699	38.269	230.652
10.558	98.2361	38.3301	226.471
10.559	97.4426	38.6047	228.302
10.56	95.8252	37.9028	228.363
10.561	97.0764	37.3535	225.616
10.562	96.9849	38.3911	229.462
10.563	96.8628	38.4216	226.349
10.564	97.9309	38.0249	225.83
10.565	98.5718	38.2996	228.546
10.566	99.4873	39.1235	223.969
10.567	99.0295	39.6118	226.257
10.568	97.9614	38.5437	225.525
10.569	99.1516	37.7808	223.48
10.57	99.1211	38.4521	227.539
10.571	98.2056	38.7878	224.64
10.572	98.0835	39.5203	224.731
10.573	97.4121	39.7644	226.257
10.574	98.2971	40.0085	222.595
10.575	98.3582	41.0156	224.976
10.576	97.1985	40.1611	223.816
10.577	98.1445	39.0625	222.473
10.578	98.938	39.8254	227.478
10.579	98.8159	40.4053	224.731
10.58	99.4263	40.6189	226.227
10.581	98.8159	40.802	229.218
10.582	100.25	40.9241	226.044
10.583	99.3652	42.6331	229.431
10.584	98.114	42.572	228.516
10.585	99.0906	42.3584	227.081
10.586	99.5789	42.3889	231.262
10.587	100.25	43.5486	227.875
10.588	100.8	43.6707	229.706
10.589	100.586	43.457	232.605
10.59	102.051	43.1519	229.828
10.591	101.654	43.9758	233.185
10.592	100.586	44.4641	232.056
10.593	100.952	44.5557	230.286
10.594	100.586	45.2576	233.459
10.595	100.83	45.7458	229.34
10.596	101.654	46.1121	230.927
10.597	101.929	45.5933	233.154
10.598	103.912	45.2881	230.682
10.599	104.675	45.6543	234.802
10.6	103.912	45.8374	233.887
10.601	104.706	45.1965	233.368
10.602	104.279	46.051	237.213
10.603	104.462	46.9971	233.337
10.604	104.614	47.3633	234.406
10.605	104.675	46.1426	235.138
10.606	106.445	45.8069	231.873
10.607	106.964	46.9666	235.26
10.608	106.873	47.1497	233.215
10.609	108.276	46.3562	232.941
10.61	108.002	46.2341	236.206
10.611	107.819	46.6614	232.666
10.612	107.635	47.2107	234.406
10.613	107.147	46.6614	234.161
10.614	108.49	46.3867	230.957
10.615	109.161	47.4854	234.039
10.616	108.521	47.3633	231.293
10.617	109.192	47.2717	231.384
10.618	109.009	47.1802	234.009
10.619	109.772	46.9971	231.232
10.62	109.314	47.2412	234.558
10.621	108.978	46.4783	234.833
10.622	110.626	46.051	232.635
10.623	110.901	47.1802	236.298
10.624	110.168	47.0886	232.574
10.625	110.84	46.8445	233.459
10.626	110.87	47.5159	235.718
10.627	111.45	48.2178	231.293
10.628	110.413	48.7671	234.07
10.629	109.07	47.7905	232.605
10.63	110.748	47.1497	231.171
10.631	111.267	48.1567	235.504
10.632	111.176	48.5535	231.934
10.633	111.145	48.7671	233.246
10.634	110.992	48.1873	234.772
10.635	112.518	48.3704	231.873
10.636	111.694	50.2014	234.802
10.637	110.352	50.2319	232.666
10.638	110.413	49.8047	231.75
10.639	110.718	49.7742	235.474
10.64	110.931	49.3164	233.185
10.641	111.542	49.7131	235.474
10.642	112.579	50.0488	237.518
10.643	113.922	50.0793	234.406
10.644	113.403	50.9033	237.976
10.645	112.762	50.7507	236.145
10.646	112.976	50.1709	235.077
10.647	113.281	51.4526	238.831
10.648	112.976	52.0935	234.406
10.649	112.732	51.9104	236.511
10.65	113.373	51.0254	238.068
10.651	115.479	51.1169	235.596
10.652	115.509	52.1851	239.349
10.653	114.868	52.6428	237.762
10.654	115.875	52.2766	237.396
10.655	116.577	52.1545	240.479
10.656	115.631	52.7649	237.152
10.657	114.807	53.5583	238.922
10.658	114.044	53.3752	239.258
10.659	115.601	52.7649	236.816
10.66	116.15	53.0396	240.54
10.661	115.875	52.7344	238.281
10.662	117.096	52.2766	239.136
10.663	117.554	52.948	242.249
10.664	118.011	53.1616	238.831
10.665	116.974	53.4363	240.875
10.666	116.516	53.1006	240.448
10.667	118.378	52.3376	237.762
10.668	118.317	53.5889	241.73
10.669	117.188	53.6804	237.946
10.67	117.401	53.2837	238.434
10.671	117.432	53.1311	241.241
10.672	118.988	53.3142	237.701
10.673	118.347	54.0466	240.784
10.674	117.279	53.6194	240.234
10.675	118.469	52.7649	238.556
10.676	118.713	52.948	241.852
10.677	117.737	52.8564	238.892
10.678	117.371	53.2532	239.655
10.679	116.516	53.772	241.364
10.68	117.126	53.4668	237.671
10.681	116.608	53.2227	240.936
10.682	115.54	52.2156	240.204
10.683	116.882	51.8799	238.586
10.684	117.31	52.6123	242.554
10.685	117.126	52.2461	239.594
10.686	116.638	51.5747	239.929
10.687	116.119	51.4526	242.035
10.688	116.18	51.8494	238.525
10.689	115.417	52.5208	241.394
10.69	114.258	51.4832	239.96
10.691	115.57	50.415	238.037
10.692	115.997	50.9949	241.943
10.693	116.455	51.239	239.166
10.694	115.753	50.8423	240.723
10.695	114.441	49.7131	242.249
10.696	114.929	49.2554	239.807
10.697	113.251	49.8962	242.645
10.698	112.183	49.6521	240.356
10.699	112.915	49.3469	238.739
10.7	113.251	49.3774	240.753
10.701	112.976	49.7131	238.19
10.702	113.037	49.9268	239.99
10.703	112.793	48.8586	242.157
10.704	113.8	47.9736	240.57
10.705	113.861	48.8586	244.69
10.706	113.007	48.9807	243.53
10.707	113.953	48.8281	242.981
10.708	114.899	49.2859	245.972
10.709	115.143	49.6216	243.103
10.71	114.227	50.1404	244.781
10.711	114.166	49.8352	246.002
10.712	115.845	49.3774	243.469
10.713	115.509	50.2014	246.613
10.714	113.831	49.9268	244.507
10.715	114.777	49.4385	244.843
10.716	115.662	49.8657	248.23
10.717	116.577	50.5981	244.446
10.718	115.692	51.1475	245.819
10.719	114.624	50.354	245.697
10.72	115.875	49.53	243.774
10.721	115.631	50.4456	247.223
10.722	114.044	50.1099	244.446
10.723	113.373	49.8657	243.744
10.724	113.861	49.4995	246.979
10.725	114.929	49.7131	243.774
10.726	115.082	50.7813	246.277
10.727	114.441	50.1099	245.514
10.728	114.777	48.5229	243.469
10.729	113.953	48.2178	246.735
10.73	112.213	47.699	244.11
10.731	110.809	47.0581	243.164
10.732	108.948	46.4783	244.904
10.733	106.445	44.6167	239.532
10.734	101.563	41.6565	238.892
10.735	91.9189	36.0107	231.14
10.736	82.6111	26.6724	218.414
10.737	75.2869	21.6064	216.248
10.738	72.9065	22.8271	209.839
10.739	72.9675	26.6113	206.329
10.74	73.4253	27.0386	205.475
10.741	70.3735	24.6277	200.531
10.742	66.1926	24.9023	205.505
10.743	65.7349	25.8179	213.837
10.744	69.1833	25.6958	221.466
10.745	74.4934	24.6887	231.567
10.746	76.5991	23.5291	237.366
10.747	81.0547	23.2544	240.753
10.748	83.9844	25.116	245.422
10.749	86.1206	29.0222	244.568
10.75	85.3882	32.7148	242.889
10.751	82.6416	32.4707	237.305
10.752	81.6345	30.365	230.896
10.753	82.0007	31.5247	230.621
10.754	82.8857	33.3557	230.255
10.755	84.259	33.4167	232.91
10.756	85.5408	31.2195	238.586
10.757	88.2263	28.8391	239.777
10.758	89.1724	29.0833	243.042
10.759	88.1348	29.541	243.042
10.76	88.0127	30.304	241.089
10.761	87.5549	31.2805	241.943
10.762	87.3413	31.6772	236.786
10.763	87.3413	31.3721	232.239
10.764	87.2192	30.7617	230.377
10.765	88.562	30.5481	226.776
10.766	87.9211	31.7078	229.675
10.767	86.4563	30.2124	231.201
10.768	85.9375	28.1372	232.056
10.769	85.2966	27.7405	236.481
10.77	84.5642	27.9236	233.917
10.771	84.6558	29.0833	233.276
10.772	84.7168	29.7852	232.819
10.773	84.7778	30.2734	227.081
10.774	83.1299	31.5552	226.044
10.775	81.3904	30.5176	222.992
10.776	80.9631	28.9612	220.825
10.777	81.2683	28.9612	224.03
10.778	81.7871	28.5339	222.504
10.779	82.7942	28.0457	224.396
10.78	82.8552	28.0457	226.501
10.781	84.9304	27.8015	224.091
10.782	84.8389	28.656	225.83
10.783	83.0078	29.1138	223.663
10.784	83.0078	29.3884	222.809
10.785	82.55	29.9683	225.403
10.786	82.489	30.365	222.565
10.787	82.3364	30.8533	224.792
10.788	82.6111	29.9988	226.379
10.789	85.4492	29.2664	225.25
10.79	88.2568	30.7617	230.164
10.791	87.8601	31.5552	227.844
10.792	87.3413	31.4636	226.959
10.793	87.4023	31.3721	229.828
10.794	88.2568	32.196	226.044
10.795	88.0737	34.0881	227.783
10.796	87.4329	34.5764	228.119
10.797	90.0574	33.7219	226.746
10.798	91.9495	34.0576	231.11
10.799	92.2546	34.4543	229.553
10.8	93.2007	34.4238	229.858
10.801	93.811	34.6985	232.727
10.802	95.5505	35.2783	229.523
10.803	95.3674	36.3464	231.415
10.804	93.6584	35.7361	230.804
10.805	94.4214	34.4543	228.882
10.806	94.3604	35.1257	232.33
10.807	94.4824	35.9497	229.797
10.808	95.0012	36.2244	230.194
10.809	95.7947	35.6445	231.842
10.81	97.7478	35.3394	229.034
10.811	98.1445	36.499	231.384
10.812	97.1985	36.1328	230.896
10.813	97.7478	35.5225	229.34
10.814	97.0459	36.2549	232.819
10.815	96.0388	36.1023	230.164
10.816	94.8792	36.0107	231.659
10.817	94.7266	36.0718	234.07
10.818	96.3745	36.499	231.781
10.819	96.3745	37.5977	233.948
10.82	96.4966	37.2925	232.269
10.821	97.3206	36.4685	231.018
10.822	97.8699	36.6821	233.765
10.823	96.9543	36.9873	230.988
10.824	95.9473	37.323	231.873
10.825	94.8792	36.1633	232.666
10.826	96.1304	36.4685	230.347
10.827	95.9167	37.8113	232.483
10.828	95.1538	37.9028	229.858
10.829	95.8557	37.323	228.241
10.83	96.1304	36.9568	231.14
10.831	96.8628	37.1704	227.997
10.832	96.5271	37.8113	229.706
10.833	95.9778	37.2009	230.865
10.834	97.5342	37.1704	228.455
10.835	97.7783	38.5132	232.727
10.836	96.6492	38.8184	230.591
10.837	97.6868	38.3606	230.713
10.838	98.2971	38.3911	234.009
10.839	99.3347	39.5813	231.049
10.84	100.159	40.5884	233.337
10.841	99.3347	40.1611	233.551
10.842	101.379	39.7339	231.873
10.843	101.929	40.8325	235.962
10.844	101.685	40.863	233.765
10.845	102.356	40.4968	234.467
10.846	103.271	39.856	237.488
10.847	104.279	40.1306	234.039
10.848	104.553	41.4124	236.328
10.849	103.973	41.6565	235.168
10.85	105.713	40.741	232.239
10.851	105.408	41.0461	234.589
10.852	105.896	40.3748	232.147
10.853	106.72	39.7034	232.391
10.854	107.269	40.0391	234.772
10.855	107.758	39.978	230.896
10.856	108.002	40.6799	232.727
10.857	107.056	39.978	231.323
10.858	107.788	39.5203	228.79
10.859	107.635	40.863	231.812
10.86	106.995	40.863	228.149
10.861	107.3	40.0085	228.424
10.862	107.91	39.4592	230.438
10.863	109.558	39.978	227.203
10.864	109.009	41.5344	229.98
10.865	108.124	41.2598	227.905
10.866	109.436	39.7949	226.715
10.867	109.497	40.3137	229.767
10.868	108.551	40.741	226.624
10.869	107.758	41.4429	227.295
10.87	106.964	41.5649	228.333
10.871	107.941	41.4429	225.342
10.872	107.178	42.4805	228.943
10.873	106.293	42.0532	227.478
10.874	107.178	41.1987	228.027
10.875	108.398	42.3889	232.727
10.876	108.795	42.9993	229.919
10.877	108.49	43.7317	231.995
10.878	107.941	43.7622	233.459
10.879	109.283	43.0298	231.293
10.88	108.246	44.9524	235.321
10.881	107.178	45.4407	233.582
10.882	107.971	44.7693	233.582
10.883	108.795	45.105	237.305
10.884	110.291	45.8679	234.619
10.885	111.023	46.7224	236.755
10.886	111.145	46.7834	237.335
10.887	113.19	46.6614	235.321
10.888	113.617	47.5159	238.525
10.889	112.396	47.3938	236.115
10.89	112.213	46.936	235.596
10.891	112.274	47.4243	238.525
10.892	113.007	48.0652	235.657
10.893	113.525	48.8586	237.793
10.894	113.586	48.0957	238.068
10.895	115.814	47.1802	236.908
10.896	117.249	48.0957	240.479
10.897	117.188	48.4924	238.129
10.898	117.523	48.0042	237.946
10.899	117.34	48.2483	240.234
10.9	117.706	48.0957	236.938
10.901	117.34	48.6755	239.105
10.902	116.821	48.7976	239.258
10.903	118.713	47.8516	237.213
10.904	119.476	48.7061	240.021
10.905	119.415	48.9197	237.701
10.906	120.148	48.7976	237.518
10.907	120.3	48.6145	239.563
10.908	121.338	48.4619	235.992
10.909	120.85	48.8586	238.281
10.91	119.69	48.7976	237.305
10.911	120.483	48.0347	235.779
10.912	120.056	49.0723	238.739
10.913	119.72	49.3164	235.626
10.914	119.781	48.584	236.664
10.915	119.202	47.8821	238.495
10.916	120.422	47.76	236.206
10.917	120.514	49.1943	239.532
10.918	119.69	49.3164	237.854
10.919	120.483	48.4924	236.298
10.92	120.514	48.5535	239.258
10.921	119.507	48.5229	235.779
10.922	118.988	49.0112	237.671
10.923	118.713	49.3774	238.678
10.924	120.483	48.7976	236.145
10.925	120.026	50.0793	238.922
10.926	119.171	49.9268	236.633
10.927	120.087	49.3774	235.809
10.928	120.544	50.2014	239.288
10.929	120.544	50.4761	235.962
10.93	119.873	50.354	238.159
10.931	119.385	50.1709	238.922
10.932	120.911	50.2625	236.877
10.933	120.605	51.6968	240.204
10.934	119.415	51.8799	237.732
10.935	119.995	50.9949	237.701
10.936	120.941	50.8118	241.272
10.937	121.277	51.178	238.312
10.938	121.49	51.9714	240.814
10.939	121.704	51.8494	241.364
10.94	122.62	51.5137	239.014
10.941	122.467	52.1851	242.615
10.942	121.613	52.2156	240.723
10.943	122.131	51.5747	240.57
10.944	122.192	52.063	243.835
10.945	122.894	52.2461	240.295
10.946	123.505	52.7954	242.859
10.947	123.383	52.887	243.073
10.948	125.214	52.3682	240.875
10.949	124.756	53.4363	244.141
10.95	123.749	52.948	241.76
10.951	123.84	51.8188	242.249
10.952	123.81	51.8494	244.904
10.953	124.207	52.1851	241.211
10.954	123.901	53.1616	244.202
10.955	122.894	52.9785	243.439
10.956	124.39	52.3376	241.455
10.957	125.122	52.2766	245.026
10.958	124.359	51.5747	241.791
10.959	124.268	51.6052	243.317
10.96	123.901	51.7273	245.239
10.961	124.756	51.5747	241.669
10.962	124.268	51.9714	244.934
10.963	122.772	51.6968	243.744
10.964	123.352	51.3306	242.432
10.965	123.291	52.4597	246.246
10.966	122.803	52.124	242.859
10.967	122.162	52.063	243.561
10.968	122.284	52.3682	245.239
10.969	123.871	52.4292	242.279
10.97	124.237	53.2532	246.246
10.971	123.077	52.887	245.27
10.972	124.146	52.124	243.805
10.973	123.962	52.3987	247.65
10.974	122.711	52.1851	244.751
10.975	122.223	52.7649	245.544
10.976	121.704	52.948	246.826
10.977	122.955	52.9175	243.469
10.978	123.352	53.2532	246.613
10.979	122.772	52.5818	245.422
10.98	124.176	51.6052	244.659
10.981	124.725	52.4597	248.077
10.982	124.542	52.0935	244.568
10.983	123.169	52.2461	245.453
10.984	123.016	52.3376	246.735
10.985	123.718	52.1851	243.011
10.986	123.322	53.0396	246.613
10.987	122.284	52.5818	244.69
10.988	123.718	52.002	243.896
10.989	124.512	52.5513	247.162
10.99	124.42	52.6733	243.774
10.991	124.542	52.948	245.667
10.992	124.268	52.2461	246.887
10.993	125.854	52.0325	244.446
10.994	125.671	53.2227	247.955
10.995	124.725	53.2532	245.27
10.996	124.908	52.8259	244.659
10.997	124.756	52.6428	247.589
10.998	125.061	52.3376	244.293
10.999	124.39	53.0396	247.375
11	123.505	53.0701	246.887
11.001	125.031	52.6428	245.026
11.002	124.786	53.1006	249.054
11.003	124.512	52.8564	247.009
11.004	124.847	52.9175	246.704
11.005	125.275	53.2837	250.214
11.006	125.549	53.0701	246.277
11.007	124.878	53.6804	249.512
11.008	123.657	53.5583	249.176
11.009	125.214	53.2837	247.864
11.01	125.122	54.3213	251.556
11.011	124.298	54.4128	248.26
11.012	124.329	54.1077	248.962
11.013	124.939	54.0466	252.014
11.014	126.16	53.9246	248.474
11.015	125.916	54.3823	251.678
11.016	124.268	54.2603	250.854
11.017	124.39	53.9246	249.115
11.018	123.81	54.718	252.533
11.019	122.894	54.5654	248.779
11.02	122.925	54.5654	249.695
11.021	123.26	53.894	251.77
11.022	124.817	53.4058	248.932
11.023	125.336	54.3518	251.74
11.024	124.969	54.2603	251.495
11.025	125.427	53.7109	249.634
11.026	124.878	53.772	253.387
11.027	123.047	53.5583	250.366
11.028	122.528	53.6804	251.587
11.029	122.162	53.6194	253.51
11.03	123.779	53.5278	249.817
11.031	125	54.1077	252.563
11.032	125.366	53.4363	251.404
11.033	126.434	52.8259	250.092
11.034	126.282	53.1006	253.204
11.035	125.153	52.7649	249.939
11.036	123.413	52.5513	250.916
11.037	121.582	51.9409	251.526
11.038	122.162	51.5137	247.742
11.039	122.07	52.6123	250.763
11.04	121.155	52.7649	248.199
11.041	122.101	52.124	246.796
11.042	122.498	51.4221	250.244
11.043	122.467	50.354	247.253
11.044	122.345	50.2319	250.336
11.045	121.033	49.8962	251.465
11.046	121.307	50.0793	248.657
11.047	120.453	51.3306	252.319
11.048	119.049	51.239	249.634
11.049	119.72	50.5066	248.413
11.05	119.995	50.415	251.953
11.051	120.483	50.3235	248.627
11.052	120.758	50.5066	251.343
11.053	120.209	49.8352	251.984
11.054	121.704	49.8047	249.237
11.055	121.124	51.0559	252.93
11.056	119.537	50.7813	250.366
11.057	119.263	50.5981	249.664
11.058	118.896	50.7813	252.228
11.059	119.171	50.6592	248.566
11.06	119.171	51.178	250.824
11.061	118.896	50.9949	251.068
11.062	120.483	50.9338	249.054
11.063	121.063	51.3916	253.479
11.064	119.659	50.8728	251.648
11.065	119.385	50.6592	252.38
11.066	119.598	50.9949	255.951
11.067	120.331	51.3	251.953
11.068	119.751	51.6052	254.364
11.069	119.019	51.3306	254.303
11.07	121.033	51.0864	252.045
11.071	121.735	52.1851	256.226
11.072	121.033	52.2156	252.563
11.073	120.911	50.7507	253.479
11.074	120.544	50.5981	256.378
11.075	121.399	50.8118	252.93
11.076	120.667	52.3987	255.371
11.077	119.843	52.4292	253.693
11.078	121.246	51.2695	251.495
11.079	122.192	51.6968	254.669
11.08	122.284	51.3611	251.282
11.081	121.948	51.3611	252.289
11.082	121.246	51.1169	254.12
11.083	122.162	50.6287	251.068
11.084	121.613	51.5137	254.333
11.085	119.934	51.3611	253.357
11.086	120.27	50.5981	252.686
11.087	120.728	50.7507	256.134
11.088	120.85	50.9338	252.93
11.089	121.46	51.1475	254.791
11.09	121.368	50.4761	255.646
11.091	123.108	50.5676	252.625
11.092	122.955	51.7273	256.134
11.093	121.948	51.8188	253.967
11.094	121.46	51.2695	252.991
11.095	121.033	51.5747	256.012
11.096	120.453	51.4832	252.136
11.097	119.934	51.5137	254.303
11.098	120.056	51.5137	254.974
11.099	122.528	51.0864	252.106
11.1	122.65	52.0935	255.707
11.101	121.552	52.4597	253.418
11.102	122.162	52.0325	252.808
11.103	121.765	52.5818	255.951
11.104	121.155	51.9409	252.441
11.105	120.575	51.9714	255.219
11.106	119.415	51.7578	256.104
11.107	120.789	51.4526	253.967
11.108	121.735	52.2156	257.874
11.109	121.887	52.1545	255.249
11.11	122.864	52.4292	254.913
11.111	122.04	53.0396	257.568
11.112	122.498	52.4292	253.693
11.113	121.246	51.8494	256.134
11.114	120.178	51.7273	256.622
11.115	121.124	51.4526	253.906
11.116	120.514	51.9104	257.416
11.117	118.622	50.5066	253.845
11.118	117.401	48.2788	253.418
11.119	113.831	46.9971	254.791
11.12	110.901	45.6848	250.061
11.121	106.598	43.8232	250.122
11.122	102.142	41.3208	246.49
11.123	99.3347	39.3372	241.089
11.124	95.3674	38.5437	241.028
11.125	90.9119	36.7432	234.894
11.126	87.7075	34.1797	231.75
11.127	85.3577	32.8674	232.819
11.128	84.1675	31.25	228.943
11.129	83.4045	29.7241	232.33
11.13	81.6345	29.5105	234.467
11.131	83.5266	29.9988	235.687
11.132	84.2896	30.8838	240.967
11.133	83.4656	30.4871	241.058
11.134	83.8318	30.2734	242.859
11.135	83.8013	31.25	246.674
11.136	85.7849	32.4402	245.483
11.137	87.0361	33.8745	248.688
11.138	86.8225	34.3018	249.603
11.139	89.2944	34.8206	249.42
11.14	90.3931	36.0107	253.082
11.141	90.6372	36.5601	251.556
11.142	90.3625	36.8652	252.319
11.143	90.1794	36.8042	254.395
11.144	91.6748	36.5601	251.892
11.145	92.1326	38.0859	253.815
11.146	91.3086	39.2151	252.808
11.147	92.1936	39.0015	250.336
11.148	92.7734	38.3301	253.662
11.149	91.9495	37.9028	250.824
11.15	92.6514	37.8723	251.587
11.151	92.7124	37.8418	253.265
11.152	93.9026	37.4756	249.725
11.153	93.6279	38.147	251.587
11.154	92.5903	37.8418	249.115
11.155	92.6819	37.0483	247.009
11.156	91.9189	37.6282	249.054
11.157	91.2476	37.9639	244.965
11.158	90.0879	37.5061	244.69
11.159	89.2334	36.377	245.117
11.16	91.3391	35.4309	241.821
11.161	91.5527	36.6211	243.774
11.162	91.4307	37.2009	240.479
11.163	92.2546	36.1938	238.098
11.164	92.0105	35.2783	239.594
11.165	90.6982	35.0952	234.711
11.166	89.5691	35.3088	235.901
11.167	88.1042	34.9121	235.413
11.168	89.325	34.3628	232.239
11.169	90.21	35.0342	235.291
11.17	89.6912	34.8816	233.246
11.171	91.3391	34.0881	233.368
11.172	91.98	34.6985	237.305
11.173	92.8345	35.1257	233.734
11.174	92.2241	35.8582	236.816
11.175	91.5833	35.3699	237.366
11.176	93.3533	35.4614	235.352
11.177	93.3533	37.2009	239.563
11.178	92.9871	38.3301	237.091
11.179	94.3604	38.3911	237.305
11.18	95.6726	38.7268	241.028
11.181	97.229	39.1846	237.671
11.182	97.8699	40.3748	241.18
11.183	97.8394	40.5579	241.699
11.184	100.006	40.802	239.99
11.185	100.128	41.8396	244.141
11.186	99.4873	42.4805	241.333
11.187	100.128	42.5415	241.974
11.188	100.708	43.2129	245.239
11.189	102.081	44.0369	242.157
11.19	102.264	44.4031	245.667
11.191	102.051	43.9758	246.216
11.192	104.004	43.9148	245.361
11.193	104.279	45.2271	249.908
11.194	103.943	45.5017	247.223
11.195	104.156	44.7693	247.284
11.196	104.309	44.5557	250.061
11.197	105.042	45.0439	246.674
11.198	105.286	46.8445	249.298
11.199	105.286	46.814	248.138
11.2	106.506	46.051	246.552
11.201	105.927	46.1426	249.634
11.202	105.469	46.1731	247.101
11.203	105.896	46.3562	248.016
11.204	106.14	46.2036	249.969
11.205	106.75	45.7458	246.552
11.206	106.445	45.929	249.268
11.207	105.469	46.2341	247.131
11.208	106.903	46.6003	246.155
11.209	106.934	46.9971	247.955
11.21	105.621	46.4172	244.507
11.211	104.279	45.7764	245.544
11.212	104.187	44.7998	247.589
11.213	106.232	44.3115	244.873
11.214	106.934	45.4407	247.955
11.215	106.201	46.2646	245.27
11.216	107.513	45.6543	244.08
11.217	108.215	45.5322	246.49
11.218	108.276	45.5627	242.432
11.219	106.873	46.0205	243.683
11.22	106.384	45.4407	244.659
11.221	107.635	44.8608	242.157
11.222	107.971	45.7458	245.575
11.223	107.33	46.6919	242.554
11.224	108.734	46.6003	242.584
11.225	109.65	46.5393	245.483
11.226	110.657	47.2412	242.371
11.227	109.955	47.699	244.202
11.228	109.253	47.0276	244.385
11.229	110.596	46.814	242.615
11.23	110.199	48.2788	246.887
11.231	108.643	48.7976	244.659
11.232	109.131	48.2483	245.667
11.233	109.619	47.6685	248.962
11.234	110.718	47.7295	246.246
11.235	111.389	48.6145	249.542
11.236	111.511	48.645	249.573
11.237	113.007	48.3704	246.704
11.238	112.915	49.3164	250.031
11.239	111.481	49.0417	246.857
11.24	111.206	48.1873	247.101
11.241	110.962	48.1262	249.847
11.242	110.962	48.645	245.544
11.243	111.023	48.9807	247.864
11.244	110.535	48.7976	246.429
11.245	112.64	47.9431	244.354
11.246	112.366	48.4009	247.284
11.247	111.511	48.1873	243.286
11.248	110.474	46.814	243.225
11.249	108.582	45.3186	244.263
11.25	107.758	44.4641	239.563
11.251	105.774	44.6777	241.76
11.252	103.363	44.4946	239.258
11.253	103.943	43.9148	237.122
11.254	103.821	43.6401	239.532
11.255	103.516	42.8467	236.633
11.256	104.126	42.8467	238.647
11.257	103.943	42.6636	240.784
11.258	105.194	42.2058	238.77
11.259	104.858	42.1753	242.615
11.26	103.851	41.8701	242.645
11.261	105.042	42.2058	242.798
11.262	105.164	43.396	246.399
11.263	104.095	44.0674	242.828
11.264	104.065	43.9148	244.324
11.265	104.431	43.335	245.361
11.266	106.201	43.9453	243.195
11.267	106.384	44.8914	246.979
11.268	105.225	44.8608	245.728
11.269	105.804	43.8843	246.124
11.27	105.835	43.8843	250.061
11.271	105.591	44.4946	247.223
11.272	104.156	45.4102	249.451
11.273	103.333	45.2881	249.878
11.274	104.614	45.1355	247.314
11.275	104.736	45.5933	251.007
11.276	103.912	45.3186	248.535
11.277	105.072	45.105	248.474
11.278	105.133	45.5017	251.617
11.279	104.523	45.1355	248.352
11.28	103.699	45.1965	250.397
11.281	102.875	44.4641	250.793
11.282	103.76	44.281	247.803
11.283	103.394	45.6848	250.671
11.284	102.325	45.7764	247.65
11.285	103.149	45.0439	246.735
11.286	103.302	44.7693	248.84
11.287	103.119	44.5251	244.598
11.288	103.058	44.7388	247.314
11.289	102.631	44.4336	247.07
11.29	104.431	43.9148	244.476
11.291	104.248	44.22	247.467
11.292	103.027	43.7317	243.561
11.293	102.936	43.7317	243.469
11.294	102.814	43.5486	245.483
11.295	102.631	43.5791	241.18
11.296	102.509	43.5791	243.835
11.297	101.654	42.6025	243.103
11.298	103.76	42.0532	242.126
11.299	104.523	43.0603	245.941
11.3	104.187	43.6707	242.432
11.301	104.095	43.2434	242.401
11.302	103.485	42.7246	244.843
11.303	104.553	42.5415	240.967
11.304	104.309	43.7927	244.171
11.305	103.577	43.9453	242.767
11.306	105.133	43.457	241.119
11.307	106.018	43.9453	244.965
11.308	106.506	44.6472	241.974
11.309	106.72	44.6777	243.134
11.31	106.262	44.22	244.69
11.311	107.239	43.7012	241.882
11.312	107.239	44.6167	245.209
11.313	106.537	45.2881	243.927
11.314	107.513	45.1965	242.401
11.315	107.574	45.929	245.483
11.316	107.391	45.8374	242.065
11.317	107.3	45.8069	244.232
11.318	107.544	45.166	246.368
11.319	109.406	45.166	243.347
11.32	109.589	46.4172	247.345
11.321	108.734	46.5698	245.239
11.322	109.558	45.7764	244.934
11.323	109.619	46.6003	248.566
11.324	108.673	46.9971	244.995
11.325	108.459	47.5769	247.009
11.326	108.856	47.1497	248.657
11.327	110.443	46.5088	245.3
11.328	110.87	47.8516	249.573
11.329	110.901	48.5535	247.528
11.33	112.457	48.5535	246.826
11.331	112.03	48.4009	250.305
11.332	111.298	48.3398	246.735
11.333	110.474	48.2483	248.535
11.334	109.711	47.9431	249.42
11.335	111.542	48.2483	246.643
11.336	111.694	49.408	249.573
11.337	111.542	49.4995	246.979
11.338	112.549	49.1333	246.399
11.339	113.129	48.4924	249.329
11.34	113.007	48.3704	246.002
11.341	112.823	49.3774	248.932
11.342	112.366	48.6145	248.566
11.343	113.464	48.2788	246.246
11.344	113.556	48.645	250.061
11.345	113.19	48.645	247.04
11.346	114.624	49.0723	247.65
11.347	115.112	49.7131	249.725
11.348	116.058	49.5605	245.087
11.349	115.692	49.9878	247.803
11.35	115.509	49.5605	247.314
11.351	116.852	49.408	245.361
11.352	116.821	49.9573	249.298
11.353	116.364	50.6287	246.338
11.354	116.943	50.2319	246.857
11.355	117.004	49.6826	248.932
11.356	117.798	50.3845	245.85
11.357	117.401	51.8188	248.322
11.358	117.004	51.8799	247.65
11.359	118.011	51.2695	245.483
11.36	118.011	51.3611	249.329
11.361	117.554	51.4832	247.192
11.362	118.256	50.9949	248.322
11.363	117.889	50.9338	251.312
11.364	119.171	50.9033	248.474
11.365	118.896	51.6968	251.221
11.366	118.5	52.063	250.275
11.367	119.324	51.7578	248.749
11.368	118.713	52.5818	251.465
11.369	118.073	52.7649	247.345
11.37	118.591	52.3376	248.199
11.371	118.958	51.8188	249.603
11.372	119.873	51.9409	246.246
11.373	120.117	52.3376	249.939
11.374	118.988	52.8259	248.322
11.375	120.453	52.3376	247.253
11.376	120.148	53.0701	250.061
11.377	118.958	53.3142	246.033
11.378	118.439	52.887	247.437
11.379	117.645	52.5513	248.23
11.38	119.69	52.9175	245.392
11.381	120.148	53.5889	249.084
11.382	119.476	53.1311	247.253
11.383	120.819	52.3376	247.742
11.384	120.239	52.7649	251.801
11.385	120.026	53.3142	248.474
11.386	119.72	53.3142	250.336
11.387	119.232	52.8259	250.244
11.388	120.819	52.8259	247.589
11.389	121.46	53.5583	250.916
11.39	121.002	54.0161	248.108
11.391	122.07	53.8025	248.23
11.392	121.735	53.772	250.854
11.393	121.063	54.1077	247.406
11.394	120.178	54.1992	250.092
11.395	119.568	53.5278	250.183
11.396	121.033	53.2532	247.62
11.397	121.063	53.6194	251.129
11.398	120.056	53.4973	247.772
11.399	120.422	53.6194	248.077
11.4	119.781	53.6499	250.214
11.401	119.354	53.5278	246.094
11.402	117.737	53.6804	248.657
11.403	116.455	52.5208	248.779
11.404	116.974	51.4526	247.62
11.405	117.645	52.3682	252.136
11.406	117.34	52.8259	249.054
11.407	117.828	52.6428	249.207
11.408	117.615	51.8188	251.556
11.409	118.103	51.7578	248.016
11.41	117.401	52.7954	250.58
11.411	115.601	52.887	249.939
11.412	116.333	51.6968	247.833
11.413	115.662	52.0325	251.282
11.414	115.082	52.0935	248.322
11.415	115.509	52.5818	249.298
11.416	115.265	52.6123	250.885
11.417	116.15	51.9104	247.345
11.418	115.967	52.063	250.244
11.419	114.685	51.5137	249.237
11.42	115.356	51.2085	247.803
11.421	114.838	51.8494	250.61
11.422	113.312	52.3376	246.552
11.423	112.396	51.7273	247.803
11.424	111.023	50.5676	249.237
11.425	112.122	50.0183	246.002
11.426	111.969	50.9644	249.725
11.427	111.084	50.9338	247.62
11.428	112.305	49.8657	246.429
11.429	112.061	49.8657	249.115
11.43	111.389	50.1709	245.605
11.431	110.687	49.8962	246.643
11.432	108.765	49.2249	247.04
11.433	109.375	48.7061	243.744
11.434	109.192	49.0723	246.643
11.435	108.185	48.7671	243.896
11.436	109.07	48.3093	242.828
11.437	108.856	49.0417	245.728
11.438	108.521	49.1333	241.882
11.439	107.819	48.4314	243.774
11.44	106.903	47.6074	244.354
11.441	108.276	47.1802	242.065
11.442	108.063	48.1262	245.453
11.443	107.208	48.4619	243.103
11.444	107.758	47.7295	242.889
11.445	107.788	47.8516	245.819
11.446	107.697	48.1567	242.493
11.447	108.093	48.1873	244.751
11.448	107.056	47.76	245.239
11.449	108.398	47.4243	243.256
11.45	108.521	48.1567	246.552
11.451	108.093	48.1873	244.873
11.452	109.222	47.9736	244.629
11.453	108.582	48.7366	247.986
11.454	108.734	49.3469	244.263
11.455	108.124	49.0723	246.582
11.456	107.422	48.0652	247.223
11.457	108.856	48.0042	244.415
11.458	108.887	48.9197	248.535
11.459	108.337	49.2859	245.544
11.46	108.795	48.584	245.361
11.461	107.788	48.2483	247.284
11.462	107.574	48.3093	243.53
11.463	105.652	48.4009	245.636
11.464	103.424	47.6685	244.537
11.465	103.821	46.5393	242.371
11.466	103.607	46.6309	245.605
11.467	102.997	46.5088	242.279
11.468	102.875	45.8374	242.798
11.469	102.356	45.8069	244.69
11.47	102.905	45.4712	240.875
11.471	101.624	45.4712	243.591
11.472	99.6704	44.342	242.31
11.473	99.3958	43.7012	241.028
11.474	98.8159	44.0063	244.446
11.475	98.2056	44.5251	240.936
11.476	98.1445	44.5557	242.096
11.477	97.9614	44.3726	243.225
11.478	99.2126	43.7317	239.99
11.479	99.0906	43.5791	243.134
11.48	97.8088	43.4875	241.608
11.481	98.2361	43.3044	240.082
11.482	96.8933	43.4875	243.103
11.483	95.6421	43.1213	240.143
11.484	94.3604	43.1824	240.814
11.485	93.9331	43.2739	241.974
11.486	95.0623	43.2129	238.922
11.487	95.4895	43.6096	241.73
11.488	95.1233	43.6096	240.753
11.489	96.3745	43.1213	240.082
11.49	96.405	43.396	243.835
11.491	95.4285	43.7012	240.997
11.492	94.8792	43.6401	242.218
11.493	93.9941	43.2129	243.805
11.494	95.3064	42.7856	241.241
11.495	95.1538	43.6096	244.293
11.496	95.0928	44.1284	242.34
11.497	96.7407	43.9453	240.753
11.498	97.1985	44.2505	243.835
11.499	96.8323	44.7998	239.838
11.5	96.4966	44.342	241.333
11.501	95.4895	43.6096	242.859
11.502	96.5881	43.4265	240.112
11.503	96.4355	43.9453	243.286
11.504	95.6116	44.5251	240.509
11.505	97.168	44.6777	239.96
11.506	97.4731	44.7388	242.31
11.507	97.6868	45.166	238.525
11.508	97.0459	45.3491	240.479
11.509	96.5576	44.4641	240.967
11.51	97.7783	43.3655	239.288
11.511	97.9309	44.0369	243.5
11.512	96.9849	44.5251	241.638
11.513	97.6563	44.4336	241.425
11.514	98.2361	44.9524	244.293
11.515	99.3652	45.105	240.356
11.516	99.0295	45.2271	242.401
11.517	98.3276	45.0439	242.035
11.518	100.403	44.5251	239.777
11.519	100.891	45.5017	243.042
11.52	100.372	45.929	239.99
11.521	100.342	45.7458	239.929
11.522	99.884	45.7458	242.584
11.523	100.769	45.8069	238.586
11.524	100.311	46.1731	241.058
11.525	99.4873	45.8069	239.594
11.526	100.983	45.5933	237.518
11.527	101.349	46.5088	240.875
11.528	100.83	46.7529	237.518
11.529	100.525	46.4783	238.312
11.53	99.9146	45.8984	240.814
11.531	100.342	45.5627	237.793
11.532	100.25	46.0815	240.906
11.533	99.4873	45.99	240.051
11.534	100.983	45.6848	237.762
11.535	100.647	45.7153	240.54
11.536	99.7925	44.4946	236.633
11.537	98.2056	43.6096	236.603
11.538	96.344	42.8772	237.152
11.539	94.8181	41.9922	232.086
11.54	92.8345	41.5649	233.154
11.541	90.21	40.2222	230.011
11.542	88.9282	38.6658	226.715
11.543	87.6465	37.8723	227.6
11.544	85.2966	37.0483	222.9
11.545	81.6345	35.0647	220.306
11.546	76.1719	30.8228	217.651
11.547	65.5518	24.9634	201.599
11.548	57.2205	17.4561	193.634
11.549	52.1851	15.1062	193.726
11.55	55.3894	20.0195	197.266
11.551	60.73	25.3601	201.965
11.552	61.3403	24.7498	204.193
11.553	58.9294	21.5454	204.254
11.554	56.7627	21.5759	208.893
11.555	59.9365	24.1394	215.302
11.556	64.209	25.3906	221.71
11.557	65.7349	24.292	227.051
11.558	68.3899	23.0103	230.286
11.559	70.2209	24.2615	232.88
11.56	71.8689	27.5269	231.934
11.561	72.2351	31.8604	231.903
11.562	71.2891	32.6538	227.295
11.563	70.8618	30.6702	219.696
11.564	70.5566	30.0903	217.01
11.565	71.0449	31.7078	215.149
11.566	73.5168	33.0505	217.438
11.567	74.0967	33.0505	224.67
11.568	74.707	30.7312	227.234
11.569	73.9441	28.6865	230.042
11.57	73.1812	28.595	232.117
11.571	74.1882	29.2969	229.645
11.572	74.4019	31.0364	229.523
11.573	73.8831	31.6162	225.433
11.574	75.3479	30.7617	220.398
11.575	76.7212	30.7007	218.933
11.576	76.5991	30.5786	214.661
11.577	75.3479	30.5786	215.912
11.578	73.7	29.4495	218.567
11.579	72.876	27.4658	218.445
11.58	72.5098	27.771	221.466
11.581	71.228	28.0457	219.604
11.582	72.9065	27.0996	215.668
11.583	74.0662	27.9541	215.118
11.584	75.4089	29.1443	209.442
11.585	74.1882	30.2429	206.757
11.586	72.052	29.7241	205.2
11.587	71.6858	27.5879	202.576
11.588	71.4417	26.2756	205.322
11.589	70.4346	26.0315	206.177
11.59	71.9604	25.9094	207.123
11.591	72.998	26.2756	210.052
11.592	74.4629	26.123	208.649
11.593	74.3103	26.4282	209.167
11.594	72.5403	27.0691	209.351
11.595	73.8525	27.4048	208.16
11.596	73.822	28.8391	210.266
11.597	72.9065	29.3579	208.16
11.598	72.2961	29.48	208.282
11.599	73.4253	28.9307	211.426
11.6	75.9888	28.656	209.656
11.601	77.9724	29.8157	212.311
11.602	77.6062	31.0669	212.769
11.603	78.8269	31.0364	210.327
11.604	78.9795	31.8298	212.982
11.605	78.6133	33.4778	210.236
11.606	79.0405	34.5764	210.297
11.607	79.8645	34.5154	213.013
11.608	82.0618	34.3018	211.487
11.609	82.7637	35.0952	215.668
11.61	82.55	34.8206	216.583
11.611	83.7402	34.4849	215.973
11.612	84.5032	35.553	219.543
11.613	83.8013	37.0178	217.468
11.614	83.6792	37.1094	217.285
11.615	83.2214	36.3159	218.719
11.616	85.2661	35.8276	215.942
11.617	85.8459	36.8042	217.865
11.618	86.3342	37.1399	217.499
11.619	87.616	36.8958	215.485
11.62	88.0737	37.3535	218.506
11.621	87.2192	38.0249	216.187
11.622	86.853	38.269	217.255
11.623	86.5479	38.2385	218.414
11.624	87.4939	37.5061	216.553
11.625	87.1582	38.1775	219.055
11.626	87.1887	38.269	218.475
11.627	89.325	37.9333	217.804
11.628	89.4775	38.4521	220.245
11.629	89.7217	38.6658	217.743
11.63	88.8062	38.4521	218.689
11.631	88.1042	37.9028	218.994
11.632	89.0198	37.5671	216.339
11.633	88.8977	38.5437	218.262
11.634	87.2498	38.6658	215.424
11.635	87.5244	37.8418	214.874
11.636	87.2192	37.323	217.102
11.637	88.4705	37.5977	214.844
11.638	88.5925	38.147	216.339
11.639	87.677	38.269	216.156
11.64	89.1724	37.2314	213.44
11.641	89.6606	37.6282	216.4
11.642	89.5081	37.9028	214.081
11.643	90.1794	38.4827	214.264
11.644	89.7827	39.0015	216.553
11.645	90.4846	38.8794	213.379
11.646	90.5457	39.2761	215.607
11.647	90.21	39.3982	215.515
11.648	91.8579	39.4897	214.447
11.649	92.5903	40.4663	218.353
11.65	93.3228	40.3137	216.37
11.651	93.7805	39.8865	217.072
11.652	94.0857	39.9475	219.879
11.653	95.0928	40.4358	217.438
11.654	94.7876	41.5649	219.696
11.655	93.9331	41.6565	219.025
11.656	94.6655	41.1072	217.01
11.657	94.9707	40.9851	220.612
11.658	95.4285	40.8325	218.323
11.659	96.3745	40.741	219.177
11.66	96.9849	40.9241	221.222
11.661	98.4802	40.8325	217.834
11.662	99.0906	41.1377	219.971
11.663	98.5413	40.8936	218.811
11.664	98.6938	40.6189	216.278
11.665	98.6938	41.0767	219.604
11.666	97.9004	41.3513	216.278
11.667	97.2595	41.1682	215.942
11.668	97.0459	40.802	217.01
11.669	98.7854	40.6799	213.348
11.67	99.4873	41.5039	216.156
11.671	99.2432	41.7175	214.874
11.672	100.494	41.3818	213.654
11.673	100.128	41.0156	216.309
11.674	99.7925	41.687	213.531
11.675	98.6938	42.6025	213.867
11.676	97.0459	42.2974	214.203
11.677	97.5037	41.3818	211.517
11.678	97.6868	42.1143	215.485
11.679	97.5647	42.9077	214.05
11.68	99.1516	42.7246	213.989
11.681	99.762	42.9993	217.743
11.682	100.403	43.0603	214.966
11.683	100.006	43.6096	217.834
11.684	99.1211	43.8232	218.872
11.685	100.22	44.0063	216.858
11.686	99.5483	45.0745	220.673
11.687	98.4497	45.4407	218.231
11.688	99.2432	45.2881	218.445
11.689	99.6399	45.6848	222.168
11.69	101.257	46.5088	219.116
11.691	101.715	47.0276	221.863
11.692	101.654	46.6614	222.839
11.693	103.394	46.2952	221.13
11.694	103.668	47.0276	225.281
11.695	103.058	47.5159	223.267
11.696	103.241	48.1873	223.206
11.697	102.966	48.3398	225.922
11.698	104.065	49.0417	222.778
11.699	104.614	49.3164	224.915
11.7	104.645	48.5229	225.281
11.701	106.75	47.821	224.091
11.702	106.873	48.8586	228.21
11.703	106.964	48.8586	225.983
11.704	107.391	49.0112	226.41
11.705	107.086	49.0417	228.546
11.706	107.361	49.2249	224.731
11.707	108.032	49.4995	227.173
11.708	107.422	49.1028	226.257
11.709	109.253	48.4924	223.907
11.71	110.168	49.1638	227.448
11.711	110.168	49.7742	224.579
11.712	110.504	49.8962	224.945
11.713	110.016	49.5911	226.959
11.714	110.443	49.469	223.541
11.715	110.107	49.6521	226.196
11.716	109.07	49.3774	224.579
11.717	110.718	48.7366	223.328
11.718	111.603	49.53	226.196
11.719	111.969	50.1404	222.961
11.72	111.298	50.3845	224.518
11.721	110.626	49.4385	225.952
11.722	111.633	48.7976	223.358
11.723	110.87	49.6216	227.02
11.724	110.413	49.8352	224.335
11.725	111.694	48.7976	223.694
11.726	112.579	49.4995	226.532
11.727	112.762	50.354	222.29
11.728	112.122	50.9338	224.426
11.729	110.992	50.0183	224.701
11.73	112.061	49.6826	221.741
11.731	111.206	50.5066	225.403
11.732	110.168	50.9033	223.267
11.733	111.206	50.9033	223.022
11.734	112.122	51.178	226.563
11.735	113.342	51.7883	223.022
11.736	113.129	52.4597	225.586
11.737	112.457	52.063	226.044
11.738	113.159	52.0325	223.755
11.739	112.915	53.0701	227.844
11.74	111.389	53.3447	225.311
11.741	111.847	53.1006	225.616
11.742	112.213	52.8564	229.279
11.743	114.136	52.9785	226.318
11.744	115.234	54.0466	229.828
11.745	115.57	54.2297	229.828
11.746	116.882	53.6499	227.386
11.747	117.035	54.0466	232.025
11.748	116.18	54.3823	229.401
11.749	116.15	54.5349	229.919
11.75	115.601	55.1758	233.429
11.751	117.004	55.4199	229.553
11.752	117.34	55.4199	232.91
11.753	117.767	55.2673	232.483
11.754	120.392	54.8096	230.988
11.755	120.789	55.9082	235.687
11.756	120.636	56.3049	232.483
11.757	120.544	55.6946	233.368
11.758	119.446	55.3589	235.382
11.759	119.72	55.2979	231.812
11.76	119.293	56.427	234.894
11.761	118.378	56.4575	233.673
11.762	119.751	55.9692	231.934
11.763	120.331	55.7251	235.687
11.764	120.392	55.3894	232.849
11.765	120.209	55.4199	234.65
11.766	119.629	55.5725	236.176
11.767	120.88	55.5725	232.452
11.768	119.69	56.427	235.382
11.769	118.378	55.8472	233.246
11.77	119.171	55.2063	232.666
11.771	119.385	55.603	236.542
11.772	119.354	56.7322	232.971
11.773	118.744	56.8237	234.772
11.774	118.164	56.427	235.962
11.775	119.568	56.5186	232.666
11.776	119.263	57.5256	236.877
11.777	118.408	57.6782	235.046
11.778	119.019	57.1594	234.741
11.779	119.72	57.0984	238.098
11.78	120.026	57.4951	234.863
11.781	119.629	58.197	237.061
11.782	118.591	58.8989	237.579
11.783	119.598	58.7158	234.924
11.784	119.385	58.5022	238.586
11.785	118.5	58.2886	236.664
11.786	119.904	57.9529	237.305
11.787	120.697	58.6243	240.601
11.788	121.552	59.082	237.244
11.789	121.948	59.2041	239.41
11.79	121.521	58.5632	239.99
11.791	122.711	58.2275	237.946
11.792	122.101	59.4788	241.638
11.793	121.277	59.3262	238.556
11.794	121.948	58.5938	238.464
11.795	121.643	58.8074	241.058
11.796	122.192	58.96	237.213
11.797	121.918	59.6008	239.99
11.798	121.552	59.082	239.868
11.799	123.199	58.3496	237.549
11.8	123.047	58.197	241.272
11.801	121.796	58.136	238.342
11.802	121.521	58.136	238.647
11.803	120.361	59.082	240.57
11.804	120.453	59.3262	236.45
11.805	119.659	58.8989	239.777
11.806	118.073	57.5562	239.655
11.807	119.232	56.7322	238.373
11.808	119.72	57.7393	243.347
11.809	119.537	57.9834	239.655
11.81	119.08	57.8613	240.936
11.811	117.706	57.312	242.798
11.812	117.92	57.2205	239.136
11.813	116.76	57.8308	243.347
11.814	114.594	57.5256	242.004
11.815	114.96	56.3354	240.112
11.816	114.594	56.366	243.683
11.817	113.953	56.0303	240.082
11.818	113.739	56.0913	241.638
11.819	112.152	56.2439	242.981
11.82	112.549	55.8777	239.319
11.821	110.962	55.481	242.371
11.822	108.459	53.8635	240.417
11.823	107.025	52.9175	239.136
11.824	105.011	52.5208	242.92
11.825	103.577	52.2766	239.166
11.826	101.715	51.5747	240.265
11.827	100.433	50.6287	241.302
11.828	100.372	49.1638	238.373
11.829	98.8159	48.6145	240.326
11.83	96.0693	47.5159	237.823
11.831	94.2078	45.4102	235.107
11.832	92.5598	44.0063	237.915
11.833	90.6067	43.7622	234.924
11.834	90.21	43.7012	234.985
11.835	88.8672	44.0063	236.298
11.836	89.7522	43.1213	233.521
11.837	89.2334	43.396	235.992
11.838	89.325	43.8232	235.931
11.839	91.2781	43.1213	236.572
11.84	91.98	43.3655	240.845
11.841	92.2546	43.1213	239.319
11.842	92.4377	43.1213	241.547
11.843	91.6443	43.0603	243.225
11.844	93.0176	43.4875	241.821
11.845	93.0481	44.7388	244.293
11.846	92.1326	45.4407	241.547
11.847	92.7734	45.105	240.479
11.848	92.7429	44.7998	243.408
11.849	93.4753	45.1355	240.204
11.85	93.689	45.7153	242.462
11.851	92.9565	45.2271	243.408
11.852	94.2688	44.5862	241.119
11.853	93.6584	44.7083	244.629
11.854	92.7429	44.6777	242.31
11.855	93.0176	44.8303	242.279
11.856	92.4683	45.6543	244.141
11.857	92.6819	46.2646	239.319
11.858	92.041	45.99	240.234
11.859	91.4612	45.8069	239.349
11.86	92.1936	45.2881	237.152
11.861	92.2546	45.8679	240.723
11.862	91.5222	45.2881	238.464
11.863	91.5833	44.9219	238.831
11.864	91.2476	44.9219	241.302
11.865	92.2546	45.2576	237.061
11.866	91.8579	46.5088	239.349
11.867	90.8813	46.936	237.762
11.868	91.7358	46.0205	234.192
11.869	91.8579	45.6543	237.427
11.87	91.7053	45.5627	234.924
11.871	93.0176	45.4102	235.352
11.872	93.6279	45.7458	238.464
11.873	95.2454	45.6848	235.138
11.874	95.6116	46.051	238.098
11.875	95.3979	45.8984	237.915
11.876	96.9238	45.8069	236.176
11.877	97.29	47.0886	239.777
11.878	97.168	47.3938	236.542
11.879	97.29	47.5769	236.725
11.88	97.5342	47.2107	239.349
11.881	99.3958	47.5464	236.42
11.882	99.9146	48.1873	240.082
11.883	99.7009	48.4619	239.96
11.884	101.685	47.5769	238.586
11.885	102.539	47.9431	242.188
11.886	102.631	48.5535	238.8
11.887	102.264	50.0793	239.166
11.888	101.257	50.1709	240.448
11.889	101.501	49.8962	236.908
11.89	101.257	49.7437	240.814
11.891	100.677	49.1943	240.082
11.892	101.837	48.9807	240.265
11.893	103.058	49.408	243.988
11.894	104.248	50.1099	240.967
11.895	104.279	50.9949	242.31
11.896	103.729	51.0254	243.439
11.897	104.492	50.6897	240.295
11.898	103.363	51.3916	244.293
11.899	101.99	51.1475	241.699
11.9	101.929	50.5676	241.76
11.901	101.715	50.6592	244.934
11.902	103.333	51.3611	241.669
11.903	103.882	52.5208	244.537
11.904	103.973	52.5513	245.056
11.905	105.255	52.002	242.218
11.906	105.621	52.002	245.728
11.907	104.248	52.1851	242.584
11.908	104.126	52.0935	242.462
11.909	102.661	52.5208	244.568
11.91	103.088	53.0701	241.089
11.911	102.814	53.4668	243.225
11.912	102.631	52.6123	243.774
11.913	104.95	51.7883	241.669
11.914	106.781	52.6428	246.429
11.915	106.72	53.2227	243.134
11.916	107.452	52.6428	243.195
11.917	106.689	52.0325	245.728
11.918	107.147	52.2156	241.943
11.919	106.842	53.0396	244.995
11.92	105.988	53.1006	244.904
11.921	107.758	52.6428	242.218
11.922	108.429	52.887	245.392
11.923	108.49	52.9785	242.218
11.924	109.558	52.887	242.401
11.925	109.68	52.9175	244.904
11.926	110.748	52.9785	241.241
11.927	110.046	53.3447	244.019
11.928	108.521	53.009	243.042
11.929	109.65	52.8259	240.845
11.93	109.467	53.3447	244.659
11.931	108.673	53.6499	241.394
11.932	107.91	53.6194	242.92
11.933	108.032	53.4973	244.873
11.934	109.741	53.6194	242.34
11.935	109.741	54.4739	246.368
11.936	108.551	54.1077	245.087
11.937	109.436	53.4668	244.598
11.938	109.802	53.5889	249.146
11.939	109.314	54.2297	245.575
11.94	108.826	54.718	247.498
11.941	107.574	54.9011	248.505
11.942	108.887	54.5959	244.934
11.943	109.344	55.4504	248.627
11.944	108.704	55.481	246.002
11.945	109.863	54.9316	245.483
11.946	110.352	55.0842	248.535
11.947	111.115	55.1453	245.392
11.948	110.474	55.7251	247.345
11.949	109.955	55.9082	247.528
11.95	110.718	55.8472	244.202
11.951	110.626	56.3354	247.009
11.952	109.558	56.0913	244.324
11.953	110.87	56.0303	243.561
11.954	112.305	55.542	246.368
11.955	113.586	55.1453	243.652
11.956	114.319	55.9692	246.002
11.957	114.044	55.9692	246.796
11.958	115.753	55.2368	244.232
11.959	114.685	56.0608	247.925
11.96	113.647	55.8167	245.178
11.961	114.41	55.2673	244.751
11.962	114.899	55.603	247.62
11.963	115.997	55.5725	243.744
11.964	116.18	56.2744	245.422
11.965	116.302	55.8777	245.422
11.966	118.225	55.8777	243.652
11.967	117.767	56.0303	247.284
11.968	116.486	55.603	244.965
11.969	115.631	55.2063	245.239
11.97	114.655	55.3894	247.223
11.971	114.838	55.603	243.134
11.972	114.319	55.9998	246.033
11.973	113.129	56.488	245.392
11.974	114.655	55.9082	243.896
11.975	114.624	55.7861	247.955
11.976	113.403	54.9316	245.88
11.977	112.976	54.8706	248.077
11.978	111.694	55.1453	250.458
11.979	113.037	55.2673	247.406
11.98	111.755	55.9387	250.061
11.981	110.657	55.542	248.81
11.982	111.725	55.3284	247.07
11.983	111.725	55.9082	250.702
11.984	110.413	56.0913	247.345
11.985	109.985	55.8472	248.688
11.986	109.741	55.5115	250.549
11.987	111.633	55.7251	247.375
11.988	111.511	56.5491	251.068
11.989	110.596	56.5491	248.901
11.99	111.664	55.6946	247.681
11.991	112.579	55.9998	250.763
11.992	112.671	56.0608	247.345
11.993	111.298	56.5796	248.535
11.994	110.077	56.5491	249.359
11.995	111.45	56.1829	246.399
11.996	111.511	56.427	249.878
11.997	111.145	55.9082	248.81
11.998	113.098	55.3589	247.955
11.999	114.349	55.5115	251.831
12	114.716	55.7556	248.077
12.001	114.594	55.6641	249.756
12.002	113.708	55.3589	250.305
12.003	114.929	55.5115	247.162
12.004	114.014	56.5186	250.397
12.005	112.579	56.2439	247.711
12.006	113.007	55.4199	247.131
12.007	113.8	55.2673	250.122
12.008	115.112	55.3589	246.857
12.009	115.295	55.7861	249.023
12.01	114.868	55.6946	249.481
12.011	116.425	55.4504	247.101
12.012	115.57	55.8777	250.092
12.013	113.647	55.2673	247.131
12.014	112.885	55.481	247.162
12.015	112.579	55.3284	249.329
12.016	112.946	55.1758	246.765
12.017	112.396	55.7251	248.901
12.018	111.877	55.1147	249.268
12.019	114.044	54.657	247.65
12.02	114.288	55.2673	251.404
12.021	113.068	55.2368	248.962
12.022	111.755	55.0232	249.451
12.023	110.84	55.0537	251.404
12.024	111.633	54.9622	247.559
12.025	110.992	55.481	250.427
12.026	110.046	55.2673	249.847
12.027	111.694	54.718	248.199
12.028	112.061	55.4504	251.099
12.029	112.061	54.8706	248.474
12.03	111.206	54.7485	249.298
12.031	110.168	54.5959	251.038
12.032	110.748	54.718	248.138
12.033	109.528	55.2979	250.397
12.034	108.032	54.4128	249.176
12.035	108.795	53.9246	247.498
12.036	109.344	54.1687	250.427
12.037	108.734	53.7415	247.009
12.038	108.246	53.4973	248.291
12.039	107.452	52.948	249.451
12.04	107.819	52.4597	246.643
12.041	106.506	53.1921	248.932
12.042	104.034	52.3376	246.857
12.043	102.936	50.1404	244.08
12.044	100.586	48.9807	246.246
12.045	97.1375	46.5393	240.57
12.046	93.4753	43.7317	238.831
12.047	89.7522	41.8701	237.579
12.048	87.9822	41.1682	232.422
12.049	86.2427	41.5649	231.781
12.05	83.6182	41.0767	228.882
12.051	81.9702	39.5813	225.677
12.052	80.0781	39.3066	229.065
12.053	79.4373	38.9709	228.607
12.054	79.895	39.0015	231.903
12.055	80.78	38.7878	236.572
12.056	83.8928	38.5742	236.633
12.057	85.083	39.5203	240.997
12.058	84.5032	40.4358	241.486
12.059	86.1816	41.2292	242.004
12.06	86.792	41.7786	244.263
12.061	86.7004	42.1753	241.852
12.062	86.4258	42.6331	242.035
12.063	86.5479	43.1519	243.103
12.064	88.562	43.8232	241.119
12.065	89.0198	45.4407	244.69
12.066	88.8062	44.8914	244.385
12.067	89.1724	43.9453	245.27
12.068	88.562	44.1284	248.84
12.069	88.5925	44.9829	245.911
12.07	87.7075	45.166	247.04
12.071	87.4329	45.0745	246.948
12.072	89.3555	45.5322	243.744
12.073	89.8132	46.2036	244.904
12.074	89.3555	46.4172	241.608
12.075	89.7217	45.8374	239.99
12.076	89.1418	45.4102	241.852
12.077	88.562	45.4102	239.258
12.078	87.1277	45.6543	241.302
12.079	85.3271	45.0439	241.15
12.08	87.1582	44.3115	238.586
12.081	87.738	44.8914	240.692
12.082	87.1582	45.166	237.854
12.083	87.9211	44.9524	236.847
12.084	88.2568	44.7998	238.77
12.085	88.9282	45.1965	234.68
12.086	87.7991	45.6848	235.748
12.087	86.8835	44.7388	235.443
12.088	88.7756	43.5181	233.246
12.089	89.6301	44.4946	237.152
12.09	89.5386	44.9219	234.375
12.091	90.6067	44.281	234.497
12.092	91.5527	43.8843	237.244
12.093	93.6584	44.0979	234.039
12.094	93.811	45.8069	236.084
12.095	92.3157	46.2341	235.687
12.096	93.9941	45.99	233.612
12.097	94.2993	46.2341	236.847
12.098	93.6584	46.1121	234.1
12.099	93.9026	46.5393	235.229
12.1	94.1467	46.6309	237.61
12.101	95.9473	46.875	234.741
12.102	95.8252	47.8516	237.762
12.103	94.4214	48.0042	237.244
12.104	95.4895	47.8516	236.053
12.105	96.1914	48.2483	239.99
12.106	96.3135	48.584	237.61
12.107	95.7947	49.0417	239.197
12.108	95.6116	49.4385	241.15
12.109	98.0225	49.4385	238.281
12.11	98.5107	50.7813	241.577
12.111	96.8323	50.9644	240.204
12.112	97.1069	50.415	239.319
12.113	97.6563	50.6592	243.195
12.114	97.6563	50.7202	239.99
12.115	96.9238	50.9644	241.455
12.116	96.4661	51.5747	242.249
12.117	98.7854	51.9409	239.777
12.118	99.2737	52.8259	242.31
12.119	98.9075	52.1545	240.57
12.12	99.6094	52.2766	239.532
12.121	99.9146	52.7954	242.828
12.122	100.25	53.0701	239.624
12.123	99.8535	53.2837	241.394
12.124	99.1211	52.5818	242.828
12.125	100.861	52.4902	240.936
12.126	101.41	53.6194	244.232
12.127	101.44	53.4668	242.493
12.128	102.478	53.1921	241.394
12.129	103.577	52.8259	244.354
12.13	104.492	52.7954	241.058
12.131	104.706	53.4668	242.645
12.132	104.218	53.2532	242.981
12.133	104.95	53.1311	240.234
12.134	104.889	53.4973	242.798
12.135	104.065	52.8564	240.814
12.136	104.675	52.5513	240.631
12.137	104.706	53.009	242.493
12.138	105.865	53.6194	238.556
12.139	105.804	53.5889	239.624
12.14	105.377	53.6194	239.319
12.141	107.208	53.1311	236.725
12.142	107.3	53.8635	240.082
12.143	105.621	53.8635	237.854
12.144	103.516	53.3447	237.976
12.145	102.997	53.4668	240.814
12.146	104.797	53.5278	238.129
12.147	104.645	54.6265	241.76
12.148	103.119	54.9011	241.394
12.149	104.645	54.6875	239.563
12.15	105.774	55.0842	243.347
12.151	105.682	55.2063	240.814
12.152	104.767	55.3589	241.73
12.153	103.027	55.5725	244.476
12.154	103.516	55.4504	241.455
12.155	103.119	56.2439	244.72
12.156	102.509	56.6406	244.08
12.157	104.645	56.7627	242.523
12.158	105.804	57.6782	245.697
12.159	106.323	57.7393	242.065
12.16	105.713	57.4036	243.103
12.161	106.14	56.7932	244.72
12.162	107.422	57.312	241.669
12.163	107.33	58.3801	244.537
12.164	105.499	58.2581	242.92
12.165	105.896	57.4646	240.967
12.166	107.025	57.1594	244.537
12.167	107.727	57.4951	240.753
12.168	107.971	57.8918	241.852
12.169	108.398	57.373	242.645
12.17	110.809	56.8848	238.708
12.171	110.626	57.373	241.669
12.172	109.009	56.6101	240.021
12.173	108.978	55.9082	238.037
12.174	109.131	55.9692	240.936
12.175	108.948	55.6641	237.152
12.176	108.246	55.1147	237.305
12.177	107.452	54.2603	237.701
12.178	108.124	53.8025	233.582
12.179	106.354	53.4363	235.413
12.18	103.577	51.2085	232.269
12.181	100.983	49.0417	229.95
12.182	97.4121	45.5322	229.462
12.183	92.4072	41.1072	222.87
12.184	86.8225	39.2151	220.917
12.185	82.3975	38.6353	217.957
12.186	81.3599	37.8113	212.28
12.187	80.2002	37.4451	212.463
12.188	77.6367	36.8652	210.968
12.189	75.8667	35.9192	212.219
12.19	75.6531	35.9192	218.567
12.191	76.7212	36.4075	221.161
12.192	77.2095	37.2314	227.051
12.193	78.186	36.6821	231.934
12.194	80.9937	36.9263	233.917
12.195	82.9163	38.3911	239.014
12.196	82.3059	40.1306	238.647
12.197	82.428	40.5579	237.885
12.198	81.7261	41.0461	239.044
12.199	81.7871	42.2974	234.894
12.2	80.9937	43.6707	235.291
12.201	80.0781	43.4875	234.528
12.202	81.8787	42.7551	232.941
12.203	82.3364	43.1824	236.511
12.204	81.4819	42.6331	235.535
12.205	81.4209	41.9312	235.901
12.206	80.78	41.7175	237.915
12.207	80.9021	41.9617	235.168
12.208	79.4373	42.6941	235.931
12.209	77.9724	42.1143	235.321
12.21	79.4983	41.626	232.452
12.211	80.3528	41.9617	233.765
12.212	80.9937	41.8396	230.164
12.213	81.7566	41.1377	229.34
12.214	81.7261	40.5884	231.415
12.215	81.6345	40.5273	228.455
12.216	80.9326	41.0156	230.347
12.217	79.9866	39.9475	229.401
12.218	81.1768	39.2761	227.478
12.219	81.9092	40.2832	229.004
12.22	82.1228	40.3748	225.189
12.221	82.7637	40.4358	223.45
12.222	83.6487	39.7034	224.06
12.223	85.4187	39.3982	220.398
12.224	85.8765	39.5813	221.985
12.225	85.1746	38.4521	220.367
12.226	86.3037	38.0859	219.055
12.227	86.5784	38.4216	221.863
12.228	85.907	38.6658	219.727
12.229	84.7473	38.5132	220.673
12.23	85.1135	37.8418	222.382
12.231	87.7991	37.9028	220.001
12.232	88.1653	39.4897	223.297
12.233	87.3108	39.4592	222.015
12.234	87.5549	38.6658	221.191
12.235	87.9517	39.0625	224.823
12.236	87.7991	39.4592	221.863
12.237	85.9985	39.9475	223.816
12.238	84.5337	39.978	225.128
12.239	86.5784	40.1001	222.321
12.24	86.5173	41.4429	225.372
12.241	85.2356	42.0837	223.45
12.242	86.4258	41.7175	222.87
12.243	87.1887	41.748	226.379
12.244	88.2568	42.0837	223.999
12.245	87.2803	42.6636	225.891
12.246	85.5103	42.1448	227.173
12.247	86.3647	42.2363	225.555
12.248	86.0291	43.396	228.607
12.249	84.198	43.8538	226.624
12.25	84.1064	43.2739	226.624
12.251	84.3811	42.9077	229.675
12.252	86.7615	42.8162	227.417
12.253	87.4023	43.7012	229.523
12.254	87.5244	43.7317	229.675
12.255	88.6841	43.396	227.539
12.256	88.8977	43.9453	230.652
12.257	87.8906	43.5181	228.119
12.258	87.1887	43.396	228.638
12.259	87.4023	43.457	230.896
12.26	88.501	43.5486	227.844
12.261	88.5925	44.3726	229.095
12.262	88.9893	44.0979	228.79
12.263	91.7053	43.7012	226.288
12.264	92.6514	43.9148	229.645
12.265	91.7053	43.6707	226.746
12.266	91.4612	42.4805	226.959
12.267	91.0645	41.7175	228.699
12.268	91.7664	41.9922	225.464
12.269	91.4307	43.0908	227.112
12.27	90.3625	43.5486	225.525
12.271	91.7358	43.1824	223.419
12.272	92.1326	43.0603	225.891
12.273	92.0105	42.6331	223.358
12.274	92.2241	41.5039	224.884
12.275	92.5598	41.2292	227.142
12.276	94.1772	41.4734	224.457
12.277	93.9026	42.9077	226.898
12.278	92.3157	43.0603	225.189
12.279	93.0786	42.7246	224.06
12.28	93.0786	43.1824	226.99
12.281	92.4988	43.6707	224.487
12.282	92.041	43.6096	225.342
12.283	91.5833	43.5486	226.99
12.284	93.4448	43.8538	224.884
12.285	93.9636	44.9524	228.821
12.286	92.6514	45.4407	227.997
12.287	93.3838	45.105	227.57
12.288	92.9871	45.166	231.293
12.289	92.7429	45.2271	228.363
12.29	91.5833	45.99	229.675
12.291	90.7898	45.99	230.347
12.292	92.3462	46.3257	227.936
12.293	91.9495	47.1802	231.049
12.294	90.9424	47.1497	229.797
12.295	92.2241	46.6309	229.706
12.296	92.6514	46.6309	232.88
12.297	92.9565	46.5393	229.828
12.298	92.9565	46.5698	231.567
12.299	92.6514	46.4783	231.75
12.3	94.3604	46.6309	228.516
12.301	94.1467	47.821	230.774
12.302	93.3533	47.7905	227.905
12.303	94.2383	46.875	226.471
12.304	94.3604	47.1497	229.523
12.305	95.2759	47.3022	225.555
12.306	96.0388	47.4854	227.142
12.307	96.4661	47.2107	227.356
12.308	99.5789	46.814	224.701
12.309	99.6704	47.4548	227.936
12.31	98.5718	47.76	225.403
12.311	98.175	47.5159	225.098
12.312	97.7173	47.8821	227.142
12.313	98.8159	48.0652	223.969
12.314	98.8159	48.4009	225.8
12.315	98.5413	47.6379	225.555
12.316	100.83	46.7224	224.792
12.317	102.264	47.4854	228.668
12.318	102.112	48.1567	226.196
12.319	101.624	47.9736	227.051
12.32	100.8	47.6685	229.126
12.321	100.647	47.8821	226.105
12.322	99.6704	48.7976	229.248
12.323	97.9919	49.0723	228.882
12.324	99.9756	48.8892	227.631
12.325	100.922	49.3774	231.354
12.326	101.41	49.4385	228.973
12.327	102.325	49.8047	230.652
12.328	102.203	49.7742	233.276
12.329	102.905	50.1099	230.347
12.33	100.983	50.9338	233.734
12.331	98.7854	50.6592	232.666
12.332	98.9685	50.7507	231.354
12.333	99.2126	51.5137	234.558
12.334	99.5178	51.6357	232.056
12.335	99.9146	51.5442	233.246
12.336	100.769	51.1169	235.687
12.337	102.783	50.8728	233.826
12.338	102.478	51.7273	237.396
12.339	100.616	52.0325	235.565
12.34	101.044	51.5137	234.222
12.341	100.433	51.6663	236.938
12.342	99.5483	51.6968	233.795
12.343	99.2126	51.9714	234.924
12.344	99.9146	51.7578	235.687
12.345	102.478	50.9949	232.819
12.346	102.295	51.9409	235.687
12.347	102.02	51.9409	233.704
12.348	103.455	51.7578	232.178
12.349	103.18	51.8494	235.016
12.35	102.722	51.7273	231.11
12.351	101.99	51.6052	232.422
12.352	101.715	51.0559	232.452
12.353	103.516	50.6287	229.767
12.354	103.271	51.5137	232.788
12.355	102.112	51.6357	229.95
12.356	103.394	50.8728	229.492
12.357	103.882	50.415	232.208
12.358	104.523	50.354	228.973
12.359	103.79	50.5371	231.262
12.36	103.455	50.2014	231.262
12.361	105.53	49.9573	229.004
12.362	105.713	50.2319	232.635
12.363	104.187	49.9878	229.828
12.364	104.065	49.8657	229.98
12.365	104.065	50.293	232.33
12.366	105.103	50.5066	229.095
12.367	104.645	50.9644	231.262
12.368	103.516	50.8728	230.988
12.369	105.682	50.415	229.675
12.37	105.225	51.1169	233.215
12.371	103.729	50.5676	230.591
12.372	101.746	49.3164	231.903
12.373	99.6704	48.4314	233.917
12.374	98.6633	48.3398	230.804
12.375	95.0317	48.2788	232.605
12.376	90.9119	46.2952	230.499
12.377	88.6536	43.8843	227.203
12.378	86.5173	42.7246	228.821
12.379	82.6111	41.0156	224.579
12.38	79.1626	38.9099	222.076
12.381	76.3855	36.8042	221.893
12.382	73.9441	36.1023	217.041
12.383	71.2891	35.8276	216.095
12.384	68.8782	35.2478	216.553
12.385	69.8242	34.5459	217.01
12.386	71.2891	35.8276	221.588
12.387	72.4182	36.0718	223.206
12.388	74.2188	34.5764	225.067
12.389	75.0122	35.0037	229.767
12.39	77.3621	35.9192	230.896
12.391	78.2471	37.2009	233.795
12.392	77.8809	37.5061	234.772
12.393	78.7354	37.4146	233.826
12.394	79.5898	38.8794	235.901
12.395	79.7729	39.6423	233.368
12.396	80.5359	41.0156	233.856
12.397	80.2002	40.9851	234.833
12.398	81.2378	40.4053	232.727
12.399	81.3599	40.3137	234.894
12.4	80.2307	39.8254	234.558
12.401	81.3599	39.7339	234.65
12.402	81.604	40.5579	237.549
12.403	82.6416	40.741	234.436
12.404	81.8176	41.1072	234.467
12.405	81.7566	40.9241	234.314
12.406	83.1299	40.5884	230.438
12.407	82.1838	41.2903	232.88
12.408	80.1086	40.9241	230.591
12.409	80.2612	39.856	230.072
12.41	80.0781	39.7644	232.483
12.411	80.5664	40.4053	229.309
12.412	80.2307	40.6799	230.713
12.413	79.5593	40.4663	230.835
12.414	81.3599	40.1001	227.966
12.415	81.4819	40.8936	230.072
12.416	79.0405	40.9546	226.471
12.417	77.8503	40.2222	224.976
12.418	76.9653	39.917	227.264
12.419	77.3926	39.7949	223.663
12.42	77.4231	40.2527	224.884
12.421	77.0264	39.5508	226.318
12.422	79.5898	39.3372	223.602
12.423	81.4514	40.3748	226.898
12.424	81.0852	40.802	224.701
12.425	81.3904	40.0696	223.846
12.426	80.5054	39.6729	227.081
12.427	80.5969	39.8865	224.304
12.428	80.4138	40.9241	226.837
12.429	80.4138	41.1682	227.783
12.43	83.3435	40.741	224.976
12.431	84.5947	41.7175	228.699
12.432	84.9304	42.2363	226.41
12.433	86.3037	42.0532	226.044
12.434	86.7004	42.2363	228.973
12.435	87.616	42.7246	225.281
12.436	87.4939	43.1824	227.325
12.437	86.7004	42.9077	227.997
12.438	88.3789	43.1519	226.074
12.439	88.9893	44.4946	229.889
12.44	88.7146	44.9829	227.509
12.441	89.2639	44.4031	227.966
12.442	88.9587	44.0063	230.957
12.443	91.3086	43.8843	228.607
12.444	91.9189	44.6777	231.964
12.445	91.4612	45.3491	231.384
12.446	93.2007	44.6167	230.164
12.447	93.4753	44.7388	233.337
12.448	92.7734	45.0134	230.743
12.449	92.2852	45.2576	231.628
12.45	92.1936	45.2576	233.337
12.451	93.7195	45.166	229.919
12.452	93.811	46.0815	232.727
12.453	92.2546	46.1731	230.957
12.454	94.0552	46.0205	229.98
12.455	95.0317	46.2952	233.429
12.456	95.1233	46.5088	230.682
12.457	94.0247	46.3257	232.086
12.458	92.9871	46.051	234.039
12.459	94.2078	46.1121	231.384
12.46	94.0552	47.6379	234.07
12.461	92.6514	47.76	232.605
12.462	92.804	47.3328	231.873
12.463	93.3533	46.5393	235.016
12.464	93.7195	46.6919	232.666
12.465	94.5129	47.1497	234.375
12.466	95.0928	46.7834	235.748
12.467	96.8323	46.5393	233.215
12.468	96.2524	47.0276	235.596
12.469	94.6045	47.4854	233.521
12.47	94.9707	47.2412	231.72
12.471	94.574	46.875	234.253
12.472	95.0928	46.5393	230.499
12.473	94.9097	46.936	232.208
12.474	95.3674	47.2107	232.178
12.475	98.3887	47.3633	229.34
12.476	98.938	47.76	232.666
12.477	97.9004	47.2107	230.743
12.478	97.9309	46.6003	230.804
12.479	97.6257	46.6309	233.307
12.48	97.7478	47.3938	229.919
12.481	97.168	48.1567	231.445
12.482	96.0999	47.699	231.293
12.483	98.3276	47.1497	229.98
12.484	98.9075	47.8516	233.765
12.485	98.3887	47.7295	231.689
12.486	98.2666	47.1802	233.093
12.487	98.6328	46.3562	235.779
12.488	99.884	46.7224	232.391
12.489	99.4263	48.0042	234.985
12.49	97.9919	48.2178	233.917
12.491	99.1211	47.5464	231.354
12.492	99.2737	48.0957	235.26
12.493	98.877	48.0347	231.995
12.494	98.6938	47.9431	232.513
12.495	98.3276	47.7295	234.253
12.496	99.8535	47.5159	231.171
12.497	99.9146	48.4619	234.589
12.498	99.6094	48.8586	233.459
12.499	100.952	48.7671	230.988
12.5	101.227	48.9197	234.619
12.501	99.9756	48.645	230.927
12.502	99.1516	48.645	231.964
12.503	98.3276	49.0723	233.643
12.504	99.9451	49.408	230.164
12.505	99.9146	49.7131	233.49
12.506	99.0295	49.0723	232.91
12.507	101.257	48.8586	231.995
12.508	103.027	49.9878	236.145
12.509	102.905	50.1099	232.239
12.51	102.356	50.1709	233.337
12.511	102.295	49.5605	235.077
12.512	103.577	49.2554	232.269
12.513	103.302	50.8728	236.389
12.514	102.783	51.239	235.046
12.515	103.668	50.7813	233.582
12.516	104.462	51.0559	237.762
12.517	105.347	51.0864	234.65
12.518	104.858	51.4832	236.908
12.519	104.797	51.4526	238.281
12.52	106.842	50.9949	235.352
12.521	107.056	51.3916	238.922
12.522	105.469	51.4526	237.701
12.523	105.957	51.7578	236.847
12.524	105.804	52.2461	239.685
12.525	105.804	52.4292	235.87
12.526	104.584	52.3376	238.525
12.527	103.943	50.9033	239.319
12.528	105.835	50.354	237.64
12.529	106.537	51.6357	241.516
12.53	105.591	52.5208	239.105
12.531	105.896	52.4902	238.617
12.532	105.927	51.9714	240.997
12.533	106.049	51.8799	237.579
12.534	105.103	52.3376	240.784
12.535	103.729	52.124	240.631
12.536	105.621	51.4221	238.312
12.537	106.14	52.063	242.096
12.538	105.499	52.9175	237.976
12.539	105.621	52.5818	238.464
12.54	105.194	52.5818	240.173
12.541	106.14	52.4902	236.725
12.542	104.98	52.5208	238.983
12.543	104.004	52.063	238.373
12.544	105.53	51.7273	235.962
12.545	106.14	52.2766	239.624
12.546	104.828	52.6733	236.115
12.547	105.194	52.5513	236.298
12.548	105.103	51.8494	238.647
12.549	106.323	51.7883	235.016
12.55	106.262	52.5208	238.403
12.551	105.316	51.8188	237.549
12.552	106.415	51.1169	235.779
12.553	106.781	51.3916	239.349
12.554	106.506	51.2085	236.45
12.555	106.506	51.5442	237.396
12.556	106.476	51.2695	239.197
12.557	107.513	50.7202	235.321
12.558	106.873	50.6287	237.976
12.559	105.377	50.3845	236.664
12.56	105.469	50.2319	234.68
12.561	105.347	50.5981	237.427
12.562	105.103	49.4385	233.795
12.563	103.271	48.3704	235.168
12.564	102.325	47.6379	236.45
12.565	103.546	47.5159	233.368
12.566	102.783	47.8516	236.328
12.567	99.6704	47.4854	233.887
12.568	98.2971	46.5088	232.91
12.569	96.9543	45.0439	235.382
12.57	95.2148	44.0369	232.33
12.571	93.2922	44.1284	234.07
12.572	91.2476	43.1213	234.497
12.573	91.4917	41.9006	231.079
12.574	89.1113	41.1072	234.07
12.575	84.7778	39.6118	231.506
12.576	81.1768	37.7502	228.699
12.577	78.2166	36.2854	229.553
12.578	74.4324	34.8816	224.091
12.579	70.4346	33.5999	221.771
12.58	68.7561	32.5012	221.527
12.581	69.9463	32.3792	218.903
12.582	71.167	34.3323	223.083
12.583	70.1904	35.0037	223.358
12.584	70.282	33.844	224.396
12.585	69.7937	32.9285	228.729
12.586	70.5872	33.5388	230.377
12.587	71.0754	34.8206	232.819
12.588	70.8313	34.79	234.68
12.589	72.7844	34.8816	234.1
12.59	74.646	35.6445	236.603
12.591	74.5544	36.1938	234.924
12.592	75.4395	37.0483	234.131
12.593	75.1343	37.6587	235.168
12.594	75.5005	37.5671	231.628
12.595	74.1577	37.2925	231.842
12.596	73.3643	36.8042	232.422
12.597	74.6765	36.7126	231.018
12.598	74.9817	37.8723	234.497
12.599	74.6765	37.5671	232.971
12.6	75.6531	36.499	232.788
12.601	75.5005	36.377	234.253
12.602	76.9043	37.262	230.499
12.603	77.0874	38.1165	230.957
12.604	75.5615	37.9944	229.828
12.605	76.1719	37.4756	226.685
12.606	76.5381	37.6587	228.607
12.607	75.592	37.7197	225.891
12.608	75.4089	37.5061	226.105
12.609	74.4019	36.9263	228.333
12.61	75.0732	36.499	226.257
12.611	75.1038	37.1094	228.302
12.612	73.8831	36.8958	227.57
12.613	75.3784	36.5295	225.067
12.614	75.7751	37.2314	227.295
12.615	75.2563	37.384	223.511
12.616	74.6765	37.0789	223.053
12.617	74.1882	36.5601	223.877
12.618	75.5615	36.1938	220.734
12.619	75.5005	37.323	223.114
12.62	73.9746	37.323	222.626
12.621	75.5615	36.5295	221.13
12.622	75.9277	36.8652	224.64
12.623	76.3245	37.384	221.71
12.624	76.2634	37.8113	222.656
12.625	76.0193	37.7197	224.121
12.626	77.5146	38.0249	221.191
12.627	78.3997	39.032	224.426
12.628	77.3315	39.2761	223.175
12.629	78.0334	39.4897	221.771
12.63	78.4912	40.4053	225.22
12.631	78.7964	40.1306	222.351
12.632	78.4912	40.4358	223.267
12.633	78.5522	39.856	225.983
12.634	81.0242	40.0391	223.663
12.635	82.4585	41.5344	227.02
12.636	82.1838	41.9922	226.227
12.637	83.3435	42.1448	224.731
12.638	84.2285	42.4194	228.668
12.639	84.4727	43.0298	226.044
12.64	84.2285	44.0369	227.356
12.641	83.6792	44.1284	229.736
12.642	86.0596	42.9993	227.142
12.643	87.1582	43.8538	230.56
12.644	87.4634	44.4641	229.797
12.645	88.8062	44.6167	229.34
12.646	89.4775	45.1965	232.269
12.647	89.9963	45.2881	229.004
12.648	89.9048	45.929	229.889
12.649	88.7451	45.4102	230.408
12.65	90.0574	45.5933	227.966
12.651	90.7288	46.5088	230.743
12.652	90.1794	47.3328	229.279
12.653	90.0269	46.2952	229.309
12.654	90.0574	45.8984	232.208
12.655	91.4612	45.6848	230.164
12.656	92.4377	46.9666	232.788
12.657	91.5222	47.3022	232.88
12.658	92.3462	47.1191	230.652
12.659	92.6208	47.6685	233.459
12.66	91.7664	47.5464	230.255
12.661	91.6748	46.9971	230.774
12.662	90.4541	47.3328	232.849
12.663	92.041	47.2107	229.767
12.664	91.8884	48.2178	232.422
12.665	91.5527	48.0957	231.842
12.666	93.8416	47.4243	229.248
12.667	94.7266	48.4009	232.849
12.668	94.3604	48.8892	229.095
12.669	93.3533	48.8281	228.973
12.67	92.1021	47.8516	230.347
12.671	93.1396	47.4854	226.41
12.672	93.3838	48.6145	229.797
12.673	92.2241	49.0723	228.271
12.674	93.9331	48.6755	226.593
12.675	94.8181	48.5535	230.591
12.676	95.1843	49.0723	227.448
12.677	95.6421	49.2554	228.79
12.678	95.2148	48.8586	230.927
12.679	96.3745	48.584	227.325
12.68	96.4661	49.3774	231.079
12.681	95.5811	49.6826	230.194
12.682	96.8018	49.7437	228.699
12.683	97.0154	50.6592	232.941
12.684	97.3511	50.8728	229.095
12.685	97.229	50.8118	230.408
12.686	97.1375	50.6592	232.422
12.687	99.3652	50.4456	229.065
12.688	100.372	51.5747	232.605
12.689	99.6399	51.9714	230.56
12.69	100.372	51.239	228.821
12.691	100.586	51.3916	232.239
12.692	100.891	51.3306	228.333
12.693	99.9146	51.9104	229.95
12.694	98.2971	52.3682	230.53
12.695	100.769	51.9104	227.173
12.696	100.983	52.6428	230.56
12.697	100.555	52.2156	228.668
12.698	101.379	51.8188	228.485
12.699	101.898	52.063	232.269
12.7	102.814	52.7649	229.004
12.701	102.936	53.2227	231.323
12.702	102.173	52.6123	231.964
12.703	103.668	52.4902	229.492
12.704	104.095	54.1077	233.826
12.705	103.577	54.5654	230.835
12.706	104.095	54.1382	230.865
12.707	104.523	54.2297	233.124
12.708	106.079	54.0771	229.614
12.709	106.049	54.9011	232.88
12.71	105.408	54.9927	232.513
12.711	107.086	54.9011	230.774
12.712	107.819	54.9011	234.741
12.713	107.056	55.5115	232.208
12.714	106.842	56.1523	232.513
12.715	106.323	56.1829	234.528
12.716	107.391	56.0913	231.14
12.717	107.239	56.5796	234.497
12.718	106.873	56.3049	234.863
12.719	108.673	55.8472	233.551
12.72	109.222	56.6101	237.946
12.721	109.222	56.7627	235.199
12.722	109.863	56.488	236.603
12.723	108.765	56.488	238.892
12.724	109.161	56.7322	235.565
12.725	108.582	57.4951	238.525
12.726	108.398	57.4341	237.183
12.727	110.138	57.251	235.26
12.728	110.291	57.8308	238.525
12.729	109.558	57.7393	234.65
12.73	108.978	57.7393	236.511
12.731	108.856	57.4646	237.946
12.732	109.894	57.4951	234.802
12.733	109.833	58.0444	238.22
12.734	108.582	58.2275	235.718
12.735	109.589	58.197	234.314
12.736	109.711	58.9294	237.305
12.737	109.406	58.8379	233.368
12.738	108.093	58.3496	235.504
12.739	107.025	57.7698	236.42
12.74	109.558	57.2815	234.222
12.741	110.413	58.1055	238.739
12.742	109.009	58.3801	236.481
12.743	110.107	58.1055	235.474
12.744	110.657	58.3191	238.647
12.745	111.908	58.4106	234.222
12.746	110.748	59.1431	236.298
12.747	109.772	58.8379	236.176
12.748	111.908	58.2581	233.002
12.749	112.122	58.96	237.335
12.75	111.755	59.3262	234.711
12.751	112.396	59.4177	234.863
12.752	113.373	59.8145	237.854
12.753	115.021	59.8755	233.734
12.754	114.929	59.8755	236.45
12.755	113.068	59.3567	236.206
12.756	114.227	59.5703	233.826
12.757	115.204	60.6995	237.366
12.758	114.99	61.0352	234.741
12.759	114.655	60.5469	234.772
12.76	114.471	59.8145	237.854
12.761	116.211	59.6619	234.528
12.762	117.157	60.3638	238.525
12.763	116.425	60.3027	238.373
12.764	117.218	59.9976	236.206
12.765	117.493	60.8215	240.204
12.766	116.882	60.9741	236.755
12.767	117.035	61.2183	237.213
12.768	116.15	61.1267	240.021
12.769	116.943	61.0657	236.481
12.77	117.249	61.4929	239.624
12.771	116.669	61.1877	239.41
12.772	118.896	60.8215	238.007
12.773	119.202	61.8591	242.096
12.774	118.073	62.4695	239.288
12.775	117.523	62.1033	240.082
12.776	116.425	61.7981	241.608
12.777	117.645	61.7676	237.854
12.778	117.767	62.439	241.577
12.779	116.791	62.5	240.265
12.78	117.737	62.3474	239.014
12.781	118.5	62.6221	242.859
12.782	118.011	62.2253	239.594
12.783	117.004	62.2559	242.188
12.784	115.723	61.9812	243.835
12.785	117.889	61.9812	240.601
12.786	118.683	63.0188	244.11
12.787	118.286	62.7747	241.699
12.788	119.537	62.3779	240.753
12.789	119.659	63.1104	243.988
12.79	120.056	63.2019	240.143
12.791	119.72	63.0493	242.462
12.792	118.042	62.9272	242.676
12.793	119.72	62.2559	240.326
12.794	120.3	63.1714	244.446
12.795	120.087	63.3545	241.608
12.796	121.307	63.385	241.058
12.797	121.857	63.8733	243.622
12.798	122.803	63.7512	239.349
12.799	121.857	64.0259	241.089
12.8	120.758	63.7207	241.425
12.801	121.307	63.0798	238.586
12.802	120.941	63.3545	243.256
12.803	119.995	63.3545	241.058
12.804	121.338	63.4155	241.699
12.805	121.765	64.2395	244.324
12.806	123.169	64.1479	240.54
12.807	122.803	64.4836	242.798
12.808	122.162	64.0564	243.225
12.809	122.955	63.8428	240.845
12.81	122.467	64.6667	245.117
12.811	121.49	64.5142	242.645
12.812	122.009	64.3616	242.859
12.813	121.765	64.7583	245.941
12.814	122.589	64.7583	242.157
12.815	122.406	64.9719	245.148
12.816	121.277	65.0635	244.568
12.817	123.23	64.6362	241.76
12.818	123.108	64.7583	245.422
12.819	121.338	63.9343	241.76
12.82	120.026	63.5376	243.225
12.821	119.019	63.8733	244.659
12.822	119.263	63.8733	240.662
12.823	118.439	63.5986	243.591
12.824	117.096	62.4695	243.225
12.825	118.5	61.9507	242.035
12.826	119.049	63.6902	245.819
12.827	118.927	63.7207	242.371
12.828	117.95	62.8967	243.073
12.829	116.638	61.8286	245.483
12.83	117.279	61.7981	242.493
12.831	116.669	62.8662	246.49
12.832	115.509	62.439	245.422
12.833	116.943	61.8286	243.774
12.834	117.798	61.9507	247.528
12.835	118.439	62.561	244.11
12.836	118.408	62.9272	245.422
12.837	117.493	62.6526	246.155
12.838	118.103	62.1948	242.523
12.839	117.554	61.676	246.521
12.84	115.845	61.2793	245.148
12.841	115.692	61.4319	244.232
12.842	115.875	62.0728	247.65
12.843	116.119	62.5916	244.08
12.844	116.516	62.439	245.422
12.845	116.028	61.3708	246.704
12.846	117.004	60.9741	243.958
12.847	117.004	61.9202	247.955
12.848	115.753	61.7676	246.582
12.849	115.753	61.1877	245.331
12.85	115.753	61.1877	249.207
12.851	115.662	61.1877	245.483
12.852	115.204	61.6455	247.65
12.853	114.685	61.3708	248.84
12.854	116.272	61.1267	245.758
12.855	116.638	61.2793	249.329
12.856	116.333	60.9436	247.314
12.857	116.882	60.8826	246.613
12.858	116.486	61.615	249.664
12.859	116.547	61.9202	245.972
12.86	115.967	61.3098	247.925
12.861	114.532	60.4553	248.169
12.862	115.906	60.5774	245.605
12.863	116.516	61.3708	249.329
12.864	115.906	61.4624	246.033
12.865	116.058	61.1877	246.155
12.866	115.479	60.5774	248.871
12.867	115.662	60.5469	245.667
12.868	115.265	61.1267	248.993
12.869	114.227	60.6079	248.199
12.87	116.028	59.845	246.429
12.871	116.241	60.1807	250.153
12.872	115.845	60.1807	247.314
12.873	115.814	60.3943	247.986
12.874	115.631	60.3638	250.214
12.875	116.394	60.3638	245.972
12.876	116.028	60.3638	248.901
12.877	114.502	59.9365	247.589
12.878	115.967	59.9976	245.819
12.879	116.486	60.6689	249.115
12.88	116.425	60.3638	245.544
12.881	115.57	59.967	247.437
12.882	115.265	59.6924	248.535
12.883	116.547	59.5703	245.209
12.884	116.18	60.3638	248.993
12.885	114.075	60.0586	246.887
12.886	114.014	59.9365	245.819
12.887	114.777	60.3638	248.749
12.888	115.112	60.2112	245.361
12.889	115.051	60.2112	246.918
12.89	114.563	59.021	248.962
12.891	115.631	58.6853	245.697
12.892	115.54	59.4788	249.634
12.893	114.532	59.1125	247.955
12.894	114.99	59.082	246.826
12.895	114.319	60.0891	250.214
12.896	113.861	59.9365	246.033
12.897	113.983	59.5398	247.955
12.898	113.464	59.021	249.207
12.899	114.655	58.7463	245.758
12.9	114.807	59.3567	249.695
12.901	113.678	58.7158	247.864
12.902	113.922	58.197	247.192
12.903	112.976	57.7393	249.817
12.904	111.115	56.6406	245.789
12.905	108.368	56.488	246.948
12.906	105.011	54.9927	245.483
12.907	104.126	53.2532	241.058
12.908	101.807	52.3987	243.073
12.909	98.2971	50.0488	239.716
12.91	94.8181	47.3938	237.793
12.911	91.9495	45.8069	238.8
12.912	89.1724	44.2505	233.185
12.913	86.0291	43.1519	231.964
12.914	83.7708	42.0227	231.018
12.915	84.3201	40.8325	227.6
12.916	83.5876	41.7786	231.079
12.917	82.8552	42.2058	230.652
12.918	83.374	41.2598	232.147
12.919	84.0759	40.9851	237.061
12.92	85.5713	41.3208	236.847
12.921	87.4939	42.0837	241.425
12.922	88.0737	42.1143	243.378
12.923	91.0034	41.9006	242.279
12.924	92.1326	42.8772	245.605
12.925	93.0176	43.5181	243.195
12.926	92.5293	44.1284	242.676
12.927	91.3086	45.0134	243.958
12.928	91.4001	45.2576	239.777
12.929	90.8203	45.5322	241.394
12.93	90.332	44.4336	241.73
12.931	92.0715	43.6707	240.662
12.932	93.5059	44.0369	245.483
12.933	93.9331	44.7388	243.408
12.934	95.0012	44.6167	243.195
12.935	94.4519	44.4641	245.422
12.936	93.9941	44.7388	240.509
12.937	93.2617	45.2271	242.493
12.938	91.5222	45.0439	240.967
12.939	92.2241	43.8843	238.037
12.94	92.5903	44.3726	241.272
12.941	92.9565	44.7693	238.464
12.942	93.4448	44.8303	238.525
12.943	93.1091	44.7693	241.028
12.944	93.9941	44.1895	237.183
12.945	93.6279	44.6167	239.746
12.946	91.7664	44.6472	238.068
12.947	92.2546	43.9148	235.168
12.948	92.0715	44.1284	237.793
12.949	91.1865	44.7388	233.795
12.95	91.0339	44.7693	233.856
12.951	90.1489	44.7693	235.077
12.952	91.5527	44.3115	231.598
12.953	92.1326	44.6472	235.046
12.954	91.3391	44.2505	234.68
12.955	92.865	43.5181	233.917
12.956	93.6584	43.8538	238.312
12.957	94.2688	44.8914	234.589
12.958	94.2078	45.7153	236.237
12.959	93.2922	45.5322	237.854
12.96	94.8486	45.6848	234.497
12.961	95.3674	46.7834	238.434
12.962	94.5129	47.2412	236.877
12.963	95.5505	47.0276	235.931
12.964	96.5576	46.9971	240.173
[truncated: 324,559 more chars]
