# Supplementary material for: Model of Ploughing Cortical Bone with Single-Point Diamond Tool
Source: Materials (Basel). 2021 Oct 29;14(21):6530. doi: 10.3390/ma14216530 (PMC8585360; doi:10.3390/ma14216530)
Supplement: Supplementary file 1 [file materials-14-06530-s001.zip › 05-2.txt]

DynoWare	Version 2.6.5.16
Path:	C:\Users\CJ\Desktop\����0909\
Filename:	05б2.dwd
Config ID:	05б2.cfg
Setup ID:	0
Manipulated:	0
Filename 1:	
Filename 2:	
Date:	2020��9��9��
Time:	15:14:51
Sampling rate [Hz]:	1000
Measuring time [s]:	30
Delay time [s]:	0
Cycle time [s]:	0
Cycles:	1
Samples per channel:	30001
Cycle interval:	0
Cycle No:	1
Time	Ch1	Ch2	Ch3
s	N	N	N
0	-0.335693	-0.183105	0.305176
0.001	-0.335693	-0.305176	0.12207
0.002	0.12207	-0.457764	0.183105
0.003	-0.335693	-0.152588	0.0305176
0.004	-0.213623	-0.183105	0.335693
0.005	-0.335693	0.0915527	0.335693
0.006	-0.488281	-0.396729	0.335693
0.007	-0.640869	0	0.244141
0.008	-0.549316	-0.213623	0.0915527
0.009	-0.183105	-0.152588	0.183105
0.01	0.183105	-0.183105	0.0915527
0.011	-0.152588	-0.152588	0.274658
0.012	-0.152588	-0.12207	0.12207
0.013	-0.488281	-0.183105	0.427246
0.014	-0.396729	-0.152588	0.183105
0.015	-0.305176	-0.183105	0.0610352
0.016	-0.244141	-0.183105	0.12207
0.017	-0.457764	0.0610352	-0.244141
0.018	-0.0915527	-0.183105	0.274658
0.019	-0.152588	-0.274658	-0.0305176
0.02	0.0305176	-0.0305176	0.549316
0.021	0.0915527	-0.0915527	0.396729
0.022	-0.274658	0	-0.0610352
0.023	-0.183105	-0.0915527	0.244141
0.024	-0.335693	-0.152588	-0.12207
0.025	-0.0305176	-0.0610352	0.518799
0.026	0	-0.0610352	-0.152588
0.027	-0.183105	0.0305176	0.396729
0.028	-0.335693	0	-0.152588
0.029	-0.640869	0.0610352	0.12207
0.03	-0.762939	0.152588	-0.0305176
0.031	-0.671387	0	-0.244141
0.032	-0.518799	-0.274658	0.183105
0.033	-0.244141	-0.427246	-0.183105
0.034	-0.274658	-0.335693	0.488281
0.035	-0.12207	-0.0610352	0.274658
0.036	-0.305176	-0.152588	-0.213623
0.037	-0.488281	0.0305176	0.640869
0.038	-0.640869	-0.183105	-0.396729
0.039	-0.396729	-0.244141	0.701904
0.04	0	-0.213623	-0.305176
0.041	-0.335693	-0.335693	0.152588
0.042	-0.305176	-0.152588	0
0.043	-0.0610352	0.0915527	0.335693
0.044	0.213623	-0.0305176	0.335693
0.045	-0.457764	0.12207	-0.305176
0.046	-0.457764	0.0915527	0.88501
0.047	-0.274658	0.12207	-0.488281
0.048	0.0610352	0.0610352	0.457764
0.049	0.152588	-0.0915527	-0.0610352
0.05	-0.274658	-0.12207	0.366211
0.051	-0.152588	0.0915527	-0.12207
0.052	-0.366211	-0.396729	0.488281
0.053	-0.671387	-0.0915527	0.0915527
0.054	-0.335693	-0.518799	0.183105
0.055	0.0915527	-0.183105	0.610352
0.056	0.152588	-0.0305176	-0.244141
0.057	0.12207	-0.183105	0.518799
0.058	-0.244141	-0.152588	-0.152588
0.059	-0.183105	0.12207	0.640869
0.06	-0.335693	-0.0915527	0.213623
0.061	-0.152588	-0.12207	0.335693
0.062	-0.152588	-0.427246	0.12207
0.063	-0.0610352	-0.213623	-0.0610352
0.064	0.0305176	-0.274658	-0.0915527
0.065	-0.183105	-0.305176	-0.0915527
0.066	-0.12207	-0.152588	0.305176
0.067	-0.335693	-0.244141	0.305176
0.068	-0.305176	-0.183105	-0.274658
0.069	-0.152588	-0.12207	0.274658
0.07	-0.305176	-0.0610352	0.152588
0.071	-0.152588	-0.183105	0.152588
0.072	-0.0915527	-0.213623	0.305176
0.073	-0.0610352	-0.0610352	0.305176
0.074	-0.213623	0.152588	0.488281
0.075	-0.213623	-0.0610352	0.274658
0.076	-0.457764	-0.183105	0.152588
0.077	-0.427246	-0.183105	0.213623
0.078	-0.0915527	-0.213623	0.274658
0.079	0.0610352	-0.457764	0.335693
0.08	0.305176	-0.274658	0.12207
0.081	-0.12207	-0.0305176	0.305176
0.082	-0.244141	-0.0915527	0.396729
0.083	-0.457764	-0.183105	-0.244141
0.084	-0.305176	-0.396729	0.549316
0.085	-0.457764	-0.183105	-0.579834
0.086	-0.366211	-0.213623	0.335693
0.087	-0.0610352	-0.427246	-0.244141
0.088	-0.152588	-0.244141	0.366211
0.089	-0.152588	-0.244141	-0.0610352
0.09	-0.213623	-0.152588	0.0610352
0.091	-0.427246	-0.244141	0.274658
0.092	-0.518799	-0.0305176	-0.12207
0.093	-0.335693	0	0.518799
0.094	0.0915527	-0.305176	-0.0610352
0.095	0.213623	-0.366211	0.152588
0.096	0	-0.0610352	0.396729
0.097	-0.427246	-0.183105	0.0915527
0.098	-0.518799	-0.0305176	0.457764
0.099	-0.579834	-0.274658	-0.0915527
0.1	-0.12207	-0.274658	0.549316
0.101	-0.12207	-0.152588	-0.12207
0.102	0.0305176	-0.213623	0.305176
0.103	0.0915527	0.0305176	0.0610352
0.104	-0.244141	0.183105	0.12207
0.105	-0.335693	0.213623	0.335693
0.106	-0.213623	0.0915527	0
0.107	-0.305176	-0.12207	0.274658
0.108	0.0610352	-0.213623	0.0915527
0.109	0	-0.213623	0.213623
0.11	0.0915527	-0.244141	0
0.111	-0.152588	-0.305176	-0.0305176
0.112	-0.213623	-0.244141	0.305176
0.113	-0.457764	-0.0915527	0.0915527
0.114	-0.396729	-0.213623	0.0610352
0.115	-0.335693	-0.244141	0.366211
0.116	-0.335693	-0.366211	0.152588
0.117	0.0305176	-0.366211	0.244141
0.118	-0.610352	-0.396729	0.152588
0.119	-0.274658	-0.0305176	0.244141
0.12	-0.427246	-0.0305176	-0.0305176
0.121	-0.305176	-0.152588	0.335693
0.122	-0.274658	-0.183105	-0.12207
0.123	-0.335693	0.0610352	0.0610352
0.124	-0.183105	-0.244141	0
0.125	-0.244141	-0.274658	-0.0305176
0.126	-0.244141	-0.183105	0.152588
0.127	-0.457764	-0.213623	0.0915527
0.128	-0.396729	-0.183105	0.701904
0.129	0.0305176	-0.305176	0.0610352
0.13	0.0610352	-0.244141	0.610352
0.131	-0.12207	-0.0610352	-0.0305176
0.132	-0.0305176	-0.427246	0.213623
0.133	0.12207	-0.305176	0.244141
0.134	0.366211	-0.183105	0.213623
0.135	0.0610352	-0.305176	0.640869
0.136	-0.366211	-0.213623	0.0915527
0.137	-0.335693	-0.213623	0.305176
0.138	-0.12207	-0.152588	0.0305176
0.139	0.12207	-0.0915527	0.12207
0.14	0.0305176	-0.213623	-0.0915527
0.141	0.0610352	0.0610352	0.152588
0.142	-0.244141	-0.0610352	-0.0915527
0.143	-0.183105	-0.0305176	0.427246
0.144	-0.457764	-0.213623	0
0.145	-0.488281	-0.213623	0.305176
0.146	-0.183105	-0.0610352	0.213623
0.147	-0.274658	-0.12207	0.0305176
0.148	0.0915527	-0.274658	0.457764
0.149	-0.396729	-0.183105	-0.0305176
0.15	-0.152588	-0.183105	0.854492
0.151	-0.274658	0	0.0305176
0.152	-0.12207	-0.12207	0.762939
0.153	-0.0305176	-0.274658	0
0.154	-0.152588	-0.12207	0.152588
0.155	-0.0305176	0	-0.0610352
0.156	-0.0915527	-0.152588	-0.0305176
0.157	-0.152588	-0.305176	0.640869
0.158	-0.213623	0.0915527	-0.305176
0.159	-0.305176	-0.244141	0.335693
0.16	-0.274658	-0.0915527	-0.0610352
0.161	-0.457764	-0.152588	0.0305176
0.162	-0.0610352	-0.183105	0.335693
0.163	-0.335693	-0.183105	-0.335693
0.164	-0.0915527	0	0.671387
0.165	-0.152588	0.152588	-0.12207
0.166	-0.396729	-0.0610352	0.701904
0.167	-0.396729	-0.12207	0.0915527
0.168	-0.396729	-0.12207	0.12207
0.169	-0.488281	-0.305176	0.152588
0.17	-0.579834	-0.366211	-0.244141
0.171	-0.732422	-0.213623	0.488281
0.172	-0.396729	-0.0305176	-0.183105
0.173	-0.610352	-0.152588	0.427246
0.174	-0.671387	-0.213623	0.0305176
0.175	-0.946045	-0.0915527	0.305176
0.176	-0.488281	-0.244141	0.0915527
0.177	-0.305176	-0.0915527	0.427246
0.178	-0.183105	-0.0915527	0.183105
0.179	-0.427246	-0.12207	-0.0610352
0.18	-0.366211	-0.0915527	0.396729
0.181	-0.213623	-0.12207	0.12207
0.182	-0.457764	0.0610352	0.274658
0.183	-0.366211	-0.0915527	-0.335693
0.184	-0.518799	-0.0305176	0.488281
0.185	-0.0610352	-0.305176	0.0610352
0.186	0	-0.274658	0.396729
0.187	0	-0.0305176	0.274658
0.188	0.0305176	-0.12207	0.457764
0.189	-0.366211	0	0.244141
0.19	-0.396729	-0.0915527	-0.0610352
0.191	-0.396729	-0.152588	0.366211
0.192	0.0610352	-0.152588	-0.152588
0.193	-0.0915527	-0.305176	0.183105
0.194	-0.213623	-0.274658	-0.152588
0.195	-0.335693	-0.213623	0.305176
0.196	-0.610352	-0.12207	0.0915527
0.197	-0.396729	-0.183105	0.274658
0.198	-0.396729	-0.0610352	-0.274658
0.199	0.0305176	-0.12207	0.305176
0.2	-0.0305176	-0.0305176	-0.12207
0.201	-0.0305176	-0.305176	0.427246
0.202	-0.0305176	-0.183105	0.12207
0.203	0.183105	-0.0915527	0.366211
0.204	-0.213623	-0.0610352	0.335693
0.205	-0.305176	0.0305176	0.0915527
0.206	-0.457764	0.0305176	0.335693
0.207	-0.335693	-0.244141	0.152588
0.208	-0.0915527	-0.213623	0.244141
0.209	-0.0610352	-0.213623	-0.0305176
0.21	0.0305176	0	0.152588
0.211	-0.213623	0	-0.0305176
0.212	-0.335693	-0.0305176	0.335693
0.213	-0.427246	-0.274658	-0.366211
0.214	-0.152588	-0.518799	0.549316
0.215	-0.0915527	-0.366211	-0.12207
0.216	-0.0305176	-0.152588	0.427246
0.217	0.0915527	-0.12207	-0.12207
0.218	-0.305176	-0.152588	0.183105
0.219	0.0610352	-0.0610352	0.701904
0.22	-0.0915527	0.0305176	0.0305176
0.221	-0.0305176	-0.0305176	0.854492
0.222	-0.305176	0.12207	0.0305176
0.223	-0.0915527	0.0610352	0.335693
0.224	-0.0610352	-0.183105	0.12207
0.225	-0.305176	-0.183105	0
0.226	-0.0915527	-0.0610352	0.549316
0.227	-0.274658	-0.12207	0.0610352
0.228	-0.335693	-0.335693	0.396729
0.229	-0.488281	-0.152588	-0.12207
0.23	-0.457764	-0.183105	0.427246
0.231	-0.396729	0	0.12207
0.232	0.152588	-0.366211	0
0.233	-0.396729	-0.0610352	0.244141
0.234	-0.488281	-0.0305176	0.0610352
0.235	-0.518799	-0.152588	0.671387
0.236	-0.488281	-0.213623	-0.244141
0.237	-0.152588	-0.305176	0.305176
0.238	-0.0610352	-0.152588	0.152588
0.239	-0.183105	-0.152588	0.244141
0.24	0.0305176	-0.366211	0.579834
0.241	-0.274658	-0.183105	-0.0610352
0.242	-0.12207	-0.0915527	0.823975
0.243	-0.152588	-0.0610352	-0.274658
0.244	-0.12207	0.0305176	0.793457
0.245	-0.244141	-0.0305176	-0.244141
0.246	-0.152588	-0.152588	0.335693
0.247	0.244141	-0.274658	-0.0305176
0.248	-0.0915527	-0.274658	-0.12207
0.249	-0.183105	-0.0305176	0.183105
0.25	-0.305176	-0.0305176	-0.152588
0.251	-0.12207	-0.0915527	0.335693
0.252	-0.12207	-0.0915527	-0.274658
0.253	-0.274658	-0.0915527	0.488281
0.254	-0.549316	0.0610352	0.0305176
0.255	-0.152588	-0.244141	0.0305176
0.256	0.0305176	-0.244141	0.183105
0.257	0.0915527	-0.152588	0.305176
0.258	-0.152588	0.0305176	-0.0610352
0.259	-0.244141	0.0305176	0.549316
0.26	-0.671387	-0.0610352	-0.183105
0.261	-0.152588	-0.183105	0.732422
0.262	-0.305176	-0.213623	-0.274658
0.263	-0.213623	-0.152588	0.518799
0.264	-0.305176	-0.0305176	-0.0915527
0.265	-0.183105	-0.183105	0.274658
0.266	-0.335693	-0.12207	0.0305176
0.267	-0.610352	-0.12207	-0.12207
0.268	-0.701904	-0.0610352	0.610352
0.269	-0.396729	0.0915527	-0.274658
0.27	-0.366211	-0.152588	0.396729
0.271	-0.12207	-0.213623	-0.244141
0.272	-0.0305176	-0.0610352	0.396729
0.273	0.0610352	-0.12207	0.152588
0.274	-0.305176	-0.274658	0.488281
0.275	-0.244141	0.183105	0.274658
0.276	-0.213623	-0.0610352	-0.0305176
0.277	0.305176	-0.183105	0.671387
0.278	0.152588	-0.274658	-0.396729
0.279	-0.335693	-0.213623	0.762939
0.28	-0.396729	-0.12207	0.0915527
0.281	-0.335693	-0.152588	0.335693
0.282	-0.274658	-0.0305176	0.213623
0.283	-0.335693	-0.0305176	-0.0610352
0.284	-0.0610352	-0.366211	0.610352
0.285	0	-0.213623	-0.396729
0.286	0.152588	-0.12207	0.579834
0.287	-0.183105	-0.0610352	0.152588
0.288	-0.457764	0	0.518799
0.289	-0.305176	-0.183105	0.213623
0.29	-0.305176	-0.152588	-0.0305176
0.291	-0.244141	-0.0305176	0.457764
0.292	-0.427246	0	-0.396729
0.293	-0.0305176	-0.213623	0.488281
0.294	-0.244141	-0.183105	-0.244141
0.295	0	-0.183105	0.762939
0.296	-0.274658	-0.0305176	0.366211
0.297	-0.183105	-0.152588	0.732422
0.298	-0.457764	-0.0610352	0.0305176
0.299	0.12207	-0.457764	0.396729
0.3	-0.213623	-0.244141	0.0915527
0.301	-0.0915527	-0.152588	0.396729
0.302	-0.396729	-0.488281	0.183105
0.303	0.12207	-0.0915527	0.762939
0.304	-0.0915527	-0.0610352	0.0305176
0.305	-0.427246	-0.335693	0.457764
0.306	-0.640869	-0.0915527	-0.0305176
0.307	-0.213623	-0.640869	0.396729
0.308	-0.0305176	-0.183105	0.0610352
0.309	0	-0.305176	0.183105
0.31	0.0305176	-0.305176	0.213623
0.311	0.0305176	-0.305176	0.335693
0.312	-0.732422	-0.12207	0.183105
0.313	-0.762939	-0.274658	-0.12207
0.314	-0.732422	-0.274658	0.366211
0.315	-0.305176	-0.396729	-0.0305176
0.316	-0.183105	-0.0915527	0.305176
0.317	-0.457764	-0.396729	0.183105
0.318	0.0915527	-0.244141	0.610352
0.319	-0.335693	-0.335693	0.12207
0.32	-0.488281	-0.152588	0.335693
0.321	0.0915527	-0.457764	0.0915527
0.322	0.0305176	-0.305176	0.183105
0.323	-0.0610352	-0.244141	0.12207
0.324	-0.396729	-0.274658	-0.183105
0.325	-0.213623	-0.152588	0.488281
0.326	-0.335693	0.0305176	-0.366211
0.327	-0.640869	-0.366211	0
0.328	-0.793457	-0.12207	-0.427246
0.329	-0.457764	-0.396729	0.305176
0.33	-0.244141	-0.335693	-0.183105
0.331	-0.213623	-0.518799	0.366211
0.332	-0.366211	-0.244141	-0.0305176
0.333	-0.427246	-0.0305176	0.335693
0.334	-0.335693	-0.213623	0.244141
0.335	-0.366211	-0.244141	0.152588
0.336	-0.427246	-0.152588	0.213623
0.337	-0.244141	-0.0915527	0.305176
0.338	-0.0610352	0	0.335693
0.339	0.0305176	-0.427246	0
0.34	-0.0610352	-0.152588	0.488281
0.341	-0.457764	-0.0610352	-0.152588
0.342	-0.518799	0.0305176	0.335693
0.343	-0.549316	0	-0.183105
0.344	-0.335693	-0.213623	0.213623
0.345	-0.0915527	-0.213623	0
0.346	-0.0305176	-0.213623	-0.12207
0.347	0.0915527	-0.335693	0.12207
0.348	-0.274658	-0.12207	0.0305176
0.349	-0.488281	0.0305176	0.640869
0.35	-0.305176	-0.213623	0.0305176
0.351	-0.335693	-0.274658	0.274658
0.352	-0.427246	-0.0305176	0.274658
0.353	-0.671387	-0.0915527	-0.12207
0.354	-0.427246	-0.366211	0.0915527
0.355	-0.427246	-0.213623	0.0610352
0.356	-0.427246	-0.244141	0.549316
0.357	-0.518799	-0.244141	0.0915527
0.358	-0.640869	-0.244141	0.427246
0.359	-0.549316	-0.335693	0.244141
0.36	-0.579834	-0.335693	0.0610352
0.361	-0.671387	-0.213623	0.396729
0.362	-0.427246	-0.244141	0.0610352
0.363	-0.396729	-0.0610352	0.518799
0.364	-0.366211	-0.12207	0.12207
0.365	-0.427246	-0.0915527	0.762939
0.366	-0.457764	-0.0305176	-0.213623
0.367	-0.366211	-0.0915527	0.488281
0.368	-0.366211	-0.0305176	0.0305176
0.369	-0.457764	-0.12207	0.12207
0.37	-0.518799	-0.183105	0.335693
0.371	-0.305176	0.0305176	0.213623
0.372	-0.579834	-0.0915527	0.579834
0.373	-0.457764	-0.0305176	0.427246
0.374	-0.549316	-0.152588	0.213623
0.375	-0.366211	-0.0305176	0.549316
0.376	-0.244141	-0.0305176	0.152588
0.377	0.0915527	-0.0305176	0.366211
0.378	-0.152588	-0.0305176	-0.0610352
0.379	-0.12207	-0.274658	0.183105
0.38	-0.305176	-0.152588	0.0915527
0.381	-0.762939	0.0915527	-0.12207
0.382	-0.579834	-0.244141	0.274658
0.383	-0.610352	-0.0610352	-0.152588
0.384	-0.305176	-0.244141	0.335693
0.385	0.0915527	-0.305176	-0.0305176
0.386	-0.152588	-0.244141	0.305176
0.387	-0.274658	-0.0915527	0.488281
0.388	-0.427246	0.0610352	0.213623
0.389	-0.457764	-0.0305176	0.213623
0.39	-0.396729	-0.0305176	-0.152588
0.391	-0.0305176	-0.274658	0.549316
0.392	-0.0305176	-0.305176	-0.213623
0.393	0.152588	-0.0610352	0.335693
0.394	0.335693	-0.152588	0.335693
0.395	0.12207	-0.0610352	0.244141
0.396	-0.305176	0	0.152588
0.397	-0.457764	-0.152588	0.12207
0.398	-0.366211	0.0305176	-0.183105
0.399	0.0610352	0.0305176	-0.0915527
0.4	0.213623	-0.305176	0.0915527
0.401	0.0305176	-0.0915527	0.213623
0.402	-0.12207	-0.0915527	0.12207
0.403	-0.305176	0.274658	0.0915527
0.404	-0.213623	0.0305176	-0.0305176
0.405	-0.366211	0.0610352	0.305176
0.406	-0.12207	-0.12207	0.244141
0.407	-0.152588	-0.0610352	0.12207
0.408	-0.0610352	-0.244141	0.0915527
0.409	-0.335693	-0.0915527	0.335693
0.41	0.0305176	-0.183105	0.366211
0.411	-0.610352	0.12207	0.12207
0.412	-0.152588	0.0610352	0.457764
0.413	-0.366211	0.0915527	-0.244141
0.414	-0.274658	-0.0305176	0.549316
0.415	-0.396729	0.0915527	-0.732422
0.416	0.0915527	-0.213623	0.518799
0.417	-0.549316	0	-0.0915527
0.418	-0.0610352	-0.12207	0.701904
0.419	-0.396729	-0.305176	0.305176
0.42	-0.335693	-0.0610352	0.274658
0.421	-0.183105	-0.0305176	0.427246
0.422	-0.0305176	-0.12207	0.0610352
0.423	0.0305176	-0.152588	0.549316
0.424	-0.335693	-0.152588	0.152588
0.425	-0.244141	0.0610352	0.671387
0.426	-0.152588	0.0610352	0.12207
0.427	-0.640869	-0.152588	0.396729
0.428	-0.396729	-0.274658	0.213623
0.429	-0.701904	-0.366211	0.12207
0.43	-0.152588	-0.335693	0.305176
0.431	0.0610352	-0.457764	-0.0610352
0.432	-0.12207	-0.305176	0.549316
0.433	-0.244141	-0.244141	-0.12207
0.434	-0.427246	-0.213623	0.610352
0.435	-0.488281	-0.12207	-0.244141
0.436	-0.366211	-0.305176	0.366211
0.437	-0.0610352	-0.305176	0.335693
0.438	-0.0610352	-0.213623	-0.0915527
0.439	-0.274658	-0.12207	0.12207
0.44	-0.0610352	-0.0305176	0.12207
0.441	-0.0915527	-0.0305176	0.488281
0.442	0.244141	0.0610352	0
0.443	-0.0305176	0.0610352	0.244141
0.444	-0.0305176	-0.12207	0.427246
0.445	-0.244141	-0.12207	0.244141
0.446	-0.0305176	-0.0610352	0.274658
0.447	-0.274658	-0.0305176	-0.0305176
0.448	-0.183105	-0.12207	0.579834
0.449	-0.396729	-0.0610352	0.0610352
0.45	-0.0305176	-0.427246	0.579834
0.451	-0.427246	-0.244141	-0.12207
0.452	-0.366211	-0.213623	0.457764
0.453	-0.152588	-0.152588	-0.183105
0.454	0.0305176	-0.366211	0.213623
0.455	-0.152588	-0.152588	-0.0610352
0.456	-0.0915527	0.0915527	0.183105
0.457	-0.244141	-0.183105	0.183105
0.458	-0.0915527	-0.12207	-0.0915527
0.459	-0.12207	-0.305176	0.457764
0.46	-0.0305176	0.0610352	0.0305176
0.461	-0.335693	-0.12207	0.183105
0.462	-0.183105	-0.12207	0.152588
0.463	-0.0305176	0	0.0305176
0.464	0.213623	-0.0915527	0.701904
0.465	-0.366211	0.183105	-0.335693
0.466	-0.213623	-0.366211	0.396729
0.467	-0.396729	-0.244141	-0.213623
0.468	0	-0.183105	0.0915527
0.469	0.0610352	-0.427246	0.305176
0.47	-0.12207	-0.152588	-0.396729
0.471	-0.12207	-0.152588	0.610352
0.472	-0.396729	0.0610352	-0.0915527
0.473	-0.12207	-0.213623	0.0610352
0.474	-0.335693	-0.0915527	0.244141
0.475	-0.305176	-0.0915527	-0.152588
0.476	-0.488281	0.0305176	0.274658
0.477	-0.183105	-0.183105	0.152588
0.478	-0.213623	-0.0610352	0.0305176
0.479	-0.244141	-0.0610352	0.0610352
0.48	-0.244141	-0.0305176	0.183105
0.481	-0.488281	-0.0610352	0.457764
0.482	-0.518799	-0.12207	-0.274658
0.483	-0.335693	-0.244141	0.366211
0.484	-0.152588	-0.244141	0.244141
0.485	-0.457764	-0.213623	-0.152588
0.486	-0.213623	-0.183105	0.549316
0.487	-0.427246	-0.0610352	-0.244141
0.488	-0.305176	-0.183105	0.671387
0.489	-0.457764	-0.12207	-0.396729
0.49	-0.213623	-0.183105	0.579834
0.491	-0.12207	-0.0915527	-0.457764
0.492	-0.305176	-0.335693	0.488281
0.493	-0.518799	-0.274658	-0.152588
0.494	-0.701904	-0.213623	0.305176
0.495	-0.701904	-0.152588	0.213623
0.496	-0.488281	-0.427246	0.335693
0.497	-0.640869	-0.152588	0.518799
0.498	-0.305176	-0.0915527	-0.152588
0.499	-0.305176	-0.0610352	0.915527
0.5	0.0305176	-0.274658	-0.213623
0.501	-0.274658	-0.183105	0.701904
0.502	-0.305176	0.0915527	0.0610352
0.503	-0.305176	-0.152588	0.488281
0.504	-0.396729	-0.213623	0.366211
0.505	-0.0915527	-0.274658	0.12207
0.506	-0.274658	-0.335693	0.579834
0.507	-0.152588	0.0305176	-0.305176
0.508	0.0305176	-0.183105	0.518799
0.509	-0.152588	-0.152588	0.0915527
0.51	-0.0915527	-0.12207	0.335693
0.511	-0.701904	-0.183105	0.335693
0.512	-0.762939	0	0.0610352
0.513	-0.640869	-0.183105	0.549316
0.514	0.0305176	-0.213623	0.183105
0.515	-0.0610352	-0.244141	0.152588
0.516	0.0610352	-0.183105	0.12207
0.517	-0.335693	-0.0610352	0.12207
0.518	-0.274658	-0.152588	0.610352
0.519	-0.488281	-0.12207	-0.0915527
0.52	-0.457764	-0.213623	0.488281
0.521	-0.152588	-0.0305176	-0.0915527
0.522	-0.457764	0	0.183105
0.523	0.0610352	-0.244141	0
0.524	-0.0915527	-0.274658	0.0915527
0.525	0.0305176	0	0.610352
0.526	-0.0915527	-0.0305176	-0.12207
0.527	-0.213623	-0.12207	0.305176
0.528	-0.457764	-0.152588	-0.213623
0.529	-0.396729	-0.305176	0.457764
0.53	-0.274658	-0.152588	-0.12207
0.531	-0.183105	-0.183105	-0.183105
0.532	0.0305176	-0.244141	0.274658
0.533	-0.12207	-0.0915527	-0.0915527
0.534	-0.305176	-0.12207	0.823975
0.535	-0.183105	0.0915527	-0.335693
0.536	-0.244141	-0.335693	0.488281
0.537	0.0305176	-0.213623	0.152588
0.538	0.152588	-0.274658	-0.0610352
0.539	0.152588	-0.213623	0.823975
0.54	-0.0305176	0	-0.335693
0.541	-0.244141	-0.12207	0.701904
0.542	-0.488281	-0.0305176	-0.305176
0.543	-0.427246	-0.12207	0.488281
0.544	-0.518799	-0.396729	-0.152588
0.545	-0.305176	-0.213623	0.213623
0.546	-0.579834	-0.305176	0.152588
0.547	-0.518799	-0.244141	-0.0305176
0.548	-0.0610352	-0.305176	0.793457
0.549	0	-0.0610352	0.0305176
0.55	0	-0.0915527	0.518799
0.551	-0.183105	-0.183105	-0.213623
0.552	-0.366211	-0.0305176	0.457764
0.553	-0.213623	-0.366211	-0.152588
0.554	-0.183105	-0.244141	0.335693
0.555	-0.457764	-0.244141	0.0915527
0.556	-0.244141	0	0.213623
0.557	-0.152588	-0.152588	0.488281
0.558	-0.610352	-0.335693	-0.12207
0.559	-0.640869	-0.457764	0.579834
0.56	-0.640869	-0.213623	0.152588
0.561	-0.640869	-0.579834	0.488281
0.562	-0.579834	-0.335693	0.457764
0.563	-0.152588	-0.213623	0.152588
0.564	-0.183105	-0.0610352	0.518799
0.565	-0.0610352	-0.183105	0.0305176
0.566	-0.274658	-0.366211	0.366211
0.567	-0.305176	0	0.12207
0.568	-0.579834	-0.0610352	-0.0915527
0.569	-0.0305176	-0.244141	0.396729
0.57	-0.396729	0.244141	0.0305176
0.571	-0.0305176	0.0305176	0.671387
0.572	-0.366211	0.0610352	0.0610352
0.573	-0.213623	-0.0305176	0.152588
0.574	-0.152588	-0.0305176	0.366211
0.575	-0.12207	-0.335693	0.213623
0.576	-0.152588	0	0.366211
0.577	-0.366211	-0.12207	0
0.578	-0.274658	0.183105	0.213623
0.579	-0.549316	0.0915527	0.213623
0.58	-0.457764	-0.183105	0.0915527
0.581	-0.274658	-0.213623	0.213623
0.582	-0.396729	-0.213623	0.244141
0.583	-0.152588	-0.305176	0.183105
0.584	0.0915527	0.0610352	0.0610352
0.585	0.274658	-0.152588	0.244141
0.586	0.0305176	0.0915527	0.244141
0.587	-0.12207	0.12207	0.274658
0.588	-0.305176	-0.0915527	-0.0915527
0.589	-0.518799	-0.0305176	0.213623
0.59	-0.488281	0	-0.0610352
0.591	-0.335693	-0.12207	0.183105
0.592	-0.12207	-0.366211	-0.12207
0.593	-0.244141	-0.12207	0.183105
0.594	-0.183105	-0.12207	0.183105
0.595	-0.274658	-0.244141	0.549316
0.596	-0.0610352	-0.152588	0.152588
0.597	-0.152588	-0.183105	0
0.598	0.0305176	-0.0610352	0.213623
0.599	0.12207	0	-0.244141
0.6	-0.0915527	-0.152588	0.12207
0.601	-0.549316	-0.0610352	-0.152588
0.602	-0.0305176	-0.152588	0.274658
0.603	-0.305176	-0.213623	-0.0915527
0.604	0.152588	0	0.0305176
0.605	-0.213623	-0.0305176	-0.213623
0.606	-0.183105	0.0610352	0.213623
0.607	-0.12207	0.0610352	-0.335693
0.608	-0.274658	-0.213623	0.366211
0.609	-0.335693	0.0305176	0.12207
0.61	-0.396729	0.0305176	0.183105
0.611	-0.366211	0.0305176	0.518799
0.612	-0.0610352	-0.183105	0.0915527
0.613	0.0915527	-0.274658	0.610352
0.614	-0.213623	-0.0610352	-0.183105
0.615	-0.152588	-0.396729	0.488281
0.616	-0.366211	-0.274658	-0.0915527
0.617	-0.427246	-0.183105	0.610352
0.618	-0.427246	-0.183105	0.274658
0.619	-0.488281	0.0610352	0.213623
0.62	-0.12207	-0.0915527	0.305176
0.621	0.0915527	-0.0915527	0
0.622	-0.0305176	-0.213623	0
0.623	-0.152588	-0.183105	-0.0305176
0.624	-0.213623	-0.0305176	0.427246
0.625	-0.488281	-0.335693	0.0915527
0.626	-0.762939	-0.12207	0.305176
0.627	-0.579834	-0.183105	-0.0305176
0.628	-0.762939	-0.183105	0.335693
0.629	-0.457764	-0.183105	-0.0915527
0.63	-0.152588	-0.488281	0.488281
0.631	-0.152588	-0.244141	0.427246
0.632	0.0915527	-0.183105	0.213623
0.633	-0.183105	-0.12207	0.946045
0.634	-0.12207	-0.0915527	-0.12207
0.635	-0.213623	-0.152588	0.518799
0.636	-0.152588	-0.12207	-0.0305176
0.637	-0.183105	0.0915527	0.213623
0.638	-0.0305176	-0.335693	0.0915527
0.639	-0.183105	-0.12207	0.0305176
0.64	-0.366211	-0.183105	0.396729
0.641	-0.0610352	-0.152588	-0.0915527
0.642	-0.640869	-0.183105	0.0915527
0.643	-0.579834	-0.183105	0.0610352
0.644	-0.183105	-0.183105	0.152588
0.645	-0.12207	-0.183105	0.183105
0.646	0.305176	-0.518799	0.396729
0.647	-0.396729	-0.0305176	0.0915527
0.648	-0.305176	-0.0305176	0.488281
0.649	-0.732422	-0.213623	0.0305176
0.65	-0.335693	-0.366211	0.427246
0.651	-0.183105	-0.579834	0.0915527
0.652	-0.12207	-0.488281	0.335693
0.653	-0.396729	-0.457764	0.0915527
0.654	-0.701904	-0.335693	0.183105
0.655	-0.732422	-0.183105	0.396729
0.656	-0.579834	0.0305176	0.0305176
0.657	-0.305176	-0.152588	0.305176
0.658	-0.579834	-0.335693	0.12207
0.659	-0.0610352	-0.12207	0.427246
0.66	0.152588	-0.183105	-0.274658
0.661	0.244141	-0.366211	0.213623
0.662	-0.0610352	-0.183105	-0.183105
0.663	-0.457764	-0.152588	0.244141
0.664	-0.213623	-0.0915527	0.213623
0.665	-0.518799	0.152588	0.12207
0.666	0.0305176	0.244141	0.366211
0.667	-0.274658	0.152588	-0.12207
0.668	0.0915527	-0.0915527	0.335693
0.669	-0.0915527	-0.12207	-0.335693
0.67	-0.183105	0	0.366211
0.671	-0.152588	-0.305176	0
0.672	-0.305176	-0.213623	0.396729
0.673	-0.732422	-0.396729	-0.0305176
0.674	-0.518799	-0.213623	0.213623
0.675	-0.244141	0	0.213623
0.676	-0.305176	-0.183105	0.183105
0.677	0.0915527	-0.213623	0.183105
0.678	0.0305176	0.0305176	0
0.679	-0.183105	0.12207	0.640869
0.68	-0.152588	-0.0610352	-0.183105
0.681	-0.396729	-0.213623	0.427246
0.682	-0.0610352	-0.0610352	-0.183105
0.683	-0.244141	-0.12207	0.244141
0.684	0.0915527	-0.213623	-0.0915527
0.685	-0.0915527	-0.183105	0.12207
0.686	-0.12207	0.0610352	0.640869
0.687	-0.518799	0.0305176	0.0610352
0.688	-0.610352	-0.12207	0.640869
0.689	-0.366211	-0.213623	-0.152588
0.69	-0.274658	-0.152588	0.366211
0.691	0.0610352	-0.183105	0.0305176
0.692	-0.244141	-0.183105	-0.12207
0.693	-0.305176	0	0.335693
0.694	-0.305176	-0.0915527	-0.0305176
0.695	-0.213623	-0.0305176	0.549316
0.696	-0.0915527	-0.0305176	-0.335693
0.697	-0.396729	-0.0305176	0.457764
0.698	-0.366211	-0.244141	-0.305176
0.699	-0.0610352	-0.0610352	0.396729
0.7	0.0610352	-0.0610352	0.0305176
0.701	0.0305176	0.152588	0.427246
0.702	0	-0.152588	0.183105
0.703	-0.396729	0.0610352	0.457764
0.704	-0.762939	-0.0915527	-0.0305176
0.705	-0.579834	-0.366211	0.213623
0.706	-0.549316	-0.427246	0.152588
0.707	-0.366211	-0.274658	0.152588
0.708	-0.0915527	-0.305176	0.518799
0.709	0.0915527	-0.0915527	0.244141
0.71	-0.0610352	-0.213623	0.488281
0.711	-0.793457	0.0915527	0.0305176
0.712	-0.579834	-0.213623	0.549316
0.713	-0.305176	-0.0610352	-0.0305176
0.714	-0.12207	-0.0305176	0.396729
0.715	-0.488281	0.152588	-0.0915527
0.716	-0.427246	-0.183105	0.0915527
0.717	-0.488281	0.0915527	0.366211
0.718	-0.671387	-0.0305176	-0.152588
0.719	-0.549316	-0.0305176	0.335693
0.72	-0.274658	-0.335693	-0.0305176
0.721	-0.183105	-0.12207	0.610352
0.722	-0.152588	-0.0915527	-0.213623
0.723	-0.213623	-0.183105	0.183105
0.724	-0.213623	-0.152588	0.427246
0.725	-0.457764	-0.183105	0.0915527
0.726	0.0305176	-0.335693	0.396729
0.727	-0.335693	-0.274658	-0.12207
0.728	-0.213623	-0.305176	0.488281
0.729	0.0305176	-0.0915527	-0.274658
0.73	0.0610352	-0.274658	0.274658
0.731	0.0305176	-0.0915527	0.12207
0.732	0	0.0915527	-0.183105
0.733	-0.244141	0.0915527	0.671387
0.734	-0.152588	-0.0610352	-0.579834
0.735	-0.488281	0.0305176	0.335693
0.736	0.0610352	-0.0610352	-0.0305176
0.737	-0.457764	-0.12207	-0.0305176
0.738	0.12207	-0.183105	0.396729
0.739	-0.12207	-0.183105	-0.305176
0.74	0.305176	-0.12207	1.00708
0.741	0.0915527	-0.0610352	-0.396729
0.742	-0.12207	-0.0915527	0.793457
0.743	-0.457764	0	-0.305176
0.744	-0.0610352	-0.12207	0.335693
0.745	-0.0305176	-0.0305176	0.12207
0.746	0.152588	-0.0915527	0.0305176
0.747	-0.0305176	0.12207	0.488281
0.748	-0.305176	0.183105	-0.152588
0.749	-0.305176	-0.0915527	0.640869
0.75	-0.366211	-0.0915527	-0.579834
0.751	-0.305176	-0.213623	0.366211
0.752	-0.244141	-0.0610352	-0.274658
0.753	-0.396729	-0.244141	0.152588
0.754	-0.396729	-0.213623	0.244141
0.755	-0.274658	-0.152588	0.213623
0.756	-0.518799	0.0305176	0.396729
0.757	-0.335693	-0.12207	0.0610352
0.758	-0.610352	-0.244141	0.518799
0.759	-0.274658	-0.244141	0.12207
0.76	-0.183105	-0.274658	0.183105
0.761	0.0305176	-0.488281	0.12207
0.762	-0.427246	-0.335693	0.457764
0.763	-0.305176	-0.427246	0.305176
0.764	-0.488281	-0.335693	0.488281
0.765	-0.305176	-0.305176	0.244141
0.766	-0.0915527	-0.213623	-0.0610352
0.767	0.12207	-0.213623	0.427246
0.768	-0.0610352	-0.0915527	-0.0610352
0.769	-0.396729	-0.244141	0.610352
0.77	-0.335693	-0.305176	0
0.771	-0.274658	-0.305176	0.396729
0.772	-0.335693	-0.274658	0.244141
0.773	-0.305176	-0.0610352	0
0.774	-0.305176	-0.274658	0.549316
0.775	0.152588	-0.274658	0.0305176
0.776	-0.0305176	-0.152588	0.366211
0.777	-0.12207	-0.183105	0.0915527
0.778	-0.152588	-0.152588	0.396729
0.779	-0.0610352	-0.152588	0.0915527
0.78	-0.335693	-0.0305176	0.12207
0.781	-0.244141	-0.396729	0.335693
0.782	-0.0610352	0.0305176	0.0915527
0.783	-0.335693	-0.244141	0.0305176
0.784	-0.213623	-0.152588	-0.0610352
0.785	-0.183105	-0.12207	0.0915527
0.786	-0.0915527	-0.12207	0.396729
0.787	-0.488281	-0.0610352	0.0610352
0.788	-0.305176	-0.0610352	-0.0610352
0.789	-0.0915527	-0.274658	0.274658
0.79	-0.396729	-0.305176	0.0915527
0.791	-0.396729	-0.12207	0.427246
0.792	-0.366211	-0.183105	-0.335693
0.793	-0.335693	-0.183105	0.488281
0.794	-0.305176	-0.183105	-0.0610352
0.795	-0.518799	-0.213623	0.335693
0.796	-0.335693	-0.152588	0.457764
0.797	-0.793457	-0.244141	-0.12207
0.798	-0.640869	-0.335693	0.579834
0.799	-0.335693	-0.396729	-0.579834
0.8	-0.488281	-0.305176	0.823975
0.801	-0.396729	-0.152588	-0.0305176
0.802	-0.579834	-0.152588	0.427246
0.803	-0.213623	-0.12207	0.244141
0.804	0	-0.0915527	0.12207
0.805	0.152588	-0.152588	0.610352
0.806	-0.396729	-0.0610352	-0.610352
0.807	-0.183105	-0.366211	0.488281
0.808	-0.244141	-0.12207	-0.0305176
0.809	-0.793457	0	0.12207
0.81	-0.0915527	-0.152588	0.244141
0.811	-0.823975	-0.244141	-0.274658
0.812	-0.549316	-0.12207	0.579834
0.813	-0.396729	-0.0610352	-0.457764
0.814	-0.152588	-0.457764	0.457764
0.815	-0.0915527	-0.305176	-0.0305176
0.816	-0.244141	-0.0915527	0.396729
0.817	-0.183105	-0.274658	0.762939
0.818	-0.396729	-0.0610352	-0.305176
0.819	-0.12207	-0.640869	0.823975
0.82	-0.152588	-0.152588	-0.549316
0.821	-0.335693	-0.274658	0.244141
0.822	-0.0610352	-0.274658	-0.396729
0.823	-0.183105	-0.0610352	0.152588
0.824	-0.244141	-0.183105	0.579834
0.825	-0.488281	-0.0305176	-0.366211
0.826	-0.518799	-0.12207	0.701904
0.827	-0.335693	-0.0305176	-0.488281
0.828	-0.274658	-0.152588	0.518799
0.829	0.0915527	-0.213623	-0.427246
0.83	-0.0915527	-0.244141	0.335693
0.831	-0.152588	-0.366211	0.366211
0.832	-0.457764	-0.0610352	0.0915527
0.833	-0.793457	-0.183105	0.640869
0.834	-0.366211	-0.244141	0.213623
0.835	-0.213623	-0.335693	0.549316
0.836	-0.12207	-0.396729	0.0305176
0.837	-0.305176	-0.366211	0.518799
0.838	-0.396729	-0.457764	0.396729
0.839	-0.732422	-0.244141	0.335693
0.84	-0.335693	-0.183105	0.549316
0.841	-0.610352	-0.427246	-0.244141
0.842	-0.12207	-0.305176	0.549316
0.843	-0.305176	-0.12207	-0.427246
0.844	-0.183105	-0.274658	0.518799
0.845	-0.305176	-0.457764	-0.0610352
0.846	-0.457764	-0.274658	0.305176
0.847	-0.457764	-0.213623	0.396729
0.848	-0.366211	0	0.0915527
0.849	-0.305176	-0.183105	0.274658
0.85	-0.213623	-0.0305176	0.213623
0.851	-0.366211	-0.244141	0.0305176
0.852	-0.366211	-0.427246	0.427246
0.853	-0.244141	-0.244141	-0.0305176
0.854	-0.12207	-0.152588	0.549316
0.855	-0.427246	-0.244141	0.183105
0.856	-0.579834	-0.213623	0.274658
0.857	-0.488281	-0.0305176	0.244141
0.858	-0.335693	-0.274658	0.0610352
0.859	0.0915527	-0.152588	0.518799
0.86	-0.213623	-0.305176	-0.274658
0.861	-0.305176	-0.0915527	0.549316
0.862	-0.305176	-0.152588	-0.152588
0.863	-0.518799	-0.0610352	0.518799
0.864	-0.518799	-0.152588	0.0305176
0.865	-0.427246	-0.274658	0.213623
0.866	-0.488281	-0.152588	0.183105
0.867	-0.12207	0	0.274658
0.868	0	-0.213623	-0.0305176
0.869	0.0610352	-0.0305176	0.274658
0.87	-0.305176	-0.183105	0.335693
0.871	-0.823975	-0.0305176	0.305176
0.872	-0.793457	-0.0915527	0.0305176
0.873	-0.457764	-0.12207	0.366211
0.874	-0.274658	-0.244141	0.152588
0.875	-0.549316	-0.183105	-0.0305176
0.876	-0.12207	-0.396729	0.366211
0.877	-0.427246	-0.0915527	0.0915527
0.878	-0.457764	-0.183105	0.152588
0.879	-0.335693	-0.0610352	-0.0915527
0.88	-0.213623	-0.366211	0.335693
0.881	-0.274658	-0.0915527	0.152588
0.882	-0.305176	0.0610352	0.0610352
0.883	0.244141	-0.244141	-0.0305176
0.884	-0.152588	-0.274658	0.213623
0.885	-0.335693	-0.152588	0.244141
0.886	-0.640869	-0.0610352	0.183105
0.887	-0.610352	-0.0305176	0.0305176
0.888	-0.701904	-0.183105	0.12207
0.889	-0.366211	-0.0915527	0.0915527
0.89	-0.244141	-0.0305176	0.0610352
0.891	-0.396729	-0.244141	-0.12207
0.892	0.0915527	-0.0915527	0.610352
0.893	-0.579834	-0.366211	-0.183105
0.894	-0.518799	-0.152588	0.488281
0.895	-0.335693	-0.0610352	-0.213623
0.896	-0.0610352	-0.213623	0.610352
0.897	-0.12207	-0.12207	-0.12207
0.898	0.0305176	-0.366211	0.457764
0.899	-0.152588	0	0.0610352
0.9	-0.427246	0.0915527	0.0915527
0.901	-0.518799	0.152588	0.244141
0.902	-0.579834	-0.0305176	-0.396729
0.903	-0.396729	-0.244141	0.549316
0.904	-0.213623	-0.427246	0.12207
0.905	-0.0915527	-0.213623	0.488281
0.906	0.152588	-0.274658	0.0915527
0.907	-0.671387	-0.0915527	0.152588
0.908	-0.335693	-0.305176	1.12915
0.909	-0.488281	-0.213623	-0.12207
0.91	-0.427246	-0.244141	0.946045
0.911	-0.396729	-0.366211	0
0.912	-0.274658	-0.244141	0.793457
0.913	-0.0915527	-0.305176	-0.0305176
0.914	-0.183105	-0.213623	0.366211
0.915	-0.244141	-0.0610352	0.488281
0.916	-0.244141	0.0915527	0.0915527
0.917	-0.396729	-0.305176	0.671387
0.918	-0.335693	-0.0610352	-0.305176
0.919	-0.518799	0.0305176	0.488281
0.92	-0.335693	-0.0915527	0.0915527
0.921	-0.183105	-0.366211	0.244141
0.922	-0.549316	-0.183105	0.579834
0.923	-0.244141	-0.305176	0.213623
0.924	-0.335693	-0.12207	0.610352
0.925	0	-0.274658	0.488281
0.926	-0.366211	-0.213623	0.244141
0.927	-0.12207	-0.183105	0.427246
0.928	-0.396729	-0.244141	-0.213623
0.929	-0.152588	-0.274658	0.762939
0.93	-0.183105	-0.0305176	-0.0610352
0.931	-0.152588	0	0.640869
0.932	-0.12207	-0.152588	0.0915527
0.933	-0.213623	-0.213623	0.427246
0.934	-0.244141	-0.152588	0.0610352
0.935	-0.488281	-0.0305176	0.0305176
0.936	-0.12207	-0.183105	0.0915527
0.937	0	-0.12207	-0.183105
0.938	-0.183105	0.0305176	0.518799
0.939	-0.457764	0.0305176	0.12207
0.94	-0.549316	-0.12207	0.183105
0.941	-0.244141	-0.183105	0.335693
0.942	-0.335693	-0.213623	0.0610352
0.943	0	-0.244141	0.274658
0.944	-0.305176	-0.12207	0.12207
0.945	0.0610352	-0.0915527	0.396729
0.946	-0.183105	-0.0610352	-0.152588
0.947	0.0305176	-0.335693	0.488281
0.948	-0.732422	-0.213623	-0.0915527
0.949	-0.640869	-0.335693	0.518799
0.95	-0.274658	-0.0305176	-0.396729
0.951	0	-0.305176	0.335693
0.952	0.0915527	-0.12207	-0.0915527
0.953	-0.244141	-0.213623	-0.152588
0.954	-0.274658	-0.152588	0.396729
0.955	-0.640869	-0.0915527	-0.183105
0.956	-0.518799	-0.0610352	0.518799
0.957	-0.366211	-0.213623	-0.152588
0.958	-0.396729	-0.12207	0.427246
0.959	-0.274658	-0.274658	-0.335693
0.96	-0.274658	-0.274658	0.366211
0.961	-0.152588	-0.183105	0.274658
0.962	-0.640869	-0.0610352	-0.0305176
0.963	-0.152588	-0.305176	0.518799
0.964	-0.671387	-0.244141	-0.213623
0.965	-0.305176	-0.305176	0.549316
0.966	-0.366211	-0.274658	-0.335693
0.967	0.0305176	-0.305176	0.640869
0.968	-0.274658	-0.366211	-0.274658
0.969	-0.335693	-0.183105	0.823975
0.97	-0.213623	-0.244141	0.0305176
0.971	-0.244141	-0.12207	0.488281
0.972	-0.274658	-0.152588	0.152588
0.973	-0.213623	-0.12207	0.152588
0.974	-0.183105	-0.518799	0.152588
0.975	-0.0915527	-0.305176	-0.213623
0.976	-0.366211	-0.213623	0.671387
0.977	-0.305176	-0.152588	0.12207
0.978	-0.640869	-0.274658	0.640869
0.979	-0.518799	-0.183105	-0.0305176
0.98	-0.305176	-0.213623	0.0305176
0.981	-0.0915527	-0.12207	0.0610352
0.982	-0.0610352	-0.0305176	-0.0915527
0.983	0.0915527	-0.0305176	0.0915527
0.984	-0.244141	-0.0915527	-0.0305176
0.985	-0.183105	-0.12207	0.335693
0.986	-0.366211	-0.274658	0.274658
0.987	-0.427246	-0.0305176	0.183105
0.988	-0.183105	-0.0915527	0.305176
0.989	-0.183105	-0.305176	0.640869
0.99	-0.305176	-0.366211	0.213623
0.991	-0.213623	-0.244141	0.88501
0.992	-0.488281	-0.0915527	0.213623
0.993	-0.488281	-0.274658	0.823975
0.994	-0.640869	0.0305176	-0.0305176
0.995	-0.305176	-0.335693	0.488281
0.996	-0.488281	-0.183105	0.335693
0.997	-0.152588	-0.335693	-0.0305176
0.998	-0.0610352	-0.0915527	0.457764
0.999	-0.335693	0.0915527	-0.274658
1	-0.152588	0.0610352	0.549316
1.001	-0.488281	0.0610352	0.183105
1.002	-0.457764	0	0.640869
1.003	-0.396729	-0.12207	-0.0610352
1.004	-0.0305176	-0.274658	0.549316
1.005	-0.0610352	-0.396729	-0.0305176
1.006	-0.366211	-0.152588	0.427246
1.007	-0.366211	-0.213623	0.213623
1.008	-0.457764	-0.335693	0.0915527
1.009	-0.12207	-0.335693	0.549316
1.01	-0.0915527	-0.366211	0.0610352
1.011	0.12207	-0.12207	0.640869
1.012	-0.0915527	-0.152588	-0.427246
1.013	0.305176	0.0915527	0.244141
1.014	0.305176	-0.0915527	0.0610352
1.015	0.396729	-0.0610352	0.152588
1.016	-0.305176	0.0305176	0.274658
1.017	-0.549316	-0.0610352	-0.305176
1.018	-0.518799	0	0.152588
1.019	-0.274658	-0.0305176	-0.152588
1.02	-0.213623	-0.12207	0
1.021	-0.12207	0.0305176	0.335693
1.022	-0.457764	0.0305176	-0.305176
1.023	-0.152588	-0.244141	0.701904
1.024	-0.244141	-0.0305176	-0.213623
1.025	-0.152588	-0.152588	0.152588
1.026	-0.457764	-0.244141	-0.0915527
1.027	-0.152588	-0.244141	-0.12207
1.028	-0.396729	-0.396729	0
1.029	0.0305176	-0.335693	-0.0610352
1.03	-0.335693	-0.213623	0.457764
1.031	-0.366211	-0.0915527	0.274658
1.032	-0.518799	-0.152588	0.0305176
1.033	-0.305176	-0.0610352	0.244141
1.034	-0.213623	-0.0305176	-0.0915527
1.035	-0.366211	-0.12207	0.244141
1.036	-0.0610352	-0.244141	-0.152588
1.037	-0.457764	-0.152588	0.0915527
1.038	-0.0915527	-0.0915527	0.335693
1.039	-0.518799	0.0915527	-0.213623
1.04	-0.396729	-0.152588	0.579834
1.041	-0.762939	-0.0610352	0.0305176
1.042	-0.854492	-0.427246	0.335693
1.043	-0.549316	-0.274658	0.12207
1.044	-0.0610352	-0.152588	0.213623
1.045	0.0915527	-0.244141	0.549316
1.046	-0.244141	-0.0915527	0.213623
1.047	-0.457764	-0.152588	0.488281
1.048	-0.152588	-0.213623	0.183105
1.049	-0.12207	-0.0610352	-0.0305176
1.05	0.213623	-0.244141	0.274658
1.051	0.183105	-0.0305176	-0.488281
1.052	0.0915527	-0.183105	0.183105
1.053	-0.152588	0	-0.213623
1.054	-0.152588	0.0915527	0.152588
1.055	-0.488281	0	-0.152588
1.056	-0.579834	-0.183105	0.305176
1.057	-0.579834	-0.0915527	0.244141
1.058	-0.701904	-0.335693	0.305176
1.059	-0.366211	-0.12207	0.152588
1.06	-0.12207	-0.152588	0.305176
1.061	-0.0915527	-0.12207	0.488281
1.062	-0.183105	-0.12207	0.610352
1.063	-0.335693	-0.0915527	0.579834
1.064	-0.0305176	0	0.366211
1.065	-0.0915527	-0.213623	0.396729
1.066	-0.183105	-0.183105	0.183105
1.067	-0.213623	-0.244141	0.12207
1.068	-0.305176	-0.12207	0
1.069	-0.946045	-0.0915527	0.518799
1.07	-0.701904	-0.0610352	0.152588
1.071	-0.518799	-0.274658	0.305176
1.072	-0.549316	-0.213623	0.0915527
1.073	-0.488281	0.0305176	0.305176
1.074	-0.183105	-0.213623	0.0915527
1.075	0.183105	-0.152588	0.274658
1.076	0.152588	-0.0915527	0.671387
1.077	-0.213623	-0.213623	0.579834
1.078	-0.12207	0	0.305176
1.079	-0.640869	-0.335693	0.213623
1.08	-0.335693	-0.244141	0.244141
1.081	-0.396729	-0.366211	-0.12207
1.082	0.0915527	-0.183105	0.274658
1.083	-0.457764	-0.152588	0.152588
1.084	-0.0915527	-0.0915527	0.244141
1.085	-0.793457	-0.0305176	0.12207
1.086	-0.335693	-0.274658	0.152588
1.087	-0.427246	-0.213623	-0.152588
1.088	0.0610352	-0.518799	0.518799
1.089	-0.244141	0	-0.366211
1.09	-0.0305176	0.183105	0.427246
1.091	0.0305176	-0.0610352	-0.396729
1.092	-0.0915527	-0.152588	1.00708
1.093	-0.396729	0.0305176	-0.457764
1.094	-0.274658	0.0915527	0.518799
1.095	0.0305176	-0.213623	-0.0915527
1.096	-0.152588	-0.213623	-0.0915527
1.097	-0.0305176	-0.213623	0.12207
1.098	-0.518799	-0.0305176	-0.152588
1.099	-0.427246	-0.0610352	0.366211
1.1	-0.640869	-0.213623	-0.0305176
1.101	-0.396729	-0.0610352	0.946045
1.102	-0.335693	-0.0610352	-0.488281
1.103	-0.274658	-0.244141	0.610352
1.104	-0.579834	-0.12207	-0.0915527
1.105	-0.335693	-0.244141	0.518799
1.106	-0.579834	-0.12207	-0.488281
1.107	-0.396729	0	0.213623
1.108	-0.457764	0.0305176	-0.305176
1.109	-0.274658	0.12207	-0.0305176
1.11	-0.0915527	-0.366211	0
1.111	-0.152588	-0.274658	0.12207
1.112	-0.0915527	-0.366211	0.396729
1.113	-0.213623	-0.274658	-0.0915527
1.114	0.0305176	-0.213623	0.396729
1.115	-0.12207	-0.152588	-0.305176
1.116	-0.335693	-0.12207	0.396729
1.117	-0.671387	-0.183105	-0.12207
1.118	-0.396729	-0.0610352	0.213623
1.119	-0.335693	-0.0915527	-0.213623
1.12	-0.0915527	-0.0610352	0.335693
1.121	-0.213623	-0.0915527	-0.305176
1.122	-0.183105	-0.12207	0.457764
1.123	-0.0915527	-0.152588	0.152588
1.124	-0.305176	0.0915527	0.366211
1.125	-0.0610352	0.152588	0.335693
1.126	0.0305176	-0.0915527	-0.213623
1.127	-0.274658	-0.305176	0.610352
1.128	0.0610352	-0.0305176	-0.274658
1.129	0.0610352	-0.335693	0.976563
1.13	-0.366211	-0.305176	0.244141
1.131	-0.701904	-0.274658	0.579834
1.132	-0.549316	-0.183105	0.549316
1.133	-0.335693	-0.213623	-0.0915527
1.134	-0.12207	-0.366211	0.793457
1.135	-0.0305176	-0.12207	-0.0305176
1.136	0.488281	-0.274658	0.610352
1.137	0.0305176	-0.12207	0.549316
1.138	-0.152588	-0.0915527	0.762939
1.139	-0.183105	-0.0915527	0.946045
1.14	-0.579834	-0.0305176	0.305176
1.141	-0.457764	-0.183105	0.946045
1.142	-0.671387	0.0305176	0.305176
1.143	-0.152588	-0.183105	0.732422
1.144	-0.335693	-0.152588	0.488281
1.145	-0.183105	-0.152588	0.88501
1.146	-0.610352	-0.244141	0.396729
1.147	-0.793457	-0.305176	0.488281
1.148	-0.518799	-0.0915527	0.335693
1.149	0.0915527	-0.488281	0.549316
1.15	0.183105	-0.305176	0.518799
1.151	0.244141	-0.12207	0.427246
1.152	0	-0.0305176	0.518799
1.153	0.0305176	-0.305176	0.518799
1.154	0.0915527	-0.12207	0.640869
1.155	-0.518799	-0.0305176	-0.0610352
1.156	-0.335693	0.0305176	0.457764
1.157	-0.12207	-0.213623	-0.12207
1.158	-0.0305176	-0.0305176	0.518799
1.159	0.152588	-0.0610352	-0.0610352
1.16	0	-0.12207	0.579834
1.161	-0.335693	0.305176	0.12207
1.162	-0.457764	0.0915527	0.0610352
1.163	-0.0915527	-0.0305176	-0.0915527
1.164	-0.274658	-0.152588	-0.640869
1.165	-0.244141	-0.152588	0.305176
1.166	0.274658	-0.12207	-0.579834
1.167	-0.0305176	-0.12207	0.579834
1.168	0.12207	-0.12207	-0.12207
1.169	-0.427246	0.0305176	0.335693
1.17	-0.183105	0.0915527	0.366211
1.171	-0.305176	0.274658	-0.457764
1.172	0.12207	-0.274658	0.396729
1.173	-0.335693	-0.12207	-1.2207
1.174	0.152588	-0.0610352	0.213623
1.175	0	0	-1.00708
1.176	-0.0305176	-0.12207	0.305176
1.177	-0.579834	0.0610352	-0.366211
1.178	-0.915527	0.0610352	-0.0915527
1.179	-0.457764	-0.0305176	-0.152588
1.18	-0.0305176	-0.12207	-0.274658
1.181	-0.12207	0.12207	0.0915527
1.182	-0.305176	0.366211	-0.701904
1.183	-0.610352	0.12207	-0.0915527
1.184	-0.671387	-0.0305176	-0.0915527
1.185	-0.488281	-0.274658	0.0305176
1.186	-0.305176	-0.0305176	0.0915527
1.187	-0.183105	0	-0.274658
1.188	-0.0915527	-0.244141	0.335693
1.189	-0.12207	-0.0305176	-0.335693
1.19	-0.152588	0.0305176	0.579834
1.191	-0.183105	0.0610352	-0.244141
1.192	-0.305176	0.0610352	0.366211
1.193	-0.457764	0.0915527	-0.0305176
1.194	-0.610352	-0.12207	-0.12207
1.195	-0.396729	-0.0305176	0.244141
1.196	-0.457764	-0.183105	-0.274658
1.197	-0.671387	0.0305176	0.579834
1.198	-0.427246	0	-0.0305176
1.199	-0.640869	0.152588	0.579834
1.2	-0.518799	0.12207	0.488281
1.201	-0.793457	0.12207	0.640869
1.202	-0.610352	0.0610352	0.701904
1.203	-0.244141	-0.213623	0.457764
1.204	0.335693	-0.183105	0.854492
1.205	-0.305176	0.0305176	0.0305176
1.206	-0.274658	0.12207	0.915527
1.207	-1.0376	-0.152588	0.152588
1.208	-0.793457	-0.152588	0.823975
1.209	-1.19019	0.0915527	-0.213623
1.21	-0.854492	-0.274658	0.671387
1.211	-0.732422	-0.12207	0.366211
1.212	-0.579834	0	0.671387
1.213	-0.427246	-0.244141	0.915527
1.214	-0.305176	-0.152588	0.549316
1.215	-0.488281	-0.12207	1.12915
1.216	-0.335693	-0.12207	0.152588
1.217	-0.305176	-0.12207	0.579834
1.218	-0.396729	-0.274658	0.183105
1.219	-0.549316	-0.0915527	0.488281
1.22	-0.610352	-0.152588	0.366211
1.221	-0.701904	-0.274658	0.610352
1.222	-0.213623	-0.0610352	0.732422
1.223	-0.579834	0	0.518799
1.224	-0.915527	0.12207	0.549316
1.225	-0.610352	-0.0610352	0.274658
1.226	-0.152588	-0.396729	0.427246
1.227	-0.0915527	0.0610352	0.0610352
1.228	0.0610352	0.12207	0.244141
1.229	-0.274658	-0.12207	0.0305176
1.23	-0.518799	-0.12207	0.366211
1.231	-0.946045	-0.305176	-0.335693
1.232	-0.915527	-0.274658	0.396729
1.233	-0.793457	-0.152588	-0.335693
1.234	-0.335693	-0.396729	0.427246
1.235	-0.396729	-0.183105	-0.0610352
1.236	-0.366211	-0.274658	0.274658
1.237	-0.457764	-0.213623	0.213623
1.238	-0.518799	-0.274658	0.152588
1.239	-0.335693	-0.244141	0.183105
1.24	-0.488281	-0.274658	-0.0305176
1.241	-0.12207	-0.457764	-0.0610352
1.242	-0.335693	-0.274658	-0.396729
1.243	-0.427246	-0.427246	0.0915527
1.244	-0.579834	-0.274658	-0.183105
1.245	-0.976563	-0.0305176	0.213623
1.246	-0.793457	-0.244141	-0.0915527
1.247	-0.732422	-0.488281	0.0915527
1.248	-0.488281	-0.274658	-0.183105
1.249	-0.427246	-0.396729	-0.12207
1.25	-0.274658	-0.457764	-0.0305176
1.251	-0.457764	-0.12207	-0.213623
1.252	-0.335693	-0.244141	-0.213623
1.253	-0.0915527	-0.213623	0.0915527
1.254	-0.640869	-0.12207	-0.610352
1.255	-0.457764	-0.335693	0.305176
1.256	-0.579834	-0.335693	-0.457764
1.257	-0.335693	-0.549316	0.274658
1.258	-0.335693	-0.427246	-0.640869
1.259	-0.305176	-0.579834	0.274658
1.26	-0.640869	-0.366211	0.0610352
1.261	-0.854492	-0.305176	-0.0610352
1.262	-0.396729	-0.457764	0.12207
1.263	-0.396729	-0.518799	-0.274658
1.264	-0.366211	-0.640869	-0.0305176
1.265	-0.610352	-0.518799	-0.183105
1.266	-0.549316	-0.518799	0.183105
1.267	-0.732422	-0.488281	0.274658
1.268	-0.762939	-0.152588	0.305176
1.269	-0.549316	-0.396729	0.305176
1.27	-0.488281	-0.396729	0.274658
1.271	-0.244141	-0.366211	-0.244141
1.272	-0.427246	-0.305176	0.579834
1.273	0	-0.305176	-0.0610352
1.274	-0.12207	-0.305176	0.366211
1.275	-0.183105	-0.274658	0.0915527
1.276	-0.579834	-0.213623	0.213623
1.277	-0.915527	-0.396729	0.305176
1.278	-0.671387	-0.366211	-0.183105
1.279	-0.671387	-0.732422	0.366211
1.28	-0.366211	-0.518799	0.244141
1.281	-0.579834	-0.366211	0.732422
1.282	-0.183105	-0.396729	0.396729
1.283	-0.305176	-0.396729	0.549316
1.284	-0.457764	-0.335693	0.366211
1.285	-0.793457	-0.305176	0.366211
1.286	-0.946045	-0.335693	0
1.287	-0.610352	-0.640869	0.274658
1.288	-0.610352	-0.396729	-0.0915527
1.289	-0.0610352	-0.335693	0.457764
1.29	-0.427246	-0.396729	0.0305176
1.291	-0.305176	-0.518799	0.518799
1.292	-0.457764	-0.427246	0.335693
1.293	-0.732422	-0.518799	0.183105
1.294	-0.427246	-0.549316	0.427246
1.295	-0.183105	-0.640869	0.0305176
1.296	-0.0915527	-0.366211	0.640869
1.297	0.0915527	-0.457764	0.0610352
1.298	0.427246	-0.488281	0.732422
1.299	-0.0610352	-0.640869	0.335693
1.3	-0.274658	-0.488281	0.244141
1.301	-0.457764	-0.396729	0.518799
1.302	-0.366211	-0.732422	0.12207
1.303	-0.335693	-0.579834	0.549316
1.304	-0.518799	-0.427246	-0.12207
1.305	-0.12207	-0.579834	0.579834
1.306	-0.0305176	-0.732422	-0.0610352
1.307	-0.579834	-0.335693	0.274658
1.308	-0.640869	-0.640869	-0.244141
1.309	-0.305176	-0.915527	0.183105
1.31	-0.152588	-0.640869	0.0610352
1.311	-0.12207	-0.427246	0.0915527
1.312	-0.274658	-0.396729	0.0915527
1.313	-0.213623	-0.518799	0.152588
1.314	-0.549316	-0.366211	0.0610352
1.315	-0.701904	-0.366211	0.12207
1.316	-0.701904	-0.152588	0.244141
1.317	-0.396729	-0.518799	-0.0915527
1.318	-0.366211	-0.366211	-0.0305176
1.319	-0.427246	-0.488281	-0.244141
1.32	-0.549316	-0.366211	0.213623
1.321	-0.549316	-0.427246	-0.244141
1.322	-0.518799	-0.457764	0.274658
1.323	-0.640869	-0.274658	-0.671387
1.324	-0.579834	-0.396729	0.183105
1.325	-0.457764	-0.640869	-0.396729
1.326	-0.0305176	-0.457764	0.335693
1.327	-0.0915527	-0.274658	-0.366211
1.328	-0.305176	-0.488281	-0.0305176
1.329	-0.335693	-0.396729	0.0305176
1.33	-0.518799	-0.244141	-0.0915527
1.331	-0.488281	-0.549316	0.427246
1.332	-0.213623	-0.244141	-0.549316
1.333	-0.0915527	-0.579834	0.274658
1.334	-0.396729	-0.335693	-0.518799
1.335	-0.213623	-0.427246	0.366211
1.336	-0.244141	-0.427246	-0.12207
1.337	-0.183105	-0.335693	0.518799
1.338	-0.488281	-0.488281	0.12207
1.339	-0.823975	-0.244141	-0.396729
1.34	-0.762939	-0.427246	0.244141
1.341	-0.305176	-0.366211	0
1.342	0.183105	-0.427246	0.488281
1.343	-0.183105	-0.396729	0
1.344	-0.213623	-0.12207	0.732422
1.345	-0.823975	-0.183105	0.0305176
1.346	-0.762939	-0.183105	0.152588
1.347	-0.701904	-0.396729	0.0305176
1.348	-0.640869	-0.427246	0.183105
1.349	-0.488281	-0.274658	0.488281
1.35	-0.427246	-0.274658	0.640869
1.351	-0.427246	-0.305176	0.823975
1.352	-0.457764	-0.0915527	0.579834
1.353	-0.457764	-0.396729	0.823975
1.354	-0.457764	-0.183105	0.12207
1.355	-0.152588	-0.0610352	0.671387
1.356	-0.518799	-0.366211	0.366211
1.357	-0.0915527	-0.396729	0.732422
1.358	-0.213623	-0.305176	0.305176
1.359	-0.152588	-0.213623	0.732422
1.36	-0.823975	-0.0305176	0.366211
1.361	-0.976563	-0.0915527	0.88501
1.362	-1.19019	-0.152588	0.0305176
1.363	-0.579834	-0.427246	0.732422
1.364	-0.244141	-0.366211	0.305176
1.365	-0.0610352	0.0305176	0.610352
1.366	-0.0610352	-0.0305176	0.396729
1.367	0.183105	0.0610352	0.0915527
1.368	-0.305176	0.0305176	0.488281
1.369	-0.427246	0.305176	0.0610352
1.37	-0.579834	0.213623	0.183105
1.371	-0.335693	-0.213623	0.152588
1.372	-0.549316	-0.335693	0.244141
1.373	-0.457764	0	0.244141
1.374	-0.488281	-0.0305176	0.335693
1.375	-0.427246	-0.12207	0.427246
1.376	-0.274658	-0.0915527	0.366211
1.377	-0.640869	0.0305176	0.244141
1.378	-0.366211	-0.0305176	0.305176
1.379	-0.671387	-0.244141	-0.0305176
1.38	-0.335693	0	0.549316
1.381	-0.427246	0.0305176	-0.0305176
1.382	-0.488281	0.152588	0.549316
1.383	-0.579834	0.244141	0.335693
1.384	-0.518799	0.213623	0.183105
1.385	-0.579834	0.183105	0.457764
1.386	-0.396729	0.12207	-0.213623
1.387	-0.366211	-0.213623	0.488281
1.388	-0.732422	0.0305176	-0.183105
1.389	-0.640869	0.0915527	0.396729
1.39	-0.701904	0.152588	0.183105
1.391	-0.396729	0.305176	0.183105
1.392	-0.518799	0.12207	-0.0610352
1.393	-0.518799	0.152588	0.0915527
1.394	-0.701904	-0.0915527	-0.0610352
1.395	-0.12207	-0.0305176	-0.0305176
1.396	-0.579834	0.12207	-0.0610352
1.397	-0.579834	0.12207	0.274658
1.398	-0.518799	0.0915527	0.0915527
1.399	-0.457764	-0.0305176	0.0610352
1.4	-0.335693	0.152588	-0.152588
1.401	-0.0610352	0.152588	-0.0305176
1.402	-0.183105	0.0305176	-0.183105
1.403	-0.213623	0.0305176	-0.0305176
1.404	-0.366211	0.213623	0.213623
1.405	-0.396729	0.183105	-0.213623
1.406	-0.640869	-0.12207	0.396729
1.407	-0.823975	0	-0.305176
1.408	-0.793457	-0.0305176	0.366211
1.409	-0.457764	-0.12207	-0.396729
1.41	-0.518799	-0.213623	0.671387
1.411	-0.518799	-0.0305176	-0.396729
1.412	-0.213623	0	0.579834
1.413	-0.213623	-0.0305176	0.274658
1.414	-0.457764	0	0.579834
1.415	-0.793457	0.0915527	-0.0305176
1.416	-0.732422	-0.0915527	0.518799
1.417	-0.579834	-0.0915527	0.0305176
1.418	-0.457764	-0.12207	0.0305176
1.419	-0.213623	-0.183105	0.579834
1.42	-0.152588	-0.0610352	0
1.421	-0.732422	-0.152588	0.518799
1.422	-0.396729	-0.305176	0.274658
1.423	-0.732422	-0.335693	0.518799
1.424	-0.213623	-0.152588	0.671387
1.425	-0.396729	-0.305176	-0.0305176
1.426	-0.244141	-0.335693	0.762939
1.427	-0.12207	-0.0610352	-0.0915527
1.428	-0.244141	0	0.915527
1.429	-0.427246	-0.183105	0.396729
1.43	-0.335693	-0.0610352	0.854492
1.431	-0.12207	-0.244141	0.488281
1.432	-0.244141	-0.183105	0.213623
1.433	-0.488281	-0.213623	0.640869
1.434	-0.366211	-0.0610352	-0.0305176
1.435	-0.396729	-0.0305176	0.762939
1.436	-0.366211	-0.396729	0.366211
1.437	-0.610352	-0.183105	0.579834
1.438	-0.183105	-0.152588	0.610352
1.439	-0.640869	-0.0915527	0.12207
1.44	-0.396729	-0.335693	0.457764
1.441	-0.335693	-0.244141	0.183105
1.442	-0.213623	-0.152588	0.610352
1.443	-0.0610352	-0.366211	0.427246
1.444	-0.366211	-0.0610352	0.152588
1.445	-0.579834	-0.152588	0.488281
1.446	-0.579834	-0.152588	-0.244141
1.447	-0.274658	-0.518799	0.762939
1.448	-0.244141	-0.305176	-0.12207
1.449	-0.0915527	-0.335693	0.396729
1.45	-0.366211	-0.427246	0.274658
1.451	-0.793457	-0.0915527	0.0305176
1.452	-0.732422	-0.12207	0.579834
1.453	-0.488281	-0.152588	-0.152588
1.454	-0.457764	-0.213623	0.518799
1.455	-0.213623	-0.579834	-0.244141
1.456	-0.640869	-0.762939	0.335693
1.457	-0.366211	-0.335693	0.366211
1.458	-0.762939	-0.366211	-0.305176
1.459	-0.305176	-0.305176	0.610352
1.46	-0.793457	-0.366211	-0.610352
1.461	-0.457764	-0.305176	0.640869
1.462	-0.0915527	-0.640869	-0.427246
1.463	-0.335693	-0.457764	0.488281
1.464	-0.244141	-0.335693	-0.396729
1.465	-0.0915527	-0.183105	-0.213623
1.466	-0.244141	-0.488281	0.366211
1.467	-0.640869	-0.152588	-0.671387
1.468	-0.854492	-0.518799	0.518799
1.469	-0.671387	-0.366211	-0.518799
1.47	-0.457764	-0.701904	0.213623
1.471	-0.213623	-0.518799	-0.0610352
1.472	-0.518799	-0.488281	-0.244141
1.473	-0.488281	-0.457764	0.427246
1.474	-0.579834	-0.274658	-0.396729
1.475	-0.335693	-0.305176	0.732422
1.476	-0.152588	-0.396729	-0.457764
1.477	0	-0.183105	0.366211
1.478	-0.12207	-0.366211	-0.0305176
1.479	-0.0305176	-0.488281	-0.0610352
1.48	-0.0610352	-0.457764	0.244141
1.481	-0.427246	-0.274658	-0.274658
1.482	-0.610352	-0.366211	0.457764
1.483	-0.762939	-0.305176	-0.0610352
1.484	-0.335693	-0.396729	0.0915527
1.485	-0.366211	-0.366211	0.0915527
1.486	-0.0915527	-0.488281	-0.12207
1.487	-0.0610352	-0.396729	0.335693
1.488	-0.183105	-0.152588	-0.12207
1.489	-0.518799	-0.244141	0.396729
1.49	-0.88501	-0.335693	0.0915527
1.491	-0.823975	-0.366211	0.335693
1.492	-0.335693	-0.488281	0.183105
1.493	-0.0915527	-0.396729	0.244141
1.494	-0.0305176	-0.457764	0.213623
1.495	-0.305176	-0.640869	0.366211
1.496	-0.518799	-0.518799	0.305176
1.497	-0.915527	-0.366211	0.640869
1.498	-0.762939	-0.213623	0.305176
1.499	-0.549316	-0.396729	0.152588
1.5	-0.0915527	-0.335693	0.610352
1.501	-0.305176	-0.518799	0.213623
1.502	-0.305176	-0.579834	0.640869
1.503	-0.305176	-0.488281	0.335693
1.504	0.0610352	-0.305176	0.823975
1.505	-0.335693	-0.12207	0.305176
1.506	-0.488281	-0.183105	0.579834
1.507	-0.610352	-0.213623	0.213623
1.508	-0.518799	-0.518799	0.213623
1.509	-0.305176	-0.732422	0.671387
1.51	-0.88501	-0.274658	0.183105
1.511	-0.366211	-0.518799	0.579834
1.512	-0.610352	-0.335693	0.335693
1.513	-0.427246	-0.396729	0.427246
1.514	-0.12207	-0.396729	0.427246
1.515	0.0915527	-0.427246	0.396729
1.516	-0.244141	-0.396729	0.579834
1.517	-0.305176	-0.640869	0.12207
1.518	-0.488281	-0.366211	0.396729
1.519	-0.335693	-0.335693	0.244141
1.52	-0.610352	-0.183105	0.305176
1.521	-0.579834	-0.213623	0.366211
1.522	-0.457764	-0.152588	0.12207
1.523	-0.152588	-0.305176	0.213623
1.524	-0.396729	-0.305176	-0.0915527
1.525	-0.335693	-0.396729	0.274658
1.526	-0.549316	-0.396729	0.183105
1.527	-0.213623	-0.488281	0.671387
1.528	-0.701904	-0.244141	-0.12207
1.529	-0.366211	-0.183105	0.518799
1.53	-0.335693	-0.0305176	-0.396729
1.531	-0.183105	-0.213623	0.396729
1.532	-0.305176	-0.396729	-0.335693
1.533	-0.305176	-0.213623	-0.0305176
1.534	-0.366211	-0.0610352	0
1.535	-0.518799	0.183105	-0.0610352
1.536	-0.549316	0.152588	0.0915527
1.537	-0.640869	-0.244141	-0.213623
1.538	-0.671387	-0.213623	0.457764
1.539	-0.671387	-0.0915527	-0.518799
1.54	-0.366211	-0.396729	0.12207
1.541	0.0610352	-0.396729	0
1.542	-0.213623	-0.213623	0.12207
1.543	-0.305176	-0.0610352	0.305176
1.544	-0.640869	0.0305176	0
1.545	-0.305176	0.0610352	0.183105
1.546	-0.396729	-0.152588	-0.366211
1.547	-0.244141	-0.183105	0.488281
1.548	-0.244141	-0.0305176	-0.488281
1.549	-0.12207	-0.0915527	0.366211
1.55	-0.213623	0.0305176	-0.427246
1.551	-0.488281	-0.0305176	0.366211
1.552	-0.579834	0	-0.0305176
1.553	-0.518799	0	-0.0610352
1.554	-0.640869	-0.0610352	0.549316
1.555	-0.488281	0	-0.366211
1.556	-0.457764	-0.213623	0.701904
1.557	-0.793457	-0.183105	-0.0305176
1.558	-0.701904	-0.0915527	0.701904
1.559	-0.701904	0.183105	0.183105
1.56	-0.549316	-0.0915527	0.152588
1.561	-0.12207	-0.213623	0.732422
1.562	-0.183105	0.0610352	0
1.563	-0.12207	-0.244141	0.823975
1.564	-0.274658	-0.12207	0.244141
1.565	-0.335693	0.213623	0.640869
1.566	-0.518799	-0.0305176	0.396729
1.567	-0.518799	-0.0915527	0.244141
1.568	-0.518799	0.0915527	0.671387
1.569	-0.549316	0	0.0305176
1.57	-0.183105	0.0610352	0.915527
1.571	-0.183105	-0.12207	-0.0915527
1.572	-0.183105	-0.0610352	0.976563
1.573	-0.396729	0.0610352	0.0915527
1.574	-0.732422	-0.0915527	0.793457
1.575	-1.06812	-0.12207	0.305176
1.576	-1.09863	-0.12207	0.335693
1.577	-0.549316	-0.213623	0.701904
1.578	-0.396729	-0.274658	0.0610352
1.579	-0.396729	-0.213623	1.19019
1.58	-0.183105	-0.0610352	0.0915527
1.581	-0.274658	-0.213623	1.15967
1.582	-0.274658	-0.0915527	0.366211
1.583	-0.457764	-0.0610352	0.610352
1.584	-0.488281	0.183105	0.427246
1.585	-0.0305176	0.183105	0.488281
1.586	-0.152588	-0.457764	0.488281
1.587	-0.335693	0.0305176	0.0305176
1.588	-0.335693	0.0305176	0.396729
1.589	-0.946045	0.152588	0.152588
1.59	-0.946045	-0.0915527	0.244141
1.591	-0.793457	-0.396729	0.640869
1.592	-0.701904	-0.244141	-0.12207
1.593	-0.0610352	-0.427246	0.579834
1.594	-0.335693	-0.305176	0.0305176
1.595	-0.213623	-0.0610352	0.610352
1.596	-0.0610352	0.0305176	-0.0305176
1.597	-0.183105	-0.183105	0.305176
1.598	-0.396729	-0.0305176	0.274658
1.599	-0.610352	0.0305176	-0.213623
1.6	-0.457764	-0.396729	0.396729
1.601	-0.366211	-0.335693	-0.610352
1.602	-0.396729	-0.12207	0.335693
1.603	-0.579834	-0.457764	-0.213623
1.604	-0.427246	-0.0915527	0.579834
1.605	-0.701904	-0.0305176	-0.244141
1.606	-0.457764	-0.274658	0.396729
1.607	-0.701904	-0.0305176	-0.183105
1.608	-0.305176	-0.518799	0.152588
1.609	-0.305176	-0.0610352	-0.0915527
1.61	-0.427246	-0.0915527	0.0305176
1.611	-0.518799	-0.305176	-0.12207
1.612	-0.610352	-0.152588	-0.0610352
1.613	-0.823975	-0.305176	0.183105
1.614	-0.610352	-0.0915527	-0.244141
1.615	-0.274658	-0.0610352	-0.0915527
1.616	-0.305176	-0.518799	-0.0305176
1.617	-0.0610352	-0.152588	0.244141
1.618	-0.274658	-0.213623	0.183105
1.619	-0.213623	-0.0305176	0.457764
1.62	-0.671387	0.0610352	-0.213623
1.621	-0.183105	-0.0610352	0.396729
1.622	-0.183105	-0.0610352	-0.396729
1.623	-0.640869	-0.244141	0.0915527
1.624	-0.244141	-0.457764	0
1.625	-0.0915527	-0.701904	0.183105
1.626	-0.518799	-0.12207	0.427246
1.627	-0.427246	-0.244141	-0.152588
1.628	-0.274658	-0.152588	0.671387
1.629	-0.0305176	-0.457764	-0.0915527
1.63	-0.305176	-0.549316	0.610352
1.631	-0.335693	-0.244141	0.152588
1.632	-0.305176	-0.366211	0
1.633	0.0610352	-0.396729	0.793457
1.634	-0.305176	-0.12207	-0.0305176
1.635	-0.0610352	0	0.610352
1.636	-0.274658	-0.0305176	-0.183105
1.637	-0.12207	-0.152588	0.427246
1.638	-0.244141	-0.305176	-0.0915527
1.639	-0.213623	-0.213623	0.305176
1.64	-0.396729	-0.0305176	0.213623
1.641	-0.427246	-0.183105	0.0610352
1.642	-0.183105	-0.12207	0.762939
1.643	-0.213623	-0.396729	0.12207
1.644	-0.183105	-0.213623	0.579834
1.645	0.0915527	-0.274658	0.152588
1.646	-0.213623	-0.213623	0.152588
1.647	0.213623	-0.244141	0.579834
1.648	-0.152588	-0.396729	0.12207
1.649	-0.0610352	-0.274658	0.976563
1.65	-0.335693	-0.183105	0.0915527
1.651	-0.762939	-0.183105	0.518799
1.652	-0.823975	-0.427246	0.0610352
1.653	-0.488281	-0.335693	0.610352
1.654	-0.396729	-0.579834	0.274658
1.655	-0.274658	-0.427246	0.427246
1.656	-0.396729	-0.244141	0.213623
1.657	-0.213623	-0.305176	0.396729
1.658	-0.579834	-0.183105	0.366211
1.659	-0.549316	-0.12207	0.335693
1.66	-0.244141	-0.549316	0.183105
1.661	-0.183105	-0.396729	0.244141
1.662	-0.305176	-0.366211	0.213623
1.663	-0.518799	-0.427246	0.0915527
1.664	-0.366211	-0.396729	0.305176
1.665	-0.518799	-0.274658	0.152588
1.666	-0.488281	-0.12207	0.335693
1.667	-0.274658	-0.305176	-0.213623
1.668	-0.183105	-0.396729	0.671387
1.669	-0.152588	-0.610352	0.274658
1.67	-0.335693	-0.427246	0.244141
1.671	-0.305176	-0.274658	0.0915527
1.672	-0.305176	-0.213623	0.366211
1.673	-0.335693	-0.152588	0.183105
1.674	-0.12207	-0.183105	0.0610352
1.675	-0.366211	-0.457764	-0.0305176
1.676	-0.549316	-0.518799	0.0915527
1.677	-0.488281	-0.457764	-0.0610352
1.678	-0.396729	-0.518799	0.366211
1.679	-0.274658	-0.152588	-0.305176
1.68	-0.0915527	-0.213623	0.274658
1.681	-0.335693	-0.0610352	-0.244141
1.682	-0.823975	-0.183105	0.0610352
1.683	-0.396729	-0.305176	0.152588
1.684	-0.579834	-0.457764	-0.244141
1.685	-0.427246	-0.518799	0.335693
1.686	-0.335693	-0.244141	-0.549316
1.687	-0.366211	-0.213623	0.427246
1.688	-0.396729	-0.12207	-0.0305176
1.689	-0.274658	-0.152588	0.152588
1.69	-0.244141	-0.213623	0.213623
1.691	-0.244141	-0.213623	-0.0610352
1.692	-0.518799	-0.274658	0.0915527
1.693	-0.244141	-0.305176	-0.0610352
1.694	-0.335693	-0.305176	0.305176
1.695	-0.152588	-0.335693	-0.0915527
1.696	-0.518799	-0.183105	0.213623
1.697	-0.640869	-0.335693	0.0610352
1.698	-0.762939	-0.12207	-0.0915527
1.699	-0.152588	-0.152588	0.0915527
1.7	-0.152588	-0.305176	-0.0610352
1.701	-0.213623	-0.213623	0.213623
1.702	-0.518799	-0.305176	0
1.703	-0.457764	-0.213623	0.549316
1.704	-0.305176	0.0915527	0.183105
1.705	-0.549316	-0.213623	0.518799
1.706	-0.457764	-0.12207	0.213623
1.707	-0.244141	-0.0915527	0.335693
1.708	-0.12207	-0.305176	0.305176
1.709	-0.488281	-0.0610352	0.213623
1.71	-0.701904	-0.244141	0.579834
1.711	-0.518799	-0.213623	0.305176
1.712	-0.518799	-0.366211	0.488281
1.713	-0.732422	-0.0305176	0.396729
1.714	-0.671387	-0.213623	0.183105
1.715	-0.244141	-0.457764	0.701904
1.716	-0.579834	-0.244141	0.12207
1.717	-0.366211	-0.274658	0.457764
1.718	-0.549316	-0.0610352	0.701904
1.719	-0.610352	-0.183105	0.366211
1.72	-0.549316	0.0305176	0.518799
1.721	-0.610352	-0.0305176	0.0915527
1.722	-0.0305176	-0.183105	0.457764
1.723	-0.396729	-0.366211	-0.0305176
1.724	-0.244141	-0.152588	0.762939
1.725	-0.701904	-0.0610352	-0.0305176
1.726	-0.610352	0	0.793457
1.727	-0.640869	-0.213623	0
1.728	-0.946045	-0.12207	0.762939
1.729	-0.732422	0.0305176	0.0610352
1.73	-0.244141	-0.0610352	0.335693
1.731	-0.0915527	-0.274658	0.305176
1.732	-0.0915527	-0.0610352	0.152588
1.733	-0.762939	0.152588	0.579834
1.734	-0.274658	-0.152588	0.183105
1.735	-0.488281	-0.274658	0.610352
1.736	-0.671387	-0.183105	0
1.737	-0.305176	-0.244141	0.366211
1.738	0.0305176	-0.12207	0.244141
1.739	-0.335693	-0.0915527	-0.0610352
1.74	-0.396729	-0.0305176	0.244141
1.741	-0.488281	-0.0610352	-0.0305176
1.742	-0.518799	-0.305176	0.488281
1.743	-0.518799	-0.0610352	-0.0305176
1.744	-0.457764	-0.183105	0.457764
1.745	-0.549316	-0.244141	0.183105
1.746	-0.640869	0.0610352	-0.0305176
1.747	-0.12207	-0.335693	0.427246
1.748	-0.488281	-0.0305176	0.0305176
1.749	-0.762939	0.12207	0.305176
1.75	-0.823975	-0.152588	-0.0915527
1.751	-0.244141	-0.152588	0.152588
1.752	-0.213623	-0.152588	0.12207
1.753	-0.213623	-0.12207	0.0915527
1.754	-0.244141	-0.152588	0.12207
1.755	-0.0305176	0	0.0915527
1.756	-0.579834	0.213623	0.183105
1.757	-0.732422	0.12207	0.244141
1.758	-0.88501	0	-0.183105
1.759	-0.793457	-0.0915527	0.0915527
1.76	-0.457764	-0.183105	-0.12207
1.761	-0.518799	-0.213623	0.488281
1.762	-0.244141	-0.183105	0.12207
1.763	-0.366211	-0.0305176	0.213623
1.764	-0.305176	-0.0610352	0.244141
1.765	-0.518799	-0.0610352	0.335693
1.766	-0.640869	-0.244141	0.457764
1.767	-0.12207	-0.0305176	0.0915527
1.768	-0.335693	-0.152588	0.152588
1.769	-0.305176	-0.152588	0.335693
1.77	-0.549316	0.0610352	-0.12207
1.771	-0.244141	0	0.366211
1.772	-0.274658	-0.244141	0.457764
1.773	-0.396729	0.0915527	0.488281
1.774	-0.732422	-0.12207	0
1.775	-0.213623	0	0.274658
1.776	-0.427246	-0.213623	0.0305176
1.777	0.0610352	-0.0610352	0.396729
1.778	-0.396729	-0.0915527	-0.152588
1.779	-0.396729	0.12207	0.610352
1.78	-0.335693	-0.213623	0.152588
1.781	-0.701904	-0.12207	0.854492
1.782	-0.457764	-0.305176	0.274658
1.783	-0.488281	-0.305176	0.427246
1.784	0.0610352	-0.305176	0.518799
1.785	-0.213623	-0.0915527	-0.0915527
1.786	-0.366211	-0.335693	0.610352
1.787	-0.488281	-0.183105	0
1.788	-0.701904	-0.305176	0.732422
1.789	-0.244141	-0.0305176	0.0915527
1.79	-0.305176	-0.152588	0.671387
1.791	0	-0.213623	0.183105
1.792	-0.0610352	-0.366211	0.335693
1.793	0.335693	-0.366211	0.793457
1.794	-0.244141	0.0305176	0.457764
1.795	-0.274658	-0.0610352	0.549316
1.796	-0.335693	-0.274658	0.213623
1.797	-0.518799	0.0305176	0.579834
1.798	-0.335693	-0.244141	-0.0915527
1.799	-0.213623	-0.183105	0.457764
1.8	-0.183105	-0.12207	0.152588
1.801	-0.244141	-0.152588	0.457764
1.802	-0.274658	-0.0610352	0.488281
1.803	-0.305176	-0.0610352	0.366211
1.804	-0.335693	-0.213623	0.335693
1.805	-0.366211	0.0915527	0.152588
1.806	-0.183105	0	0.549316
1.807	-0.274658	-0.12207	-0.12207
1.808	-0.152588	-0.152588	0.213623
1.809	-0.488281	-0.0610352	0.0610352
1.81	-0.701904	-0.213623	0.183105
1.811	-0.88501	-0.213623	0.12207
1.812	-0.610352	-0.274658	0.0610352
1.813	-0.396729	-0.396729	0.152588
1.814	-0.213623	-0.366211	-0.335693
1.815	-0.396729	-0.457764	0.183105
1.816	-0.488281	-0.274658	0.152588
1.817	-0.579834	-0.335693	0.396729
1.818	-0.488281	-0.12207	0.244141
1.819	-0.671387	-0.244141	0.152588
1.82	-0.518799	-0.244141	0.366211
1.821	-0.427246	-0.427246	-0.244141
1.822	-0.244141	-0.488281	0.183105
1.823	0.0305176	-0.518799	-0.152588
1.824	-0.457764	-0.366211	0.274658
1.825	-0.518799	-0.12207	-0.0915527
1.826	-0.457764	-0.274658	0.0915527
1.827	-0.457764	-0.152588	0.0915527
1.828	-0.274658	-0.396729	-0.0305176
1.829	-0.152588	-0.305176	0.396729
1.83	-0.366211	-0.244141	-0.457764
1.831	-0.183105	-0.244141	0.305176
1.832	-0.12207	-0.0915527	-0.335693
1.833	-0.305176	-0.183105	0.213623
1.834	-0.244141	-0.12207	0.152588
1.835	-0.640869	-0.12207	-0.244141
1.836	-0.274658	-0.213623	0.366211
1.837	-0.610352	-0.396729	-0.549316
1.838	-0.518799	-0.183105	0.549316
1.839	-0.549316	-0.213623	-0.488281
1.84	-0.427246	-0.335693	0.732422
1.841	-0.701904	-0.488281	-0.183105
1.842	-0.762939	-0.0610352	0.518799
1.843	-0.457764	-0.213623	0.183105
1.844	-0.610352	-0.244141	0.152588
1.845	-0.12207	-0.244141	0.549316
1.846	-0.0915527	-0.12207	-0.12207
1.847	-0.244141	-0.213623	0.915527
1.848	-0.305176	-0.213623	-0.0305176
1.849	-0.701904	-0.183105	0.427246
1.85	-0.335693	-0.0915527	0.213623
1.851	-0.366211	-0.396729	0.366211
1.852	-0.0915527	-0.396729	0.732422
1.853	-0.488281	-0.549316	-0.12207
1.854	-0.274658	-0.274658	0.396729
1.855	-0.396729	-0.274658	-0.0305176
1.856	-0.305176	-0.152588	0.793457
1.857	-0.671387	-0.640869	0.274658
1.858	-0.488281	-0.396729	0.579834
1.859	-0.518799	-0.488281	0.427246
1.86	-0.0610352	-0.457764	0.244141
1.861	-0.244141	-0.366211	0.579834
1.862	-0.671387	0	0.305176
1.863	-0.549316	-0.213623	0.579834
1.864	-0.396729	-0.244141	0
1.865	-0.305176	-0.244141	0.915527
1.866	-0.762939	-0.213623	0.0915527
1.867	-0.427246	-0.335693	0.610352
1.868	-0.427246	-0.366211	0.427246
1.869	-0.488281	-0.274658	0.12207
1.87	0	-0.579834	0.610352
1.871	-0.183105	-0.0610352	0.244141
1.872	-0.274658	-0.274658	0.488281
1.873	-0.488281	-0.213623	0.183105
1.874	-0.518799	-0.183105	0.335693
1.875	-0.366211	-0.183105	0.183105
1.876	-0.305176	-0.335693	0.152588
1.877	-0.152588	-0.152588	0.274658
1.878	-0.244141	-0.183105	0.244141
1.879	-0.366211	-0.244141	0.213623
1.88	-0.88501	-0.213623	0.152588
1.881	-0.793457	-0.274658	0.305176
1.882	-0.274658	-0.244141	-0.12207
1.883	-0.305176	-0.12207	0.0610352
1.884	0	-0.274658	-0.0610352
1.885	-0.244141	-0.183105	0.152588
1.886	-0.396729	-0.0305176	0.335693
1.887	-0.518799	-0.183105	0.213623
1.888	-0.793457	0.183105	-0.0610352
1.889	-0.762939	-0.0915527	0.0305176
1.89	-0.854492	-0.366211	0.305176
1.891	-0.610352	-0.457764	-0.244141
1.892	-0.366211	-0.244141	0.0305176
1.893	-0.854492	-0.12207	0.366211
1.894	-0.518799	-0.12207	0.366211
1.895	-0.335693	-0.488281	0.274658
1.896	-0.396729	-0.244141	0.183105
1.897	-0.457764	-0.0305176	0.0305176
1.898	-0.213623	0.0915527	0.0610352
1.899	-0.518799	-0.0915527	-0.0610352
1.9	-0.457764	-0.274658	0.12207
1.901	-0.640869	-0.213623	0.244141
1.902	-0.762939	0	0.152588
1.903	-0.640869	-0.0915527	-0.0610352
1.904	-0.671387	-0.0610352	-0.183105
1.905	-0.640869	-0.274658	0.152588
1.906	-0.88501	-0.366211	-0.183105
1.907	-0.274658	-0.488281	0.396729
1.908	-0.244141	-0.366211	0.183105
1.909	-0.457764	-0.12207	0.549316
1.91	-0.518799	-0.335693	0.274658
1.911	-0.335693	-0.152588	0.427246
1.912	-0.579834	-0.12207	0.457764
1.913	-0.701904	-0.152588	0.213623
1.914	-0.488281	-0.305176	0.396729
1.915	-0.274658	-0.152588	0.244141
1.916	-0.366211	-0.0610352	0.335693
1.917	-0.610352	0.0915527	0.244141
1.918	-0.946045	0.152588	-0.152588
1.919	-0.518799	-0.152588	0.244141
1.92	-0.396729	-0.305176	0.0610352
1.921	-0.518799	-0.274658	0.518799
1.922	0.0610352	-0.396729	0.305176
1.923	-0.183105	0	0.549316
1.924	-0.427246	0.0915527	0.549316
1.925	-0.152588	-0.12207	0.244141
1.926	-0.762939	-0.12207	0.579834
1.927	-1.00708	-0.183105	0.335693
1.928	-0.732422	-0.305176	0.610352
1.929	-0.488281	-0.12207	0
1.93	-0.0305176	-0.183105	0.701904
1.931	-0.183105	-0.183105	-0.0915527
1.932	-0.183105	-0.396729	1.00708
1.933	-0.457764	-0.0610352	0.366211
1.934	-0.396729	-0.244141	0.762939
1.935	-0.488281	-0.335693	0.335693
1.936	-0.457764	-0.152588	0.12207
1.937	0.0915527	-0.152588	0.732422
1.938	-0.12207	-0.12207	-0.0915527
1.939	-0.274658	-0.0915527	0.854492
1.94	-0.610352	-0.274658	0
1.941	-0.335693	-0.152588	1.0376
1.942	-0.427246	-0.0305176	-0.274658
1.943	-0.305176	-0.152588	0.427246
1.944	-0.366211	-0.152588	-0.0610352
1.945	-0.366211	-0.12207	0.12207
1.946	-0.274658	-0.183105	0.488281
1.947	-0.366211	-0.0305176	0.12207
1.948	-0.732422	-0.0915527	0.640869
1.949	-0.366211	0.0305176	-0.12207
1.95	-0.366211	-0.213623	0.640869
1.951	-0.305176	-0.213623	-0.12207
1.952	-0.213623	-0.488281	0.335693
1.953	-0.366211	-0.244141	0.152588
1.954	-0.213623	-0.0610352	0
1.955	-0.0915527	0.0915527	0.213623
1.956	-0.396729	0.12207	-0.305176
1.957	-0.152588	-0.0305176	0.549316
1.958	-0.12207	-0.213623	-0.518799
1.959	-0.0305176	-0.305176	0.823975
1.96	-0.213623	-0.0915527	-0.244141
1.961	-0.335693	-0.152588	0.244141
1.962	-0.244141	-0.305176	0.213623
1.963	-0.396729	-0.183105	-0.152588
1.964	-0.579834	-0.0915527	0.305176
1.965	-0.396729	-0.244141	-0.335693
1.966	-0.366211	-0.457764	0.488281
1.967	-0.274658	-0.274658	-0.274658
1.968	0.0610352	-0.366211	0.213623
1.969	-0.274658	-0.183105	-0.12207
1.97	-0.152588	-0.183105	0.396729
1.971	-0.610352	-0.0610352	0.244141
1.972	-0.213623	-0.183105	-0.0305176
1.973	-0.244141	-0.518799	0.0610352
1.974	-0.579834	-0.244141	0.0915527
1.975	-0.305176	-0.335693	0.0915527
1.976	-0.366211	-0.152588	-0.213623
1.977	-0.244141	-0.152588	0.457764
1.978	-0.366211	-0.396729	-0.0305176
1.979	-0.762939	-0.183105	0.396729
1.98	-0.640869	-0.152588	-0.0610352
1.981	-0.640869	-0.152588	0.213623
1.982	-0.0610352	-0.305176	0.244141
1.983	-0.213623	-0.244141	-0.0610352
1.984	-0.427246	-0.12207	0.640869
1.985	-0.457764	-0.213623	-0.244141
1.986	-0.152588	-0.305176	1.09863
1.987	-0.305176	-0.183105	0.0915527
1.988	-0.183105	-0.0915527	0.732422
1.989	-0.152588	-0.152588	-0.0305176
1.99	-0.457764	-0.213623	0.396729
1.991	-0.0610352	-0.12207	0.274658
1.992	-0.183105	-0.305176	0.213623
1.993	-0.274658	-0.305176	0.549316
1.994	-0.427246	-0.183105	-0.152588
1.995	-0.579834	-0.152588	0.701904
1.996	-0.610352	-0.366211	-0.244141
1.997	-0.671387	-0.244141	0.610352
1.998	-0.366211	-0.244141	-0.152588
1.999	-0.0915527	-0.274658	0.366211
2	-0.0915527	-0.305176	0.213623
2.001	-0.366211	-0.12207	0.488281
2.002	-0.335693	-0.152588	0.610352
2.003	-0.183105	-0.396729	0.396729
2.004	-0.457764	-0.549316	0.488281
2.005	-0.549316	-0.366211	0.0305176
2.006	-0.366211	-0.183105	0.213623
2.007	-0.457764	-0.244141	-0.12207
2.008	-0.610352	-0.366211	0.823975
2.009	-0.976563	-0.244141	0.457764
2.01	-0.427246	-0.305176	0.762939
2.011	-0.518799	-0.244141	0
2.012	-0.579834	-0.305176	0.610352
2.013	-0.457764	-0.305176	0.0305176
2.014	-0.305176	-0.183105	0.335693
2.015	-0.305176	-0.0610352	0.335693
2.016	0.0915527	-0.0305176	0.213623
2.017	-0.152588	-0.12207	0.518799
2.018	-0.518799	-0.0305176	0.0610352
2.019	-0.610352	-0.12207	0.396729
2.02	-0.366211	-0.12207	0.152588
2.021	-0.457764	-0.274658	0.152588
2.022	-0.335693	-0.183105	0.335693
2.023	-0.457764	-0.335693	0.0305176
2.024	-0.0305176	-0.366211	0.488281
2.025	-0.518799	0	0.152588
2.026	-0.457764	-0.366211	0
2.027	-0.0610352	-0.335693	0.274658
2.028	-0.305176	-0.366211	0.152588
2.029	-0.427246	-0.12207	0.244141
2.03	-0.0305176	0.152588	-0.244141
2.031	-0.152588	0.0305176	0.244141
2.032	-0.0610352	0.0305176	0.244141
2.033	-0.366211	-0.183105	-0.244141
2.034	-0.396729	-0.183105	0.610352
2.035	-0.549316	-0.305176	-0.701904
2.036	-0.396729	-0.366211	0.640869
2.037	-0.0610352	-0.244141	-0.427246
2.038	-0.274658	-0.457764	0.366211
2.039	-0.152588	-0.12207	0.12207
2.04	-0.457764	0.0610352	0
2.041	-0.305176	-0.244141	0.488281
2.042	-0.335693	-0.488281	-0.396729
2.043	-0.396729	-0.274658	0.793457
2.044	-0.274658	-0.366211	-0.701904
2.045	0	-0.152588	0.518799
2.046	-0.0610352	-0.396729	0.0915527
2.047	-0.427246	-0.0915527	0.0610352
2.048	-0.488281	0.0915527	0.305176
2.049	-0.549316	-0.305176	-0.213623
2.05	-0.579834	-0.366211	0.488281
2.051	-0.579834	-0.305176	-0.335693
2.052	0.0915527	-0.488281	0.640869
2.053	-0.183105	-0.244141	-0.427246
2.054	0.213623	-0.244141	0.823975
2.055	-0.213623	-0.12207	-0.0305176
2.056	-0.427246	-0.274658	0.640869
2.057	-0.640869	-0.12207	0.396729
2.058	-0.396729	0	0.305176
2.059	-0.12207	-0.0915527	0.671387
2.06	-0.0610352	-0.12207	-0.457764
2.061	-0.274658	-0.213623	0.823975
2.062	-0.518799	0.0610352	-0.183105
2.063	-0.488281	-0.213623	0.671387
2.064	-0.701904	-0.305176	0.274658
2.065	-0.793457	-0.335693	0.244141
2.066	-0.640869	-0.488281	0.488281
2.067	-0.12207	-0.610352	0.0305176
2.068	-0.213623	-0.518799	0.915527
2.069	-0.488281	-0.0915527	0.0305176
2.07	-0.274658	-0.274658	0.946045
2.071	-0.305176	-0.366211	0.274658
2.072	-0.457764	-0.183105	0.457764
2.073	-0.366211	-0.152588	0.427246
2.074	-0.213623	-0.305176	0.335693
2.075	-0.0305176	-0.12207	0.488281
2.076	-0.183105	-0.335693	0.12207
2.077	-0.427246	-0.305176	0.793457
2.078	-0.518799	-0.12207	-0.0610352
2.079	-0.579834	-0.152588	0.549316
2.08	-0.610352	-0.152588	0.366211
2.081	-0.427246	-0.335693	0.152588
2.082	-0.335693	-0.12207	0.671387
2.083	-0.0610352	-0.274658	-0.183105
2.084	-0.244141	-0.305176	0.671387
2.085	-0.518799	-0.152588	-0.0305176
2.086	-0.396729	-0.213623	0.793457
2.087	-0.488281	0.0305176	0.213623
2.088	-0.671387	-0.0915527	0.213623
2.089	-0.457764	-0.12207	0.549316
2.09	-0.305176	-0.244141	-0.244141
2.091	-0.640869	0.0610352	0.610352
2.092	-0.640869	-0.0305176	-0.12207
2.093	-0.610352	-0.305176	0.579834
2.094	-0.396729	-0.12207	0.12207
2.095	-0.762939	-0.274658	-0.0305176
2.096	-0.0915527	-0.0305176	0.427246
2.097	-0.396729	0.0305176	0.213623
2.098	0	-0.213623	0.610352
2.099	-0.579834	0.0610352	-0.610352
2.1	-0.396729	0.152588	1.06812
2.101	-0.366211	-0.0915527	-0.335693
2.102	-0.366211	0.0915527	0.488281
2.103	-0.488281	0.0305176	-0.274658
2.104	-0.335693	-0.335693	0.213623
2.105	-0.396729	0.0915527	0.274658
2.106	-0.152588	-0.183105	-0.488281
2.107	-0.427246	0	0.335693
2.108	-0.579834	0.0305176	-0.213623
2.109	-0.518799	-0.0305176	0.274658
2.11	-0.305176	-0.12207	-0.244141
2.111	-0.396729	-0.0915527	0.457764
2.112	-0.183105	-0.152588	-0.183105
2.113	-0.0915527	-0.274658	0.244141
2.114	-0.488281	-0.213623	0.244141
2.115	-0.305176	-0.0305176	0.457764
2.116	-0.488281	-0.457764	0.305176
2.117	-0.732422	-0.213623	0.152588
2.118	-0.701904	-0.0610352	0.244141
2.119	-0.640869	-0.213623	-0.518799
2.12	0.0915527	-0.274658	0.610352
2.121	-0.427246	-0.12207	-0.457764
2.122	0.12207	-0.0610352	0.793457
2.123	-0.0305176	0.0915527	-0.183105
2.124	-0.0305176	0	0.427246
2.125	-0.457764	0.0305176	0.488281
2.126	-0.640869	-0.12207	0.0305176
2.127	-0.671387	-0.213623	0.549316
2.128	-0.518799	-0.335693	-0.335693
2.129	-0.732422	-0.213623	0.610352
2.13	-0.335693	-0.183105	0.152588
2.131	-0.335693	-0.0610352	0.518799
2.132	-0.366211	-0.152588	0.610352
2.133	-0.305176	-0.12207	-0.0610352
2.134	-0.152588	-0.0305176	0.823975
2.135	-0.335693	-0.0915527	-0.305176
2.136	-0.366211	-0.396729	0.854492
2.137	-0.305176	-0.12207	-0.0915527
2.138	-0.12207	0.0610352	0.335693
2.139	-0.0305176	0.0610352	0.274658
2.14	-0.0915527	0.0305176	0.244141
2.141	-0.305176	-0.152588	0.396729
2.142	-0.274658	-0.152588	0.12207
2.143	-0.396729	-0.183105	0.457764
2.144	-0.518799	-0.305176	-0.244141
2.145	-0.457764	-0.0305176	0.366211
2.146	-0.518799	-0.457764	0.213623
2.147	-0.518799	-0.579834	0.579834
2.148	-0.579834	-0.549316	0.640869
2.149	-0.579834	-0.152588	0.488281
2.15	-0.274658	-0.488281	0.244141
2.151	-0.396729	-0.305176	0.396729
2.152	-0.244141	-0.396729	0.488281
2.153	-0.274658	-0.274658	0.396729
2.154	-0.488281	-0.152588	0.610352
2.155	-0.549316	-0.0915527	0.0610352
2.156	-0.701904	-0.244141	0.274658
2.157	-0.396729	-0.213623	0.0915527
2.158	-0.396729	-0.335693	0.213623
2.159	-0.183105	-0.274658	0.274658
2.16	0.213623	-0.427246	0
2.161	-0.274658	-0.305176	0.213623
2.162	-0.579834	-0.305176	0.274658
2.163	-0.701904	-0.427246	0.0915527
2.164	-0.946045	-0.335693	0.274658
2.165	-0.762939	-0.579834	0.12207
2.166	-0.823975	-0.427246	0.488281
2.167	-0.640869	-0.427246	-0.0305176
2.168	-0.396729	-0.427246	0.549316
2.169	-0.305176	-0.12207	-0.0610352
2.17	-0.518799	0	0.366211
2.171	-0.427246	-0.183105	0.152588
2.172	-0.152588	-0.366211	-0.0610352
2.173	-0.0305176	-0.335693	0.366211
2.174	-0.701904	-0.244141	-0.366211
2.175	-0.396729	-0.518799	0.610352
2.176	-0.457764	-0.579834	-0.12207
2.177	-0.427246	-0.427246	0.579834
2.178	-0.396729	-0.305176	0.0305176
2.179	-0.244141	-0.244141	0.213623
2.18	-0.366211	-0.579834	0.305176
2.181	-0.427246	-0.549316	-0.152588
2.182	-0.671387	-0.427246	0.366211
2.183	-0.305176	-0.183105	-0.12207
2.184	-0.244141	-0.244141	0.335693
2.185	-0.244141	-0.152588	0.274658
2.186	-0.732422	-0.12207	-0.152588
2.187	-0.823975	-0.488281	0.457764
2.188	-0.396729	-0.701904	-0.396729
2.189	-0.640869	-0.579834	0.427246
2.19	-0.396729	-0.396729	0.213623
2.191	-0.610352	-0.305176	0.0915527
2.192	-0.305176	-0.366211	0.823975
2.193	-0.457764	-0.335693	0.0610352
2.194	-0.610352	-0.305176	0.579834
2.195	-0.610352	-0.244141	-0.0915527
2.196	-0.274658	-0.488281	0.579834
2.197	-0.396729	-0.427246	-0.0305176
2.198	-0.366211	-0.579834	0.0305176
2.199	-0.427246	-0.366211	0.518799
2.2	-0.579834	-0.12207	-0.12207
2.201	-0.335693	-0.213623	0.701904
2.202	-0.152588	-0.366211	-0.12207
2.203	-0.305176	-0.244141	0.457764
2.204	-0.579834	-0.488281	0.274658
2.205	-0.579834	-0.427246	0.396729
2.206	-0.305176	-0.335693	0.427246
2.207	0	-0.12207	0.183105
2.208	-0.213623	-0.0305176	0.335693
2.209	-0.366211	0.0305176	-0.213623
2.21	-0.518799	-0.244141	0.396729
2.211	-0.549316	-0.305176	0.0305176
2.212	-0.213623	-0.457764	0.549316
2.213	-0.610352	-0.488281	0.305176
2.214	-0.518799	-0.396729	0.274658
2.215	-0.396729	-0.457764	0.335693
2.216	-0.152588	-0.518799	0.488281
2.217	-0.610352	-0.366211	0.518799
2.218	-0.640869	-0.518799	0.183105
2.219	-0.213623	-0.427246	0.152588
2.22	0	-0.396729	0.0915527
2.221	0.213623	-0.366211	0.396729
2.222	-0.0915527	-0.366211	0.0610352
2.223	-0.0610352	-0.518799	0.915527
2.224	-0.701904	-0.518799	0.12207
2.225	-0.396729	-0.396729	0.854492
2.226	-0.427246	-0.305176	-0.244141
2.227	-0.152588	-0.305176	0.640869
2.228	-0.305176	-0.457764	0
2.229	-0.0305176	-0.427246	0.579834
2.23	-0.0915527	-0.213623	0.579834
2.231	-0.12207	-0.0915527	0.488281
2.232	0.183105	-0.152588	0.488281
2.233	-0.427246	-0.0610352	-0.183105
2.234	-0.457764	-0.152588	-0.0305176
2.235	-0.305176	-0.274658	-0.213623
2.236	-0.152588	-0.274658	0.0305176
2.237	-0.213623	-0.335693	-0.0915527
2.238	-0.335693	-0.213623	0.366211
2.239	-0.518799	-0.305176	0.579834
2.24	-0.518799	-0.488281	0.366211
2.241	-0.366211	-0.366211	0.396729
2.242	-0.213623	-0.427246	0
2.243	-0.457764	-0.488281	0.366211
2.244	-0.366211	-0.549316	-0.518799
2.245	-0.183105	-0.305176	0.396729
2.246	-0.366211	-0.183105	-0.274658
2.247	-0.732422	-0.12207	0.244141
2.248	-0.671387	-0.366211	-0.305176
2.249	-0.549316	-0.396729	0.0305176
2.25	-0.579834	-0.366211	0
2.251	-0.335693	-0.12207	-0.274658
2.252	-0.12207	-0.183105	0.488281
2.253	0.183105	-0.0915527	-0.0610352
2.254	-0.335693	-0.0915527	0.305176
2.255	-0.12207	0.0610352	0.0915527
2.256	-0.427246	-0.12207	0.152588
2.257	-0.244141	-0.213623	0.518799
2.258	-0.244141	-0.0915527	-0.244141
2.259	-0.305176	0.0915527	0.152588
2.26	-0.0915527	0.0915527	0.0305176
2.261	-0.305176	0.152588	0.0610352
2.262	-0.335693	-0.0305176	0.335693
2.263	-0.946045	0	-0.274658
2.264	-0.915527	-0.152588	0.579834
2.265	-0.610352	-0.152588	0.12207
2.266	-1.00708	-0.244141	-0.12207
2.267	-0.793457	-0.152588	-0.0915527
2.268	-0.762939	-0.183105	-0.366211
2.269	-0.610352	-0.0305176	0.274658
2.27	-0.823975	-0.244141	-0.396729
2.271	-1.00708	-0.183105	0.518799
2.272	-0.823975	-0.396729	-0.183105
2.273	-0.732422	-0.366211	0.213623
2.274	-0.183105	-0.427246	0.274658
2.275	-0.335693	-0.244141	-0.183105
2.276	-0.12207	-0.0610352	0.793457
2.277	-0.12207	-0.12207	0.274658
2.278	-0.549316	-0.0305176	0.915527
2.279	-0.671387	0.183105	0.396729
2.28	-0.457764	-0.152588	0.549316
2.281	-0.213623	0.0610352	0.610352
2.282	-0.183105	0.0610352	0.183105
2.283	-0.305176	-0.0305176	0.823975
2.284	-0.671387	0.213623	0.518799
2.285	-0.305176	0.0915527	0.518799
2.286	-1.00708	0.213623	0.610352
2.287	-0.518799	0.183105	0.457764
2.288	-0.305176	0.12207	0.152588
2.289	-0.366211	-0.0610352	0.427246
2.29	-0.518799	0.183105	0.274658
2.291	-0.457764	0.152588	0.213623
2.292	-0.701904	-0.0915527	0.366211
2.293	-0.88501	-0.183105	0.427246
2.294	-0.976563	-0.183105	0.671387
2.295	-0.671387	-0.244141	0.366211
2.296	-0.640869	-0.0915527	0.366211
2.297	-0.610352	-0.213623	0.244141
2.298	-0.335693	-0.274658	0.640869
2.299	-0.518799	0	0.762939
2.3	-0.457764	0.0915527	0.88501
2.301	-0.396729	0.183105	0.427246
2.302	-0.610352	0.0305176	0.671387
2.303	-0.793457	0.0610352	-0.244141
2.304	-0.732422	0.152588	0.244141
2.305	-0.549316	-0.0305176	0.0915527
2.306	-0.549316	-0.0305176	0.183105
2.307	-0.366211	-0.152588	0.579834
2.308	-1.12915	0.0305176	0.183105
2.309	-0.579834	0.0610352	0.732422
2.31	-0.732422	0	-0.305176
2.311	-0.366211	-0.12207	0.732422
2.312	-0.488281	-0.12207	-0.152588
2.313	-0.335693	-0.152588	0.610352
2.314	-0.396729	-0.274658	0.488281
2.315	-0.518799	-0.366211	0.457764
2.316	-0.610352	-0.0610352	0.335693
2.317	-0.762939	-0.213623	0.335693
2.318	-0.518799	-0.244141	0
2.319	-0.366211	-0.244141	-0.0305176
2.32	-0.152588	-0.244141	0.488281
2.321	0	0.12207	0.0305176
2.322	-0.12207	-0.213623	0.183105
2.323	-0.488281	0.213623	0.152588
2.324	-0.488281	0.12207	-0.0305176
2.325	-0.396729	0.0305176	-0.152588
2.326	-0.518799	-0.244141	0.0305176
2.327	-0.366211	-0.335693	-0.0915527
2.328	-0.366211	-0.305176	-0.244141
2.329	-0.274658	-0.274658	-0.0915527
2.33	-0.671387	-0.183105	-0.427246
2.331	-0.457764	-0.244141	0.12207
2.332	-0.610352	-0.335693	-0.0610352
2.333	-0.732422	-0.183105	0.274658
2.334	-0.640869	-0.305176	0.152588
2.335	-0.946045	-0.274658	0.274658
2.336	-0.366211	-0.457764	0.488281
2.337	-0.244141	-0.518799	-0.12207
2.338	-0.640869	-0.305176	0.701904
2.339	-0.457764	-0.366211	0.213623
2.34	-0.427246	-0.579834	0.274658
2.341	-0.335693	-0.366211	0.183105
2.342	-0.12207	-0.427246	0.152588
2.343	0.183105	-0.152588	0.640869
2.344	0.213623	0.0305176	-0.183105
2.345	0	-0.244141	0.610352
2.346	-0.335693	-0.0610352	0.213623
2.347	-0.244141	-0.0610352	0.183105
2.348	-0.305176	0.0305176	0.274658
2.349	-0.183105	-0.152588	0.12207
2.35	-0.305176	-0.12207	0.457764
2.351	-0.213623	-0.213623	-0.12207
2.352	-0.213623	-0.305176	0.152588
2.353	-0.488281	-0.579834	0.427246
2.354	-0.88501	-0.244141	0.457764
2.355	-0.457764	-0.335693	0.488281
2.356	-0.610352	-0.335693	-0.335693
2.357	-0.335693	-0.305176	0.701904
2.358	-0.274658	-0.274658	0.0610352
2.359	-0.427246	-0.12207	0.457764
2.36	0.213623	-0.244141	0.335693
2.361	-0.152588	-0.366211	0.335693
2.362	-0.183105	-0.244141	0.366211
2.363	-0.549316	-0.0610352	-0.12207
2.364	-0.366211	-0.366211	0.396729
2.365	-0.244141	-0.457764	0.0305176
2.366	-0.0305176	-0.366211	0.305176
2.367	0.0305176	-0.396729	0.213623
2.368	-0.244141	-0.488281	0.335693
2.369	-0.701904	-0.274658	0.457764
2.37	-0.274658	-0.335693	0.732422
2.371	0.0915527	-0.457764	-0.0610352
2.372	0.610352	-0.549316	1.00708
2.373	0.152588	-0.701904	-0.0915527
2.374	-0.0305176	-0.366211	0.946045
2.375	-0.518799	-0.213623	-0.183105
2.376	-0.335693	-0.457764	0.396729
2.377	-0.518799	-0.274658	0.610352
2.378	-0.213623	-0.579834	-0.244141
2.379	-0.366211	-0.274658	0.427246
2.38	-0.244141	-0.213623	-0.518799
2.381	-0.12207	-0.427246	0.305176
2.382	0.0305176	-0.244141	-0.0305176
2.383	-0.0915527	-0.335693	0.213623
2.384	-0.0915527	-0.335693	0.518799
2.385	-0.0610352	-0.335693	-0.152588
2.386	-0.671387	-0.366211	0.762939
2.387	-0.396729	-0.549316	-0.488281
2.388	-0.488281	-0.549316	0.488281
2.389	-0.305176	-0.396729	-0.0305176
2.39	-0.366211	-0.488281	0.183105
2.391	-0.274658	-0.549316	0.335693
2.392	-0.518799	-0.305176	0.183105
2.393	-0.305176	-0.457764	0.488281
2.394	-0.488281	-0.427246	-0.12207
2.395	-0.518799	-0.457764	0.488281
2.396	-0.152588	-0.366211	-0.0305176
2.397	0	-0.152588	0
2.398	-0.0915527	-0.549316	0.0610352
2.399	-0.518799	-0.305176	-0.0610352
2.4	-0.762939	-0.366211	0.305176
2.401	-0.640869	-0.610352	-0.244141
2.402	-0.0915527	-0.579834	0.335693
2.403	0.0915527	-0.305176	0
2.404	-0.0915527	-0.213623	0.152588
2.405	0.0305176	-0.152588	0.274658
2.406	-0.396729	-0.274658	-0.244141
2.407	-0.396729	-0.183105	0.640869
2.408	-0.152588	-0.244141	-0.396729
2.409	-0.457764	-0.305176	0.610352
2.41	-0.274658	-0.366211	-0.305176
2.411	-0.183105	-0.427246	0.671387
2.412	0.0610352	-0.335693	0.0305176
2.413	-0.457764	-0.213623	-0.0305176
2.414	-0.427246	-0.335693	0.671387
2.415	-0.366211	-0.12207	-0.0305176
2.416	-0.488281	-0.335693	0.762939
2.417	-0.549316	-0.427246	-0.396729
2.418	-0.88501	-0.457764	0.488281
2.419	-0.671387	-0.305176	-0.0610352
2.42	-0.244141	-0.427246	0.427246
2.421	-0.12207	-0.183105	0.305176
2.422	-0.671387	-0.183105	0.396729
2.423	-0.823975	-0.396729	0.152588
2.424	-1.12915	-0.305176	0.0305176
2.425	-0.976563	-0.396729	0.335693
2.426	-0.396729	-0.518799	0.152588
2.427	-0.213623	-0.12207	0.488281
2.428	-0.0915527	-0.579834	0.396729
2.429	-0.396729	-0.335693	0.0305176
2.43	-0.610352	-0.152588	0.640869
2.431	-0.671387	-0.152588	-0.0915527
2.432	-0.213623	-0.488281	0.701904
2.433	-0.457764	-0.274658	0.12207
2.434	-0.488281	-0.396729	0.610352
2.435	-0.366211	-0.183105	0.427246
2.436	-0.488281	-0.457764	0.244141
2.437	-0.640869	-0.305176	0.427246
2.438	-0.488281	-0.244141	-0.0305176
2.439	-0.457764	-0.549316	0.579834
2.44	-0.640869	-0.366211	0.152588
2.441	-0.701904	-0.518799	0.549316
2.442	-0.671387	-0.427246	0.427246
2.443	-0.427246	-0.518799	0.213623
2.444	-0.488281	-0.305176	0.427246
2.445	-0.732422	-0.274658	0.12207
2.446	-0.610352	-0.152588	0.518799
2.447	-0.610352	-0.366211	0.366211
2.448	-0.854492	-0.335693	0.244141
2.449	-0.610352	-0.0915527	0.213623
2.45	-0.183105	-0.0610352	0.152588
2.451	0	-0.396729	0.549316
2.452	-0.518799	0	0.457764
2.453	-1.00708	0.0915527	0.274658
2.454	-0.915527	0.0305176	0.183105
2.455	-0.671387	-0.12207	-0.0915527
2.456	-0.152588	-0.274658	0.335693
2.457	-0.610352	-0.0305176	0.274658
2.458	-0.366211	-0.0610352	0.0915527
2.459	-0.366211	-0.366211	0.610352
2.46	-0.488281	0	0.0915527
2.461	-0.823975	0.152588	0.183105
2.462	-0.518799	-0.0915527	0.152588
2.463	-0.305176	-0.213623	-0.0610352
2.464	-0.518799	-0.335693	0.701904
2.465	-0.366211	-0.335693	-0.213623
2.466	-0.518799	-0.244141	0.396729
2.467	-0.427246	-0.12207	0.152588
2.468	-0.549316	-0.0305176	0.366211
2.469	-0.457764	-0.0305176	0.579834
2.47	-0.701904	-0.0305176	-0.0305176
2.471	-0.183105	-0.0915527	0.366211
2.472	-0.488281	-0.0915527	-0.152588
2.473	-0.366211	-0.0305176	0.0915527
2.474	-0.488281	-0.0305176	-0.0610352
2.475	-0.640869	-0.244141	0.335693
2.476	-0.854492	-0.0610352	0.0915527
2.477	-0.762939	-0.244141	0.457764
2.478	-0.762939	0.0915527	-0.274658
2.479	-0.701904	0.0610352	0.183105
2.48	-0.244141	-0.213623	0.427246
2.481	-0.335693	-0.183105	0.671387
2.482	-0.610352	-0.457764	1.12915
2.483	-0.427246	-0.213623	0.0305176
2.484	-0.213623	0.88501	-0.0305176
2.485	-0.213623	0.915527	-0.793457
2.486	-0.671387	-0.0305176	0.0305176
2.487	-0.671387	-1.28174	0.0305176
2.488	-0.732422	-0.823975	1.25122
2.489	-0.0610352	0.427246	0.0305176
2.49	0.488281	1.0376	0.88501
2.491	-0.0305176	0.518799	-0.518799
2.492	-0.12207	-0.88501	-0.396729
2.493	-0.762939	-1.0376	-0.0915527
2.494	-0.610352	0.0610352	0.671387
2.495	-0.488281	0.518799	1.7395
2.496	0.0305176	0.0915527	0.732422
2.497	0.12207	-0.793457	-0.0610352
2.498	0.213623	-0.579834	-0.244141
2.499	-0.457764	0.0305176	0.152588
2.5	-0.396729	-0.0915527	1.70898
2.501	-1.00708	-0.366211	1.31226
2.502	-0.366211	-0.549316	0.671387
2.503	0.396729	0.396729	-0.823975
2.504	0.823975	1.0376	-1.34277
2.505	0.0305176	-0.12207	-0.518799
2.506	-1.64795	-0.946045	0.457764
2.507	-1.70898	-1.0376	1.5564
2.508	-0.427246	0.427246	0.823975
2.509	0.88501	1.37329	0.579834
2.51	0.610352	0.213623	-1.12915
2.511	0.518799	-1.61743	-0.823975
2.512	-0.793457	-1.43433	-0.457764
2.513	-1.06812	0.335693	1.34277
2.514	-0.762939	1.19019	2.04468
2.515	-0.183105	0.396729	0.854492
2.516	-0.12207	-1.28174	-0.518799
2.517	0.12207	-1.2207	-0.946045
2.518	-0.762939	0.0915527	0.274658
2.519	-0.671387	0.427246	2.01416
2.52	-0.610352	-0.396729	1.77002
2.521	-0.488281	-0.88501	0.305176
2.522	0.213623	0.0305176	-0.88501
2.523	-0.12207	0.762939	-1.19019
2.524	-0.762939	0.12207	-0.183105
2.525	-1.28174	-0.823975	0.457764
2.526	-1.12915	-0.915527	1.86157
2.527	0.488281	0.518799	0.427246
2.528	1.15967	0.549316	0.335693
2.529	0.244141	-0.335693	-1.61743
2.53	-0.823975	-1.37329	-0.946045
2.531	-2.01416	-0.88501	0.0305176
2.532	-1.25122	0.213623	1.52588
2.533	-0.305176	0.488281	1.61743
2.534	0.640869	-0.396729	0.183105
2.535	0.610352	-1.34277	-1.34277
2.536	0.213623	-0.762939	-0.976563
2.537	-0.610352	0.427246	0.610352
2.538	-1.06812	0.549316	2.04468
2.539	-1.09863	-0.427246	0.915527
2.54	-0.274658	-0.762939	-0.579834
2.541	0.671387	0.305176	-1.92261
2.542	0.396729	0.701904	-1.2207
2.543	-0.579834	-0.213623	-0.213623
2.544	-1.2207	-0.976563	1.28174
2.545	-0.640869	-0.549316	1.52588
2.546	0.152588	0.579834	0.732422
2.547	0.732422	0.457764	-0.457764
2.548	-0.0610352	-0.732422	-1.06812
2.549	-0.701904	-1.5564	-0.579834
2.55	-0.762939	-0.88501	0.701904
2.551	-0.732422	0.640869	2.0752
2.552	0.12207	0.793457	1.06812
2.553	-0.0305176	-0.396729	0.183105
2.554	-0.274658	-1.40381	-1.46484
2.555	-0.366211	-0.671387	-0.305176
2.556	-0.396729	0.305176	1.09863
2.557	-0.732422	0.396729	1.89209
2.558	-0.305176	-0.671387	0.488281
2.559	-0.0610352	-0.366211	-1.19019
2.56	0.366211	0.488281	-1.58691
2.561	-0.88501	0.305176	-1.00708
2.562	-1.28174	-0.946045	0.305176
2.563	-1.5564	-1.37329	1.7395
2.564	0.213623	-0.183105	1.49536
2.565	1.12915	1.12915	0.732422
2.566	0.579834	0.213623	-1.52588
2.567	-0.671387	-1.34277	-0.823975
2.568	-1.98364	-1.61743	-0.610352
2.569	-1.52588	-0.244141	2.22778
2.57	-0.671387	1.06812	1.89209
2.571	0.518799	0.12207	1.46484
2.572	0.152588	-1.06812	-1.25122
2.573	0.244141	-1.43433	-1.5564
2.574	-0.701904	-0.0610352	0.244141
2.575	-1.09863	0.732422	2.01416
2.576	-1.2207	0.0610352	2.80762
2.577	-0.549316	-0.671387	-0.183105
2.578	0.305176	-0.244141	-1.43433
2.579	0.610352	0.701904	-2.13623
2.58	-0.579834	0.305176	-0.579834
2.581	-1.52588	-1.12915	1.09863
2.582	-1.7395	-1.40381	2.0752
2.583	-0.305176	-0.12207	1.89209
2.584	0.671387	1.09863	0.0305176
2.585	0.305176	0.12207	-1.19019
2.586	-0.244141	-1.5564	-1.34277
2.587	-1.52588	-1.7395	-0.0305176
2.588	-0.854492	-0.12207	2.19727
2.589	-0.427246	0.793457	1.80054
2.59	0.427246	0	1.37329
2.591	-0.335693	-1.34277	-1.61743
2.592	-0.671387	-1.19019	-0.915527
2.593	-0.823975	0.0915527	-0.183105
2.594	-0.732422	0.366211	2.2583
2.595	-0.213623	-0.274658	1.86157
2.596	-0.0915527	-0.823975	-0.396729
2.597	0.183105	0.0305176	-1.28174
2.598	-0.183105	0.762939	-2.19727
2.599	-1.0376	0.12207	0.0610352
2.6	-1.86157	-0.946045	0.305176
2.601	-1.28174	-1.37329	2.59399
2.602	0.0610352	-0.0915527	1.06812
2.603	1.2207	0.579834	0.244141
2.604	0.518799	0.0305176	-1.49536
2.605	-0.671387	-1.06812	-0.946045
2.606	-1.7395	-0.732422	0.274658
2.607	-1.0376	0.579834	1.58691
2.608	-0.823975	0.671387	1.12915
2.609	0.152588	-0.671387	0.457764
2.61	-0.152588	-1.34277	-1.7395
2.611	0.0610352	-0.793457	-0.549316
2.612	-0.579834	0.12207	0.244141
2.613	-0.793457	0.244141	2.68555
2.614	-0.793457	-0.213623	0.946045
2.615	0.183105	-0.701904	-0.396729
2.616	0.305176	0.488281	-2.50244
2.617	-0.0305176	0.579834	-1.00708
2.618	-0.915527	-0.457764	-0.0915527
2.619	-1.46484	-1.37329	1.43433
2.62	-0.701904	-1.06812	1.52588
2.621	-0.0610352	0.976563	0.457764
2.622	0.610352	0.396729	-0.396729
2.623	-0.579834	-0.732422	-1.95313
2.624	-1.12915	-2.01416	0.0305176
2.625	-1.49536	-1.00708	0.640869
2.626	-0.305176	0.549316	2.50244
2.627	0.488281	0.762939	1.19019
2.628	0.213623	-0.732422	0.335693
2.629	-0.183105	-1.06812	-1.31226
2.63	-0.610352	-0.0915527	-0.518799
2.631	-0.793457	0.610352	1.31226
2.632	-1.00708	0.427246	2.38037
2.633	-0.274658	-0.396729	0.396729
2.634	0.366211	-0.518799	-0.732422
2.635	0.152588	0.366211	-2.04468
2.636	-0.640869	0.335693	-0.88501
2.637	-1.86157	-0.457764	0.427246
2.638	-1.7395	-1.37329	1.58691
2.639	-0.427246	-0.183105	2.04468
2.64	1.0376	0.640869	1.0376
2.641	0.640869	0.12207	-0.88501
2.642	-0.12207	-1.12915	-1.34277
2.643	-1.58691	-1.25122	-0.579834
2.644	-1.46484	-0.335693	1.49536
2.645	-0.701904	0.701904	2.34985
2.646	0.0915527	-0.0305176	1.09863
2.647	0.274658	-0.854492	-0.0915527
2.648	0.0610352	-0.640869	-1.7395
2.649	-0.0610352	0.213623	0.793457
2.65	-0.213623	0.396729	1.61743
2.651	-0.976563	0.213623	2.41089
2.652	-0.701904	-0.244141	0.244141
2.653	-0.0305176	0.335693	-1.31226
2.654	0.213623	0.946045	-1.98364
2.655	-0.518799	0.12207	-0.427246
2.656	-1.46484	-0.976563	0.793457
2.657	-0.854492	-1.00708	1.80054
2.658	-0.274658	0.396729	1.31226
2.659	0.396729	1.25122	0.152588
2.66	-0.152588	-0.0610352	-1.12915
2.661	-0.762939	-1.49536	-1.28174
2.662	-1.80054	-1.0376	0.152588
2.663	-0.946045	0.274658	1.95313
2.664	-0.0915527	0.976563	1.86157
2.665	0.427246	-0.305176	0.762939
2.666	0.0915527	-1.2207	-0.976563
2.667	-0.823975	-0.762939	-0.976563
2.668	-1.00708	0.518799	0.732422
2.669	-1.61743	0.579834	2.19727
2.67	-1.00708	0	1.34277
2.671	-0.0305176	-0.549316	-0.640869
2.672	0.762939	0.518799	-1.28174
2.673	0.610352	0.854492	-1.70898
2.674	-1.00708	-0.0610352	0.0305176
2.675	-1.95313	-0.946045	1.15967
2.676	-1.58691	-0.518799	1.83105
2.677	-0.244141	0.701904	1.43433
2.678	0.793457	0.701904	-1.00708
2.679	0.152588	-0.671387	-1.37329
2.68	-0.640869	-1.43433	-1.2207
2.681	-1.28174	-0.823975	1.19019
2.682	-0.701904	0.640869	2.13623
2.683	-0.335693	0.640869	1.43433
2.684	-0.183105	-0.518799	-0.0305176
2.685	-0.396729	-1.25122	-1.86157
2.686	-0.549316	-0.12207	-0.457764
2.687	-0.549316	0.579834	1.19019
2.688	-0.793457	0.396729	2.71606
2.689	-0.213623	-0.396729	0.518799
2.69	-0.244141	-0.274658	-0.946045
2.691	0.213623	0.915527	-2.68555
2.692	-0.183105	0.762939	-0.762939
2.693	-1.31226	-0.671387	0.213623
2.694	-1.46484	-1.49536	1.95313
2.695	-0.427246	-0.457764	1.06812
2.696	0.823975	1.06812	0.671387
2.697	0.88501	0.579834	-1.31226
2.698	-0.640869	-1.2207	-1.12915
2.699	-1.52588	-1.61743	-0.0610352
2.7	-1.52588	-0.457764	1.52588
2.701	-0.457764	0.823975	2.56348
2.702	0.488281	0.488281	0.823975
2.703	0.518799	-0.946045	-0.244141
2.704	0.0305176	-1.2207	-1.67847
2.705	-0.457764	0.12207	-0.0305176
2.706	-0.762939	0.701904	1.92261
2.707	-0.854492	0.366211	1.67847
2.708	-0.457764	-0.518799	0.854492
2.709	0.183105	-0.244141	-1.80054
2.71	0.823975	0.518799	-1.61743
2.711	-0.366211	0.671387	-0.671387
2.712	-0.976563	-0.274658	0.640869
2.713	-1.09863	-0.854492	2.04468
2.714	-0.0915527	0.12207	0.823975
2.715	0.793457	0.946045	1.06812
2.716	0.671387	0.274658	-1.95313
2.717	-0.457764	-1.12915	-0.305176
2.718	-1.28174	-0.976563	-0.610352
2.719	-0.915527	-0.0610352	2.13623
2.72	-0.12207	0.640869	1.5564
2.721	0.213623	-0.0915527	0.915527
2.722	-0.335693	-0.915527	-0.610352
2.723	-0.488281	-0.793457	-1.40381
2.724	-0.762939	0.0305176	0.671387
2.725	-0.732422	0.396729	1.5564
2.726	-0.549316	-0.274658	1.7395
2.727	-0.152588	-0.457764	-0.152588
2.728	-0.0305176	0	-1.31226
2.729	-0.274658	0.701904	-1.61743
2.73	-0.915527	0.518799	-0.457764
2.731	-1.0376	-0.854492	0.946045
2.732	-0.488281	-0.976563	1.5564
2.733	0.488281	0.0915527	1.00708
2.734	1.00708	0.762939	-0.0305176
2.735	0.0305176	-0.183105	-0.976563
2.736	-1.00708	-0.88501	-0.671387
2.737	-1.92261	-1.06812	0.12207
2.738	-0.823975	0.0915527	1.86157
2.739	0	0.610352	0.976563
2.74	0.640869	-0.305176	0.762939
2.741	0.274658	-1.25122	-1.2207
2.742	-0.12207	-0.701904	-0.396729
2.743	-0.640869	0.244141	0.671387
2.744	-0.732422	0.305176	2.19727
2.745	-0.640869	-0.457764	1.15967
2.746	0	-0.457764	-0.823975
2.747	0.549316	0.640869	-2.16675
2.748	0.0610352	0.762939	-1.64795
2.749	-0.946045	-0.488281	0.183105
2.75	-1.58691	-1.40381	0.88501
2.751	-1.31226	-1.06812	1.7395
2.752	-0.366211	0.579834	0.396729
2.753	0.579834	0.946045	-0.335693
2.754	-0.0915527	-0.671387	-1.64795
2.755	-0.823975	-2.04468	-0.732422
2.756	-1.37329	-1.40381	0.88501
2.757	-0.488281	0.701904	2.34985
2.758	-0.12207	0.854492	1.58691
2.759	0.12207	-0.457764	0.427246
2.76	-0.183105	-1.46484	-1.37329
2.761	-0.305176	-0.946045	-0.518799
2.762	-0.396729	0.366211	1.19019
2.763	-0.579834	0.549316	2.50244
2.764	-0.671387	-0.579834	0.976563
2.765	0	-0.640869	-0.946045
2.766	0.244141	0.396729	-2.47192
2.767	-0.518799	0.823975	-1.40381
2.768	-1.67847	-0.457764	-0.213623
2.769	-1.98364	-1.7395	1.77002
2.77	-0.396729	-1.00708	1.70898
2.771	1.15967	0.640869	1.0376
2.772	1.67847	0.762939	-1.06812
2.773	0.457764	-0.823975	-1.12915
2.774	-1.40381	-2.0752	-1.00708
2.775	-1.77002	-0.915527	1.67847
2.776	-1.34277	1.06812	2.38037
2.777	0.305176	0.793457	1.70898
2.778	0.366211	-0.946045	-0.488281
2.779	0.244141	-1.67847	-1.86157
2.78	-0.213623	-0.671387	-0.457764
2.781	-0.579834	0.88501	1.89209
2.782	-1.25122	0.335693	2.65503
2.783	-0.762939	-0.671387	0.88501
2.784	0.0305176	-0.579834	-1.40381
2.785	0.488281	0.457764	-2.38037
2.786	0.0305176	0.579834	-0.88501
2.787	-1.37329	-0.457764	0.0915527
2.788	-1.19019	-1.31226	2.34985
2.789	-0.366211	-0.335693	1.06812
2.79	0.823975	0.793457	1.28174
2.791	0.579834	0.488281	-1.7395
2.792	-0.305176	-0.823975	-0.976563
2.793	-1.64795	-1.61743	-0.640869
2.794	-1.19019	-0.610352	2.13623
2.795	-0.274658	0.732422	2.0752
2.796	0.335693	0.488281	1.0376
2.797	0.0915527	-0.854492	-0.640869
2.798	-0.213623	-1.2207	-1.61743
2.799	-1.06812	-0.244141	0.12207
2.8	-0.915527	0.335693	1.83105
2.801	-0.732422	-0.213623	2.10571
2.802	0.0915527	-0.549316	0
2.803	0.457764	-0.244141	-1.5564
2.804	0.0610352	0.518799	-1.7395
2.805	-0.915527	0.366211	-0.610352
2.806	-1.80054	-0.946045	0.823975
2.807	-1.43433	-0.823975	1.98364
2.808	0.0305176	0.0305176	1.00708
2.809	1.00708	0.793457	0.152588
2.81	-0.0610352	-0.396729	-1.64795
2.811	-0.549316	-1.52588	-0.701904
2.812	-2.16675	-1.19019	0.274658
2.813	-1.34277	0.0915527	2.56348
2.814	-0.518799	0.915527	1.64795
2.815	0.396729	0.0610352	0.823975
2.816	0.488281	-1.43433	-1.49536
2.817	0.0305176	-1.00708	-1.12915
2.818	-0.671387	0.274658	0.213623
2.819	-1.09863	0.488281	2.47192
2.82	-0.701904	-0.274658	1.5564
2.821	-0.335693	-0.640869	-0.427246
2.822	0.549316	0.274658	-1.80054
2.823	0.0305176	0.732422	-1.92261
2.824	-0.518799	-0.274658	0.366211
2.825	-1.31226	-1.19019	0.823975
2.826	-0.946045	-0.762939	2.04468
2.827	0.152588	0.366211	0.854492
2.828	0.396729	0.671387	-0.213623
2.829	-0.518799	-0.640869	-1.37329
2.83	-1.34277	-1.37329	-0.793457
2.831	-1.58691	-0.854492	1.09863
2.832	-0.640869	0.396729	2.10571
2.833	0.274658	0.579834	1.64795
2.834	0.335693	-0.305176	-0.0915527
2.835	-0.213623	-1.06812	-1.2207
2.836	-0.701904	-0.396729	-0.457764
2.837	-1.19019	0.396729	1.09863
2.838	-0.701904	0.366211	2.28882
2.839	-0.244141	-0.427246	0.640869
2.84	0.640869	-0.366211	-1.19019
2.841	0.640869	0.579834	-2.19727
2.842	0.183105	0.701904	-0.610352
2.843	-1.61743	-0.274658	-0.0610352
2.844	-1.7395	-1.00708	1.92261
2.845	-0.762939	-0.305176	1.19019
2.846	0.335693	0.915527	1.19019
2.847	0.915527	0.518799	-1.25122
2.848	-0.152588	-0.793457	-0.946045
2.849	-1.12915	-1.19019	-0.213623
2.85	-1.80054	-0.183105	1.40381
2.851	-0.732422	1.00708	2.01416
2.852	-0.427246	0.335693	0.549316
2.853	-0.12207	-0.946045	-0.0610352
2.854	-0.0305176	-0.946045	-1.80054
2.855	-0.12207	-0.0305176	0.244141
2.856	-0.0915527	0.610352	1.37329
2.857	-0.701904	0.0915527	2.31934
2.858	-0.518799	-0.488281	0.457764
2.859	-0.183105	0.0915527	-1.09863
2.86	-0.0915527	0.854492	-1.77002
2.861	-0.579834	0.488281	-0.793457
2.862	-0.88501	-0.88501	0.549316
2.863	-1.06812	-1.31226	1.52588
2.864	0.0915527	-0.152588	1.43433
2.865	0.335693	0.88501	0.488281
2.866	0.0305176	0.366211	-0.671387
2.867	-0.88501	-1.09863	-1.2207
2.868	-1.67847	-1.09863	0.366211
2.869	-0.823975	-0.12207	1.37329
2.87	-0.457764	0.762939	1.80054
2.871	0.701904	0.152588	0.823975
2.872	0.244141	-1.34277	-0.793457
2.873	-0.12207	-0.915527	-0.823975
2.874	-0.762939	0.427246	0.274658
2.875	-1.2207	0.457764	1.98364
2.876	-0.793457	-0.152588	1.86157
2.877	0.0610352	-0.793457	-0.427246
2.878	0.701904	-0.0610352	-1.2207
2.879	0.427246	0.762939	-2.28882
2.88	-0.701904	0.396729	-0.12207
2.881	-1.28174	-0.762939	0.366211
2.882	-1.19019	-0.946045	2.0752
2.883	-0.12207	0.335693	1.06812
2.884	0.823975	1.09863	0.244141
2.885	0.518799	-0.335693	-1.19019
2.886	-0.183105	-1.25122	-1.19019
2.887	-1.46484	-1.09863	0.274658
2.888	-0.640869	0.183105	1.70898
2.889	-0.701904	0.762939	1.92261
2.89	0.0915527	-0.274658	0.518799
2.891	-0.457764	-1.09863	-0.762939
2.892	-0.366211	-0.793457	-0.946045
2.893	-0.335693	0.0610352	0.396729
2.894	-0.305176	0.152588	2.65503
2.895	-0.579834	-0.549316	1.19019
2.896	-0.396729	-0.12207	-0.0610352
2.897	0.183105	0.671387	-2.13623
2.898	0.0305176	1.00708	-1.64795
2.899	-0.671387	0.0915527	-0.396729
2.9	-1.09863	-1.12915	0.823975
2.901	-0.427246	-0.88501	1.80054
2.902	0.366211	0.518799	0.854492
2.903	0.915527	1.12915	0.0305176
2.904	-0.518799	-0.152588	-1.80054
2.905	-1.0376	-1.64795	-0.640869
2.906	-1.89209	-1.25122	0.335693
2.907	-0.946045	0.152588	2.62451
2.908	-0.12207	0.854492	1.46484
2.909	0.671387	-0.274658	0.854492
2.91	0.244141	-1.28174	-1.52588
2.911	-0.213623	-0.671387	-0.396729
2.912	-1.09863	0.427246	0.823975
2.913	-1.31226	0.579834	2.92969
2.914	-0.915527	-0.274658	0.671387
2.915	0.183105	-0.610352	-0.12207
2.916	0.457764	0.518799	-2.65503
2.917	-0.0915527	0.701904	-0.88501
2.918	-0.793457	-0.305176	-0.305176
2.919	-1.83105	-1.25122	1.7395
2.92	-0.854492	-0.427246	1.98364
2.921	0.274658	0.854492	0.640869
2.922	0.854492	0.549316	0.12207
2.923	0.12207	-0.88501	-2.0752
2.924	-0.823975	-1.92261	-0.0915527
2.925	-1.31226	-0.823975	0.762939
2.926	-0.518799	0.793457	2.47192
2.927	0.457764	0.549316	1.77002
2.928	-0.0305176	-0.762939	-0.488281
2.929	-0.396729	-1.70898	-1.12915
2.93	-0.732422	-0.640869	-0.610352
2.931	-0.610352	0.244141	2.38037
2.932	-0.793457	-0.0915527	2.44141
2.933	-0.244141	-0.762939	1.12915
2.934	0.183105	-0.335693	-0.854492
2.935	0.335693	0.610352	-1.67847
2.936	-1.09863	0.488281	0.518799
2.937	-1.77002	-1.06812	1.00708
2.938	-1.7395	-1.58691	2.99072
2.939	0.0305176	-0.183105	1.5564
2.94	1.09863	0.976563	0.976563
2.941	0.610352	0.274658	-0.88501
2.942	-0.640869	-1.46484	-0.915527
2.943	-2.04468	-1.49536	0.823975
2.944	-2.04468	0	1.83105
2.945	-0.793457	0.915527	2.74658
2.946	0.701904	-0.0915527	0.396729
2.947	0.427246	-1.2207	-0.152588
2.948	0.12207	-1.09863	-0.762939
2.949	-1.09863	-0.152588	1.80054
2.95	-1.46484	0.244141	4.05884
2.951	-1.5564	-0.396729	3.20435
2.952	-0.427246	-0.88501	1.34277
2.953	0.549316	-0.0610352	-0.671387
2.954	-0.152588	0.518799	-0.244141
2.955	-1.49536	-0.488281	1.80054
2.956	-2.68555	-1.40381	2.92969
2.957	-1.7395	-0.915527	3.84521
2.958	0.183105	0.518799	1.58691
2.959	1.15967	0.823975	0.976563
2.96	-0.0610352	-0.640869	-1.19019
2.961	-1.49536	-1.7395	0.488281
2.962	-2.2583	-0.762939	1.70898
2.963	-1.09863	0.457764	3.84521
2.964	0.0915527	0.457764	2.71606
2.965	0.732422	-1.00708	1.5564
2.966	0.0305176	-1.19019	0.152588
2.967	-0.88501	0.183105	1.5564
2.968	-1.70898	0.549316	3.60107
2.969	-1.31226	-0.640869	5.18799
2.97	-0.854492	-1.70898	4.15039
2.971	0.0915527	-0.793457	2.34985
2.972	-0.0610352	0.823975	0.701904
2.973	-1.09863	0.579834	1.7395
2.974	-2.50244	-0.701904	2.50244
2.975	-2.59399	-1.64795	4.36401
2.976	-0.915527	-0.579834	3.35693
2.977	0.0610352	0.579834	3.05176
2.978	0.518799	0.152588	1.5564
2.979	-1.12915	-1.12915	1.00708
2.98	-2.13623	-1.09863	2.68555
2.981	-2.41089	0.183105	3.75366
2.982	-1.09863	0.427246	4.76074
2.983	-0.396729	-0.701904	2.65503
2.984	-0.427246	-1.43433	3.05176
2.985	-0.762939	-0.488281	2.31934
2.986	-1.2207	1.00708	4.27246
2.987	-1.2207	0.213623	5.49316
2.988	-1.58691	-1.52588	5.49316
2.989	-0.88501	-1.77002	4.02832
2.99	-0.274658	0.335693	2.92969
2.991	-0.518799	1.09863	2.56348
2.992	-1.37329	-0.274658	3.96729
2.993	-2.13623	-1.52588	4.60815
2.994	-1.37329	-0.793457	5.34058
2.995	0.183105	0.640869	3.72314
2.996	0.366211	0.946045	3.50952
2.997	-0.732422	-0.274658	1.77002
2.998	-1.64795	-1.31226	3.35693
2.999	-2.0752	-0.335693	3.9978
3	-1.46484	0.518799	5.7373
3.001	-0.518799	-0.12207	4.73022
3.002	-0.457764	-1.46484	3.54004
3.003	-0.518799	-1.06812	3.57056
3.004	-0.854492	0.915527	4.30298
3.005	-0.915527	1.34277	6.22559
3.006	-1.58691	-0.762939	6.50024
3.007	-1.64795	-2.96021	6.5918
3.008	-0.976563	-1.40381	4.48608
3.009	-0.610352	1.25122	4.39453
3.01	-0.823975	1.06812	3.66211
3.011	-2.71606	-0.823975	5.76782
3.012	-2.50244	-2.0752	6.10352
3.013	-1.34277	-0.396729	6.22559
3.014	-0.335693	1.00708	5.09644
3.015	-0.183105	0.0610352	4.15039
3.016	-1.52588	-1.52588	4.27246
3.017	-2.01416	-1.06812	4.94385
3.018	-1.70898	0.427246	5.98145
3.019	-0.823975	0.946045	6.37817
3.02	-0.854492	-0.793457	4.76074
3.021	-0.610352	-2.01416	4.73022
3.022	-1.00708	-0.640869	4.57764
3.023	-0.915527	1.80054	6.92749
3.024	-1.80054	1.19019	7.50732
3.025	-1.37329	-1.58691	8.42285
3.026	-1.49536	-2.74658	6.98853
3.027	-0.88501	-0.183105	6.16455
3.028	-0.549316	1.46484	5.43213
3.029	-1.77002	0.671387	5.7373
3.03	-2.34985	-2.04468	7.32422
3.031	-2.31934	-1.7395	7.04956
3.032	-0.640869	0.183105	7.14111
3.033	0.0610352	0.854492	5.27954
3.034	-0.518799	-0.274658	5.49316
3.035	-2.13623	-1.58691	4.69971
3.036	-2.44141	-0.488281	6.50024
3.037	-1.77002	0.732422	6.92749
3.038	-0.854492	0.183105	7.01904
3.039	-0.793457	-1.64795	6.10352
3.04	-0.152588	-2.0752	5.5542
3.041	-0.488281	0.305176	6.95801
3.042	-0.854492	2.44141	8.17871
3.043	-1.7395	0.396729	9.33838
3.044	-1.89209	-2.74658	9.24683
3.045	-1.34277	-2.62451	7.72095
3.046	-0.793457	0.335693	6.95801
3.047	-0.762939	1.86157	6.68335
3.048	-1.95313	-0.183105	7.65991
3.049	-2.47192	-2.22778	8.27026
3.05	-1.67847	-1.46484	8.57544
3.051	-0.610352	1.0376	7.41577
3.052	-0.366211	1.0376	6.71387
3.053	-1.64795	-1.19019	6.16455
3.054	-2.44141	-2.0752	7.1106
3.055	-1.89209	-0.396729	7.99561
3.056	-1.12915	1.00708	8.66699
3.057	-0.549316	0.0305176	8.02612
3.058	-1.09863	-1.95313	7.08008
3.059	-0.610352	-1.52588	7.99561
3.06	-0.762939	1.25122	8.42285
3.061	-0.88501	2.59399	11.261
3.062	-1.37329	-0.183105	10.7117
3.063	-1.89209	-3.11279	11.1389
3.064	-0.823975	-1.80054	8.42285
3.065	-0.335693	1.80054	8.72803
3.066	-0.579834	1.92261	7.99561
3.067	-1.89209	-0.579834	9.06372
3.068	-2.47192	-2.7771	10.1318
3.069	-1.61743	-0.701904	10.1013
3.07	-0.274658	1.31226	8.63647
3.071	-0.0305176	0.640869	7.99561
3.072	-1.37329	-1.49536	7.41577
3.073	-2.22778	-1.58691	8.91113
3.074	-1.77002	0.732422	9.39941
3.075	-0.88501	1.28174	10.3455
3.076	-0.854492	-0.88501	9.30786
3.077	-1.2207	-2.65503	8.63647
3.078	-1.2207	-1.40381	9.33838
3.079	-0.640869	2.41089	11.1084
3.08	-0.854492	2.65503	12.1765
3.081	-1.7395	-1.06812	12.5122
3.082	-2.10571	-3.54004	11.322
3.083	-1.2207	-1.52588	10.0403
3.084	-0.793457	1.86157	9.91821
3.085	-0.946045	1.5564	9.79614
3.086	-2.28882	-1.37329	11.2
3.087	-2.22778	-2.16675	11.322
3.088	-1.06812	0.396729	11.1084
3.089	0.213623	1.86157	9.49097
3.09	-0.549316	0.427246	8.78906
3.091	-1.80054	-2.01416	9.52148
3.092	-2.04468	-0.976563	10.376
3.093	-1.31226	1.25122	11.7798
3.094	-0.549316	0.976563	11.1084
3.095	-0.793457	-1.34277	10.4675
3.096	-1.0376	-1.98364	9.70459
3.097	-1.37329	0.488281	11.322
3.098	-0.823975	3.23486	13.1531
3.099	-1.52588	1.40381	14.0686
3.1	-2.10571	-2.83813	14.0686
3.101	-1.43433	-3.32642	12.6038
3.102	-0.213623	0.488281	11.8713
3.103	-0.0915527	2.59399	11.261
3.104	-1.70898	0.427246	11.7798
3.105	-2.7771	-2.16675	13.2751
3.106	-1.70898	-1.40381	13.0005
3.107	-0.793457	1.46484	12.7258
3.108	0.0305176	1.52588	10.498
3.109	-0.732422	-1.2207	10.5591
3.11	-2.0752	-1.77002	11.2915
3.111	-1.86157	0.518799	12.1155
3.112	-0.976563	1.7395	13.1531
3.113	-0.335693	0.0610352	12.0544
3.114	-0.762939	-2.47192	11.8103
3.115	-1.06812	-1.67847	11.7493
3.116	-0.671387	1.67847	13.2141
3.117	-0.671387	3.2959	14.9841
3.118	-1.43433	0.305176	14.9841
3.119	-1.61743	-2.74658	14.7705
3.12	-0.640869	-1.49536	13.092
3.121	0.152588	1.70898	13.0005
3.122	-0.732422	1.67847	12.2681
3.123	-1.89209	-0.793457	13.7329
3.124	-1.98364	-1.92261	13.7329
3.125	-0.701904	0.335693	13.855
3.126	0.0915527	1.86157	12.2375
3.127	-0.274658	0.640869	11.3525
3.128	-1.00708	-1.40381	11.8103
3.129	-1.83105	-0.976563	12.085
3.13	-1.34277	1.25122	13.916
3.131	-0.793457	1.28174	13.4277
3.132	-1.12915	-1.43433	13.3972
3.133	-0.88501	-2.31934	12.6953
3.134	-0.946045	-0.274658	13.7634
3.135	-0.213623	2.96021	15.4724
3.136	-0.244141	2.34985	16.2048
3.137	-1.19019	-1.61743	16.6931
3.138	-1.52588	-3.26538	15.7776
3.139	-0.671387	-0.518799	14.5569
3.14	0.0305176	2.10571	14.2212
3.141	-0.823975	1.49536	13.8855
3.142	-1.83105	-1.83105	14.9231
3.143	-2.04468	-1.40381	15.1062
3.144	-1.2207	1.19019	14.3127
3.145	-0.457764	1.7395	13.4277
3.146	-1.25122	-0.396729	12.9395
3.147	-1.98364	-1.95313	13.2751
3.148	-1.43433	-0.0915527	14.4958
3.149	-1.09863	1.89209	14.4348
3.15	-0.335693	1.0376	15.1367
3.151	-1.31226	-1.80054	13.7939
3.152	-1.46484	-2.59399	14.4043
3.153	-1.31226	0.701904	15.3809
3.154	-0.427246	3.23486	17.3645
3.155	-1.0376	1.46484	17.6697
3.156	-1.28174	-2.04468	17.3645
3.157	-1.46484	-2.47192	16.6321
3.158	-0.518799	0.976563	15.3503
3.159	-0.488281	2.71606	15.4724
3.16	-1.31226	0.366211	15.4114
3.161	-2.2583	-1.86157	16.7847
3.162	-1.77002	-0.549316	16.5405
3.163	-0.88501	2.28882	16.0217
3.164	-0.305176	1.83105	14.7095
3.165	-0.946045	-0.671387	14.7705
3.166	-1.80054	-1.37329	15.2588
3.167	-1.06812	1.0376	16.5405
3.168	-1.12915	1.83105	17.0288
3.169	-0.518799	0.0610352	17.1204
3.17	-1.31226	-1.77002	15.8691
3.171	-0.671387	-0.823975	17.0593
3.172	-0.305176	2.34985	17.8223
3.173	-0.0915527	3.87573	19.8975
3.174	-1.28174	1.31226	20.1416
3.175	-1.70898	-2.10571	19.8669
3.176	-1.70898	-1.61743	18.8599
3.177	-0.518799	1.58691	17.9749
3.178	-0.488281	2.74658	18.1885
3.179	-1.2207	0.640869	17.8223
3.18	-1.58691	-0.976563	19.6228
3.181	-1.28174	0.518799	18.7073
3.182	-0.640869	2.53296	18.0664
3.183	-0.488281	1.46484	16.449
3.184	-1.09863	-0.732422	17.1509
3.185	-1.86157	-0.518799	17.4255
3.186	-0.915527	1.83105	18.5547
3.187	-0.640869	2.34985	19.104
3.188	-0.366211	0.305176	18.3105
3.189	-1.49536	-1.5564	17.9443
3.19	-1.09863	-0.457764	18.5852
3.191	-0.823975	2.80762	20.5078
3.192	-0.671387	3.84521	21.9727
3.193	-1.12915	0.701904	21.6064
3.194	-1.58691	-1.89209	21.6064
3.195	-1.19019	-0.396729	19.8059
3.196	-0.671387	2.53296	19.6533
3.197	-0.732422	2.44141	19.6228
3.198	-1.92261	-0.396729	19.8364
3.199	-2.19727	-1.31226	20.9351
3.2	-1.00708	1.34277	19.8669
3.201	-0.0915527	2.89917	19.2566
3.202	-0.457764	1.25122	17.4561
3.203	-1.06812	-0.640869	18.4326
3.204	-1.58691	0.549316	19.1345
3.205	-0.823975	2.44141	20.2332
3.206	-0.671387	1.80054	20.1111
3.207	-1.00708	-0.549316	19.6533
3.208	-1.28174	-1.19019	19.3176
3.209	-0.793457	1.06812	20.5383
3.21	-0.305176	3.9978	22.2778
3.211	-0.274658	3.69263	23.6816
3.212	-1.58691	0.213623	23.6816
3.213	-2.10571	-1.95313	23.0103
3.214	-1.37329	0.0915527	21.0266
3.215	-0.518799	2.31934	21.2402
3.216	-0.946045	2.34985	21.2097
3.217	-1.89209	-0.213623	21.759
3.218	-2.0752	-0.518799	22.0947
3.219	-0.946045	1.83105	21.1487
3.22	-0.244141	2.65503	19.7449
3.221	-0.946045	0.88501	19.165
3.222	-1.95313	-1.12915	19.6228
3.223	-2.0752	0.274658	21.5149
3.224	-1.0376	2.65503	21.7896
3.225	-0.152588	1.77002	22.3389
3.226	-0.244141	-0.701904	20.7214
3.227	-0.701904	-1.25122	20.9656
3.228	-0.793457	1.37329	22.3694
3.229	-0.274658	4.36401	23.5901
3.23	-0.305176	2.56348	24.6582
3.231	-0.946045	-0.732422	23.6816
3.232	-0.88501	-1.28174	23.2544
3.233	0.0305176	1.52588	22.1863
3.234	-0.579834	2.92969	22.0032
3.235	-0.823975	0.701904	22.4304
3.236	-1.70898	-0.854492	23.8647
3.237	-1.52588	0.488281	23.2544
3.238	-0.457764	1.89209	22.7661
3.239	0.183105	1.2207	21.2402
3.24	-0.0305176	0.0305176	21.9421
3.241	-0.427246	0.305176	22.1863
3.242	-0.0610352	1.89209	23.0713
3.243	-0.457764	1.5564	23.0713
3.244	-0.518799	0.0305176	22.3694
3.245	-0.732422	-0.88501	22.5525
3.246	-0.305176	0.183105	22.8882
3.247	0.12207	2.65503	24.9634
3.248	0.244141	3.63159	25.4822
3.249	-0.762939	1.15967	26.3672
3.25	-1.5564	-1.52588	25.4517
3.251	-1.31226	-0.793457	24.3835
3.252	-0.701904	1.7395	23.9258
3.253	-0.396729	2.01416	23.6206
3.254	-1.12915	-0.0305176	24.5361
3.255	-1.2207	-0.518799	24.8718
3.256	-0.305176	1.40381	24.5361
3.257	0.152588	3.11279	23.3459
3.258	-0.305176	1.19019	21.8201
3.259	-0.88501	-0.946045	22.8577
3.26	-1.12915	0.152588	23.4375
3.261	-1.09863	2.34985	25.238
3.262	-0.88501	1.83105	24.231
3.263	-0.579834	-0.915527	24.3225
3.264	-1.0376	-1.49536	23.5291
3.265	-0.762939	1.00708	24.5972
3.266	-0.427246	3.66211	26.001
3.267	-0.457764	3.26538	27.3743
3.268	-1.61743	0	26.5198
3.269	-1.46484	-2.13623	26.3367
3.27	-0.793457	0.732422	24.9023
3.271	-0.183105	3.08228	24.8108
3.272	-0.701904	2.10571	24.6887
3.273	-2.31934	-0.732422	25.4211
3.274	-2.2583	-0.427246	26.2451
3.275	-1.46484	2.0752	25.3296
3.276	-0.244141	2.38037	24.3835
3.277	-0.823975	0.183105	23.407
3.278	-1.0376	-0.518799	24.2004
3.279	-0.640869	1.64795	25.2075
3.28	-0.915527	2.89917	25.4822
3.281	-0.732422	1.0376	25.5432
3.282	-1.49536	-1.28174	24.7498
3.283	-1.31226	-0.88501	25.3296
3.284	-0.701904	1.64795	25.9399
3.285	-0.488281	4.30298	28.3508
3.286	-0.946045	3.14331	28.3203
3.287	-1.61743	-0.640869	28.2288
3.288	-1.43433	-1.7395	26.9165
3.289	-0.549316	1.34277	25.6653
3.29	-0.579834	3.35693	26.4587
3.291	-1.19019	1.34277	25.6348
3.292	-2.38037	-1.09863	27.5269
3.293	-1.64795	0.213623	27.0996
3.294	-0.549316	3.54004	26.6113
3.295	0.244141	2.92969	24.3835
3.296	-0.244141	-0.12207	24.6887
3.297	-1.80054	-0.701904	25.7874
3.298	-1.09863	1.86157	27.6794
3.299	-0.610352	2.96021	27.771
3.3	-0.579834	0.518799	27.1301
3.301	-1.28174	-1.61743	26.001
3.302	-1.00708	-0.396729	27.0081
3.303	-0.488281	2.7771	27.9236
3.304	-0.0305176	4.24194	30.0598
3.305	-0.854492	1.46484	29.7546
3.306	-1.77002	-1.46484	29.3579
3.307	-1.0376	-0.88501	28.1067
3.308	-0.244141	2.53296	27.2217
3.309	-0.12207	3.32642	27.8625
3.31	-0.88501	1.0376	27.3438
3.311	-1.7395	-0.88501	29.7241
3.312	-1.31226	1.09863	27.9236
3.313	-0.549316	2.99072	28.2288
3.314	-0.396729	1.70898	25.9399
3.315	-0.610352	-0.610352	26.9775
3.316	-1.31226	0.366211	28.0762
3.317	-0.457764	2.71606	28.2593
3.318	-0.244141	2.41089	28.9917
3.319	-0.610352	-0.213623	27.4963
3.32	-0.732422	-1.25122	27.9846
3.321	-1.00708	0.701904	27.71
3.322	-0.274658	3.08228	30.2124
3.323	-0.366211	3.90625	30.9753
3.324	-1.00708	1.06812	31.0669
3.325	-1.0376	-1.0376	30.1514
3.326	-0.549316	0.457764	28.9307
3.327	-0.274658	2.56348	28.4424
3.328	-0.823975	1.92261	28.6865
3.329	-1.34277	-0.579834	29.6021
3.33	-1.34277	-0.335693	30.1208
3.331	-0.610352	2.47192	29.2664
3.332	-0.0305176	2.83813	28.0151
3.333	0.0610352	1.12915	27.0996
3.334	-0.274658	-0.12207	27.9236
3.335	-0.88501	1.37329	28.9307
3.336	-0.335693	2.68555	30.0598
3.337	-0.183105	1.06812	29.4495
3.338	-0.427246	-0.366211	29.3579
3.339	-0.213623	0	28.7476
3.34	0.518799	1.95313	29.6631
3.341	0.457764	3.69263	30.9753
3.342	-0.335693	3.60107	32.6538
3.343	-1.40381	0.823975	32.9285
3.344	-1.46484	-0.793457	31.5552
3.345	-0.12207	0.488281	30.8228
3.346	0.366211	2.89917	30.304
3.347	0.213623	2.53296	30.304
3.348	-0.946045	0.12207	30.9448
3.349	-0.854492	0.274658	31.5552
3.35	-0.366211	2.50244	31.3416
3.351	0.579834	3.11279	29.8767
3.352	0	0.946045	28.8391
3.353	-0.12207	-0.579834	29.48
3.354	-0.793457	1.43433	30.4871
3.355	0.0610352	3.14331	31.7688
3.356	-0.213623	1.89209	31.0669
3.357	-0.671387	-0.549316	30.9448
3.358	-0.732422	-0.854492	30.2734
3.359	0.0305176	1.43433	32.074
3.36	0.335693	4.3335	33.9355
3.361	0.244141	4.21143	35.5225
3.362	-0.823975	0.610352	34.6985
3.363	-0.762939	-0.823975	33.905
3.364	-0.12207	1.34277	31.7688
3.365	0.274658	3.2959	32.2876
3.366	-0.579834	2.28882	32.0435
3.367	-1.31226	-0.427246	33.844
3.368	-1.52588	0.335693	33.2947
3.369	-0.0305176	2.86865	33.2947
3.37	0.610352	3.11279	30.5786
3.371	0.0610352	1.09863	30.6702
3.372	-0.793457	0.0610352	31.0669
3.373	-0.793457	1.80054	33.5693
3.374	-0.518799	2.99072	33.3862
3.375	0.183105	1.09863	33.844
3.376	-0.457764	-0.579834	32.6843
3.377	-0.305176	-0.335693	32.6233
3.378	0.213623	2.53296	34.6375
3.379	0.549316	5.15747	35.7361
3.38	-0.305176	3.38745	37.0789
3.381	-1.00708	-0.152588	35.4004
3.382	-1.19019	-0.854492	34.79
3.383	-0.0305176	1.89209	33.9355
3.384	-0.244141	3.50952	33.4778
3.385	-0.427246	1.5564	34.668
3.386	-0.946045	0.244141	35.3394
3.387	-0.823975	1.46484	35.4309
3.388	-0.244141	3.50952	33.9966
3.389	0.366211	2.31934	32.6538
3.39	-0.488281	0.335693	33.0505
3.391	-0.915527	0.854492	33.9661
3.392	-0.610352	3.02124	35.614
3.393	-0.701904	3.32642	34.6985
3.394	-0.366211	0.762939	34.9731
3.395	-1.0376	-0.244141	33.783
3.396	-0.671387	0.793457	34.79
3.397	0.0305176	3.50952	36.8958
3.398	-0.12207	4.85229	38.3301
3.399	-0.793457	2.31934	38.7268
3.4	-1.40381	-0.366211	37.9944
3.401	-0.823975	0.946045	36.0718
3.402	-0.0610352	3.57056	35.8582
3.403	-0.213623	3.26538	35.8887
3.404	-1.31226	1.09863	36.4685
3.405	-1.49536	0.244141	37.8418
3.406	-0.488281	2.89917	36.3464
3.407	0.152588	4.02832	35.9192
3.408	-0.0305176	2.01416	33.6609
3.409	-0.366211	0.762939	34.7595
3.41	-1.12915	2.04468	35.614
3.411	-0.701904	3.32642	36.8652
3.412	-0.457764	2.13623	36.8652
3.413	-0.854492	-0.12207	36.1938
3.414	-1.06812	-0.152588	35.9802
3.415	-0.0915527	2.13623	36.2244
3.416	0.0610352	4.66919	38.4521
3.417	0.244141	4.60815	39.3066
3.418	-1.28174	1.46484	39.032
3.419	-1.49536	-0.457764	38.0249
3.42	-0.640869	1.43433	36.7432
3.421	-0.152588	3.8147	36.8958
3.422	-0.274658	2.59399	36.2549
3.423	-1.34277	0.274658	37.9333
3.424	-1.28174	1.25122	37.8418
3.425	-0.88501	3.75366	37.5366
3.426	0.244141	3.44849	35.4614
3.427	-0.305176	0.88501	34.9731
3.428	-1.06812	0.152588	36.2549
3.429	-1.00708	2.62451	37.1704
3.43	-0.762939	3.41797	38.147
3.431	-0.518799	1.58691	37.2009
3.432	-1.00708	0	36.8042
3.433	-0.732422	0.823975	37.0178
3.434	-0.427246	2.71606	38.1775
3.435	-0.366211	4.63867	40.4053
3.436	-0.610352	3.2959	40.8936
3.437	-1.83105	0.549316	40.741
3.438	-1.19019	-0.213623	39.4592
3.439	-0.274658	2.65503	37.8113
3.44	-0.0305176	3.90625	38.6047
3.441	-0.549316	2.04468	38.0859
3.442	-1.43433	0.0915527	40.5273
3.443	-1.25122	1.43433	39.2151
3.444	-0.640869	3.75366	39.0625
3.445	-0.0610352	2.92969	36.7432
3.446	-0.213623	0.549316	36.8958
3.447	-0.854492	0.854492	38.4216
3.448	-0.579834	3.54004	39.5813
3.449	-0.549316	2.96021	40.0391
3.45	-0.335693	0.366211	39.1846
3.451	-0.946045	-0.579834	38.7573
3.452	-0.244141	1.31226	38.7573
3.453	-0.12207	3.35693	40.1306
3.454	0.244141	4.63867	42.2058
3.455	-0.610352	2.96021	42.2974
3.456	-1.31226	0.396729	41.7175
3.457	-0.854492	0.183105	39.978
3.458	-0.213623	2.34985	39.7644
3.459	-0.335693	2.99072	40.2832
3.46	-0.762939	1.15967	40.3442
3.461	-0.732422	-0.0610352	41.748
3.462	-0.762939	2.04468	40.2527
3.463	0.0305176	3.8147	40.1611
3.464	0.305176	2.38037	37.5671
3.465	0.152588	0.396729	38.4216
3.466	-0.579834	0.946045	39.2761
3.467	0.244141	2.80762	40.7715
3.468	0.0305176	2.53296	40.0085
3.469	0	0.457764	39.8254
3.47	-0.823975	-0.12207	39.2761
3.471	0.0305176	1.5564	39.6118
3.472	0.244141	3.32642	41.1987
3.473	0.183105	4.11987	43.335
3.474	-1.09863	1.89209	42.9077
3.475	-1.34277	-0.305176	42.7856
3.476	-0.457764	0.579834	40.9546
3.477	0.152588	2.89917	40.9546
3.478	-0.244141	3.08228	40.8325
3.479	-0.823975	0.854492	41.1682
3.48	-1.12915	0.549316	42.5415
3.481	-0.701904	2.74658	41.3513
3.482	0.152588	3.479	40.6189
3.483	-0.274658	1.70898	39.1235
3.484	-0.274658	0.488281	39.4287
3.485	-0.915527	1.64795	40.863
3.486	-0.579834	3.26538	41.3513
3.487	-1.0376	2.19727	41.3818
3.488	-1.25122	0.12207	40.4968
3.489	-1.31226	-0.152588	40.4663
3.49	-0.762939	1.70898	41.7175
3.491	-0.305176	3.8147	43.335
3.492	-0.0610352	4.3335	45.4407
3.493	-0.915527	1.86157	45.0439
3.494	-1.58691	0.0610352	44.4946
3.495	-1.09863	0.854492	42.45
3.496	-0.213623	2.86865	42.8467
3.497	-0.427246	2.7771	42.0532
3.498	-1.37329	0.488281	43.6707
3.499	-1.34277	1.0376	43.4875
3.5	-0.396729	2.99072	43.2434
3.501	0.0305176	3.69263	41.3818
3.502	-0.213623	1.49536	40.1917
3.503	-0.762939	0.12207	41.0461
3.504	-0.732422	1.70898	42.3584
3.505	-0.640869	2.92969	43.6401
3.506	-0.946045	1.61743	43.1213
3.507	-0.366211	0.0305176	42.6636
3.508	0.0610352	0.335693	42.3279
3.509	0.457764	2.10571	43.457
3.51	0.366211	4.45557	45.7153
3.511	-0.0305176	4.18091	47.4548
3.512	-1.06812	1.15967	46.9971
3.513	-1.70898	-0.335693	45.929
3.514	-0.274658	1.31226	44.2505
3.515	0.0915527	3.479	44.342
3.516	0.488281	2.50244	44.6472
3.517	-0.396729	0.793457	46.0815
3.518	-0.671387	1.46484	46.3257
3.519	-0.244141	3.32642	45.3186
3.52	0.274658	2.83813	43.5181
3.521	-0.183105	1.00708	42.9382
3.522	-0.549316	1.19019	44.22
3.523	-0.0610352	2.92969	45.8374
3.524	-0.0305176	3.57056	46.3257
3.525	-0.274658	1.61743	45.3186
3.526	-0.762939	0.0305176	45.3491
3.527	-0.396729	1.09863	45.1355
3.528	0.305176	3.05176	47.2412
3.529	0.427246	5.70679	49.7742
3.53	-0.335693	4.11987	50.0488
3.531	-0.915527	0.762939	49.3469
3.532	-0.946045	0.396729	47.3022
3.533	0.0305176	2.56348	47.1802
3.534	-0.183105	3.84521	46.7834
3.535	-0.549316	2.04468	47.7295
3.536	-0.854492	0.457764	49.2554
3.537	-0.640869	2.68555	47.9431
3.538	0.12207	4.27246	47.3328
3.539	0.701904	3.08228	44.6472
3.54	0.152588	1.09863	45.5627
3.541	-0.671387	1.43433	46.5088
3.542	0.0610352	3.479	48.2178
3.543	-0.183105	3.08228	48.0652
3.544	-0.305176	0.88501	46.9971
3.545	-0.610352	0.0305176	46.4783
3.546	0.213623	2.13623	47.0581
3.547	0.152588	4.85229	49.408
3.548	0.518799	5.92041	51.2085
3.549	-1.0376	2.86865	50.7813
3.55	-1.52588	0.0305176	50.293
3.551	-0.579834	0.793457	47.9736
3.552	0.396729	3.8147	48.3093
3.553	0.732422	4.11987	48.3704
3.554	-0.640869	1.95313	49.4385
3.555	-0.854492	1.2207	50.2625
3.556	-0.396729	3.32642	49.1943
3.557	0.518799	4.36401	48.1567
3.558	0.335693	2.22778	45.6848
3.559	-0.12207	0.854492	47.3633
3.56	-0.88501	2.44141	48.2788
3.561	0.0915527	4.08936	49.7131
3.562	-0.0915527	3.2959	48.8586
3.563	0.0610352	1.34277	48.1262
3.564	-0.549316	0.946045	47.6685
3.565	0.0915527	2.68555	49.0112
3.566	0.488281	5.27954	51.0254
3.567	0	4.85229	52.948
3.568	-1.0376	1.77002	51.4526
3.569	-1.2207	0.274658	50.415
3.57	-0.0305176	2.80762	49.2859
3.571	0.610352	4.76074	49.53
3.572	0.0610352	3.05176	49.8657
3.573	-0.88501	0.762939	51.3306
3.574	-0.793457	2.50244	51.0254
3.575	-0.274658	4.69971	50.5066
3.576	0.915527	3.63159	48.0957
3.577	0.610352	1.64795	48.4924
3.578	0.0305176	2.10571	49.1943
3.579	-0.610352	4.18091	50.5066
3.58	-0.518799	3.54004	50.354
3.581	-0.762939	1.0376	49.7437
3.582	-0.701904	0.946045	49.8962
3.583	-0.0610352	2.34985	49.6521
3.584	0.762939	3.57056	51.8188
3.585	0.183105	5.06592	52.8259
3.586	-0.152588	4.3335	54.3213
3.587	-0.946045	1.67847	53.0396
3.588	-1.19019	0.457764	51.7578
3.589	0.213623	2.68555	51.0864
3.59	0.701904	4.76074	51.4832
3.591	0.396729	2.83813	51.6968
3.592	-0.671387	1.00708	52.5513
3.593	-0.732422	2.99072	52.2461
3.594	0.183105	5.24902	51.4526
3.595	1.00708	3.57056	49.408
3.596	0.640869	0.854492	49.6216
3.597	-0.732422	1.46484	50.8423
3.598	-0.0305176	4.02832	52.6123
3.599	0.12207	3.60107	51.9409
3.6	0.396729	1.49536	52.1545
3.601	0.0610352	1.31226	50.4761
3.602	0.244141	2.53296	51.8494
3.603	0.854492	3.78418	52.0935
3.604	0.549316	5.37109	55.0232
3.605	-0.396729	3.93677	55.542
3.606	-0.854492	1.15967	54.1382
3.607	-0.0610352	0.701904	53.3447
3.608	1.12915	4.02832	51.9714
3.609	0.671387	4.91333	53.6194
3.61	0.152588	2.19727	52.4597
3.611	-0.518799	0.610352	54.657
3.612	0.244141	3.479	53.4058
3.613	0.305176	5.24902	52.7039
3.614	0.915527	3.11279	50.7813
3.615	0.488281	1.09863	50.8728
3.616	-0.518799	2.7771	52.6123
3.617	-0.0305176	4.79126	53.3447
3.618	0.0305176	3.2959	53.2837
3.619	-0.244141	0.793457	52.2461
3.62	-0.823975	0.915527	52.5208
3.621	0.213623	2.80762	53.009
3.622	0.579834	4.66919	54.718
3.623	0.213623	5.7373	56.366
3.624	-0.915527	3.90625	56.3965
3.625	-1.2207	1.43433	55.603
3.626	-0.640869	1.5564	54.1382
3.627	-0.183105	3.44849	54.3213
3.628	-0.305176	3.63159	54.2908
3.629	-0.88501	1.83105	55.2368
3.63	-0.396729	1.80054	55.2979
3.631	0.213623	4.05884	54.8096
3.632	0.335693	4.48608	52.9175
3.633	0.305176	2.68555	51.7883
3.634	-0.0610352	1.70898	52.887
3.635	-0.457764	2.7771	53.3142
3.636	-0.610352	3.78418	54.718
3.637	-0.549316	2.74658	53.8025
3.638	-0.396729	1.31226	53.4973
3.639	-0.701904	2.01416	53.2837
3.64	0.335693	3.05176	54.4739
3.641	0.305176	4.42505	56.8848
3.642	0	4.5166	58.4106
3.643	-1.09863	2.22778	57.6172
3.644	-1.58691	1.06812	56.7932
3.645	-0.213623	2.92969	55.1453
3.646	0.213623	4.18091	55.3894
3.647	0.0915527	3.02124	55.2979
3.648	-1.0376	1.40381	56.7017
3.649	-0.762939	2.22778	56.6101
3.65	0.183105	3.69263	56.0913
3.651	0.335693	3.2959	53.6804
3.652	0.488281	1.67847	53.772
3.653	-0.457764	1.92261	54.0466
3.654	-0.244141	3.35693	55.9998
3.655	-0.610352	3.63159	55.4199
3.656	-0.640869	1.64795	55.2063
3.657	-0.549316	0.762939	55.2368
3.658	-0.152588	1.49536	54.718
3.659	0.305176	3.26538	57.0068
3.66	0.335693	5.5542	59.2346
3.661	-0.0305176	4.88281	61.0352
3.662	-0.915527	1.89209	59.3262
3.663	-0.854492	0.732422	58.197
3.664	0.0305176	2.99072	57.312
3.665	0.12207	3.8147	57.7087
3.666	0.457764	2.62451	58.0444
3.667	-0.640869	1.09863	59.2041
3.668	-0.0305176	2.53296	59.021
3.669	0.366211	4.91333	57.312
3.67	1.00708	3.54004	55.1147
3.671	0.366211	1.46484	55.0232
3.672	-0.610352	1.64795	56.8542
3.673	-0.274658	3.63159	57.9224
3.674	-0.213623	3.26538	58.2581
3.675	-0.152588	1.49536	57.4646
3.676	-0.366211	1.12915	56.7932
3.677	0.396729	2.19727	57.1594
3.678	1.0376	4.30298	58.8074
3.679	0.762939	6.10352	61.8286
3.68	-0.854492	4.3335	62.1033
3.681	-1.06812	0.946045	61.0657
3.682	-0.640869	0.793457	59.3262
3.683	0.305176	3.479	59.1125
3.684	0.671387	4.21143	59.4482
3.685	-0.0305176	2.19727	59.9976
3.686	-0.488281	1.06812	61.1877
3.687	-0.366211	3.26538	60.1807
3.688	0.213623	4.79126	58.6548
3.689	0.335693	2.7771	56.1523
3.69	0.640869	1.43433	57.7087
3.691	-0.396729	2.71606	58.1665
3.692	0.305176	4.48608	59.9976
3.693	-0.335693	3.38745	58.5938
3.694	-0.335693	1.12915	58.8074
3.695	-0.518799	0.915527	58.3801
3.696	-0.0305176	2.74658	59.4177
3.697	0.701904	4.54712	61.7065
3.698	0.427246	5.79834	63.5986
3.699	-0.457764	3.32642	63.9038
3.7	-1.25122	1.40381	61.4624
3.701	-0.396729	2.04468	60.8215
3.702	0.518799	4.30298	60.6384
3.703	0.0610352	3.90625	60.9436
3.704	-0.274658	1.7395	62.2253
3.705	-0.244141	2.13623	62.7747
3.706	0.335693	4.69971	61.676
3.707	0.427246	4.79126	59.6008
3.708	0.610352	2.65503	58.8379
3.709	0.0610352	2.47192	59.5093
3.71	-0.0915527	3.96729	61.2488
3.711	0.0305176	4.21143	61.7981
3.712	-0.671387	2.50244	61.0657
3.713	-0.701904	1.64795	61.0046
3.714	-0.305176	2.59399	60.8521
3.715	0.793457	3.84521	62.0117
3.716	0.701904	5.79834	63.9648
3.717	0.274658	5.58472	66.2231
3.718	-0.457764	2.68555	65.0635
3.719	-0.762939	1.00708	64.1785
3.72	-0.0305176	3.23486	62.9883
3.721	0.701904	4.97437	63.0493
3.722	0.427246	3.54004	63.6292
3.723	-0.274658	1.80054	64.1479
3.724	-0.427246	3.35693	64.4836
3.725	0.183105	5.24902	63.385
3.726	0.946045	4.02832	61.676
3.727	0.854492	2.0752	61.1572
3.728	0	2.99072	62.4084
3.729	0.549316	4.73022	63.8733
3.73	0.0915527	4.69971	63.324
3.731	0.0610352	2.74658	63.4766
3.732	-0.366211	1.89209	62.4695
3.733	0.274658	2.65503	63.4155
3.734	1.15967	3.72314	64.2395
3.735	1.06812	5.85938	67.5659
3.736	0.12207	5.58472	67.5354
3.737	0.0305176	2.41089	66.5894
3.738	-0.213623	1.67847	64.8193
3.739	1.2207	4.48608	64.0869
3.74	0.671387	5.40161	64.8499
3.741	0.488281	3.02124	64.7583
3.742	-0.579834	1.46484	66.803
3.743	0.0305176	3.93677	65.6738
3.744	0.976563	5.64575	64.5447
3.745	0.915527	3.78418	61.9507
3.746	0.701904	1.89209	63.2019
3.747	-0.854492	3.38745	63.8733
3.748	0	4.94385	65.4602
3.749	-0.0305176	3.479	64.4226
3.75	0.12207	1.77002	64.8193
3.751	-0.579834	1.98364	63.7207
3.752	0.305176	3.44849	64.9109
3.753	1.0376	4.73022	66.2842
3.754	0.976563	6.50024	68.9087
3.755	-0.244141	4.82178	68.9392
3.756	-0.671387	1.80054	67.3523
3.757	-0.0610352	1.37329	66.2842
3.758	0.549316	4.76074	65.8264
3.759	0.549316	5.27954	66.864
3.76	0.183105	2.62451	66.1316
3.761	-0.610352	2.2583	67.6575
3.762	-0.12207	4.82178	66.2537
3.763	0.732422	5.70679	65.1855
3.764	0.610352	2.89917	63.1104
3.765	0.335693	1.58691	64.1785
3.766	0	3.78418	65.4907
3.767	0.274658	5.24902	66.2537
3.768	-0.0610352	3.479	65.5518
3.769	0.305176	2.01416	65.1855
3.77	-0.152588	2.59399	64.9414
3.771	0.610352	3.57056	65.8875
3.772	0.579834	4.88281	68.2678
3.773	0.0915527	6.46973	70.5566
3.774	-1.00708	4.42505	70.3735
3.775	-0.88501	1.49536	68.7256
3.776	-0.0610352	1.92261	67.2302
3.777	0.488281	5.00488	67.2607
3.778	0.732422	4.85229	67.749
3.779	-0.152588	1.98364	68.5425
3.78	-0.457764	1.7395	69.0308
3.781	0.152588	5.00488	68.2373
3.782	0.946045	5.5542	66.1316
3.783	0.701904	2.92969	64.4531
3.784	-0.0305176	2.34985	65.2771
3.785	-0.457764	4.42505	66.7419
3.786	0.0305176	5.0354	67.8406
3.787	-0.213623	2.92969	66.803
3.788	-0.213623	1.52588	66.9861
3.789	-0.335693	2.19727	66.803
3.79	0.488281	4.02832	67.8711
3.791	0.823975	5.40161	70.0989
3.792	0.396729	6.31714	72.113
3.793	-0.823975	3.87573	71.8689
3.794	-1.19019	1.5564	69.9158
3.795	-0.0610352	2.04468	68.573
3.796	0.457764	4.5166	69.6106
3.797	0.488281	4.42505	69.5496
3.798	-0.183105	2.31934	70.8923
3.799	-0.213623	2.53296	70.1599
3.8	-0.0610352	5.0354	69.5496
3.801	0.640869	5.18799	67.3218
3.802	0.152588	2.56348	66.7114
3.803	-0.610352	2.01416	67.7795
3.804	-0.396729	3.87573	69.2139
3.805	-0.640869	4.57764	69.3665
3.806	-0.12207	2.99072	68.9392
3.807	-0.183105	1.98364	68.2068
3.808	0.0305176	2.68555	68.6646
3.809	0.396729	3.93677	70.4346
3.81	0.305176	6.10352	73.9136
3.811	-0.12207	5.82886	74.9817
3.812	-1.00708	2.71606	73.9441
3.813	-0.549316	1.31226	72.2656
3.814	0.488281	3.32642	70.8313
3.815	0.549316	5.15747	71.4722
3.816	0.213623	3.84521	71.7773
3.817	-0.396729	1.83105	73.0591
3.818	-0.671387	3.57056	72.5403
3.819	-0.0915527	5.92041	70.8618
3.82	0.671387	4.30298	68.4509
3.821	0.0915527	2.28882	68.3899
3.822	-0.335693	3.02124	70.4041
3.823	-0.213623	5.18799	71.5637
3.824	-0.213623	4.30298	71.991
3.825	-0.0610352	2.04468	70.9839
3.826	-0.640869	1.64795	70.8313
3.827	0.244141	2.89917	71.0754
3.828	1.19019	4.88281	73.4863
3.829	0.946045	7.14111	76.0498
3.83	-0.488281	5.70679	76.2939
3.831	-1.06812	2.2583	74.707
3.832	-0.518799	1.64795	73.1506
3.833	0.488281	4.42505	73.3032
3.834	0.549316	5.06592	73.822
3.835	0.335693	2.71606	74.2493
3.836	0.0915527	2.22778	75.0732
3.837	0.427246	4.94385	73.761
3.838	0.457764	5.98145	72.4792
3.839	0.610352	3.90625	69.7632
3.84	0.640869	2.31934	71.0449
3.841	-0.305176	3.90625	72.4182
3.842	-0.0305176	5.43213	73.5168
3.843	-0.335693	3.54004	72.5098
3.844	0.274658	1.95313	72.876
3.845	-0.152588	2.99072	72.5098
3.846	0.549316	4.18091	73.8525
3.847	0.762939	5.46265	76.0803
3.848	0.366211	6.16455	78.5522
3.849	-0.946045	4.36401	78.186
3.85	-1.00708	2.19727	75.9888
3.851	0.305176	2.99072	74.9207
3.852	1.00708	5.40161	74.707
3.853	0.915527	5.15747	75.3174
3.854	-0.0305176	2.74658	76.1719
3.855	-0.213623	3.05176	76.2939
3.856	-0.0305176	5.5542	75.5005
3.857	0.610352	5.5542	73.3337
3.858	0.488281	2.99072	72.2046
3.859	0.366211	2.92969	73.5168
3.86	0.274658	5.12695	74.8291
3.861	0.396729	5.61523	75.4089
3.862	0.213623	3.54004	74.2798
3.863	0.305176	2.31934	74.1577
3.864	0.335693	3.32642	74.646
3.865	0.732422	4.57764	75.4395
3.866	1.06812	6.37817	78.8574
3.867	0.549316	6.37817	79.4983
3.868	-0.0305176	3.87573	78.949
3.869	0.0610352	2.41089	76.416
3.87	1.0376	3.9978	75.9277
3.871	0.854492	5.88989	76.7212
3.872	0.457764	4.21143	76.7212
3.873	0	2.38037	78.125
3.874	0.396729	4.24194	77.0569
3.875	0.793457	6.80542	76.1414
3.876	1.09863	5.64575	73.5474
3.877	0.915527	3.08228	74.0967
3.878	-0.305176	3.479	75.2258
3.879	-0.0305176	5.21851	76.6602
3.88	0	4.57764	76.4465
3.881	0	2.68555	75.9888
3.882	0.335693	2.71606	75.8667
3.883	0.183105	4.45557	76.2939
3.884	1.12915	5.12695	78.5217
3.885	0.793457	6.98853	80.9631
3.886	0.671387	5.7373	81.8481
3.887	-0.12207	2.71606	79.4373
3.888	0.152588	2.01416	78.5522
3.889	1.09863	5.09644	77.1179
3.89	1.19019	6.28662	79.3457
3.891	0.488281	3.8147	78.064
3.892	-0.0610352	2.44141	80.1086
3.893	0.0915527	5.0354	78.3691
3.894	1.09863	6.56128	77.4536
3.895	0.396729	4.15039	75.0427
3.896	0.793457	2.01416	76.2634
3.897	-0.518799	3.72314	77.5452
3.898	0.213623	6.19507	79.071
3.899	0.396729	5.06592	78.0334
3.9	0.213623	2.50244	77.5452
3.901	-0.183105	2.38037	77.5146
3.902	0.12207	4.05884	78.5828
3.903	0.488281	5.67627	80.8105
3.904	0.335693	7.14111	82.5195
3.905	-0.579834	4.88281	82.1228
3.906	-0.274658	2.74658	80.0171
3.907	0.244141	2.83813	78.6133
3.908	1.31226	5.70679	79.1931
3.909	0.610352	5.34058	80.1392
3.91	-0.152588	2.74658	80.719
3.911	-0.701904	2.71606	81.2073
3.912	0.0915527	5.70679	79.5593
3.913	0.854492	6.22559	78.0029
3.914	0.915527	3.90625	76.3245
3.915	0.640869	3.23486	78.0029
3.916	0.213623	5.49316	78.5217
3.917	-0.0610352	5.76782	79.7119
3.918	-0.366211	3.50952	78.6133
3.919	-0.183105	2.50244	78.3081
3.92	-0.152588	3.69263	79.3457
3.921	0.732422	4.91333	79.5288
3.922	0.823975	6.10352	82.55
3.923	0.488281	6.65283	83.5876
3.924	-0.610352	4.5166	82.9163
3.925	-0.732422	2.59399	81.6345
3.926	0.213623	3.75366	80.4749
3.927	0.915527	5.58472	81.5735
3.928	1.00708	5.12695	80.9631
3.929	0	3.08228	81.7871
3.93	0.0305176	3.96729	81.5735
3.931	0.427246	6.13403	80.2917
3.932	1.00708	5.31006	79.0405
3.933	0.213623	3.14331	77.7588
3.934	-0.0305176	3.38745	80.1086
3.935	-0.488281	5.34058	80.1086
3.936	0.0305176	5.34058	80.8411
3.937	0.152588	3.66211	79.9561
3.938	-0.0305176	3.35693	80.1697
3.939	-0.0305176	3.96729	80.2917
3.94	0.274658	4.27246	81.543
3.941	0.244141	6.22559	85.0525
3.942	0.274658	7.04956	86.4563
3.943	-0.518799	4.42505	85.5713
3.944	-0.396729	2.2583	83.5876
3.945	0.610352	3.75366	82.2754
3.946	0.823975	6.13403	83.252
3.947	0.396729	4.57764	82.9773
3.948	-0.457764	2.41089	84.198
3.949	-0.518799	3.78418	83.5266
3.95	0.88501	6.74438	82.8247
3.951	0.946045	5.95093	79.5593
3.952	0.457764	3.38745	79.3457
3.953	-0.427246	3.72314	80.5054
3.954	-0.152588	5.49316	83.0688
3.955	0.0305176	5.06592	83.1909
3.956	0.0915527	3.41797	82.3975
3.957	0.183105	2.65503	82.489
3.958	0.488281	3.57056	82.3364
3.959	1.09863	5.24902	85.083
3.96	1.28174	8.02612	87.9211
3.961	0.396729	7.32422	89.2334
3.962	-0.518799	3.44849	87.2192
3.963	-0.610352	1.80054	84.7473
3.964	0.732422	4.15039	84.2896
3.965	0.823975	6.073	85.022
3.966	0.88501	4.48608	86.1816
3.967	0.305176	3.05176	86.853
3.968	0.213623	5.00488	85.6323
3.969	0.549316	6.89697	84.137
3.97	1.06812	5.00488	81.2073
3.971	0.183105	3.11279	82.2754
3.972	-0.213623	4.27246	83.7097
3.973	0.518799	5.92041	85.8765
3.974	0.183105	5.5542	85.144
3.975	0.793457	3.57056	84.5947
3.976	0.213623	3.17383	84.3201
3.977	0.549316	4.24194	85.144
3.978	0.946045	5.67627	88.2263
3.979	0.762939	7.47681	90.8508
3.98	-0.488281	5.79834	90.3931
3.981	-0.88501	3.20435	87.9517
3.982	-0.0305176	3.32642	86.8225
3.983	0.854492	5.7373	86.6699
3.984	1.00708	5.82886	87.7991
3.985	0.0915527	3.72314	87.8601
3.986	-0.457764	3.38745	89.1113
3.987	-0.396729	5.67627	87.1582
3.988	0.518799	6.28662	85.6018
3.989	1.06812	4.57764	84.1675
3.99	0.732422	4.27246	84.8999
3.991	0.518799	5.82886	86.7615
3.992	-0.0915527	6.22559	86.731
3.993	-0.183105	4.11987	86.7615
3.994	-0.366211	3.32642	86.4258
3.995	0.0915527	4.15039	86.8835
3.996	1.19019	4.94385	88.1042
3.997	0.976563	6.74438	91.5222
3.998	0.793457	8.02612	94.4214
3.999	-0.518799	5.61523	92.5598
4	-0.640869	2.38037	90.4236
4.001	0.549316	3.90625	88.3484
4.002	1.43433	6.5918	89.5081
4.003	1.2207	5.95093	89.5081
4.004	0	3.20435	89.9963
4.005	0	4.30298	90.7898
4.006	0.671387	7.35474	88.6536
4.007	1.49536	6.83594	86.3342
4.008	0.762939	3.75366	85.4187
4.009	0.610352	3.57056	87.2803
4.01	0.12207	5.98145	89.5386
4.011	0.274658	6.34766	89.7827
4.012	0.640869	4.08936	89.1724
4.013	0.396729	3.35693	88.8062
4.014	0.823975	4.39453	89.2029
4.015	1.31226	5.85938	90.8203
4.016	1.12915	7.23267	93.5364
4.017	0.305176	7.32422	94.5129
4.018	-0.305176	4.5166	93.0481
4.019	0.0610352	2.92969	90.6067
4.02	1.34277	5.0354	89.9963
4.021	1.37329	6.7749	91.3391
4.022	1.2207	5.12695	91.5833
4.023	-0.183105	3.2959	92.2852
4.024	0	4.88281	91.3696
4.025	0.457764	6.92749	90.21
4.026	1.28174	5.24902	87.5244
4.027	0.823975	3.84521	87.8906
4.028	0.183105	5.21851	89.6912
4.029	0.457764	6.71387	91.0034
4.03	-0.0610352	5.31006	90.1489
4.031	0.366211	3.69263	90.21
4.032	0.213623	4.05884	90.0574
4.033	0.915527	4.69971	91.4917
4.034	1.19019	5.76782	93.0481
4.035	1.31226	7.78198	96.5576
4.036	0.305176	7.26318	96.1914
4.037	0.0305176	4.30298	94.2078
4.038	-0.0610352	2.86865	91.7358
4.039	0.976563	5.7373	91.8579
4.04	0.671387	6.65283	93.2312
4.041	0.823975	3.87573	92.9565
4.042	-0.0305176	3.05176	93.8721
4.043	0.305176	6.13403	92.6208
4.044	0.976563	7.87354	91.2781
4.045	1.2207	5.15747	88.8977
4.046	0.823975	3.35693	89.6606
4.047	-0.244141	5.40161	91.9495
4.048	0.274658	6.92749	92.7429
4.049	0.274658	5.00488	91.7053
4.05	0.488281	3.32642	91.6138
4.051	0.335693	4.39453	91.8884
4.052	0.762939	5.49316	92.4377
4.053	1.49536	6.19507	94.9402
4.054	1.15967	7.65991	97.168
4.055	-0.213623	6.37817	97.5952
4.056	-0.0610352	3.66211	95.0012
4.057	0.854492	3.57056	93.8416
4.058	1.40381	6.5918	93.9026
4.059	0.823975	6.92749	94.8486
4.06	0.427246	4.24194	94.6045
4.061	0	3.75366	94.8486
4.062	0.213623	6.56128	93.9331
4.063	1.40381	7.1106	92.1021
4.064	0.88501	4.54712	90.5151
4.065	0.549316	4.08936	91.7358
4.066	0.213623	5.98145	93.2922
4.067	-0.0610352	6.92749	94.0857
4.068	-0.0305176	5.0354	92.926
4.069	0.549316	3.41797	93.9636
4.07	0.335693	4.5166	93.9636
4.071	1.06812	4.85229	95.0317
4.072	1.2207	6.37817	97.6563
4.073	0.946045	7.93457	99.6704
4.074	-0.0610352	6.34766	98.9075
4.075	-0.213623	3.96729	96.7712
4.076	0.854492	4.5166	95.6726
4.077	0.854492	6.37817	95.6421
4.078	0.976563	5.7373	97.0459
4.079	0.0915527	3.75366	97.0154
4.08	-0.183105	4.63867	97.3511
4.081	0.640869	7.20215	95.6421
4.082	1.12915	6.80542	94.2383
4.083	1.00708	4.45557	92.9871
4.084	0.396729	4.85229	94.3298
4.085	0.0915527	6.2561	96.0083
4.086	0.335693	6.40869	95.8252
4.087	0.244141	4.57764	95.52
4.088	0.671387	3.96729	95.7947
4.089	0.671387	4.97437	96.1304
4.09	1.5564	5.76782	98.053
4.091	1.40381	7.47681	100.22
4.092	0.579834	7.78198	102.448
4.093	-0.488281	5.49316	100.494
4.094	0.0610352	3.2959	99.3042
4.095	0.915527	5.0354	97.6563
4.096	1.34277	6.7749	98.877
4.097	1.06812	5.58472	98.4192
4.098	0.305176	4.21143	99.3652
4.099	-0.0610352	5.7373	98.2971
4.1	0.976563	7.38525	97.7173
4.101	1.00708	6.04248	94.7571
4.102	0.762939	4.15039	95.5505
4.103	0.183105	5.12695	96.7102
4.104	0.335693	6.74438	97.9919
4.105	0.518799	5.88989	98.114
4.106	0.671387	4.3335	97.29
4.107	0.488281	4.36401	98.053
4.108	0.701904	4.97437	97.7783
4.109	1.40381	5.85938	100.83
4.11	1.25122	8.11768	103.638
4.111	0.915527	8.08716	105.347
4.112	0.152588	5.00488	103.027
4.113	0.427246	3.57056	100.006
4.114	1.15967	5.7373	100.128
4.115	1.15967	7.26318	100.311
4.116	0.610352	5.00488	101.227
4.117	0	3.84521	101.929
4.118	0.762939	6.2561	101.257
4.119	1.15967	8.14819	99.3042
4.12	1.70898	6.34766	96.5576
4.121	1.15967	4.45557	97.6868
4.122	-0.0305176	5.64575	98.938
4.123	0.488281	6.95801	101.196
4.124	0.244141	5.95093	100.494
4.125	1.15967	4.05884	100.555
4.126	0.762939	4.15039	100.006
4.127	1.43433	5.18799	101.013
4.128	1.92261	6.95801	103.973
4.129	1.34277	9.61304	106.476
4.13	-0.244141	7.62939	106.842
4.131	-0.213623	3.72314	103.455
4.132	0.213623	3.11279	101.624
4.133	1.5564	6.13403	101.471
4.134	1.77002	7.1106	102.905
4.135	0.976563	4.73022	103.516
4.136	0.335693	4.60815	103.76
4.137	0.396729	7.1106	102.448
4.138	0.976563	7.59888	99.884
4.139	0.701904	5.43213	97.8699
4.14	0.823975	4.08936	99.9451
4.141	0	5.92041	101.471
4.142	0.915527	7.2937	103.088
4.143	0.305176	5.82886	101.44
4.144	0.854492	4.05884	101.654
4.145	0.152588	4.24194	101.593
4.146	1.19019	5.09644	103.577
4.147	1.58691	7.38525	106.842
4.148	0.823975	8.48389	108.002
4.149	0	6.01196	107.147
4.15	-0.305176	3.8147	103.973
4.151	1.00708	5.00488	103.119
4.152	1.67847	7.35474	103.668
4.153	1.31226	6.073	104.492
4.154	0.213623	3.90625	105.682
4.155	-0.0305176	5.15747	104.828
4.156	0.610352	7.32422	104.156
4.157	1.34277	6.92749	101.196
4.158	1.31226	4.97437	101.746
4.159	0.915527	5.64575	102.478
4.16	0.976563	7.26318	104.492
4.161	0.274658	6.56128	103.851
4.162	0.671387	4.54712	103.516
4.163	0.671387	4.27246	103.973
4.164	0.88501	5.46265	104.767
4.165	1.80054	6.13403	106.537
4.166	1.80054	8.23975	109.741
4.167	0.976563	8.11768	109.802
4.168	-0.366211	5.12695	107.758
4.169	0.274658	3.75366	105.347
4.17	0.976563	6.073	105.438
4.171	0.976563	7.26318	106.232
4.172	1.37329	5.5542	106.628
4.173	0.549316	3.87573	107.513
4.174	0.946045	6.74438	105.774
4.175	1.06812	8.78906	105.072
4.176	1.00708	5.88989	102.509
4.177	1.06812	4.02832	103.516
4.178	-0.152588	5.67627	105.56
4.179	0.213623	6.83594	106.72
4.18	0.183105	5.85938	106.079
4.181	1.12915	4.54712	105.835
4.182	0.610352	5.24902	105.835
4.183	1.46484	5.82886	106.598
4.184	1.95313	6.28662	108.185
4.185	1.28174	9.0332	112.183
4.186	0.305176	7.65991	111.633
4.187	0.213623	3.69263	108.978
4.188	0.762939	3.54004	107.025
4.189	1.70898	7.96509	107.117
4.19	1.19019	8.20923	108.826
4.191	0.244141	4.27246	107.758
4.192	-0.427246	3.87573	109.344
4.193	0.0610352	7.69043	107.666
4.194	1.37329	8.69751	106.781
4.195	0.946045	5.31006	103.882
4.196	1.06812	4.54712	106.293
4.197	-0.335693	7.50732	107.758
4.198	0.488281	8.39233	109.344
4.199	0.488281	5.49316	106.842
4.2	0.488281	4.18091	108.185
4.201	0.0915527	5.5542	107.605
4.202	0.701904	6.10352	109.467
4.203	1.06812	6.68335	110.779
4.204	1.09863	9.0332	112.732
4.205	-0.610352	7.69043	112
4.206	-0.305176	4.69971	108.826
4.207	0.213623	4.27246	108.612
4.208	0.915527	6.98853	109.039
4.209	0.518799	7.1106	110.535
4.21	0.366211	4.69971	110.138
4.211	0.396729	5.70679	109.802
4.212	0.518799	8.17871	108.826
4.213	1.06812	7.99561	107.117
4.214	0.549316	5.5542	105.957
4.215	0.183105	5.82886	108.002
4.216	-0.0915527	7.93457	108.673
4.217	-0.0915527	7.20215	109.65
4.218	0.0915527	5.27954	108.429
4.219	0.457764	5.34058	109.344
4.22	0.549316	6.7749	110.016
4.221	1.86157	6.5918	110.413
4.222	1.40381	7.14111	114.105
4.223	0.671387	9.24683	114.838
4.224	-0.274658	7.1106	114.502
4.225	-0.0610352	4.85229	111.237
4.226	1.09863	5.98145	110.931
4.227	1.28174	8.42285	112.03
4.228	1.31226	7.38525	111.298
4.229	0.0915527	4.27246	111.969
4.23	0.183105	6.19507	111.572
4.231	1.12915	8.91113	111.115
4.232	1.77002	7.56836	108.704
4.233	1.31226	5.15747	108.215
4.234	1.19019	5.98145	110.565
4.235	0.640869	8.30078	111.298
4.236	0.976563	7.26318	111.755
4.237	0.823975	5.12695	110.321
4.238	0.823975	5.40161	111.908
4.239	1.00708	6.56128	111.755
4.24	1.98364	6.2561	113.739
4.241	1.95313	8.30078	115.814
4.242	1.34277	8.81958	117.157
4.243	0.488281	6.62231	115.204
4.244	0.427246	4.79126	112.823
4.245	1.00708	6.13403	112.762
4.246	1.06812	7.44629	113.464
4.247	0.732422	5.95093	114.044
4.248	0.335693	4.54712	113.77
4.249	1.0376	6.89697	113.678
4.25	1.5564	8.69751	112.488
4.251	1.40381	6.98853	110.229
4.252	0.946045	4.91333	110.901
4.253	0.518799	6.43921	112.213
4.254	0.244141	7.75146	113.861
4.255	0.976563	6.43921	112.701
4.256	1.37329	5.00488	113.251
4.257	1.19019	5.79834	113.464
4.258	1.64795	6.5918	114.136
4.259	1.64795	6.98853	116.577
4.26	1.46484	9.30786	119.446
4.261	0.305176	8.94165	120.209
4.262	0.396729	5.15747	117.188
4.263	0.518799	4.11987	115.204
4.264	1.61743	7.01904	115.051
4.265	1.64795	8.08716	115.936
4.266	1.06812	6.10352	116.058
4.267	0.427246	5.58472	116.486
4.268	0.579834	7.56836	115.204
4.269	1.15967	8.66699	113.708
4.27	1.64795	6.22559	111.572
4.271	1.43433	5.09644	112.457
4.272	0.671387	6.68335	114.685
4.273	1.31226	8.14819	115.936
4.274	0.854492	6.68335	114.96
4.275	1.31226	4.94385	114.99
4.276	0.854492	5.12695	115.082
4.277	1.58691	6.073	116.15
4.278	1.83105	7.93457	118.561
4.279	1.46484	9.94873	122.04
4.28	0.366211	8.30078	121.094
4.281	-0.244141	4.97437	117.859
4.282	1.09863	4.97437	116.119
4.283	1.64795	7.8125	116.669
4.284	1.58691	7.44629	118.164
4.285	0.732422	5.12695	118.164
4.286	0.305176	5.34058	118.774
4.287	1.00708	8.57544	117.218
4.288	1.43433	9.0332	114.838
4.289	1.64795	6.19507	113.739
4.29	1.06812	5.37109	114.594
4.291	0.213623	7.17163	117.218
4.292	0.366211	7.65991	117.432
4.293	0.579834	5.67627	116.516
4.294	0.610352	4.76074	117.462
4.295	0.823975	5.43213	117.371
4.296	2.04468	6.34766	119.141
4.297	2.13623	8.69751	121.704
4.298	1.34277	9.82666	123.413
4.299	-0.213623	6.98853	121.429
4.3	-0.701904	4.21143	118.591
4.301	0.366211	5.64575	117.798
4.302	1.46484	7.84302	119.08
4.303	1.00708	6.83594	119.69
4.304	0.427246	4.88281	120.209
4.305	0.396729	6.56128	119.751
4.306	0.701904	8.45337	118.53
4.307	1.2207	6.98853	116.211
4.308	0.762939	5.12695	116.608
4.309	0.335693	6.34766	118.256
4.31	0.335693	7.78198	119.934
4.311	0.335693	7.20215	118.896
4.312	0.976563	5.5542	118.256
4.313	0.549316	5.43213	118.835
4.314	0.946045	5.85938	119.415
4.315	1.52588	6.19507	121.735
4.316	1.5564	8.60596	124.847
4.317	0.915527	8.94165	125.458
4.318	0.335693	5.67627	122.375
4.319	0.915527	4.36401	120.087
4.32	1.52588	7.56836	119.873
4.321	1.43433	8.69751	121.429
4.322	1.28174	5.7373	121.399
4.323	0.0305176	4.27246	121.857
4.324	0.823975	7.04956	121.796
4.325	1.19019	9.18579	119.751
4.326	2.01416	6.80542	118.378
4.327	1.43433	5.37109	118.195
4.328	0.640869	6.86646	121.002
4.329	0.732422	8.27026	121.307
4.33	0.701904	6.37817	120.605
4.331	0.915527	4.76074	120.697
4.332	1.0376	5.76782	121.094
4.333	1.5564	6.31714	122.04
4.334	2.10571	7.04956	123.444
4.335	1.77002	9.52148	126.617
4.336	0.366211	8.57544	126.19
4.337	-0.213623	5.15747	123.505
4.338	0.335693	4.42505	121.643
4.339	1.2207	7.47681	121.918
4.34	1.28174	8.08716	123.871
4.341	0.946045	5.49316	123.291
4.342	0.549316	5.27954	123.749
4.343	0.88501	8.39233	122.742
4.344	1.49536	8.94165	121.277
4.345	1.52588	6.04248	119.415
4.346	1.40381	5.06592	121.338
4.347	0.183105	7.78198	122.894
4.348	1.15967	8.42285	123.779
4.349	1.31226	6.53076	122.314
4.35	1.46484	5.43213	122.742
4.351	0.610352	6.56128	123.077
4.352	1.19019	6.50024	123.718
4.353	1.49536	7.35474	126.617
4.354	0.88501	9.82666	128.662
4.355	0	8.14819	128.235
4.356	0.213623	5.12695	124.512
4.357	0.823975	5.88989	124.084
4.358	1.70898	8.81958	124.817
4.359	1.2207	8.14819	125.61
4.36	0.640869	5.0354	125.275
4.361	0.152588	5.95093	126.099
4.362	0.823975	9.30786	125
4.363	1.28174	8.63647	122.986
4.364	0.976563	6.2561	122.192
4.365	1.25122	6.71387	123.993
4.366	0.396729	8.78906	125.58
4.367	0.976563	8.02612	125.305
4.368	0.457764	5.7373	124.664
4.369	0.640869	5.92041	125.702
4.37	1.06812	6.83594	126.068
4.371	1.77002	6.74438	126.862
4.372	2.19727	8.48389	129.822
4.373	1.31226	10.6812	132.111
4.374	0.244141	8.20923	130.127
4.375	-0.244141	4.76074	127.258
4.376	0.915527	6.10352	126.709
4.377	1.25122	9.42993	127.991
4.378	1.34277	7.99561	128.54
4.379	0.732422	5.61523	128.204
4.38	0.762939	7.26318	128.937
4.381	1.7395	10.6812	127.289
4.382	1.61743	8.97217	125.244
4.383	1.49536	5.7373	124.39
4.384	0.640869	6.62231	126.801
4.385	0.427246	8.88062	128.784
4.386	0.793457	8.23975	128.204
4.387	1.15967	6.13403	127.563
4.388	1.09863	6.65283	127.991
4.389	1.49536	7.44629	128.54
4.39	1.98364	7.23267	130.035
4.391	1.61743	9.30786	132.507
4.392	0.946045	10.1929	134.216
4.393	0	7.47681	131.348
4.394	0.335693	5.49316	129.517
4.395	1.40381	7.47681	128.448
4.396	1.19019	9.42993	130.554
4.397	1.31226	7.56836	130.005
4.398	0.396729	5.79834	130.92
4.399	0.671387	7.56836	129.974
4.4	1.0376	9.76563	128.845
4.401	2.19727	8.08716	127.045
4.402	1.70898	6.46973	127.441
4.403	0.823975	7.84302	129.15
4.404	1.09863	9.24683	129.883
4.405	0.366211	7.69043	129.272
4.406	1.61743	5.88989	129.211
4.407	0.610352	6.71387	129.883
4.408	1.83105	7.2937	130.829
4.409	1.80054	7.72095	132.385
4.41	1.98364	10.2844	135.773
4.411	0.701904	10.1929	135.223
4.412	0.671387	6.98853	132.965
4.413	0.183105	6.19507	130.371
4.414	0.518799	8.3313	131.47
4.415	0.793457	8.5144	131.561
4.416	0.274658	6.37817	132.446
4.417	0.762939	6.56128	132.813
4.418	0.793457	9.24683	131.409
4.419	2.19727	10.0708	130.157
4.42	1.31226	7.14111	127.686
4.421	0.976563	6.68335	130.035
4.422	-0.152588	8.05664	131.012
4.423	0.701904	8.66699	132.629
4.424	0.762939	6.92749	131.104
4.425	1.25122	6.5918	131.714
4.426	0.854492	7.35474	131.653
4.427	1.98364	7.38525	132.721
4.428	1.89209	8.45337	135.345
4.429	1.37329	10.9253	136.871
4.43	0.335693	8.91113	136.749
4.431	0.396729	6.01196	133.301
4.432	1.19019	6.92749	132.904
4.433	1.86157	9.42993	133.331
4.434	1.28174	8.42285	133.881
4.435	0.823975	6.2561	134.369
4.436	0.305176	7.17163	134.277
4.437	1.0376	9.52148	133.575
4.438	1.58691	8.78906	131.439
4.439	1.5564	6.2561	130.89
4.44	1.5564	7.47681	131.927
4.441	1.00708	9.21631	133.911
4.442	1.28174	8.75854	133.636
4.443	1.31226	6.34766	132.935
4.444	0.88501	6.16455	134.064
4.445	1.49536	7.17163	134.247
4.446	1.89209	6.92749	135.529
4.447	2.38037	9.00269	138.275
4.448	1.83105	10.5286	140.106
4.449	1.09863	8.11768	138.184
4.45	0.579834	5.70679	134.827
4.451	1.5564	7.20215	134.033
4.452	1.95313	9.30786	135.345
4.453	1.40381	7.65991	135.59
4.454	0.793457	5.61523	136.169
4.455	0.762939	7.59888	135.864
4.456	1.67847	10.2539	134.979
4.457	1.83105	8.66699	132.843
4.458	1.61743	6.01196	132.233
4.459	1.12915	6.56128	134.43
4.46	0.671387	8.54492	135.681
4.461	1.09863	7.84302	135.59
4.462	1.2207	5.92041	134.399
4.463	1.64795	6.10352	135.498
4.464	1.70898	7.14111	135.193
4.465	1.86157	7.59888	137.573
4.466	2.01416	9.67407	139.74
4.467	1.43433	9.70459	140.93
4.468	0.610352	6.62231	137.604
4.469	0.823975	5.00488	135.406
4.47	1.46484	7.96509	135.529
4.471	1.77002	9.3689	136.963
4.472	1.43433	7.1106	137.146
4.473	0.274658	5.67627	137.085
4.474	0.793457	8.30078	136.719
4.475	1.19019	9.70459	135.284
4.476	1.92261	6.89697	133.453
4.477	1.49536	5.64575	134.857
4.478	0.915527	8.14819	136.81
4.479	1.43433	9.24683	137.634
4.48	1.15967	7.41577	136.169
4.481	1.67847	6.10352	135.864
4.482	1.37329	6.83594	136.749
4.483	1.86157	7.1106	137.482
4.484	1.77002	7.23267	139.496
4.485	1.83105	10.2539	142.975
4.486	0.976563	9.79614	141.998
4.487	0.915527	5.79834	138.763
4.488	1.12915	5.49316	136.566
4.489	2.19727	8.97217	137.878
4.49	1.98364	9.3689	139.74
4.491	1.25122	6.01196	138.916
4.492	0.549316	5.61523	139.801
4.493	1.31226	9.3689	138.184
4.494	2.22778	10.5591	137.451
4.495	2.2583	6.95801	135.132
4.496	2.19727	6.22559	137.115
4.497	0.946045	8.69751	139.282
4.498	1.64795	9.0332	139.191
4.499	1.70898	6.34766	138.062
4.5	1.15967	5.92041	138.336
4.501	1.46484	7.44629	139.404
4.502	1.92261	7.72095	139.465
4.503	2.34985	8.30078	141.907
4.504	1.49536	10.7117	143.89
4.505	0.427246	8.78906	142.334
4.506	0.610352	5.24902	138.977
4.507	1.31226	6.16455	138.641
4.508	2.0752	9.52148	140.472
4.509	1.70898	8.60596	140.9
4.51	0.946045	5.67627	140.869
4.511	1.09863	7.26318	140.625
4.512	1.12915	10.1624	140.076
4.513	2.04468	8.66699	138.184
4.514	1.64795	5.76782	137.726
4.515	1.43433	7.1106	140.106
4.516	1.15967	9.70459	141.235
4.517	1.31226	8.36182	140.747
4.518	1.5564	6.34766	139.374
4.519	1.34277	7.08008	141.144
4.52	1.46484	7.84302	141.541
4.521	1.49536	7.08008	141.632
4.522	1.15967	8.45337	144.775
4.523	1.34277	10.8643	146.088
4.524	0.701904	8.39233	144.409
4.525	1.06812	5.64575	141.296
4.526	1.43433	7.84302	141.235
4.527	1.67847	10.498	143.219
4.528	1.43433	8.45337	142.609
4.529	0.213623	5.67627	143.372
4.53	0.946045	7.8125	142.883
4.531	1.49536	10.6201	142.731
4.532	2.53296	8.63647	140.198
4.533	2.04468	6.7749	140.259
4.534	1.15967	8.39233	142.395
4.535	1.49536	9.97925	142.853
4.536	1.31226	7.96509	142.853
4.537	1.70898	6.40869	141.876
4.538	1.31226	7.56836	143.616
4.539	1.77002	7.96509	143.066
4.54	2.31934	7.75146	145.142
4.541	2.2583	10.4065	147.919
4.542	1.37329	11.2915	148.468
4.543	0.610352	7.44629	146.057
4.544	0.854492	5.58472	143.555
4.545	1.28174	8.08716	143.616
4.546	1.92261	9.64355	145.386
4.547	1.2207	7.56836	145.203
4.548	0.88501	6.71387	145.508
4.549	1.49536	9.61304	144.836
4.55	1.98364	10.7422	143.585
4.551	2.2583	8.05664	141.174
4.552	1.77002	6.50024	142.67
4.553	1.09863	8.54492	144.257
4.554	1.31226	9.39941	145.63
4.555	1.5564	7.99561	144.379
4.556	1.86157	7.20215	144.592
4.557	1.58691	7.87354	144.867
4.558	2.0752	7.78198	145.172
4.559	2.44141	8.3313	147.919
4.56	1.7395	11.5051	151.428
4.561	0.946045	11.0168	151.611
4.562	0.762939	6.80542	147.766
4.563	1.40381	6.04248	145.63
4.564	2.01416	9.52148	146.606
4.565	2.28882	10.0098	147.4
4.566	0.946045	7.2937	147.949
4.567	0.915527	6.53076	148.895
4.568	1.0376	9.8877	147.186
4.569	1.98364	10.4675	145.966
4.57	1.86157	7.96509	143.127
4.571	1.5564	7.23267	145.081
4.572	0.518799	9.09424	146.82
4.573	1.2207	9.39941	147.919
4.574	0.823975	7.50732	146.698
4.575	0.915527	6.43921	146.698
4.576	1.12915	6.86646	147.827
4.577	1.67847	7.56836	147.949
4.578	2.01416	9.39941	151.001
4.579	1.7395	11.9019	153.046
4.58	0.640869	10.0403	151.184
4.581	0.0305176	6.50024	148.254
4.582	0.793457	6.71387	146.332
4.583	1.43433	9.39941	148.956
4.584	1.19019	9.24683	149.353
4.585	0.976563	6.74438	150.482
4.586	0.640869	7.41577	149.963
4.587	1.43433	10.3455	148.895
4.588	1.70898	9.8877	146.515
4.589	1.80054	7.32422	146.027
4.59	1.12915	7.38525	147.644
4.591	0.549316	9.30786	149.353
4.592	1.19019	9.09424	148.987
4.593	1.7395	7.01904	148.224
4.594	1.40381	7.32422	148.59
4.595	2.10571	7.99561	149.597
4.596	1.89209	8.23975	150.818
4.597	1.95313	10.1929	154.327
4.598	0.762939	11.4746	155.67
4.599	0.274658	8.54492	153.9
4.6	-0.12207	5.88989	150.269
4.601	1.31226	8.08716	150.299
4.602	1.40381	10.498	151.306
4.603	1.49536	8.63647	151.947
4.604	0.549316	6.71387	152.435
4.605	1.00708	8.57544	152.069
4.606	1.58691	10.498	150.879
4.607	2.10571	8.91113	148.468
4.608	1.7395	7.26318	149.017
4.609	1.19019	8.69751	150.879
4.61	1.49536	9.85718	152.069
4.611	1.34277	8.54492	151.062
4.612	1.28174	6.89697	150.696
4.613	0.915527	7.35474	151.367
4.614	1.67847	7.84302	151.947
4.615	2.04468	8.27026	153.32
4.616	1.67847	11.0474	156.433
4.617	1.12915	11.5356	156.586
4.618	0.183105	7.78198	153.32
4.619	0.213623	5.88989	151.123
4.62	1.0376	8.78906	152.1
4.621	0.88501	9.91821	153.595
4.622	1.12915	7.17163	153.381
4.623	0.579834	6.31714	153.87
4.624	1.2207	9.70459	153.29
4.625	1.98364	11.1084	151.306
4.626	2.2583	8.02612	149.536
4.627	1.95313	7.08008	150.787
4.628	0.671387	9.00269	152.557
4.629	1.09863	9.3689	153.259
4.63	0.915527	7.50732	151.428
4.631	1.43433	7.01904	152.832
4.632	1.49536	8.11768	152.893
4.633	2.47192	8.05664	153.442
4.634	2.01416	8.42285	155.09
4.635	1.7395	11.6577	158.325
4.636	0.152588	10.498	157.471
4.637	0.152588	6.5918	154.144
4.638	1.12915	6.13403	152.679
4.639	1.86157	9.73511	153.961
4.64	2.0752	9.94873	155.304
4.641	1.15967	6.83594	154.602
4.642	0.976563	6.95801	155.579
4.643	1.25122	10.2539	154.205
4.644	2.31934	10.1929	153.351
4.645	2.10571	7.41577	150.604
4.646	2.22778	6.95801	153.412
4.647	0.793457	9.49097	154.449
4.648	1.40381	9.73511	154.724
4.649	1.49536	7.17163	153.168
4.65	1.58691	6.92749	154.205
4.651	1.25122	7.96509	154.999
4.652	2.41089	7.99561	155.365
4.653	2.0752	8.91113	157.928
4.654	1.83105	11.4136	159.729
4.655	0.88501	9.85718	158.234
4.656	1.0376	6.83594	155.518
4.657	1.12915	7.59888	154.877
4.658	1.25122	10.0708	156.586
4.659	1.06812	8.91113	157.166
4.66	0.640869	6.5918	156.891
4.661	1.00708	7.84302	157.41
4.662	2.0752	10.7727	156.311
4.663	2.56348	9.73511	154.755
4.664	2.13623	7.32422	153.778
4.665	1.67847	8.20923	155.945
4.666	1.34277	9.61304	156.738
4.667	1.46484	8.57544	156.281
4.668	1.15967	6.89697	155.212
4.669	1.70898	7.96509	157.013
4.67	1.86157	8.75854	156.952
4.671	2.50244	8.11768	157.806
4.672	2.44141	10.1013	160.889
4.673	1.64795	11.9019	162.048
4.674	0.732422	8.78906	160.217
4.675	0.854492	6.2561	157.562
4.676	1.52588	8.42285	157.623
4.677	1.67847	10.8643	159.088
4.678	1.15967	8.81958	159.058
4.679	0.946045	7.17163	159.058
4.68	0.976563	9.42993	159.18
4.681	2.2583	11.1389	157.898
4.682	2.38037	8.75854	156.006
4.683	1.83105	7.14111	155.701
4.684	1.52588	8.91113	158.234
4.685	1.31226	10.2234	158.264
4.686	1.64795	9.15527	157.898
4.687	1.06812	7.56836	157.227
4.688	1.15967	7.96509	158.63
4.689	1.46484	8.23975	158.752
4.69	2.04468	7.96509	160.278
4.691	1.7395	10.8948	163.574
4.692	1.00708	11.4746	163.91
4.693	0.854492	8.63647	161.438
4.694	1.06812	7.01904	159.302
4.695	1.46484	9.3689	159.607
4.696	1.37329	10.498	161.377
4.697	0.915527	8.05664	161.102
4.698	1.06812	7.14111	161.835
4.699	1.09863	9.79614	160.828
4.7	2.31934	11.1084	159.79
4.701	2.28882	9.0332	157.471
4.702	1.98364	8.14819	158.356
4.703	1.0376	9.552	159.882
4.704	1.31226	9.73511	160.217
4.705	1.00708	8.30078	159.363
4.706	1.0376	7.41577	160.004
4.707	1.34277	8.14819	160.645
4.708	1.52588	8.48389	160.858
4.709	2.04468	9.33838	163.33
4.71	2.2583	12.2375	166.748
4.711	0.640869	11.3525	165.955
4.712	0.793457	7.41577	162.903
4.713	0.671387	6.89697	161.682
4.714	1.80054	9.8877	162.994
4.715	1.37329	10.1318	163.483
4.716	1.34277	7.75146	164.093
4.717	0.946045	8.02612	163.757
4.718	1.34277	10.6812	163.269
4.719	1.58691	10.6201	161.011
4.72	1.98364	7.99561	160.034
4.721	1.61743	8.02612	160.858
4.722	0.915527	9.82666	162.994
4.723	1.58691	9.82666	162.781
4.724	1.19019	8.30078	162.018
4.725	0.976563	8.05664	162.598
4.726	1.09863	8.45337	163.391
4.727	1.58691	8.17871	163.635
4.728	1.61743	9.67407	167.175
4.729	1.34277	12.3901	169.281
4.73	0.549316	10.4675	168.243
4.731	0.335693	7.20215	164.581
4.732	1.43433	8.14819	163.879
4.733	1.67847	10.9253	164.886
4.734	1.43433	9.52148	165.71
4.735	0.610352	7.14111	166.718
4.736	1.00708	8.48389	166.29
4.737	1.46484	10.8032	165.71
4.738	2.04468	10.1624	162.903
4.739	2.0752	8.17871	161.621
4.74	1.28174	8.48389	163.635
4.741	0.640869	10.1013	164.612
4.742	0.976563	9.27734	164.673
4.743	0.823975	7.72095	163.391
4.744	1.09863	7.59888	164.459
4.745	1.40381	7.90405	165.253
4.746	1.98364	8.20923	165.863
4.747	1.67847	10.8948	169.861
4.748	1.12915	12.4512	170.685
4.749	0.213623	9.21631	168.335
4.75	0.396729	6.40869	165.405
4.751	1.0376	8.27026	165.558
4.752	1.92261	10.376	167.511
4.753	1.49536	8.72803	167.694
4.754	1.19019	7.38525	168.243
4.755	1.25122	9.46045	167.328
4.756	1.86157	11.3831	166.351
4.757	2.41089	9.52148	163.971
4.758	1.70898	7.65991	163.94
4.759	1.28174	8.69751	166.382
4.76	1.0376	10.2234	166.656
4.761	1.46484	8.75854	166.26
4.762	1.2207	7.96509	165.375
4.763	1.15967	8.5144	166.992
4.764	1.52588	8.36182	166.931
4.765	2.01416	8.48389	169.037
4.766	1.61743	11.5051	172.241
4.767	1.28174	11.5662	171.753
4.768	0.610352	7.96509	168.518
4.769	0.854492	6.5918	166.321
4.77	1.5564	9.8877	167.603
4.771	1.28174	10.6812	168.976
4.772	0.976563	7.65991	169.006
4.773	0.335693	7.04956	169.739
4.774	0.701904	9.97925	168.762
4.775	1.7395	10.6201	167.572
4.776	1.86157	8.20923	165.405
4.777	2.04468	7.87354	166.901
4.778	0.671387	9.94873	168.213
4.779	1.52588	10.4065	168.61
4.78	1.15967	7.87354	166.565
4.781	1.37329	7.17163	167.877
4.782	0.976563	8.45337	168.274
4.783	1.98364	8.36182	169.159
4.784	2.68555	9.09424	170.929
4.785	1.92261	12.3596	173.95
4.786	0.732422	11.2	173.035
4.787	0.488281	7.2937	169.373
4.788	1.12915	6.7749	168.64
4.789	1.86157	10.4675	169.83
4.79	1.70898	10.5286	171.844
4.791	0.915527	7.53784	170.563
4.792	1.12915	7.87354	171.387
4.793	1.89209	11.3831	170.197
4.794	2.34985	11.3831	168.579
4.795	1.98364	7.99561	167.358
4.796	2.13623	7.96509	168.732
4.797	0.88501	10.0098	170.624
4.798	1.80054	9.82666	170.624
4.799	1.58691	8.27026	169.525
4.8	1.83105	8.20923	170.135
4.801	1.61743	9.33838	170.532
4.802	1.98364	8.66699	171.967
4.803	2.10571	10.0708	173.584
4.804	0.915527	12.0239	176.392
4.805	1.00708	10.0708	174.011
4.806	0.823975	6.95801	171.173
4.807	1.58691	8.3313	170.837
4.808	1.92261	11.2915	172.821
4.809	1.64795	9.70459	173.37
4.81	1.19019	7.38525	173.187
4.811	0.823975	8.91113	172.943
4.812	1.80054	11.3831	171.692
4.813	1.98364	9.85718	170.197
4.814	2.10571	7.8125	169.647
4.815	1.58691	9.3689	171.6
4.816	1.67847	11.0779	172.607
4.817	1.64795	9.8877	171.265
4.818	1.5564	7.87354	170.593
4.819	1.5564	8.39233	171.539
4.82	1.28174	9.12476	172.913
4.821	1.64795	9.06372	173.706
4.822	1.89209	11.1694	176.88
4.823	1.37329	12.146	177.704
4.824	0.915527	9.46045	174.988
4.825	0.946045	7.53784	172.729
4.826	1.89209	9.67407	173.218
4.827	1.43433	11.1694	175.049
4.828	1.19019	8.91113	174.591
4.829	0.854492	7.75146	174.866
4.83	1.09863	10.3149	174.164
4.831	2.13623	11.5662	173.309
4.832	2.38037	9.24683	171.661
4.833	1.92261	8.48389	171.936
4.834	1.0376	9.85718	173.492
4.835	1.09863	10.5286	173.553
4.836	1.52588	8.63647	172.821
4.837	1.12915	8.11768	173.37
4.838	1.64795	9.27734	174.255
4.839	1.95313	9.15527	173.676
4.84	2.01416	9.27734	175.781
4.841	1.67847	12.3596	179.565
4.842	0.671387	11.9019	179.596
4.843	0.671387	7.84302	176.941
4.844	1.15967	7.44629	175.201
4.845	1.77002	10.6812	175.72
4.846	1.83105	11.261	176.971
4.847	1.64795	8.36182	176.453
4.848	1.19019	8.05664	176.788
4.849	1.5564	11.1084	176.636
4.85	2.31934	11.7493	174.683
4.851	2.28882	8.78906	172.791
4.852	2.0752	8.11768	173.767
4.853	1.28174	10.1929	175.568
4.854	1.46484	10.8948	175.751
4.855	1.40381	9.27734	174.53
4.856	1.28174	8.45337	175.385
4.857	1.09863	8.78906	175.842
4.858	1.92261	8.30078	176.27
4.859	2.0752	10.0098	178.955
4.86	2.19727	13.3972	182.495
4.861	1.00708	12.2375	181.793
4.862	0.762939	7.96509	177.979
4.863	1.12915	7.75146	176.361
4.864	1.61743	10.7727	177.765
4.865	1.52588	10.2844	179.26
4.866	1.2207	7.99561	178.986
4.867	1.2207	8.39233	179.657
4.868	1.80054	11.3831	178.314
4.869	2.44141	11.3831	175.964
4.87	2.22778	8.75854	174.133
4.871	1.83105	8.91113	175.873
4.872	0.457764	10.2844	177.856
4.873	1.12915	10.2234	177.704
4.874	1.0376	8.45337	176.666
4.875	1.31226	8.27026	177.643
4.876	1.31226	8.75854	178.07
4.877	1.95313	8.75854	179.169
4.878	2.0752	10.8643	182.465
4.879	1.43433	13.4277	184.967
4.88	0.305176	10.7727	182.983
4.881	-0.0915527	7.04956	179.596
4.882	1.40381	8.08716	178.772
4.883	1.89209	11.2	180.725
4.884	2.10571	10.4675	182.068
4.885	1.80054	8.23975	182.037
4.886	1.25122	9.61304	181.946
4.887	1.98364	11.9324	180.145
4.888	1.80054	10.498	178.04
4.889	2.04468	8.48389	177.216
4.89	1.58691	9.27734	179.382
4.891	1.19019	10.9863	180.786
4.892	1.7395	10.376	179.565
4.893	1.49536	8.91113	179.443
4.894	1.52588	8.94165	180.328
4.895	1.67847	9.21631	181
4.896	2.28882	9.0332	182.648
4.897	2.56348	11.8713	185.852
4.898	1.37329	12.9395	187.195
4.899	0.732422	10.0708	183.655
4.9	0.915527	7.75146	181.671
4.901	1.92261	9.73511	181.396
4.902	1.86157	11.6577	183.502
4.903	1.46484	9.46045	183.807
4.904	0.854492	7.93457	184.113
4.905	1.06812	10.498	183.38
4.906	2.22778	11.9629	181.915
4.907	2.59399	10.3149	179.596
4.908	2.74658	9.24683	179.871
4.909	1.43433	10.4675	181.854
4.91	1.58691	10.9863	182.281
4.911	1.09863	9.39941	181.061
4.912	1.52588	8.5144	181.732
4.913	1.43433	9.46045	182.556
4.914	2.0752	9.552	183.502
4.915	2.62451	9.76563	184.967
4.916	2.0752	12.5427	187.805
4.917	1.25122	12.5122	187.469
4.918	0.793457	8.91113	184.296
4.919	0.88501	7.90405	183.441
4.92	1.80054	10.8032	184.143
4.921	1.7395	11.261	185.76
4.922	1.70898	8.60596	185.303
4.923	1.28174	8.69751	185.486
4.924	1.5564	11.1694	184.723
4.925	2.13623	11.4441	183.075
4.926	2.19727	8.81958	181.305
4.927	2.44141	8.54492	182.404
4.928	1.34277	10.8032	183.838
4.929	1.80054	10.8032	183.38
4.93	1.0376	9.46045	182.22
4.931	1.5564	9.09424	183.258
4.932	1.80054	9.49097	183.99
4.933	1.80054	9.12476	184.54
4.934	2.22778	9.52148	187.164
4.935	1.70898	13.0615	190.002
4.936	1.31226	11.1389	188.599
4.937	1.2207	7.62939	185.089
4.938	1.67847	8.42285	184.845
4.939	1.7395	11.9629	185.699
4.94	1.40381	10.4675	187.012
4.941	1.28174	7.69043	185.669
4.942	1.37329	9.09424	186.951
4.943	2.04468	11.9934	185.577
4.944	2.13623	10.8337	183.655
4.945	2.68555	8.05664	182.678
4.946	2.34985	9.67407	184.143
4.947	1.28174	11.2	185.364
4.948	1.25122	9.49097	184.143
4.949	1.37329	8.3313	184.357
4.95	0.946045	8.81958	185.547
4.951	2.34985	9.27734	186.401
4.952	2.31934	9.0332	186.432
4.953	2.71606	11.0779	190.216
4.954	1.95313	13.7939	192.017
4.955	0.946045	10.1013	189.575
4.956	0.823975	6.65283	186.157
4.957	1.31226	8.94165	186.798
4.958	2.34985	11.8713	188.843
4.959	1.7395	9.33838	188.568
4.96	1.34277	7.35474	188.66
4.961	1.67847	10.1624	188.446
4.962	1.86157	12.3596	187.286
4.963	2.80762	9.70459	184.753
4.964	2.01416	7.93457	184.265
4.965	1.80054	10.0098	187.073
4.966	1.77002	11.1694	187.225
4.967	1.89209	9.52148	186.554
4.968	2.13623	8.75854	186.066
4.969	1.52588	9.552	187.653
4.97	1.89209	9.0332	188.019
4.971	2.22778	8.69751	188.538
4.972	1.67847	11.6882	192.657
4.973	1.58691	13.8855	193.878
4.974	0.579834	9.76563	191.132
4.975	1.28174	7.23267	188.507
4.976	2.01416	10.376	189.056
4.977	2.38037	12.2986	190.948
4.978	1.7395	9.42993	190.247
4.979	1.09863	7.53784	191.223
4.98	1.64795	10.8643	190.857
4.981	2.19727	12.6343	189.117
4.982	2.83813	9.58252	187.103
4.983	2.47192	8.75854	186.737
4.984	1.2207	11.0474	189.545
4.985	1.58691	11.5967	189.087
4.986	0.549316	9.3689	188.324
4.987	1.06812	8.57544	188.934
4.988	1.12915	9.64355	190.43
4.989	1.83105	9.15527	191.04
4.99	2.56348	9.18579	191.864
4.991	1.98364	12.97	195.862
4.992	1.83105	13.5803	195.496
4.993	0.671387	9.39941	192.383
4.994	1.37329	7.69043	190.643
4.995	1.70898	10.6201	191.437
4.996	2.04468	11.4441	193.542
4.997	1.67847	8.94165	192.383
4.998	1.0376	8.36182	193.298
4.999	2.01416	11.7493	192.291
5	2.44141	12.4207	190.979
5.001	2.65503	9.58252	188.995
5.002	1.89209	9.18579	189.392
5.003	1.2207	11.0168	191.772
5.004	1.52588	10.9558	190.887
5.005	1.49536	9.21631	190.613
5.006	1.5564	9.58252	191.162
5.007	1.61743	10.376	192.108
5.008	1.86157	9.552	192.902
5.009	2.04468	10.2844	195.465
5.01	1.95313	13.6719	199.219
5.011	1.15967	12.6343	198.486
5.012	1.06812	8.30078	194.794
5.013	1.46484	8.36182	193.207
5.014	2.01416	11.8713	194.763
5.015	1.92261	11.5967	195.221
5.016	1.61743	8.60596	195.282
5.017	1.37329	9.33838	195.465
5.018	1.89209	12.2986	194.824
5.019	2.47192	11.7798	192.474
5.02	3.17383	8.97217	190.857
5.021	1.92261	9.8877	192.627
5.022	1.43433	11.9934	194.336
5.023	1.61743	11.1084	194.061
5.024	1.46484	9.18579	193.146
5.025	1.70898	9.27734	194.611
5.026	1.61743	9.82666	195.068
5.027	2.92969	9.21631	195.77
5.028	2.0752	11.3831	198.73
5.029	2.10571	14.4348	201.416
5.03	0.823975	11.7493	198.364
5.031	1.46484	8.08716	195.892
5.032	1.77002	9.70459	195.282
5.033	1.98364	11.9019	197.174
5.034	2.04468	10.1624	197.662
5.035	1.52588	8.42285	197.754
5.036	1.80054	10.7422	197.632
5.037	2.41089	12.6953	195.862
5.038	2.96021	11.1694	193.573
5.039	2.31934	9.39941	192.657
5.04	1.61743	10.7117	195.343
5.041	1.34277	11.5356	195.557
5.042	1.43433	10.1013	195.465
5.043	1.28174	9.24683	194.611
5.044	1.2207	10.1318	197.174
5.045	1.98364	10.3455	197.235
5.046	2.44141	9.79614	198.242
5.047	2.34985	12.3291	201.874
5.048	1.98364	13.9465	202.606
5.049	1.34277	10.437	199.921
5.05	0.88501	8.27026	197.021
5.051	1.52588	10.6201	197.754
5.052	1.89209	12.7869	199.219
5.053	1.46484	10.1013	198.853
5.054	1.19019	8.5144	199.463
5.055	0.823975	11.0474	198.425
5.056	1.83105	12.3291	197.784
5.057	2.2583	10.2234	194.946
5.058	2.47192	8.91113	195.77
5.059	1.19019	11.0779	197.51
5.06	1.43433	11.6882	197.571
5.061	1.00708	10.1624	196.564
5.062	1.28174	9.58252	196.838
5.063	1.25122	10.1013	198.7
5.064	1.77002	9.67407	198.608
5.065	2.83813	9.79614	201.141
5.066	2.31934	13.3972	204.59
5.067	1.34277	13.1836	203.583
5.068	1.12915	9.00269	200.256
5.069	1.34277	8.5144	197.906
5.07	2.19727	11.8408	199.86
5.071	1.37329	11.8408	200.958
5.072	1.12915	8.5144	200.317
5.073	1.12915	8.97217	201.019
5.074	1.83105	12.5732	199.921
5.075	2.44141	12.2375	198.517
5.076	2.53296	9.27734	196.075
5.077	2.50244	9.64355	198.486
5.078	1.06812	11.8713	199.524
5.079	1.37329	10.8032	199.554
5.08	1.28174	8.78906	198.029
5.081	1.40381	9.552	199.768
5.082	1.5564	10.1929	200.806
5.083	2.38037	9.94873	200.531
5.084	2.59399	11.3525	204.651
5.085	2.19727	14.801	206.848
5.086	0.671387	11.8713	205.353
5.087	0.701904	7.47681	200.592
5.088	1.49536	8.72803	200.836
5.089	2.04468	12.7258	202.972
5.09	2.04468	11.2	203.583
5.091	1.52588	8.27026	202.759
5.092	1.40381	10.3149	202.759
5.093	1.15967	13.0005	201.05
5.094	2.10571	11.261	199.158
5.095	1.92261	8.30078	197.968
5.096	2.01416	9.91821	201.233
5.097	1.0376	11.9934	201.172
5.098	1.58691	10.7727	201.233
5.099	1.19019	9.18579	199.341
5.1	1.2207	9.91821	202.057
5.101	1.43433	9.97925	202.271
5.102	2.04468	9.00269	202.789
5.103	1.83105	11.1694	205.505
5.104	1.70898	13.8245	207.306
5.105	1.09863	10.8948	204.437
5.106	1.28174	8.02612	201.538
5.107	1.52588	10.2539	202.362
5.108	2.31934	12.2681	204.559
5.109	1.77002	9.85718	203.796
5.11	1.09863	7.96509	204.529
5.111	1.19019	10.6812	203.949
5.112	1.83105	12.6343	203.186
5.113	2.65503	10.2844	200.195
5.114	2.44141	9.24683	200.287
5.115	1.46484	11.1694	202.362
5.116	1.70898	11.7188	202.087
5.117	1.64795	9.46045	201.355
5.118	1.2207	9.24683	201.691
5.119	1.46484	10.6506	203.735
5.12	1.92261	9.97925	204.041
5.121	3.05176	9.70459	204.987
5.122	2.47192	13.092	209.442
5.123	1.89209	14.0076	209.351
5.124	1.0376	9.21631	205.902
5.125	1.46484	7.78198	203.644
5.126	2.2583	11.3525	204.895
5.127	2.2583	12.2986	206.512
5.128	2.34985	9.21631	205.109
5.129	1.67847	8.88062	206.146
5.13	1.92261	12.4207	204.926
5.131	2.99072	12.4817	203.949
5.132	2.62451	9.42993	201.172
5.133	2.68555	9.12476	202.789
5.134	0.915527	11.5967	204.437
5.135	1.98364	11.5967	204.468
5.136	1.95313	9.552	202.911
5.137	1.92261	9.67407	204.559
5.138	1.58691	10.7422	205.139
5.139	1.89209	9.70459	205.322
5.14	2.56348	9.82666	207.367
5.141	2.31934	13.7024	211.273
5.142	1.77002	13.3362	211.121
5.143	1.7395	8.75854	207.062
5.144	2.41089	8.54492	206.36
5.145	2.19727	12.3596	207.184
5.146	2.28882	11.8713	209.045
5.147	1.52588	8.57544	207.184
5.148	1.52588	9.24683	208.649
5.149	1.58691	12.8174	207.428
5.15	2.89917	12.3901	205.566
5.151	3.11279	9.46045	203.644
5.152	2.80762	10.4065	205.048
5.153	1.64795	12.5732	207.092
5.154	1.70898	11.4136	206.238
5.155	1.40381	9.61304	205.872
5.156	1.40381	10.1318	207.336
5.157	2.10571	10.5591	208.618
5.158	2.53296	9.79614	208.466
5.159	2.53296	11.5967	211.884
5.16	2.01416	15.2893	214.905
5.161	1.0376	13.3057	213.593
5.162	0.946045	8.39233	209.351
5.163	1.64795	8.91113	208.344
5.164	1.95313	12.3596	210.602
5.165	2.13623	11.4746	211.212
5.166	1.86157	8.88062	211.182
5.167	1.49536	10.2844	210.968
5.168	2.13623	13.3057	209.503
5.169	2.13623	12.146	206.94
5.17	2.56348	9.42993	205.719
5.171	1.49536	10.2539	207.764
5.172	0.671387	11.9019	209.167
5.173	1.49536	11.0168	208.771
5.174	1.67847	10.0098	208.405
5.175	1.92261	10.3149	209.534
5.176	1.98364	10.4675	210.388
5.177	2.71606	9.85718	210.907
5.178	2.50244	12.2986	215.057
5.179	1.86157	14.4653	216.4
5.18	1.06812	11.5662	213.745
5.181	1.06812	8.66699	210.51
5.182	1.7395	10.6812	210.968
5.183	2.0752	12.97	213.196
5.184	1.46484	10.5896	212.433
5.185	1.58691	8.69751	213.165
5.186	1.09863	11.322	212.433
5.187	1.7395	12.8479	211.212
5.188	2.10571	10.9253	208.71
5.189	2.2583	9.70459	208.405
5.19	1.64795	11.9629	210.663
5.191	1.37329	12.3596	210.48
5.192	1.70898	10.498	209.869
5.193	1.00708	9.24683	210.266
5.194	1.00708	10.498	211.731
5.195	0.976563	10.1318	212.769
5.196	1.83105	10.1318	214.386
5.197	2.19727	13.7024	218.506
5.198	1.19019	14.679	218.14
5.199	1.12915	10.2234	214.813
5.2	1.12915	8.63647	212.219
5.201	1.64795	11.9019	213.593
5.202	1.7395	12.2986	215.149
5.203	1.31226	9.70459	214.478
5.204	1.31226	9.33838	215.179
5.205	1.40381	12.5427	213.959
5.206	2.47192	13.1836	212.585
5.207	2.44141	9.94873	209.961
5.208	2.0752	9.52148	211.334
5.209	0.823975	11.9629	213.226
5.21	1.34277	11.6577	213.104
5.211	1.00708	9.97925	211.853
5.212	1.15967	9.91821	213.135
5.213	1.28174	10.5896	214.6
5.214	1.80054	9.82666	214.355
5.215	2.0752	10.1318	216.125
5.216	2.2583	13.9771	220.123
5.217	1.43433	13.4888	219.055
5.218	1.58691	8.81958	215.607
5.219	1.80054	8.57544	213.898
5.22	2.65503	12.6648	216.278
5.221	1.80054	12.4817	216.797
5.222	1.77002	8.88062	216.217
5.223	0.671387	9.49097	216.431
5.224	1.31226	12.7258	215.424
5.225	2.19727	12.4207	213.593
5.226	2.2583	9.42993	211.731
5.227	2.83813	10.376	213.928
5.228	1.00708	12.4817	214.783
5.229	1.70898	11.6272	214.478
5.23	1.25122	9.73511	213.409
5.231	1.49536	10.1929	215.912
5.232	1.46484	10.6506	216.492
5.233	2.19727	9.42993	217.102
5.234	2.59399	10.9558	220.001
5.235	2.13623	15.0452	223.145
5.236	1.5564	12.9089	220.795
5.237	1.34277	8.88062	216.736
5.238	1.70898	9.82666	216.461
5.239	1.89209	13.1836	218.414
5.24	1.12915	11.1084	219.025
5.241	1.28174	8.63647	218.353
5.242	1.06812	10.8643	219.086
5.243	2.31934	13.916	217.773
5.244	2.71606	11.9019	215.179
5.245	2.31934	9.49097	214.05
5.246	1.61743	11.261	216.461
5.247	1.2207	12.6648	217.194
5.248	1.49536	10.9558	216.583
5.249	1.83105	9.76563	215.912
5.25	1.58691	10.9253	217.926
5.251	2.04468	11.1084	218.719
5.252	2.38037	10.1624	219.147
5.253	1.95313	12.2375	222.229
5.254	1.49536	14.4043	223.419
5.255	1.09863	11.1694	221.069
5.256	1.25122	8.75854	218.17
5.257	2.31934	11.4136	219.452
5.258	2.2583	13.1836	220.398
5.259	2.31934	10.5896	219.971
5.26	1.5564	9.552	220.001
5.261	1.52588	12.146	219.696
5.262	1.86157	13.1531	218.292
5.263	2.22778	10.498	216.522
5.264	2.22778	10.1929	216.919
5.265	1.40381	12.2986	218.842
5.266	1.89209	12.4512	218.384
5.267	2.01416	10.4675	217.102
5.268	1.49536	10.4675	218.658
5.269	1.2207	11.1694	220.001
5.27	1.40381	10.1624	220.276
5.271	1.67847	10.0403	221.71
5.272	1.92261	13.7634	225.555
5.273	1.92261	14.2822	225.861
5.274	1.61743	10.4675	221.741
5.275	1.80054	9.61304	221.1
5.276	2.13623	12.8479	221.436
5.277	1.70898	12.5732	222.9
5.278	1.06812	9.52148	221.375
5.279	1.31226	9.67407	222.839
5.28	0.915527	12.8784	221.924
5.281	2.50244	12.8479	220.367
5.282	2.28882	10.376	218.201
5.283	2.53296	11.0474	219.513
5.284	1.25122	12.3291	220.856
5.285	1.37329	11.4441	220.428
5.286	1.25122	10.0708	219.879
5.287	1.0376	10.7422	221.771
5.288	1.89209	11.3525	222.229
5.289	2.28882	10.0708	222.534
5.29	2.74658	11.0168	224.335
5.291	1.92261	14.9841	229.004
5.292	1.58691	14.0076	228.088
5.293	1.0376	9.15527	224.609
5.294	1.58691	9.00269	223.145
5.295	2.53296	12.6648	223.602
5.296	2.31934	12.7258	225.311
5.297	2.19727	9.70459	223.938
5.298	1.25122	10.2844	225.037
5.299	1.89209	13.3362	223.907
5.3	2.31934	12.8479	221.436
5.301	2.47192	9.97925	219.604
5.302	2.34985	10.6812	221.344
5.303	1.40381	12.5732	222.992
5.304	1.92261	12.0239	222.595
5.305	1.58691	10.4675	222.321
5.306	1.5564	10.7117	223.785
5.307	1.49536	10.5286	223.999
5.308	1.5564	9.3689	224.579
5.309	2.0752	11.5051	227.905
5.31	1.86157	15.2893	230.957
5.311	1.25122	13.092	229.065
5.312	1.25122	9.0332	225.037
5.313	1.98364	10.376	224.945
5.314	2.13623	13.2751	226.41
5.315	1.5564	11.0474	226.593
5.316	0.488281	9.0332	226.929
5.317	0.671387	11.0474	227.112
5.318	1.67847	13.3972	225.708
5.319	2.04468	11.9629	222.717
5.32	2.31934	10.3149	221.924
5.321	2.0752	11.9019	224.091
5.322	1.7395	12.6648	224.548
5.323	1.31226	10.6201	223.999
5.324	1.52588	9.94873	224.426
5.325	1.37329	10.8337	226.318
5.326	1.95313	10.4675	226.685
5.327	2.96021	9.67407	227.722
5.328	2.53296	13.3057	232.239
5.329	2.0752	15.6555	233.948
5.33	0.946045	11.5662	230.438
5.331	0.915527	8.5144	227.264
5.332	1.70898	10.8337	226.929
5.333	2.44141	13.1531	229.279
5.334	1.5564	10.9253	229.065
5.335	1.92261	9.21631	229.462
5.336	1.52588	12.146	229.218
5.337	2.38037	13.8855	226.99
5.338	2.80762	11.5967	224.548
5.339	2.56348	9.97925	224.884
5.34	1.98364	11.6882	227.325
5.341	1.43433	12.8174	227.6
5.342	2.22778	11.0474	226.868
5.343	1.7395	10.437	227.386
5.344	1.46484	11.0779	228.516
5.345	1.7395	10.376	229.187
5.346	1.92261	10.4065	230.896
5.347	2.0752	14.0686	234.222
5.348	1.92261	14.4043	234.436
5.349	1.31226	10.498	230.347
5.35	2.01416	9.52148	228.821
5.351	2.50244	12.7563	229.736
5.352	2.22778	12.7869	230.988
5.353	1.25122	9.85718	230.927
5.354	0.854492	9.94873	230.865
5.355	0.976563	12.9395	230.591
5.356	1.64795	12.97	228.943
5.357	2.68555	10.3455	226.898
5.358	2.31934	11.261	227.966
5.359	1.61743	13.1226	229.218
5.36	1.58691	12.146	228.729
5.361	1.2207	10.1624	227.509
5.362	1.00708	10.437	230.286
5.363	1.34277	11.5051	231.323
5.364	1.80054	10.2234	230.988
5.365	2.80762	10.8643	233.856
5.366	1.83105	15.1367	237.152
5.367	1.5564	14.0076	235.87
5.368	1.00708	9.58252	231.171
5.369	1.49536	9.46045	230.621
5.37	2.04468	13.031	232.178
5.371	1.19019	12.2986	233.124
5.372	1.58691	8.91113	232.208
5.373	1.2207	10.7727	232.666
5.374	1.5564	14.4958	231.964
5.375	2.65503	13.2446	229.584
5.376	2.71606	9.58252	227.997
5.377	2.38037	10.8032	230.56
5.378	0.915527	13.1836	231.567
5.379	1.43433	11.8713	231.232
5.38	1.58691	10.0708	230.194
5.381	1.49536	11.3525	232.727
5.382	1.7395	11.7798	233.063
5.383	2.01416	10.0708	232.758
5.384	2.28882	11.7798	236.145
5.385	2.34985	15.1062	238.251
5.386	1.19019	12.4817	235.809
5.387	1.89209	9.06372	232.544
5.388	2.31934	11.1084	232.849
5.389	2.65503	14.2822	234.955
5.39	1.5564	11.9324	234.1
5.391	1.70898	9.33838	233.917
5.392	1.06812	11.9934	233.978
5.393	2.22778	13.9771	233.887
5.394	2.50244	11.5356	230.988
5.395	2.56348	10.3149	231.171
5.396	1.95313	12.6343	233.459
5.397	1.46484	13.2446	233.337
5.398	1.77002	10.8032	232.025
5.399	0.671387	10.3149	232.605
5.4	1.12915	11.7493	234.833
5.401	1.34277	10.9253	234.894
5.402	2.56348	10.0708	235.992
5.403	2.38037	13.3362	239.441
5.404	1.92261	15.2588	240.112
5.405	1.09863	10.9863	236.359
5.406	1.28174	9.18579	233.582
5.407	1.64795	12.5427	235.596
5.408	1.40381	13.2751	236.542
5.409	1.58691	10.0403	235.382
5.41	0.762939	9.70459	236.084
5.411	1.25122	13.7024	235.87
5.412	1.95313	13.8245	234.344
5.413	2.31934	10.5896	231.873
5.414	2.04468	10.437	232.88
5.415	0.854492	13.031	234.955
5.416	0.976563	12.0239	234.283
5.417	1.37329	10.3149	234.161
5.418	1.61743	10.9558	234.772
5.419	1.43433	11.9324	236.786
5.42	1.98364	10.6812	235.748
5.421	2.19727	10.9558	237.64
5.422	1.5564	14.4348	241.76
5.423	1.52588	14.7095	241.18
5.424	1.06812	9.94873	237.946
5.425	2.22778	9.46045	236.572
5.426	2.04468	13.3057	237.885
5.427	2.01416	13.2141	238.464
5.428	1.92261	9.82666	237.03
5.429	1.0376	10.5896	238.281
5.43	1.34277	13.8855	237.518
5.431	1.80054	13.1226	235.779
5.432	2.74658	10.5286	233.704
5.433	2.41089	11.6577	235.474
5.434	1.37329	13.6108	237.091
5.435	1.5564	12.3291	235.901
5.436	1.52588	10.6201	236.206
5.437	1.34277	11.6272	237.915
5.438	1.2207	11.261	238.617
5.439	1.7395	10.1318	238.037
5.44	2.22778	11.5967	240.936
5.441	2.34985	15.3198	243.652
5.442	1.7395	14.0991	241.974
5.443	1.67847	10.2539	238.617
5.444	1.77002	10.5286	237.915
5.445	1.64795	13.7329	239.99
5.446	1.77002	11.9019	239.594
5.447	1.61743	9.64355	239.532
5.448	1.58691	11.7798	239.838
5.449	1.98364	14.1602	239.258
5.45	2.53296	12.7258	236.694
5.451	2.74658	10.7727	235.229
5.452	1.5564	12.1765	237.427
5.453	1.37329	13.1226	238.159
5.454	1.00708	11.261	237.244
5.455	1.0376	10.6201	237.854
5.456	0.946045	11.3525	239.624
5.457	1.58691	11.4136	240.417
5.458	1.92261	10.4675	239.899
5.459	2.22778	12.5122	243.896
5.46	2.10571	15.7166	246.49
5.461	0.671387	12.7869	244.476
5.462	1.12915	9.24683	240.967
5.463	1.40381	11.2305	240.448
5.464	2.65503	13.6414	241.791
5.465	1.70898	11.8408	241.852
5.466	1.2207	9.8877	241.211
5.467	1.25122	11.5662	242.218
5.468	1.43433	13.6719	240.601
5.469	2.28882	11.9324	238.342
5.47	2.22778	10.437	237.732
5.471	1.64795	11.7798	239.868
5.472	1.46484	12.8479	240.57
5.473	1.52588	11.6272	240.021
5.474	1.70898	10.8032	240.448
5.475	1.49536	11.4136	241.73
5.476	1.52588	10.5896	242.34
5.477	2.2583	10.4675	242.065
5.478	2.80762	11.9629	241.425
5.479	2.10571	13.3667	241.547
5.48	2.22778	13.2751	239.044
5.481	3.11279	12.146	238.068
5.482	4.02832	13.092	240.143
5.483	3.35693	13.8245	239.96
5.484	4.21143	13.1226	240.814
5.485	4.57764	13.4888	240.967
5.486	7.26318	14.4043	240.479
5.487	7.93457	15.6555	241.516
5.488	6.80542	15.5945	239.563
5.489	7.41577	15.4114	238.861
5.49	8.42285	16.2659	241.18
5.491	8.81958	16.6626	238.739
5.492	8.02612	16.5405	238.708
5.493	7.99561	16.7236	240.906
5.494	11.1084	16.3879	240.753
5.495	12.2375	17.2729	243.805
5.496	11.4746	18.4021	243.622
5.497	12.2375	18.3105	242.249
5.498	12.1155	18.0969	244.598
5.499	13.0615	17.7002	242.462
5.5	13.031	18.7378	242.279
5.501	13.3057	19.4397	243.713
5.502	15.5029	19.6838	241.058
5.503	16.0522	19.9585	242.462
5.504	16.0217	20.8435	242.004
5.505	16.5405	20.7214	240.997
5.506	17.334	20.4773	243.347
5.507	18.0969	20.5688	241.73
5.508	17.4561	21.6064	242.157
5.509	17.4255	21.9421	243.164
5.51	19.5313	21.637	241.119
5.511	20.5688	22.3389	243.195
5.512	20.1416	23.2849	242.432
5.513	20.8435	23.1018	241.394
5.514	21.3318	23.0408	242.859
5.515	22.8577	22.9492	241.486
5.516	22.5525	23.7732	242.34
5.517	21.8811	23.2544	243.011
5.518	23.2849	23.2239	240.936
5.519	23.9563	23.9563	243.439
5.52	23.7122	24.7498	241.699
5.521	23.5596	24.5361	240.814
5.522	24.5667	24.0479	242.767
5.523	26.3977	23.7122	240.753
5.524	26.2146	25.116	242.279
5.525	26.2756	25.7874	241.791
5.526	28.1067	25.6042	240.143
5.527	27.8015	25.8179	242.401
5.528	27.4353	26.7029	240.265
5.529	27.2827	26.7639	240.112
5.53	28.1982	26.2146	242.004
5.531	30.6702	25.8789	240.204
5.532	30.7617	27.0081	242.096
5.533	30.8228	27.71	241.821
5.534	32.7148	27.2522	239.868
5.535	33.4778	27.3438	242.096
5.536	32.959	28.2288	239.716
5.537	31.8298	28.9917	239.197
5.538	31.4941	29.0222	240.753
5.539	33.4167	27.9236	238.281
5.54	33.6914	28.3508	239.807
5.541	33.844	28.7476	240.082
5.542	35.4919	28.656	238.861
5.543	36.7432	29.0833	241.577
5.544	36.7126	29.7546	239.288
5.545	36.1328	30.3345	239.136
5.546	36.3464	29.8767	240.356
5.547	37.5061	29.2053	238.037
5.548	37.2925	30.7617	239.471
5.549	36.6821	31.9214	238.495
5.55	38.4216	31.0364	237.122
5.551	39.1846	30.3345	239.716
5.552	40.0085	30.3345	238.373
5.553	39.917	31.2805	239.197
5.554	40.1306	32.0129	239.96
5.555	42.1753	31.8909	237.274
5.556	42.3584	32.4402	238.495
5.557	41.2903	33.0505	236.542
5.558	41.8091	32.5317	234.68
5.559	42.3889	32.196	237.152
5.56	43.4875	32.5012	234.985
5.561	43.1213	32.8979	236.511
5.562	42.2058	32.3486	237.152
5.563	44.2505	31.9214	235.779
5.564	44.3726	33.6609	238.495
5.565	43.6401	34.9731	236.42
5.566	44.281	34.5459	235.077
5.567	45.3491	33.0505	236.694
5.568	47.2107	32.8979	234.1
5.569	47.2107	34.1797	236.115
5.57	47.1191	34.668	235.992
5.571	49.1028	34.2712	233.917
5.572	49.1943	35.0342	236.664
5.573	48.4009	35.7056	234.375
5.574	48.1567	35.5225	233.429
5.575	48.9197	34.79	235.199
5.576	50.6287	34.6069	232.025
5.577	50.415	35.7971	233.459
5.578	50.5676	36.2854	232.483
5.579	52.3682	35.8582	230.713
5.58	52.6123	36.377	233.307
5.581	52.5818	36.7126	231.781
5.582	51.5137	36.8347	231.812
5.583	51.7578	36.2244	233.887
5.584	52.9175	36.1023	230.804
5.585	53.5583	37.2314	233.276
5.586	53.1921	37.2009	232.239
5.587	54.6265	36.4685	230.743
5.588	55.7861	36.9263	233.368
5.589	56.0303	37.9333	231.171
5.59	55.481	38.7268	230.896
5.591	55.481	37.9028	232.147
5.592	56.8542	37.2925	229.462
5.593	56.5186	38.2996	232.33
5.594	56.1523	38.8794	230.652
5.595	57.9834	38.6353	228.699
5.596	58.4717	38.5132	231.323
5.597	58.8989	38.8489	228.333
5.598	59.3872	39.3982	228.668
5.599	59.0515	38.8794	229.675
5.6	61.0046	38.7878	227.081
5.601	60.1196	39.6729	229.431
5.602	59.021	40.1917	227.631
5.603	59.6008	39.4897	226.196
5.604	59.3567	38.9709	229.706
5.605	60.4858	38.8489	226.654
5.606	60.6995	39.5813	228.271
5.607	61.4319	39.6423	228.729
5.608	63.7512	39.5203	226.074
5.609	64.0564	39.917	229.156
5.61	63.324	40.4968	226.318
5.611	63.9343	40.2222	226.044
5.612	63.0798	40.0085	227.997
5.613	63.3545	39.978	224.792
5.614	63.2019	40.5884	225.8
5.615	63.1409	40.863	225.616
5.616	66.1621	40.2527	223.633
5.617	66.8945	40.741	226.532
5.618	67.0471	41.687	223.846
5.619	67.3218	41.8396	222.534
5.62	66.9556	41.1682	224.762
5.621	67.3218	40.4968	221.527
5.622	66.3147	41.4429	223.846
5.623	65.8875	41.8396	223.938
5.624	67.3218	41.5649	221.527
5.625	68.0542	41.4734	224.762
5.626	68.1763	41.8396	222.168
5.627	69.4885	42.1753	222.198
5.628	69.7632	42.1753	224.121
5.629	70.8008	42.0837	221.344
5.63	70.4346	42.572	222.961
5.631	69.7021	42.1753	222.412
5.632	70.6482	41.4124	220.123
5.633	70.6482	42.2974	222.87
5.634	71.3196	42.9993	220.306
5.635	71.5942	43.1824	219.818
5.636	71.7468	42.7551	220.734
5.637	73.4253	41.687	217.712
5.638	72.7844	42.8772	219.36
5.639	72.2351	43.2739	218.567
5.64	73.3643	42.9077	216.431
5.641	72.9065	42.2058	218.872
5.642	73.1812	42.0227	215.729
5.643	73.1506	42.2058	216.187
5.644	73.1201	41.7786	217.285
5.645	74.1577	42.0532	214.691
5.646	73.6389	43.0298	216.797
5.647	72.2351	42.3584	214.6
5.648	73.0286	41.2598	213.44
5.649	73.2422	41.4429	216.125
5.65	74.2493	42.4805	212.555
5.651	74.0356	42.3279	213.562
5.652	73.8831	40.863	213.898
5.653	76.416	39.917	211.487
5.654	75.4089	41.3513	213.776
5.655	74.5544	42.0532	210.968
5.656	74.6765	41.3208	208.984
5.657	74.2188	40.3137	210.663
5.658	73.8525	40.2527	206.543
5.659	73.5168	40.4968	207.672
5.66	74.2493	39.9475	207.458
5.661	76.416	39.3372	204.865
5.662	76.2939	39.7034	207.184
5.663	75.2258	39.4592	204.59
5.664	74.5544	38.5742	203.796
5.665	73.7305	38.0249	205.17
5.666	73.1812	37.9639	201.416
5.667	72.5708	38.0554	201.904
5.668	71.991	37.1704	201.477
5.669	74.4934	36.0718	198.578
5.67	75.0427	36.6211	200.958
5.671	74.4934	36.9263	197.968
5.672	75.0427	36.3159	197.021
5.673	74.0051	34.8511	199.097
5.674	74.0967	33.9661	195.404
5.675	72.6624	34.6069	197.113
5.676	71.7163	34.1797	196.533
5.677	73.0896	33.3252	193.634
5.678	73.2422	33.3862	195.404
5.679	73.4253	33.1726	191.193
5.68	73.5474	32.2266	189.117
5.681	73.3337	31.1584	190.552
5.682	74.5544	30.426	187.195
5.683	73.6389	30.9753	189.178
5.684	72.5098	30.426	188.568
5.685	73.8831	29.8157	186.646
5.686	72.937	30.1514	189.636
5.687	72.5098	30.7922	187.256
5.688	72.2046	30.8228	188.019
5.689	72.2961	29.6326	189.606
5.69	74.1882	29.2358	187.683
5.691	73.9441	30.5176	190.765
5.692	74.1882	30.6396	189.88
5.693	75.9277	29.8157	188.721
5.694	76.0803	30.1514	191.925
5.695	75.7751	30.8228	188.751
5.696	74.9207	31.4636	189.331
5.697	74.8901	31.0974	190.186
5.698	76.5076	31.0974	187.012
5.699	76.2024	31.7078	189.545
5.7	75.2869	31.9824	187.805
5.701	77.9724	31.5247	187.286
5.702	78.2166	31.6162	190.186
5.703	79.2236	32.0129	186.92
5.704	78.8269	32.135	187.592
5.705	78.7048	31.0669	188.293
5.706	79.7424	31.311	185.15
5.707	79.1016	32.5012	187.256
5.708	77.6367	32.959	184.448
5.709	78.3386	32.1045	182.77
5.71	78.5217	31.5857	185.944
5.711	79.6509	31.8909	182.526
5.712	80.78	32.196	184.082
5.713	80.78	32.2266	185.242
5.714	82.5195	30.9143	182.281
5.715	81.9702	31.6162	185.974
5.716	80.5054	32.3486	183.655
5.717	81.7871	32.5012	181.885
5.718	81.2988	32.9895	184.204
5.719	81.8787	32.9895	179.108
5.72	81.8787	33.2336	180.42
5.721	82.7637	32.4402	181.58
5.722	85.7849	31.8604	179.169
5.723	86.1816	33.5388	183.167
5.724	85.6018	34.2407	181.183
5.725	85.9985	33.4473	180.328
5.726	85.5408	32.959	183.319
5.727	85.968	33.5693	179.962
5.728	85.2051	35.0952	181.58
5.729	84.9915	35.0647	181.824
5.73	87.3413	34.3323	179.596
5.731	88.2874	34.2102	183.38
5.732	88.5315	34.6069	181.854
5.733	88.7146	35.3699	182.77
5.734	88.2874	35.7056	185.608
5.735	89.386	35.7361	182.709
5.736	88.562	36.1023	185.455
5.737	88.4705	35.8887	184.723
5.738	90.3625	35.2173	182.892
5.739	90.9424	36.499	186.707
5.74	91.4612	37.8723	183.472
5.741	91.7969	38.269	184.113
5.742	92.1936	37.2009	185.272
5.743	93.75	37.2009	182.617
5.744	93.0786	38.3301	186.005
5.745	92.3157	38.5132	184.875
5.746	93.8416	37.9944	183.777
5.747	93.9941	37.7197	186.31
5.748	94.2383	37.8418	183.624
5.749	94.5129	38.5742	184.326
5.75	94.3604	38.6658	185.699
5.751	95.3674	39.1541	182.281
5.752	95.2759	39.032	185.944
5.753	94.6045	38.2996	184.57
5.754	96.4966	37.9639	183.99
5.755	96.5881	38.8794	187.256
5.756	97.4426	39.2456	183.838
5.757	97.168	39.6423	185.089
5.758	97.3511	38.5742	185.883
5.759	98.938	38.2996	183.105
5.76	98.6328	39.2761	186.34
5.761	97.7783	39.856	184.296
5.762	98.4497	39.6729	182.251
5.763	98.7854	39.5813	185.394
5.764	99.4263	40.0391	181.702
5.765	99.6704	40.4053	183.441
5.766	100.006	39.6118	184.021
5.767	101.257	39.1846	181.702
5.768	100.922	39.6423	185.455
5.769	99.9451	39.856	182.617
5.77	100.403	40.4358	182.343
5.771	100.098	40.7715	184.54
5.772	100.525	40.9241	180.603
5.773	100.555	40.6799	183.197
5.774	100.647	39.7339	182.678
5.775	102.936	39.6118	181.885
5.776	102.57	40.6494	185.669
5.777	102.325	40.9241	182.739
5.778	102.295	40.3137	183.38
5.779	102.234	40.1611	186.279
5.78	102.753	40.802	182.037
5.781	102.386	41.9006	184.967
5.782	102.264	41.626	184.082
5.783	104.095	41.0156	181.702
5.784	104.523	41.4124	185.76
5.785	104.431	42.2058	182.495
5.786	104.553	42.3889	183.807
5.787	104.156	41.748	185.974
5.788	105.347	41.2292	182.404
5.789	104.584	41.9617	185.394
5.79	104.218	42.2974	183.838
5.791	105.377	41.748	182.098
5.792	105.591	42.0532	185.303
5.793	105.377	42.5415	181.885
5.794	105.652	42.8162	182.617
5.795	105.347	41.687	184.723
5.796	106.14	41.0156	181.305
5.797	105.927	41.8396	184.998
5.798	105.438	41.5649	184.296
5.799	106.995	41.3208	182.526
5.8	106.476	41.9006	186.005
5.801	106.354	42.572	181.732
5.802	106.476	42.511	182.556
5.803	106.384	41.626	184.418
5.804	107.544	41.4124	180.542
5.805	106.567	42.3584	184.204
5.806	106.537	42.0532	182.953
5.807	107.758	40.9241	182.22
5.808	107.178	41.1072	186.493
5.809	107.483	42.1448	183.014
5.81	107.361	42.9382	183.685
5.811	106.72	41.9617	183.868
5.812	107.635	41.4124	180.939
5.813	107.3	41.9922	184.357
5.814	106.659	42.2363	182.465
5.815	107.025	41.687	183.014
5.816	106.354	41.0461	186.737
5.817	107.117	40.4358	184.387
5.818	106.567	41.9617	187.439
5.819	106.293	42.0532	187.714
5.82	107.758	41.5955	185.333
5.821	106.903	41.9617	189.24
5.822	106.415	41.5039	186.737
5.823	107.147	41.0767	187.592
5.824	107.208	41.1682	190.796
5.825	108.154	41.626	186.279
5.826	107.269	42.0837	189.301
5.827	105.713	40.6799	188.568
5.828	106.354	39.6729	186.462
5.829	105.103	40.1001	190.094
5.83	104.34	40.2832	186.401
5.831	104.126	39.3982	186.096
5.832	103.76	38.5742	187.958
5.833	104.156	38.208	184.235
5.834	103.058	38.3911	186.462
5.835	101.807	37.6587	186.005
5.836	101.501	36.8347	183.929
5.837	100.83	36.7126	187.897
5.838	99.3958	36.8042	184.998
5.839	100.098	37.1094	186.401
5.84	100.403	36.8958	188.812
5.841	102.081	36.4685	185.944
5.842	101.532	36.6211	189.331
5.843	101.288	36.1328	189.758
5.844	102.936	35.4614	187.988
5.845	102.356	36.3159	192.322
5.846	101.532	37.0178	189.209
5.847	101.227	36.9263	190.155
5.848	100.647	36.5906	191.803
5.849	102.234	36.4075	188.049
5.85	102.539	36.9568	191.437
5.851	102.814	36.438	189.819
5.852	104.37	35.8887	188.599
5.853	104.126	36.3464	191.956
5.854	103.21	36.9568	188.538
5.855	101.837	37.4451	189.24
5.856	100.739	36.4075	190.369
5.857	101.318	35.8887	187.958
5.858	101.227	36.1023	191.345
5.859	101.501	35.8582	189.728
5.86	103.394	35.614	188.873
5.861	103.973	36.1328	193.268
5.862	104.309	36.6516	189.575
5.863	103.394	37.1094	191.895
5.864	101.898	35.7971	192.078
5.865	102.264	35.0952	189.636
5.866	100.861	36.1938	193.451
5.867	100.403	36.377	190.918
5.868	101.898	36.1633	190.094
5.869	102.814	36.4685	193.39
5.87	103.76	36.9263	189.178
5.871	103.973	37.2925	191.528
5.872	102.722	36.6821	191.711
5.873	103.516	36.1633	188.69
5.874	101.868	36.499	192.352
5.875	100.342	36.1938	189.972
5.876	100.616	36.2549	189.911
5.877	100.616	36.7737	193.024
5.878	101.227	37.1704	189.301
5.879	101.288	37.2009	192.047
5.88	101.349	35.9497	192.78
5.881	103.088	35.3088	190.613
5.882	102.051	36.5295	195.129
5.883	101.135	36.6821	192.566
5.884	101.593	36.2549	192.322
5.885	100.861	36.0107	195.984
5.886	101.105	36.377	192.047
5.887	100.586	37.5977	194.55
5.888	100.494	36.6516	194.702
5.889	101.654	35.9192	192.139
5.89	102.051	36.9873	195.831
5.891	102.142	37.2925	193.146
5.892	103.027	37.0178	193.481
5.893	102.081	36.2854	196.228
5.894	102.905	36.0107	193.146
5.895	101.776	37.0178	195.618
5.896	100.769	36.7432	194.519
5.897	101.685	36.5295	192.627
5.898	101.288	37.0483	195.618
5.899	101.257	37.2925	192.566
5.9	100.983	37.2925	193.97
5.901	101.379	35.7056	196.808
5.902	102.6	35.2783	194.214
5.903	102.783	36.2854	198.212
5.904	102.264	36.5906	196.533
5.905	103.394	36.1023	195.251
5.906	102.631	36.1938	198.761
5.907	101.715	36.2854	195.129
5.908	101.135	36.6211	196.381
5.909	100.8	36.2244	197.906
5.91	102.539	36.4075	194.55
5.911	102.203	36.8347	197.815
5.912	102.295	36.499	195.587
5.913	103.882	36.1633	195.343
5.914	103.546	36.5906	199.005
5.915	103.271	36.6211	195.099
5.916	101.532	36.2854	196.503
5.917	100.525	35.5225	196.472
5.918	101.593	35.3394	193.542
5.919	101.318	36.3159	196.899
5.92	101.105	36.4075	194.397
5.921	101.959	36.0107	194.214
5.922	101.746	35.7666	197.968
5.923	102.325	35.5225	195.343
5.924	102.203	35.8276	197.449
5.925	101.196	35.4309	198.181
5.926	102.386	35.5225	194.672
5.927	101.379	36.3159	197.998
5.928	100.861	35.9192	196.198
5.929	102.203	35.614	195.313
5.93	102.783	36.2549	199.005
5.931	103.577	36.7432	195.435
5.932	103.21	37.0789	197.449
5.933	102.173	36.3464	197.937
5.934	103.76	35.9802	195.099
5.935	103.088	36.6516	199.066
5.936	102.325	36.8652	196.899
5.937	103.18	36.7737	196.777
5.938	103.455	36.377	199.646
5.939	104.797	36.1938	196.136
5.94	104.218	37.2925	198.73
5.941	103.577	36.6211	198.12
5.942	104.279	36.0107	196.655
5.943	103.394	36.3464	200.104
5.944	103.088	36.499	196.808
5.945	103.271	36.377	197.968
5.946	102.966	35.9802	200.226
5.947	104.095	36.2549	197.021
5.948	103.851	36.8958	199.799
5.949	103.546	35.7361	198.853
5.95	104.828	35.1868	196.93
5.951	105.225	35.9802	201.202
5.952	104.553	36.7432	197.144
5.953	104.218	36.2854	198.029
5.954	103.058	35.3699	199.066
5.955	104.431	35.4309	195.587
5.956	103.912	36.2854	198.486
5.957	103.088	35.7361	197.479
5.958	103.943	34.9731	196.045
5.959	103.699	34.4238	199.677
5.96	104.004	35.0342	196.442
5.961	103.668	35.9802	197.754
5.962	102.661	36.0718	199.188
5.963	103.424	35.553	194.977
5.964	102.6	35.7056	198.792
5.965	102.02	34.3018	197.418
5.966	102.997	34.2407	196.96
5.967	102.783	34.6375	201.721
5.968	102.722	35.7056	197.601
5.969	102.692	35.614	199.585
5.97	103.058	34.6375	201.111
5.971	104.126	34.6069	197.784
5.972	103.394	35.7361	201.447
5.973	102.448	35.8276	199.463
5.974	102.661	34.9426	198.09
5.975	102.173	34.8511	201.569
5.976	102.386	34.9426	198.059
5.977	102.692	35.3394	200.378
5.978	102.325	35.4004	201.508
5.979	104.065	35.0037	198.578
5.98	103.821	35.4614	202.057
5.981	103.149	35.4309	199.615
5.982	103.882	35.3394	198.944
5.983	103.088	35.4004	201.904
5.984	103.058	35.4614	197.845
5.985	101.196	35.8887	200.928
5.986	100.159	34.3628	201.08
5.987	102.173	33.5388	199.219
5.988	102.692	34.9426	203.949
5.989	102.661	35.8887	200.775
5.99	103.363	35.4004	201.019
5.991	103.394	34.3933	204.102
5.992	103.821	34.6069	199.615
5.993	103.18	35.7056	202.209
5.994	101.776	35.0647	201.752
5.995	102.57	33.9355	199.554
5.996	102.02	34.2712	203.43
5.997	102.112	34.79	200.104
5.998	102.661	35.3088	200.867
5.999	102.814	35.0342	203.064
6	104.004	34.8511	199.158
6.001	103.088	34.6985	201.965
6.002	101.318	33.9661	200.775
6.003	102.295	33.6609	198.669
6.004	101.318	34.4238	202.545
6.005	100.342	34.729	199.219
6.006	99.9146	34.3933	200.073
6.007	99.7925	33.4473	202.881
6.008	100.861	33.9355	199.554
6.009	100.586	34.8816	202.301
6.01	100.159	34.2102	201.599
6.011	100.861	32.959	199.524
6.012	100.586	33.1116	203.918
6.013	99.884	33.7524	200.806
6.014	99.4873	34.4238	201.721
6.015	98.6938	33.2947	203.583
6.016	99.9146	33.1116	200.134
6.017	98.7549	34.2712	203.186
6.018	98.175	34.3933	201.569
6.019	99.3958	33.6609	199.951
6.02	99.4873	33.6914	203.552
6.021	99.0906	34.1187	200.104
6.022	97.9004	34.2102	201.599
6.023	97.4731	33.2336	203.003
6.024	98.6023	33.0811	199.86
6.025	97.4426	34.3018	203.552
6.026	96.0693	34.3018	201.66
6.027	97.0459	33.5083	200.745
6.028	97.3511	33.4778	204.681
6.029	97.1985	33.8745	201.172
6.03	96.6797	34.4543	203.857
6.031	96.1609	33.7524	205.109
6.032	97.7783	32.8979	202.271
6.033	96.6492	33.783	206.36
6.034	95.3674	33.7219	203.796
6.035	95.6726	33.4473	203.583
6.036	95.1538	33.4473	206.757
6.037	95.459	33.9966	202.454
6.038	94.0857	34.7595	204.346
6.039	92.865	33.8745	203.979
6.04	93.8416	32.8064	201.385
6.041	92.6819	32.9895	205.139
6.042	90.9119	33.0505	202.576
6.043	89.9048	32.4402	201.874
6.044	88.5315	31.9824	204.163
6.045	87.5244	32.3181	200.256
6.046	85.083	32.7148	201.782
6.047	83.2214	31.7383	200.958
6.048	83.6182	30.6396	198.7
6.049	82.8857	31.0974	202.209
6.05	81.8787	31.1279	200.5
6.051	82.1533	30.9448	200.348
6.052	82.0007	30.3955	203.918
6.053	82.3059	30.9448	201.477
6.054	81.2073	31.4636	203.43
6.055	80.5664	31.1279	204.254
6.056	81.2073	30.6702	201.996
6.057	81.665	31.4331	205.444
6.058	81.2683	31.7078	203.308
6.059	82.0007	31.4026	203.003
6.06	82.0923	31.4941	205.841
6.061	83.1299	32.5012	202.85
6.062	81.8787	32.9285	205.139
6.063	80.5054	31.8604	204.559
6.064	81.3599	31.4331	202.667
6.065	81.2378	32.2266	205.841
6.066	80.5054	32.8369	203.339
6.067	79.7424	32.6538	203.156
6.068	79.5593	32.2266	205.322
6.069	80.78	32.5928	202.179
6.07	79.8645	33.2642	205.414
6.071	78.4302	32.5012	204.285
6.072	79.1016	31.9214	202.606
6.073	79.1931	32.5317	206.665
6.074	78.5828	32.959	203.339
6.075	78.125	32.6538	204.193
6.076	77.7893	32.4097	205.994
6.077	79.834	32.9895	202.209
6.078	79.3152	33.8745	205.292
6.079	77.1179	33.7219	203.461
6.08	77.4231	33.1421	201.721
6.081	77.8503	33.2642	205.292
6.082	78.186	33.6304	202.24
6.083	77.5757	34.1797	203.4
6.084	76.7517	33.5388	204.712
6.085	78.5828	33.4473	201.233
6.086	78.2166	34.1187	204.437
6.087	77.1179	34.4238	202.087
6.088	77.8503	34.3018	201.08
6.089	78.064	34.1187	204.559
6.09	77.8198	34.5459	201.172
6.091	76.9958	35.2478	202.881
6.092	76.7212	34.6069	203.735
6.093	78.5522	34.0271	201.508
6.094	78.125	34.8206	205.353
6.095	77.301	35.1257	203.308
6.096	78.0029	34.668	202.545
6.097	78.5217	34.5459	205.933
6.098	78.7048	35.0647	202.24
6.099	78.4302	36.438	204.163
6.1	77.6367	36.377	204.529
6.101	79.1016	35.5225	201.599
6.102	78.6133	35.8582	204.926
6.103	77.9419	35.9802	203.064
6.104	79.1931	35.4004	202.484
6.105	79.2236	35.614	206.024
6.106	79.9255	36.4685	202.148
6.107	79.3762	37.0789	204.437
6.108	78.3081	36.5601	204.01
6.109	79.3457	36.4075	201.843
6.11	78.5522	36.9873	205.322
6.111	77.5757	37.2925	202.118
6.112	77.8503	36.499	202.484
6.113	77.7283	35.8582	205.933
6.114	78.8879	36.377	202.545
6.115	79.2542	37.384	206.268
6.116	78.7964	36.8042	205.383
6.117	79.4678	36.2244	203.186
6.118	78.7659	36.7126	207.458
6.119	77.8809	37.2009	204.559
6.12	77.9114	37.4756	204.559
6.121	77.24	37.8113	207.092
6.122	78.186	37.7197	203.125
6.123	78.1555	38.3606	206.635
6.124	78.064	37.7808	205.688
6.125	79.8645	37.6587	203.979
6.126	79.5593	38.3911	208.313
6.127	79.4983	38.6353	205.2
6.128	78.7659	38.6963	205.597
6.129	78.2776	38.1775	207.886
6.13	79.1931	38.3606	203.705
6.131	77.9114	39.4592	206.757
6.132	76.7517	39.5813	205.292
6.133	77.6367	38.9099	203.125
6.134	77.5146	38.208	207.642
6.135	77.4841	38.5132	204.651
6.136	78.2166	39.2151	205.994
6.137	78.3081	39.032	208.221
6.138	78.8574	39.032	204.803
6.139	78.3997	40.0085	207.306
6.14	78.1555	39.093	205.994
6.141	79.1321	38.5437	203.979
6.142	78.0945	39.9475	207.733
6.143	77.9724	40.4053	204.01
6.144	77.4841	40.3748	205.139
6.145	78.0945	39.4897	207.092
6.146	79.7729	39.3066	204.01
6.147	79.1626	40.8936	207.642
6.148	78.7048	41.2292	205.811
6.149	79.7119	40.3442	204.62
6.15	79.5288	39.8865	208.038
6.151	79.6509	40.5884	204.529
6.152	79.3152	41.2292	205.933
6.153	78.3691	40.863	207.184
6.154	79.9255	40.4968	204.163
6.155	79.1931	41.0461	208.191
6.156	78.6133	40.9241	206.329
6.157	79.3762	40.4358	205.933
6.158	78.949	40.3442	210.541
6.159	79.9866	40.9241	206.451
6.16	80.0171	41.687	208.893
6.161	79.8645	41.0767	208.984
6.162	81.665	40.4053	205.719
6.163	81.1462	41.1987	210.175
6.164	80.9021	41.5649	207.214
6.165	80.9021	41.4734	206.818
6.166	80.5054	41.1987	210.297
6.167	81.543	41.3818	205.78
6.168	80.9326	42.0837	208.496
6.169	80.7495	41.6565	207.886
6.17	82.2449	41.3513	205.505
6.171	82.0923	41.7786	209.015
6.172	81.5125	41.5039	206.329
6.173	81.2378	41.1377	206.635
6.174	81.2073	41.0767	209.656
6.175	81.4819	41.3208	206.299
6.176	80.6885	42.2058	209.198
6.177	80.0476	41.626	208.74
6.178	81.7566	40.5273	206.818
6.179	81.7566	41.2598	211.273
6.18	81.665	41.7175	208.221
6.181	82.428	41.9922	208.466
6.182	82.2754	41.7175	211.304
6.183	82.7637	41.5344	207.611
6.184	81.6956	42.7856	210.815
6.185	81.3293	42.2974	210.327
6.186	82.2449	41.6565	208.099
6.187	81.8787	42.2058	211.761
6.188	82.1838	42.511	208.923
6.189	82.6416	42.4805	209.29
6.19	82.7026	42.5415	211.548
6.191	83.9539	42.8772	208.099
6.192	83.1604	43.335	210.846
6.193	81.9092	42.7551	209.351
6.194	82.489	42.0227	208.435
6.195	82.0313	42.1143	212.524
6.196	81.543	42.5415	209.381
6.197	81.8176	43.3044	211.029
6.198	81.8787	42.511	212.189
6.199	83.5571	42.0837	209.045
6.2	83.0994	43.0908	212.982
6.201	82.0007	42.7246	210.815
6.202	82.9773	41.9617	209.686
6.203	82.6721	41.6565	214.02
6.204	82.3364	42.4194	210.052
6.205	82.428	43.7317	211.517
6.206	82.0618	43.1213	212.341
6.207	84.0454	42.6636	208.801
6.208	83.374	43.0908	212.402
6.209	82.4585	43.0298	210.266
6.21	83.6487	42.3889	209.473
6.211	83.4045	42.3889	213.074
6.212	83.5266	42.6636	209.259
6.213	83.2214	43.5486	211.304
6.214	82.7332	42.6025	211.884
6.215	83.0688	41.8396	208.923
6.216	82.9163	42.7856	213.074
6.217	82.1228	42.9077	210.022
6.218	83.0383	42.5415	209.351
6.219	82.7637	41.626	212.708
6.22	82.9163	41.2292	209.473
6.221	83.0078	42.6331	212.372
6.222	82.2449	42.8162	212.86
6.223	83.0383	41.748	209.595
6.224	82.428	41.8701	213.867
6.225	81.604	41.2903	210.785
6.226	82.1838	41.3513	210.419
6.227	81.2683	41.7175	213.867
6.228	82.5195	41.3208	209.778
6.229	81.3599	42.0227	212.006
6.23	80.8411	41.0461	211.823
6.231	81.7566	40.2832	209.564
6.232	80.6885	40.9241	213.562
6.233	80.0171	40.741	210.693
6.234	79.5898	40.0696	210.663
6.235	78.7354	39.1235	213.226
6.236	79.9255	39.5813	209.259
6.237	79.1931	40.863	211.609
6.238	78.3081	40.5884	210.144
6.239	78.7048	39.2151	208.496
6.24	77.8809	38.147	213.226
6.241	76.8127	38.2996	210.51
6.242	77.0264	38.8184	212.219
6.243	76.9348	38.3911	214.355
6.244	78.7048	38.269	211.182
6.245	78.186	38.6963	214.172
6.246	77.6062	38.269	212.799
6.247	77.9419	37.6892	210.815
6.248	77.3315	37.5671	214.935
6.249	76.6602	37.5671	210.846
6.25	76.0498	37.4451	212.097
6.251	75.7446	36.499	213.562
6.252	76.9043	36.438	210.083
6.253	75.9888	37.2314	213.318
6.254	75.5615	37.0178	211.212
6.255	76.1719	36.3159	208.954
6.256	76.0193	35.0037	212.158
6.257	75.6226	35.0037	208.221
6.258	74.6765	35.1563	209.412
6.259	73.4558	33.8745	210.48
6.26	73.9441	32.9895	206.696
6.261	72.7234	32.9285	209.503
6.262	72.0215	31.6772	207.123
6.263	72.7234	31.3721	205.872
6.264	72.3572	31.3721	208.496
6.265	71.8384	30.9753	204.254
6.266	71.3806	30.6396	204.773
6.267	71.1975	29.541	205.75
6.268	71.8689	29.4189	202.942
6.269	71.106	29.9683	206.848
6.27	70.0684	29.1748	205.841
6.271	70.6482	28.6255	205.566
6.272	70.9229	29.1443	208.984
6.273	71.7163	29.9683	206.024
6.274	71.9299	30.6091	207.153
6.275	71.4722	29.9988	207.458
6.276	72.8455	29.4495	204.712
6.277	72.5098	29.9377	208.588
6.278	71.4722	29.6631	206.146
6.279	71.7773	29.7852	205.902
6.28	71.4111	29.7546	208.862
6.281	71.991	30.2734	206.39
6.282	71.8994	31.1584	208.496
6.283	71.8079	30.7007	208.405
6.284	73.5779	29.6631	205.872
6.285	73.5779	30.0293	210.144
6.286	73.1201	29.7241	207.428
6.287	73.5168	30.1514	207.52
6.288	73.761	29.7852	210.876
6.289	74.3103	29.8767	206.94
6.29	73.5168	31.1279	209.93
6.291	72.8149	30.9143	208.801
6.292	74.5239	30.1208	205.994
6.293	74.8291	30.6091	209.106
6.294	74.6765	30.8533	205.292
6.295	75.2563	30.6396	205.383
6.296	75.9277	30.0293	207.764
6.297	77.4231	30.0293	204.041
6.298	76.9958	31.2805	206.39
6.299	76.2329	31.0974	205.231
6.3	77.1179	30.365	202.881
6.301	76.1414	30.3955	206.238
6.302	75.592	30.8838	202.728
6.303	76.2634	30.7617	203.552
6.304	76.8433	30.1514	205.688
6.305	78.5522	30.1514	202.332
6.306	79.1626	30.8533	205.994
6.307	79.2236	30.9143	205.078
6.308	80.2917	30.4565	203.461
6.309	79.4373	30.9143	207.428
6.31	78.5828	30.7312	204.102
6.311	78.7964	30.6091	205.109
6.312	78.949	31.0059	207.184
6.313	80.5359	31.4941	202.972
6.314	79.9866	32.3792	206.39
6.315	80.3528	31.9519	205.048
6.316	82.2144	31.2195	203.522
6.317	81.8787	31.9824	207.672
6.318	82.3975	32.6233	204.224
6.319	82.2144	32.7759	205.811
6.32	81.8787	31.7078	206.696
6.321	83.0994	31.7078	204.132
6.322	82.2449	33.2947	207.245
6.323	81.2988	33.7524	205.322
6.324	82.2449	32.8064	204.681
6.325	81.665	32.074	208.618
6.326	82.8247	32.0129	206.299
6.327	83.4351	33.1421	208.923
6.328	83.6487	33.4778	209.717
6.329	85.2661	32.8979	207.031
6.33	85.144	33.3557	210.999
6.331	84.7778	33.1116	208.099
6.332	84.7778	33.0505	208.16
6.333	83.9539	33.1421	211.365
6.334	85.3271	33.3862	206.909
6.335	85.3271	34.0271	209.259
6.336	85.2661	34.0881	208.405
6.337	87.4939	33.6609	205.994
6.338	87.2192	34.4238	209.625
6.339	87.2498	33.9355	206.604
6.34	87.5244	33.4778	206.482
6.341	87.1887	32.7759	209.717
6.342	87.7991	32.8674	205.414
6.343	87.3413	34.0271	208.191
6.344	86.4563	34.4238	207.275
6.345	87.5854	33.6914	205.139
6.346	87.4023	33.5388	208.832
6.347	87.7991	33.1116	205.414
6.348	88.8977	32.9285	206.512
6.349	89.2029	32.8369	209.137
6.35	90.3931	32.8064	205.383
6.351	89.8438	33.8135	208.527
6.352	89.0198	33.5083	207.214
6.353	89.8438	32.7759	204.132
6.354	89.2334	32.959	208.527
6.355	88.5315	33.5388	204.681
6.356	89.0808	33.5999	204.987
6.357	89.1113	33.0811	207.123
6.358	91.3086	33.2947	203.003
6.359	91.2476	34.2712	206.757
6.36	90.6067	33.9966	205.261
6.361	91.6138	33.2336	203.979
6.362	90.5151	32.9285	207.916
6.363	90.0574	33.2031	204.559
6.364	89.6301	33.844	205.658
6.365	89.5691	33.8135	207.306
6.366	90.7898	34.2102	203.888
6.367	90.6982	35.0037	207.397
6.368	90.4846	33.6304	205.872
6.369	92.1631	32.3792	206.024
6.37	91.5527	32.7148	210.632
6.371	91.4001	33.7219	206.94
6.372	91.095	34.3323	208.588
6.373	91.0645	33.5999	209.442
6.374	92.6208	33.1421	205.841
6.375	91.7358	34.5764	209.991
6.376	90.5151	34.7595	207.306
6.377	91.3696	33.6914	206.085
6.378	91.3086	32.9895	210.052
6.379	92.5293	33.4167	205.75
6.38	92.9871	34.3933	208.344
6.381	92.8345	33.9661	208.771
6.382	94.2383	33.5388	206.085
6.383	93.5364	34.1492	209.717
6.384	92.2852	33.9355	206.665
6.385	92.9871	33.2031	205.933
6.386	92.1326	33.4778	208.74
6.387	92.5293	34.2712	204.62
6.388	92.3462	34.8511	207.031
6.389	92.5598	33.4167	207.916
6.39	95.2148	32.7454	206.055
6.391	94.9097	33.8135	210.388
6.392	94.3909	33.905	207.489
6.393	94.7266	33.3557	207.367
6.394	93.9941	33.1116	209.991
6.395	94.0857	33.844	205.841
6.396	93.75	34.7595	207.916
6.397	93.2312	34.2407	208.313
6.398	95.0623	33.5083	205.811
6.399	95.7947	34.1187	209.9
6.4	95.6726	34.6069	207.764
6.401	96.7712	34.2407	207.825
6.402	95.9473	34.1187	210.236
6.403	96.7102	34.4238	206.879
6.404	95.7031	34.9121	209.503
6.405	94.8792	34.4849	208.71
6.406	96.0083	34.3018	206.451
6.407	95.5811	34.668	209.869
6.408	94.7571	35.3088	207.123
6.409	95.1538	35.0952	208.16
6.41	95.2454	34.1187	210.602
6.411	96.9849	33.905	208.008
6.412	96.5881	35.3699	212.128
6.413	95.52	35.2478	210.907
6.414	96.7712	34.4238	209.045
6.415	97.1069	34.1492	212.921
6.416	96.4966	35.2783	209.167
6.417	96.7712	35.9192	210.632
6.418	96.4661	35.1563	211.853
6.419	98.053	34.7595	208.832
6.42	97.5342	35.675	212.463
6.421	97.1985	35.7666	210.388
6.422	98.2971	35.4919	209.259
6.423	97.4731	35.4614	212.555
6.424	97.8699	35.1563	208.893
6.425	97.9004	35.1868	210.846
6.426	97.9614	34.9121	211.243
6.427	99.3958	35.3394	208.374
6.428	98.4802	36.6211	212.006
6.429	97.4121	36.1328	208.923
6.43	97.9919	35.3394	208.618
6.431	97.5037	34.6985	212.524
6.432	97.0459	35.0037	209.015
6.433	97.7783	35.9497	211.792
6.434	98.6328	35.3088	212.28
6.435	100.616	35.1257	209.412
6.436	100.403	36.1023	213.043
6.437	99.6094	35.9497	210.175
6.438	99.6094	35.9192	210.175
6.439	98.7854	35.4919	213.562
6.44	99.3042	35.553	209.534
6.441	98.877	36.2549	211.761
6.442	98.6938	35.7666	212.067
6.443	100.708	35.6445	209.839
6.444	100.952	37.1094	213.501
6.445	100.342	36.9873	210.266
6.446	100.983	36.1938	210.388
6.447	100.372	35.553	212.738
6.448	100.25	35.8276	209.167
6.449	99.4568	36.8652	211.761
6.45	98.6633	36.8042	211.273
6.451	99.5178	36.0718	209.259
6.452	99.1516	36.3159	213.745
6.453	98.4497	36.6821	210.876
6.454	99.8535	36.7432	212.219
6.455	100.128	36.1023	214.813
6.456	101.44	36.1328	211.7
6.457	100.616	37.262	215.149
6.458	99.823	37.1094	214.203
6.459	101.135	36.3159	212.677
6.46	100.22	37.0789	216.797
6.461	99.3042	37.4146	212.83
6.462	99.5178	37.6587	214.203
6.463	99.7314	37.0483	215.759
6.464	101.624	37.2925	212.158
6.465	101.44	38.3606	215.149
6.466	101.166	38.1165	213.898
6.467	101.868	37.1704	212.463
6.468	101.349	37.0789	216.553
6.469	99.9756	37.3535	212.921
6.47	99.4263	37.8418	214.691
6.471	98.938	37.6892	215.546
6.472	100.342	37.9028	212.738
6.473	100.464	38.7573	215.973
6.474	100.494	37.7808	214.172
6.475	101.288	37.1399	213.776
6.476	101.105	37.1704	218.109
6.477	100.83	37.4146	214.691
6.478	100.891	37.7502	216.125
6.479	100.555	37.1399	217.407
6.48	101.288	37.1094	214.783
6.481	100.861	38.7573	217.773
6.482	100.403	38.3606	215.546
6.483	101.624	37.2314	213.837
6.484	101.166	37.323	217.224
6.485	101.166	37.5366	213.745
6.486	100.555	38.269	215.21
6.487	99.823	37.7808	216.187
6.488	101.501	37.2009	213.562
6.489	100.22	37.6282	217.072
6.49	99.884	37.3535	215.424
6.491	100.555	37.5366	214.6
6.492	100.067	37.1094	217.438
6.493	100.006	37.4756	213.593
6.494	99.3652	38.2385	216.278
6.495	98.5413	36.9568	216.431
6.496	100.22	35.9497	215.149
6.497	99.3347	37.4146	219.513
6.498	98.9685	37.5977	216.919
6.499	98.999	37.2314	217.133
6.5	99.1821	36.7432	219.879
6.501	99.7009	36.6516	216.125
6.502	99.2432	37.7197	218.872
6.503	98.6633	37.4146	218.109
6.504	99.6399	36.3464	215.668
6.505	98.6328	37.0178	219.666
6.506	97.5647	37.4146	216.125
6.507	97.9309	36.9263	217.041
6.508	97.29	36.1938	219.147
6.509	98.2361	36.0718	215.576
6.51	97.4121	37.4146	218.201
6.511	96.6797	36.6821	217.346
6.512	97.2595	35.7666	215.424
6.513	96.1609	36.1328	218.872
6.514	94.8181	36.3159	215.851
6.515	93.9026	36.3159	216.675
6.516	93.6584	35.1868	219.055
6.517	94.8486	34.8206	216.187
6.518	95.0928	35.7666	219.421
6.519	94.0857	35.4919	218.903
6.52	95.0317	34.7595	217.346
6.521	94.1467	34.8206	220.673
6.522	92.5598	34.668	216.919
6.523	91.9495	34.8816	217.773
6.524	90.9729	34.1797	219.238
6.525	91.7969	33.783	216.919
6.526	90.7593	34.3933	219.36
6.527	90.6677	34.3018	217.804
6.528	91.6748	33.8745	216.888
6.529	91.2476	33.783	219.757
6.53	90.5151	33.7524	216.37
6.531	89.0808	33.2031	217.346
6.532	87.6465	32.1045	217.957
6.533	88.1348	31.7078	215.515
6.534	87.3718	32.196	218.414
6.535	86.4563	32.7454	216.553
6.536	86.9141	32.6843	215.607
6.537	86.731	31.8604	218.384
6.538	86.6394	31.4331	215.668
6.539	86.5479	31.6467	218.201
6.54	86.3342	31.0974	219.116
6.541	87.0972	30.4565	217.712
6.542	86.3953	31.4026	221.1
6.543	85.907	31.9214	218.719
6.544	86.8225	31.6772	218.536
6.545	86.0901	31.6772	220.734
6.546	86.0901	32.0129	217.926
6.547	85.9375	32.4707	219.818
6.548	86.4868	32.0129	219.757
6.549	88.1042	31.4941	217.773
6.55	87.677	32.6233	221.405
6.551	86.9446	32.5928	218.597
6.552	86.9141	32.135	219.086
6.553	86.3342	31.6467	221.252
6.554	86.1511	31.9214	217.743
6.555	85.4187	32.8979	219.116
6.556	84.8083	32.8064	218.292
6.557	85.9375	32.2876	216.095
6.558	85.5408	32.2876	219.208
6.559	85.3882	31.8604	216.949
6.56	86.3037	31.4941	217.621
6.561	86.2122	31.2805	220.886
6.562	86.3342	31.4331	217.59
6.563	85.9375	32.074	219.391
6.564	84.9915	31.6162	218.903
6.565	85.5408	31.4636	216.553
6.566	84.3506	32.6538	219.055
6.567	84.259	32.5012	215.881
6.568	85.4187	31.7993	215.851
6.569	85.7849	31.6467	218.201
6.57	86.9141	32.135	215.454
6.571	86.8835	32.196	218.231
6.572	86.3037	31.8298	217.804
6.573	86.9141	31.5857	216.034
6.574	86.1206	32.1655	219.055
6.575	85.083	32.6233	215.454
6.576	84.8389	32.5928	215.393
6.577	84.4727	32.196	216.339
6.578	85.6323	32.2876	213.715
6.579	85.144	32.8979	217.102
6.58	85.1746	32.5012	215.851
6.581	86.853	31.1584	215.973
6.582	85.9375	31.3721	220.123
6.583	85.4797	32.135	216.98
6.584	84.8083	32.6233	218.048
6.585	84.9915	31.5552	218.811
6.586	85.968	31.9519	215.759
6.587	85.5713	32.959	219.147
6.588	85.3882	33.4778	217.102
6.589	87.1277	32.3792	216.949
6.59	87.0361	31.9519	220.184
6.591	86.853	32.6843	217.01
6.592	86.5784	33.2031	218.506
6.593	86.3037	32.8064	220.032
6.594	87.5854	32.8064	216.919
6.595	86.4868	33.4778	219.666
6.596	85.9375	33.3557	217.163
6.597	87.2498	32.7454	217.102
6.598	87.0056	33.2642	219.513
6.599	87.1277	33.6609	216.37
6.6	86.7004	34.0576	218.506
6.601	86.7004	32.959	219.635
6.602	88.0127	32.2266	217.865
6.603	87.8906	33.5083	221.802
6.604	87.5549	33.9661	219.238
6.605	88.1348	33.5083	218.414
6.606	87.9822	33.02	220.856
6.607	88.4705	33.02	217.834
6.608	87.9822	33.8745	219.818
6.609	87.8601	33.9355	220.337
6.61	89.325	33.6609	217.651
6.611	89.0808	34.3018	221.039
6.612	88.9282	34.3628	218.079
6.613	89.386	34.3628	217.773
6.614	88.623	34.6375	219.757
6.615	89.5081	34.4849	216.553
6.616	89.0808	34.3933	218.475
6.617	88.9893	33.4167	218.17
6.618	90.1489	33.9355	216.675
6.619	90.1184	35.2478	219.971
6.62	88.9587	35.5225	216.675
6.621	88.9893	35.4919	217.102
6.622	88.3789	34.668	218.903
6.623	90.1489	34.3018	215.973
6.624	89.6606	34.9121	219.208
6.625	89.8438	34.4849	218.75
6.626	91.8884	34.1797	217.041
6.627	91.3086	35.0037	221.222
6.628	90.9119	35.6445	217.682
6.629	90.3625	35.675	218.231
6.63	89.6301	35.2783	219.666
6.631	90.7593	35.1257	216.522
6.632	90.6372	35.8887	219.086
6.633	90.9424	35.8582	217.102
6.634	92.7734	35.3699	215.759
6.635	93.3228	35.614	219.452
6.636	92.8955	36.1328	216.034
6.637	92.2241	36.3464	217.316
6.638	91.217	35.3394	218.811
6.639	91.4917	35.1257	216.095
6.64	90.4541	36.0413	218.872
6.641	89.7827	36.5601	216.98
6.642	91.6138	36.4685	215.271
6.643	91.8274	36.1023	218.842
6.644	92.4072	35.6445	215.485
6.645	92.926	35.4919	217.682
6.646	92.1936	35.1868	219.635
6.647	92.926	35.0952	216.766
6.648	91.5222	35.7666	219.513
6.649	90.5151	35.2783	217.438
6.65	90.6677	35.3394	216.461
6.651	90.1489	36.0718	219.055
6.652	90.6677	35.7666	215.24
6.653	90.9729	35.1868	216.827
6.654	91.3391	34.9731	217.651
6.655	93.2007	34.6375	215.21
6.656	91.5222	35.6445	218.628
6.657	90.6067	35.614	216.522
6.658	90.7898	34.9121	215.912
6.659	89.325	34.6069	218.414
6.66	89.1724	34.7595	214.996
6.661	88.6536	35.3088	216.766
6.662	88.5925	34.3323	216.461
6.663	89.8743	34.2407	214.386
6.664	89.2944	35.0952	217.773
6.665	88.4399	34.3323	215.881
6.666	88.6536	33.5999	216.98
6.667	87.9517	33.6914	219.482
6.668	88.0737	34.0271	216.522
6.669	86.6699	34.1187	218.353
6.67	85.8765	32.959	217.682
6.671	87.4023	32.6233	215.637
6.672	86.731	33.905	218.445
6.673	85.968	33.905	214.783
6.674	85.5103	32.9895	215.057
6.675	84.7778	32.0129	216.339
6.676	84.6558	32.196	213.074
6.677	83.6792	32.4707	216.217
6.678	82.6721	31.6162	214.935
6.679	83.9844	31.0364	213.348
6.68	83.3435	31.4331	216.492
6.681	82.489	31.5247	213.654
6.682	82.3364	31.4331	214.05
6.683	82.0007	31.0059	214.996
6.684	82.5806	30.6396	212.158
6.685	80.719	30.2429	214.844
6.686	79.1626	28.8086	213.715
6.687	80.1392	28.1067	213.013
6.688	79.7729	29.1138	216.064
6.689	78.9795	29.6021	212.738
6.69	78.6743	29.3579	212.708
6.691	78.6743	28.4424	213.165
6.692	79.6509	27.8015	210.51
6.693	78.7048	28.5645	213.593
6.694	77.6978	28.4119	212.036
6.695	78.5828	27.2217	211.517
6.696	78.064	27.3743	213.928
6.697	77.4536	27.5574	211.151
6.698	76.6602	27.4048	211.639
6.699	76.6907	27.0691	212.555
6.7	77.3315	26.886	210.083
6.701	76.5686	27.4353	211.884
6.702	75.8057	27.0386	209.381
6.703	76.7822	26.6113	208.496
6.704	76.1414	26.5808	211.365
6.705	75.7141	27.0386	209.045
6.706	74.707	27.4048	210.785
6.707	75.0122	25.9705	211.914
6.708	76.3245	25.4822	210.266
6.709	76.6296	26.5808	213.928
6.71	76.1414	27.4048	211.517
6.711	77.1179	27.9541	210.815
6.712	77.179	27.3438	213.684
6.713	76.416	27.0081	210.327
6.714	75.6531	27.8015	212.006
6.715	75.3784	27.3132	212.952
6.716	77.3926	27.6794	210.815
6.717	77.2095	28.4424	213.562
6.718	76.9653	28.656	211.273
6.719	78.2166	28.7476	210.449
6.72	78.3386	28.717	213.135
6.721	78.8879	28.8391	209.381
6.722	77.8809	28.9917	211.243
6.723	76.9653	28.0762	211.334
6.724	77.7588	28.3203	209.351
6.725	77.6367	29.48	212.494
6.726	76.9653	30.2124	209.473
6.727	77.5146	29.9072	209.137
6.728	77.7893	29.3579	212.006
6.729	78.7048	28.4119	208.801
6.73	78.949	29.1443	211.456
6.731	79.1016	29.1748	211.67
6.732	80.3833	29.1748	209.625
6.733	79.8035	30.304	212.86
6.734	79.2542	30.3955	210.51
6.735	79.834	30.2124	210.449
6.736	79.1931	30.9753	212.555
6.737	80.3528	30.6702	208.954
6.738	80.3833	30.8228	211.334
6.739	81.2988	30.1514	211.426
6.74	83.4045	30.4871	209.503
6.741	83.5571	32.0129	212.769
6.742	83.2214	32.5012	210.48
6.743	82.9163	31.7993	210.449
6.744	82.5806	31.0059	212.28
6.745	83.2214	31.0669	209.564
6.746	83.0688	32.4707	212.25
6.747	82.8247	32.959	210.663
6.748	84.5947	32.1045	209.259
6.749	85.1135	32.2876	213.501
6.75	84.7778	32.6843	211.273
6.751	85.2356	32.7454	212.677
6.752	85.3882	32.6538	214.478
6.753	86.3647	32.6538	211.761
6.754	85.6018	33.5083	214.783
6.755	85.2966	33.2947	213.074
6.756	87.4329	33.0811	212.341
6.757	87.4023	34.0271	215.546
6.758	87.5549	34.7595	212.311
6.759	87.1887	34.668	213.135
6.76	87.5549	33.6914	213.989
6.761	88.9587	34.1492	211.487
6.762	88.9282	35.3088	214.752
6.763	88.7451	35.0647	212.433
6.764	89.6606	34.7595	212.036
6.765	89.7217	34.4543	214.966
6.766	89.6301	34.6069	211.456
6.767	89.2639	35.7056	212.799
6.768	88.2568	35.553	213.44
6.769	89.4775	35.4614	210.785
6.77	89.6301	35.675	214.386
6.771	89.2639	35.2783	212.494
6.772	91.095	35.3394	212.433
6.773	91.4307	35.9802	215.729
6.774	91.98	35.9802	211.975
6.775	91.5222	36.438	213.776
6.776	90.7898	35.7056	214.142
6.777	92.1936	35.2478	211.67
6.778	91.4307	36.377	215.485
6.779	90.5151	36.9263	212.708
6.78	91.7053	36.6211	212.219
6.781	91.9495	36.8347	214.386
6.782	93.3228	36.9873	210.571
6.783	93.3838	37.384	212.982
6.784	93.2312	36.9873	213.348
6.785	95.0317	36.7737	211.487
6.786	94.3909	37.3535	214.935
6.787	93.1702	37.5366	211.975
6.788	93.5059	37.3535	212.341
6.789	92.865	37.4146	214.539
6.79	93.4143	38.0249	211.151
6.791	92.926	38.6047	213.745
6.792	93.5974	37.4756	213.043
6.793	95.0928	36.8652	212.738
6.794	95.3064	37.5977	216.522
6.795	95.0317	38.0249	213.593
6.796	94.8181	38.1165	214.813
6.797	94.3298	37.8418	216.4
6.798	95.6421	37.2925	213.013
6.799	95.3979	38.3301	216.583
6.8	95.3064	38.6658	214.752
6.801	96.9543	38.5437	213.074
6.802	97.0154	38.9709	215.942
6.803	96.4966	39.0625	212.585
6.804	96.1914	39.1541	213.959
6.805	96.0388	38.5132	215.668
6.806	96.9543	38.147	213.104
6.807	96.1304	39.1235	216.675
6.808	96.1304	38.7573	214.539
6.809	97.3816	38.7268	213.837
6.81	97.4121	39.5813	216.278
6.811	97.3816	39.9475	213.104
6.812	96.4661	40.1001	214.294
6.813	96.0999	39.0015	215.332
6.814	96.9238	37.7808	213.348
6.815	96.8933	38.5742	216.858
6.816	96.8628	38.8489	215.424
6.817	98.1445	39.1541	214.447
6.818	98.2971	39.4897	217.316
6.819	97.9614	39.2456	213.623
6.82	97.5647	39.6423	214.752
6.821	97.4731	38.6963	215.546
6.822	97.9004	38.7268	212.799
6.823	97.29	40.0085	216.431
6.824	96.9849	39.7644	213.776
6.825	98.4497	38.9099	213.928
6.826	97.7478	39.6118	216.919
6.827	97.8394	40.1611	213.959
6.828	97.4426	40.2222	215.637
6.829	97.168	38.8489	215.637
6.83	97.8699	38.6353	213.623
6.831	97.4731	39.6729	216.858
6.832	96.6492	40.2222	213.776
6.833	97.1069	39.978	214.447
6.834	96.5881	39.5203	216.705
6.835	97.1375	39.1235	213.898
6.836	96.4355	39.6118	216.339
6.837	96.0693	38.6353	216.248
6.838	96.9543	38.4216	214.691
6.839	96.1609	38.6047	217.896
6.84	94.9707	38.4521	214.508
6.841	95.5811	38.4827	215.82
6.842	95.1843	38.6658	217.407
6.843	95.4285	38.3301	213.47
6.844	94.2688	38.6963	216.248
6.845	94.0247	37.4756	214.905
6.846	95.1538	37.2925	213.837
6.847	94.0857	38.208	216.949
6.848	92.865	38.269	213.593
6.849	92.2852	37.323	214.6
6.85	91.6748	36.377	215.515
6.851	91.9495	36.2244	212.891
6.852	90.9119	37.2925	215.21
6.853	89.7522	37.0178	213.593
6.854	90.332	36.1023	212.799
6.855	90.332	35.7056	216.034
6.856	89.6301	35.6445	213.226
6.857	89.7217	35.3699	214.722
6.858	88.5925	34.9426	215.82
6.859	88.3789	34.5154	213.501
6.86	86.8225	34.5459	216.248
6.861	85.6323	33.1421	214.478
6.862	85.2966	32.6233	213.501
6.863	83.8013	33.2031	216.278
6.864	82.0313	32.959	212.372
6.865	80.4138	31.4331	212.311
6.866	79.2542	30.2734	212.738
6.867	79.4067	29.7546	209.625
6.868	77.7283	30.2429	211.395
6.869	76.2939	29.6326	209.503
6.87	75.8362	28.1677	207.886
6.871	74.0662	27.9846	210.571
6.872	72.2351	28.3508	207.947
6.873	70.8618	28.5645	209.198
6.874	69.7937	27.6184	210.236
6.875	70.4041	26.3977	208.771
6.876	69.519	26.5503	211.639
6.877	69.6411	26.4893	210.602
6.878	71.6248	26.3977	210.968
6.879	71.8079	26.886	213.745
6.88	71.2891	27.2522	210.632
6.881	70.2209	27.2827	211.975
6.882	69.397	26.062	212.86
6.883	70.0989	25.9705	211.304
6.884	69.0308	27.4963	214.783
6.885	68.8782	27.8625	213.135
6.886	70.4956	27.3132	213.074
6.887	71.106	27.6184	215.851
6.888	72.4792	28.3508	212.616
6.889	72.5708	28.8696	214.966
6.89	72.052	28.1982	215.149
6.891	73.2422	27.5269	213.226
6.892	72.0215	28.0762	216.217
6.893	71.167	28.3508	213.379
6.894	71.2585	28.5339	213.135
6.895	70.7092	29.3274	214.966
6.896	71.0754	29.4189	211.609
6.897	71.4417	29.2664	212.921
6.898	71.7163	28.5034	213.531
6.899	73.3643	28.3813	211.456
6.9	72.937	29.541	215.179
6.901	72.5708	29.0222	213.074
6.902	72.6013	28.5339	212.677
6.903	71.4417	29.2053	215.332
6.904	71.0754	29.3884	211.273
6.905	70.4956	29.48	212.433
6.906	70.8923	29.2053	212.067
6.907	72.9065	29.2358	208.801
6.908	73.0896	30.426	211.7
6.909	72.9065	30.8838	208.649
6.91	74.1577	30.1514	208.618
6.911	73.2422	29.3274	210.693
6.912	73.1506	29.2664	208.221
6.913	72.0215	29.8157	210.51
6.914	71.4417	29.6936	209.961
6.915	73.0286	29.6631	207.611
6.916	73.5474	31.1584	210.541
6.917	73.8831	31.5857	206.757
6.918	74.2188	31.4941	207.794
6.919	74.1882	30.2734	209.564
6.92	75.3479	30.0598	207.703
6.921	74.4324	31.1279	211.182
6.922	74.4934	31.189	210.541
6.923	76.2024	30.7922	209.93
6.924	76.4465	31.7993	213.745
6.925	76.8738	32.4402	210.236
6.926	77.301	32.6233	211.517
6.927	77.4841	31.9519	212.189
6.928	79.5898	32.3181	209.503
6.929	79.4373	33.1421	212.494
6.93	79.3762	33.1726	210.419
6.931	80.2002	32.8369	210.175
6.932	80.2002	33.1726	213.806
6.933	80.658	33.3862	210.48
6.934	80.2307	34.0271	212.402
6.935	80.1697	33.4778	212.555
6.936	82.0618	33.5999	209.991
6.937	82.3059	34.3933	213.348
6.938	81.5735	34.7595	210.938
6.939	82.7637	34.4543	210.785
6.94	82.428	34.6985	214.6
6.941	82.9773	34.4543	211.578
6.942	82.5806	34.8816	213.989
6.943	83.0994	34.5764	215.088
6.944	84.7778	34.3018	212.097
6.945	84.3506	35.2173	216.248
6.946	83.5266	35.4004	213.898
6.947	84.5642	35.2478	213.715
6.948	84.7168	35.4919	216.339
6.949	85.0525	35.8582	212.219
6.95	84.7473	36.6516	214.05
6.951	84.4727	35.8582	214.294
6.952	85.968	35.553	212.158
6.953	86.3342	36.5906	215.973
6.954	85.9375	36.8652	213.379
6.955	86.5784	36.3159	213.47
6.956	85.968	36.3159	216.37
6.957	86.0596	36.5906	212.463
6.958	85.2051	37.4146	215.118
6.959	84.4727	37.2925	214.325
6.96	86.5784	36.6821	213.104
6.961	87.0972	37.1399	216.553
6.962	87.616	37.2009	214.081
6.963	87.8906	37.2009	214.661
6.964	87.616	37.262	217.163
6.965	88.1348	37.0789	213.287
6.966	87.7075	37.9028	216.705
6.967	86.5784	37.8418	214.905
6.968	88.0737	37.1399	213.318
6.969	88.2568	37.9333	217.102
6.97	88.7451	38.7268	213.501
6.971	89.9963	39.0625	214.508
6.972	90.0269	38.2996	215.668
6.973	91.156	38.0859	212.738
6.974	90.4236	39.093	216.37
6.975	89.6301	38.6963	215.088
6.976	90.4236	38.5132	213.776
6.977	90.21	38.9709	217.316
6.978	90.271	39.3677	213.776
6.979	90.9119	40.1306	214.813
6.98	90.6982	39.6729	215.698
6.981	92.2852	39.856	212.524
6.982	91.8274	40.1917	215.607
6.983	91.6138	38.7878	213.928
6.984	92.3462	38.6047	213.562
6.985	91.9189	39.6729	217.285
6.986	91.5527	39.917	213.165
6.987	91.7358	39.856	214.661
6.988	91.7358	39.3066	215.79
6.989	93.1091	39.3677	212.524
6.99	93.3533	40.6799	215.729
6.991	93.1702	40.6189	213.165
6.992	94.4214	39.9475	212.311
6.993	93.9026	40.4358	215.881
6.994	93.1396	40.9546	212.036
6.995	92.804	40.802	214.172
6.996	92.4683	40.0696	214.752
6.997	94.3604	39.7644	212.585
6.998	93.8416	40.1306	215.118
6.999	93.3228	41.1682	212.86
7	94.6045	40.9241	212.189
7.001	94.1162	41.626	214.233
7.002	93.5364	41.687	210.846
7.003	93.0481	41.1377	212.86
7.004	91.6748	39.856	213.684
7.005	93.0481	39.3372	212.769
7.006	93.5974	40.863	216.522
7.007	93.5974	41.6565	214.325
7.008	94.635	41.1072	214.233
7.009	94.1772	41.3208	216.705
7.01	94.7571	41.3208	213.104
7.011	93.811	42.2974	215.607
7.012	92.9871	41.4429	214.996
7.013	94.3604	40.4663	213.745
7.014	93.9636	40.6799	217.468
7.015	93.8721	41.0461	214.752
7.016	93.9636	41.1682	215.851
7.017	92.9565	40.5579	217.377
7.018	93.0786	40.1001	213.409
7.019	91.7664	40.5273	215.82
7.02	90.6372	39.6118	213.593
7.021	91.4612	39.093	212.006
7.022	91.095	39.2151	214.661
7.023	90.6372	39.1846	211.7
7.024	90.21	37.9639	212.921
7.025	89.2944	36.4075	214.752
7.026	89.2029	35.7666	211.884
7.027	88.1653	36.7432	214.874
7.028	86.6699	36.2854	212.769
7.029	87.1887	35.2173	210.419
7.03	86.4563	34.9731	213.318
7.031	85.907	34.4543	209.991
7.032	86.0901	34.3323	211.7
7.033	85.3882	33.1421	212.799
7.034	86.0901	32.2876	210.602
7.035	84.7778	32.8979	213.226
7.036	83.8928	32.5012	211.395
7.037	84.5947	32.5317	209.93
7.038	84.0759	32.8064	212.982
7.039	83.7402	33.1726	209.747
7.04	83.313	32.8369	210.632
7.041	83.7097	31.5552	211.334
7.042	85.8154	31.6467	209.412
7.043	85.4187	32.9285	213.074
7.044	84.1675	32.959	210.815
7.045	84.6252	32.196	211.334
7.046	84.0149	31.5552	214.996
7.047	83.6182	32.074	211.487
7.048	83.7402	33.1116	213.47
7.049	83.7097	32.8979	212.982
7.05	86.0291	32.196	210.663
7.051	85.6628	32.8064	214.142
7.052	85.1746	32.6233	211.304
7.053	85.5408	32.0129	211.609
7.054	84.8389	32.1655	214.874
7.055	83.8623	32.3486	210.724
7.056	82.9468	32.959	212.341
7.057	82.6416	32.5928	211.7
7.058	85.1135	32.0129	208.618
7.059	85.6628	32.959	211.67
7.06	85.7544	32.8979	208.13
7.061	86.7615	32.2876	208.069
7.062	86.4868	31.7993	210.205
7.063	86.0291	32.3181	206.909
7.064	84.4116	32.9895	209.045
7.065	82.3975	32.8674	208.405
7.066	83.4045	32.074	206.146
7.067	83.5876	32.196	210.388
7.068	84.1675	32.2876	207.489
7.069	86.1206	32.4402	208.191
7.07	86.853	32.8674	211.365
7.071	88.1042	32.6538	207.733
7.072	87.5549	32.8674	210.083
7.073	86.5173	32.1045	210.419
7.074	86.731	31.7688	208.527
7.075	85.4187	33.0505	212.311
7.076	84.8694	33.1421	209.412
7.077	86.1816	33.1726	209.503
7.078	86.2122	32.7148	211.212
7.079	87.8296	32.7148	208.282
7.08	88.501	33.5693	210.846
7.081	88.6536	33.3862	210.449
7.082	89.7827	32.9285	208.313
7.083	89.2639	33.3252	211.517
7.084	88.1042	33.2947	208.374
7.085	87.7075	33.4473	209.534
7.086	86.8225	33.2642	210.571
7.087	87.9822	33.2031	207.611
7.088	87.7991	33.4778	210.876
7.089	87.4023	32.5623	209.595
7.09	89.8438	32.1045	209.564
7.091	90.0879	33.2642	213.409
7.092	89.8743	33.9966	209.778
7.093	89.1418	33.844	211.548
7.094	88.562	32.3486	212.494
7.095	89.6606	31.9824	209.9
7.096	89.386	33.0811	213.409
7.097	89.2639	33.4167	210.693
7.098	91.1865	33.3252	210.083
7.099	91.5222	33.6304	212.28
7.1	91.8579	34.2407	208.618
7.101	91.3696	34.668	210.449
7.102	90.5457	34.1492	210.785
7.103	91.7969	33.4473	208.16
7.104	91.2781	33.5999	212.097
7.105	90.6982	33.5388	209.503
7.106	91.8274	33.6609	209.595
7.107	91.9189	34.2712	212.86
7.108	92.804	34.7595	209.259
7.109	92.3462	35.2478	212.006
7.11	91.7969	34.3628	211.853
7.111	92.8345	34.0271	209.991
7.112	92.4988	34.729	213.318
7.113	91.6748	34.4543	211.029
7.114	92.3462	33.905	211.456
7.115	92.6819	34.0881	214.539
7.116	93.4753	34.4238	210.632
7.117	93.9941	35.2783	213.226
7.118	93.3228	35.3699	211.975
7.119	94.8792	35.0952	209.106
7.12	93.9941	35.675	212.524
7.121	93.2312	35.4919	209.534
7.122	94.0247	35.1563	209.656
7.123	93.6584	35.553	212.402
7.124	94.8181	35.3699	209.259
7.125	94.635	36.0107	211.975
7.126	94.4824	35.9802	210.999
7.127	96.4661	35.5225	209.412
7.128	96.2524	36.438	212.982
7.129	95.5505	36.499	209.503
7.13	95.2148	36.377	209.839
7.131	94.9097	36.1023	212.067
7.132	95.7031	36.2854	208.954
7.133	95.5505	37.0178	212.097
7.134	95.4895	36.2854	211.609
7.135	97.5342	35.7361	210.815
7.136	97.8088	36.1633	215.332
7.137	97.9309	36.9263	211.334
7.138	98.2361	37.5671	212.341
7.139	97.229	37.6587	213.44
7.14	97.7478	37.6282	209.381
7.141	97.29	38.269	212.372
7.142	96.8628	37.9333	210.327
7.143	99.3042	37.2925	209.808
7.144	100.281	37.7808	213.287
7.145	100.8	38.2385	210.388
7.146	100.433	38.5132	211.853
7.147	100.159	37.9639	212.86
7.148	100.525	37.6587	209.259
7.149	99.3042	38.7878	212.28
7.15	98.2361	38.7878	209.473
7.151	98.999	37.9944	208.557
7.152	100.311	37.7808	211.7
7.153	101.318	38.147	208.374
7.154	101.807	38.9709	210.358
7.155	102.02	39.0015	211.792
7.156	102.753	38.147	208.74
7.157	101.746	38.4521	212.524
7.158	100.616	38.1775	210.968
7.159	101.044	38.3911	209.961
7.16	101.227	39.6118	213.165
7.161	102.081	39.5508	209.595
7.162	102.386	39.6423	211.395
7.163	102.905	39.5203	212.158
7.164	105.011	39.3677	210.144
7.165	103.76	39.917	213.531
7.166	102.844	39.6729	211.67
7.167	103.79	39.093	211.334
7.168	103.394	39.2151	214.05
7.169	103.241	40.2832	210.571
7.17	103.119	41.0461	212.616
7.171	102.386	40.0085	212.067
7.172	104.065	39.3982	210.358
7.173	103.485	39.8254	214.539
7.174	102.661	40.0085	211.792
7.175	103.455	39.5813	212.83
7.176	103.455	39.6423	215.424
7.177	104.736	40.1001	212.769
7.178	104.065	40.9851	215.393
7.179	103.79	40.2222	214.569
7.18	105.286	39.4592	213.104
7.181	105.011	40.2527	217.01
7.182	104.431	40.1306	213.257
7.183	104.492	40.5273	214.05
7.184	104.523	40.0696	215.759
7.185	105.927	39.917	212.463
7.186	105.499	40.741	215.454
7.187	104.919	40.4053	213.715
7.188	106.537	39.7339	211.975
7.189	106.415	40.1001	215.363
7.19	105.499	40.0391	211.456
7.191	104.675	40.4358	212.83
7.192	103.516	40.4053	213.531
7.193	104.431	39.856	210.388
7.194	104.156	40.3442	213.348
7.195	104.004	39.6423	212.097
7.196	105.316	39.0625	210.815
7.197	105.927	39.7949	214.752
7.198	105.804	39.5203	211.426
7.199	105.255	39.5203	212.982
7.2	104.431	39.3677	213.959
7.201	104.95	38.6353	210.999
7.202	104.309	39.0625	214.142
7.203	103.577	39.3982	212.28
7.204	104.614	39.2456	210.938
7.205	104.706	39.2456	213.409
7.206	104.98	39.093	210.419
7.207	105.042	39.1235	211.67
7.208	104.248	38.7573	211.945
7.209	104.919	38.2385	209.473
7.21	103.333	38.5437	211.853
7.211	102.264	38.0249	209.412
7.212	102.966	37.5061	209.106
7.213	102.539	37.7808	211.884
7.214	102.081	38.1165	208.923
7.215	101.166	38.8794	210.785
7.216	101.074	37.9028	210.938
7.217	102.509	36.6516	209.351
7.218	101.99	37.1704	212.769
7.219	101.593	37.323	210.632
7.22	102.112	36.7737	211.151
7.221	101.654	36.3159	213.44
7.222	101.44	35.9497	210.083
7.223	100.189	36.1328	211.761
7.224	98.6938	35.3088	210.602
7.225	98.999	34.6069	207.428
7.226	97.5342	34.0271	208.954
7.227	96.0999	31.8298	204.254
7.228	95.7031	30.3345	203.949
7.229	95.0317	30.2429	204.926
7.23	94.635	29.7546	200.439
7.231	92.5903	29.0833	201.294
7.232	90.5762	27.0996	199.402
7.233	90.3625	25.7263	196.777
7.234	89.2334	26.1841	199.036
7.235	87.6465	26.001	196.503
7.236	87.8296	24.8718	196.747
7.237	88.2874	23.7427	199.768
7.238	88.8062	23.2544	198.12
7.239	89.0808	23.468	201.813
7.24	88.7146	23.0103	203.339
7.241	89.8743	22.5525	202.026
7.242	88.8977	23.1018	205.2
7.243	88.2263	23.407	203.033
7.244	88.3789	23.0408	203.308
7.245	88.1042	23.5596	204.62
7.246	88.4094	23.3154	200.989
7.247	87.9822	23.3154	203.064
7.248	88.0737	21.8201	201.813
7.249	89.4165	21.1487	199.402
7.25	88.5925	20.9656	201.447
7.251	87.7991	21.6675	198.761
7.252	86.9751	21.5149	198.639
7.253	86.853	20.9045	200.043
7.254	87.0056	20.7825	196.594
7.255	87.1277	21.5759	199.036
7.256	86.3342	21.4233	197.906
7.257	87.616	20.4773	197.205
7.258	87.8601	19.8669	201.141
7.259	87.5244	20.1416	199.738
7.26	87.677	20.6299	201.752
7.261	87.1887	20.7825	202.82
7.262	88.6536	20.9656	199.982
7.263	88.5315	21.2708	201.782
7.264	88.2263	20.813	198.7
7.265	89.447	21.637	196.808
7.266	89.6912	21.8201	198.456
7.267	89.2334	21.9421	194.122
7.268	88.9893	22.0032	195.618
7.269	88.9282	21.5454	196.35
7.27	90.5151	21.3013	193.634
7.271	89.7827	22.0337	196.747
7.272	89.1418	22.1863	194.092
7.273	90.6372	21.3623	193.176
7.274	90.7898	21.6064	195.404
7.275	91.2476	21.7285	191.467
7.276	90.8508	22.2473	192.322
7.277	90.3625	22.0642	192.657
7.278	91.2476	21.698	189.819
7.279	89.9048	22.0032	192.749
7.28	89.3555	21.3623	190.979
7.281	90.5151	21.1182	190.735
7.282	91.6443	21.7896	193.39
7.283	92.1021	22.644	189.178
7.284	92.7429	23.0103	190.094
7.285	92.865	22.3389	189.667
7.286	93.8416	22.0642	186.951
7.287	93.4753	23.2849	190.521
7.288	92.7734	23.4985	188.202
7.289	93.5669	23.407	188.11
7.29	94.0552	23.5901	190.765
7.291	95.3369	24.1089	187.805
7.292	95.7947	24.9939	190.491
7.293	95.9778	24.5972	190.765
7.294	98.175	24.353	188.934
7.295	98.114	25.1465	191.833
7.296	97.29	24.8413	189.697
7.297	97.5647	25.0854	190.918
7.298	97.168	25.4517	193.512
7.299	97.168	26.0315	190.399
7.3	97.3206	26.7639	193.268
7.301	97.3206	25.8179	192.78
7.302	99.823	25.0549	191.528
7.303	100.525	26.5198	194.885
7.304	100.555	26.9165	192.017
7.305	100.922	27.1301	193.054
7.306	100.555	26.947	194.58
7.307	101.135	26.7944	191.681
7.308	100.952	28.0151	195.282
7.309	100.25	28.1372	194.122
7.31	102.325	27.5574	192.902
7.311	102.783	27.9846	197.021
7.312	102.875	28.5339	193.909
7.313	103.668	28.595	195.313
7.314	103.821	28.4424	197.052
7.315	104.95	28.2288	194.366
7.316	104.065	29.1138	197.327
7.317	103.577	28.1677	195.77
7.318	104.126	28.0151	194.427
7.319	104.156	28.6255	197.449
7.32	103.699	28.9917	193.512
7.321	103.729	29.48	194.855
7.322	104.37	28.9612	195.404
7.323	105.804	28.1982	192.566
7.324	106.079	29.2358	195.74
7.325	105.682	28.9917	194.031
7.326	107.269	28.1982	193.329
7.327	107.025	28.4729	196.564
7.328	106.628	29.1748	193.268
7.329	106.689	29.8462	194.366
7.33	106.445	29.6326	195.435
7.331	107.269	29.1748	192.688
7.332	106.689	29.9377	196.075
7.333	106.11	30.1514	194.122
7.334	108.398	29.7852	194.183
7.335	108.154	29.7546	197.418
7.336	108.948	30.1208	194.061
7.337	109.07	30.9448	196.014
7.338	109.009	30.8228	196.075
7.339	110.168	30.5176	193.573
7.34	108.673	31.4331	196.228
7.341	106.964	31.4331	192.993
7.342	107.208	31.0974	193.848
7.343	107.147	30.7007	196.35
7.344	108.49	30.7922	193.237
7.345	109.161	32.0129	196.167
7.346	109.619	31.7688	195.496
7.347	111.725	30.8228	194
7.348	110.992	31.3721	197.815
7.349	109.711	31.8604	193.939
7.35	109.924	32.074	194.397
7.351	109.283	31.25	196.716
7.352	109.283	31.311	192.78
7.353	109.253	32.3792	195.587
7.354	109.314	32.135	194.611
7.355	110.931	31.7993	192.719
7.356	110.657	32.1045	196.564
7.357	109.985	31.8909	192.963
7.358	110.107	32.1045	193.878
7.359	109.863	31.5857	195.496
7.36	109.589	31.1584	191.62
7.361	108.368	32.196	194.611
7.362	107.758	32.5317	192.993
7.363	109.161	32.2266	191.345
7.364	108.948	31.5552	195.282
7.365	108.398	31.0669	191.681
7.366	109.009	31.7078	193.39
7.367	108.948	31.8604	195.129
7.368	109.589	31.5857	191.833
7.369	108.246	31.6467	195.251
7.37	107.849	30.8228	193.756
7.371	108.795	30.5786	192.932
7.372	108.795	31.5247	196.747
7.373	108.093	31.5247	192.902
7.374	107.88	31.5247	194.092
7.375	107.697	31.4331	195.892
7.376	108.673	31.6467	193.298
7.377	107.91	32.1045	196.533
7.378	107.605	31.7993	194.489
7.379	108.307	31.6467	194.366
7.38	108.246	31.4026	198.181
7.381	107.971	31.25	194.916
7.382	107.33	32.4402	197.418
7.383	106.689	32.5317	197.632
7.384	107.422	32.4097	195.465
7.385	106.323	32.8064	199.31
7.386	106.049	31.7688	197.662
7.387	107.544	31.4941	197.693
7.388	107.849	31.8604	202.087
7.389	108.49	32.196	198.822
7.39	108.307	32.7759	201.599
7.391	107.635	31.7383	202.179
7.392	108.276	31.7078	200.134
7.393	106.689	32.6843	203.674
7.394	105.438	32.6538	200.836
7.395	106.537	32.2876	201.08
7.396	107.361	32.5012	203.552
7.397	108.276	32.8369	199.768
7.398	108.826	33.4473	202.942
7.399	108.795	33.0811	202.698
7.4	110.077	32.2876	200.623
7.401	108.246	32.6843	203.827
7.402	106.476	32.6538	200.5
7.403	106.323	32.6233	200.745
7.404	105.957	33.0811	202.881
7.405	106.506	32.8674	198.212
7.406	106.689	33.5693	201.385
7.407	107.33	32.7454	200.897
7.408	109.436	31.8298	199.158
7.409	109.039	32.7454	203.125
7.41	108.154	32.5317	199.982
7.411	107.483	32.4097	200.348
7.412	106.598	32.135	202.82
7.413	106.262	32.196	198.822
7.414	106.14	33.5083	201.324
7.415	105.896	33.6609	199.982
7.416	107.544	32.9895	197.845
7.417	107.483	33.4167	201.202
7.418	107.361	33.2031	198.151
7.419	107.635	33.3862	199.158
7.42	107.147	33.1726	201.782
7.421	107.361	33.1421	198.181
7.422	106.689	33.5083	201.447
7.423	105.804	33.3557	199.524
7.424	106.934	33.5388	197.998
7.425	106.384	34.3323	200.806
7.426	105.896	34.3933	197.021
7.427	105.347	34.1187	198.547
7.428	105.133	33.3557	200.409
7.429	105.896	33.2336	197.815
7.43	105.194	34.2712	202.484
7.431	104.462	34.0881	200.348
7.432	105.499	33.4473	200.348
7.433	105.408	33.4778	203.949
7.434	104.828	33.8745	200.348
7.435	104.736	34.5764	202.789
7.436	104.431	34.729	202.972
7.437	105.682	34.4238	199.921
7.438	104.034	34.8511	203.888
7.439	103.21	34.5154	201.63
7.44	103.851	33.8745	201.691
7.441	103.241	33.5083	205.902
7.442	102.753	33.2642	202.209
7.443	101.837	33.5999	204.803
7.444	100.677	33.4167	204.346
7.445	100.952	33.3557	200.592
7.446	98.5413	33.8135	203.369
7.447	96.1304	33.2642	199.951
7.448	95.4895	31.9824	200.043
7.449	94.7876	31.3721	203.583
7.45	94.7266	31.4636	201.05
7.451	94.9707	32.3181	203.735
7.452	95.1843	31.6162	204.62
7.453	96.344	31.1279	202.972
7.454	95.9473	31.8604	206.543
7.455	94.574	32.1655	204.193
7.456	94.5129	31.9824	204.254
7.457	93.5974	31.8604	207.489
7.458	93.7805	32.0129	204.498
7.459	94.1772	32.8979	207.062
7.46	94.6655	32.7454	207.672
7.461	97.0459	32.8674	206.024
7.462	97.1985	33.3862	209.93
7.463	97.7173	32.8979	207.214
7.464	97.7783	32.9895	207.855
7.465	96.8628	33.02	209.167
7.466	96.7407	33.2336	205.719
7.467	95.7642	34.6375	207.367
7.468	94.635	34.2407	206.39
7.469	95.4285	33.3557	204.956
7.47	95.3064	33.5999	208.801
7.471	95.2454	33.5693	206.024
7.472	96.2219	33.8745	208.099
7.473	96.5576	33.5999	209.625
7.474	97.7478	33.6304	206.146
7.475	96.5271	34.6985	208.893
7.476	95.2148	34.2712	207.336
7.477	95.5505	33.5999	205.627
7.478	94.574	34.0271	208.923
7.479	94.0552	34.0576	205.353
7.48	94.6045	34.3933	206.665
7.481	94.8486	34.2407	207.611
7.482	96.7102	34.1797	203.979
7.483	96.5881	35.3699	207.275
7.484	95.6116	35.1563	204.498
7.485	95.9167	34.2712	203.064
7.486	94.4519	34.1187	206.085
7.487	92.865	34.4238	202.423
7.488	92.6514	34.6375	203.979
7.489	92.3157	34.9121	205.017
7.49	93.9026	35.3088	202.026
7.491	93.5974	36.2244	205.231
7.492	93.9941	35.0342	203.705
7.493	95.1538	34.6375	203.094
7.494	95.2148	35.4919	206.787
7.495	94.1467	35.4309	202.82
7.496	93.5059	35.1257	204.651
7.497	93.1091	34.6375	206.024
7.498	93.811	34.4543	203.278
7.499	94.0857	36.7126	205.841
7.5	94.0857	36.7126	203.796
7.501	95.3979	35.9497	201.965
7.502	95.459	35.7056	205.536
7.503	95.9473	35.7056	202.057
7.504	95.6726	36.4685	203.949
7.505	95.4285	36.3464	204.62
7.506	96.3745	35.8887	201.538
7.507	95.4285	36.3464	205.139
7.508	94.2383	36.8347	202.454
7.509	94.7571	36.9873	202.393
7.51	94.5129	36.8652	204.681
7.511	95.1538	36.8652	201.63
7.512	95.1843	36.6821	204.224
7.513	95.5505	35.9497	205.292
7.514	96.5576	35.9192	204.071
7.515	97.0459	37.384	208.313
7.516	95.6726	37.2314	205.414
7.517	95.9778	36.0413	205.902
7.518	96.1304	35.9497	208.832
7.519	96.8018	36.6821	205.109
7.52	96.0999	37.9944	206.818
7.521	95.5505	37.6587	206.024
7.522	97.168	35.9802	203.857
7.523	97.3206	36.2244	207.672
7.524	95.7642	37.2925	204.285
7.525	95.2454	37.1399	205.444
7.526	94.5435	36.1023	207.611
7.527	95.5505	36.0718	204.254
7.528	94.6045	37.0178	207.062
7.529	93.5364	36.9263	205.658
7.53	94.8181	36.6821	203.857
7.531	94.6045	37.2925	207.123
7.532	94.0857	36.8652	204.254
7.533	93.3838	36.1938	205.627
7.534	92.865	35.614	208.405
7.535	93.6279	35.2783	205.231
7.536	93.2922	37.4146	208.405
7.537	92.6819	37.0178	206.97
7.538	94.2383	36.0413	204.529
7.539	94.4519	35.9497	207.733
7.54	93.7805	36.1328	204.437
7.541	93.5669	36.6211	205.322
7.542	93.3228	36.499	206.879
7.543	94.4519	36.2244	203.308
7.544	93.6279	37.2314	206.36
7.545	92.926	37.2009	204.529
7.546	94.3909	36.8042	203.522
7.547	95.0317	37.0178	206.512
7.548	94.7266	36.9873	203.369
7.549	94.4824	37.2009	204.254
7.55	93.8721	36.6821	205.109
7.551	95.1538	36.6821	201.935
7.552	94.635	38.147	205.078
7.553	93.1396	38.0249	202.454
7.554	93.9026	36.7432	202.362
7.555	94.2688	36.7737	205.933
7.556	94.7876	37.0789	202.454
7.557	94.9402	37.6587	204.102
7.558	94.7571	37.4756	204.62
7.559	96.4966	37.0178	201.691
7.56	95.2759	38.3301	204.956
7.561	94.4214	37.9028	202.484
7.562	94.5435	37.2314	201.874
7.563	94.5435	37.2314	205.139
7.564	95.1843	37.6282	201.233
7.565	95.0012	38.5132	203.43
7.566	95.2454	38.5742	203.4
7.567	97.29	38.2385	200.714
7.568	97.3206	38.7573	204.437
7.569	96.2524	38.6353	201.935
7.57	96.405	38.3301	202.118
7.571	95.7947	38.0249	204.926
7.572	96.4966	38.2996	201.569
7.573	95.8557	39.3982	203.888
7.574	95.3674	39.3982	203.4
7.575	96.6797	38.8794	201.141
7.576	96.3135	39.5203	204.742
7.577	95.52	39.1235	202.24
7.578	96.2524	38.6963	202.606
7.579	96.4661	38.5742	206.085
7.58	97.3511	38.9099	202.423
7.581	97.0459	40.1611	205.414
7.582	96.3745	39.917	205.658
7.583	97.4731	39.4897	203.217
7.584	96.8933	40.1001	207.458
7.585	95.6421	39.8865	204.651
7.586	95.6726	39.6118	204.803
7.587	95.5505	39.7644	207.306
7.588	97.2595	39.8865	204.437
7.589	97.6563	40.4053	207.184
7.59	97.3816	40.2832	206.848
7.591	98.5413	39.978	205.139
7.592	98.1445	40.2832	207.947
7.593	97.1069	39.856	204.773
7.594	96.0999	39.8254	205.505
7.595	94.8792	39.7949	206.482
7.596	95.8862	39.4897	203.461
7.597	95.52	40.3137	206.787
7.598	95.1538	39.917	204.926
7.599	96.7407	39.6118	204.529
7.6	97.4731	39.7034	208.16
7.601	97.3816	39.4897	205.17
7.602	96.5576	39.9475	206.818
7.603	96.0693	39.1846	208.344
7.604	97.1069	38.4827	205.292
7.605	96.2524	39.8254	208.862
7.606	95.5505	40.3442	206.451
7.607	97.0154	40.0696	205.017
7.608	97.0459	39.9475	208.527
7.609	97.229	39.8254	204.376
7.61	96.9849	39.917	206.39
7.611	96.8933	39.8254	207.428
7.612	98.4802	39.6729	204.346
7.613	97.6563	39.978	207.092
7.614	96.1304	39.4592	204.62
7.615	95.8557	39.3372	203.522
7.616	95.6116	39.5203	206.543
7.617	95.1538	39.8865	202.057
7.618	95.0623	40.4358	204.285
7.619	94.696	39.5203	204.681
7.62	96.4661	38.7573	202.454
7.621	96.4661	39.7339	206.635
7.622	95.1843	39.7339	204.651
7.623	95.2148	39.4287	204.407
7.624	94.8181	39.2456	208.13
7.625	95.2759	38.6047	204.712
7.626	94.6655	39.3066	206.757
7.627	93.7195	39.5813	206.787
7.628	94.7266	39.5508	203.552
7.629	94.6045	40.0085	206.482
7.63	93.8416	39.856	203.827
7.631	94.3298	39.5813	203.217
7.632	94.0857	39.2761	206.146
7.633	94.9402	38.6658	203.156
7.634	94.2688	39.5508	205.566
7.635	93.4753	39.2151	204.651
7.636	94.4824	39.2151	202.82
7.637	94.1467	40.2527	205.811
7.638	92.5903	40.1306	202.545
7.639	91.7358	39.8254	203.217
7.64	91.4001	38.9099	205.719
7.641	93.0481	38.3911	203.461
7.642	93.5059	39.856	207.062
7.643	93.3838	40.0085	206.635
7.644	95.2148	39.1541	205.231
7.645	94.7876	39.0015	209.259
7.646	93.4448	39.2151	206.024
7.647	92.7429	39.7949	206.573
7.648	91.6748	39.5203	208.038
7.649	92.6514	39.093	204.376
7.65	92.6208	39.917	207.153
7.651	92.6208	39.9475	205.566
7.652	94.635	39.7949	204.62
7.653	94.9402	40.2222	207.916
7.654	94.6045	39.8254	204.468
7.655	93.4143	39.6423	205.719
7.656	92.041	39.093	207.123
7.657	92.7429	39.1235	204.193
7.658	92.1936	41.0461	207.153
7.659	91.2781	41.1987	204.773
7.66	91.8884	40.3137	204.285
7.661	92.6514	39.6729	207.947
7.662	93.5059	39.4287	205.444
7.663	93.7195	40.2222	208.038
7.664	93.6279	39.8865	209.595
7.665	94.1772	39.3066	206.635
7.666	93.4753	40.4358	209.808
7.667	92.0105	40.4968	207.672
7.668	92.2546	40.3137	206.085
7.669	92.1021	40.4358	209.106
7.67	92.2852	40.1917	205.597
7.671	92.2852	40.2832	207.062
7.672	92.9871	40.3748	208.557
7.673	95.0012	40.4358	205.658
7.674	94.696	41.5039	208.649
7.675	93.2922	41.4124	207.184
7.676	93.3228	40.8325	206.268
7.677	92.6819	40.5579	209.198
7.678	92.2241	40.6799	205.627
7.679	92.041	41.4429	207.794
7.68	91.6748	41.1682	207.947
7.681	92.9871	40.4663	206.116
7.682	92.865	41.4429	209.686
7.683	91.9495	41.1682	207.336
7.684	92.2241	40.6189	207.977
7.685	91.8579	40.9241	210.846
7.686	92.4072	40.6189	206.94
7.687	91.5222	40.8936	209.167
7.688	90.9424	40.5579	208.984
7.689	92.7429	39.8865	207.031
7.69	92.7429	41.4429	210.358
7.691	91.7053	41.4734	207.336
7.692	91.1255	41.3818	207.062
7.693	90.9119	41.1072	208.984
7.694	91.9189	40.6799	205.811
7.695	91.4307	41.687	208.038
7.696	90.6982	41.2292	207.397
7.697	91.7664	40.6189	205.292
7.698	91.6443	41.0461	208.679
7.699	90.4846	40.5884	205.719
7.7	89.2944	40.741	206.482
7.701	88.0432	40.741	208.344
7.702	88.6841	40.4358	205.261
7.703	87.7991	41.3818	207.275
7.704	87.9211	40.4968	206.329
7.705	88.8977	39.4897	204.254
7.706	89.5691	40.0696	208.13
7.707	89.0808	40.1917	205.048
7.708	88.7756	40.1001	205.383
7.709	87.7686	39.1235	207.397
7.71	87.616	38.9099	204.742
7.711	86.3953	40.5579	207.184
7.712	85.3271	40.9546	205.78
7.713	86.1206	40.1917	203.705
7.714	86.792	40.1917	206.94
7.715	87.0667	40.1001	203.857
7.716	87.0972	40.3442	205.139
7.717	87.5549	39.9475	206.818
7.718	88.5925	39.1235	204.254
7.719	87.4329	39.8865	207.397
7.72	85.6323	39.9475	205.444
7.721	85.3271	39.978	204.956
7.722	84.1064	39.9475	206.573
7.723	83.9844	39.5508	203.522
7.724	83.4045	39.856	204.285
7.725	83.8928	39.0625	205.414
7.726	85.7849	37.9028	203.522
7.727	85.907	38.7268	206.787
7.728	84.8999	39.1846	204.834
7.729	84.6863	38.7878	204.62
7.73	84.0149	38.2996	207.214
7.731	82.7332	37.7808	204.071
7.732	81.3904	38.5742	206.024
7.733	81.2378	38.6353	205.902
7.734	83.0383	37.9944	203.613
7.735	83.7097	38.6353	206.818
7.736	83.6487	38.7268	204.681
7.737	84.4421	38.3301	205.017
7.738	84.1675	38.3911	207.733
7.739	84.2896	38.1775	204.895
7.74	83.1604	38.4827	206.635
7.741	82.3364	37.7197	206.177
7.742	83.252	37.8113	203.766
7.743	82.7332	39.1235	206.696
7.744	81.8787	39.1846	203.491
7.745	82.1838	38.6353	203.278
7.746	82.8552	38.0249	205.841
7.747	83.6182	37.8418	203.461
7.748	83.4656	38.7573	205.841
7.749	83.1909	38.5437	206.329
7.75	83.8013	37.9944	204.468
7.751	83.374	38.2385	207.367
7.752	81.9397	38.2385	204.59
7.753	82.3059	38.5132	204.742
7.754	81.8176	38.8794	206.696
7.755	82.7637	39.032	203.064
7.756	82.7942	39.3372	205.261
7.757	82.6721	38.5132	204.895
7.758	84.0454	38.3606	203.186
7.759	84.1064	39.5203	206.512
7.76	83.1299	39.2761	203.796
7.761	82.1838	38.6963	203.705
7.762	81.1462	38.147	204.834
7.763	82.7332	38.0554	201.813
7.764	82.428	39.8254	204.224
7.765	81.6956	40.2222	202.301
7.766	82.55	39.7949	200.928
7.767	82.8247	39.2761	203.827
7.768	82.3975	38.4521	202.332
7.769	81.665	38.7573	203.644
7.77	81.4209	38.7268	205.536
7.771	82.7637	38.2996	203.522
7.772	82.7026	39.2456	206.451
7.773	81.9702	39.7339	204.803
7.774	82.9468	39.3066	203.369
7.775	82.9468	40.4358	206.085
7.776	82.7026	40.1611	202.606
7.777	81.8481	40.0391	203.186
7.778	82.2449	39.032	204.59
7.779	83.4961	38.8489	202.332
7.78	83.7708	39.8254	205.17
7.781	82.6111	39.978	203.522
7.782	82.9163	39.7644	202.484
7.783	83.0994	39.8865	204.742
7.784	82.7026	39.917	201.355
7.785	81.8787	40.802	201.935
7.786	80.658	40.3442	202.606
7.787	81.7566	39.8865	200.531
7.788	81.665	39.856	204.193
7.789	80.9326	39.4897	203.003
7.79	81.5125	39.1846	203.735
7.791	81.5125	39.6423	206.543
7.792	82.0618	39.7949	203.522
7.793	80.9631	40.2222	204.742
7.794	80.8105	39.3066	205.2
7.795	81.9702	38.6353	202.057
7.796	81.2988	39.9475	205.688
7.797	79.834	40.0085	203.003
7.798	78.3691	38.6047	202.026
7.799	77.6978	37.5977	204.315
7.8	78.3081	37.3535	201.111
7.801	77.0874	38.5742	203.033
7.802	76.3245	38.208	201.874
7.803	76.6907	37.2925	199.188
7.804	75.8972	37.262	201.63
7.805	74.2493	37.5671	198.822
7.806	73.3948	37.2314	198.792
7.807	71.7468	36.6821	201.385
7.808	71.2585	35.3394	199.036
7.809	70.5566	35.4919	201.935
7.81	70.3735	35.4004	201.935
7.811	71.8384	34.9731	200.836
7.812	71.5332	35.2783	203.583
7.813	70.4041	34.8816	201.202
7.814	69.0308	34.8206	201.111
7.815	68.4204	34.4543	203.156
7.816	68.6035	33.6914	200.195
7.817	67.1997	34.6375	202.209
7.818	66.2231	34.668	201.385
7.819	67.0471	33.9661	200.531
7.82	67.3218	34.8206	203.4
7.821	67.2302	34.9121	200.684
7.822	66.7419	34.8206	200.867
7.823	66.6504	33.9966	202.576
7.824	67.5659	33.2336	200.195
7.825	66.5894	33.9355	202.24
7.826	65.0024	34.2712	200.592
7.827	65.033	33.9355	199.677
7.828	64.3616	34.4543	202.271
7.829	63.7512	34.3933	199.646
7.83	63.2935	34.4849	200.073
7.831	63.2935	33.5388	201.874
7.832	64.6973	32.5928	199.615
7.833	64.8804	33.3252	202.911
7.834	64.209	33.5999	201.752
7.835	64.7278	33.02	199.89
7.836	63.5681	33.2031	202.209
7.837	61.9202	33.0505	199.188
7.838	60.4858	33.3862	199.219
7.839	60.4858	33.1726	200.531
7.84	61.7065	32.8674	197.174
7.841	62.1033	33.4167	199.219
7.842	61.7676	33.4778	197.876
7.843	62.8662	32.8979	196.899
7.844	62.1948	33.1421	199.646
7.845	61.4929	33.02	197.357
7.846	59.9365	32.959	197.662
7.847	58.7769	32.196	198.273
7.848	60.1807	31.8909	196.106
7.849	60.3943	33.7219	197.906
7.85	59.4788	34.0271	195.984
7.851	59.4482	33.2642	195.16
7.852	59.2346	32.3181	197.968
7.853	59.9976	31.4941	196.198
7.854	59.8145	32.4097	197.54
7.855	59.021	32.7148	198.212
7.856	60.1501	32.7454	195.923
7.857	59.7534	33.2031	198.517
7.858	59.1125	33.3557	196.259
7.859	59.4177	33.4778	195.74
7.86	59.1125	33.1116	198.059
7.861	59.845	32.6233	195.282
7.862	58.8379	33.4778	196.716
7.863	58.7463	33.5083	196.93
7.864	60.5469	33.1726	195.16
7.865	60.6079	34.3323	198.242
7.866	59.906	34.3628	195.923
7.867	59.2651	33.7524	195.465
7.868	58.9294	32.4707	196.96
7.869	59.7534	31.9214	194.061
7.87	58.8684	33.5388	195.892
7.871	57.8918	34.2102	195.374
7.872	58.136	33.6609	193.665
7.873	58.3496	33.4167	196.808
7.874	58.3496	33.2947	194.977
7.875	58.5938	33.5999	195.007
7.876	58.5632	33.7219	197.357
7.877	59.7839	32.7454	194.458
7.878	59.1431	33.4167	196.533
7.879	58.5938	33.5083	195.984
7.88	59.4788	33.3252	194.336
7.881	58.8684	34.0576	197.693
7.882	57.9224	33.9661	195.007
7.883	57.0679	33.4778	195.221
7.884	57.2815	32.8979	197.021
7.885	59.2346	32.5012	194.55
7.886	59.0515	33.844	196.625
7.887	58.6853	34.3933	195.251
7.888	59.4177	33.5693	193.787
7.889	58.6243	33.2947	196.411
7.89	57.8613	33.1421	193.481
7.891	56.5491	33.6304	194.275
7.892	56.0303	33.6609	195.435
7.893	57.251	33.02	192.81
7.894	57.1594	33.7219	195.282
7.895	56.8542	33.8135	194.214
7.896	58.0444	33.3862	193.39
7.897	58.075	33.7524	196.259
7.898	58.197	33.3862	194.275
7.899	57.5256	33.4473	195.496
7.9	57.0679	33.3252	196.716
7.901	58.5632	33.2947	194.702
7.902	58.3191	34.6985	197.113
7.903	57.7393	35.0647	195.831
7.904	58.2886	34.3323	194.55
7.905	58.8684	34.729	197.083
7.906	59.5703	34.729	194.366
7.907	59.3262	35.3699	195.343
7.908	59.2957	34.9731	195.801
7.909	60.5164	34.4238	193.481
7.91	60.73	35.1868	196.259
7.911	59.6313	35.7666	194.122
7.912	59.3262	35.8582	193.115
7.913	58.96	36.1023	195.221
7.914	59.4788	35.9192	192.2
7.915	59.3567	36.1938	192.963
7.916	59.3262	35.614	194.336
7.917	61.2183	35.4614	192.139
7.918	62.439	36.1938	195.404
7.919	61.676	36.4075	194.031
7.92	61.7065	35.9802	193.115
7.921	61.2793	35.9497	195.77
7.922	61.4319	35.7361	192.749
7.923	61.0046	36.5295	193.726
7.924	60.6384	36.8042	194
7.925	61.7981	36.5295	191.223
7.926	62.7441	36.8958	193.39
7.927	62.6831	37.1399	191.711
7.928	62.8967	36.9568	191.193
7.929	62.8967	36.9873	193.39
7.93	63.7817	36.438	190.948
7.931	62.8357	36.9568	192.566
7.932	61.9812	37.4146	191.895
7.933	63.7207	37.3535	190.033
7.934	64.0259	38.3301	192.78
7.935	63.1714	39.0625	190.186
7.936	62.8052	38.7268	190.826
7.937	62.8052	37.384	193.39
7.938	64.3311	36.2244	192.078
7.939	64.2395	37.9333	195.099
7.94	64.209	38.9099	195.068
7.941	65.979	38.5132	193.726
7.942	66.1316	38.8794	196.564
7.943	65.979	39.093	193.756
7.944	64.9109	39.2456	194.489
7.945	65.0024	38.4827	196.106
7.946	66.6809	37.9639	193.512
7.947	66.5588	39.5813	195.709
7.948	65.9485	39.7949	194.122
7.949	66.8945	39.3982	193.176
7.95	67.0166	39.7644	196.198
7.951	67.1082	40.0391	193.085
7.952	66.0095	40.1306	193.695
7.953	65.0024	39.1235	195.068
7.954	66.1621	37.8418	192.322
7.955	66.2537	38.7573	195.557
7.956	65.5518	39.7339	194.061
7.957	65.5518	39.978	193.359
7.958	65.4602	39.5508	196.35
7.959	65.4602	38.8794	194.031
7.96	65.1855	39.3372	195.221
7.961	64.8804	38.6658	196.503
7.962	66.1316	37.7502	193.512
7.963	66.1316	38.3606	196.32
7.964	64.7278	38.7573	194.519
7.965	64.5142	38.269	193.176
7.966	63.7817	38.1165	195.862
7.967	63.4766	37.323	192.535
7.968	61.7676	37.6282	192.719
7.969	60.9741	37.0789	192.871
7.97	62.2864	36.6821	190.125
7.971	62.0728	37.5061	192.139
7.972	60.9131	36.9263	190.094
7.973	60.5774	35.9497	189.941
7.974	59.6008	35.2783	192.261
7.975	59.8145	35.2783	190.399
7.976	58.5632	36.5601	191.071
7.977	56.9458	36.1633	190.826
7.978	57.6172	34.9426	189.514
7.979	57.5867	35.2173	192.413
7.98	57.7087	35.4309	190.735
7.981	58.5938	35.2478	191.284
7.982	59.5093	34.668	194.183
7.983	60.8521	34.3018	192.078
7.984	60.1196	35.675	194.122
7.985	59.0515	35.8887	193.573
7.986	60.0891	35.614	191.589
7.987	59.5398	36.1938	194.55
7.988	58.2581	36.499	192.017
7.989	57.8003	36.499	192.169
7.99	58.5327	36.2549	193.787
7.991	61.5234	35.7056	191.04
7.992	62.0728	36.7126	193.542
7.993	61.4014	37.0789	193.146
7.994	62.0117	36.5295	192.078
7.995	61.4624	36.4685	194.244
7.996	59.967	36.6211	191.65
7.997	59.082	36.9873	191.559
7.998	58.1665	37.0483	192.749
7.999	59.5398	36.0718	189.636
8	59.9976	36.4075	191.895
8.001	60.1501	36.4075	191.345
8.002	61.4319	35.8582	190.399
8.003	61.9812	36.0107	194
8.004	61.2183	36.1328	190.979
8.005	59.9976	36.2244	190.491
8.006	58.8379	35.7971	191.772
8.007	59.3872	35.3088	188.568
8.008	58.96	36.0718	190.735
8.009	59.021	36.5601	189.819
8.01	60.6079	35.7666	188.385
8.011	61.0962	36.2244	191.284
8.012	61.615	36.1633	188.934
8.013	60.73	36.0413	189.148
8.014	59.7229	35.7666	190.369
8.015	60.73	35.0647	187.958
8.016	60.2112	35.6445	190.216
8.017	58.6548	35.8887	188.202
8.018	59.5093	35.4309	187.103
8.019	59.7229	35.9192	189.056
8.02	60.4248	35.9802	186.584
8.021	59.9976	35.9192	187.714
8.022	59.6008	35.1257	189.301
8.023	61.0962	34.1492	188.11
8.024	61.7065	35.4614	191.376
8.025	61.1267	36.8652	189.789
8.026	61.2183	36.1938	188.843
8.027	61.1572	36.2244	191.681
8.028	61.8896	35.7971	189.026
8.029	61.9812	36.7432	190.735
8.03	62.1643	37.0789	191.498
8.031	63.9038	36.4685	189.178
8.032	64.9414	37.1094	192.749
8.033	64.3921	37.3535	191.071
8.034	64.4531	37.2314	191.284
8.035	64.1785	37.6282	193.848
8.036	65.3076	37.1399	190.857
8.037	64.8499	37.384	192.261
8.038	64.3311	37.8723	191.559
8.039	66.2842	37.6892	189.728
8.04	66.5588	39.032	192.413
8.041	66.4063	39.7034	189.941
8.042	65.9485	39.1541	189.575
8.043	66.1316	37.6892	192.902
8.044	67.0471	37.1094	190.613
8.045	66.9861	38.8794	193.481
8.046	66.1621	39.6423	192.261
8.047	67.9932	38.6658	190.613
8.048	68.6646	39.2151	193.481
8.049	68.6646	39.5813	191.193
8.05	68.4814	40.0696	190.948
8.051	68.8171	39.6423	193.481
8.052	69.7937	38.8794	190.277
8.053	69.397	40.0085	192.78
8.054	68.3289	40.4968	191.956
8.055	69.2444	39.7339	189.941
8.056	69.9158	39.856	193.085
8.057	70.5872	40.6189	190.369
8.058	70.6787	41.1682	189.88
8.059	70.4651	40.863	190.796
8.06	72.7539	39.8865	187.805
8.061	72.2046	40.8325	190.216
8.062	70.3735	41.4124	189.331
8.063	70.6177	40.802	188.751
8.064	70.7703	41.1377	191.833
8.065	71.2585	41.0767	189.24
8.066	71.2891	41.5955	190.674
8.067	71.6553	41.1682	192.535
8.068	74.4019	40.5579	190.308
8.069	75.1343	41.5955	193.542
8.07	74.4629	41.9617	191.925
8.071	74.8901	42.0227	190.735
8.072	74.6155	42.4194	194.305
8.073	74.9207	42.6941	190.857
8.074	74.2493	43.2434	192.322
8.075	73.5474	42.9993	192.81
8.076	76.6602	42.4194	189.972
8.077	77.9419	42.9993	193.787
8.078	78.125	43.396	192.261
8.079	78.7354	43.7012	191.528
8.08	78.3691	43.9758	194.58
8.081	78.3081	43.7317	191.376
8.082	77.5146	44.7083	192.993
8.083	76.1108	44.7998	193.085
8.084	77.6978	44.0674	190.887
8.085	78.3386	44.5557	194.855
8.086	79.4067	44.4641	193.176
8.087	80.3528	44.1589	193.512
8.088	81.0547	44.5251	197.021
8.089	82.0313	44.7083	193.298
8.09	81.4514	45.3491	195.496
8.091	80.1392	44.8914	195.404
8.092	80.9631	44.1895	193.146
8.093	80.9937	45.0439	196.503
8.094	80.9021	45.7764	194.336
8.095	81.665	45.7458	193.573
8.096	81.665	45.7153	196.167
8.097	83.374	45.3491	192.841
8.098	83.4351	46.0815	195.19
8.099	82.6111	46.3562	195.618
8.1	83.6792	46.2952	193.054
8.101	84.198	46.5698	196.32
8.102	83.6792	46.814	193.634
8.103	83.7402	47.0581	193.756
8.104	83.5571	46.9971	196.289
8.105	84.5947	46.3562	193.634
8.106	84.0149	47.0886	196.655
8.107	82.8857	46.7224	196.472
8.108	84.259	46.1731	195.496
8.109	85.5103	47.1497	199.402
8.11	85.5713	48.0347	196.167
8.111	85.6323	48.1567	196.899
8.112	85.2051	47.2717	199.005
8.113	87.3108	46.4478	195.709
8.114	87.2498	47.9431	199.219
8.115	86.2427	48.0347	197.449
8.116	87.0972	48.0042	196.32
8.117	87.3718	48.3704	199.646
8.118	88.1348	49.1333	196.198
8.119	87.6465	49.7437	196.93
8.12	87.7075	49.2249	198.669
8.121	89.8132	48.1873	195.496
8.122	90.3931	48.4924	198.914
8.123	89.7217	48.8281	197.571
8.124	90.1184	48.8892	196.838
8.125	89.6301	49.4995	200.104
8.126	89.5386	49.8047	196.808
8.127	88.9587	50.2625	198.059
8.128	88.623	49.1333	198.883
8.129	90.7593	48.0652	196.381
8.13	91.5833	49.2859	199.829
8.131	91.1255	50.1099	197.693
8.132	91.8274	49.2249	197.083
8.133	91.4001	48.8586	200.165
8.134	91.7358	48.6755	196.899
8.135	90.7898	49.9878	198.944
8.136	89.6912	50.1709	199.554
8.137	91.4001	49.1638	196.014
8.138	91.4612	49.469	199.646
8.139	91.3391	49.7742	197.601
8.14	92.0715	49.53	197.205
8.141	91.4917	49.7131	200.165
8.142	91.9495	49.2554	196.35
8.143	90.6372	49.1333	198.486
8.144	88.2263	48.4009	198.181
8.145	88.7756	47.6074	196.045
8.146	88.1348	48.0347	199.402
8.147	87.0972	47.9431	195.679
8.148	85.7239	47.3633	195.587
8.149	84.2896	46.2341	197.571
8.15	84.259	44.6777	194.366
8.151	82.2449	44.7083	197.021
8.152	80.4138	43.9148	195.923
8.153	80.658	42.9688	193.634
8.154	80.0171	42.9993	196.96
8.155	78.7354	42.572	193.878
8.156	77.7588	42.1448	194.397
8.157	76.5686	41.748	196.808
8.158	77.1179	41.1682	194.305
8.159	76.9958	41.3513	197.205
8.16	76.2939	40.8325	196.503
8.161	77.8503	40.7715	195.709
8.162	78.4302	41.5039	200.256
8.163	78.9185	41.3208	198.242
8.164	78.3691	41.2903	199.921
8.165	77.7588	40.9851	201.965
8.166	79.7729	40.1611	199.921
8.167	79.4067	41.626	202.393
8.168	78.2776	41.9617	201.263
8.169	78.7964	41.3513	200.012
8.17	78.8269	40.9241	203.796
8.171	78.8879	41.0767	200.867
8.172	78.7964	41.6565	202.118
8.173	78.186	41.1072	203.857
8.174	78.7964	40.0696	200.592
8.175	78.8574	40.2222	203.125
8.176	77.7283	39.8865	202.057
8.177	77.8503	39.917	200.073
8.178	76.9958	40.4053	203.735
8.179	76.4465	40.3442	200.073
8.18	76.355	39.4897	200.806
8.181	76.0193	39.3066	202.362
8.182	77.7893	39.032	199.188
8.183	78.0945	39.8865	201.965
8.184	77.301	40.1917	200.684
8.185	77.7893	39.5203	199.097
8.186	77.1484	38.7573	201.996
8.187	76.8127	38.9099	198.273
8.188	75.7141	40.2832	199.585
8.189	74.1272	39.8254	199.158
8.19	75.0732	38.4827	196.747
8.191	76.2939	39.093	199.89
8.192	76.0193	39.4592	197.693
8.193	76.8127	39.3372	197.266
8.194	76.7212	39.5203	200.684
8.195	77.6672	39.3066	197.083
8.196	77.2095	39.856	199.707
8.197	75.9888	39.2761	199.402
8.198	77.7588	38.4827	197.174
8.199	78.4607	39.7644	201.141
8.2	78.186	40.4663	198.242
8.201	79.071	40.2527	198.151
8.202	78.6133	40.4358	200.531
8.203	80.2917	40.4358	196.503
8.204	79.7424	41.1072	198.853
8.205	79.0405	40.3442	198.517
8.206	80.0476	40.1917	196.594
8.207	80.7495	40.863	200.409
8.208	80.78	40.9546	197.449
8.209	81.4514	41.3208	197.632
8.21	81.2073	41.5039	199.86
8.211	81.9397	41.5039	196.289
8.212	81.604	41.6565	199.158
8.213	80.5054	41.2292	199.097
8.214	81.9092	40.8936	197.021
8.215	82.5195	41.5649	201.385
8.216	82.9468	41.687	198.303
8.217	83.5876	41.7175	199.86
8.218	84.0149	41.3818	202.332
8.219	85.5713	40.6799	199.219
8.22	85.3882	41.5344	202.148
8.221	84.5337	41.4429	200.928
8.222	84.9915	41.1987	198.486
8.223	85.144	41.748	202.362
8.224	85.083	41.8396	198.639
8.225	84.6863	42.1448	199.677
8.226	84.5947	41.687	201.08
8.227	86.3647	41.1987	198.639
8.228	86.731	41.2903	201.874
8.229	85.9375	41.7786	200.531
8.23	86.5784	41.9312	199.677
8.231	86.1511	42.3279	202.789
8.232	85.8459	42.5415	199.402
8.233	85.4187	42.572	200.745
8.234	84.198	41.8701	202.026
8.235	86.1206	40.802	199.921
8.236	86.3342	41.7175	203.857
8.237	86.6089	41.9617	202.545
8.238	87.616	41.9006	201.904
8.239	87.4329	41.5955	205.292
8.24	87.5854	41.5344	201.477
8.241	86.731	42.4805	203.217
8.242	85.0525	42.4805	203.033
8.243	86.1206	41.5649	199.341
8.244	86.2122	41.9617	202.393
8.245	86.6394	42.1143	200.165
8.246	87.8601	42.3584	199.707
8.247	88.0432	42.3889	202.545
8.248	89.1724	42.4805	199.249
8.249	88.5315	42.8467	201.416
8.25	87.4329	42.2974	201.447
8.251	88.0127	41.9922	198.639
8.252	87.6465	42.8162	202.179
8.253	87.2803	43.0908	199.432
8.254	87.5854	42.5415	199.402
8.255	87.9517	41.626	202.667
8.256	89.5386	41.8701	200.104
8.257	90.5457	42.9993	202.484
8.258	89.8438	42.4194	202.515
8.259	90.9424	41.5344	200.348
8.26	90.1184	41.6565	203.613
8.261	89.5081	41.5955	200.989
8.262	89.9048	41.748	200.5
8.263	89.0198	41.9617	203.033
8.264	89.8743	41.687	198.09
8.265	90.1184	41.5649	200.562
8.266	89.9353	41.1682	200.195
8.267	91.3696	41.2903	198.181
8.268	91.6443	41.626	201.782
8.269	91.0339	41.2292	198.578
8.27	90.8203	41.0156	199.249
8.271	90.0269	39.5203	200.623
8.272	91.095	39.917	197.235
8.273	90.7593	41.1682	199.799
8.274	89.8132	41.4124	198.517
8.275	90.8203	40.8325	196.777
8.276	91.0034	40.1001	200.104
8.277	90.5151	39.7034	197.876
8.278	90.332	40.3137	199.86
8.279	89.8132	40.0085	201.935
8.28	91.1865	39.7339	198.944
8.281	91.5222	40.4053	201.965
8.282	90.7593	40.3137	199.738
8.283	91.7664	39.917	199.036
8.284	91.8884	40.7104	203.003
8.285	91.7053	40.6494	199.432
8.286	90.8813	41.4124	200.806
8.287	90.0269	40.1917	201.874
8.288	91.8884	39.6729	198.944
8.289	91.98	40.1917	203.186
8.29	91.1255	40.7715	201.172
8.291	92.7124	40.3748	200.47
8.292	92.3462	39.8254	203.583
8.293	92.4988	39.6423	199.768
8.294	92.0105	40.6799	201.111
8.295	90.0879	40.2832	201.508
8.296	90.6982	39.3677	198.425
8.297	90.9119	39.0015	202.606
8.298	90.4236	39.2151	200.653
8.299	91.6748	39.3372	201.111
8.3	91.8274	39.2761	204.254
8.301	92.9871	38.7268	200.745
8.302	92.3157	39.1541	203.156
8.303	91.4307	38.8489	203.613
8.304	91.8274	38.6047	200.012
8.305	91.2781	38.8794	203.796
8.306	90.6982	38.6963	200.531
8.307	91.4307	38.1775	200.684
8.308	91.6443	38.0249	203.644
8.309	92.804	37.9639	200.165
8.31	92.5293	38.3911	202.423
8.311	91.217	37.4451	201.63
8.312	91.7358	36.4685	199.097
8.313	91.3696	36.1328	202.026
8.314	89.7217	35.7361	198.09
8.315	88.7451	35.9192	197.998
8.316	87.3108	35.1868	198.944
8.317	87.5549	34.5459	194.946
8.318	86.9751	34.3933	197.327
8.319	85.6628	33.5999	196.289
8.32	86.5173	32.6843	194.305
8.321	86.1816	32.6538	197.998
8.322	84.9304	32.4402	195.313
8.323	84.3811	31.8604	196.503
8.324	83.3435	31.3416	198.578
8.325	84.1675	31.6162	195.435
8.326	83.7402	31.8909	198.151
8.327	82.7637	31.311	196.899
8.328	83.6487	30.6091	195.435
8.329	84.198	30.9143	198.944
8.33	83.8928	31.6162	195.862
8.331	84.0759	31.7993	197.113
8.332	83.8928	31.1584	198.547
8.333	84.9915	30.6702	195.923
8.334	84.4116	31.1584	198.792
8.335	83.2214	31.1279	196.96
8.336	84.0759	31.4331	196.442
8.337	83.8928	31.6772	199.249
8.338	84.0454	31.7993	195.679
8.339	83.5571	32.4097	197.388
8.34	83.7097	31.7993	199.219
8.341	84.9915	30.8838	196.442
8.342	85.2051	31.4331	199.951
8.343	84.7778	31.4636	198.883
8.344	85.8765	31.3721	197.906
8.345	85.8154	31.5247	200.806
8.346	85.2966	31.6772	196.93
8.347	85.1746	32.196	198.914
8.348	84.3506	31.7383	199.677
8.349	85.5713	31.2195	196.228
8.35	86.0291	31.8909	199.249
8.351	85.6018	31.7688	197.449
8.352	87.2498	31.3721	197.296
8.353	87.1277	31.6162	200.134
8.354	87.5244	31.7993	196.32
8.355	86.3342	32.8369	198.181
8.356	85.0525	32.074	197.51
8.357	85.8765	31.4941	194.733
8.358	86.1511	32.074	197.906
8.359	85.4187	32.2876	195.465
8.36	86.3037	31.9214	195.526
8.361	86.3953	31.311	199.188
8.362	87.0056	31.6162	195.709
8.363	87.0972	32.5623	199.036
8.364	85.7239	31.7383	198.73
8.365	87.0056	31.189	196.32
8.366	86.6699	31.5552	200.043
8.367	86.1816	31.9519	196.625
8.368	86.9141	31.7993	196.777
8.369	86.7615	31.7383	199.402
8.37	87.9517	31.7383	195.129
8.371	87.5854	32.4097	198.12
8.372	85.7544	31.7383	196.838
8.373	87.0667	31.0974	194.58
8.374	86.2122	31.8909	198.303
8.375	85.8459	32.3486	194.397
8.376	85.9375	32.5012	194.916
8.377	85.6628	31.8298	197.021
8.378	87.0056	31.311	193.359
8.379	86.9446	32.4097	196.899
8.38	86.0596	32.7454	195.709
8.381	87.0056	32.196	194.122
8.382	86.2732	32.0129	198.09
8.383	85.907	31.6467	195.709
8.384	85.9985	32.5317	196.747
8.385	86.0596	32.6233	199.249
8.386	87.8601	32.2876	195.618
8.387	88.4399	32.4097	198.7
8.388	88.0127	31.7383	197.754
8.389	89.1418	31.9214	196.503
8.39	89.1418	32.7454	200.195
8.391	88.623	33.7219	196.594
8.392	88.1958	33.9661	196.93
8.393	87.8906	32.9895	198.608
8.394	89.7217	32.5623	195.435
8.395	90.5457	33.905	198.883
8.396	90.7898	34.4238	197.388
8.397	92.2546	33.4778	196.35
8.398	92.0105	33.0811	200.195
8.399	92.2546	33.4167	196.838
8.4	91.0645	34.8511	198.12
8.401	89.8743	35.0342	199.097
8.402	90.7898	34.2712	195.74
8.403	90.3015	34.1187	199.432
8.404	90.5457	34.0576	197.449
8.405	92.7124	33.5999	197.357
8.406	93.7195	33.905	201.08
8.407	94.1467	34.2102	196.93
8.408	93.3533	34.7595	199.463
8.409	91.8579	34.1492	199.707
8.41	93.2312	33.844	196.655
8.411	92.3157	35.2783	199.615
8.412	91.6443	35.1563	196.35
8.413	92.5598	34.668	195.892
8.414	92.9871	34.5764	199.066
8.415	94.8486	34.9426	195.404
8.416	94.7876	36.2854	197.845
8.417	93.75	35.4614	197.968
8.418	94.9097	34.4849	195.526
8.419	94.2688	34.8206	199.982
8.42	92.926	35.614	196.808
8.421	93.5974	35.9192	196.747
8.422	92.804	36.0718	198.761
8.423	93.9941	36.0107	195.038
8.424	93.9331	36.4685	197.723
8.425	93.7195	35.8276	197.876
8.426	94.7266	35.4309	195.892
8.427	95.0928	35.4004	200.714
8.428	94.1772	35.7056	197.845
8.429	94.2993	36.0718	198.059
8.43	94.1162	36.4685	200.317
8.431	94.9402	36.5601	195.77
8.432	94.635	37.1704	198.608
8.433	93.811	36.8958	198.09
8.434	95.0623	36.0107	195.618
8.435	95.1538	36.5601	200.134
8.436	95.5811	36.9263	197.021
8.437	96.0999	36.5295	197.968
8.438	95.3064	36.6516	200.226
8.439	96.3135	36.6211	196.808
8.44	95.5811	37.262	199.005
8.441	93.811	37.0178	197.052
8.442	94.4214	36.1633	195.251
8.443	94.7266	36.0718	198.578
8.444	94.4214	36.3464	194.244
8.445	94.2078	36.438	196.289
8.446	93.0786	35.4614	197.723
8.447	94.2688	34.668	195.496
8.448	93.6584	35.3394	199.799
8.449	92.8955	34.8206	197.784
8.45	92.7124	34.729	196.655
8.451	92.1021	34.668	198.975
8.452	91.5527	34.2712	194.58
8.453	90.6982	34.3628	196.777
8.454	90.0269	33.3557	197.632
8.455	90.6982	32.6538	195.007
8.456	89.9353	32.6538	198.212
8.457	88.623	31.6772	195.984
8.458	88.501	31.0669	194.885
8.459	87.616	30.7922	197.662
8.46	86.731	31.0364	193.298
8.461	85.2661	31.25	195.068
8.462	84.3506	30.304	194.794
8.463	85.4492	29.5715	192.444
8.464	85.2356	29.9683	195.77
8.465	84.6252	29.8462	194.336
8.466	84.7778	29.4189	195.221
8.467	84.8389	28.8696	199.127
8.468	84.5947	29.2053	196.411
8.469	84.4421	30.0903	198.578
8.47	83.4961	29.9072	198.486
8.471	84.6558	29.2358	196.625
8.472	84.3201	29.7241	200.043
8.473	84.1064	29.541	198.059
8.474	84.9609	29.5105	198.364
8.475	85.4492	29.7546	201.63
8.476	86.4563	29.7852	198.761
8.477	85.8459	30.2124	201.355
8.478	84.7473	29.9683	200.989
8.479	85.8765	29.5715	198.669
8.48	85.3577	30.0293	201.385
8.481	84.7473	30.365	197.449
8.482	85.5713	29.7852	197.876
8.483	84.9915	28.9307	198.975
8.484	85.8154	29.1138	195.618
8.485	85.5103	30.0903	198.273
8.486	83.7402	29.8157	196.777
8.487	83.9233	28.9917	194.946
8.488	84.1064	28.9307	198.608
8.489	83.374	28.656	195.435
8.49	83.9233	28.6255	196.014
8.491	83.8318	28.3508	198.761
8.492	85.2966	28.4424	195.068
8.493	85.3271	29.3274	198.273
8.494	84.2896	29.1443	196.106
8.495	85.2051	28.2898	194.824
8.496	84.259	28.3508	198.212
8.497	83.7097	28.5339	194.733
8.498	83.8318	28.9307	195.282
8.499	83.9844	28.9917	196.411
8.5	85.6628	28.9917	192.23
8.501	86.3647	29.4189	195.007
8.502	85.3577	29.3274	193.207
8.503	86.5479	29.1748	192.169
8.504	86.2122	29.2053	195.465
8.505	85.8459	29.1138	191.833
8.506	85.022	29.8767	193.573
8.507	84.1675	29.9683	194.855
8.508	85.4187	30.0293	191.437
8.509	85.9375	30.5481	195.129
8.51	85.6018	30.1819	193.634
8.511	87.5244	29.7241	193.359
8.512	87.738	29.9072	197.388
8.513	88.4705	30.365	194.092
8.514	88.6536	31.0364	195.831
8.515	87.8601	31.2805	197.601
8.516	88.2568	31.0364	193.665
8.517	88.2263	31.5857	197.845
8.518	87.616	31.4026	195.77
8.519	89.1724	30.9143	194.885
8.52	89.8743	31.3721	197.998
8.521	90.9424	31.9519	194.733
8.522	91.1865	32.3486	196.32
8.523	90.6677	31.8909	197.266
8.524	91.98	32.1045	194.244
8.525	91.4917	32.1655	197.754
8.526	90.6372	32.4402	196.014
8.527	91.4001	31.9824	195.77
8.528	91.1865	31.9519	198.7
8.529	92.7734	32.2876	195.77
8.53	92.804	32.7454	198.181
8.531	92.5293	32.7454	198.669
8.532	93.5059	31.8298	196.838
8.533	93.9636	32.6538	201.263
8.534	93.2007	32.7148	197.815
8.535	93.75	32.8674	198.486
8.536	93.2312	31.9519	200.684
8.537	94.8181	32.135	196.869
8.538	94.7571	33.5388	199.463
8.539	94.3909	33.6609	198.303
8.54	96.0083	32.8369	196.075
8.541	95.52	32.9895	199.31
8.542	95.2759	33.7219	195.74
8.543	94.8486	34.0271	196.594
8.544	94.7571	33.2947	198.547
8.545	96.0693	33.3557	194.824
8.546	96.0083	33.7219	197.998
8.547	95.7642	33.844	196.472
8.548	97.0764	33.4778	195.251
8.549	96.8933	33.2642	198.273
8.55	96.6187	33.9966	195.343
8.551	96.4661	34.3018	196.167
8.552	95.8557	34.2102	197.784
8.553	96.6492	33.8745	194.641
8.554	96.6187	34.3933	197.876
8.555	96.6797	33.7219	196.564
8.556	98.1445	33.5999	195.526
8.557	98.3887	34.2407	198.975
8.558	98.2361	34.7595	195.313
8.559	97.8699	35.0952	196.533
8.56	97.1985	35.1868	198.12
8.561	98.4192	35.0037	194.885
8.562	98.1445	35.7666	197.998
8.563	98.175	36.0718	196.503
8.564	99.5789	35.2173	195.74
8.565	100.586	35.0342	199.86
8.566	100.83	35.6445	196.808
8.567	100.769	36.499	198.547
8.568	100.25	36.0107	199.31
8.569	100.952	35.8887	196.503
8.57	100.464	36.5906	199.371
8.571	99.6399	37.0178	197.205
8.572	100.372	36.1023	196.747
8.573	100.311	35.553	200.043
8.574	100.861	35.8276	197.021
8.575	101.44	36.7432	199.615
8.576	101.074	36.9568	200.378
8.577	102.631	36.6821	197.723
8.578	101.898	37.1399	200.928
8.579	101.349	36.7737	198.273
8.58	101.776	36.5906	198.578
8.581	101.654	36.8652	201.447
8.582	102.112	37.4451	197.815
8.583	102.051	37.7808	200.531
8.584	102.02	37.7808	200.531
8.585	103.851	37.4756	198.578
8.586	103.638	38.269	202.209
8.587	103.577	38.3606	199.463
8.588	103.943	37.4451	200.073
8.589	103.699	36.8652	202.698
8.59	104.248	37.2314	199.249
8.591	103.912	38.8489	201.569
8.592	102.905	39.0625	200.745
8.593	103.546	38.4827	198.517
8.594	103.119	38.3911	202.606
8.595	102.966	37.9028	200.348
8.596	103.76	37.9028	201.416
8.597	103.699	38.4827	204.254
8.598	104.706	38.6963	200.806
8.599	104.797	39.3066	203.278
8.6	104.34	38.6353	203.156
8.601	105.255	38.1775	200.958
8.602	104.34	38.9709	205.17
8.603	103.119	39.4287	201.935
8.604	103.577	39.5203	202.454
8.605	103.241	38.8794	204.529
8.606	105.042	38.5132	201.324
8.607	104.828	39.1235	204.285
8.608	104.34	39.3982	203.857
8.609	105.408	39.3372	202.271
8.61	105.377	38.7268	205.017
8.611	104.614	38.5742	201.385
8.612	104.553	39.093	201.874
8.613	103.21	39.5203	203.308
8.614	103.668	39.4287	199.554
8.615	102.966	39.1235	202.606
8.616	101.959	38.6047	201.111
8.617	103.485	37.7197	201.111
8.618	103.607	38.0554	204.926
8.619	103.638	38.4521	201.691
8.62	102.875	38.8794	203.461
8.621	102.753	38.1165	204.285
8.622	104.614	37.7502	201.538
8.623	103.79	38.8184	204.681
8.624	102.783	38.7268	202.24
8.625	103.516	37.5977	201.63
8.626	103.21	37.3535	205.078
8.627	103.638	38.3606	201.385
8.628	103.485	38.7573	203.278
8.629	103.149	38.0249	203.247
8.63	103.912	37.8418	200.867
8.631	103.485	38.3911	203.522
8.632	102.631	38.147	201.08
8.633	102.997	37.6282	200.562
8.634	102.936	37.4451	203.033
8.635	102.875	37.7808	199.554
8.636	102.325	38.3301	202.209
8.637	101.44	37.4146	202.85
8.638	102.203	37.2009	201.05
8.639	102.142	37.6282	205.048
8.64	101.868	37.7502	202.759
8.641	102.661	37.384	202.728
8.642	102.448	37.4756	205.719
8.643	102.875	37.4146	202.179
8.644	102.783	37.8418	204.926
8.645	101.532	37.5977	204.987
8.646	102.692	37.323	202.698
8.647	102.203	37.5366	205.872
8.648	101.379	37.323	202.911
8.649	101.227	37.4451	203.186
8.65	100.861	37.2314	205.2
8.651	101.471	36.9263	201.813
8.652	100.83	36.7737	204.651
8.653	99.762	35.8887	203.247
8.654	99.9451	35.4614	202.179
8.655	98.3887	35.675	204.834
8.656	96.7712	35.675	201.324
8.657	95.6421	35.3394	201.996
8.658	94.2688	33.844	203.735
8.659	93.9636	32.6233	200.684
8.66	93.1396	32.7759	204.254
8.661	92.6819	32.2266	203.003
8.662	93.2922	31.5247	201.172
8.663	92.1631	31.3721	204.193
8.664	90.6372	31.0364	200.928
8.665	89.2944	30.4871	201.752
8.666	87.9822	30.1514	203.308
8.667	88.0432	29.7546	200.165
8.668	87.738	30.0903	203.003
8.669	87.1582	29.9683	201.752
8.67	88.5315	29.5105	200.836
8.671	88.8977	29.6631	204.132
8.672	88.623	29.6326	201.172
8.673	88.5925	29.3884	202.972
8.674	87.4634	28.5645	203.888
8.675	87.4329	29.0527	201.508
8.676	86.6394	29.8157	203.766
8.677	86.3342	29.8157	201.874
8.678	86.6699	29.2969	201.294
8.679	86.9141	29.1138	204.926
8.68	87.7991	28.8391	202.759
8.681	88.7146	29.5105	204.956
8.682	88.623	29.9072	206.299
8.683	89.6606	29.541	203.186
8.684	89.2029	29.7546	206.757
8.685	88.623	29.6021	205.261
8.686	89.0808	29.9377	204.773
8.687	88.0127	30.8228	207.062
8.688	88.2874	30.6091	203.247
8.689	88.5925	30.365	204.712
8.69	89.1418	30.5786	205.75
8.691	91.0645	31.0059	203.033
8.692	90.8203	31.8298	206.299
8.693	90.4846	31.7993	204.163
8.694	91.5222	30.7617	204.041
8.695	90.9424	30.4871	206.268
8.696	91.1865	30.9448	202.698
8.697	89.9658	31.9519	204.193
8.698	88.9893	31.9214	203.827
8.699	89.8132	31.189	201.599
8.7	90.3015	31.311	204.803
8.701	90.2405	31.3416	201.752
8.702	91.0339	31.0059	202.606
8.703	91.156	31.0974	205.231
8.704	91.9189	31.2195	201.324
8.705	91.0339	32.0129	203.613
8.706	90.3015	32.0435	203.033
8.707	91.6443	31.4331	200.5
8.708	90.8813	31.7688	204.315
8.709	90.6677	31.9824	201.019
8.71	91.8274	32.2266	202.057
8.711	92.1631	32.3486	204.102
8.712	93.8416	32.7148	200.195
8.713	94.0552	33.8135	203.369
8.714	93.5974	33.5999	202.972
8.715	94.5129	32.8064	200.684
8.716	94.2078	33.02	204.041
8.717	93.5364	33.3252	201.05
8.718	94.2688	33.6914	202.179
8.719	94.2078	33.4778	204.102
8.72	95.4895	33.8135	200.623
8.721	95.6116	34.3628	204.102
8.722	95.4895	34.4543	203.43
8.723	97.1069	34.2102	202.209
8.724	97.0459	34.6375	205.872
8.725	96.8323	34.3323	202.484
8.726	97.2595	34.2102	204.254
8.727	97.6563	34.3323	206.268
8.728	99.1211	34.9121	203.522
8.729	98.6328	36.1633	206.909
8.73	98.1445	35.614	205.566
8.731	98.9685	35.1868	204.529
8.732	98.7854	35.614	208.008
8.733	99.0906	36.1023	204.62
8.734	99.3042	36.5295	205.902
8.735	99.6399	36.1633	206.757
8.736	101.563	35.7971	204.254
8.737	101.074	36.0718	207.825
8.738	100.342	36.0718	206.085
8.739	101.074	35.9497	205.933
8.74	99.9146	36.1023	208.191
8.741	99.2737	36.438	205.17
8.742	98.938	37.1399	206.604
8.743	99.0295	36.499	206.635
8.744	100.342	36.0718	204.834
8.745	100.555	36.7737	208.496
8.746	100.311	36.6516	205.902
8.747	101.257	36.438	206.757
8.748	100.708	36.0413	209.412
8.749	100.037	35.8887	206.024
8.75	99.4568	36.6516	208.984
8.751	98.877	37.1094	208.649
8.752	100.494	37.5366	205.841
8.753	100.372	37.8113	208.588
8.754	100.8	37.3535	205.109
8.755	101.837	37.1704	205.872
8.756	101.959	36.9263	208.588
8.757	102.112	37.1399	204.987
8.758	101.685	37.5366	207.794
8.759	100.586	37.2009	207.184
8.76	101.379	36.8958	205.597
8.761	100.586	37.8113	208.252
8.762	100.037	38.3911	204.559
8.763	100.647	38.4521	205.231
8.764	101.44	37.5366	207.428
8.765	102.203	36.9873	204.376
8.766	102.478	37.6587	208.038
8.767	101.746	37.7502	208.313
8.768	102.386	37.262	206.573
8.769	101.593	37.7808	210.663
8.77	100.22	37.8113	207.397
8.771	100.677	37.8113	207.825
8.772	100.464	38.208	210.266
8.773	101.349	37.9944	206.177
8.774	101.471	38.0554	208.954
8.775	101.379	37.5061	208.191
8.776	102.753	37.262	207.001
8.777	101.807	37.7197	210.327
8.778	100.464	37.0483	206.787
8.779	99.2737	36.8958	208.099
8.78	98.3276	36.2244	209.015
8.781	98.3887	36.0107	205.139
8.782	97.8088	37.1704	207.794
8.783	96.7712	36.6516	205.658
8.784	97.168	36.1633	203.918
8.785	96.0693	35.4309	208.13
8.786	94.8792	34.5459	205.109
8.787	94.2383	34.8511	208.008
8.788	93.3533	34.2407	209.351
8.789	94.7571	34.3628	207.214
8.79	93.689	34.9426	210.968
8.791	93.3838	34.5154	208.862
8.792	94.2688	34.1187	209.137
8.793	94.0247	34.79	211.792
8.794	93.5974	34.8206	208.466
8.795	92.8345	34.7595	210.48
8.796	92.2546	33.7524	210.205
8.797	93.0176	33.7219	208.252
8.798	91.7053	34.729	211.243
8.799	91.095	34.0881	208.984
8.8	91.2781	33.8135	209.229
8.801	90.7898	32.6843	211.639
8.802	90.7898	32.9895	208.13
8.803	91.0034	34.0881	210.388
8.804	90.271	34.0881	210.48
8.805	90.8508	33.9355	208.069
8.806	89.9658	33.9355	212.219
8.807	89.2944	33.4778	210.571
8.808	90.5151	33.1726	211.487
8.809	90.7593	32.959	214.783
8.81	91.217	32.8064	211.7
8.811	91.3086	33.2031	214.447
8.812	91.5527	32.959	214.874
8.813	92.804	33.3557	212.433
8.814	91.9495	34.668	215.24
8.815	90.6372	34.4849	211.67
8.816	90.9424	33.4167	212.067
8.817	90.3015	32.9895	214.081
8.818	91.0339	33.5693	210.968
8.819	90.9119	34.2407	213.257
8.82	91.2476	33.5388	212.891
8.821	92.926	33.1116	210.876
8.822	92.4988	33.5083	214.325
8.823	91.4917	33.9661	210.297
8.824	91.5527	34.0271	210.541
8.825	90.4541	33.5388	211.975
8.826	90.8813	32.8369	208.221
8.827	90.5151	33.1726	211.639
8.828	90.3015	32.8979	211.09
8.829	91.6748	32.959	209.686
8.83	91.4307	33.3862	213.623
8.831	91.217	32.9285	210.754
8.832	91.3391	32.7454	211.731
8.833	91.0339	32.8674	212.738
8.834	91.7053	33.4473	208.954
8.835	90.9424	33.9966	211.639
8.836	89.9658	33.5999	209.717
8.837	90.6677	32.959	208.588
8.838	91.0034	33.3557	211.761
8.839	90.6982	33.6304	208.221
8.84	91.095	33.905	209.961
8.841	91.1865	33.4778	211.121
8.842	92.0715	33.6304	208.13
8.843	91.8579	34.3933	211.365
8.844	91.095	34.668	208.832
8.845	92.1326	34.3018	208.069
8.846	91.6443	34.0881	211.151
8.847	91.0034	34.2102	207.581
8.848	91.2476	34.2102	210.022
8.849	91.1865	34.0271	211.578
8.85	92.6819	33.7524	208.527
8.851	92.2852	34.6375	212.097
8.852	92.0105	34.79	209.961
8.853	92.9565	34.4238	209.045
8.854	92.7429	34.4238	212.402
8.855	92.041	34.6069	208.527
8.856	91.7053	34.5764	211.06
8.857	91.4917	34.5459	212.28
8.858	92.804	34.6069	209.29
8.859	91.7969	35.6445	212.982
8.86	91.3696	35.7971	211.151
8.861	92.5598	34.6985	210.571
8.862	92.4377	34.5764	213.531
8.863	92.8345	35.0037	209.9
8.864	92.8955	35.3394	212.128
8.865	92.4683	34.6375	211.761
8.866	93.9636	34.3018	210.266
8.867	92.5598	35.2478	213.745
8.868	91.3391	35.3088	210.785
8.869	91.1865	34.8511	211.304
8.87	91.1865	34.1187	214.02
8.871	91.4917	33.5693	210.999
8.872	91.5527	34.6375	213.989
8.873	91.9189	34.8816	213.684
8.874	94.0857	34.8816	211.06
8.875	93.1396	35.0647	214.752
8.876	91.7664	34.3323	211.7
8.877	91.9189	33.9661	213.287
8.878	91.5222	34.0881	215.973
8.879	92.4377	34.79	212.219
8.88	92.1631	35.4919	214.6
8.881	92.4683	34.8816	213.837
8.882	94.2688	35.1868	212.006
8.883	94.5129	36.0413	215.271
8.884	93.7805	35.614	211.945
8.885	92.804	35.0647	213.318
8.886	92.2546	34.2712	215.057
8.887	92.9565	34.1492	211.914
8.888	92.1021	35.2173	215.057
8.889	91.7969	36.2854	213.287
8.89	92.8955	36.1023	211.365
8.891	93.2312	35.7666	214.569
8.892	93.2312	35.5225	211.212
8.893	93.6584	35.3699	212.341
8.894	93.6584	35.1868	213.623
8.895	94.2993	35.2173	211.09
8.896	93.689	35.614	214.508
8.897	92.4988	35.4309	213.348
8.898	93.6584	35.3088	211.792
8.899	93.2922	36.5295	215.118
8.9	93.1396	36.5295	211.365
8.901	92.8955	36.4685	212.616
8.902	93.5059	35.9192	213.501
8.903	95.8252	35.9497	210.51
8.904	95.7031	36.8347	213.776
8.905	95.3674	37.2009	211.639
8.906	96.5576	36.438	211.487
8.907	95.6421	36.5906	213.989
8.908	94.7876	37.2314	210.114
8.909	93.7195	37.7808	211.823
8.91	93.6279	36.9873	211.945
8.911	95.0317	36.7737	209.076
8.912	95.3674	37.7197	212.219
8.913	95.5505	37.4756	210.419
8.914	97.0154	37.262	210.754
8.915	97.0459	37.384	213.898
8.916	96.7407	37.2925	210.602
8.917	95.5811	37.6282	214.02
8.918	95.3979	37.1094	214.111
8.919	97.168	37.2925	211.731
8.92	96.7712	38.4521	215.271
8.921	96.8323	38.7573	212.463
8.922	98.3887	38.3301	212.433
8.923	98.6328	38.5742	214.661
8.924	98.9685	38.6963	211.029
8.925	98.4192	39.1541	214.05
8.926	98.2361	38.5132	214.081
8.927	99.6704	38.3911	211.761
8.928	99.5789	39.1541	215.179
8.929	98.7244	39.6729	211.884
8.93	99.4263	39.3372	212.372
8.931	99.1821	39.1541	214.355
8.932	99.4263	39.4897	211.029
8.933	99.0906	40.1001	213.593
8.934	98.6633	39.3677	213.287
8.935	100.464	39.1846	212.219
8.936	99.8535	39.8865	216.095
8.937	99.3347	39.4592	213.44
8.938	100.006	39.1235	214.172
8.939	100.494	39.1846	216.827
8.94	100.403	39.1846	212.799
8.941	99.7314	39.7949	215.515
8.942	99.3042	39.7339	214.386
8.943	101.044	39.6423	212.128
8.944	100.311	40.1001	215.271
8.945	99.5789	40.0085	212.158
8.946	100.159	39.4897	212.952
8.947	100.403	39.1235	214.661
8.948	101.807	39.0015	211.67
8.949	100.677	39.7949	214.081
8.95	99.7314	39.3372	212.524
8.951	100.8	39.3066	211.304
8.952	100.098	40.2222	213.776
8.953	98.6328	40.3137	210.083
8.954	97.9309	39.7949	212.036
8.955	98.2056	38.147	213.531
8.956	100.464	38.0249	211.67
8.957	100.8	39.1235	215.668
8.958	100.8	39.3372	213.928
8.959	101.776	39.0625	213.47
8.96	100.22	39.0015	216.339
8.961	99.2737	38.6963	212.585
8.962	98.4192	39.2151	214.722
8.963	98.3887	39.2151	214.691
8.964	100.311	39.2151	211.365
8.965	99.9756	39.6423	214.752
8.966	99.762	39.3677	212.952
8.967	101.624	39.3982	213.043
8.968	100.952	39.3982	214.996
8.969	100.037	39.4592	211.823
8.97	97.9309	39.3372	213.959
8.971	97.4426	38.3301	214.355
8.972	98.3276	38.5437	211.731
8.973	97.8394	39.4592	214.752
8.974	96.7712	39.7949	211.945
8.975	97.7173	39.3372	212.769
8.976	97.6868	38.3301	214.874
8.977	97.4121	37.6282	212.097
8.978	96.0083	38.3301	215.057
8.979	95.1233	37.9028	215.454
8.98	96.0083	37.3535	213.074
8.981	94.9402	38.2385	216.705
8.982	93.8721	38.3301	213.44
8.983	94.4824	38.147	213.745
8.984	94.4519	38.3301	215.82
8.985	94.4519	38.5437	212.585
8.986	93.4753	38.2996	214.844
8.987	93.2922	37.7197	214.294
8.988	94.4214	37.5366	213.226
8.989	93.4143	38.4827	216.644
8.99	92.2852	38.4521	214.081
8.991	92.2241	37.6282	215.179
8.992	92.1936	37.323	216.919
8.993	92.6514	37.9944	213.989
8.994	92.2852	39.2151	216.431
8.995	91.6748	38.9099	214.691
8.996	92.5903	38.208	214.233
8.997	92.2241	38.0554	217.651
8.998	91.3391	38.269	215.179
8.999	92.0715	38.147	217.224
9	92.1631	37.323	219.055
9.001	93.2922	37.4146	216.309
9.002	93.0176	38.2385	219.299
9.003	92.2241	38.8184	217.773
9.004	92.9871	39.3372	216.156
9.005	92.5903	39.5203	218.658
9.006	91.4917	38.9709	215.21
9.007	91.3391	38.7573	217.194
9.008	92.2241	38.3301	218.933
9.009	94.4824	38.147	216.461
9.01	94.4214	39.2151	219.818
9.011	93.9941	39.6729	217.987
9.012	95.0317	39.5813	217.163
9.013	94.4824	39.3982	219.116
9.014	92.7734	39.4592	215.027
9.015	91.4001	40.1306	216.461
9.016	91.3391	39.2761	216.98
9.017	92.9871	39.4897	214.203
9.018	93.4143	39.8254	218.262
9.019	93.2922	39.5813	216.339
9.02	95.0928	39.2456	216.492
9.021	94.574	39.3982	219.971
9.022	93.8416	40.1917	216.4
9.023	92.8345	40.0696	217.59
9.024	92.1021	39.5813	217.621
9.025	93.1702	39.5813	214.478
9.026	92.5598	40.741	218.445
9.027	92.5903	40.9851	215.82
9.028	94.7571	40.802	215.82
9.029	95.2454	41.2292	218.323
9.03	95.2454	40.9851	215.271
9.031	94.5435	40.8325	217.743
9.032	94.2383	40.4663	218.048
9.033	95.3979	41.1987	215.668
9.034	94.2993	42.0532	218.262
9.035	93.2007	41.8091	215.21
9.036	94.696	41.7175	215.668
9.037	95.1538	41.9006	217.743
9.038	95.4895	42.8467	214.386
9.039	95.0012	43.3044	216.919
9.04	94.4519	41.2292	216.614
9.041	95.5505	40.802	215.851
9.042	95.4285	41.7786	219.818
9.043	94.7266	42.8162	216.919
9.044	95.5505	43.396	217.377
9.045	95.3369	42.4805	218.994
9.046	96.5271	41.8396	215.79
9.047	95.9473	42.9993	219.177
9.048	96.3745	43.2129	218.445
9.049	98.4192	43.0908	216.675
9.05	97.7783	43.5181	219.757
9.051	96.6797	43.5791	216.37
9.052	96.3745	43.335	217.773
9.053	96.4966	43.0603	219.696
9.054	97.229	43.2434	215.851
9.055	96.9849	44.2505	218.597
9.056	96.4661	43.6096	217.316
9.057	98.114	43.5486	216.187
9.058	98.0835	44.3726	218.719
9.059	97.1375	44.5557	215.302
9.06	97.0154	44.3726	216.858
9.061	96.7407	43.2434	218.842
9.062	96.9543	42.8467	216.156
9.063	96.8018	44.0369	219.788
9.064	96.0693	44.4031	218.17
9.065	98.175	44.3726	217.255
9.066	97.9614	44.0674	220.245
9.067	97.7173	44.1895	216.858
9.068	97.4121	44.5557	218.933
9.069	97.5647	44.7083	219.513
9.07	98.9685	44.0063	216.858
9.071	97.9614	44.6777	220.581
9.072	97.5037	44.8914	218.17
9.073	98.938	44.9524	217.529
9.074	98.5718	45.1965	220.123
9.075	98.2056	45.4712	216.858
9.076	97.7173	45.2881	218.75
9.077	97.3816	44.6472	218.628
9.078	98.7244	44.6777	216.187
9.079	97.8088	45.8679	219.513
9.08	97.229	45.7153	216.675
9.081	97.9919	45.105	217.316
9.082	97.5037	44.9219	219.543
9.083	97.4426	45.166	216.217
9.084	96.9849	45.5322	218.964
9.085	96.6797	44.4031	218.628
9.086	98.3887	44.1895	217.163
9.087	97.9309	45.166	221.1
9.088	96.9543	45.3491	217.499
9.089	97.7478	44.9829	218.079
9.09	96.9849	45.0745	220.428
9.091	97.29	44.9219	216.736
9.092	96.0083	45.0439	219.177
9.093	95.6421	44.0063	218.14
9.094	96.8323	44.22	215.729
9.095	95.6726	44.1589	218.506
9.096	93.5059	42.9993	214.752
9.097	90.9424	41.5955	214.966
9.098	88.501	39.5813	215.179
9.099	85.4797	38.5132	210.48
9.1	82.5806	38.8794	211.334
9.101	80.0171	38.5742	208.435
9.102	78.7964	36.7126	203.705
9.103	75.7446	35.0647	204.681
9.104	72.5098	33.4167	202.179
9.105	72.2351	33.1421	203.552
9.106	72.7539	33.6609	207.672
9.107	73.822	33.6304	205.627
9.108	73.2727	33.6609	208.252
9.109	73.4253	33.3557	210.052
9.11	75.47	33.7524	210.266
9.111	75.9888	35.0952	215.24
9.112	75.9888	36.0107	214.05
9.113	77.5757	35.5225	214.874
9.114	78.3691	35.1563	216.492
9.115	80.3223	35.2173	214.355
9.116	80.1697	36.8347	217.712
9.117	79.8645	37.2314	216.827
9.118	81.3904	37.3535	215.454
9.119	80.8411	37.5977	217.285
9.12	80.0476	37.5061	214.02
9.121	79.5593	37.7502	214.447
9.122	79.5593	37.4146	215.759
9.123	80.5054	37.3535	213.104
9.124	79.6814	37.4756	216.949
9.125	78.5828	36.6516	215.271
9.126	80.3833	36.1938	215.027
9.127	80.2917	36.5295	217.957
9.128	80.4749	37.6282	214.294
9.129	79.5288	37.6282	214.691
9.13	79.5898	36.4685	214.722
9.131	80.4138	35.7971	211.151
9.132	79.4067	36.9263	214.172
9.133	78.3081	37.0789	211.456
9.134	78.7964	36.6211	210.632
9.135	78.0334	36.4685	213.165
9.136	77.5757	36.438	209.473
9.137	77.5452	36.3464	211.273
9.138	77.8198	36.1023	210.999
9.139	79.9866	35.9497	207.245
9.14	79.7424	36.4075	209.747
9.141	78.2471	36.438	206.177
9.142	78.6743	36.2549	205.688
9.143	77.9724	36.4075	208.313
9.144	78.2166	36.1633	204.071
9.145	77.3315	36.1633	206.909
9.146	77.6672	35.3699	207.886
9.147	80.9021	34.9426	206.085
9.148	81.6956	36.2549	210.052
9.149	81.2378	37.0178	207.275
9.15	81.9702	36.9568	207.123
9.151	81.2073	36.2854	209.473
9.152	81.543	36.2854	206.207
9.153	80.719	37.262	208.74
9.154	80.4138	37.2925	208.832
9.155	82.5806	36.9263	206.116
9.156	83.2825	37.8723	210.571
9.157	83.8928	38.5132	206.848
9.158	85.2051	38.5742	207.123
9.159	84.9609	38.3301	209.473
9.16	85.6018	37.8113	206.207
9.161	84.259	37.9639	208.71
9.162	83.4656	37.7197	207.733
9.163	85.1135	37.8113	206.665
9.164	84.8694	38.7573	209.747
9.165	84.5337	39.3066	207.062
9.166	84.6558	39.1846	208.191
9.167	84.9304	37.7808	210.083
9.168	86.2427	37.2925	207.733
9.169	86.0596	39.0015	210.876
9.17	85.9375	39.2151	209.93
9.171	87.5549	38.269	208.984
9.172	87.8296	38.0859	212.494
9.173	86.8835	38.7573	209.839
9.174	86.7004	39.7644	211.609
9.175	85.9375	39.5813	212.463
9.176	86.9141	39.4897	209.29
9.177	86.6089	40.1306	212.006
9.178	86.4258	40.4358	210.327
9.179	88.1958	40.4358	209.625
9.18	88.3179	40.8936	212.83
9.181	88.623	41.0156	209.839
9.182	88.3179	40.5884	212.006
9.183	87.677	39.7644	212.799
9.184	88.1042	39.9475	210.571
9.185	87.1887	41.4124	213.379
9.186	85.907	42.0837	210.449
9.187	86.4868	41.4124	209.412
9.188	86.853	41.0156	211.639
9.189	87.8296	40.741	208.588
9.19	88.4705	41.2292	210.266
9.191	88.6841	40.8325	210.999
9.192	89.7827	40.5579	208.801
9.193	88.7756	41.3513	211.609
9.194	88.0737	41.0461	209.534
9.195	88.4705	40.7715	209.015
9.196	87.7991	41.9312	211.823
9.197	87.8296	42.9688	206.848
9.198	88.4399	42.7246	208.282
9.199	89.5081	41.5649	208.282
9.2	92.5598	41.5344	206.512
9.201	92.6514	42.6941	210.205
9.202	92.3157	42.9688	208.832
9.203	92.9871	42.6941	209.045
9.204	92.804	42.6941	210.938
9.205	92.4377	42.4805	207.916
9.206	91.5527	43.1519	210.175
9.207	91.1865	43.5181	210.144
9.208	93.1702	43.2739	208.13
9.209	93.689	43.7317	211.487
9.21	93.5059	43.4265	209.229
9.211	94.2383	43.457	210.815
9.212	95.0317	43.1519	213.104
9.213	96.1304	43.7927	210.51
9.214	94.7876	44.342	212.555
9.215	93.5669	43.4265	211.212
9.216	95.7947	42.45	210.083
9.217	95.7031	43.7927	212.86
9.218	95.3979	45.0134	208.74
9.219	95.7031	44.9524	209.259
9.22	96.0083	43.7622	210.51
9.221	97.6257	44.0369	207.642
9.222	97.4426	45.0134	210.449
9.223	96.2524	45.1355	209.259
9.224	97.3511	44.3726	208.435
9.225	97.1069	44.5557	210.968
9.226	96.344	45.1965	207.947
9.227	96.4355	45.7764	209.015
9.228	96.405	45.5017	209.442
9.229	97.9614	45.3796	207.062
9.23	97.168	46.1731	210.571
9.231	96.3135	45.9595	209.29
9.232	98.2666	45.5017	209.259
9.233	98.6633	46.4172	212.311
9.234	98.0835	46.9971	209.534
9.235	97.4426	46.4783	211.212
9.236	97.4426	45.8069	212.769
9.237	99.4873	46.2341	210.327
9.238	99.2737	47.4854	213.501
9.239	98.4802	47.821	211.853
9.24	99.7925	47.4548	211.09
9.241	99.9451	47.8516	213.623
9.242	99.6399	48.0652	210.968
9.243	98.8159	48.1873	212.341
9.244	98.3276	47.4548	212.982
9.245	100.403	47.0581	210.938
9.246	99.9451	47.5769	213.867
9.247	98.9685	47.7905	211.426
9.248	99.3042	47.6685	211.456
9.249	98.9685	47.4548	213.257
9.25	98.2056	47.0886	210.541
9.251	96.283	47.3022	212.036
9.252	95.1233	45.929	211.334
9.253	95.2759	44.4031	209.839
9.254	93.1702	44.4946	212.463
9.255	91.2781	43.6707	209.259
9.256	90.5762	42.7551	208.984
9.257	89.5081	42.2363	209.747
9.258	88.1653	41.626	205.078
9.259	85.9985	41.3818	206.665
9.26	84.5337	41.3513	205.383
9.261	85.8765	41.1987	204.437
9.262	85.083	41.9617	206.757
9.263	84.5642	41.5039	205.292
9.264	86.0901	40.8936	207.092
9.265	87.4329	40.863	210.663
9.266	89.0198	41.3818	209.351
9.267	89.1724	42.0837	211.945
9.268	88.501	41.0767	211.639
9.269	89.6912	40.8325	210.51
9.27	89.2944	42.3584	213.287
9.271	88.3789	43.6401	209.93
9.272	88.0127	44.0063	210.052
9.273	88.1348	42.9688	211.914
9.274	89.325	42.3279	209.564
9.275	89.7827	42.9993	212.769
9.276	90.0574	42.9993	212.891
9.277	91.4001	42.5415	212.097
9.278	90.7898	43.2129	215.515
9.279	89.3555	43.6707	212.372
9.28	88.8062	43.6707	212.891
9.281	88.2874	43.7927	213.196
9.282	88.3789	43.7927	209.198
9.283	88.1042	44.3115	211.365
9.284	88.2263	44.0674	210.175
9.285	90.3015	43.7317	208.801
9.286	90.7288	44.1284	212.128
9.287	90.271	44.4641	209.778
9.288	88.9587	44.22	211.09
9.289	88.3789	43.5791	211.884
9.29	88.9893	43.6707	209.503
9.291	87.8601	44.8608	211.884
9.292	86.731	44.7693	209.351
9.293	87.5854	44.281	208.618
9.294	87.8906	44.1895	211.578
9.295	88.4705	44.4641	208.832
9.296	88.4399	44.8608	210.632
9.297	88.1958	44.8914	211.334
9.298	89.5996	44.3726	210.022
9.299	88.623	44.281	212.769
9.3	88.6536	43.8232	211.548
9.301	89.6301	44.0979	211.426
9.302	90.1794	45.2271	213.989
9.303	90.3931	45.4102	210.938
9.304	89.8438	45.99	212.952
9.305	89.7827	45.2881	212.341
9.306	91.217	45.3491	210.754
9.307	90.6372	46.0815	214.05
9.308	89.8743	45.99	212.158
9.309	90.332	45.4712	212.25
9.31	90.8508	45.3491	214.691
9.311	91.4917	45.5627	211.7
9.312	90.5457	46.2036	213.562
9.313	89.6301	46.4478	213.44
9.314	91.2476	45.8679	211.731
9.315	90.6982	46.4172	214.6
9.316	89.9048	46.3867	212.769
9.317	90.1184	46.2341	213.043
9.318	90.6067	46.0815	215.607
9.319	90.5762	46.2952	212.494
9.32	89.9353	45.9595	214.813
9.321	90.0879	45.0134	214.447
9.322	91.4917	45.3491	213.257
9.323	90.8508	46.4783	215.912
9.324	89.6912	46.875	212.799
9.325	89.5996	46.5088	212.677
9.326	89.6301	45.8374	214.539
9.327	90.21	46.2036	211.426
9.328	89.5996	46.7834	214.142
9.329	89.2334	46.4478	213.348
9.33	90.5457	46.0205	212.036
9.331	90.4541	46.1426	214.722
9.332	89.5386	46.936	212.616
9.333	88.7451	47.3938	213.47
9.334	88.1653	46.3562	214.172
9.335	87.616	46.1121	211.609
9.336	86.9751	46.2646	214.233
9.337	86.1816	45.5627	213.44
9.338	86.9446	45.4712	213.226
9.339	86.9446	46.0205	216.309
9.34	85.968	46.4172	212.891
9.341	85.2051	45.99	214.142
9.342	84.7168	45.166	214.691
9.343	84.7473	44.7693	212.28
9.344	83.0688	45.5017	214.935
9.345	80.78	44.7998	212.799
9.346	79.9866	43.7317	211.395
9.347	78.5217	43.1519	213.318
9.348	75.3479	42.6025	209.106
9.349	71.2891	41.3513	209.076
9.35	68.3899	39.9475	209.29
9.351	67.3523	38.7878	206.177
9.352	65.8569	39.0625	206.787
9.353	63.8428	38.8489	204.071
9.354	63.9954	37.9333	202.179
9.355	62.5305	38.6658	204.926
9.356	61.4624	39.4897	204.59
9.357	60.9131	39.1846	207.245
9.358	61.4624	37.6587	210.602
9.359	63.3545	37.1704	210.785
9.36	64.5142	38.3911	214.661
9.361	65.2466	39.032	215.088
9.362	67.1082	38.9709	215.363
9.363	67.1082	39.2761	218.597
9.364	66.6809	40.0085	215.912
9.365	65.7654	40.6494	216.736
9.366	65.3076	40.4053	216.614
9.367	66.7114	40.4968	214.264
9.368	66.2842	41.8701	216.705
9.369	66.4673	41.9312	215.973
9.37	67.6575	41.3208	215.454
9.371	67.8406	40.8325	218.842
9.372	67.9321	41.3818	216.125
9.373	66.8945	41.8091	217.499
9.374	65.7043	41.1682	216.461
9.375	66.6809	41.3208	213.806
9.376	66.1926	42.0837	215.21
9.377	64.6973	43.0603	211.761
9.378	65.3381	42.8467	211.151
9.379	65.1855	41.9006	213.196
9.38	64.9414	41.9006	210.754
9.381	63.8733	41.9617	213.776
9.382	62.4695	41.4124	213.959
9.383	64.209	40.9851	212.891
9.384	63.9648	41.9617	215.942
9.385	63.2324	42.511	213.501
9.386	63.4155	42.6025	213.043
9.387	63.8428	42.7856	214.722
9.388	64.5142	43.1824	210.266
9.389	63.9648	43.7012	211.853
9.39	63.6292	42.9077	210.968
9.391	65.3992	42.3279	209.625
9.392	65.8875	43.1824	213.654
9.393	65.4907	43.7927	211.609
9.394	66.1621	43.6096	211.731
9.395	66.2231	43.2129	214.081
9.396	68.1458	43.4875	211.334
9.397	67.8101	44.9524	213.44
9.398	67.1997	45.0745	212.219
9.399	68.6951	44.5557	210.846
9.4	69.0918	44.7693	214.417
9.401	69.2749	44.8608	212.524
9.402	69.8853	45.0439	214.508
9.403	70.2515	45.105	216.583
9.404	71.7468	45.105	213.928
9.405	71.6858	45.8374	216.675
9.406	71.3501	45.7458	215.607
9.407	72.876	45.7764	214.081
9.408	73.6084	46.7834	217.224
9.409	73.7	47.2107	213.959
9.41	73.1812	47.1191	214.935
9.411	73.3337	46.3562	216.339
9.412	74.9817	46.2646	214.264
9.413	74.5544	47.3633	217.163
9.414	74.0051	47.9126	215.912
9.415	75.592	47.4548	214.447
9.416	76.7822	47.2717	216.766
9.417	76.4771	47.3938	213.959
9.418	75.592	48.3704	214.996
9.419	74.9207	48.1873	215.179
9.42	76.0193	47.5464	213.593
9.421	75.2258	47.6379	217.133
9.422	74.0662	47.3633	215.668
9.423	75.2563	47.6379	216.064
9.424	76.0803	48.4619	219.116
9.425	76.9653	49.1028	215.881
9.426	76.2634	49.4385	217.377
9.427	76.3855	48.4009	217.865
9.428	77.9419	47.8821	216.187
9.429	76.9653	49.1638	220.001
9.43	74.9817	49.8047	217.316
9.431	74.8901	49.53	217.346
9.432	75.1953	49.3774	219.543
9.433	76.6907	49.7437	216.553
9.434	76.8433	50.8118	218.384
9.435	77.1179	50.4761	217.804
9.436	78.949	49.9878	215.546
9.437	78.949	50.1099	218.414
9.438	78.0334	49.9878	216.431
9.439	77.6978	50.5371	216.583
9.44	76.9958	50.9644	218.414
9.441	77.24	51.2085	215.179
9.442	76.7822	51.6663	217.468
9.443	77.0264	51.0864	217.407
9.444	79.5593	50.0183	215.79
9.445	81.2073	50.8728	219.543
9.446	80.9021	51.239	216.919
9.447	81.3904	51.4221	217.377
9.448	81.1157	51.3306	219.421
9.449	81.4514	51.0559	216.217
9.45	79.9561	52.1545	219.116
9.451	79.7424	51.9409	218.567
9.452	81.2378	51.8494	216.553
9.453	82.4585	52.4597	219.788
9.454	82.9773	52.6733	217.621
9.455	83.2825	52.1545	218.384
9.456	84.2285	52.3376	221.161
9.457	86.2122	52.6428	218.75
9.458	85.1746	53.009	221.619
9.459	83.0994	52.8564	220.551
9.46	83.6792	52.8564	218.445
9.461	84.0454	53.8025	221.802
9.462	83.7097	54.1077	218.628
9.463	82.9163	53.5889	219.421
9.464	82.9468	52.063	221.1
9.465	85.1135	51.6052	219.421
9.466	85.2661	52.6123	222.809
9.467	84.4727	53.1921	221.161
9.468	85.2051	53.3447	219.727
9.469	84.5032	53.4668	222.382
9.47	83.8623	53.5278	218.475
9.471	82.3975	54.1992	220.093
9.472	82.55	53.2532	220.581
9.473	84.2896	52.887	217.957
9.474	84.4727	53.6499	221.527
9.475	83.7097	53.772	219.91
9.476	85.3882	54.1687	219.482
9.477	85.5713	54.8096	222.351
9.478	85.7849	54.8096	218.872
9.479	83.8928	55.1453	220.825
9.48	82.7637	54.1687	220.856
9.481	83.9844	53.3752	217.926
9.482	83.4656	53.9856	221.161
9.483	82.1838	53.9246	219.36
9.484	82.1838	53.8635	219.299
9.485	82.7942	53.5889	222.29
9.486	83.7708	53.833	219.147
9.487	82.5806	53.8635	221.436
9.488	80.8716	52.8259	221.466
9.489	81.604	52.063	219.269
9.49	80.9021	52.124	222.565
9.491	79.2847	51.3611	220.215
9.492	79.0405	50.9033	220.367
9.493	78.2776	51.2085	222.595
9.494	78.5217	50.6897	219.482
9.495	76.3855	50.3845	221.191
9.496	74.4629	49.1638	220.551
9.497	74.5544	47.4854	217.255
9.498	73.2422	46.936	219.208
9.499	71.3196	45.4712	216.248
9.5	69.1528	43.8538	214.172
9.501	67.2913	42.7856	214.783
9.502	66.3147	42.572	210.938
9.503	64.9109	42.8467	211.609
9.504	62.439	42.2363	210.815
9.505	62.9272	41.5955	209.045
9.506	64.1174	41.5039	212.891
9.507	64.6362	41.5649	212.982
9.508	66.1316	41.5039	214.874
9.509	66.803	41.0156	218.079
9.51	69.0613	40.8325	218.109
9.511	69.0918	41.626	221.008
9.512	68.2068	41.7175	220.825
9.513	68.3594	42.0837	219.421
9.514	68.0847	43.1213	221.954
9.515	67.5964	43.7012	218.903
9.516	67.5049	44.1284	218.719
9.517	68.512	43.5791	219.513
9.518	70.4346	43.7317	216.614
9.519	70.7397	44.3726	219.818
9.52	70.0684	43.6401	218.506
9.521	70.4041	42.9993	217.957
9.522	69.7632	43.4875	220.917
9.523	68.573	44.1589	217.499
9.524	67.0166	44.8914	217.529
9.525	66.2537	44.4336	217.743
9.526	67.5659	44.281	214.386
9.527	67.749	44.6472	216.431
9.528	67.688	43.6401	215.057
9.529	68.9392	43.3044	214.722
9.53	68.9392	43.7622	218.292
9.531	68.512	44.0369	215.607
9.532	67.8711	44.5557	216.553
9.533	67.0776	44.2505	217.834
9.534	66.864	43.7012	214.294
9.535	66.3757	45.105	217.224
9.536	66.2231	44.6777	215.057
9.537	68.9087	44.0979	213.257
9.538	69.9463	44.9524	215.973
9.539	70.7397	45.5933	212.494
9.54	70.0684	45.99	214.264
9.541	69.6411	45.0439	214.722
9.542	71.4417	44.4336	212.616
9.543	71.1975	44.9524	216.064
9.544	70.0684	45.3491	213.776
9.545	70.9534	45.1355	213.379
9.546	72.0215	45.8984	216.431
9.547	73.5474	46.4172	213.104
9.548	73.0591	46.875	215.454
9.549	72.4487	45.7458	216.614
9.55	73.6084	45.0134	214.844
9.551	73.7915	45.8679	219.879
9.552	72.9065	46.6309	217.102
9.553	73.1506	46.2341	217.285
9.554	73.5779	45.8679	219.849
9.555	75.1648	46.3562	216.553
9.556	74.7986	47.0886	218.994
9.557	73.8831	46.8445	218.14
9.558	75.4395	46.4783	216.492
9.559	75.7141	46.9971	219.818
9.56	74.6155	47.0276	217.041
9.561	74.4629	47.3328	217.072
9.562	74.0356	47.1191	219.513
9.563	75.4395	46.936	216.37
9.564	74.9817	47.2412	218.842
9.565	74.3408	46.7529	218.201
9.566	75.8057	46.7224	216.309
9.567	76.2939	46.9971	219.147
9.568	75.7446	47.6685	216.37
9.569	75.1648	47.821	217.194
9.57	74.0356	47.4243	218.933
9.571	74.646	47.0276	216.583
9.572	73.761	46.9666	219.177
9.573	73.1506	46.9666	218.689
9.574	74.8596	46.4783	217.224
9.575	75.5615	47.699	220.184
9.576	75.592	48.4619	216.675
9.577	75.3479	48.4314	217.743
9.578	75.5615	47.6379	218.964
9.579	76.1719	47.3328	216.187
9.58	74.8901	48.2483	218.903
9.581	73.761	48.1567	216.949
9.582	74.707	47.5159	215.851
9.583	75.3784	47.76	218.872
9.584	75.8057	48.2788	215.698
9.585	76.0498	48.6755	216.583
9.586	76.2634	48.3398	217.194
9.587	78.186	48.0957	214.508
9.588	77.6978	48.584	217.102
9.589	76.355	48.2178	215.881
9.59	76.5381	47.5769	215.363
9.591	76.3245	47.2107	218.384
9.592	76.5686	47.4854	215.546
9.593	76.6602	48.7366	217.834
9.594	76.8433	48.6145	217.865
9.595	79.3152	48.2178	214.905
9.596	79.6509	48.4314	218.079
9.597	78.949	48.3093	215.82
9.598	79.5898	48.0042	215.759
9.599	79.6814	48.3093	219.238
9.6	80.3528	48.8281	215.424
9.601	79.3762	49.6521	217.407
9.602	78.5828	49.408	217.285
9.603	80.8716	49.1333	215.179
9.604	81.1462	49.7131	219.055
9.605	80.8411	50.1099	216.858
9.606	81.4209	49.6216	216.583
9.607	81.8481	49.3469	219.208
9.608	83.0994	49.4385	216.095
9.609	82.428	50.5981	218.658
9.61	80.719	50.5371	217.926
9.611	81.4514	50.0183	216.064
9.612	81.0547	49.8352	219.116
9.613	80.7495	49.3469	217.194
9.614	81.4209	49.9268	216.614
9.615	81.8787	50.2014	219.055
9.616	82.7026	50.0793	215.118
9.617	82.6721	50.4761	217.316
9.618	81.7566	49.7131	217.01
9.619	83.2825	49.3164	214.874
9.62	82.8552	50.5371	218.048
9.621	81.9397	50.9949	215.149
9.622	81.7261	50.9033	214.935
9.623	81.8787	50.7202	217.194
9.624	83.313	50.7507	214.111
9.625	83.1909	51.9104	216.614
9.626	82.8552	51.7883	216.583
9.627	85.1135	51.3916	214.844
9.628	86.2427	51.5137	218.262
9.629	86.0596	51.8799	215.668
9.63	85.083	52.5818	216.248
9.631	84.0759	52.1851	217.773
9.632	85.3271	52.2156	214.813
9.633	84.6863	52.3376	218.292
9.634	83.6487	52.0325	217.163
9.635	85.2051	51.5137	216.705
9.636	86.1816	51.9409	220.276
9.637	87.4023	52.7954	217.56
9.638	87.3108	53.1616	218.903
9.639	87.4939	52.3682	219.971
9.64	89.2334	52.002	217.377
9.641	88.562	52.948	220.886
9.642	86.7004	53.2532	218.597
9.643	87.2498	52.4902	218.323
9.644	87.4329	52.2766	221.191
9.645	87.9822	53.009	217.957
9.646	87.9517	54.0466	219.91
9.647	88.3179	53.4668	220.795
9.648	90.8813	52.6428	218.231
9.649	91.4917	52.9785	221.466
9.65	89.7827	53.0701	219.36
9.651	89.2029	53.2227	218.964
9.652	88.4705	53.2227	220.734
9.653	88.9282	53.3447	217.499
9.654	88.1042	53.5583	219.543
9.655	86.7615	52.8564	219.574
9.656	89.4775	52.3376	217.285
9.657	90.6982	52.8259	221.039
9.658	90.21	52.7954	218.384
9.659	90.3931	52.887	218.628
9.66	89.2944	53.1006	220.947
9.661	89.447	52.7344	217.59
9.662	88.2568	53.0396	220.032
9.663	86.853	52.7344	220.154
9.664	88.1042	52.9175	217.773
9.665	89.0808	53.833	220.947
9.666	89.4775	53.2227	218.079
9.667	90.5151	53.2837	218.933
9.668	90.7288	53.5278	221.191
9.669	91.98	53.5278	217.987
9.67	90.6982	53.9856	220.612
9.671	88.2263	53.4058	219.055
9.672	88.8977	53.4668	216.949
9.673	89.4165	54.2603	219.849
9.674	89.447	54.1992	217.01
9.675	89.325	53.9856	217.712
9.676	89.0198	53.1616	220.337
9.677	90.9729	53.2837	218.17
9.678	91.2781	54.0771	221.405
9.679	90.0574	53.3752	220.398
9.68	91.217	53.1921	218.719
9.681	91.095	53.1006	222.321
9.682	90.332	53.7415	219.025
9.683	89.325	53.8635	220.306
9.684	88.9893	52.7344	221.741
9.685	89.8438	51.9714	218.109
9.686	88.623	52.3376	221.13
9.687	86.8835	51.9714	219.36
9.688	86.7004	51.2085	217.529
9.689	86.4868	50.3235	220.032
9.69	85.5408	49.4995	215.302
9.691	83.5571	49.1028	216.278
9.692	81.8787	48.2483	216.034
9.693	81.6345	46.936	211.823
9.694	79.1931	46.5088	213.44
9.695	75.9583	45.4712	211.395
9.696	74.4934	44.1284	209.747
9.697	73.9136	43.1519	212.83
9.698	73.9136	42.6331	210.358
9.699	73.7	42.7551	211.67
9.7	73.3948	41.7175	213.531
9.701	74.0662	41.4124	211.121
9.702	73.0286	41.9617	213.562
9.703	71.4722	41.3513	212.677
9.704	71.4111	40.6494	212.982
9.705	70.8313	40.8325	216.614
9.706	70.4651	41.1377	214.478
9.707	70.4956	41.7786	215.485
9.708	71.7773	41.4124	216.583
9.709	73.761	41.5039	214.569
9.71	74.2798	41.9617	217.59
9.711	73.2422	41.9922	215.363
9.712	73.0286	41.5344	214.569
9.713	71.8689	41.3208	216.797
9.714	71.2891	41.4734	214.05
9.715	70.1904	42.7246	215.912
9.716	69.5496	42.6331	215.82
9.717	71.228	42.511	213.806
9.718	71.991	42.511	217.255
9.719	71.6858	41.626	215.607
9.72	72.6929	41.3513	216.461
9.721	72.7539	41.8701	218.903
9.722	72.937	42.9993	214.905
9.723	71.167	43.396	217.041
9.724	69.2749	41.5955	216.034
9.725	70.9534	40.9851	214.203
9.726	71.8384	42.3584	217.621
9.727	71.8384	42.9688	214.294
9.728	72.5098	42.7551	213.715
9.729	72.5403	42.0837	215.546
9.73	74.1577	42.3279	211.761
9.731	73.4863	43.4875	214.172
9.732	71.5942	42.8467	213.135
9.733	71.5942	41.9922	210.205
9.734	71.5942	42.0532	214.203
9.735	71.7468	42.0837	210.724
9.736	72.8149	42.3279	211.456
9.737	73.0591	43.1824	212.982
9.738	75.7141	43.3655	209.595
9.739	75.2869	43.6096	212.708
9.74	74.4019	42.6025	212.494
9.741	75.1648	41.8396	210.999
9.742	75.47	42.2974	215.24
9.743	74.9512	42.6636	211.761
9.744	74.8291	43.0908	213.135
9.745	75.1648	42.6636	214.996
9.746	77.0264	42.572	211.487
9.747	77.8503	44.0674	214.935
9.748	77.0874	44.1895	213.104
9.749	78.3386	43.457	211.7
9.75	78.2776	43.4265	215.057
9.751	78.0029	43.5486	212.067
9.752	77.3621	44.4946	213.226
9.753	77.1484	44.5862	215.027
9.754	79.0405	44.5251	211.975
9.755	79.1016	44.9829	215.424
9.756	78.3997	44.6777	213.562
9.757	79.2847	45.0439	213.135
9.758	79.6204	45.2881	216.278
9.759	79.6814	45.6543	213.409
9.76	79.1931	45.8679	214.844
9.761	78.5828	44.9219	216.675
9.762	79.8645	44.4031	214.844
9.763	79.7729	45.2576	218.781
9.764	78.8879	45.9595	216.431
9.765	79.8645	45.7764	216.522
9.766	79.9866	44.8914	218.842
9.767	80.5664	45.8374	215.637
9.768	80.1697	47.3633	217.529
9.769	79.8035	46.9055	217.224
9.77	81.1768	45.929	214.844
9.771	80.8411	46.6309	218.597
9.772	80.1392	46.875	215.668
9.773	80.9937	46.6309	216.217
9.774	81.2073	46.7224	219.208
9.775	82.2754	47.3328	215.271
9.776	81.8481	47.6074	217.926
9.777	80.6885	47.3633	217.285
9.778	82.0923	47.1191	214.661
9.779	81.8481	47.9431	218.292
9.78	81.4209	47.5464	215.057
9.781	81.6956	47.3938	215.82
9.782	82.0007	46.6919	218.75
9.783	83.7708	46.814	215.118
9.784	83.7097	47.3022	218.048
9.785	83.0994	47.2717	217.316
9.786	84.5032	47.3022	214.813
9.787	83.9539	48.3093	217.957
9.788	83.2825	47.76	214.203
9.789	83.1299	47.699	214.447
9.79	83.2825	46.9666	217.438
9.791	84.8694	47.0886	214.264
9.792	85.0525	48.4619	217.438
9.793	85.144	48.2788	216.217
9.794	86.5784	47.821	213.745
9.795	86.5784	47.9736	217.56
9.796	86.3953	48.1567	214.844
9.797	86.0596	48.4009	215.637
9.798	85.0525	48.1262	217.194
9.799	86.4868	47.7295	214.02
9.8	86.0901	48.4314	217.438
9.801	85.4797	48.3398	216.278
9.802	86.5784	48.1567	215.454
9.803	86.9446	48.3704	219.238
9.804	87.4329	48.1262	216.705
9.805	86.6089	48.9197	218.14
9.806	86.8835	48.5229	218.903
9.807	88.8672	48.3704	215.881
9.808	88.1653	48.8586	218.842
9.809	86.7004	49.2554	217.163
9.81	87.7991	48.5535	216.4
9.811	88.5925	48.5229	220.001
9.812	89.8438	49.3164	216.156
9.813	88.9282	50.1404	217.896
9.814	88.5315	50.2319	218.262
9.815	90.0879	49.7437	214.813
9.816	89.9963	50.2014	218.536
9.817	89.0198	50.293	216.217
9.818	89.6301	50.2319	215.79
9.819	90.0879	49.7437	218.75
9.82	91.0645	49.8657	215.637
9.821	90.5151	51.3916	217.865
9.822	90.6067	51.7273	217.651
9.823	91.9495	51.3	214.813
9.824	91.6748	51.8188	218.567
9.825	90.5151	51.239	215.973
9.826	91.5222	50.6592	216.4
9.827	92.1326	51.1475	219.818
9.828	92.8955	51.5747	216.461
9.829	93.0481	52.2461	219.391
9.83	92.2852	51.9104	219.879
9.831	94.4214	52.124	217.712
9.832	94.4519	53.3447	221.527
9.833	93.1396	52.8564	218.781
9.834	93.811	52.1851	218.475
9.835	94.2078	52.7344	221.619
9.836	95.52	53.2227	218.201
9.837	95.9473	54.0466	220.856
9.838	95.4895	53.2532	220.856
9.839	97.3206	52.8564	219.116
9.84	97.1985	53.3447	222.778
9.841	95.8252	53.6499	219.879
9.842	95.3369	53.7109	220.032
9.843	94.8181	53.7415	221.405
9.844	96.0083	53.0396	218.414
9.845	95.7031	53.9246	221.71
9.846	95.0012	53.6499	220.917
9.847	96.4355	53.2227	219.574
9.848	97.6257	53.1006	223.541
9.849	97.0764	52.887	220.947
9.85	96.4661	53.1311	222.26
9.851	95.0928	53.3752	223.358
9.852	96.283	53.3447	219.788
9.853	95.3674	53.9246	222.504
9.854	93.9636	53.3447	220.978
9.855	95.0928	52.7344	219.452
9.856	96.2524	52.6733	223.236
9.857	97.1069	52.9175	219.513
9.858	96.9849	53.4363	220.886
9.859	96.405	52.7039	222.351
9.86	97.8394	52.2766	219.299
9.861	97.229	53.2837	222.382
9.862	95.2148	53.3142	219.604
9.863	94.7266	53.1311	218.445
9.864	94.4824	53.1006	221.313
9.865	94.7876	53.2227	218.201
9.866	94.8792	53.2837	220.306
9.867	95.1843	52.4902	221.375
9.868	97.0764	52.4597	219.543
9.869	97.2595	53.5278	223.663
9.87	96.3135	53.009	221.68
9.871	96.0999	52.1545	220.612
9.872	95.5505	52.063	223.816
9.873	95.6421	52.4597	220.032
9.874	95.459	53.1921	222.168
9.875	94.8181	52.887	223.053
9.876	96.7102	52.7039	219.696
9.877	96.8628	53.4668	223.297
9.878	96.3745	53.0701	221.405
9.879	96.9238	52.1545	221.161
9.88	96.6797	52.002	223.907
9.881	97.3816	52.5818	220.52
9.882	97.0764	53.5583	222.656
9.883	95.6726	53.009	222.107
9.884	96.8018	52.6123	219.299
9.885	96.8933	52.8259	223.328
9.886	95.4285	53.1006	220.886
9.887	95.1538	53.1616	221.588
9.888	94.574	52.4902	224.579
9.889	96.4355	51.6052	221.649
9.89	96.5881	52.5208	225.616
9.891	96.0693	52.8259	225.189
9.892	97.4121	52.8564	223.358
9.893	97.8088	52.8564	226.685
9.894	97.29	52.0325	224.152
9.895	96.3135	52.124	224.182
9.896	95.9167	52.3376	226.929
9.897	96.4355	52.5818	223.053
9.898	96.405	53.5583	225.739
9.899	95.1233	52.5513	224.426
9.9	97.0764	52.1545	223.053
9.901	97.9309	52.948	226.776
9.902	97.7783	52.948	223.694
9.903	96.6187	52.8259	224.792
9.904	96.0693	51.9104	226.318
9.905	96.9238	51.8799	223.236
9.906	96.0999	53.0701	226.379
9.907	94.3604	53.2227	224.487
9.908	94.8792	52.7954	223.297
9.909	95.1233	52.2156	226.532
9.91	95.5505	51.8188	224.152
9.911	96.6187	51.9714	225.677
9.912	96.5576	51.6357	227.478
9.913	98.053	51.8799	223.969
9.914	97.0459	52.4292	227.905
9.915	95.0928	51.8799	225.8
9.916	95.3064	51.3	224.152
9.917	95.0317	51.6357	228.149
9.918	95.1843	52.3987	223.907
9.919	94.6655	53.009	225.159
9.92	95.4895	51.9104	226.166
9.921	97.6868	51.6968	223.328
9.922	97.9614	52.5208	227.295
9.923	97.0154	52.0935	225.983
9.924	97.229	52.002	225.25
9.925	95.8557	51.6968	228.271
9.926	96.0693	52.002	224.274
9.927	95.5505	53.0701	226.196
9.928	94.1162	52.3682	226.868
9.929	95.7947	51.9714	224.731
9.93	96.0388	52.3987	228.577
9.931	95.7642	51.9409	226.074
9.932	96.1304	51.5747	226.654
9.933	96.0693	51.2695	230.133
9.934	96.8933	51.5442	226.318
9.935	96.1609	52.3682	229.401
9.936	95.0928	51.5747	229.004
9.937	96.8018	51.3611	226.349
9.938	96.5271	52.7344	230.164
9.939	95.3979	52.7039	226.41
9.94	95.3064	52.0935	226.715
9.941	95.0317	51.3916	229.156
9.942	96.0693	51.6357	225.739
9.943	96.0083	52.4597	229.004
9.944	95.2759	51.9714	228.943
9.945	96.5576	51.2695	226.776
9.946	96.6187	51.8188	230.164
9.947	95.7031	51.6357	226.624
9.948	95.1843	52.2156	226.837
9.949	94.0247	51.6968	228.851
9.95	94.3298	51.5442	225.159
9.951	93.8721	52.002	228.333
9.952	93.2312	50.9338	228.333
9.953	94.5435	50.354	226.898
9.954	95.2148	51.0864	231.415
9.955	95.0928	51.3306	227.844
9.956	96.0083	51.3306	228.546
9.957	95.5505	50.415	230.865
9.958	96.0083	50.7813	227.325
9.959	95.1538	52.5818	230.408
9.96	93.9331	52.002	228.821
9.961	94.6045	51.1169	227.386
9.962	94.2383	51.5137	231.201
9.963	94.4824	51.4221	228.821
9.964	94.9402	50.9033	230.133
9.965	95.6726	50.9644	232.269
9.966	98.114	51.4221	228.912
9.967	97.7478	52.1851	230.927
9.968	96.405	51.8494	228.699
9.969	96.5881	51.1169	227.448
9.97	95.8252	51.0864	230.286
9.971	95.1843	51.3916	226.807
9.972	94.3604	51.4526	228.607
9.973	93.811	49.8962	230.133
9.974	96.1609	49.5911	227.661
9.975	97.0764	51.3306	231.903
9.976	97.0459	51.9714	229.065
9.977	97.5037	51.3611	228.424
9.978	97.5037	50.5981	231.384
9.979	97.0154	50.1099	227.509
9.98	96.0999	50.8118	230.011
9.981	95.3979	50.3845	230.591
9.982	97.229	50.3845	227.57
9.983	97.4731	51.5137	230.896
9.984	96.9238	51.0254	228.21
9.985	97.5342	50.6592	227.753
9.986	98.1445	50.4761	230.56
9.987	99.4873	50.5981	226.624
9.988	98.4497	51.3	228.424
9.989	97.1069	50.415	228.027
9.99	98.2666	50.0183	225.525
9.991	97.9309	50.3845	228.851
9.992	96.8628	50.7202	226.379
9.993	96.5271	50.7202	226.379
9.994	96.344	49.9573	228.973
9.995	97.3511	49.6216	225.677
9.996	97.8394	50.5981	228.119
9.997	97.0764	50.354	227.936
9.998	98.6328	49.5605	225.647
9.999	97.7783	50.1709	229.828
10	97.1375	49.7437	226.837
10.001	97.0764	49.3774	227.6
10.002	96.3745	49.3774	230.103
10.003	97.4426	49.2859	226.654
10.004	96.6797	50.7202	229.095
10.005	96.8323	50.4456	227.966
10.006	98.7549	49.9268	225.647
10.007	98.6023	50.2319	228.882
10.008	98.2666	49.8047	225.281
10.009	97.3206	49.1638	226.715
10.01	96.8628	48.7366	228.18
10.011	97.9004	49.1333	225.403
10.012	97.5342	50.293	227.631
10.013	95.7031	49.8047	226.41
10.014	96.1914	49.1638	224.579
10.015	96.3745	49.2249	228.21
10.016	96.405	48.8281	224.976
10.017	95.8252	48.8281	226.532
10.018	95.3064	47.821	228.21
10.019	97.0154	47.1191	225.586
10.02	96.1609	47.5159	228.241
10.021	94.9097	46.9055	227.142
10.022	94.635	45.99	225.189
10.023	93.7195	45.3796	226.776
10.024	92.2852	44.0674	222.076
10.025	90.271	42.4805	221.649
10.026	89.1724	40.6494	220.642
10.027	89.1418	40.0696	215.759
10.028	88.1958	40.0391	217.163
10.029	85.8154	38.5437	213.898
10.03	84.8083	36.6211	211.334
10.031	84.4727	35.7056	213.837
10.032	83.7708	35.614	210.846
10.033	82.6721	35.614	211.426
10.034	81.4209	34.4849	213.196
10.035	81.8176	33.5999	211.365
10.036	81.4514	33.5693	214.294
10.037	80.5054	32.9285	214.233
10.038	80.9021	31.9824	213.562
10.039	81.8787	31.7688	217.621
10.04	81.9092	32.196	215.149
10.041	82.1533	32.8979	215.851
10.042	81.4209	31.7078	217.316
10.043	82.8857	31.5857	214.783
10.044	82.7026	33.2642	217.712
10.045	81.2683	33.4778	216.522
10.046	81.3293	32.5623	215.302
10.047	81.1768	32.074	219.269
10.048	82.1228	32.5317	217.133
10.049	82.8552	33.9355	219.269
10.05	83.0688	33.7524	220.398
10.051	85.3577	33.5083	218.597
10.052	85.2966	34.2712	220.886
10.053	84.3201	33.9661	219.055
10.054	83.8928	33.9355	217.865
10.055	83.4961	33.8745	219.604
10.056	84.0149	34.0881	216.187
10.057	83.374	34.6375	217.987
10.058	82.9163	33.5999	218.079
10.059	84.5032	32.8979	216.888
10.06	85.0525	33.9661	220.123
10.061	84.7168	34.1187	216.705
10.062	84.198	33.4778	217.041
10.063	83.4045	32.1655	218.17
10.064	84.9304	32.1655	213.654
10.065	84.6863	34.1187	215.485
10.066	83.5266	34.1187	212.738
10.067	84.6252	32.959	209.93
10.068	84.8389	33.2031	212.402
10.069	84.8694	33.3252	209.503
10.07	84.5947	33.1421	210.327
10.071	84.8694	32.3181	212.036
10.072	86.3037	32.1045	208.954
10.073	86.5784	33.5999	211.334
10.074	86.2732	33.3862	209.442
10.075	87.4329	33.0505	208.221
10.076	87.738	33.6609	210.571
10.077	87.3108	33.844	208.069
10.078	86.7004	33.905	208.984
10.079	86.4868	32.9895	211.182
10.08	88.0432	32.8979	208.527
10.081	88.6841	34.6375	211.975
10.082	87.9517	34.4543	210.785
10.083	89.6606	34.1187	209.656
10.084	90.3015	34.729	212.86
10.085	91.0034	34.6375	209.717
10.086	90.4846	35.7361	210.968
10.087	90.271	34.9426	213.104
10.088	91.3696	34.729	210.266
10.089	91.1255	36.377	214.233
10.09	90.3015	36.7737	212.494
10.091	91.7053	36.1328	211.67
10.092	92.5903	36.1938	215.271
10.093	93.4448	36.438	212.25
10.094	93.6279	36.6821	213.44
10.095	93.0786	36.0413	213.928
10.096	94.696	35.8887	211.731
10.097	94.4519	36.9263	214.386
10.098	93.3838	36.7737	212.738
10.099	93.5059	36.4685	212.524
10.1	93.1091	35.9802	215.424
10.101	93.8721	35.7056	212.952
10.102	94.0857	36.9263	215.271
10.103	94.2383	36.7432	215.79
10.104	96.5576	36.6516	213.745
10.105	96.7102	36.9263	217.072
10.106	95.5811	36.8652	214.63
10.107	95.8252	36.8347	215.24
10.108	95.9167	36.377	217.773
10.109	96.6492	37.1704	214.172
10.11	96.405	38.269	216.095
10.111	95.9167	37.5061	215.363
10.112	98.1445	37.0789	213.623
10.113	98.5413	38.2996	216.919
10.114	98.3276	38.3606	213.684
10.115	98.3887	37.6587	213.562
10.116	98.3582	37.0483	215.637
10.117	99.6399	37.1094	213.074
10.118	99.1516	38.6047	214.874
10.119	98.1445	38.4521	213.531
10.12	99.0295	37.8723	211.67
10.121	98.9685	38.269	214.691
10.122	98.7854	38.3301	211.487
10.123	99.3042	38.5132	211.853
10.124	99.2126	38.208	213.531
10.125	100.525	38.147	211.334
10.126	100.525	38.8794	213.959
10.127	100.128	38.6963	213.409
10.128	101.227	38.5437	212.433
10.129	101.196	39.7339	215.973
10.13	100.952	39.7034	213.104
10.131	100.83	39.7339	214.325
10.132	100.8	39.6118	215.942
10.133	102.6	40.2222	212.677
10.134	102.875	41.3208	215.759
10.135	102.722	40.9241	214.508
10.136	104.34	40.3442	214.203
10.137	104.614	40.6189	216.919
10.138	104.675	40.8325	214.264
10.139	104.218	40.7715	215.485
10.14	103.088	40.9546	216.553
10.141	104.858	40.9546	213.837
10.142	104.492	41.9312	216.217
10.143	103.821	41.4734	214.081
10.144	104.828	40.6799	213.898
10.145	105.194	40.7715	217.59
10.146	105.988	41.1072	214.417
10.147	105.682	41.5649	216.522
10.148	105.927	40.741	216.827
10.149	108.276	40.5884	214.478
10.15	107.544	41.9312	217.59
10.151	106.476	42.3889	214.813
10.152	107.025	41.748	214.081
10.153	107.33	41.1987	216.034
10.154	108.612	41.3818	212.372
10.155	108.643	42.1143	214.508
10.156	108.551	41.5344	214.508
10.157	110.84	41.687	212.616
10.158	111.481	42.1143	215.82
10.159	110.352	42.1753	213.135
10.16	109.344	41.9922	212.799
10.161	108.612	41.9617	214.813
10.162	108.734	42.3889	211.517
10.163	108.063	42.8467	213.837
10.164	107.941	42.0532	214.142
10.165	110.657	41.8701	212.799
10.166	111.755	42.6636	216.736
10.167	111.816	43.0298	214.386
10.168	111.511	43.1519	214.935
10.169	110.992	43.1824	217.529
10.17	110.718	42.9688	214.172
10.171	109.741	43.2739	217.255
10.172	108.49	42.8467	217.163
10.173	110.596	43.1824	215.485
10.174	110.992	44.8303	218.14
10.175	111.389	44.9524	215.515
10.176	111.969	44.281	215.607
10.177	111.969	43.7317	218.17
10.178	112.946	44.2505	214.996
10.179	112.091	45.166	217.56
10.18	110.077	44.281	216.492
10.181	110.596	43.6096	215.21
10.182	110.321	44.1589	218.445
10.183	109.283	44.5557	215.179
10.184	109.558	44.7083	216.278
10.185	109.283	43.4875	217.59
10.186	110.901	42.9993	215.179
10.187	110.687	43.3655	218.079
10.188	108.978	41.9922	217.255
10.189	108.856	40.9546	215.424
10.19	107.178	40.4663	218.079
10.191	103.729	39.1541	212.769
10.192	98.5413	36.1633	211.304
10.193	92.041	31.311	208.313
10.194	87.9517	26.947	199.921
10.195	83.6182	25.7263	199.31
10.196	81.2073	26.001	194.214
10.197	81.2073	25.9705	188.995
10.198	81.1157	26.1841	189.301
10.199	79.4373	26.1536	186.89
10.2	77.24	25.7568	190.887
10.201	76.5076	25.0244	197.723
10.202	79.4983	24.9634	202.118
10.203	82.2449	25.7568	209.961
10.204	83.4961	26.123	212.982
10.205	86.9446	26.4893	214.752
10.206	89.2944	26.9165	218.903
10.207	90.4846	28.717	216.614
10.208	90.3015	30.1514	216.583
10.209	89.2944	30.2734	214.905
10.21	90.0574	30.3345	209.9
10.211	89.447	32.0435	210.571
10.212	88.6841	32.5012	208.618
10.213	90.1794	31.7078	209.534
10.214	91.217	30.9753	214.844
10.215	91.7969	30.8228	213.623
10.216	91.4001	30.6396	216.37
10.217	90.7593	30.1514	217.102
10.218	92.4683	30.6396	214.569
10.219	92.4377	32.2876	216.125
10.22	90.9119	33.2336	211.578
10.221	90.9119	32.4402	208.527
10.222	91.217	31.311	208.496
10.223	92.4683	31.5857	204.926
10.224	92.1326	32.4402	207.642
10.225	90.0879	31.6162	207.733
10.226	90.6982	30.3345	207.703
10.227	89.8438	30.2734	211.578
10.228	88.501	29.9377	209.076
10.229	88.1042	30.0293	208.588
10.23	88.7451	30.4565	209.167
10.231	90.4236	31.0974	203.827
10.232	89.6912	31.7383	204.193
10.233	88.2568	31.0059	201.477
10.234	89.2944	30.1208	199.158
10.235	89.9353	30.7007	203.308
10.236	88.8672	30.426	200.226
10.237	88.8367	30.0903	202.423
10.238	88.9282	29.6936	204.926
10.239	91.6138	29.5715	202.911
10.24	92.1631	30.8838	205.475
10.241	92.0715	31.4331	204.041
10.242	93.8721	32.1045	202.423
10.243	94.6655	32.5317	205.444
10.244	93.9026	32.5012	202.179
10.245	93.0481	32.6233	203.705
10.246	92.9871	32.2266	205.811
10.247	94.696	32.3181	203.827
10.248	95.1233	33.5388	206.909
10.249	95.1843	33.783	205.75
10.25	96.7102	33.7219	205.109
10.251	97.7478	34.0881	207.764
10.252	97.8394	34.9426	204.742
10.253	97.6563	35.3699	205.688
10.254	97.9309	34.8206	207.428
10.255	99.5178	35.1257	205.292
10.256	98.8159	36.1328	208.893
10.257	97.6563	36.1023	207.55
10.258	98.7854	35.6445	207.092
10.259	99.9451	35.3699	210.236
10.26	100.372	35.8887	207.489
10.261	100.342	36.438	209.351
10.262	100.342	35.8582	209.625
10.263	102.6	35.4614	207.489
10.264	102.783	36.2854	209.9
10.265	101.013	36.5295	207.458
10.266	100.739	36.7432	207.062
10.267	100.769	36.5906	208.862
10.268	101.349	36.7737	206.116
10.269	100.83	37.0483	207.672
10.27	100.616	35.9802	207.916
10.271	103.119	36.0107	207.062
10.272	103.821	37.4756	210.266
10.273	102.631	37.8723	207.916
10.274	102.356	37.7197	208.557
10.275	101.715	36.3464	210.846
10.276	102.051	36.5601	208.496
10.277	100.891	37.6587	210.968
10.278	100.464	37.262	210.175
10.279	102.325	37.2314	207.855
10.28	103.516	37.9944	210.602
10.281	103.088	38.147	206.696
10.282	103.668	37.5061	207.092
10.283	103.027	37.5061	208.374
10.284	103.943	37.6587	205.048
10.285	103.485	38.1165	206.909
10.286	102.478	37.0789	205.475
10.287	103.729	37.1399	203.43
10.288	104.34	38.2996	206.177
10.289	104.218	39.2151	202.545
10.29	103.973	39.032	203.491
10.291	103.485	38.0554	205.261
10.292	105.194	38.2385	202.82
10.293	105.56	39.3372	206.085
10.294	105.408	39.4287	205.75
10.295	106.903	39.1541	204.773
10.296	107.635	39.9475	208.984
10.297	107.452	40.3137	206.512
10.298	107.513	40.2832	207.855
10.299	106.659	40.3748	209.869
10.3	108.49	40.6799	207.275
10.301	109.192	41.1682	209.839
10.302	109.222	41.3208	209.595
10.303	110.84	41.5649	208.344
10.304	111.664	41.9922	211.823
10.305	112.305	41.9006	209.015
10.306	112.549	41.7175	209.839
10.307	112.183	41.3208	210.938
10.308	113.159	41.5039	207.611
10.309	113.068	42.511	209.9
10.31	111.725	42.2974	207.581
10.311	112.854	41.4734	206.299
10.312	113.983	41.626	208.893
10.313	114.41	42.0837	205.353
10.314	114.105	42.0532	207.214
10.315	112.366	41.3513	207.55
10.316	115.021	40.4968	205.627
10.317	114.838	41.4124	208.252
10.318	114.227	41.5649	205.902
10.319	114.99	41.5955	205.078
10.32	114.899	41.687	207.825
10.321	115.692	42.3889	203.156
10.322	114.96	42.9382	204.865
10.323	113.922	42.1143	204.773
10.324	115.692	41.9617	202.606
10.325	115.631	42.8467	205.658
10.326	115.143	42.9993	203.796
10.327	115.509	43.0603	204.224
10.328	115.173	42.6331	206.146
10.329	116.425	42.6941	203.308
10.33	115.875	43.8232	205.627
10.331	114.868	44.3115	205.505
10.332	115.875	44.1895	203.613
10.333	115.356	44.6167	207.52
10.334	114.227	44.22	205.2
10.335	115.234	44.3726	206.848
10.336	115.082	43.7622	209.564
10.337	116.821	44.4641	207.306
10.338	116.516	45.3186	210.083
10.339	117.004	44.7998	210.083
10.34	119.232	44.5862	208.771
10.341	119.08	45.6848	212.036
10.342	117.401	46.3867	209.076
10.343	116.455	46.2341	209.381
10.344	116.516	45.8069	211.243
10.345	117.95	45.6848	208.038
10.346	118.042	46.6003	210.968
10.347	118.347	46.5698	210.571
10.348	120.972	45.929	209.351
10.349	121.979	46.8445	212.677
10.35	121.735	47.2717	209.595
10.351	120.239	47.3022	210.083
10.352	119.202	46.4783	211.426
10.353	119.995	46.1121	208.893
10.354	119.72	47.1802	211.609
10.355	118.835	46.7834	210.419
10.356	120.636	46.2341	210.175
10.357	122.406	46.2646	213.531
10.358	123.138	46.7834	210.999
10.359	122.986	46.9666	212.524
10.36	121.765	46.5393	213.562
10.361	122.803	46.2341	210.419
10.362	122.192	46.9971	213.287
10.363	120.789	47.1802	210.968
10.364	121.674	46.4172	210.358
10.365	122.04	46.9971	213.135
10.366	123.23	47.3328	210.022
10.367	122.925	47.3022	211.792
10.368	122.742	46.7224	212.769
10.369	124.481	46.4783	210.663
10.37	123.718	47.1497	213.684
10.371	122.284	47.3328	211.06
10.372	122.345	47.1497	210.358
10.373	121.613	47.0581	212.921
10.374	121.246	47.1191	208.679
10.375	120.148	46.3867	211.212
10.376	119.171	45.3491	211.548
10.377	120.911	45.1965	209.412
10.378	120.972	46.2341	212.799
10.379	120.148	46.0815	210.022
10.38	119.934	45.1355	209.595
10.381	119.202	45.105	212.067
10.382	118.652	45.166	208.74
10.383	117.31	45.7153	210.754
10.384	116.089	45.1355	211.029
10.385	116.913	44.4031	208.405
10.386	116.669	45.2881	212.28
10.387	115.662	45.7153	210.571
10.388	116.394	45.3796	210.724
10.389	116.15	44.9829	213.684
10.39	116.547	44.7693	211.212
10.391	115.448	44.5557	213.409
10.392	114.441	43.3655	213.104
10.393	115.265	43.335	211.731
10.394	114.197	44.3115	214.63
10.395	112.335	44.7998	211.304
10.396	111.45	44.6167	211.975
10.397	110.779	43.4875	213.745
10.398	111.42	43.335	211.426
10.399	111.328	44.3115	214.905
10.4	110.84	43.6707	215.057
10.401	113.281	43.1824	214.813
10.402	114.136	43.2739	218.994
10.403	113.647	43.5791	216.705
10.404	112.885	44.2505	218.201
10.405	111.664	44.22	219.666
10.406	112.61	44.2505	216.705
10.407	111.938	44.7693	219.177
10.408	111.359	44.342	217.926
10.409	113.464	44.0063	217.346
10.41	114.807	44.7388	221.1
10.411	115.509	45.166	217.651
10.412	115.051	44.4336	219.177
10.413	113.983	43.2129	220.123
10.414	114.532	43.3655	217.651
10.415	113.464	44.5557	220.032
10.416	111.511	44.7998	217.194
10.417	111.633	44.5251	215.729
10.418	111.847	44.0674	218.445
10.419	112.762	44.0369	215.576
10.42	113.495	44.1284	217.834
10.421	113.342	43.457	219.238
10.422	114.838	43.2434	217.01
10.423	114.014	43.9148	220.856
10.424	112.823	43.7622	218.75
10.425	112.854	43.7012	218.628
10.426	111.481	44.6777	221.344
10.427	111.115	45.1965	218.048
10.428	110.504	44.6472	220.093
10.429	111.694	43.7927	220.734
10.43	114.655	43.7622	218.719
10.431	115.173	45.1965	222.107
10.432	115.082	45.2576	220.001
10.433	115.326	44.8608	220.062
10.434	114.502	44.5557	222.198
10.435	113.434	44.9829	218.109
10.436	111.877	45.4712	219.91
10.437	110.382	44.9524	218.872
10.438	112.457	44.6167	217.163
10.439	112.885	45.105	219.94
10.44	113.678	45.0439	218.018
10.441	114.96	45.166	218.811
10.442	115.417	45.105	221.344
10.443	115.845	44.9219	218.506
10.444	114.532	44.8608	221.161
10.445	113.037	44.4031	220.306
10.446	114.227	44.3115	218.75
10.447	113.953	45.5933	221.863
10.448	113.861	45.9595	218.201
10.449	115.265	45.4712	219.452
10.45	116.18	45.5017	221.039
10.451	117.493	45.9595	218.262
10.452	116.791	46.9971	221.1
10.453	115.906	45.7458	219.757
10.454	116.699	44.8914	218.872
10.455	116.028	45.7458	221.985
10.456	115.265	46.4783	218.353
10.457	115.112	46.3867	220.245
10.458	115.112	46.1731	220.917
10.459	116.425	46.4783	218.475
10.46	115.845	47.2717	221.863
10.461	114.96	46.6919	220.612
10.462	116.028	46.1121	220.978
10.463	115.509	46.7529	224.609
10.464	115.112	46.7834	221.954
10.465	115.082	46.5393	223.938
10.466	115.54	46.0205	225.525
10.467	115.936	46.6309	222.29
10.468	115.723	48.0957	225.433
10.469	115.082	47.4854	223.785
10.47	115.906	47.1497	222.534
10.471	115.326	47.821	225.769
10.472	114.319	47.8516	222.473
10.473	113.678	47.0581	224.06
10.474	113.037	46.2341	225.281
10.475	114.594	46.3867	223.022
10.476	113.586	47.2107	225.891
10.477	112.823	47.0886	223.389
10.478	113.556	47.0276	222.961
10.479	113.281	46.9666	225.067
10.48	112.274	47.2107	221.863
10.481	110.565	46.814	224.091
10.482	109.955	45.2881	224.731
10.483	111.969	44.6472	223.694
10.484	111.938	45.99	227.112
10.485	111.542	45.99	225.037
10.486	112.701	45.4407	225.83
10.487	112.549	45.3491	228.546
10.488	112.701	45.5933	224.518
10.489	111.45	45.7458	226.929
10.49	110.84	44.9829	226.379
10.491	112.671	44.281	224.335
10.492	112.183	44.9829	227.356
10.493	111.633	45.1965	224.243
10.494	111.938	44.6777	224.884
10.495	111.694	44.4641	226.563
10.496	112.152	44.6472	223.358
10.497	110.474	44.5557	225.677
10.498	109.222	43.1213	224.426
10.499	110.352	42.45	223.236
10.5	110.107	42.572	225.494
10.501	109.406	42.6025	222.717
10.502	109.009	42.3584	223.114
10.503	108.246	41.8396	224.579
10.504	108.337	41.1072	221.619
10.505	106.812	41.1987	224.03
10.506	105.774	40.2832	223.206
10.507	106.72	39.6118	221.375
10.508	106.14	40.0696	224.274
10.509	105.042	39.5203	221.375
10.51	104.187	38.8489	221.924
10.511	103.577	38.5437	223.572
10.512	103.882	38.6658	220.886
10.513	102.356	39.2151	222.656
10.514	101.318	38.4827	221.191
10.515	101.776	37.6892	219.94
10.516	101.501	38.2996	222.748
10.517	100.861	38.6963	220.703
10.518	99.6704	38.269	222.015
10.519	99.3347	36.9873	223.389
10.52	99.6399	37.1399	221.771
10.521	98.4802	37.9028	224.243
10.522	97.229	37.4451	222.931
10.523	97.4426	37.1704	222.748
10.524	97.4731	37.262	225.616
10.525	96.9849	37.0789	223.267
10.526	96.344	37.3535	225.555
10.527	96.3135	36.5906	226.44
10.528	97.29	36.5906	224.487
10.529	96.8323	37.2314	227.692
10.53	95.459	36.8347	226.288
10.531	95.6726	36.5601	226.349
10.532	95.5505	37.3535	228.79
10.533	95.0928	37.6282	225.891
10.534	93.6584	37.5061	226.99
10.535	93.5364	36.438	227.234
10.536	95.3369	35.9192	225.159
10.537	95.2148	36.8347	228.485
10.538	94.8792	36.8652	226.471
10.539	95.2148	36.377	226.135
10.54	95.2759	36.1938	228.302
10.541	94.6655	36.438	225.25
10.542	92.9565	37.4146	226.746
10.543	92.041	36.7737	227.051
10.544	93.5669	36.2244	225.037
10.545	93.9331	36.6211	227.966
10.546	93.9026	36.4685	226.166
10.547	95.0623	36.2244	226.44
10.548	95.2759	36.5601	229.187
10.549	95.8252	36.6821	226.349
10.55	95.0623	37.0178	227.203
10.551	94.2688	35.8276	227.783
10.552	94.1162	35.675	224.976
10.553	93.75	37.2314	228.027
10.554	93.2922	37.262	225.189
10.555	94.2688	36.4075	225.189
10.556	94.2688	36.5601	227.264
10.557	95.0928	36.5906	224.426
10.558	94.7266	37.1704	226.471
10.559	94.4519	36.7737	225.739
10.56	95.7642	36.438	223.663
10.561	95.5811	36.7432	226.105
10.562	94.2078	37.0789	223.267
10.563	94.2078	37.0483	223.267
10.564	93.5059	36.8958	224.792
10.565	94.0857	37.0178	221.741
10.566	93.5974	37.6282	224.213
10.567	92.926	36.7126	223.999
10.568	95.3369	35.9802	223.206
10.569	95.9778	36.8652	226.685
10.57	96.0388	37.9639	223.602
10.571	96.1609	37.8418	224.518
10.572	95.9778	37.0178	226.135
10.573	96.8628	37.2925	222.931
10.574	96.1914	38.5437	225.8
10.575	95.7642	37.7808	224.701
10.576	97.3816	37.4756	223.297
10.577	97.9614	38.1775	226.715
10.578	98.2056	39.0625	223.724
10.579	98.3887	39.1235	224.884
10.58	98.2361	38.5437	226.501
10.581	100.372	38.4521	223.816
10.582	99.5178	39.3372	226.288
10.583	98.4497	38.6658	224.426
10.584	99.1516	38.5437	224.06
10.585	99.0295	39.1846	226.929
10.586	99.0906	40.0696	224.152
10.587	98.6328	39.856	225.067
10.588	98.8159	39.2761	226.227
10.589	100.281	38.5132	224.304
10.59	100.616	39.856	227.6
10.591	99.7314	39.2456	226.044
10.592	100.525	39.0625	225.891
10.593	100.769	39.2151	228.516
10.594	100.555	39.5203	225.769
10.595	99.1821	40.1001	227.478
10.596	99.7009	39.856	228.363
10.597	101.807	39.5508	225.769
10.598	101.837	40.4968	228.149
10.599	101.166	40.8325	225.891
10.6	102.356	40.1917	225.403
10.601	102.692	40.4968	228.302
10.602	102.997	40.8936	225.586
10.603	101.776	40.7715	226.898
10.604	101.074	39.7949	226.746
10.605	102.386	39.7034	225.22
10.606	101.929	41.1682	228.18
10.607	100.922	41.5955	225.281
10.608	101.379	41.1682	225.616
10.609	101.898	41.0156	227.783
10.61	103.302	40.6799	224.792
10.611	102.539	41.5955	227.936
10.612	102.02	40.741	227.478
10.613	103.699	40.5273	226.41
10.614	103.577	41.3513	230.103
10.615	102.966	41.4429	226.654
10.616	102.844	41.5955	227.539
10.617	102.509	41.7175	228.882
10.618	103.455	41.6565	225.952
10.619	103.21	42.45	228.119
10.62	103.455	41.9922	226.532
10.621	105.194	41.6565	225.037
10.622	105.377	42.511	228.058
10.623	105.164	42.2363	225.25
10.624	104.797	42.2363	226.776
10.625	104.248	42.2363	227.753
10.626	104.34	42.1753	224.762
10.627	103.546	43.2129	226.624
10.628	103.241	43.0908	225.25
10.629	104.645	42.5415	223.999
10.63	105.438	42.8467	227.417
10.631	105.347	42.6941	224.609
10.632	106.445	42.9077	226.227
10.633	106.171	42.8162	228.333
10.634	106.232	42.572	225.555
10.635	105.225	43.2739	227.997
10.636	104.736	42.572	227.295
10.637	106.476	42.4194	225.433
10.638	106.75	44.3115	228.455
10.639	106.903	44.4641	224.579
10.64	107.758	43.3044	225.433
10.641	107.758	43.2129	227.173
10.642	108.978	43.5486	224.365
10.643	107.971	44.4946	227.386
10.644	106.506	43.9453	225.739
10.645	107.391	43.0603	225.281
10.646	107.269	43.457	227.966
10.647	107.391	44.4641	224.792
10.648	107.025	45.0745	226.196
10.649	106.689	44.4641	226.685
10.65	107.88	43.6096	224.487
10.651	107.147	43.4265	227.875
10.652	106.293	43.5181	226.746
10.653	106.812	43.6096	226.898
10.654	106.354	44.0369	230.377
10.655	106.873	44.1895	226.837
10.656	105.835	44.4031	229.156
10.657	105.591	43.457	228.607
10.658	107.666	43.2739	226.532
10.659	107.086	44.8914	229.645
10.66	105.652	44.4336	226.41
10.661	106.11	43.8538	227.112
10.662	105.865	43.9758	229.462
10.663	105.927	44.0674	225.891
10.664	104.187	44.4946	228.394
10.665	103.363	43.5791	227.966
10.666	104.675	43.0908	226.379
10.667	104.431	43.5791	229.431
10.668	103.912	43.2434	226.288
10.669	103.882	43.3044	226.257
10.67	103.149	43.396	228.21
10.671	102.875	43.3655	225.128
10.672	101.288	43.3655	227.356
10.673	99.823	41.748	226.959
10.674	100.616	40.8325	226.074
10.675	101.074	41.6565	229.431
10.676	100.8	41.9922	226.318
10.677	101.379	42.1753	227.142
10.678	100.983	41.9006	228.424
10.679	101.624	42.1143	225.8
10.68	100.311	43.0603	228.394
10.681	99.3958	41.7786	227.936
10.682	100.769	41.0461	226.99
10.683	101.349	42.0227	230.103
10.684	101.685	42.572	227.539
10.685	102.57	42.5415	228.607
10.686	102.356	42.3279	230.225
10.687	103.76	42.4805	227.386
10.688	102.295	43.335	229.797
10.689	101.135	42.2363	228.546
10.69	101.685	41.8091	227.539
10.691	101.563	42.7856	230.286
10.692	101.471	43.396	226.959
10.693	101.624	43.0908	228.577
10.694	101.593	42.6331	229.675
10.695	103.607	41.9922	227.6
10.696	103.516	42.572	230.652
10.697	102.966	42.0837	229.401
10.698	103.607	42.1448	228.027
10.699	103.821	42.6941	230.804
10.7	102.844	42.9993	226.654
10.701	102.203	43.5791	228.363
10.702	101.929	42.9688	229.187
10.703	103.485	42.6025	226.807
10.704	103.516	43.3044	229.645
10.705	102.844	42.8772	227.203
10.706	103.973	42.6025	226.868
10.707	104.645	42.7551	229.614
10.708	104.889	43.6707	226.257
10.709	103.729	44.0979	227.57
10.71	102.844	43.1213	227.295
10.711	103.882	42.9382	224.854
10.712	103.271	44.2505	227.448
10.713	101.898	43.9453	225.128
10.714	102.539	43.2129	224.579
10.715	103.027	43.0603	227.905
10.716	103.424	43.8232	225.037
10.717	103.882	44.281	227.356
10.718	103.363	43.6096	227.844
10.719	104.736	43.457	225.403
10.72	104.095	44.7693	228.271
10.721	103.241	44.342	225.891
10.722	103.455	43.8232	225.342
10.723	103.729	44.4336	228.18
10.724	104.462	44.8303	224.884
10.725	104.309	45.2271	226.929
10.726	104.34	44.4336	227.203
10.727	106.079	44.0979	225.281
10.728	105.682	44.9829	228.088
10.729	104.614	44.5251	225.281
10.73	104.248	43.7012	225.098
10.731	103.699	42.3584	225.311
10.732	103.546	41.7786	221.344
10.733	101.959	41.9617	222.595
10.734	100.647	41.4124	220.825
10.735	101.379	40.863	218.872
10.736	100.83	40.6799	221.191
10.737	99.2432	39.6423	218.475
10.738	97.9919	39.3372	220.184
10.739	97.7783	38.7878	222.443
10.74	99.5789	38.5437	220.459
10.741	98.6633	39.1846	223.145
10.742	97.6868	38.3606	222.565
10.743	98.7854	37.3535	222.107
10.744	98.4497	37.5671	225.586
10.745	97.5647	37.262	222.778
10.746	96.0083	37.1704	223.358
10.747	94.574	36.1938	223.206
10.748	94.574	35.614	219.177
10.749	93.0176	35.2783	219.696
10.75	91.4612	33.7219	216.827
10.751	91.3391	32.196	214.783
10.752	90.6067	31.8298	216.614
10.753	89.2334	31.2805	213.013
10.754	87.8906	30.7312	213.44
10.755	86.731	29.9988	213.562
10.756	86.8835	29.8157	211.304
10.757	85.6323	30.0598	214.813
10.758	84.9915	29.48	215.21
10.759	87.1887	28.4729	215.881
10.76	88.2874	29.2969	219.696
10.761	88.9587	30.5786	218.323
10.762	89.1418	30.8228	219.574
10.763	88.8367	30.0293	221.802
10.764	89.7827	30.365	220.764
10.765	89.2944	31.7383	223.999
10.766	88.5315	31.7688	221.954
10.767	89.7827	31.4636	221.252
10.768	90.3015	32.4402	223.114
10.769	91.6138	33.3252	219.36
10.77	91.217	34.2407	220.52
10.771	91.5222	33.6914	219.971
10.772	93.0786	32.5317	217.651
10.773	92.6208	32.7454	220.612
10.774	91.4917	32.6233	218.597
10.775	92.041	32.4707	218.628
10.776	91.6748	32.7454	220.428
10.777	91.8579	33.3862	217.102
10.778	91.3391	33.8745	218.414
10.779	91.0034	32.2266	217.896
10.78	92.4683	31.8909	216.339
10.781	93.0481	33.1421	218.964
10.782	92.6819	32.5623	216.278
10.783	92.5293	31.5552	216.644
10.784	92.6819	31.5247	218.75
10.785	93.1702	32.1655	214.844
10.786	92.4072	33.2642	216.553
10.787	91.4307	33.1116	214.355
10.788	92.7429	32.4707	211.639
10.789	92.8345	32.9285	213.715
10.79	92.5293	32.959	209.442
10.791	93.4143	32.7454	209.991
10.792	94.0857	32.4707	211.914
10.793	95.6421	32.7148	208.435
10.794	95.3674	33.02	211.853
10.795	93.9941	32.5623	211.06
10.796	94.8792	32.5623	210.052
10.797	94.6045	33.5083	213.287
10.798	93.8721	34.3323	209.656
10.799	94.3604	34.3323	210.602
10.8	94.9097	33.5999	212.708
10.801	96.7102	33.3557	210.602
10.802	96.9849	34.5459	214.447
10.803	96.5576	34.3933	213.287
10.804	97.9919	34.0881	212.738
10.805	97.4731	34.79	216.034
10.806	96.9849	35.3088	212.921
10.807	96.5881	35.8887	214.233
10.808	96.1304	36.499	215.057
10.809	97.6257	36.5601	211.487
10.81	97.6257	37.1704	214.447
10.811	98.2056	36.3159	213.318
10.812	100.006	36.1328	213.562
10.813	100.861	37.1094	217.804
10.814	100.952	37.6587	214.813
10.815	100.647	37.5977	216.4
10.816	100.25	37.323	217.346
10.817	101.532	37.384	214.386
10.818	100.739	38.4216	216.949
10.819	99.5178	38.1165	214.935
10.82	100.8	37.6282	214.508
10.821	101.471	37.1094	217.712
10.822	102.142	37.3535	215.179
10.823	101.929	38.0859	217.926
10.824	101.99	37.8418	218.445
10.825	104.004	37.7808	215.668
10.826	103.821	38.6658	218.262
10.827	102.875	38.2996	215.21
10.828	103.485	37.8113	214.6
10.829	104.065	38.1775	217.468
10.83	104.98	38.6658	213.562
10.831	104.462	39.4592	215.79
10.832	104.156	38.6353	215.82
10.833	106.323	38.6353	213.928
10.834	106.11	39.4897	217.529
10.835	105.53	39.3372	214.417
10.836	105.408	38.8489	214.935
10.837	105.927	38.5437	217.01
10.838	107.513	38.9099	213.135
10.839	107.544	40.741	215.088
10.84	106.598	40.1001	214.264
10.841	107.758	39.1541	212.769
10.842	107.91	39.7339	216.736
10.843	107.239	39.3677	213.989
10.844	107.422	39.8865	214.569
10.845	107.239	39.4592	216.553
10.846	108.551	39.9475	213.348
10.847	108.368	40.2832	215.729
10.848	108.337	40.2527	214.844
10.849	110.229	39.7034	213.135
10.85	110.596	41.5039	216.553
10.851	109.68	41.8091	213.715
10.852	109.68	41.3208	214.447
10.853	109.741	40.8936	216.797
10.854	111.237	41.5955	213.898
10.855	110.382	43.0298	217.102
10.856	110.138	42.511	215.912
10.857	112.183	41.8701	214.813
10.858	113.037	42.2974	218.018
10.859	113.281	42.8772	214.752
10.86	112.701	43.396	216.217
10.861	111.511	43.2434	217.102
10.862	112.793	43.5181	214.355
10.863	112.274	43.7622	217.56
10.864	111.206	42.9077	215.332
10.865	112.518	42.7856	214.996
10.866	113.708	42.9077	218.445
10.867	114.594	43.2129	214.722
10.868	114.166	43.457	216.339
10.869	113.464	43.2739	217.133
10.87	115.204	43.2434	214.386
10.871	114.441	44.1895	217.56
10.872	113.007	44.1895	214.813
10.873	113.8	43.457	214.02
10.874	114.288	43.7317	217.255
10.875	115.723	44.2505	213.593
10.876	115.753	44.7998	215.607
10.877	115.967	44.4031	215.668
10.878	117.828	44.1589	213.44
10.879	117.31	45.0134	216.461
10.88	115.662	44.7998	213.715
10.881	115.387	44.5862	213.623
10.882	114.838	45.0134	216.339
10.883	115.112	45.4712	212.769
10.884	114.99	45.5933	215.088
10.885	114.777	44.9219	215.607
10.886	117.31	44.3726	214.142
10.887	117.554	45.6848	217.957
10.888	116.974	45.8069	215.851
10.889	117.035	45.5322	215.881
10.89	116.577	45.166	218.933
10.891	116.486	45.5017	215.912
10.892	116.241	47.0276	218.414
10.893	115.448	46.6003	218.384
10.894	117.249	45.4407	216.37
10.895	117.584	46.051	220.551
10.896	118.042	46.0815	218.414
10.897	119.232	46.0205	219.208
10.898	118.5	46.5393	221.222
10.899	118.591	46.5393	217.987
10.9	116.882	46.2341	220.184
10.901	115.479	45.4407	219.727
10.902	115.54	45.2881	217.773
10.903	114.929	45.8069	220.551
10.904	114.41	45.3491	216.888
10.905	114.594	44.7693	218.231
10.906	114.014	44.0674	220.245
10.907	114.471	43.7317	217.957
10.908	113.892	44.6472	221.619
10.909	112.671	44.3726	220.642
10.91	113.464	43.7317	219.666
10.911	113.708	43.6707	222.778
10.912	113.312	43.0908	219.421
10.913	113.434	42.8467	221.1
10.914	112.854	43.0298	222.626
10.915	114.105	43.335	220.123
10.916	112.701	43.7317	222.656
10.917	111.633	42.9688	220.764
10.918	112.213	42.7246	219.879
10.919	112.274	43.6096	222.87
10.92	112.061	43.8843	219.116
10.921	111.847	43.5791	220.703
10.922	111.389	42.3584	221.527
10.923	112.701	42.3279	219.269
10.924	112.122	43.7317	222.29
10.925	110.382	43.8538	220.032
10.926	110.382	43.0298	219.116
10.927	109.741	42.6636	222.412
10.928	109.863	42.5415	219.452
10.929	109.558	42.8772	221.71
10.93	109.375	42.2363	222.931
10.931	110.626	42.6636	219.635
10.932	110.901	43.335	223.053
10.933	109.68	43.1213	220.642
10.934	110.199	42.2058	220.581
10.935	108.673	42.3889	223.969
10.936	107.91	42.6331	220.49
10.937	106.415	43.1213	222.321
10.938	106.201	43.1519	222.717
10.939	107.941	42.7551	219.574
10.94	108.124	43.5791	222.504
10.941	108.49	43.8538	220.581
10.942	109.222	43.6096	220.337
10.943	108.856	42.9077	222.9
10.944	108.521	42.9688	219.818
10.945	107.269	43.7012	222.839
10.946	105.438	43.2434	222.137
10.947	106.171	42.9077	220.764
10.948	106.14	44.22	224.152
10.949	106.293	44.22	220.978
10.95	107.819	43.7927	221.832
10.951	109.222	43.2739	225.067
10.952	109.924	43.1213	222.321
10.953	108.582	43.9758	225.464
10.954	107.178	43.3655	224.67
10.955	107.666	43.3044	223.206
10.956	106.842	44.3115	226.593
10.957	105.957	44.342	223.175
10.958	106.812	44.2505	224.03
10.959	107.697	44.0979	225.952
10.96	109.833	44.5557	222.321
10.961	110.046	45.1965	225.525
10.962	109.436	44.7388	224.396
10.963	110.138	43.8843	223.572
10.964	108.887	44.1589	226.959
10.965	107.605	44.3115	224.03
10.966	106.903	44.9219	225.098
10.967	107.025	45.1355	226.501
10.968	108.704	45.6543	222.961
10.969	108.856	46.0205	225.708
10.97	108.734	45.3796	224.792
10.971	110.291	44.4031	223.938
10.972	110.168	44.8914	228.241
10.973	109.558	45.1355	225.311
10.974	109.314	45.0439	226.898
10.975	108.398	44.7388	228.607
10.976	109.558	45.3491	225.159
10.977	108.856	46.6919	228.18
10.978	108.063	46.5698	225.647
10.979	109.711	45.7764	224.396
10.98	109.985	46.1426	227.448
10.981	109.863	46.3867	224.152
10.982	109.406	46.6003	226.318
10.983	108.917	46.2646	228.149
10.984	110.474	46.1731	225.586
10.985	109.985	46.6309	228.821
10.986	108.826	46.6003	226.288
10.987	109.711	46.4783	225.403
10.988	109.528	47.699	227.631
10.989	109.253	47.76	223.816
10.99	108.185	47.4548	225.311
10.991	107.88	46.0205	226.563
10.992	109.222	46.0205	225.067
10.993	109.222	47.2412	229.401
10.994	108.673	46.936	226.624
10.995	110.382	46.2646	226.654
10.996	110.26	46.5698	228.76
10.997	110.779	46.875	224.731
10.998	109.497	47.4854	226.837
10.999	108.337	47.2107	226.105
11	109.467	46.9666	223.267
11.001	108.734	47.2717	226.99
11.002	108.093	46.4172	224.304
11.003	108.246	45.5933	225.189
11.004	108.246	45.5627	227.875
11.005	108.429	46.0815	223.969
11.006	107.056	45.929	225.586
11.007	104.675	44.0674	223.999
11.008	104.065	43.1519	221.436
11.009	101.685	43.5181	223.145
11.01	99.2737	43.3655	219.666
11.011	97.5952	42.0532	219.086
11.012	97.1375	41.1072	221.497
11.013	97.5952	40.4053	218.658
11.014	97.4731	41.3513	221.344
11.015	97.229	41.3513	221.893
11.016	98.175	40.9851	220.306
11.017	97.9614	40.863	224.213
11.018	96.6797	40.3137	222.565
11.019	96.9849	40.1001	225.006
11.02	96.6492	40.5579	227.6
11.021	98.2361	41.4429	225.525
11.022	98.053	42.4805	227.966
11.023	98.175	41.9922	227.509
11.024	100.342	41.9922	226.563
11.025	100.128	42.9993	229.523
11.026	99.7009	42.9382	226.868
11.027	99.0295	42.2974	227.966
11.028	98.4802	41.5039	228.943
11.029	99.7925	41.8701	226.654
11.03	98.938	43.335	229.675
11.031	97.5647	43.4265	227.814
11.032	98.4802	42.8772	226.959
11.033	98.6023	42.8467	229.553
11.034	98.6328	42.7856	226.807
11.035	98.8159	42.3889	228.18
11.036	98.6938	41.8396	229.614
11.037	100.098	41.8091	227.356
11.038	100.128	42.8467	230.438
11.039	98.877	42.1448	228.21
11.04	99.1211	41.9006	227.997
11.041	98.4497	42.7246	230.835
11.042	98.175	42.9077	227.081
11.043	96.8933	42.7246	228.424
11.044	97.0154	42.0532	228.607
11.045	99.3958	42.0837	226.044
11.046	99.884	43.2739	229.004
11.047	99.884	42.7551	226.257
11.048	100.281	41.5344	226.196
11.049	99.7314	41.8091	228.821
11.05	99.0906	42.45	224.67
11.051	97.7173	43.457	226.135
11.052	95.9778	42.9077	225.25
11.053	96.9238	42.4805	222.717
11.054	97.1375	42.8467	226.105
11.055	97.4121	42.4805	223.999
11.056	99.1821	42.2363	224.762
11.057	100.189	42.2058	228.088
11.058	100.494	42.5415	225.067
11.059	99.5178	43.335	227.081
11.06	98.3276	42.6636	227.631
11.061	98.3276	43.0298	225.037
11.062	97.5952	44.1895	228.088
11.063	96.8933	44.0979	225.22
11.064	98.5718	43.2129	225.189
11.065	99.1211	43.335	227.844
11.066	100.8	44.0979	224.64
11.067	100.708	44.7998	226.868
11.068	100.067	44.4641	226.807
11.069	101.135	44.4641	224.945
11.07	100.098	44.4031	227.783
11.071	98.7854	43.9758	224.457
11.072	98.7244	43.9453	225.25
11.073	98.7549	44.22	227.417
11.074	100.22	44.4946	224.213
11.075	100.586	45.2881	227.448
11.076	100.006	44.6777	226.563
11.077	101.837	44.1284	226.135
11.078	101.501	44.5251	230.408
11.079	100.952	44.6777	227.325
11.08	100.861	44.342	228.546
11.081	100.739	43.6401	230.042
11.082	102.081	43.9148	227.173
11.083	102.02	45.0439	230.347
11.084	101.654	45.1965	228.363
11.085	103.027	44.7083	227.112
11.086	102.997	44.9524	229.98
11.087	102.661	45.0439	226.715
11.088	102.539	45.105	228.333
11.089	102.6	44.3115	229.431
11.09	104.004	44.1589	226.807
11.091	103.363	45.2271	230.103
11.092	102.997	45.0134	228.18
11.093	103.424	44.6777	227.325
11.094	102.966	45.0745	229.797
11.095	102.783	45.4102	226.379
11.096	102.142	45.6848	227.753
11.097	101.868	44.7998	228.79
11.098	104.065	43.9148	227.142
11.099	103.912	44.7083	230.225
11.1	103.729	44.7998	228.241
11.101	104.523	43.9453	227.905
11.102	104.034	44.5862	230.591
11.103	103.76	44.7998	226.776
11.104	102.692	45.4407	228.302
11.105	101.837	44.22	228.302
11.106	103.76	44.281	225.952
11.107	102.997	45.4712	229.004
11.108	102.997	45.5627	226.257
11.109	103.943	44.4641	226.135
11.11	104.156	44.1284	229.34
11.111	103.943	45.0134	226.105
11.112	103.058	45.3796	228.149
11.113	101.837	44.8303	227.966
11.114	102.814	44.281	225.22
11.115	102.295	45.105	228.546
11.116	100.677	45.3186	225.433
11.117	100.983	44.4031	226.166
11.118	100.861	43.9148	228.546
11.119	101.776	43.4265	225.983
11.12	101.501	44.0063	229.218
11.121	101.471	43.3655	228.729
11.122	102.478	43.2129	226.532
11.123	102.051	44.1589	229.706
11.124	100.677	43.7317	225.464
11.125	100.128	43.1213	226.227
11.126	98.7549	42.7551	227.905
11.127	99.2432	42.6025	224.548
11.128	98.1445	42.8162	227.051
11.129	97.4731	42.1448	225.769
11.13	98.999	41.8091	223.969
11.131	98.8159	41.9617	227.203
11.132	97.5952	41.3818	223.297
11.133	96.9238	40.7715	224.304
11.134	95.6421	40.4663	225.433
11.135	95.7642	40.4968	221.924
11.136	94.1467	41.1682	224.487
11.137	92.8955	40.6189	222.9
11.138	93.2922	40.0696	222.26
11.139	93.75	40.1611	226.135
11.14	93.7805	40.0085	223.389
11.141	94.635	39.4897	225.8
11.142	94.9707	39.2151	227.57
11.143	95.8862	39.7644	225.25
11.144	95.0623	40.5579	227.844
11.145	93.75	40.2222	226.257
11.146	93.9026	39.8254	225.311
11.147	93.7805	40.2832	229.156
11.148	93.4143	40.4053	226.044
11.149	93.5669	40.4053	227.783
11.15	93.9636	40.2527	228.729
11.151	96.1304	40.3137	226.41
11.152	95.9167	41.5344	229.462
11.153	94.7876	41.4124	227.051
11.154	95.52	40.4968	226.99
11.155	94.8486	40.2222	229.462
11.156	95.0928	40.3442	225.861
11.157	94.3909	40.8936	228.027
11.158	94.0552	40.5884	227.875
11.159	95.52	40.4358	225.128
11.16	94.7876	40.9241	228.668
11.161	93.9636	40.802	226.288
11.162	94.574	40.2832	226.563
11.163	94.6655	40.1611	229.309
11.164	94.9707	39.978	225.555
11.165	94.696	40.1917	228.394
11.166	94.8792	39.6729	227.905
11.167	96.8018	39.7949	226.135
11.168	96.7407	41.0461	228.973
11.169	96.1304	41.1987	225.189
11.17	96.4355	40.863	225.433
11.171	96.0388	40.4968	227.386
11.172	96.3745	40.5579	223.389
11.173	95.7642	41.2903	225.708
11.174	96.1304	40.5273	225.25
11.175	98.0225	40.5273	223.999
11.176	98.3887	41.0767	227.509
11.177	97.4731	41.1682	224.06
11.178	97.9004	41.1072	224.915
11.179	97.2595	41.1987	226.959
11.18	97.9309	41.7175	223.053
11.181	96.9543	41.9006	225.525
11.182	96.4966	41.3513	224.579
11.183	98.938	40.863	223.907
11.184	99.3652	42.0227	227.417
11.185	99.4568	41.9006	224.243
11.186	99.2126	41.2598	225.616
11.187	98.9075	41.0461	227.997
11.188	99.5483	41.7175	224.823
11.189	98.5107	43.1213	227.509
11.19	97.8699	42.7856	225.708
11.191	99.6704	42.2363	224.548
11.192	100.616	43.0603	227.753
11.193	100.616	43.5791	224.03
11.194	100.861	43.335	225.861
11.195	100.525	42.572	227.57
11.196	102.081	42.9077	224.548
11.197	101.41	44.0369	228.149
11.198	100.342	43.7012	225.861
11.199	101.288	43.2434	224.976
11.2	101.166	43.7317	227.722
11.201	101.013	44.0674	224.06
11.202	100.891	44.0369	226.074
11.203	100.677	43.457	227.234
11.204	102.173	43.7317	224.609
11.205	102.173	44.4641	228.76
11.206	101.41	44.281	226.929
11.207	102.478	43.6707	226.746
11.208	102.509	44.0369	229.645
11.209	102.478	44.7693	226.044
11.21	101.868	45.1965	228.027
11.211	101.563	44.4336	227.966
11.212	102.875	44.0063	225.281
11.213	102.57	45.1965	228.729
11.214	101.715	45.2881	225.983
11.215	102.692	44.4336	225.708
11.216	102.722	44.22	228.516
11.217	103.333	44.4946	225.372
11.218	102.722	45.105	227.264
11.219	102.325	44.6167	226.563
11.22	103.424	44.3726	224.213
11.221	102.6	44.9219	227.173
11.222	101.196	44.7083	224.304
11.223	101.593	44.5862	224.426
11.224	101.349	44.0979	226.898
11.225	102.051	43.7622	223.572
11.226	102.386	44.2505	226.135
11.227	102.631	43.6707	226.776
11.228	103.851	43.6401	224.67
11.229	103.973	44.8914	228.027
11.23	102.966	44.22	224.823
11.231	103.149	43.8232	224.64
11.232	102.966	43.7317	227.692
11.233	103.76	43.9148	224.091
11.234	103.424	44.6472	226.349
11.235	103.424	44.22	226.105
11.236	105.53	43.457	224.426
11.237	105.469	44.4336	228.119
11.238	104.919	44.7083	224.854
11.239	104.767	44.3115	225.159
11.24	105.011	43.396	226.868
11.241	105.56	43.3044	224.091
11.242	105.347	44.5862	226.624
11.243	104.675	44.5251	225.586
11.244	105.53	43.9758	224.579
11.245	105.927	43.8232	228.149
11.246	105.286	43.5791	225.067
11.247	105.225	43.9758	227.173
11.248	104.95	43.8232	228.729
11.249	106.75	43.8538	225.433
11.25	106.689	43.8843	228.424
11.251	106.079	43.3655	227.02
11.252	107.666	43.396	226.044
11.253	107.544	44.2505	228.851
11.254	106.873	44.4031	224.67
11.255	105.957	43.7317	226.41
11.256	105.133	43.1824	227.142
11.257	107.117	43.2739	224.243
11.258	107.117	44.6472	227.356
11.259	107.117	44.5862	224.609
11.26	107.91	44.0674	223.785
11.261	107.971	44.0063	227.081
11.262	107.88	44.0369	223.328
11.263	106.781	44.4031	225.342
11.264	105.133	44.3115	225.677
11.265	105.927	43.8538	223.633
11.266	105.255	44.2505	227.264
11.267	104.828	43.8843	224.792
11.268	106.293	43.8232	224.396
11.269	106.72	44.5557	226.959
11.27	107.117	44.6167	223.572
11.271	106.995	44.5251	226.135
11.272	106.232	43.457	226.135
11.273	106.567	43.2739	223.907
11.274	105.408	44.342	227.356
11.275	104.492	44.4641	225.067
11.276	105.408	44.2505	224.396
11.277	105.072	44.5251	226.624
11.278	105.347	44.4336	222.839
11.279	104.98	44.4946	225.25
11.28	105.133	43.7317	225.372
11.281	106.354	43.5181	223.206
11.282	104.706	43.8232	226.288
11.283	102.936	43.335	222.961
11.284	102.661	42.8162	223.846
11.285	102.051	42.7856	225.983
11.286	101.959	43.0603	222.046
11.287	100.891	43.2129	224.152
11.288	100.342	41.748	223.785
11.289	102.173	41.4124	222.778
11.29	102.295	42.4805	226.776
11.291	101.593	42.1753	223.236
11.292	101.288	41.1377	224.854
11.293	100.677	40.2527	226.898
11.294	101.044	40.0696	224.182
11.295	100.098	41.0461	227.509
11.296	99.0295	40.4968	225.739
11.297	99.9451	40.4053	223.907
11.298	99.823	40.9241	226.685
11.299	99.0906	40.8325	222.839
11.3	99.2126	40.2222	224.152
11.301	98.9075	39.5813	226.135
11.302	100.189	39.2761	223.114
11.303	99.7925	39.7644	226.898
11.304	98.2361	39.1846	224.854
11.305	99.9756	38.9709	224.579
11.306	99.4873	40.0085	227.57
11.307	98.5107	40.1611	223.846
11.308	98.175	39.6729	225.311
11.309	98.0225	38.9099	226.868
11.31	99.7009	38.4521	224.426
11.311	100.037	39.917	228.088
11.312	99.5483	39.5203	226.44
11.313	100.677	38.9709	225.922
11.314	100.494	39.0015	228.912
11.315	99.4263	39.0015	225.403
11.316	98.3887	39.6729	225.891
11.317	97.5647	39.5813	227.02
11.318	98.6023	38.8184	223.145
11.319	98.3276	39.3372	226.044
11.32	97.9004	39.4287	224.274
11.321	99.4873	38.7573	223.114
11.322	99.6399	38.8184	226.593
11.323	98.9685	39.032	223.022
11.324	97.9309	39.1541	224.579
11.325	96.9238	38.208	224.335
11.326	97.7783	38.1775	221.588
11.327	97.4426	39.4592	224.03
11.328	96.283	39.4897	221.68
11.329	96.9543	38.3911	221.619
11.33	97.3816	37.8113	225.098
11.331	97.3511	38.208	221.832
11.332	96.3745	39.0625	224.548
11.333	95.4895	38.6353	224.518
11.334	97.0459	38.2385	222.87
11.335	96.8628	39.6423	226.257
11.336	96.2524	39.7034	222.656
11.337	97.3511	39.0625	223.022
11.338	97.6563	38.6353	226.074
11.339	98.8464	39.2761	222.26
11.34	97.5952	40.3442	224.884
11.341	96.8628	40.0696	224.518
11.342	98.1445	39.7339	222.717
11.343	97.9919	40.3442	226.593
11.344	97.2595	40.4053	223.145
11.345	97.4121	40.1306	223.907
11.346	97.5342	39.978	225.342
11.347	98.877	39.7034	221.832
11.348	98.3276	40.6494	224.762
11.349	97.4121	40.0696	223.907
11.35	97.7478	39.5203	222.321
11.351	97.5647	40.4663	226.044
11.352	96.6187	40.4358	222.595
11.353	96.5576	40.1001	223.663
11.354	96.9238	39.9475	225.403
11.355	97.9004	39.6423	222.137
11.356	98.4802	40.4358	225.372
11.357	98.4802	39.3982	224.762
11.358	99.6399	39.5813	224.06
11.359	99.4263	40.3442	227.966
11.36	98.7244	40.9241	224.365
11.361	97.8088	40.6494	224.457
11.362	97.8394	40.3442	226.318
11.363	98.7854	40.2222	222.626
11.364	99.5483	41.0156	225.8
11.365	99.2737	40.741	224.304
11.366	100.769	40.4053	223.083
11.367	101.135	40.4053	226.959
11.368	100.403	40.1306	223.419
11.369	99.6704	41.1377	224.976
11.37	97.9614	40.8936	225.891
11.371	98.9075	40.802	222.382
11.372	99.0906	41.8701	225.8
11.373	98.6023	41.1682	223.297
11.374	100.403	40.2222	223.114
11.375	100.922	40.5579	226.929
11.376	101.044	40.7104	224.121
11.377	100.739	41.3818	226.349
11.378	99.3958	41.3513	227.234
11.379	100.586	40.7715	224.121
11.38	100.128	41.8396	227.753
11.381	99.2126	42.3279	224.579
11.382	100.433	41.9006	223.755
11.383	100.647	42.0227	226.593
11.384	101.746	41.7786	222.443
11.385	101.624	42.0532	224.884
11.386	101.288	41.7786	225.83
11.387	102.783	41.8701	223.45
11.388	102.081	42.7856	226.868
11.389	100.861	42.7856	223.358
11.39	100.8	42.511	223.145
11.391	100.861	42.9077	226.044
11.392	101.318	43.2434	221.924
11.393	101.349	43.1824	224.823
11.394	100.861	42.2363	225.372
11.395	102.997	41.9312	224.06
11.396	103.668	43.5181	228.668
11.397	103.119	43.8538	225.861
11.398	103.333	43.6096	225.83
11.399	102.539	43.457	228.119
11.4	103.088	42.7246	224.396
11.401	102.692	43.6401	226.898
11.402	102.692	43.9758	226.532
11.403	104.095	43.5181	223.48
11.404	104.187	43.9758	227.936
11.405	104.187	44.2505	224.854
11.406	105.103	43.9758	225.739
11.407	104.279	44.5251	227.997
11.408	104.187	44.4946	224.243
11.409	102.722	44.4336	226.318
11.41	102.234	43.4875	225.464
11.411	103.882	43.335	224.121
11.412	103.943	44.7388	227.631
11.413	103.455	45.3186	223.541
11.414	103.455	44.8608	225.281
11.415	103.21	43.7317	227.112
11.416	104.645	43.0908	224.792
11.417	104.034	44.5862	228.577
11.418	102.905	44.8608	226.99
11.419	103.821	44.1895	225.525
11.42	104.126	44.1284	228.943
11.421	103.821	43.9148	225.037
11.422	103.577	44.342	227.081
11.423	103.21	44.5251	228.607
11.424	104.614	44.5862	225.403
11.425	104.065	45.4102	228.394
11.426	103.302	44.7693	226.379
11.427	104.279	44.5251	225.037
11.428	104.797	45.2881	229.218
11.429	104.37	45.7153	225.25
11.43	103.882	45.3491	226.807
11.431	103.21	44.3115	227.814
11.432	104.95	44.1284	225.677
11.433	104.248	46.1121	229.156
11.434	103.455	46.2036	226.898
11.435	103.577	46.1121	226.318
11.436	103.912	45.4407	229.401
11.437	103.577	44.7693	225.922
11.438	103.363	44.7998	228.424
11.439	103.21	44.9829	228.79
11.44	105.133	44.8914	226.318
11.441	104.767	45.5627	229.248
11.442	103.638	45.105	226.563
11.443	103.668	44.9524	226.166
11.444	103.394	45.5017	229.645
11.445	103.18	45.5933	225.494
11.446	102.692	45.4407	227.448
11.447	102.631	45.166	227.844
11.448	105.499	44.6167	225.189
11.449	106.018	45.4712	228.943
11.45	105.621	45.929	226.41
11.451	105.682	45.7153	226.624
11.452	104.919	45.2576	229.095
11.453	104.279	45.1355	225.067
11.454	103.424	45.7764	227.936
11.455	102.356	45.5322	227.264
11.456	104.095	45.1355	225.098
11.457	104.187	45.929	228.943
11.458	104.218	45.7458	226.135
11.459	105.103	45.3796	227.295
11.46	105.499	45.2576	229.889
11.461	105.927	45.166	226.257
11.462	104.309	45.8069	229.034
11.463	103.455	45.1355	228.821
11.464	104.95	45.0439	227.478
11.465	105.103	46.3867	230.927
11.466	104.34	46.6614	227.02
11.467	104.584	46.0205	227.936
11.468	104.889	45.5933	230.042
11.469	106.415	46.1121	226.41
11.47	105.682	47.1802	229.553
11.471	105.011	46.6614	228.058
11.472	105.53	45.6543	226.959
11.473	105.774	45.9595	230.53
11.474	104.767	46.2646	226.807
11.475	104.34	46.5088	227.753
11.476	103.516	46.6309	228.882
11.477	104.523	46.4783	225.25
11.478	104.218	47.0886	228.088
11.479	103.821	46.051	226.807
11.48	104.797	45.8069	225.769
11.481	105.286	46.9971	229.279
11.482	104.401	47.1497	225.83
11.483	103.973	46.4172	226.685
11.484	103.088	45.7153	228.821
11.485	104.248	45.8069	226.257
11.486	103.943	46.7834	228.912
11.487	103.21	46.936	227.356
11.488	104.675	46.7224	225.891
11.489	104.889	47.5464	228.485
11.49	104.492	47.4243	225.006
11.491	103.851	47.3022	226.593
11.492	103.973	46.2341	227.966
11.493	104.675	45.99	225.159
11.494	104.248	46.936	228.699
11.495	103.271	46.7224	225.403
11.496	104.187	46.3867	224.854
11.497	103.607	47.0276	226.929
11.498	102.783	46.6919	222.351
11.499	100.586	46.7834	224.335
11.5	99.823	45.0134	224.152
11.501	100.83	44.0674	222.443
11.502	100.83	44.7998	225.891
11.503	100.037	44.6472	223.45
11.504	100.342	44.7693	223.511
11.505	100.555	44.8914	225.647
11.506	100.037	44.7998	222.046
11.507	98.5107	45.0134	224.365
11.508	97.4121	43.8232	224.121
11.509	98.5107	43.3655	222.321
11.51	98.3887	44.7998	225.067
11.511	98.175	44.7388	221.619
11.512	98.7244	44.1284	222.565
11.513	99.6399	43.7012	224.823
11.514	99.7925	43.8538	221.619
11.515	98.999	44.6777	224.396
11.516	97.9614	43.7622	223.236
11.517	98.6938	43.4875	221.893
11.518	97.9004	45.166	224.731
11.519	96.8933	45.4712	221.375
11.52	96.9543	44.9524	222.26
11.521	97.2595	44.1895	224.457
11.522	98.5413	43.7927	221.924
11.523	98.5413	44.7998	225.342
11.524	97.9004	44.22	224.518
11.525	99.7009	43.9148	222.839
11.526	99.3958	45.105	225.8
11.527	97.5037	44.9219	221.802
11.528	96.7407	44.22	222.382
11.529	95.9167	44.2505	223.846
11.53	96.6797	43.9453	220.581
11.531	96.0693	44.4946	222.87
11.532	95.6726	44.3726	221.832
11.533	97.29	44.0369	219.91
11.534	97.168	44.8914	222.778
11.535	96.3745	44.9829	218.994
11.536	94.9707	44.0063	219.421
11.537	93.4143	43.2739	220.123
11.538	94.1467	42.7551	217.194
11.539	92.7429	43.8232	218.933
11.54	91.1865	43.8538	216.644
11.541	91.6138	43.2434	215.515
11.542	91.1865	43.5791	218.201
11.543	90.5457	43.396	214.63
11.544	89.1724	43.2129	216.37
11.545	88.2568	41.8396	217.041
11.546	88.6841	41.1377	214.691
11.547	87.3413	41.626	217.529
11.548	85.9985	41.6565	215.576
11.549	85.6628	41.5955	214.447
11.55	84.9304	42.0837	216.431
11.551	84.2285	41.9617	212.738
11.552	82.9163	41.9312	213.593
11.553	82.0923	41.3818	214.081
11.554	83.5571	41.3208	211.639
11.555	83.4961	41.7786	214.996
11.556	83.1909	41.8396	213.165
11.557	83.9539	41.4124	213.562
11.558	84.0759	41.5955	216.675
11.559	83.5571	42.3584	213.715
11.56	82.6721	43.6401	215.302
11.561	81.5735	43.396	215.759
11.562	82.8552	42.7551	213.898
11.563	83.1604	43.0298	217.041
11.564	83.6182	43.2129	215.851
11.565	84.9304	43.5181	215.973
11.566	85.4187	43.9148	219.727
11.567	86.0291	43.4875	216.309
11.568	85.3882	43.5791	218.75
11.569	84.3811	43.5791	219.147
11.57	84.9609	43.9148	215.942
11.571	84.3201	45.3491	218.628
11.572	83.5571	45.0439	215.271
11.573	84.2896	44.3726	214.539
11.574	84.8083	44.6167	217.01
11.575	85.5408	44.5557	213.715
11.576	85.4492	44.9524	216.644
11.577	84.7778	44.3726	216.888
11.578	85.7544	44.0674	215.027
11.579	85.083	45.0745	217.926
11.58	83.4351	45.1965	214.294
11.581	82.9163	45.0439	213.684
11.582	81.9702	44.4641	215.302
11.583	82.7637	44.6167	211.578
11.584	82.1838	45.3186	214.417
11.585	81.2683	44.1589	213.928
11.586	82.9773	42.9993	213.562
11.587	83.1604	44.6777	217.407
11.588	82.6111	45.3491	213.959
11.589	82.3975	45.1965	214.233
11.59	81.5735	44.2505	215.057
11.591	82.6721	43.9453	211.609
11.592	81.8787	45.166	214.722
11.593	81.2683	44.7388	213.104
11.594	82.489	44.6472	211.517
11.595	82.9468	45.5933	214.813
11.596	82.3364	45.99	211.7
11.597	81.8787	46.0205	213.409
11.598	81.1768	45.4102	214.691
11.599	82.6416	45.3186	211.487
11.6	82.6416	46.4172	214.691
11.601	81.9092	46.4172	212.463
11.602	82.8552	45.6848	211.395
11.603	82.8247	46.3867	215.118
11.604	82.1533	46.936	211.517
11.605	81.8787	47.3938	213.348
11.606	81.0242	46.7529	214.691
11.607	82.9468	45.6848	212.097
11.608	82.7637	47.3328	215.607
11.609	82.8857	47.3938	213.623
11.61	83.7708	47.3328	212.494
11.611	84.0759	47.8516	215.637
11.612	83.7097	47.1802	212.158
11.613	83.252	47.9431	214.203
11.614	82.489	47.3328	215.607
11.615	83.7708	47.5769	212.524
11.616	83.313	48.4009	215.637
11.617	83.0383	48.0347	213.379
11.618	83.8928	47.5769	212.311
11.619	83.7097	47.9431	215.851
11.62	83.8928	48.0652	211.151
11.621	82.9468	48.0652	212.891
11.622	81.1157	47.4548	213.013
11.623	82.5195	47.0276	210.907
11.624	81.604	47.9431	213.898
11.625	80.4138	48.0652	210.876
11.626	79.834	47.699	211.182
11.627	79.9561	46.875	213.715
11.628	80.78	47.0581	210.449
11.629	80.8105	48.0042	213.135
11.63	79.9255	47.4243	212.738
11.631	81.5125	47.0581	211.09
11.632	81.9092	47.3328	215.302
11.633	80.9326	48.0042	212.524
11.634	80.1697	48.4619	212.769
11.635	79.3152	48.4009	215.057
11.636	79.4983	48.1262	211.304
11.637	79.1321	48.6145	213.867
11.638	78.5217	48.4009	213.287
11.639	80.719	48.3093	211.365
11.64	81.2683	49.1028	214.386
11.641	81.4514	48.8892	211.395
11.642	80.6885	48.7061	212.128
11.643	79.4678	48.3704	213.928
11.644	79.2847	48.2178	210.236
11.645	78.064	49.4385	212.891
11.646	77.0264	49.4385	211.761
11.647	77.8809	48.7671	210.022
11.648	78.8879	48.8892	213.562
11.649	79.3762	49.1333	211.06
11.65	80.0171	49.5911	211.914
11.651	79.7729	49.408	213.837
11.652	80.1697	48.7976	210.785
11.653	79.3457	49.2859	214.05
11.654	77.6672	49.0723	213.776
11.655	78.5217	49.1943	211.761
11.656	78.125	49.8962	215.24
11.657	77.8198	50.0488	211.578
11.658	78.4607	50.0183	212.128
11.659	78.8269	49.7437	213.409
11.66	80.5969	49.6826	210.175
11.661	80.3528	50.9033	213.043
11.662	80.0476	50.1099	211.304
11.663	80.4749	49.4385	210.114
11.664	79.9866	50.1099	213.104
11.665	78.8574	50.4761	209.259
11.666	78.3691	50.4761	210.175
11.667	77.8809	50.2625	210.754
11.668	79.4373	50.415	208.069
11.669	79.4678	51.3306	210.602
11.67	79.1626	50.293	209.656
11.671	79.9255	49.9878	209.442
11.672	80.2612	50.9949	213.898
11.673	80.0171	51.239	210.327
11.674	79.2847	51.3306	212.036
11.675	78.6133	50.8423	212.524
11.676	80.6885	50.4456	209.9
11.677	80.8105	51.9104	213.623
11.678	80.3528	52.0935	210.999
11.679	80.8105	52.0935	210.022
11.68	81.8787	52.4292	212.677
11.681	82.2144	52.4902	208.649
11.682	81.4209	53.2532	211.548
11.683	80.0781	52.6428	211.517
11.684	81.1462	51.7883	209.656
11.685	81.0852	52.7344	213.257
11.686	80.4443	53.0396	210.693
11.687	81.4514	53.5583	209.869
11.688	81.6956	53.8635	212.28
11.689	82.3975	53.7109	208.557
11.69	81.543	53.6804	211.426
11.691	80.5969	53.0701	212.128
11.692	81.5125	52.5513	210.175
11.693	81.604	53.4058	214.569
11.694	81.2988	53.009	211.487
11.695	81.3904	53.3142	212.006
11.696	81.6956	53.6804	215.088
11.697	82.5195	53.5278	210.297
11.698	82.6111	54.1382	213.379
11.699	81.9702	53.833	212.738
11.7	83.4045	53.1921	210.51
11.701	83.374	54.0466	214.325
11.702	82.6721	54.0466	210.938
11.703	82.428	54.1992	211.517
11.704	82.2449	53.9246	213.531
11.705	83.5876	53.4363	209.656
11.706	83.8318	53.8025	212.952
11.707	82.6416	53.7415	211.426
11.708	84.259	53.4058	209.412
11.709	84.0759	53.9246	213.196
11.71	83.4351	53.833	209.869
11.711	82.3059	53.6194	210.999
11.712	81.0547	52.6733	213.165
11.713	82.3059	51.6663	210.144
11.714	82.7332	52.4292	214.264
11.715	82.2449	52.5818	212.555
11.716	83.8013	51.9714	210.632
11.717	83.8623	52.5208	214.722
11.718	83.4961	51.8799	210.693
11.719	81.8481	52.0325	212.341
11.72	79.7424	50.9644	213.501
11.721	79.4067	49.0417	209.778
11.722	77.9419	48.7976	212.952
11.723	76.2329	48.2788	210.266
11.724	76.3245	47.5769	207.977
11.725	75.8972	46.936	210.266
11.726	74.8596	45.8069	205.414
11.727	72.3572	45.3491	205.933
11.728	70.1294	44.342	206.512
11.729	70.3125	43.3044	203.613
11.73	69.7327	43.8843	206.604
11.731	68.3594	43.8232	205.383
11.732	68.2678	43.2739	205.383
11.733	69.4885	43.1213	210.175
11.734	70.3125	42.9077	209.259
11.735	70.8923	43.4265	211.853
11.736	70.4346	43.0603	214.478
11.737	71.7773	42.8467	212.036
11.738	71.9299	43.9148	214.966
11.739	70.8923	43.7012	213.715
11.74	71.1975	43.7927	212.738
11.741	70.7703	44.3115	215.82
11.742	70.7703	44.281	212.372
11.743	70.1904	44.4946	213.47
11.744	69.7937	44.2505	213.867
11.745	71.6248	43.396	211.7
11.746	71.8384	44.281	214.935
11.747	71.5027	44.1895	213.196
11.748	71.6553	43.8232	213.043
11.749	71.4417	43.7622	215.363
11.75	72.2961	44.0674	211.884
11.751	71.4722	44.4336	213.837
11.752	70.2209	44.0674	213.196
11.753	71.3501	43.3044	211.365
11.754	72.0215	43.7622	214.752
11.755	71.4722	43.8232	211.975
11.756	71.0144	43.7012	212.891
11.757	71.167	43.3655	214.996
11.758	72.7234	43.396	211.548
11.759	72.4182	43.8843	214.111
11.76	71.5332	43.6096	212.677
11.761	72.876	43.1213	211.273
11.762	73.0591	44.0979	214.203
11.763	72.5403	44.0674	210.175
11.764	72.6013	43.8843	210.541
11.765	71.6553	43.8538	211.884
11.766	73.1201	43.7317	208.221
11.767	73.2117	44.3726	211.456
11.768	73.1201	43.8232	209.9
11.769	74.8596	42.8772	208.313
11.77	75.8057	43.7927	211.975
11.771	75.8972	44.2505	208.191
11.772	75.5615	44.7998	208.954
11.773	73.8525	44.7083	210.327
11.774	74.3713	44.0979	206.97
11.775	73.6389	44.8303	210.602
11.776	73.0286	44.3726	209.137
11.777	74.4934	44.0063	208.923
11.778	76.1414	44.8303	212.769
11.779	77.3621	45.2271	209.473
11.78	77.7283	46.1731	210.907
11.781	77.9114	45.929	212.524
11.782	78.7964	45.105	209.534
11.783	77.7893	46.1731	213.348
11.784	76.4771	45.99	212.372
11.785	77.5452	45.8069	211.121
11.786	78.8269	46.9666	214.935
11.787	79.7119	47.6379	211.06
11.788	80.0476	47.9736	212.891
11.789	80.3833	47.2412	213.837
11.79	82.7637	46.9055	211.67
11.791	83.0078	47.76	214.6
11.792	81.9397	47.5159	212.158
11.793	81.665	46.9971	211.578
11.794	81.3904	47.5159	214.783
11.795	81.4819	47.9431	211.365
11.796	81.2073	48.9197	213.44
11.797	80.9326	48.2178	213.531
11.798	83.6792	47.2107	211.67
11.799	84.7168	48.0347	215.851
11.8	84.3201	48.3398	213.501
11.801	84.5032	48.1567	213.989
11.802	84.5337	48.1873	217.316
11.803	85.083	47.8516	213.684
11.804	83.8318	48.7671	216.248
11.805	82.3364	48.645	215.851
11.806	84.5642	48.2483	213.257
11.807	85.083	49.2249	216.217
11.808	85.144	49.53	212.738
11.809	85.5103	49.2554	213.196
11.81	86.0291	48.5229	215.454
11.811	87.5854	48.4924	212.036
11.812	86.5784	49.2859	214.478
11.813	84.5642	48.8892	213.165
11.814	85.1746	48.2788	211.395
11.815	85.4187	49.3774	214.294
11.816	85.0525	50.3845	210.297
11.817	84.9915	50.2625	210.51
11.818	85.1746	49.6216	212.83
11.819	87.0056	48.7366	210.022
11.82	87.4939	49.3774	213.867
11.821	86.6394	49.1333	213.47
11.822	87.4939	48.7671	212.189
11.823	88.1348	49.8657	216.034
11.824	87.4634	50.2625	213.104
11.825	87.0056	50.5066	213.623
11.826	86.3647	50.5676	215.759
11.827	87.9211	50.4761	211.853
11.828	89.0198	51.3306	214.478
11.829	88.9893	50.7813	213.501
11.83	90.8203	50.293	212.677
11.831	91.4307	50.8728	216.797
11.832	91.6138	51.3916	213.959
11.833	90.6677	51.7883	214.905
11.834	90.1489	51.1475	215.82
11.835	90.9119	50.6897	213.44
11.836	90.8203	52.002	215.576
11.837	89.9353	52.002	213.867
11.838	90.9729	51.2085	213.226
11.839	92.1021	50.9338	216.675
11.84	93.2617	50.6592	214.264
11.841	92.6514	51.5137	216.431
11.842	91.8579	51.178	217.773
11.843	93.0786	50.0793	214.935
11.844	92.804	50.8423	218.201
11.845	91.8274	50.5676	215.454
11.846	91.9189	50.5371	214.996
11.847	92.5598	50.9033	217.499
11.848	93.7195	50.7202	213.654
11.849	93.2007	51.239	216.156
11.85	92.4683	50.9033	216.187
11.851	93.9941	50.293	213.684
11.852	93.8721	50.8423	217.224
11.853	92.6819	50.6897	214.691
11.854	92.0715	50.4761	214.874
11.855	91.4001	50.0183	217.102
11.856	92.041	49.5911	213.898
11.857	90.9424	50.6897	216.095
11.858	89.8438	50.293	215.24
11.859	90.8203	49.2249	213.379
11.86	90.4236	49.0723	217.041
11.861	88.9282	48.1262	214.447
11.862	87.738	47.76	215.271
11.863	87.3718	47.3633	217.743
11.864	87.8906	46.3562	214.417
11.865	86.7004	47.3633	216.797
11.866	85.7849	46.9055	215.607
11.867	86.9446	46.9055	213.623
11.868	87.8601	47.1191	217.651
11.869	87.0972	46.3562	214.874
11.87	86.3647	46.3257	216.217
11.871	86.1511	46.4172	218.872
11.872	87.0056	46.3867	216.644
11.873	86.4868	47.1497	219.147
11.874	85.6628	46.3562	218.597
11.875	87.3413	45.8984	217.285
11.876	88.4705	46.5698	221.1
11.877	88.2568	46.9971	217.621
11.878	87.5549	47.76	218.903
11.879	86.6089	46.6614	219.94
11.88	87.616	46.051	217.56
11.881	86.853	46.6309	220.856
11.882	85.5103	46.0205	219.971
11.883	86.8835	46.1121	219.574
11.884	87.6465	46.051	223.175
11.885	88.5925	46.3562	220.062
11.886	88.7756	46.4783	221.832
11.887	88.9587	46.6309	222.473
11.888	90.1489	46.7834	220.093
11.889	89.0808	47.3328	222.778
11.89	87.1887	46.6003	220.551
11.891	87.6465	46.051	219.94
11.892	88.4705	46.6614	222.9
11.893	88.6841	46.9971	219.391
11.894	88.3179	47.9126	221.222
11.895	88.5315	47.3022	221.191
11.896	91.156	46.1731	218.781
11.897	91.2781	47.2717	221.802
11.898	89.9048	47.1497	219.147
11.899	89.0808	46.9971	218.658
11.9	88.5315	47.1191	221.375
11.901	88.623	47.0276	217.529
11.902	87.616	47.4243	218.964
11.903	87.2803	46.5698	219.788
11.904	89.447	45.99	217.499
11.905	90.8813	47.2717	220.947
11.906	90.8813	46.7834	218.079
11.907	91.6748	46.3562	217.651
11.908	91.5527	46.6919	220.581
11.909	91.2476	46.814	217.468
11.91	90.3625	47.6685	218.994
11.911	89.1724	47.5464	219.208
11.912	91.0339	46.2952	216.553
11.913	91.4307	47.2107	219.879
11.914	92.1326	46.814	218.384
11.915	93.2312	46.9971	218.536
11.916	93.9026	47.6074	220.978
11.917	94.6045	47.7295	217.346
11.918	93.689	48.0652	219.513
11.919	92.7429	47.4854	218.994
11.92	93.7805	46.9971	217.133
11.921	93.4753	47.76	220.49
11.922	92.5903	47.76	217.865
11.923	92.4683	47.5159	218.719
11.924	93.8416	47.1191	220.917
11.925	96.283	47.0886	218.811
11.926	95.9778	48.5535	221.985
11.927	94.0857	48.3398	221.344
11.928	94.8486	47.5464	219.757
11.929	95.7642	47.821	223.297
11.93	94.9707	47.699	220.856
11.931	94.5435	48.2788	222.412
11.932	94.2993	48.584	224.335
11.933	95.8252	48.2483	221.161
11.934	95.3064	48.9807	223.969
11.935	94.6655	48.7061	222.87
11.936	95.8557	48.3704	222.29
11.937	96.2219	49.0417	225.22
11.938	96.0083	49.1638	222.137
11.939	95.0012	49.1638	223.206
11.94	94.8792	48.6145	224.152
11.941	96.283	48.3398	221.588
11.942	95.3674	49.9268	224.06
11.943	94.2383	49.469	222.504
11.944	94.9402	48.4314	221.893
11.945	95.3979	48.8586	225.433
11.946	95.3064	49.1028	222.412
11.947	95.459	49.6216	224.335
11.948	95.4285	49.1333	225.25
11.949	96.9849	48.6755	222.839
11.95	96.6492	49.3164	225.983
11.951	96.0083	48.6755	224.396
11.952	96.6492	48.5535	224.06
11.953	97.3206	49.3164	227.173
11.954	97.5342	49.3774	223.663
11.955	97.3206	49.7742	225.372
11.956	96.6492	49.469	225.464
11.957	98.1445	49.408	222.961
11.958	97.8699	50.1099	225.891
11.959	97.168	49.469	223.755
11.96	97.9919	48.8281	223.755
11.961	98.5413	49.1028	225.983
11.962	98.7549	49.5605	222.565
11.963	97.5037	50.6897	224.792
11.964	96.4661	50.0488	224.182
11.965	97.0459	49.3469	222.412
11.966	97.29	49.408	226.257
11.967	96.3745	48.7671	223.694
11.968	96.4966	49.0417	224.854
11.969	97.0459	49.7437	226.99
11.97	98.6023	49.6521	223.755
11.971	97.3206	49.9268	226.898
11.972	96.0388	49.3774	226.471
11.973	97.229	48.7061	225.159
11.974	97.4121	49.5605	228.699
11.975	95.8862	49.6216	225.555
11.976	95.9473	49.7131	225.616
11.977	95.8862	49.6521	227.112
11.978	97.3816	49.8657	223.633
11.979	96.7102	50.6897	226.624
11.98	96.2219	49.8962	224.915
11.981	97.9004	49.4995	223.877
11.982	98.053	49.9878	227.203
11.983	96.8628	49.6216	223.846
11.984	95.459	50.0488	225.189
11.985	94.9097	50.293	226.685
11.986	96.0388	49.8962	223.846
11.987	95.3369	50.6592	226.685
11.988	95.0317	49.7437	225.159
11.989	96.9849	48.5535	224.884
11.99	97.3816	49.2859	228.638
11.991	96.8018	49.3164	225.433
11.992	96.3745	48.9807	226.776
11.993	96.0693	48.2788	227.936
11.994	96.2219	48.0652	225.403
11.995	94.8792	49.1028	227.509
11.996	93.2617	48.5229	225.952
11.997	93.811	47.5769	224.548
11.998	93.8416	48.1567	226.959
11.999	94.0857	47.699	224.152
12	93.4448	47.6685	225.677
12.001	92.1326	46.814	226.257
12.002	92.3157	45.5017	224.426
12.003	88.3789	44.9524	226.257
12.004	84.7473	42.9382	223.755
12.005	82.6111	41.5955	222.778
12.006	82.1838	41.8396	223.419
12.007	80.4749	41.8396	219.208
12.008	78.2471	41.2292	219.025
12.009	76.5686	39.5508	218.567
12.01	76.7212	37.9639	217.407
12.011	75.3784	38.269	220.459
12.012	73.7	37.8113	220.398
12.013	74.0356	36.9568	221.588
12.014	74.8596	36.5601	224.915
12.015	75.1038	36.6821	223.175
12.016	73.7305	37.9333	225.006
12.017	72.7539	37.8418	225.647
12.018	73.7915	37.1094	224.365
12.019	72.9675	37.7808	226.41
12.02	71.6858	37.5061	224.243
12.021	72.113	37.5061	224.548
12.022	73.2727	37.7808	226.593
12.023	74.6155	38.147	224.121
12.024	73.7305	38.7268	226.776
12.025	72.2046	37.9028	226.685
12.026	73.1812	37.2314	225.525
12.027	73.1812	38.2996	228.058
12.028	71.8079	38.9709	225.372
12.029	71.0754	39.0625	225.739
12.03	71.2891	38.3911	227.753
12.031	73.6084	37.9333	225.037
12.032	74.2798	38.7878	226.868
12.033	73.6084	39.0015	226.227
12.034	74.7681	38.208	224.396
12.035	74.9512	38.5132	227.02
12.036	73.4863	37.7502	224.243
12.037	72.8149	37.9639	224.243
12.038	72.0825	38.3911	225.616
12.039	72.6013	38.269	221.771
12.04	72.2961	39.3066	223.206
12.041	71.7468	38.9099	221.832
12.042	74.1272	38.0554	219.91
12.043	75.1038	38.208	223.083
12.044	74.8901	38.0249	220.245
12.045	74.3713	38.0859	220.612
12.046	74.3713	37.4146	221.466
12.047	74.646	37.1094	217.987
12.048	73.9136	38.4216	220.337
12.049	72.5403	38.6963	218.292
12.05	73.822	38.0249	216.217
12.051	74.9207	38.208	219.452
12.052	75.5005	37.4451	216.827
12.053	75.47	37.6587	218.628
12.054	75.5615	37.9639	220.673
12.055	78.3997	37.5671	218.048
12.056	77.5452	38.4216	221.283
12.057	76.0803	38.6047	219.055
12.058	77.3621	38.1165	218.719
12.059	78.0334	39.093	221.893
12.06	78.3691	39.7339	218.262
12.061	77.5757	40.4358	219.36
12.062	77.9419	39.8254	220.398
12.063	80.6885	39.3066	218.597
12.064	81.1157	40.3442	222.778
12.065	80.3528	40.3748	220.917
12.066	81.4209	39.856	220.886
12.067	82.0007	39.9475	224.182
12.068	82.0618	40.7104	220.276
12.069	80.6885	42.3279	221.863
12.07	80.1086	42.4805	221.771
12.071	81.4209	41.626	219.513
12.072	81.2988	42.0227	222.992
12.073	80.7495	41.2598	221.588
12.074	82.1838	40.863	222.504
12.075	83.7097	41.8091	226.135
12.076	84.7778	42.1143	222.473
12.077	84.5642	42.8467	224.67
12.078	83.9233	42.572	224.823
12.079	84.9304	42.3584	222.107
12.08	84.137	43.3655	225.067
12.081	82.7637	43.1519	222.382
12.082	82.9773	42.2363	222.87
12.083	83.2825	42.511	226.288
12.084	84.7778	43.335	223.419
12.085	84.9304	44.3726	225.433
12.086	85.2661	43.8538	224.915
12.087	87.4634	42.9382	222.961
12.088	87.4939	43.2129	225.677
12.089	86.1206	43.2434	222.931
12.09	85.5713	43.9453	222.595
12.091	85.5103	44.281	223.633
12.092	86.1816	43.8843	220.612
12.093	85.083	44.22	223.389
12.094	84.3811	43.396	222.778
12.095	86.792	42.8772	222.595
12.096	87.8906	43.7317	225.555
12.097	88.1042	44.1284	222.198
12.098	88.1653	43.7317	222.595
12.099	88.4094	42.9993	224.396
12.1	90.0269	43.1213	221.405
12.101	89.2944	44.8608	224.518
12.102	88.5315	44.4946	222.87
12.103	89.2334	43.3655	221.069
12.104	90.21	43.6707	224.548
12.105	89.9658	44.0674	221.222
12.106	90.1489	44.9524	222.504
12.107	90.4846	44.8914	223.602
12.108	92.1936	44.342	220.52
12.109	91.4612	44.9219	223.114
12.11	90.5151	44.7083	221.222
12.111	91.5527	44.2505	220.856
12.112	91.4612	45.0134	224.091
12.113	90.8813	44.8303	221.252
12.114	90.0879	45.3491	222.839
12.115	90.4846	45.2576	223.938
12.116	92.2546	44.9219	221.527
12.117	92.2546	45.99	224.976
12.118	91.7664	45.6543	222.992
12.119	92.1021	44.7998	222.778
12.12	93.0176	45.166	225.769
12.121	92.9871	45.3491	222.382
12.122	92.4377	45.8374	224.457
12.123	91.4001	45.5017	224.792
12.124	93.0481	45.0745	222.046
12.125	92.1936	46.2646	224.976
12.126	91.98	46.4172	221.436
12.127	93.4448	45.99	220.306
12.128	94.0247	46.1121	223.114
12.129	95.2759	45.4712	219.604
12.13	94.4519	45.99	222.351
12.131	93.9636	46.051	221.863
12.132	95.459	45.5017	219.94
12.133	94.2688	46.3257	222.778
12.134	92.4988	45.5322	219.543
12.135	92.6208	45.4102	220.795
12.136	93.4143	45.9595	222.504
12.137	94.7876	45.7458	218.567
12.138	95.2759	46.5088	222.107
12.139	95.7947	45.2576	221.832
12.14	97.7783	44.7998	220.856
12.141	97.5647	45.5933	224.701
12.142	95.9778	45.166	221.588
12.143	95.5811	45.4102	222.839
12.144	95.2148	45.8679	224.365
12.145	96.405	45.7458	220.551
12.146	95.1233	46.7224	222.839
12.147	95.0928	46.2952	221.588
12.148	97.9004	45.8069	220.459
12.149	98.3887	45.99	224.396
12.15	97.8088	45.8069	221.588
12.151	97.3816	45.6848	223.45
12.152	96.7712	45.5627	224.67
12.153	97.8088	45.8679	222.137
12.154	95.6421	47.4243	224.64
12.155	94.1772	47.2412	222.626
12.156	94.7266	46.2036	221.161
12.157	95.7642	46.0815	225.098
12.158	95.4285	45.5322	222.656
12.159	95.8252	45.8374	225.372
12.16	96.2524	46.1426	226.898
12.161	97.5952	46.051	224.365
12.162	96.6187	46.936	226.471
12.163	95.4285	46.7529	225.281
12.164	95.6116	45.929	223.48
12.165	94.9707	46.2341	226.44
12.166	93.8416	46.3257	223.022
12.167	94.2078	46.2952	223.755
12.168	94.4824	46.5393	225.311
12.169	96.3745	46.814	222.351
12.17	96.283	47.3633	225.342
12.171	95.7947	47.2717	223.724
12.172	96.5881	46.6614	223.389
12.173	96.405	46.2952	225.769
12.174	96.0693	45.99	222.473
12.175	95.0928	46.875	224.06
12.176	94.574	47.0886	223.633
12.177	95.7642	46.814	221.313
12.178	95.9473	46.875	224.579
12.179	95.4285	46.2952	222.87
12.18	96.1914	45.8069	223.236
12.181	97.1375	46.3257	226.196
12.182	98.3276	46.0815	222.748
12.183	97.3206	46.5393	224.64
12.184	96.5881	46.1121	224.091
12.185	98.2361	45.5017	221.893
12.186	98.0835	46.2646	225.403
12.187	96.6797	46.5088	222.504
12.188	97.168	46.4783	222.992
12.189	97.9309	46.2036	224.64
12.19	98.6023	46.0815	221.344
12.191	97.9004	46.7224	224.091
12.192	97.2595	46.1121	223.724
12.193	98.6023	45.4407	222.321
12.194	98.1445	45.99	225.464
12.195	97.0459	44.9829	222.412
12.196	96.6492	44.8914	222.9
12.197	96.7102	45.166	224.243
12.198	97.8088	45.5322	220.978
12.199	96.0999	46.2341	223.175
12.2	94.7571	44.7693	222.26
12.201	95.9473	43.335	221.466
12.202	95.5811	43.8843	225.281
12.203	94.5129	43.9148	222.443
12.204	93.689	43.8232	223.633
12.205	94.1162	43.6401	225.586
12.206	94.6045	43.9453	222.717
12.207	94.0857	44.9219	225.8
12.208	93.1091	44.22	224.854
12.209	94.1772	43.5791	223.541
12.21	93.9941	43.4875	226.99
12.211	92.926	43.335	223.846
12.212	92.7124	43.396	225.128
12.213	92.865	43.4265	226.257
12.214	94.6655	43.1824	223.602
12.215	94.4824	43.7012	226.196
12.216	92.9565	43.5181	224.06
12.217	94.2078	42.9077	223.022
12.218	94.1162	42.6331	225.403
12.219	93.0786	42.3889	221.741
12.22	91.4612	42.4805	223.114
12.221	91.156	41.626	223.999
12.222	93.7195	40.9546	221.161
12.223	94.0552	42.0227	224.67
12.224	93.2617	41.9617	222.321
12.225	93.9636	41.1072	221.283
12.226	95.0623	40.741	224.243
12.227	94.3604	40.3748	220.184
12.228	93.3533	40.4968	221.649
12.229	92.6208	40.1306	221.802
12.23	94.4519	39.1846	219.147
12.231	94.3298	40.1306	221.252
12.232	93.6584	39.5203	217.133
12.233	94.8486	38.5437	215.851
12.234	95.7642	37.9028	217.346
12.235	96.1609	37.2925	213.348
12.236	94.7266	37.4451	214.172
12.237	94.2993	36.6211	213.348
12.238	95.2148	35.9802	210.663
12.239	94.4824	36.5906	213.226
12.24	92.9565	36.5601	210.876
12.241	93.2617	36.0413	211.06
12.242	94.4214	35.8887	214.081
12.243	95.2148	35.675	211.426
12.244	95.7947	35.7971	214.05
12.245	95.9473	35.675	215.057
12.246	97.1985	35.2173	212.982
12.247	96.4966	36.4685	215.912
12.248	95.3674	36.377	213.898
12.249	95.5505	35.675	213.623
12.25	95.1233	36.1938	216.4
12.251	96.1304	36.4685	212.463
12.252	96.0083	37.0789	213.867
12.253	96.3745	36.8652	213.501
12.254	98.8464	36.4075	211.273
12.255	99.4263	36.8042	214.294
12.256	98.6328	36.7126	212.128
12.257	98.5413	36.3464	212.433
12.258	98.3887	35.8582	213.959
12.259	99.3958	35.9802	210.663
12.26	98.3887	37.1399	212.402
12.261	97.5037	37.384	210.938
12.262	99.2737	36.5906	209.198
12.263	99.5483	36.0413	212.158
12.264	99.5483	35.3699	210.449
12.265	99.7009	35.4614	211.823
12.266	100.403	35.8582	213.623
12.267	102.142	35.5225	210.388
12.268	101.379	36.499	213.074
12.269	100.922	36.0107	211.09
12.27	102.722	35.3088	209.534
12.271	103.455	35.9192	211.792
12.272	102.478	35.9192	207.336
12.273	101.776	35.614	208.405
12.274	101.99	35.1563	209.137
12.275	104.736	35.1257	206.207
12.276	104.065	36.2549	209.106
12.277	103.394	36.2854	206.909
12.278	104.98	35.2783	206.299
12.279	105.682	34.9426	209.045
12.28	105.621	35.3088	205.75
12.281	104.401	36.1023	207.184
12.282	103.79	35.8582	207.764
12.283	105.438	35.3394	205.536
12.284	104.614	36.0107	208.771
12.285	103.394	35.3394	206.94
12.286	104.187	34.668	207.275
12.287	105.316	34.9731	209.93
12.288	105.621	34.9121	206.543
12.289	104.736	35.2783	208.008
12.29	104.889	34.4849	208.282
12.291	105.652	34.3628	205.78
12.292	104.492	35.3394	208.801
12.293	103.18	34.9426	206.451
12.294	103.394	34.2712	205.811
12.295	103.79	34.1797	208.71
12.296	103.668	34.4849	205.109
12.297	103.058	35.1257	207.367
12.298	102.692	34.6069	207.123
12.299	104.797	34.0881	205.078
12.3	104.309	34.2407	207.55
12.301	102.295	33.5693	205.414
12.302	101.074	33.4778	206.085
12.303	100.769	33.2031	208.191
12.304	100.677	33.1726	204.987
12.305	99.9146	33.4167	207.458
12.306	98.9685	32.1045	206.787
12.307	100.708	31.8298	205.811
12.308	100.8	32.6843	208.893
12.309	99.7314	32.2266	205.566
12.31	99.2432	31.2195	206.116
12.311	99.1516	30.6396	208.282
12.312	99.3652	30.6091	204.742
12.313	97.9004	31.5552	207.275
12.314	96.7102	31.3416	206.024
12.315	97.9004	30.8228	203.918
12.316	97.9309	30.8228	206.055
12.317	96.9543	30.5481	203.003
12.318	96.6797	30.365	203.705
12.319	96.1304	30.1514	205.17
12.32	97.4121	29.3884	202.271
12.321	96.4966	29.4189	205.505
12.322	95.6116	29.1748	204.254
12.323	96.283	29.2664	203.156
12.324	96.0999	29.541	205.414
12.325	94.8181	29.541	202.179
12.326	93.811	29.3274	203.003
12.327	93.8721	28.4424	204.407
12.328	94.8792	27.8931	201.202
12.329	94.2383	28.7781	204.285
12.33	93.6584	28.4729	202.942
12.331	94.8486	27.4048	201.721
12.332	94.2078	27.6794	204.956
12.333	93.6584	27.6184	202.026
12.334	92.8345	27.6489	202.789
12.335	91.98	27.9541	204.224
12.336	92.4683	28.0457	201.05
12.337	91.3391	28.5645	203.583
12.338	90.3931	27.9541	202.393
12.339	91.8274	27.5574	201.935
12.34	93.0176	28.0762	205.658
12.341	93.2922	28.4119	203.217
12.342	92.4988	28.3813	204.865
12.343	91.7053	27.4353	205.78
12.344	93.1091	27.2827	203.583
12.345	91.7969	28.7781	206.39
12.346	89.6301	29.1138	203.308
12.347	89.1418	28.3508	203.003
12.348	89.5996	27.3743	205.231
12.349	89.8438	26.9775	202.515
12.35	89.7522	28.1372	205.444
12.351	89.5386	27.9846	205.566
12.352	91.5833	27.7405	203.735
12.353	90.9424	28.2288	206.512
12.354	89.2944	27.7405	204.071
12.355	88.8672	27.3438	204.193
12.356	88.623	27.1912	206.055
12.357	88.8672	27.5574	202.667
12.358	87.8906	28.4119	204.559
12.359	87.9517	27.4963	203.705
12.36	89.9658	27.3132	202.148
12.361	89.9658	27.9541	204.834
12.362	88.3789	27.5269	201.782
12.363	87.5854	26.7944	202.667
12.364	87.0056	26.4282	203.491
12.365	86.731	26.4893	200.287
12.366	85.968	27.0691	201.965
12.367	85.4797	26.7029	200.897
12.368	86.4868	26.9165	199.493
12.369	86.9751	27.4658	202.362
12.37	85.9985	26.6113	199.921
12.371	85.8765	26.062	201.569
12.372	86.2427	26.0925	203.796
12.373	87.3413	26.6418	201.05
12.374	85.9375	27.6794	203.308
12.375	85.6628	26.6113	202.759
12.376	86.853	26.4587	201.324
12.377	87.2192	27.1912	205.017
12.378	86.4258	27.5574	201.782
12.379	86.3647	27.4048	203.094
12.38	86.1206	26.7029	204.254
12.381	87.4939	27.4353	202.026
12.382	87.5244	28.4424	205.048
12.383	86.8225	28.1372	203.583
12.384	88.1042	27.9236	202.423
12.385	88.5315	27.6794	205.017
12.386	88.0127	28.1372	202.148
12.387	87.4329	28.6865	203.308
12.388	87.0056	28.717	204.01
12.389	87.677	28.595	201.141
12.39	87.0361	29.3274	204.803
12.391	86.2732	28.8086	203.339
12.392	87.4634	28.7476	203.583
12.393	88.6536	29.3579	206.94
12.394	88.6841	29.2969	203.552
12.395	88.1653	28.6865	206.055
12.396	88.1042	28.9917	207.306
12.397	89.8132	28.595	204.681
12.398	89.447	30.2429	207.947
12.399	87.677	30.8838	205.109
12.4	88.562	29.9377	204.529
12.401	89.1113	29.7241	207.214
12.402	89.4775	30.304	203.125
12.403	89.6301	31.0669	205.109
12.404	89.447	30.6702	204.865
12.405	91.7358	29.7241	202.545
12.406	91.7358	30.7312	206.299
12.407	90.271	31.2805	203.247
12.408	90.0574	31.189	202.85
12.409	89.6606	31.4026	205.109
12.41	89.447	31.25	201.752
12.411	88.8672	31.5247	203.857
12.412	88.8672	30.8228	204.59
12.413	91.9189	30.6702	202.728
12.414	92.8345	32.0129	206.482
12.415	92.2241	31.4941	203.949
12.416	92.5598	31.1279	204.346
12.417	92.5598	31.0669	207.55
12.418	92.1326	31.5552	203.491
12.419	91.1865	32.1655	205.322
12.42	90.3625	32.074	205.566
12.421	92.4683	31.4026	202.698
12.422	93.1702	32.4402	205.566
12.423	93.4753	32.8064	203.003
12.424	94.0552	32.6843	203.705
12.425	94.2993	32.6233	205.78
12.426	95.5811	32.6843	203.003
12.427	94.3909	33.02	205.811
12.428	93.1091	33.1421	204.834
12.429	94.0247	33.2336	203.125
12.43	94.3909	34.0271	206.451
12.431	93.75	34.0881	203.369
12.432	93.7805	34.0881	204.742
12.433	93.7805	33.2031	206.573
12.434	95.6421	33.4473	204.681
12.435	95.5505	34.4238	208.74
12.436	94.8181	34.2102	207.794
12.437	95.7642	33.7524	206.635
12.438	96.0999	34.2407	210.205
12.439	95.7642	34.3018	206.024
12.44	95.1843	34.8206	207.733
12.441	95.4895	34.8511	208.832
12.442	97.0459	34.9426	204.834
12.443	97.1069	35.3394	208.344
12.444	96.0693	35.614	206.268
12.445	97.229	35.7361	205.78
12.446	97.4731	35.7971	208.832
12.447	97.3206	35.9497	205.292
12.448	96.5576	36.1023	207.336
12.449	96.283	35.1563	208.191
12.45	97.9919	35.2783	205.475
12.451	98.2361	36.6516	209.045
12.452	97.1069	37.323	206.329
12.453	97.5342	37.2925	205.78
12.454	97.8699	36.6821	208.618
12.455	98.053	36.0107	205.933
12.456	97.3816	36.6516	208.038
12.457	97.6868	35.8276	209.412
12.458	99.3042	35.7971	206.635
12.459	99.9756	36.8958	210.175
12.46	99.0906	37.2925	207.611
12.461	99.8535	37.0178	206.909
12.462	99.5178	37.5366	209.412
12.463	99.6094	37.9028	206.299
12.464	98.5718	37.9639	208.13
12.465	97.9614	37.4756	208.893
12.466	100.037	37.2314	207.031
12.467	100.464	38.1775	211.212
12.468	100.464	38.6047	209.015
12.469	101.288	38.6047	209.564
12.47	101.379	38.2385	211.273
12.471	101.685	38.5132	208.038
12.472	100.555	39.2151	210.358
12.473	98.8464	39.0625	209.839
12.474	99.5178	38.7573	208.466
12.475	99.4263	39.2456	211.639
12.476	98.8464	39.032	208.893
12.477	99.6094	38.1775	210.541
12.478	100.189	38.2385	213.135
12.479	101.715	39.093	209.839
12.48	101.227	40.0696	212.708
12.481	100.769	39.3982	211.731
12.482	101.624	38.7878	210.236
12.483	100.952	39.856	213.715
12.484	100.067	40.6799	210.236
12.485	99.5178	40.4968	211.334
12.486	99.3652	39.8254	212.891
12.487	101.318	39.6423	209.778
12.488	101.837	40.6189	213.562
12.489	102.173	40.9851	212.28
12.49	103.241	40.9546	210.999
12.491	103.18	40.6799	213.776
12.492	101.776	40.5579	210.602
12.493	100.494	40.7104	211.853
12.494	99.3958	40.741	212.677
12.495	100.25	40.1611	209.442
12.496	99.6094	41.0156	212.769
12.497	98.877	41.0156	211.06
12.498	100.8	40.741	210.754
12.499	101.563	40.9546	213.165
12.5	100.891	40.8936	210.358
12.501	100.128	40.5273	211.578
12.502	99.5178	39.4592	213.226
12.503	99.7314	39.5508	210.571
12.504	99.6399	41.0767	214.233
12.505	98.6023	41.3208	212.433
12.506	99.7314	40.8325	211.304
12.507	99.884	41.1682	214.355
12.508	100.311	41.2292	211.395
12.509	100.067	41.1682	212.738
12.51	99.9146	40.9851	214.447
12.511	101.44	40.6494	212.158
12.512	101.593	40.6189	215.271
12.513	100.372	40.9241	212.982
12.514	100.403	41.4734	212.402
12.515	100.159	41.687	214.203
12.516	98.999	41.5344	210.693
12.517	97.3511	41.2903	212.25
12.518	96.2219	40.0391	212.769
12.519	97.5342	39.4592	211.06
12.52	98.3887	40.5273	214.996
12.521	97.6563	41.3513	212.402
12.522	98.1445	40.4053	212.982
12.523	97.8394	39.3982	216.248
12.524	98.1445	39.1541	212.891
12.525	96.1914	40.0696	215.576
12.526	93.9331	39.6423	214.63
12.527	94.4519	38.4521	212.28
12.528	93.7805	38.5132	214.996
12.529	91.98	38.269	211.334
12.53	89.9963	37.6282	211.212
12.531	88.1348	36.1328	212.341
12.532	86.7004	34.6985	207.855
12.533	83.7097	34.2407	208.282
12.534	80.2307	32.0435	205.658
12.535	79.4678	30.4565	203.156
12.536	78.949	31.9519	205.078
12.537	78.0334	33.905	203.003
12.538	78.0029	33.4778	202.759
12.539	77.7283	31.9519	205.872
12.54	78.7354	31.4331	205.109
12.541	79.2236	32.6843	210.022
12.542	79.7119	32.7148	212.067
12.543	82.1228	32.0129	212.738
12.544	83.1299	32.3792	216.4
12.545	83.1299	32.7759	214.6
12.546	83.4351	33.5388	215.149
12.547	83.313	34.0576	216.553
12.548	84.3506	34.4543	212.341
12.549	83.313	35.3088	213.806
12.55	83.0078	35.1563	212.341
12.551	84.7778	35.0952	210.876
12.552	86.0596	35.7361	214.081
12.553	86.2427	35.3699	211.67
12.554	85.9375	34.7595	214.264
12.555	85.2051	34.2712	215.576
12.556	86.9751	34.4849	212.982
12.557	86.3342	35.553	214.966
12.558	84.2285	35.8582	212.28
12.559	84.2896	35.614	211.151
12.56	84.8083	35.8276	213.654
12.561	85.144	35.9192	209.656
12.562	85.2051	35.7666	211.731
12.563	84.8694	34.9426	213.165
12.564	86.853	33.905	211.517
12.565	87.0056	34.79	216.064
12.566	85.4492	35.2478	213.745
12.567	85.3271	34.9731	212.83
12.568	84.5947	35.4614	214.722
12.569	84.6558	35.8582	209.991
12.57	83.8928	36.438	210.724
12.571	83.5266	35.7666	210.144
12.572	86.0291	35.3699	207.275
12.573	87.0361	36.1328	211.06
12.574	87.0361	36.3464	208.557
12.575	87.4329	35.8887	208.649
12.576	86.853	35.9192	211.731
12.577	87.0361	35.675	208.801
12.578	85.5713	36.8958	211.06
12.579	84.4116	37.1094	211.273
12.58	86.2732	37.1399	208.344
12.581	87.5549	37.6282	211.761
12.582	87.9211	37.6892	209.351
12.583	89.0808	37.5977	210.51
12.584	89.6606	37.6587	214.142
12.585	90.4541	37.2314	210.785
12.586	89.7827	37.6892	213.44
12.587	89.325	37.7808	213.806
12.588	90.6372	37.9028	210.968
12.589	90.9119	39.6118	214.081
12.59	90.5457	40.0696	210.785
12.591	91.3391	39.5813	210.815
12.592	91.6748	39.4592	213.501
12.593	93.2312	39.2761	210.999
12.594	93.3838	40.0391	214.02
12.595	93.2312	39.856	214.783
12.596	94.7266	39.7949	212.585
12.597	95.3979	40.5579	216.248
12.598	94.3298	40.6189	212.799
12.599	94.5129	40.2832	213.44
12.6	94.1162	39.4897	215.332
12.601	95.1233	39.7339	212.341
12.602	94.2078	40.4663	215.424
12.603	93.1702	39.7034	214.844
12.604	94.7266	39.093	214.294
12.605	96.0693	40.2222	217.957
12.606	96.0083	40.741	214.63
12.607	95.7947	40.4663	216.248
12.608	95.4285	39.3982	217.743
12.609	96.8628	38.8489	214.783
12.61	96.2524	40.2527	217.712
12.611	94.5129	40.5884	215.973
12.612	95.3064	40.2832	215.027
12.613	95.2759	41.0156	218.445
12.614	95.4285	41.1072	214.935
12.615	95.0623	40.9241	216.766
12.616	94.7571	40.2222	217.896
12.617	96.9543	39.856	215.24
12.618	97.3206	40.6494	218.689
12.619	96.3135	41.0767	216.309
12.62	96.283	40.4358	215.942
12.621	96.0999	40.4968	218.628
12.622	95.3979	41.1072	215.179
12.623	94.4214	41.626	216.675
12.624	93.6279	40.6494	216.766
12.625	95.6726	39.9475	213.928
12.626	96.1304	40.802	217.621
12.627	95.9167	40.802	215.363
12.628	96.7712	40.1001	215.485
12.629	96.5881	40.4663	218.781
12.63	96.5576	40.7104	214.996
12.631	95.3979	41.2903	217.194
12.632	94.8181	40.802	217.926
12.633	96.8018	40.6189	215.149
12.634	96.9849	41.5039	218.597
12.635	96.6492	41.9006	216.461
12.636	98.2971	41.4429	216.705
12.637	98.8159	41.1682	219.971
12.638	99.6399	41.3818	216.583
12.639	99.2432	41.7786	219.727
12.64	97.8394	41.4734	219.635
12.641	98.877	41.3208	217.773
12.642	99.5789	41.5649	221.222
12.643	98.6633	42.4194	217.743
12.644	98.8159	42.3584	217.59
12.645	98.6328	41.9006	220.032
12.646	100.037	40.9546	216.37
12.647	100.281	41.8091	220.337
12.648	99.9451	41.1987	219.849
12.649	101.929	40.863	218.079
12.65	101.563	41.8701	221.924
12.651	101.227	41.9006	218.323
12.652	100.464	41.8091	218.872
12.653	99.7009	41.8701	221.008
12.654	100.494	41.5344	217.255
12.655	100.189	41.9006	220.093
12.656	99.6704	41.748	219.269
12.657	101.685	41.5955	218.048
12.658	102.875	42.3279	221.924
12.659	102.875	42.2974	218.933
12.66	101.685	41.9922	220.306
12.661	100.83	41.6565	221.924
12.662	101.685	42.2058	218.201
12.663	101.196	42.8772	220.734
12.664	99.762	43.2739	219.086
12.665	100.433	43.0603	217.773
12.666	100.769	43.0603	221.069
12.667	100.891	42.8467	218.75
12.668	101.013	42.9993	220.398
12.669	101.532	42.8162	223.45
12.67	102.386	42.6941	220.49
12.671	102.264	43.4875	224.091
12.672	100.952	43.1519	222.931
12.673	101.898	43.2739	221.405
12.674	101.837	44.3115	225.006
12.675	101.532	44.3115	221.802
12.676	101.044	44.3726	223.389
12.677	101.288	43.9453	225.037
12.678	103.363	43.7317	222.137
12.679	103.668	44.342	225.677
12.68	103.027	44.5862	224.457
12.681	104.553	44.4946	223.907
12.682	104.462	44.6777	226.105
12.683	104.187	44.6167	221.924
12.684	103.241	45.2271	223.511
12.685	102.325	44.9829	223.541
12.686	103.485	44.5862	221.069
12.687	103.394	44.4336	224.426
12.688	102.692	44.0369	222.9
12.689	103.516	43.7622	223.877
12.69	103.668	44.22	226.532
12.691	104.919	44.22	223.053
12.692	104.309	44.3726	225.342
12.693	103.912	43.4875	225.372
12.694	105.286	43.2129	223.175
12.695	105.408	43.7927	227.57
12.696	104.614	44.1284	224.274
12.697	105.011	43.5791	224.823
12.698	104.95	43.1519	227.051
12.699	106.262	43.4875	223.45
12.7	106.201	44.281	226.44
12.701	105.225	44.1589	225.128
12.702	106.415	43.3655	223.053
12.703	106.476	43.7927	226.166
12.704	105.988	43.6707	223.236
12.705	105.286	43.5486	224.06
12.706	104.889	43.4265	225.952
12.707	104.767	42.8772	222.717
12.708	104.187	43.5181	225.769
12.709	103.363	42.9688	225.311
12.71	104.889	42.6636	223.999
12.711	105.316	43.1519	227.692
12.712	105.011	43.1213	224.884
12.713	104.858	43.1213	225.83
12.714	105.072	42.6636	227.722
12.715	105.652	42.0837	224.792
12.716	105.652	42.7246	227.966
12.717	104.248	42.9077	226.959
12.718	105.316	42.9993	226.227
12.719	105.53	43.2434	228.943
12.72	105.469	43.2129	225.525
12.721	105.438	43.335	226.318
12.722	104.95	43.4265	227.356
12.723	106.14	43.0603	224.365
12.724	105.957	43.3655	226.959
12.725	104.645	43.1519	225.464
12.726	104.95	43.0298	225.037
12.727	105.347	43.2129	227.997
12.728	104.645	43.2434	224.823
12.729	103.577	43.7317	226.563
12.73	102.783	42.8467	227.051
12.731	104.736	41.9922	224.915
12.732	104.919	42.572	228.76
12.733	104.706	42.9077	226.837
12.734	105.438	42.8467	226.685
12.735	104.98	42.3889	229.584
12.736	104.523	42.45	226.532
12.737	102.509	43.2129	228.638
12.738	101.349	42.5415	228.302
12.739	102.814	42.0227	225.922
12.74	103.302	42.9993	228.912
12.741	103.516	43.0298	225.494
12.742	104.218	42.9382	225.677
12.743	104.065	42.6636	228.149
12.744	104.645	42.0532	224.915
12.745	103.455	42.45	227.386
12.746	101.654	41.5344	226.837
12.747	102.478	40.863	225.525
12.748	102.325	42.0532	228.424
12.749	101.959	42.511	224.945
12.75	101.868	42.3584	224.884
12.751	102.783	41.2292	227.325
12.752	102.966	40.5579	223.816
12.753	102.448	40.8325	226.196
12.754	100.708	39.6118	225.861
12.755	100.861	37.9944	223.022
12.756	99.0906	37.9639	225.586
12.757	97.229	37.2009	221.954
12.758	95.3369	36.3159	220.184
12.759	94.0552	35.2478	220.276
12.76	92.041	34.0576	213.745
12.761	86.2122	30.9753	210.419
12.762	77.4536	24.6277	200.439
12.763	69.6411	17.7917	190.369
12.764	63.9343	16.5405	189.423
12.765	62.6221	18.7988	187.225
12.766	63.324	21.3623	189.545
12.767	64.9719	21.2097	193.146
12.768	64.1174	20.3247	192.749
12.769	63.1714	21.3928	199.432
12.77	61.6455	22.5525	204.468
12.771	65.2161	22.4609	209.625
12.772	68.6646	22.3999	217.834
12.773	71.0144	21.698	219.055
12.774	73.822	21.7896	222.137
12.775	75.4395	24.3225	224.854
12.776	78.5522	27.6184	221.497
12.777	77.2095	30.0293	220.398
12.778	75.0427	29.2664	214.203
12.779	74.0662	28.1372	207.794
12.78	75.1953	29.2358	209.229
12.781	74.9817	30.5786	207.458
12.782	75.9888	30.2734	211.67
12.783	75.8667	28.4424	217.865
12.784	78.7354	26.7639	218.781
12.785	79.4067	26.9775	223.785
12.786	78.8879	27.5574	222.504
12.787	79.7729	28.1372	219.482
12.788	79.071	29.48	218.719
12.789	78.7354	29.7852	210.968
12.79	77.2705	29.3884	208.038
12.791	75.7446	28.4424	206.207
12.792	76.416	27.9236	203.796
12.793	75.7141	27.9541	208.618
12.794	74.8901	27.1912	209.106
12.795	75.7446	25.7874	209.961
12.796	75.7751	25.9705	212.555
12.797	76.0193	26.0925	207.153
12.798	75.7446	26.5503	205.322
12.799	74.8901	26.6418	202.393
12.8	74.5544	26.825	196.35
12.801	73.3032	27.1301	197.449
12.802	71.3806	27.1301	194.58
12.803	71.8689	26.3672	194.244
12.804	72.7234	25.8484	198.486
12.805	74.5544	24.9023	197.174
12.806	75.8057	25.0244	200.653
12.807	75.8667	24.8718	201.813
12.808	78.3081	24.9634	199.646
12.809	77.7893	25.7874	202.271
12.81	76.355	26.9775	199.707
12.811	76.2024	27.9541	199.982
12.812	74.9207	29.0222	202.759
12.813	75.8362	29.6936	199.371
12.814	75.6226	29.8462	202.606
12.815	76.5076	28.4729	203.552
12.816	79.3152	28.3508	202.728
12.817	81.5735	29.8157	206.94
12.818	81.7566	30.4565	203.522
12.819	81.4819	30.9753	204.224
12.82	81.0547	31.6467	206.757
12.821	81.5735	32.5928	203.003
12.822	81.9397	33.6609	206.635
12.823	80.5359	33.8745	206.879
12.824	83.1604	33.3557	205.78
12.825	84.2896	33.5388	210.602
12.826	85.1135	34.1492	208.557
12.827	86.3647	34.2102	209.503
12.828	86.7615	34.0576	211.731
12.829	87.9211	33.8135	208.527
12.83	87.7075	34.2407	211.609
12.831	86.1816	34.2407	209.9
12.832	86.8225	33.9661	207.642
12.833	86.5173	35.0647	209.747
12.834	86.7615	35.9192	206.024
12.835	87.0056	35.4004	206.329
12.836	87.3108	34.4238	207.825
12.837	89.2334	34.4543	205.627
12.838	89.4165	35.0342	208.771
12.839	88.6536	34.8511	208.282
12.84	89.5996	34.1492	207.611
12.841	89.1724	34.9426	210.907
12.842	88.2874	35.3699	207.306
12.843	87.4939	35.0647	208.313
[truncated: 586,233 more chars]
