# Supplementary material for: Model of Ploughing Cortical Bone with Single-Point Diamond Tool
Source: Materials (Basel). 2021 Oct 29;14(21):6530. doi: 10.3390/ma14216530 (PMC8585360; doi:10.3390/ma14216530)
Supplement: Supplementary file 1 [file materials-14-06530-s001.zip › 05-3.txt]

DynoWare	Version 2.6.5.16
Path:	C:\Users\CJ\Desktop\����0909\
Filename:	05б3.dwd
Config ID:	05б3.cfg
Setup ID:	0
Manipulated:	0
Filename 1:	
Filename 2:	
Date:	2020��9��9��
Time:	15:22:29
Sampling rate [Hz]:	1000
Measuring time [s]:	30
Delay time [s]:	0
Cycle time [s]:	0
Cycles:	1
Samples per channel:	30001
Cycle interval:	0
Cycle No:	1
Time	Ch1	Ch2	Ch3
s	N	N	N
0	-0.457764	0.12207	0.213623
0.001	-0.640869	0.152588	0.244141
0.002	-0.579834	0.0610352	0.457764
0.003	-0.335693	-0.0305176	0.0305176
0.004	-0.244141	-0.12207	0.274658
0.005	-0.0610352	-0.0610352	0.0305176
0.006	-0.152588	0.0610352	0.366211
0.007	0.0915527	0	0.183105
0.008	-0.152588	0.183105	0.671387
0.009	-0.457764	-0.0305176	0.610352
0.01	-0.518799	0.183105	0.0915527
0.011	-0.396729	-0.213623	0.274658
0.012	-0.152588	-0.152588	0.152588
0.013	-0.244141	-0.0915527	-0.0305176
0.014	-0.0305176	-0.366211	0.12207
0.015	-0.0305176	-0.0610352	0.244141
0.016	-0.305176	0.183105	0.427246
0.017	-0.518799	0.152588	0.213623
0.018	-0.488281	-0.0915527	0.335693
0.019	-0.518799	-0.0915527	0.12207
0.02	-0.0305176	-0.152588	0.335693
0.021	-0.213623	0.0305176	0.579834
0.022	-0.0305176	-0.12207	0.579834
0.023	-0.274658	-0.0610352	0.366211
0.024	-0.579834	-0.0915527	0.335693
0.025	-0.579834	0.152588	0.213623
0.026	-0.701904	0	0.0915527
0.027	-0.335693	-0.152588	0.396729
0.028	-0.183105	-0.213623	0.366211
0.029	-0.12207	0.183105	0
0.03	0.0915527	0.0305176	-0.0305176
0.031	-0.12207	0.335693	0.274658
0.032	-0.305176	0.213623	0.305176
0.033	-0.579834	0.183105	0.152588
0.034	-0.274658	0	0.12207
0.035	-0.12207	0.0305176	0.12207
0.036	0.12207	0.12207	0.0305176
0.037	0.0915527	-0.0305176	-0.0610352
0.038	-0.335693	-0.0915527	0.0610352
0.039	-0.366211	-0.0305176	0.335693
0.04	-0.701904	-0.0305176	0.183105
0.041	-0.579834	0.0305176	0.274658
0.042	-0.0915527	-0.152588	0.396729
0.043	-0.152588	-0.152588	0.549316
0.044	-0.0915527	-0.0610352	-0.0915527
0.045	-0.152588	0.0305176	0.0915527
0.046	-0.0305176	0.305176	0.488281
0.047	-0.305176	0.183105	-0.0915527
0.048	-0.152588	0.213623	0.335693
0.049	-0.274658	0.12207	-0.335693
0.05	-0.213623	0.12207	0.457764
0.051	-0.274658	0.0610352	-0.244141
0.052	-0.274658	0.152588	0.244141
0.053	-0.244141	0	0.244141
0.054	-0.274658	-0.213623	0.305176
0.055	-0.549316	-0.0610352	0.244141
0.056	-0.610352	-0.0915527	0
0.057	-0.549316	-0.0915527	0.488281
0.058	-0.213623	-0.0915527	0.152588
0.059	-0.305176	-0.183105	0.183105
0.06	-0.0915527	-0.0915527	0.274658
0.061	-0.0915527	-0.152588	0.244141
0.062	-0.305176	0.0305176	0.488281
0.063	-0.396729	0	0
0.064	-0.793457	0.274658	0.12207
0.065	-0.335693	-0.0305176	0.0305176
0.066	0	0.152588	-0.152588
0.067	-0.183105	0.0915527	0.0305176
0.068	-0.213623	0.152588	0
0.069	-0.213623	-0.0610352	0.274658
0.07	-0.427246	0.0915527	0.213623
0.071	-0.549316	0.0305176	0.396729
0.072	-0.152588	0.0915527	0.183105
0.073	-0.0915527	-0.244141	0.152588
0.074	-0.213623	0.152588	-0.0305176
0.075	-0.0610352	0	0.396729
0.076	-0.12207	0	0.244141
0.077	-0.305176	0.0610352	0.518799
0.078	-0.366211	0.0610352	0.305176
0.079	-0.396729	0.12207	0.305176
0.08	-0.213623	-0.183105	0.0305176
0.081	-0.0305176	-0.0305176	0.335693
0.082	-0.0915527	0	0.12207
0.083	-0.12207	-0.0610352	0.183105
0.084	-0.0305176	-0.152588	0.335693
0.085	-0.366211	0.0915527	-0.244141
0.086	-0.549316	0.0610352	0.0305176
0.087	-0.488281	0.213623	0.12207
0.088	-0.518799	-0.213623	0
0.089	0.0305176	-0.12207	0.305176
0.09	0.244141	0.152588	-0.183105
0.091	-0.152588	0.152588	0.366211
0.092	-0.305176	0.0610352	0.183105
0.093	-0.518799	0.0305176	0.366211
0.094	-0.457764	-0.244141	0.213623
0.095	-0.518799	-0.0305176	0.183105
0.096	-0.579834	-0.0610352	0.488281
0.097	-0.152588	-0.305176	-0.0915527
0.098	-0.305176	-0.213623	0.305176
0.099	-0.12207	-0.0305176	0.305176
0.1	-0.610352	0.213623	0.305176
0.101	-0.213623	0.0915527	0.244141
0.102	-0.610352	0	0.0305176
0.103	-0.183105	-0.0305176	0.366211
0.104	-0.274658	0.12207	0.12207
0.105	-0.0915527	0.0915527	0.488281
0.106	-0.427246	-0.152588	0
0.107	-0.610352	0.0305176	0.427246
0.108	-0.640869	0.152588	0.0305176
0.109	-0.823975	0	0.244141
0.11	-0.640869	0.0915527	0.244141
0.111	-0.427246	0.0305176	-0.0305176
0.112	-0.518799	0.0610352	-0.183105
0.113	0.152588	-0.12207	0.274658
0.114	-0.152588	0.152588	0.0915527
0.115	0.213623	0.0915527	0.549316
0.116	-0.671387	0.183105	0.244141
0.117	-0.457764	-0.152588	0.213623
0.118	-0.671387	-0.427246	0.335693
0.119	-0.457764	-0.12207	0.0610352
0.12	-0.549316	-0.244141	0.640869
0.121	-0.12207	-0.152588	0.213623
0.122	-0.549316	-0.305176	0.793457
0.123	-0.274658	-0.305176	0.396729
0.124	-0.610352	0.0305176	0.579834
0.125	-0.488281	-0.244141	0.366211
0.126	-0.12207	0.12207	-0.183105
0.127	-0.244141	-0.0610352	0.549316
0.128	-0.0915527	-0.12207	-0.183105
0.129	-0.396729	0.244141	0.671387
0.13	-0.518799	0.335693	0.244141
0.131	-0.579834	0.396729	0.305176
0.132	-0.793457	0.213623	0.427246
0.133	-0.457764	-0.305176	0.0305176
0.134	-0.518799	0.12207	0.640869
0.135	-0.396729	0.0610352	0
0.136	-0.457764	-0.0610352	0.457764
0.137	-0.12207	0.274658	0.152588
0.138	-0.274658	0.0915527	0.335693
0.139	-0.793457	0.152588	0.732422
0.14	-0.244141	0.213623	-0.244141
0.141	-0.183105	0	0.396729
0.142	-0.213623	0.213623	-0.0610352
0.143	-0.274658	0.213623	0.274658
0.144	-0.0610352	0.396729	-0.305176
0.145	-0.427246	0.457764	0.0915527
0.146	-0.701904	0.213623	0.0915527
0.147	-0.640869	0.274658	0.152588
0.148	-0.610352	0.0915527	-0.0915527
0.149	-0.305176	0.335693	0.152588
0.15	-0.305176	0.0610352	0.213623
0.151	-0.12207	-0.12207	0.396729
0.152	-0.152588	-0.0610352	0.213623
0.153	-0.183105	0.12207	0.549316
0.154	-0.518799	0.12207	0.244141
0.155	-0.366211	0.152588	0.244141
0.156	-0.213623	0.244141	-0.213623
0.157	-0.183105	0.0305176	0.274658
0.158	0.183105	-0.0915527	-0.0915527
0.159	-0.12207	0.0305176	0.183105
0.16	0.305176	-0.274658	0.335693
0.161	-0.0610352	0.12207	-0.0610352
0.162	-0.274658	0.0610352	0.396729
0.163	-0.518799	0.305176	-0.366211
0.164	-0.579834	-0.0610352	0.335693
0.165	-0.457764	-0.12207	0.0610352
0.166	-0.488281	-0.0610352	0.396729
0.167	-0.183105	0	-0.0305176
0.168	-0.427246	0.0305176	0.183105
0.169	-0.457764	0.12207	0.335693
0.17	-0.518799	0.274658	0.152588
0.171	-0.518799	0.152588	0.579834
0.172	-0.183105	0	0.427246
0.173	0.0305176	0	0.396729
0.174	-0.0610352	0.12207	0.12207
0.175	-0.0610352	-0.0610352	0.183105
0.176	-0.12207	0.152588	0.274658
0.177	-0.305176	0.396729	-0.213623
0.178	-0.366211	0.183105	-0.0305176
0.179	-0.335693	0.305176	-0.0610352
0.18	-0.0305176	-0.0305176	0.213623
0.181	-0.0915527	-0.0305176	-0.152588
0.182	-0.183105	-0.0305176	0.0915527
0.183	-0.0610352	0.12207	0.0610352
0.184	-0.244141	0.274658	0
0.185	-0.152588	0.0915527	-0.0305176
0.186	-0.488281	0.183105	0.12207
0.187	-0.366211	-0.0305176	0.244141
0.188	-0.335693	0.0305176	0.244141
0.189	-0.12207	-0.152588	0.305176
0.19	-0.244141	-0.12207	0.244141
0.191	-0.396729	0.183105	0.518799
0.192	-0.457764	0.0915527	0.213623
0.193	-0.518799	0.183105	0.396729
0.194	-0.701904	0	0.0915527
0.195	-0.488281	-0.12207	-0.0305176
0.196	-0.0915527	-0.0610352	0.0305176
0.197	-0.152588	-0.0305176	-0.0610352
0.198	-0.152588	0	-0.183105
0.199	-0.0305176	0.0305176	0.0915527
0.2	-0.335693	0.213623	0.0305176
0.201	-0.396729	0.12207	0.0610352
0.202	-0.152588	0.0915527	0.305176
0.203	-0.427246	-0.244141	-0.0305176
0.204	-0.549316	-0.213623	0.671387
0.205	-0.244141	-0.0915527	0.0915527
0.206	0.0305176	-0.0915527	0.732422
0.207	-0.335693	0.0305176	0.244141
0.208	-0.274658	0.0305176	0.671387
0.209	-0.366211	0.0305176	0.0305176
0.21	-0.213623	0.244141	0.274658
0.211	-0.244141	-0.0915527	0.0305176
0.212	-0.152588	0.0305176	0.183105
0.213	0.0610352	-0.12207	-0.0915527
0.214	-0.0915527	0	0.0915527
0.215	-0.274658	-0.152588	0.0915527
0.216	-0.610352	0.0610352	0.183105
0.217	-0.793457	0.0915527	0.152588
0.218	-0.335693	-0.183105	0.183105
0.219	-0.366211	-0.12207	0.0305176
0.22	0.0915527	-0.0610352	0.152588
0.221	-0.0610352	-0.183105	0.213623
0.222	-0.213623	-0.12207	0.213623
0.223	-0.396729	-0.0305176	0.640869
0.224	-0.640869	0.0305176	0.183105
0.225	-0.305176	-0.183105	0.305176
0.226	-0.396729	-0.396729	0.152588
0.227	-0.0305176	-0.183105	0.213623
0.228	-0.396729	-0.366211	0.0305176
0.229	-0.396729	-0.183105	0.274658
0.23	-0.549316	-0.12207	0.274658
0.231	-0.396729	0.0610352	0.12207
0.232	-0.610352	0	0.152588
0.233	-0.488281	-0.0915527	-0.0305176
0.234	-0.366211	-0.152588	0.274658
0.235	-0.335693	-0.0915527	-0.335693
0.236	-0.213623	-0.213623	0.335693
0.237	-0.305176	-0.0305176	0
0.238	-0.488281	-0.0305176	0.610352
0.239	-0.671387	-0.0610352	0.366211
0.24	-0.274658	-0.244141	0.305176
0.241	-0.305176	-0.305176	0.213623
0.242	-0.213623	-0.0610352	0.305176
0.243	0.0305176	-0.305176	0.0915527
0.244	-0.12207	-0.0610352	0.244141
0.245	-0.152588	-0.0305176	0.183105
0.246	-0.610352	-0.12207	0.427246
0.247	-0.732422	0.12207	-0.213623
0.248	-0.640869	-0.12207	0.152588
0.249	-0.396729	-0.0610352	0.213623
0.25	-0.366211	0	0.12207
0.251	-0.396729	-0.0610352	0.12207
0.252	-0.396729	0.0610352	0.396729
0.253	-0.335693	0.274658	0.244141
0.254	-0.518799	0.0915527	0.244141
0.255	-0.518799	0.213623	-0.0305176
0.256	-0.488281	-0.0305176	0.0305176
0.257	-0.549316	-0.0305176	0.12207
0.258	-0.183105	-0.305176	0.335693
0.259	-0.244141	-0.213623	0.335693
0.26	-0.396729	0.12207	0.305176
0.261	-0.366211	0.183105	0.640869
0.262	-0.610352	-0.0610352	0.183105
0.263	-0.640869	-0.183105	0.457764
0.264	-0.488281	-0.0915527	0.366211
0.265	-0.396729	-0.0915527	0.0305176
0.266	-0.12207	-0.12207	0.274658
0.267	-0.183105	-0.0610352	0.244141
0.268	-0.213623	-0.0305176	0.549316
0.269	-0.518799	0.0610352	0.0305176
0.27	-0.88501	0	0.274658
0.271	-0.488281	0.244141	0.213623
0.272	-0.549316	0.0610352	0.152588
0.273	-0.213623	-0.183105	0.396729
0.274	-0.549316	0.0305176	-0.0305176
0.275	-0.366211	-0.0305176	0.427246
0.276	-0.396729	0.0610352	0.152588
0.277	-0.579834	0	0.640869
0.278	-0.396729	0	0.335693
0.279	0.0305176	0.0305176	0.396729
0.28	0.0610352	-0.0305176	0.396729
0.281	-0.0610352	-0.0610352	0.213623
0.282	0.0305176	0.0610352	0.305176
0.283	-0.305176	0.12207	0.183105
0.284	-0.335693	-0.0305176	0.366211
0.285	-0.640869	0.152588	0.213623
0.286	-0.518799	0.0915527	0.152588
0.287	-0.305176	0.0915527	-0.0305176
0.288	-0.427246	0.0915527	-0.12207
0.289	-0.274658	-0.0610352	0.366211
0.29	-0.366211	0.152588	-0.0305176
0.291	-0.274658	0.0915527	0.427246
0.292	-0.610352	0.0915527	0.152588
0.293	-0.488281	0.0915527	0.366211
0.294	-0.0915527	-0.0305176	-0.213623
0.295	-0.0610352	0	0.12207
0.296	-0.183105	-0.0915527	0.0915527
0.297	-0.274658	-0.0610352	-0.0305176
0.298	-0.396729	-0.0305176	0.518799
0.299	-0.0305176	-0.0915527	0.12207
0.3	-0.335693	0	0.518799
0.301	-0.0915527	0.152588	0.183105
0.302	-0.457764	-0.12207	0.274658
0.303	-0.396729	-0.12207	0
0.304	-0.457764	0.0915527	0.183105
0.305	-0.152588	0.213623	0.457764
0.306	-0.0305176	0.0915527	-0.0610352
0.307	-0.457764	0.305176	0.0610352
0.308	-0.732422	0.0305176	-0.0305176
0.309	-0.366211	0.0305176	0.183105
0.31	-0.305176	0.152588	0.0610352
0.311	-0.213623	-0.0305176	0.396729
0.312	-0.335693	0.152588	0.152588
0.313	-0.0915527	-0.183105	0.0305176
0.314	-0.183105	0.274658	0.457764
0.315	-0.396729	0.366211	0.12207
0.316	-0.640869	0.152588	0.152588
0.317	-0.579834	-0.0610352	0.213623
0.318	-0.12207	-0.152588	0.0610352
0.319	-0.274658	0	0.0305176
0.32	0.396729	-0.152588	0.305176
0.321	-0.427246	-0.0915527	0.0915527
0.322	-0.396729	-0.0610352	0.335693
0.323	-0.518799	-0.0610352	0.152588
0.324	-0.518799	0.12207	0.244141
0.325	-0.366211	0.213623	0.12207
0.326	0.183105	-0.274658	0.427246
0.327	-0.183105	0	0.12207
0.328	-0.152588	-0.0915527	0.305176
0.329	-0.366211	0.305176	0.0915527
0.33	-0.457764	0.366211	0.152588
0.331	-0.366211	0.152588	-0.0305176
0.332	-0.488281	-0.274658	-0.0610352
0.333	-0.396729	-0.152588	0.274658
0.334	-0.305176	0	0.213623
0.335	-0.305176	-0.0610352	0.305176
0.336	-0.427246	0.0610352	0.152588
0.337	-0.335693	0.0915527	0.823975
0.338	-0.518799	0.0305176	-0.0305176
0.339	-0.183105	0.152588	0.488281
0.34	-0.396729	-0.0305176	-0.0305176
0.341	-0.335693	0.0610352	0.366211
0.342	-0.213623	-0.274658	0.0305176
0.343	-0.244141	0.152588	0.183105
0.344	-0.0610352	0.12207	0.213623
0.345	-0.396729	0.0305176	0.12207
0.346	-0.701904	0.335693	0.427246
0.347	-0.518799	0.0305176	-0.305176
0.348	-0.305176	0.335693	0.488281
0.349	-0.0915527	0.0915527	-0.152588
0.35	0	0.0915527	0.427246
0.351	-0.152588	0.0305176	0
0.352	-0.457764	0.213623	0.640869
0.353	-0.518799	0.0915527	0.244141
0.354	-0.579834	0.0610352	0.0305176
0.355	-0.579834	-0.0305176	0.396729
0.356	-0.396729	-0.12207	0.0915527
0.357	-0.305176	-0.457764	0.0610352
0.358	-0.12207	-0.0610352	0.152588
0.359	-0.213623	-0.0610352	0.213623
0.36	-0.335693	-0.0305176	0.366211
0.361	-0.732422	0	0.396729
0.362	-0.274658	0	0.396729
0.363	-0.213623	0	-0.213623
0.364	-0.12207	-0.0305176	0.335693
0.365	-0.183105	0.274658	-0.305176
0.366	-0.0915527	-0.0915527	0
0.367	-0.12207	-0.0915527	0.12207
0.368	-0.488281	0.183105	0.183105
0.369	-0.762939	-0.0915527	0.213623
0.37	-0.549316	0.0915527	0.0915527
0.371	-0.457764	-0.335693	0.366211
0.372	-0.549316	-0.244141	0.213623
0.373	0.0915527	-0.305176	0.518799
0.374	-0.427246	0.0915527	-0.0610352
0.375	-0.396729	0.12207	0.0305176
0.376	-0.732422	-0.0610352	0.244141
0.377	-0.762939	0	-0.0915527
0.378	-0.457764	0.12207	0.274658
0.379	-0.579834	-0.305176	0
0.38	0.0305176	-0.213623	0.335693
0.381	-0.701904	0.0915527	-0.244141
0.382	-0.457764	0.0610352	0.274658
0.383	-0.305176	0.12207	0
0.384	-0.457764	0.213623	0.213623
0.385	-0.488281	0.0305176	0.12207
0.386	-0.610352	-0.427246	0.396729
0.387	-0.244141	0.213623	0.183105
0.388	-0.488281	-0.0305176	0.152588
0.389	-0.244141	0.0915527	0.213623
0.39	-0.12207	0.183105	0.213623
0.391	-0.244141	0.152588	0.549316
0.392	-0.305176	-0.244141	0.0915527
0.393	-0.762939	-0.0305176	0.335693
0.394	-0.457764	-0.213623	0.244141
0.395	-0.640869	-0.152588	0.488281
0.396	-0.366211	0.183105	0.152588
0.397	-0.488281	-0.0305176	0.427246
0.398	-0.427246	0.12207	0.427246
0.399	-0.274658	0.12207	-0.0610352
0.4	-0.183105	0.0305176	0.213623
0.401	-0.305176	0.0610352	-0.0305176
0.402	-0.366211	0.183105	0.305176
0.403	-0.152588	-0.0305176	-0.0915527
0.404	-0.366211	0	0.0305176
0.405	-0.457764	0.0305176	0.0305176
0.406	-0.305176	0.0305176	0.274658
0.407	-0.640869	0.152588	0.213623
0.408	-0.488281	0.0915527	0.183105
0.409	-0.701904	0	0.335693
0.41	-0.274658	-0.274658	0.396729
0.411	-0.0915527	-0.366211	0.183105
0.412	-0.0915527	-0.0305176	0.488281
0.413	-0.183105	0.0610352	0.12207
0.414	-0.366211	-0.0915527	0.854492
0.415	-0.549316	0.274658	-0.0915527
0.416	-0.549316	0.0305176	0.366211
0.417	-0.12207	-0.12207	0.0610352
0.418	-0.305176	0.0305176	-0.0305176
0.419	-0.0610352	0.0610352	0.244141
0.42	-0.0915527	0	-0.183105
0.421	-0.274658	0.0915527	0.366211
0.422	-0.427246	0.213623	-0.0305176
0.423	-0.396729	0.0305176	0.518799
0.424	-0.305176	-0.152588	0.152588
0.425	-0.396729	-0.12207	0.183105
0.426	-0.0610352	-0.12207	-0.152588
0.427	-0.213623	0.12207	0.305176
0.428	-0.183105	0.183105	0.183105
0.429	-0.335693	-0.0915527	0.579834
0.43	-0.854492	-0.0610352	0.457764
0.431	-0.457764	-0.183105	0.12207
0.432	-0.183105	-0.183105	0.518799
0.433	-0.366211	-0.0610352	-0.0610352
0.434	-0.213623	0.0305176	0.335693
0.435	0.12207	0.152588	-0.152588
0.436	-0.274658	0.0610352	0.396729
0.437	-0.488281	-0.12207	0.183105
0.438	-1.00708	0.305176	0.152588
0.439	-0.701904	-0.0610352	-0.0915527
0.44	-0.610352	-0.12207	-0.0610352
0.441	-0.366211	-0.213623	-0.183105
0.442	0.0305176	-0.12207	0.0915527
0.443	0.305176	-0.213623	0.335693
0.444	-0.366211	-0.12207	0.366211
0.445	-0.396729	-0.152588	0.579834
0.446	-0.579834	-0.213623	0.274658
0.447	-0.457764	-0.244141	0.488281
0.448	-0.183105	-0.183105	0.0610352
0.449	-0.0305176	-0.0610352	0.427246
0.45	0.12207	-0.213623	0.12207
0.451	-0.0610352	-0.183105	0.549316
0.452	-0.396729	0.0610352	0.549316
0.453	-0.152588	0.0915527	0
0.454	-0.549316	0.183105	0.274658
0.455	-0.457764	0.244141	-0.335693
0.456	-0.366211	0.152588	-0.488281
0.457	-0.366211	0.183105	-0.244141
0.458	-0.152588	-0.0305176	-0.427246
0.459	-0.152588	0.0915527	0.213623
0.46	-0.12207	0.366211	-0.274658
0.461	-0.457764	-0.0915527	0.396729
0.462	-0.640869	0.0305176	0.213623
0.463	-0.579834	-0.152588	0.518799
0.464	-0.88501	0	0.946045
0.465	-0.518799	-0.183105	-0.0305176
0.466	-0.579834	-0.274658	0.701904
0.467	-0.518799	-0.152588	0.213623
0.468	-0.366211	-0.152588	0.610352
0.469	-0.244141	-0.305176	0.457764
0.47	-0.12207	-0.12207	0.396729
0.471	0.274658	-0.0610352	0.610352
0.472	0.518799	0.305176	-0.396729
0.473	0.335693	-0.0915527	0.396729
0.474	0.0915527	0.335693	-0.457764
0.475	-0.427246	0.396729	-0.335693
0.476	-0.579834	0.305176	-0.457764
0.477	-0.610352	0.183105	-0.183105
0.478	-0.701904	0.0305176	0.305176
0.479	-0.732422	0.0305176	0.274658
0.48	-0.549316	-0.305176	0.823975
0.481	-0.518799	0.0305176	0.274658
0.482	-0.549316	0.0305176	0.427246
0.483	-0.213623	-0.0305176	0.0305176
0.484	-0.244141	-0.12207	0.152588
0.485	0	-0.396729	0.213623
0.486	0.213623	-0.244141	0.213623
0.487	0.152588	-0.0610352	0.244141
0.488	-0.244141	0	0.274658
0.489	-0.518799	0	0
0.49	-0.549316	-0.0915527	0.610352
0.491	-1.00708	0.213623	0.305176
0.492	-0.549316	0.0305176	0.366211
0.493	-0.488281	0.0915527	-0.152588
0.494	-0.335693	0.0610352	-0.12207
0.495	-0.213623	0.0610352	-0.0610352
0.496	-0.183105	0.12207	-0.244141
0.497	-0.12207	0.0610352	0.152588
0.498	-0.488281	0.427246	0.274658
0.499	-0.457764	0.152588	0.579834
0.5	-0.457764	0	0.12207
0.501	-0.152588	-0.183105	0.244141
0.502	-0.366211	-0.183105	0.396729
0.503	-0.244141	-0.0610352	-0.0305176
0.504	-0.762939	-0.183105	0.244141
0.505	-1.06812	-0.183105	0.0305176
0.506	-0.946045	0	0.244141
0.507	-0.396729	-0.213623	0.0915527
0.508	-0.305176	-0.0610352	-0.0305176
0.509	0.0305176	-0.0610352	0.274658
0.51	0.0915527	0.0305176	0.183105
0.511	-0.0305176	-0.0610352	0.427246
0.512	-0.335693	-0.0305176	0
0.513	-0.671387	0.0305176	0.335693
0.514	-0.671387	0.152588	0.305176
0.515	-0.701904	0.12207	-0.0305176
0.516	-0.579834	0.0610352	0.396729
0.517	-0.640869	-0.244141	0.0305176
0.518	-0.549316	0.0915527	0.457764
0.519	-0.335693	0	0.12207
0.52	-0.488281	0.0305176	0.793457
0.521	-0.244141	0.0915527	0.701904
0.522	-0.305176	-0.0305176	0.305176
0.523	-0.305176	0	0.488281
0.524	-0.396729	0.0915527	-0.427246
0.525	-0.0915527	-0.0915527	0.0915527
0.526	-0.152588	0.0305176	-0.610352
0.527	-0.0915527	-0.0915527	-0.12207
0.528	-0.0610352	0.152588	-0.244141
0.529	-0.366211	0.0915527	-0.152588
0.53	-0.457764	0.0915527	-0.0915527
0.531	-0.488281	0.0305176	0.274658
0.532	-0.488281	0.244141	0.732422
0.533	-0.335693	-0.0305176	0.213623
0.534	-0.213623	-0.0305176	0.640869
0.535	-0.213623	-0.12207	0.518799
0.536	-0.640869	-0.183105	0.732422
0.537	-0.457764	-0.183105	0
0.538	-0.12207	0.0305176	0.0915527
0.539	-0.12207	-0.12207	0.549316
0.54	-0.0915527	-0.244141	0.152588
0.541	-0.213623	-0.335693	0.335693
0.542	-0.518799	-0.0915527	0.0915527
0.543	-0.549316	0.12207	0.427246
0.544	-0.793457	0.0915527	0.366211
0.545	-1.00708	-0.12207	0.0915527
0.546	-0.640869	-0.244141	-0.213623
0.547	-0.427246	-0.0915527	-0.0305176
0.548	-0.0305176	0.183105	0.152588
0.549	0.0610352	0.183105	-0.274658
0.55	-0.12207	-0.152588	0.366211
0.551	-0.457764	-0.152588	0.152588
0.552	-0.427246	-0.0610352	0.640869
0.553	-0.335693	-0.0305176	0.0305176
0.554	0.0305176	-0.305176	0.396729
0.555	0.0305176	-0.152588	-0.12207
0.556	-0.335693	-0.244141	0.335693
0.557	-0.610352	-0.12207	0.213623
0.558	-0.579834	-0.366211	0.152588
0.559	-0.518799	-0.0610352	0.427246
0.56	-0.640869	-0.213623	-0.274658
0.561	-0.457764	-0.0915527	-0.0305176
0.562	-0.396729	0.0610352	-0.335693
0.563	-0.335693	-0.213623	0.0305176
0.564	-0.335693	-0.0915527	-0.152588
0.565	-0.305176	0	0.213623
0.566	-0.335693	0.0305176	0.457764
0.567	-0.213623	-0.0305176	0.12207
0.568	-0.0305176	-0.213623	0.274658
0.569	0.0915527	-0.366211	-0.0915527
0.57	0	-0.183105	-0.0610352
0.571	-0.274658	-0.213623	-0.671387
0.572	0.0305176	-0.305176	-0.488281
0.573	-0.274658	0.0305176	-0.213623
0.574	-0.183105	-0.0305176	0.183105
0.575	-0.762939	-0.0305176	0.0610352
0.576	-0.762939	0.0610352	-0.0305176
0.577	-0.88501	0.12207	0.0915527
0.578	-0.946045	-0.0305176	-0.183105
0.579	-0.976563	-0.0305176	0.305176
0.58	-0.640869	-0.0305176	0.305176
0.581	-0.640869	0.0915527	0.946045
0.582	-0.732422	-0.0610352	0.762939
0.583	-0.579834	-0.0305176	0.854492
0.584	-0.335693	-0.0915527	0.793457
0.585	-0.274658	-0.0610352	0.762939
0.586	0.396729	-0.152588	0.732422
0.587	0.732422	0	0.183105
0.588	0.640869	0.305176	0.671387
0.589	0.915527	0.152588	0.457764
0.59	0.305176	0.183105	0.732422
0.591	0.274658	0.12207	0.427246
0.592	0	0.0305176	0.366211
0.593	0.0305176	-0.0305176	0.244141
0.594	0.305176	-0.0305176	-0.0915527
0.595	-0.213623	0.12207	-0.0610352
0.596	-0.518799	0.213623	-0.274658
0.597	-0.579834	-0.305176	0.183105
0.598	-0.762939	-0.12207	0.152588
0.599	-0.823975	-0.183105	0
0.6	-0.640869	-0.396729	0.549316
0.601	-0.946045	0.0915527	0.640869
0.602	-0.762939	-0.0305176	1.34277
0.603	-0.762939	-0.0305176	0.488281
0.604	-1.0376	0.152588	0.915527
0.605	-0.793457	0.274658	0.671387
0.606	-0.396729	0.12207	0.244141
0.607	-0.335693	0.0915527	0.671387
0.608	-0.396729	0.0305176	-0.0915527
0.609	-0.0305176	0.0915527	0.274658
0.61	0.213623	0.0915527	-0.0915527
0.611	0.366211	0.12207	0.213623
0.612	0.671387	0.152588	0.0305176
0.613	0.427246	-0.0305176	-0.12207
0.614	0.213623	0.0610352	0.213623
0.615	0.335693	0.305176	-0.579834
0.616	0.427246	-0.0915527	0.213623
0.617	0.335693	0	-0.0915527
0.618	-0.0610352	0.0305176	-0.732422
0.619	0.0610352	-0.12207	-0.0305176
0.62	-0.335693	0	-0.732422
0.621	-0.610352	-0.274658	0.0305176
0.622	-0.610352	-0.0305176	-0.915527
0.623	-0.549316	-0.183105	-0.0915527
0.624	-0.701904	0	-0.549316
0.625	-0.457764	0.183105	-0.213623
0.626	-1.09863	-0.305176	0.335693
0.627	-1.40381	0.0915527	0.335693
0.628	-1.06812	-0.183105	0.854492
0.629	-0.976563	-0.0305176	0.640869
0.63	-0.610352	0.0915527	0.671387
0.631	-0.12207	0	0.457764
0.632	0.457764	-0.0610352	0
0.633	0.732422	-0.183105	0.12207
0.634	0.854492	0.0610352	-0.12207
0.635	1.09863	0.274658	-0.152588
0.636	0.915527	0.274658	-0.518799
0.637	0.457764	0.305176	-0.610352
0.638	0.0915527	-0.396729	-0.0915527
0.639	-0.396729	0.427246	-0.457764
0.64	-0.457764	-0.183105	0.12207
0.641	-1.00708	-0.0305176	-0.183105
0.642	-1.31226	0.0915527	0.213623
0.643	-1.64795	-0.0305176	0.183105
0.644	-1.12915	0.0305176	-0.274658
0.645	-1.19019	-0.213623	0
0.646	-1.00708	-0.244141	-0.610352
0.647	-0.457764	0.0305176	-0.0915527
0.648	-0.335693	-0.152588	-0.0915527
0.649	-0.0305176	-0.335693	0.488281
0.65	0.152588	0.0915527	0.671387
0.651	0.0305176	0.0610352	1.2207
0.652	-0.305176	0.12207	1.12915
0.653	-0.366211	0.244141	1.0376
0.654	-0.366211	-0.213623	1.40381
0.655	-0.274658	-0.274658	0.854492
0.656	-0.274658	-0.0610352	0.854492
0.657	-0.244141	-0.152588	0.244141
0.658	-0.274658	0.0915527	0.305176
0.659	-0.12207	-0.213623	0.0915527
0.66	-0.0305176	-0.0305176	-0.0610352
0.661	0.0610352	-0.0915527	-0.213623
0.662	-0.152588	-0.244141	0
0.663	0.183105	-0.213623	-0.0610352
0.664	-0.0915527	-0.152588	-0.12207
0.665	-0.305176	-0.0915527	0.244141
0.666	-0.701904	0	0.0915527
0.667	-1.09863	-0.0610352	0.152588
0.668	-1.12915	-0.12207	0.183105
0.669	-1.19019	-0.488281	0.213623
0.67	-1.19019	0.0305176	0.12207
0.671	-1.12915	-0.274658	0.12207
0.672	-1.0376	-0.183105	0.488281
0.673	-0.701904	-0.0610352	0.701904
0.674	-0.274658	-0.0305176	0.579834
0.675	0.244141	0.213623	0.549316
0.676	0.518799	-0.183105	0.396729
0.677	0.579834	-0.152588	0.488281
0.678	0.762939	-0.213623	0.274658
0.679	0.823975	-0.213623	0.366211
0.68	0.488281	-0.0915527	0.183105
0.681	-0.152588	-0.0305176	0.213623
0.682	-0.427246	-0.12207	0.244141
0.683	-1.2207	-0.0915527	0.12207
0.684	-0.88501	0	0.244141
0.685	-0.549316	0.0915527	0.0915527
0.686	-0.488281	-0.244141	-0.0305176
0.687	-0.518799	-0.183105	-0.0610352
0.688	-0.335693	-0.152588	-0.12207
0.689	-0.396729	0	0.0915527
0.69	-0.12207	-0.0610352	-0.427246
0.691	-0.335693	-0.152588	-0.183105
0.692	-0.396729	-0.274658	-0.457764
0.693	-0.213623	-0.274658	0.0305176
0.694	-0.335693	-0.0610352	-0.152588
0.695	0.0305176	-0.152588	0.488281
0.696	-0.335693	-0.0610352	0.518799
0.697	-0.427246	0.0305176	0.671387
0.698	-0.915527	-0.152588	0.701904
0.699	-0.305176	0.0305176	0.671387
0.7	-0.0305176	0.0305176	0.823975
0.701	0.12207	0.0610352	0.12207
0.702	-0.0915527	-0.213623	0.488281
0.703	-0.152588	-0.152588	0.274658
0.704	-0.183105	0.0305176	0.457764
0.705	-0.518799	-0.0305176	0.335693
0.706	-0.671387	0	0.427246
0.707	-0.732422	0.0610352	0.488281
0.708	-0.701904	-0.0305176	0.396729
0.709	-0.335693	-0.152588	0.213623
0.71	-0.335693	0.0915527	0.305176
0.711	0.0915527	0.0915527	0.0915527
0.712	-0.0305176	-0.12207	0.0305176
0.713	0.0915527	0.0305176	-0.0915527
0.714	0.152588	0.0305176	-0.427246
0.715	0.244141	0	-0.183105
0.716	0.640869	-0.305176	-0.152588
0.717	0.305176	-0.0610352	-0.396729
0.718	-0.0610352	0.12207	-0.0610352
0.719	-0.335693	0.183105	0.0305176
0.72	-0.854492	0.152588	0.549316
0.721	-0.854492	0.152588	0.335693
0.722	-0.88501	0.12207	0.518799
0.723	-0.579834	0.12207	0.946045
0.724	-0.366211	-0.0305176	0.366211
0.725	-0.366211	0.0305176	0.671387
0.726	-0.335693	0.0610352	0.0610352
0.727	-0.183105	-0.12207	0.88501
0.728	-0.152588	0.12207	0.183105
0.729	-0.0610352	0	0.610352
0.73	-0.0610352	0.152588	0.12207
0.731	-0.274658	0.0305176	0.427246
0.732	-0.244141	0	0.12207
0.733	-0.396729	0.0610352	0.0915527
0.734	-0.640869	0.335693	0.366211
0.735	-0.579834	0.305176	0.0915527
0.736	-0.366211	0.305176	0.0305176
0.737	-0.335693	0.0915527	-0.244141
0.738	-0.12207	0.152588	0.244141
0.739	0.244141	0.0305176	-0.213623
0.74	0.305176	-0.0610352	0.457764
0.741	0.213623	0.0305176	0.0305176
0.742	0.488281	0.213623	0.427246
0.743	0	0.335693	0
0.744	-0.244141	0.274658	0.244141
0.745	-0.457764	0.0915527	0.366211
0.746	-0.244141	0.0915527	0.0915527
0.747	-0.0915527	0.0915527	0.12207
0.748	0.0305176	-0.152588	0.335693
0.749	-0.366211	0.183105	-0.183105
0.75	-0.274658	0.427246	0.152588
0.751	-0.488281	0.427246	0.0305176
0.752	-0.335693	0.152588	0.0915527
0.753	-0.274658	0.152588	0.366211
0.754	-0.0915527	0.244141	0.640869
0.755	0.213623	0.0305176	0.12207
0.756	0.183105	0.0610352	0.457764
0.757	0.0305176	0.213623	0.488281
0.758	-0.0915527	0.152588	-0.0610352
0.759	0.0305176	0.213623	0.12207
0.76	-0.213623	0.213623	-0.213623
0.761	-0.610352	0.305176	0.0610352
0.762	-0.152588	0.0305176	-0.274658
0.763	-0.152588	0.183105	0.244141
0.764	-0.244141	0.335693	0.12207
0.765	-0.671387	0.335693	0.0305176
0.766	-0.762939	0.366211	0.213623
0.767	-0.366211	0.213623	-0.305176
0.768	-0.396729	0.274658	0.183105
0.769	-0.0305176	0.213623	-0.427246
0.77	0.0305176	0.0610352	0.183105
0.771	0.0305176	0.152588	0.12207
0.772	0.12207	0.0305176	0.0915527
0.773	-0.488281	0.213623	0.396729
0.774	-0.610352	0.183105	-0.152588
0.775	-0.640869	0.0610352	0.488281
0.776	-0.335693	-0.0305176	0.335693
0.777	-0.244141	-0.12207	0.0610352
0.778	0.0610352	0.12207	0.518799
0.779	0.12207	0.12207	0.0915527
0.78	0.244141	0.305176	0.335693
0.781	-0.0305176	0.244141	-0.305176
0.782	-0.396729	0.366211	0.457764
0.783	-0.366211	0.457764	-0.305176
0.784	-0.244141	0.0915527	0.152588
0.785	0.0305176	0.274658	-0.0915527
0.786	-0.183105	0.274658	-0.0915527
0.787	0.274658	0.0610352	0.274658
0.788	-0.213623	0.152588	-0.12207
0.789	-0.579834	0.183105	0.549316
0.79	-0.610352	0.12207	-0.0305176
0.791	-0.549316	-0.152588	0.274658
0.792	-0.518799	-0.0305176	0.244141
0.793	-0.366211	-0.244141	0.427246
0.794	-0.305176	-0.152588	0.366211
0.795	-0.183105	-0.0305176	0.0915527
0.796	-0.213623	-0.152588	0.549316
0.797	-0.183105	-0.0305176	0.366211
0.798	-0.183105	0.152588	0.366211
0.799	-0.152588	-0.0305176	0.488281
0.8	-0.427246	-0.0610352	0
0.801	-0.396729	-0.183105	0.762939
0.802	-0.183105	0.0305176	0.0305176
0.803	-0.305176	0.0915527	0.640869
0.804	-0.213623	0.0305176	0.335693
0.805	-0.335693	0.152588	0.274658
0.806	0.0915527	0.152588	0.579834
0.807	-0.213623	0.0305176	0.152588
0.808	-0.0915527	0	0.946045
0.809	0.213623	0.0305176	0.0610352
0.81	-0.152588	-0.12207	0.793457
0.811	-0.396729	0.0915527	0.244141
0.812	-0.701904	0.183105	0.366211
0.813	-0.427246	0.0305176	0.213623
0.814	-0.274658	0.0305176	0.12207
0.815	-0.0305176	-0.183105	0.427246
0.816	-0.152588	-0.152588	0.0610352
0.817	-0.152588	-0.396729	0.518799
0.818	-0.0610352	0.0915527	0.335693
0.819	-0.274658	0.12207	0.183105
0.82	-0.457764	-0.0915527	0.488281
0.821	-0.305176	0	-0.0915527
0.822	-0.0305176	-0.0915527	0.671387
0.823	-0.244141	-0.12207	0.12207
0.824	-0.0305176	-0.305176	0.213623
0.825	-0.0305176	-0.12207	0.0305176
0.826	-0.0915527	0.0915527	0.335693
0.827	-0.457764	-0.0915527	0.579834
0.828	-0.671387	0.0915527	-0.244141
0.829	-0.640869	-0.0305176	0.305176
0.83	-0.549316	-0.152588	0.457764
0.831	-0.213623	-0.0915527	0.0305176
0.832	-0.0610352	0.0915527	0.274658
0.833	-0.0610352	0	-0.183105
0.834	0.0610352	-0.0610352	0.823975
0.835	-0.457764	-0.12207	0.0915527
0.836	-0.610352	-0.0915527	0.335693
0.837	-0.274658	-0.0915527	0.183105
0.838	-0.12207	0	-0.0915527
0.839	-0.183105	0.0305176	0.0915527
0.84	-0.274658	0.0610352	-0.457764
0.841	-0.274658	0	0.305176
0.842	-0.488281	0.0610352	-0.274658
0.843	-0.762939	0.12207	0.12207
0.844	-0.396729	0.0915527	0.0610352
0.845	-0.152588	-0.0610352	-0.0305176
0.846	-0.12207	-0.0305176	0.0915527
0.847	-0.0610352	0.12207	-0.152588
0.848	0.0915527	-0.0915527	0.12207
0.849	0.183105	-0.335693	0
0.85	-0.396729	-0.0610352	0.457764
0.851	-0.335693	0	0.213623
0.852	-0.12207	0.0305176	0.335693
0.853	-0.0915527	-0.12207	0.274658
0.854	-0.152588	0.274658	0
0.855	-0.0915527	-0.0915527	0.335693
0.856	-0.152588	0.12207	0.0305176
0.857	-0.244141	0.152588	0.457764
0.858	-0.152588	-0.0305176	0.244141
0.859	-0.396729	0.0610352	0.152588
0.86	-0.427246	0.0305176	0.213623
0.861	-0.579834	0.0915527	0.244141
0.862	-0.244141	0.213623	0.0915527
0.863	-0.305176	-0.183105	0.213623
0.864	-0.183105	0.244141	0.366211
0.865	-0.518799	0.183105	0.427246
0.866	-0.396729	0.274658	0.488281
0.867	-0.0915527	0.0915527	0.335693
0.868	-0.152588	0	0.183105
0.869	-0.213623	0.183105	0.366211
0.87	-0.0915527	0.183105	-0.0305176
0.871	-0.152588	-0.0610352	0.305176
0.872	-0.213623	0.0305176	0.366211
0.873	-0.152588	0.0610352	0.274658
0.874	-0.244141	0.183105	0.335693
0.875	-0.244141	-0.335693	0.244141
0.876	-0.213623	-0.0305176	0.396729
0.877	-0.0305176	0.0915527	0.12207
0.878	0	-0.427246	0.457764
0.879	-0.244141	0.244141	0.396729
0.88	-0.396729	0.213623	0.305176
0.881	-0.518799	0.396729	0.396729
0.882	-0.335693	0.213623	0.0610352
0.883	-0.366211	0.152588	0.183105
0.884	-0.0915527	0.488281	0.0305176
0.885	-0.152588	-0.213623	0.366211
0.886	0	0.12207	0.335693
0.887	-0.0610352	-0.0915527	0.335693
0.888	-0.12207	0.335693	0.488281
0.889	-0.549316	0.274658	0.0915527
0.89	-0.12207	0.366211	0.183105
0.891	-0.183105	0.457764	-0.152588
0.892	0.183105	-0.0610352	0.0610352
0.893	0.0305176	0.12207	-0.0305176
0.894	-0.183105	0.12207	0.183105
0.895	-0.0305176	-0.0305176	0.305176
0.896	-0.488281	-0.213623	-0.335693
0.897	-0.396729	0.335693	0.0915527
0.898	-0.518799	0.152588	-0.335693
0.899	-0.0915527	0.183105	0.274658
0.9	-0.0610352	0.0305176	0.335693
0.901	-0.457764	0.0305176	-0.183105
0.902	0.152588	0.213623	0.152588
0.903	0.0305176	0.213623	0.0610352
0.904	-0.457764	0.152588	0.183105
0.905	-0.701904	0.305176	-0.457764
0.906	-0.518799	0.12207	0.427246
0.907	-0.274658	-0.213623	-0.0305176
0.908	-0.12207	0.0915527	0.335693
0.909	0.0610352	0.0915527	0.0610352
0.91	-0.274658	0.0610352	0.396729
0.911	-0.793457	0.0915527	0
0.912	-0.427246	0.152588	0.0305176
0.913	-0.213623	0.0915527	0.183105
0.914	-0.0305176	0.152588	-0.152588
0.915	-0.0915527	0.0305176	0.305176
0.916	0.152588	-0.12207	-0.152588
0.917	0.0610352	0	0.0610352
0.918	-0.274658	0.183105	-0.0305176
0.919	-0.396729	0.0915527	0.213623
0.92	-0.457764	0.274658	-0.0610352
0.921	-0.335693	0.0305176	0.0305176
0.922	-0.488281	-0.0915527	0.274658
0.923	-0.0610352	-0.0305176	0.183105
0.924	0.0610352	-0.0610352	0.305176
0.925	-0.213623	0.0305176	0.0915527
0.926	-0.427246	-0.12207	0.0915527
0.927	-0.457764	0.12207	0.335693
0.928	-0.640869	-0.0305176	0.152588
0.929	-0.152588	-0.518799	0.549316
0.93	-0.335693	-0.0915527	0
0.931	-0.0610352	-0.0915527	0.488281
0.932	-0.12207	-0.152588	0.12207
0.933	-0.244141	0.183105	0.335693
0.934	-0.213623	-0.12207	0.610352
0.935	-0.335693	0.0305176	0.396729
0.936	-0.244141	0.0305176	0.213623
0.937	-0.12207	-0.244141	0.335693
0.938	0.0305176	-0.12207	0.12207
0.939	0.335693	-0.183105	-0.0305176
0.94	-0.0305176	0.0305176	0.183105
0.941	-0.244141	0.0915527	0.671387
0.942	-0.610352	0	0.274658
0.943	-0.518799	-0.335693	0.610352
0.944	-0.305176	-0.183105	0.671387
0.945	-0.396729	-0.0915527	0.427246
0.946	-0.0915527	-0.183105	0.0610352
0.947	-0.244141	-0.244141	0.213623
0.948	-0.366211	-0.213623	0.366211
0.949	-0.274658	-0.12207	0.579834
0.95	-0.366211	0	0.0305176
0.951	-0.213623	-0.213623	0.12207
0.952	-0.152588	-0.152588	-0.152588
0.953	0	-0.183105	-0.0915527
0.954	-0.183105	-0.0305176	0.0305176
0.955	-0.274658	-0.0610352	0.274658
0.956	-0.518799	-0.183105	0.457764
0.957	-0.457764	-0.0305176	0.152588
0.958	-0.244141	-0.213623	0.12207
0.959	-0.396729	0.183105	0
0.96	-0.0915527	-0.0915527	0.0915527
0.961	0.305176	-0.518799	0.0915527
0.962	-0.0915527	-0.396729	0.213623
0.963	-0.183105	-0.0305176	0.244141
0.964	-0.213623	0.0610352	0.244141
0.965	-0.396729	-0.183105	0.488281
0.966	-0.366211	-0.183105	0.213623
0.967	-0.396729	-0.335693	0.488281
0.968	-0.213623	0.0915527	-0.0610352
0.969	-0.0610352	-0.0610352	-0.0915527
0.97	0	-0.183105	0
0.971	-0.335693	-0.244141	-0.305176
0.972	-0.366211	-0.183105	-0.0915527
0.973	-0.549316	0	-0.152588
0.974	-0.610352	0.0915527	-0.0915527
0.975	-0.274658	-0.152588	-0.0305176
0.976	-0.305176	-0.305176	-0.12207
0.977	-0.12207	-0.335693	0.244141
0.978	-0.152588	-0.183105	0.152588
0.979	-0.183105	0.12207	0.213623
0.98	-0.457764	-0.12207	0.366211
0.981	-0.366211	-0.0305176	0.244141
0.982	-0.0610352	-0.0915527	0.396729
0.983	-0.12207	-0.0610352	-0.0915527
0.984	-0.244141	-0.0305176	0.396729
0.985	-0.213623	-0.152588	-0.0305176
0.986	-0.12207	-0.0610352	0.0610352
0.987	-0.366211	-0.152588	0.213623
0.988	-0.488281	-0.0610352	0
0.989	-0.640869	0.0915527	0.12207
0.99	-0.518799	-0.0915527	0.152588
0.991	-0.396729	-0.152588	0.274658
0.992	-0.12207	-0.12207	0.244141
0.993	-0.0915527	0	-0.0610352
0.994	-0.12207	-0.152588	0.244141
0.995	-0.274658	0.0305176	0.213623
0.996	-0.671387	-0.0305176	0.305176
0.997	-0.12207	-0.183105	0.396729
0.998	-0.183105	-0.305176	0.152588
0.999	-0.12207	-0.12207	0.640869
1	0.0610352	-0.0610352	0.213623
1.001	0.183105	-0.12207	0.305176
1.002	-0.0915527	-0.183105	-0.0305176
1.003	-0.457764	0	0.488281
1.004	-0.427246	-0.0915527	-0.213623
1.005	-0.610352	0.0610352	0.0915527
1.006	-0.274658	0	0.0610352
1.007	-0.152588	-0.12207	0.12207
1.008	-0.183105	-0.152588	0.244141
1.009	-0.0915527	0	0.274658
1.01	-0.671387	0.213623	0.457764
1.011	-0.305176	0.0915527	0.305176
1.012	-0.579834	0	0.0305176
1.013	-0.305176	-0.244141	0.213623
1.014	-0.0305176	0.0915527	0.244141
1.015	0.0915527	0.0610352	0.366211
1.016	-0.457764	0.213623	0.244141
1.017	-0.305176	-0.274658	0.305176
1.018	-0.335693	-0.0610352	0.366211
1.019	-0.305176	0.0305176	-0.152588
1.02	-0.244141	0	0
1.021	-0.183105	0	-0.0915527
1.022	-0.244141	-0.183105	0.305176
1.023	-0.152588	-0.0915527	0.366211
1.024	-0.0305176	-0.12207	0.244141
1.025	-0.0610352	0.305176	0.518799
1.026	-0.0915527	0.396729	-0.213623
1.027	0.0305176	0.0305176	-0.0915527
1.028	-0.488281	0.0915527	-0.152588
1.029	-0.213623	-0.0915527	0.152588
1.03	-0.366211	-0.0915527	-0.0305176
1.031	-0.12207	-0.213623	0.213623
1.032	-0.12207	0	0.396729
1.033	-0.305176	-0.0305176	0.0610352
1.034	-0.244141	0.0305176	0.274658
1.035	-0.396729	0.244141	0.0915527
1.036	-0.0610352	-0.0915527	0.427246
1.037	-0.396729	0.0610352	0.366211
1.038	-0.0915527	-0.12207	0.274658
1.039	-0.12207	-0.12207	0.12207
1.04	-0.366211	-0.0305176	0.213623
1.041	-0.457764	0.12207	0.183105
1.042	-0.732422	0	-0.213623
1.043	-0.152588	0.0305176	0.396729
1.044	0	0.152588	0.366211
1.045	0.0915527	0.213623	0.274658
1.046	0	-0.0305176	-0.0915527
1.047	-0.213623	-0.0915527	0.335693
1.048	-0.335693	0.335693	-0.183105
1.049	-0.488281	0.152588	-0.0610352
1.05	-0.427246	0.0305176	0.183105
1.051	-0.244141	-0.0915527	-0.0305176
1.052	-0.274658	-0.0305176	0.366211
1.053	0.0305176	-0.305176	0.213623
1.054	0.0305176	0.12207	0.12207
1.055	-0.152588	0.183105	0.0915527
1.056	-0.244141	0.0610352	0.152588
1.057	-0.335693	0.183105	0.305176
1.058	-0.396729	0.213623	0.0915527
1.059	-0.183105	0.0610352	0.701904
1.06	-0.0610352	-0.274658	0.305176
1.061	-0.183105	-0.0305176	0.0915527
1.062	-0.0305176	0	0.244141
1.063	-0.274658	0.213623	0.0610352
1.064	-0.427246	0.0915527	0.366211
1.065	-0.366211	0.274658	0
1.066	-0.549316	0.0610352	0.213623
1.067	-0.0915527	0.152588	0.457764
1.068	0.0305176	-0.12207	0.0610352
1.069	0.152588	0.0610352	0.335693
1.07	0.152588	0.152588	-0.0610352
1.071	-0.0915527	0.244141	0.457764
1.072	-0.335693	0.0305176	0.366211
1.073	-0.579834	-0.0915527	0.274658
1.074	-0.518799	-0.183105	0.335693
1.075	-0.427246	-0.0305176	0.0915527
1.076	-0.183105	0.0305176	0.366211
1.077	0.12207	0.183105	0.12207
1.078	0	0.0610352	0.366211
1.079	-0.366211	0.0610352	0.0305176
1.08	-0.274658	0.0915527	0.457764
1.081	-0.396729	0.183105	-0.0610352
1.082	-0.335693	0.0610352	0.152588
1.083	-0.366211	-0.0305176	0.0610352
1.084	0.0305176	0.0305176	0.12207
1.085	-0.244141	0.0915527	0.335693
1.086	-0.0915527	0.213623	0.213623
1.087	-0.274658	0.183105	0.152588
1.088	-0.457764	0.244141	0.274658
1.089	-0.183105	0.274658	0.183105
1.09	-0.12207	-0.0915527	0.274658
1.091	-0.0610352	0.0305176	0.366211
1.092	-0.0305176	-0.152588	0.274658
1.093	-0.213623	-0.0610352	0.457764
1.094	-0.335693	-0.0915527	0.0610352
1.095	-0.579834	0.152588	0.213623
1.096	-0.457764	0.12207	0.0305176
1.097	-0.244141	-0.0610352	0.274658
1.098	-0.305176	0.0915527	0
1.099	-0.335693	0.0305176	0.213623
1.1	-0.366211	0.0305176	0.0915527
1.101	-0.335693	0.0610352	0.274658
1.102	-0.488281	0.244141	0.274658
1.103	-0.335693	0.12207	0.305176
1.104	-0.213623	-0.0305176	0.488281
1.105	-0.457764	0	0.183105
1.106	-0.396729	0.0915527	0.0305176
1.107	0	0.0915527	-0.12207
1.108	-0.0915527	-0.183105	0.183105
1.109	-0.244141	0.0915527	0.335693
1.11	-0.427246	0.305176	0.12207
1.111	-0.762939	0.183105	0.183105
1.112	-0.335693	-0.0610352	0.152588
1.113	-0.488281	0.0305176	0.274658
1.114	0	0.0915527	0.213623
1.115	-0.274658	0	-0.0610352
1.116	-0.244141	0.152588	0.213623
1.117	-0.305176	0.0610352	-0.0610352
1.118	-0.579834	0.183105	0.488281
1.119	-0.274658	0.0915527	-0.213623
1.12	-0.0915527	-0.0305176	0.152588
1.121	-0.274658	0.0305176	-0.0305176
1.122	-0.335693	-0.0305176	-0.0305176
1.123	-0.305176	-0.0610352	-0.0610352
1.124	-0.244141	0.152588	-0.0610352
1.125	-0.335693	0.12207	0.457764
1.126	-0.488281	0.0610352	-0.0915527
1.127	-0.305176	-0.0915527	0.0610352
1.128	-0.427246	-0.12207	0.0610352
1.129	0.0610352	0.0610352	0.0305176
1.13	-0.274658	-0.0305176	0.152588
1.131	-0.152588	-0.0610352	0.366211
1.132	-0.213623	0.0305176	0.549316
1.133	-0.183105	0.12207	0.335693
1.134	-0.244141	-0.0305176	0.0610352
1.135	-0.579834	-0.12207	0.244141
1.136	-0.0610352	0	0.0305176
1.137	-0.213623	-0.183105	-0.0305176
1.138	-0.0305176	0.0305176	0.274658
1.139	-0.366211	-0.183105	-0.366211
1.14	-0.0610352	0.152588	0.549316
1.141	-0.427246	0.152588	-0.0915527
1.142	-0.457764	-0.183105	0.183105
1.143	-0.244141	-0.0915527	-0.0915527
1.144	-0.274658	-0.12207	0.152588
1.145	0.0305176	-0.12207	-0.12207
1.146	-0.0305176	-0.0305176	0.152588
1.147	-0.335693	-0.518799	0.549316
1.148	-0.213623	0.183105	0.335693
1.149	-0.549316	-0.183105	0.427246
1.15	0.12207	-0.213623	0.396729
1.151	-0.152588	-0.12207	0.0915527
1.152	-0.183105	-0.183105	-0.0305176
1.153	-0.183105	0.152588	-0.0915527
1.154	-0.183105	-0.213623	0.274658
1.155	0.152588	-0.0305176	0.12207
1.156	-0.488281	0.152588	0.12207
1.157	-0.335693	-0.457764	-0.0610352
1.158	-0.488281	-0.12207	0.0305176
1.159	0.0610352	-0.0305176	0.0915527
1.16	-0.305176	-0.0305176	0.183105
1.161	0.183105	0.0305176	0.0610352
1.162	0	-0.152588	0.152588
1.163	0.0305176	-0.12207	0.427246
1.164	-0.366211	-0.0610352	0.0915527
1.165	-0.274658	-0.0610352	0.396729
1.166	0.0305176	-0.0915527	0.305176
1.167	-0.0305176	-0.0915527	0.183105
1.168	-0.0915527	-0.12207	0.12207
1.169	-0.213623	-0.244141	0.213623
1.17	-0.244141	-0.0305176	0.12207
1.171	-0.305176	-0.0610352	0.244141
1.172	-0.488281	0.0610352	0.335693
1.173	0.12207	-0.0305176	-0.0305176
1.174	-0.244141	-0.0305176	0.183105
1.175	-0.0915527	0.0610352	0.0915527
1.176	-0.152588	0.152588	-0.12207
1.177	-0.244141	0.0305176	0.152588
1.178	-0.152588	0.152588	0.0915527
1.179	-0.305176	-0.183105	0.305176
1.18	-0.0305176	-0.0305176	0.152588
1.181	-0.274658	-0.0610352	0.0305176
1.182	-0.274658	-0.0915527	0.152588
1.183	-0.244141	-0.183105	-0.0305176
1.184	-0.274658	0.12207	0.12207
1.185	-0.366211	0.152588	0.0915527
1.186	-0.0305176	-0.0915527	0.0915527
1.187	-0.579834	0.0915527	0.12207
1.188	-0.457764	-0.183105	0.335693
1.189	-0.274658	-0.0610352	0.579834
1.19	-0.0305176	0	0.12207
1.191	-0.0305176	-0.0610352	0.244141
1.192	0.0305176	0	0.0305176
1.193	0	-0.244141	0
1.194	-0.244141	0.213623	0.305176
1.195	-0.396729	0.12207	-0.244141
1.196	-0.244141	0.0915527	0.335693
1.197	-0.274658	0	-0.12207
1.198	-0.0915527	-0.213623	0.274658
1.199	0	0.0915527	-0.152588
1.2	-0.0915527	0.0610352	0.0610352
1.201	-0.152588	0.0305176	0.305176
1.202	-0.274658	0.152588	0.213623
1.203	-0.274658	-0.183105	0.610352
1.204	-0.213623	-0.0915527	0.274658
1.205	0	0.0305176	0.366211
1.206	0.0305176	-0.0610352	0.12207
1.207	-0.152588	0.0305176	-0.183105
1.208	-0.457764	0	0.396729
1.209	-0.488281	0	0.0915527
1.21	-0.488281	-0.0305176	0.396729
1.211	-0.366211	0.0915527	0.0610352
1.212	-0.152588	-0.0915527	0
1.213	-0.213623	-0.183105	0.427246
1.214	0.0305176	-0.0915527	-0.0915527
1.215	-0.183105	0.152588	0.549316
1.216	-0.0305176	0	0.0305176
1.217	-0.274658	0.213623	0.396729
1.218	-0.366211	0.305176	0.12207
1.219	0	-0.0305176	0.244141
1.22	-0.335693	0.0915527	0.244141
1.221	-0.396729	-0.0305176	0.183105
1.222	-0.12207	-0.12207	0.457764
1.223	-0.0610352	-0.0915527	0.152588
1.224	-0.0610352	-0.0305176	0.701904
1.225	-0.183105	0.213623	0.335693
1.226	-0.610352	0.366211	0
1.227	-0.183105	0.0305176	0.366211
1.228	-0.244141	-0.0305176	0.152588
1.229	-0.183105	0.152588	0.213623
1.23	-0.152588	-0.12207	0.0610352
1.231	-0.366211	0.0915527	0.701904
1.232	-0.274658	0.152588	-0.0305176
1.233	-0.213623	0.0610352	0.213623
1.234	-0.152588	0.274658	0.183105
1.235	-0.305176	0.244141	0.12207
1.236	-0.427246	0	0.213623
1.237	-0.244141	0.0610352	0.213623
1.238	-0.0305176	-0.183105	0.396729
1.239	-0.579834	0.0915527	0.183105
1.24	-0.244141	0.12207	0.305176
1.241	-0.549316	0.0305176	0.12207
1.242	-0.305176	-0.0305176	0.213623
1.243	-0.244141	-0.0610352	0.274658
1.244	-0.274658	0.213623	0.244141
1.245	-0.183105	-0.12207	0.0610352
1.246	-0.0915527	-0.0915527	0.396729
1.247	0.0915527	0.244141	0.183105
1.248	-0.213623	0.274658	0.12207
1.249	-0.0915527	-0.0305176	0.213623
1.25	-0.274658	0.12207	0.335693
1.251	-0.335693	0.12207	0.0305176
1.252	-0.335693	0.0305176	0.152588
1.253	-0.213623	0.274658	-0.152588
1.254	-0.305176	0.335693	0.183105
1.255	0	0.213623	0.244141
1.256	-0.793457	0.335693	0.213623
1.257	-0.244141	0.183105	0.457764
1.258	-0.762939	0.213623	0.152588
1.259	-0.366211	0.213623	0.305176
1.26	-0.274658	-0.152588	-0.0915527
1.261	-0.152588	0.12207	0.305176
1.262	-0.0915527	0.183105	0.244141
1.263	-0.549316	0.396729	0.0305176
1.264	-0.274658	0.335693	0.0305176
1.265	-0.366211	0.0915527	0
1.266	-0.244141	0.12207	0.12207
1.267	-0.305176	0.213623	-0.183105
1.268	-0.274658	-0.0305176	0.213623
1.269	0.0610352	0.183105	0.152588
1.27	-0.396729	0.183105	0.152588
1.271	-0.335693	0.396729	0.152588
1.272	-0.12207	0.152588	-0.244141
1.273	-0.457764	0.152588	0.335693
1.274	-0.0915527	-0.0915527	0.274658
1.275	-0.244141	0.0915527	0.244141
1.276	-0.0915527	0.0915527	0.366211
1.277	-0.427246	0.213623	0.0610352
1.278	-0.244141	0.0915527	0.549316
1.279	-0.457764	0.152588	-0.0610352
1.28	-0.183105	-0.0610352	0.427246
1.281	-0.152588	0.12207	0
1.282	-0.366211	-0.183105	0.152588
1.283	-0.244141	-0.0915527	0.305176
1.284	-0.396729	-0.0305176	0.152588
1.285	-0.335693	0	0.396729
1.286	-0.213623	0.152588	0.183105
1.287	-0.213623	0.274658	0.0915527
1.288	-0.366211	0.305176	0.274658
1.289	-0.0915527	0.0915527	0
1.29	-0.183105	0.0305176	0.366211
1.291	-0.0915527	0.12207	0.0610352
1.292	-0.12207	0.152588	0.0305176
1.293	-0.244141	0.213623	0.457764
1.294	-0.488281	0.183105	-0.0610352
1.295	-0.457764	0	0.396729
1.296	-0.305176	0.0915527	0.0915527
1.297	-0.488281	-0.0915527	0.457764
1.298	-0.427246	-0.0305176	0.183105
1.299	-0.244141	-0.274658	0.0915527
1.3	-0.183105	-0.12207	0.152588
1.301	-0.366211	0.0915527	-0.152588
1.302	-0.610352	-0.0610352	0.457764
1.303	-0.366211	0.183105	-0.0305176
1.304	-0.396729	0.0305176	0.244141
1.305	-0.305176	0.0915527	0.152588
1.306	-0.183105	0.0305176	0.0305176
1.307	-0.335693	0.0305176	0.427246
1.308	-0.213623	0.0915527	-0.12207
1.309	-0.610352	0.305176	0.549316
1.31	-0.518799	0.244141	0
1.311	-0.640869	0.183105	0.12207
1.312	-0.488281	0.0305176	0.0305176
1.313	-0.335693	0.0305176	0
1.314	-0.0305176	0	0.213623
1.315	-0.518799	-0.0610352	0.305176
1.316	-0.213623	-0.0305176	0.335693
1.317	-0.579834	0.0305176	0.213623
1.318	-0.701904	0.213623	0.183105
1.319	-0.152588	-0.0305176	0.12207
1.32	-0.396729	-0.0305176	-0.183105
1.321	0.12207	-0.152588	0.244141
1.322	-0.152588	0.183105	-0.0610352
1.323	0.0915527	0	0.12207
1.324	-0.335693	0.213623	0.152588
1.325	-0.518799	0.183105	0.152588
1.326	-0.335693	0.152588	-0.0915527
1.327	-0.0915527	0.0305176	0.0610352
1.328	-0.12207	0.0610352	0.183105
1.329	-0.244141	0	-0.244141
1.33	-0.0610352	-0.183105	0.152588
1.331	-0.0915527	-0.0915527	0.0610352
1.332	-0.0915527	0.0915527	0.305176
1.333	-0.610352	-0.152588	0.0305176
1.334	-0.335693	-0.152588	0.244141
1.335	-0.0915527	0.0610352	-0.152588
1.336	0.0915527	-0.0915527	0.183105
1.337	-0.0610352	-0.12207	0.213623
1.338	-0.335693	-0.0610352	0.0610352
1.339	-0.274658	0.0610352	0.335693
1.34	-0.366211	0.12207	0.0915527
1.341	-0.427246	-0.152588	0.244141
1.342	-0.213623	0.0305176	0.0305176
1.343	0	0	-0.12207
1.344	0.152588	-0.305176	0.183105
1.345	0.0915527	-0.0610352	-0.305176
1.346	-0.0610352	0.0610352	0.0305176
1.347	-0.213623	0.213623	0.305176
1.348	-0.0915527	-0.0610352	-0.244141
1.349	-0.305176	-0.0610352	0.579834
1.35	-0.0915527	-0.0915527	0.152588
1.351	-0.183105	-0.0915527	0.457764
1.352	0.0305176	-0.152588	0.427246
1.353	-0.213623	-0.0915527	0.244141
1.354	-0.457764	0.12207	-0.183105
1.355	-0.335693	-0.0610352	0.12207
1.356	-0.274658	-0.244141	0.12207
1.357	-0.274658	-0.12207	0.0915527
1.358	-0.183105	-0.244141	0.244141
1.359	-0.183105	-0.152588	-0.12207
1.36	0.0610352	-0.183105	0.335693
1.361	0.0305176	-0.0305176	0
1.362	-0.12207	0.0305176	0.549316
1.363	-0.12207	-0.0915527	0.366211
1.364	-0.488281	-0.152588	0.12207
1.365	-0.152588	-0.0915527	0.335693
1.366	0.0305176	0.12207	-0.0305176
1.367	0.152588	-0.0915527	0.427246
1.368	0	0.0305176	-0.152588
1.369	-0.366211	-0.183105	0.457764
1.37	-0.366211	-0.152588	-0.152588
1.371	-0.366211	-0.152588	0.183105
1.372	-0.183105	0	0.366211
1.373	-0.335693	-0.244141	0.183105
1.374	0.244141	-0.549316	0.762939
1.375	0.12207	-0.0915527	0.213623
1.376	-0.0610352	0.0610352	0.12207
1.377	-0.0915527	0.335693	-0.12207
1.378	-0.335693	-0.12207	0.152588
1.379	-0.457764	0.0915527	0.183105
1.38	-0.823975	-0.335693	0.366211
1.381	-0.396729	-0.396729	0.457764
1.382	-0.0305176	-0.0610352	-0.305176
1.383	0.274658	-0.0305176	0.152588
1.384	0.152588	-0.152588	0.244141
1.385	-0.0610352	-0.0610352	0.0915527
1.386	-0.305176	0.0915527	0.640869
1.387	-0.152588	0.152588	0.0915527
1.388	-0.335693	0.0610352	0.305176
1.389	-0.0915527	-0.12207	0.366211
1.39	0.0305176	-0.183105	0.0915527
1.391	0.183105	-0.0915527	-0.12207
1.392	-0.0305176	0	-0.12207
1.393	-0.152588	0.274658	0.335693
1.394	-0.366211	0.12207	-0.335693
1.395	-0.0915527	-0.0915527	0.366211
1.396	-0.0915527	-0.0305176	0.244141
1.397	-0.335693	-0.0305176	0.0915527
1.398	0	0.183105	-0.0305176
1.399	-0.183105	-0.0915527	-0.396729
1.4	-0.366211	-0.0610352	-0.0915527
1.401	-0.274658	0.12207	0.213623
1.402	-0.335693	-0.152588	0.305176
1.403	-0.518799	-0.213623	0.0915527
1.404	-0.213623	-0.152588	0.152588
1.405	-0.0305176	-0.274658	-0.244141
1.406	-0.0305176	0.183105	0.183105
1.407	-0.12207	-0.305176	-0.0610352
1.408	-0.579834	-0.0305176	0.579834
1.409	-0.335693	-0.0915527	0.457764
1.41	-0.427246	-0.152588	0.0610352
1.411	-0.671387	0.12207	-0.0305176
1.412	-0.0915527	-0.305176	-0.0305176
1.413	-0.0305176	0.0610352	0.152588
1.414	0.0305176	-0.366211	0.0915527
1.415	-0.427246	0.0305176	0.335693
1.416	-0.244141	0.518799	-0.0915527
1.417	-0.518799	0.0305176	0.12207
1.418	-0.213623	0	0
1.419	-0.183105	0.0610352	0.213623
1.42	-0.396729	-0.12207	0.305176
1.421	-0.274658	-0.213623	0.366211
1.422	-0.305176	-0.0305176	0.274658
1.423	-0.457764	0.0305176	0.305176
1.424	-0.366211	0.0305176	0.518799
1.425	-0.610352	-0.0305176	0.610352
1.426	-0.518799	0	0.305176
1.427	-0.366211	0.152588	0.335693
1.428	0.0915527	0.213623	0.488281
1.429	-0.366211	-0.152588	0.0915527
1.43	-0.0610352	-0.0305176	0.396729
1.431	-0.366211	-0.0610352	0.427246
1.432	-0.427246	0.0915527	0.183105
1.433	-0.335693	0.213623	0.335693
1.434	-0.183105	0.274658	0.12207
1.435	0	0.244141	0.12207
1.436	-0.0610352	0.12207	0.152588
1.437	-0.213623	0.0610352	0.335693
1.438	-0.305176	0.244141	0.335693
1.439	-0.366211	0.274658	0.12207
1.44	-0.427246	0.213623	0.366211
1.441	-0.152588	0	0.0610352
1.442	-0.244141	0.0610352	0.488281
1.443	-0.335693	-0.0915527	0.274658
1.444	-0.366211	0.152588	0.366211
1.445	-0.274658	0.0305176	0.366211
1.446	-0.335693	0.0915527	0.183105
1.447	-0.427246	0.12207	0.274658
1.448	-0.396729	0.183105	-0.0305176
1.449	-0.0915527	0	0.549316
1.45	-0.366211	-0.12207	-0.0610352
1.451	-0.0610352	-0.152588	0.366211
1.452	0.12207	0	0.152588
1.453	-0.274658	0.0915527	0.152588
1.454	-0.274658	0.0305176	0.366211
1.455	-0.305176	0.0610352	0.366211
1.456	-0.274658	0.213623	0.274658
1.457	-0.213623	0.244141	0.152588
1.458	-0.12207	0.0305176	0.0305176
1.459	-0.183105	-0.0915527	-0.183105
1.46	-0.335693	0.12207	0.12207
1.461	-0.366211	0.0915527	0.244141
1.462	-0.579834	0.274658	0.457764
1.463	-0.274658	0.244141	0.183105
1.464	-0.518799	0.305176	0.0610352
1.465	-0.335693	-0.12207	-0.0610352
1.466	-0.244141	0.0610352	0.0915527
1.467	-0.0305176	0.213623	0.152588
1.468	-0.0915527	0.152588	0.396729
1.469	-0.0915527	0.152588	0.0915527
1.47	-0.335693	0.0610352	0.0610352
1.471	-0.579834	0.12207	0.0915527
1.472	-0.549316	-0.0305176	-0.0610352
1.473	-0.549316	-0.0610352	0.396729
1.474	-0.274658	-0.12207	-0.183105
1.475	-0.183105	0	0
1.476	0.0305176	0.12207	-0.0915527
1.477	-0.12207	0.183105	0.152588
1.478	-0.335693	0.274658	0.335693
1.479	-0.396729	0	-0.213623
1.48	-0.457764	-0.12207	0.427246
1.481	-0.274658	-0.183105	-0.244141
1.482	-0.274658	-0.213623	0.457764
1.483	-0.427246	-0.0610352	-0.152588
1.484	-0.12207	-0.0305176	0.518799
1.485	-0.183105	-0.0305176	0.213623
1.486	-0.366211	0.183105	0.366211
1.487	-0.183105	0.0915527	0.0305176
1.488	-0.518799	0.12207	0.305176
1.489	-0.183105	0.152588	-0.0915527
1.49	-0.213623	-0.0915527	0.152588
1.491	-0.152588	0.0915527	0.183105
1.492	-0.0915527	0.12207	0.427246
1.493	-0.12207	-0.0915527	0.274658
1.494	-0.335693	0.213623	-0.183105
1.495	-0.518799	0.244141	-0.0305176
1.496	-0.0915527	0.0305176	0.152588
1.497	-0.0305176	-0.213623	0.305176
1.498	0.0305176	0.0610352	0.0915527
1.499	-0.305176	-0.0305176	0.396729
1.5	-0.366211	0	0.366211
1.501	0	-0.12207	0.213623
1.502	-0.335693	-0.0305176	0.488281
1.503	-0.183105	0.0610352	0.0305176
1.504	-0.183105	-0.0610352	0.518799
1.505	-0.183105	-0.0610352	0.0915527
1.506	-0.610352	-0.0305176	0.457764
1.507	-0.244141	0.213623	-0.0610352
1.508	-0.305176	0.305176	0.427246
1.509	-0.274658	0.0305176	0.12207
1.51	-0.457764	0.12207	0.396729
1.511	-0.152588	-0.0305176	-0.12207
1.512	0	0.0915527	0
1.513	-0.0305176	-0.0305176	0.244141
1.514	-0.335693	0	0.152588
1.515	-0.152588	0	0.244141
1.516	-0.213623	-0.0610352	0.0915527
1.517	-0.0305176	-0.12207	0.335693
1.518	-0.274658	0.12207	-0.12207
1.519	-0.152588	-0.0305176	0.183105
1.52	-0.457764	0.152588	-0.213623
1.521	-0.12207	0.152588	0.274658
1.522	-0.335693	0.0915527	0.427246
1.523	-0.12207	0	0.915527
1.524	-0.244141	0.0610352	0.396729
1.525	-0.0915527	0.274658	0.0305176
1.526	-0.152588	0.183105	-0.488281
1.527	-0.244141	-0.0915527	-0.0305176
1.528	-0.549316	0.0610352	-0.0915527
1.529	-0.427246	0	0.488281
1.53	-0.244141	0.0610352	0.640869
1.531	-0.244141	0.0915527	0.0305176
1.532	-0.0305176	-0.0305176	0.183105
1.533	0.152588	-0.12207	-0.335693
1.534	0.366211	-0.335693	0.0915527
1.535	0.12207	-0.0610352	-0.183105
1.536	-0.518799	-0.0915527	0.12207
1.537	-0.518799	-0.0915527	0.274658
1.538	-0.396729	-0.366211	0.366211
1.539	-0.213623	0.0305176	0.427246
1.54	-0.0305176	0.12207	-0.0610352
1.541	0.0610352	-0.152588	-0.0610352
1.542	-0.0305176	-0.0305176	-0.274658
1.543	-0.0305176	-0.0305176	-0.335693
1.544	-0.335693	-0.0610352	-0.244141
1.545	-0.427246	-0.0305176	-0.12207
1.546	-0.396729	-0.12207	0.366211
1.547	-0.457764	0.152588	0.12207
1.548	-0.12207	-0.12207	0.488281
1.549	-0.0305176	0	0.518799
1.55	0.12207	0.0915527	0.0305176
1.551	0.12207	0.152588	-0.0305176
1.552	0.213623	0.152588	-0.366211
1.553	-0.0610352	0.0915527	-0.213623
1.554	-0.488281	0.0610352	-0.0915527
1.555	-0.335693	-0.0610352	0.0915527
1.556	-0.244141	-0.12207	0.12207
1.557	-0.0305176	-0.152588	0.244141
1.558	0.0305176	-0.274658	0.457764
1.559	0.183105	-0.12207	0.366211
1.56	0.183105	-0.244141	0.12207
1.561	0	0.244141	0.518799
1.562	0.0305176	-0.0610352	0.335693
1.563	-0.518799	-0.0915527	0.274658
1.564	-0.457764	-0.183105	0.610352
1.565	-0.152588	-0.0915527	0.366211
1.566	0.183105	-0.152588	0.305176
1.567	0.183105	0.0915527	-0.0610352
1.568	-0.0915527	-0.0915527	0.244141
1.569	0	0.12207	0.152588
1.57	-0.305176	-0.0610352	0.305176
1.571	-0.549316	-0.12207	0.640869
1.572	-0.732422	-0.12207	0.213623
1.573	-0.244141	-0.0610352	0.427246
1.574	-0.366211	-0.335693	0.274658
1.575	-0.152588	0.0915527	0.305176
1.576	-0.183105	0.0915527	0.457764
1.577	-0.12207	0.0915527	0.549316
1.578	-0.244141	0.0305176	0.610352
1.579	-0.244141	0.152588	0.457764
1.58	-0.213623	0.0305176	0.671387
1.581	-0.244141	0.0305176	0.274658
1.582	-0.152588	-0.213623	0.152588
1.583	0	-0.0915527	0.213623
1.584	-0.152588	0.0610352	0
1.585	-0.366211	0.0915527	0.0610352
1.586	-0.732422	0.0305176	0.0610352
1.587	-0.640869	-0.12207	-0.0610352
1.588	-0.305176	-0.0610352	0.244141
1.589	-0.213623	-0.0610352	0.335693
1.59	-0.183105	0.0305176	0.457764
1.591	-0.0915527	-0.0305176	0.152588
1.592	-0.335693	-0.0305176	0.152588
1.593	-0.671387	-0.0610352	0.0915527
1.594	-0.488281	0.305176	0.274658
1.595	-0.366211	0.0915527	0.396729
1.596	-0.0305176	0.274658	0.457764
1.597	0.12207	-0.0305176	0.12207
1.598	-0.0610352	0.152588	0.579834
1.599	0.0305176	-0.0610352	0.427246
1.6	-0.366211	-0.0915527	0.518799
1.601	-0.671387	0.183105	-0.183105
1.602	-0.762939	-0.0610352	0.152588
1.603	-0.335693	-0.0305176	-0.305176
1.604	-0.335693	0.12207	-0.274658
1.605	-0.244141	0.0915527	-0.0610352
1.606	-0.244141	0.0915527	-0.335693
1.607	-0.305176	-0.12207	0.152588
1.608	-0.488281	0.0305176	-0.488281
1.609	-0.427246	-0.244141	0.396729
1.61	-0.610352	-0.152588	-0.335693
1.611	-0.366211	-0.152588	0.366211
1.612	-0.518799	0.0915527	-0.274658
1.613	-0.0915527	-0.183105	0.183105
1.614	-0.12207	-0.0915527	0.366211
1.615	-0.0305176	-0.0305176	0.152588
1.616	-0.244141	-0.0305176	0.213623
1.617	-0.183105	-0.0305176	0.366211
1.618	-0.427246	0.12207	-0.244141
1.619	-0.427246	-0.12207	-0.0610352
1.62	-0.335693	0.152588	-0.0610352
1.621	-0.305176	0.152588	-0.0610352
1.622	-0.183105	0.0915527	0.12207
1.623	-0.518799	-0.0305176	-0.0915527
1.624	-0.518799	0.12207	0.549316
1.625	-0.305176	0.213623	-0.152588
1.626	-0.305176	0.0305176	0.427246
1.627	-0.305176	0.0915527	-0.0610352
1.628	-0.152588	0.0305176	0.0915527
1.629	-0.518799	0.12207	0.274658
1.63	-0.457764	-0.0305176	0.0915527
1.631	-0.457764	0.0915527	0.457764
1.632	-0.366211	0.12207	-0.12207
1.633	-0.671387	-0.244141	0.396729
1.634	-0.335693	0.12207	0.0610352
1.635	-0.0610352	0.0610352	0.183105
1.636	0.0610352	0.0915527	0.488281
1.637	-0.244141	0.213623	0.0305176
1.638	-0.366211	0.213623	0.518799
1.639	-0.457764	0.244141	0.12207
1.64	-0.12207	0.335693	0.244141
1.641	-0.183105	0.0305176	0.244141
1.642	-0.396729	0.183105	0.0305176
1.643	-0.12207	0.0915527	0.610352
1.644	-0.396729	0.183105	0
1.645	0.152588	-0.213623	0.671387
1.646	-0.213623	-0.0305176	0.183105
1.647	-0.488281	0.244141	0.457764
1.648	-0.427246	0.12207	0.518799
1.649	-0.518799	-0.0915527	0.274658
1.65	-0.305176	-0.0305176	0.518799
1.651	0	0.244141	0.0915527
1.652	0.152588	0.12207	0.579834
1.653	-0.0610352	0.152588	0.0305176
1.654	-0.0915527	-0.0915527	0.396729
1.655	-0.0610352	0	-0.0305176
1.656	-0.0610352	0.12207	0.183105
1.657	0.0305176	-0.305176	0.12207
1.658	0.0305176	-0.0610352	0.183105
1.659	-0.183105	-0.12207	0.183105
1.66	-0.0915527	0	0.12207
1.661	-0.427246	0.12207	0.366211
1.662	-0.183105	0.244141	0.335693
1.663	-0.366211	-0.0610352	0.274658
1.664	-0.152588	0.0305176	0.213623
1.665	-0.457764	0.12207	0.183105
1.666	-0.0305176	-0.0610352	-0.12207
1.667	-0.213623	0	0.366211
1.668	-0.305176	-0.0915527	0.152588
1.669	-0.457764	0.213623	0.12207
1.67	-0.366211	-0.274658	0.12207
1.671	-0.579834	0.152588	-0.213623
1.672	-0.152588	0	0.244141
1.673	-0.12207	-0.152588	-0.0610352
1.674	0.0915527	-0.0305176	0.0610352
1.675	0.0610352	-0.0610352	0.213623
1.676	-0.244141	0.152588	-0.0305176
1.677	-0.335693	0.12207	-0.213623
1.678	-0.335693	-0.366211	-0.0610352
1.679	-0.549316	-0.12207	0.0915527
1.68	-0.0305176	-0.244141	0.366211
1.681	0	-0.12207	0
1.682	-0.152588	-0.0305176	0.183105
1.683	-0.0305176	0.12207	-0.0610352
1.684	-0.274658	0.213623	0.396729
1.685	-0.244141	0.0610352	-0.213623
1.686	-0.305176	-0.0915527	0.12207
1.687	-0.274658	0.12207	-0.0610352
1.688	-0.305176	0.152588	-0.0915527
1.689	-0.12207	-0.0305176	0.12207
1.69	0.0610352	0.244141	-0.152588
1.691	0.152588	-0.0610352	0.244141
1.692	-0.0915527	0.183105	-0.0915527
1.693	-0.457764	0.0610352	0.305176
1.694	-0.274658	-0.0610352	-0.12207
1.695	-0.183105	-0.0610352	0.0305176
1.696	-0.0305176	0	0
1.697	-0.305176	-0.0305176	-0.244141
1.698	-0.183105	-0.0915527	0.12207
1.699	-0.427246	0.0915527	0.183105
1.7	-0.244141	0.0915527	-0.0305176
1.701	-0.396729	-0.0915527	0.0610352
1.702	-0.244141	0.0915527	0.183105
1.703	-0.0305176	-0.152588	0.305176
1.704	0.152588	-0.244141	0.335693
1.705	-0.183105	-0.12207	0.427246
1.706	-0.12207	0.0305176	0.488281
1.707	-0.12207	0.0915527	0.274658
1.708	-0.366211	-0.274658	0.427246
1.709	-0.518799	0.0305176	-0.0610352
1.71	-0.152588	-0.183105	0.396729
1.711	-0.0915527	-0.244141	0.152588
1.712	0.0915527	-0.183105	0.366211
1.713	0.152588	-0.0305176	0.366211
1.714	-0.244141	0.0610352	0.274658
1.715	-0.366211	0	0.579834
1.716	-0.518799	0.183105	0.366211
1.717	-0.274658	0.183105	0.366211
1.718	-0.213623	-0.152588	0.0305176
1.719	-0.0610352	-0.0915527	0.274658
1.72	0.152588	-0.0305176	0.0305176
1.721	-0.152588	0.0305176	0.213623
1.722	-0.0915527	-0.274658	0.335693
1.723	-0.732422	-0.0915527	0.274658
1.724	-0.366211	-0.0305176	0.0915527
1.725	0.183105	0.0305176	0.152588
1.726	0.335693	0.0610352	0.366211
1.727	0	-0.0305176	0.305176
1.728	0.213623	-0.152588	0.488281
1.729	0	0.152588	0.488281
1.73	-0.457764	-0.0610352	0.427246
1.731	-0.579834	-0.0610352	0.244141
1.732	-0.457764	-0.152588	0.0915527
1.733	-0.0610352	0.0305176	0.0610352
1.734	0.0610352	-0.0305176	0.0610352
1.735	0.183105	0	0.244141
1.736	0	0.213623	0.274658
1.737	-0.0305176	0.0305176	0.0915527
1.738	-0.427246	0.0305176	-0.0305176
1.739	-0.396729	0.305176	-0.0305176
1.74	-0.457764	0.0305176	-0.0305176
1.741	-0.12207	-0.183105	0.0915527
1.742	-0.12207	-0.244141	0.274658
1.743	-0.12207	-0.152588	0
1.744	-0.183105	-0.183105	-0.12207
1.745	-0.274658	-0.0610352	0.0915527
1.746	-0.427246	0	-0.0305176
1.747	-0.457764	-0.0610352	0.0610352
1.748	-0.305176	-0.183105	0.366211
1.749	-0.0610352	-0.0610352	0.335693
1.75	-0.0915527	-0.0610352	0.213623
1.751	-0.0915527	0.0610352	-0.183105
1.752	-0.457764	-0.152588	0.0305176
1.753	-0.396729	0.213623	-0.152588
1.754	-0.274658	0.213623	-0.0915527
1.755	-0.488281	0	0.457764
1.756	-0.12207	-0.0305176	-0.274658
1.757	-0.152588	-0.152588	0.244141
1.758	-0.0305176	0.0610352	-0.183105
1.759	-0.0915527	0.0305176	-0.152588
1.76	-0.457764	0.0305176	-0.12207
1.761	-0.457764	-0.244141	0.244141
1.762	-0.366211	-0.183105	0.427246
1.763	-0.457764	0	-0.0610352
1.764	-0.244141	0.0915527	0.518799
1.765	0.152588	-0.213623	-0.12207
1.766	0.274658	-0.183105	-0.0915527
1.767	-0.0610352	-0.0305176	-0.0915527
1.768	-0.579834	0.213623	0.213623
1.769	-0.427246	0.183105	0.366211
1.77	-0.610352	0.152588	0.213623
1.771	-0.274658	0.0305176	0.152588
1.772	-0.366211	-0.0915527	-0.274658
1.773	-0.12207	-0.0305176	0.12207
1.774	-0.0915527	-0.183105	0.274658
1.775	-0.335693	0.152588	0.579834
1.776	-0.488281	0.274658	0.366211
1.777	-0.518799	0.183105	0.610352
1.778	-0.396729	0.152588	0.152588
1.779	-0.0915527	0.12207	0.213623
1.78	-0.0610352	0	0.305176
1.781	-0.0305176	-0.0915527	0.244141
1.782	-0.366211	-0.183105	0.457764
1.783	-0.427246	-0.0305176	0.549316
1.784	-0.457764	0.0305176	0.366211
1.785	-0.488281	0	0.244141
1.786	-0.549316	0.0610352	-0.12207
1.787	-0.0610352	-0.0915527	0.366211
1.788	-0.12207	0.0610352	0.335693
1.789	-0.213623	0.0610352	0.396729
1.79	-0.305176	-0.0610352	0.488281
1.791	0	0.152588	0.274658
1.792	-0.396729	0.12207	0.335693
1.793	-0.427246	0.152588	-0.152588
1.794	-0.518799	-0.0305176	0.579834
1.795	-0.335693	0.12207	0.457764
1.796	-0.274658	-0.0610352	0.213623
1.797	-0.0305176	-0.12207	0.396729
1.798	-0.457764	0.183105	0.0915527
1.799	-0.396729	0.0915527	0.640869
1.8	-0.671387	0.152588	-0.0305176
1.801	-0.0915527	-0.12207	0.610352
1.802	-0.427246	0.152588	0.366211
1.803	0.0915527	0.0610352	0.244141
1.804	0.152588	0.152588	0.213623
1.805	-0.12207	0.12207	0.0305176
1.806	-0.488281	0.183105	0.213623
1.807	-0.335693	0.244141	0.0915527
1.808	-0.274658	0.12207	0.335693
1.809	-0.12207	0.0610352	0.0610352
1.81	-0.305176	0.0610352	-0.0305176
1.811	-0.0610352	-0.12207	0.213623
1.812	-0.0610352	0.0305176	-0.305176
1.813	-0.183105	0.0915527	0.244141
1.814	-0.213623	-0.0305176	0.152588
1.815	-0.640869	-0.0610352	0.213623
1.816	-0.274658	-0.244141	0.0915527
1.817	-0.213623	-0.0915527	0.12207
1.818	0	-0.12207	0.0915527
1.819	-0.274658	-0.244141	-0.152588
1.82	-0.457764	-0.244141	0.274658
1.821	-0.366211	0.0305176	0.0305176
1.822	-0.152588	0.0305176	0.244141
1.823	-0.0915527	0.0305176	-0.0915527
1.824	-0.305176	0.0915527	0.12207
1.825	-0.0610352	0.0915527	0.213623
1.826	0.0610352	0.213623	-0.0610352
1.827	0	0.12207	0.213623
1.828	-0.305176	0.213623	-0.305176
1.829	-0.12207	0.305176	0.152588
1.83	-0.244141	0.12207	0.0610352
1.831	-0.0915527	-0.0915527	0
1.832	-0.457764	0.0915527	0.152588
1.833	-0.396729	0.0610352	0.366211
1.834	-0.213623	0.0305176	0.12207
1.835	-0.0610352	0.0610352	-0.0305176
1.836	-0.152588	-0.0305176	0.427246
1.837	-0.305176	-0.0610352	0.0915527
1.838	-0.274658	-0.0915527	0.396729
1.839	-0.213623	0.0610352	0.183105
1.84	-0.305176	-0.0915527	0.518799
1.841	0.0305176	-0.274658	0.0305176
1.842	-0.213623	-0.152588	0.335693
1.843	0.0915527	0.0305176	0.0610352
1.844	-0.213623	-0.12207	0.518799
1.845	-0.427246	0.183105	0.305176
1.846	-0.274658	0.0915527	0.183105
1.847	0.152588	-0.0610352	0.0305176
1.848	-0.0610352	0.0305176	-0.0305176
1.849	0.0915527	-0.0915527	0.213623
1.85	-0.0305176	0.12207	0.0610352
1.851	-0.183105	0.244141	0.152588
1.852	-0.0305176	0.0915527	0.274658
1.853	-0.366211	0.335693	0.0915527
1.854	-0.183105	0.12207	-0.0915527
1.855	-0.183105	-0.152588	0.213623
1.856	-0.0610352	0.0610352	0.305176
1.857	-0.152588	-0.335693	0.213623
1.858	0.0915527	-0.0305176	0.427246
1.859	0	0.152588	0.213623
1.86	-0.244141	0.0305176	0.12207
1.861	-0.396729	0.244141	0.183105
1.862	-0.366211	0	0.457764
1.863	-0.152588	-0.213623	0.213623
1.864	-0.0610352	-0.0610352	0.335693
1.865	-0.0610352	-0.0610352	0.0915527
1.866	0.0305176	0.152588	-0.152588
1.867	-0.12207	-0.0305176	0.396729
1.868	-0.488281	0.152588	0.152588
1.869	-0.335693	0.0915527	0.335693
1.87	-0.488281	0.12207	0.152588
1.871	-0.213623	-0.0305176	0.0305176
1.872	0.0610352	-0.0915527	0.213623
1.873	0.396729	0.0305176	0.213623
1.874	-0.0610352	0.0305176	0.213623
1.875	-0.183105	0.12207	0.183105
1.876	-0.213623	0.0305176	0.427246
1.877	-0.274658	0.244141	0.0305176
1.878	0.0610352	-0.0915527	-0.12207
1.879	-0.183105	-0.0610352	0.12207
1.88	0.0610352	0.0305176	-0.0915527
1.881	-0.152588	0	-0.0915527
1.882	-0.12207	0	0.274658
1.883	-0.610352	0.0915527	0.183105
1.884	-0.457764	0.0915527	0.0915527
1.885	-0.518799	0.274658	-0.152588
1.886	-0.396729	-0.152588	0.12207
1.887	-0.244141	-0.0915527	-0.12207
1.888	-0.213623	-0.12207	0.335693
1.889	-0.0915527	-0.213623	0.0915527
1.89	-0.213623	0	0.0915527
1.891	-0.183105	0.152588	0.457764
1.892	-0.335693	0.213623	0.0305176
1.893	-0.518799	-0.0915527	0.274658
1.894	-0.152588	-0.152588	0.152588
1.895	0.0915527	-0.274658	0.183105
1.896	0.183105	-0.0305176	-0.457764
1.897	-0.0305176	-0.0915527	0.12207
1.898	-0.12207	0.0610352	0.0610352
1.899	-0.457764	-0.305176	0
1.9	-0.274658	-0.0305176	0.213623
1.901	-0.244141	-0.0610352	-0.0305176
1.902	-0.152588	-0.12207	0.305176
1.903	-0.396729	-0.213623	-0.0915527
1.904	-0.213623	-0.244141	0
1.905	0.0305176	0.0305176	0.213623
1.906	-0.305176	-0.152588	-0.0305176
1.907	-0.671387	-0.0305176	0.518799
1.908	-0.427246	-0.183105	-0.12207
1.909	-0.152588	-0.610352	0.305176
1.91	-0.0610352	-0.152588	0.457764
1.911	0.0915527	-0.152588	0.12207
1.912	0.0305176	-0.0915527	0.244141
1.913	-0.213623	0.0915527	0.183105
1.914	-0.427246	-0.0610352	0.579834
1.915	-0.366211	0.152588	-0.0305176
1.916	-0.244141	0.152588	0.183105
1.917	-0.0610352	0.0305176	0.183105
1.918	-0.244141	0.12207	-0.396729
1.919	0.244141	-0.0305176	0.244141
1.92	-0.183105	0.0915527	0.183105
1.921	-0.213623	0.244141	0.335693
1.922	-0.305176	0.0610352	0.244141
1.923	-0.12207	0.0305176	-0.0915527
1.924	0.213623	0.0305176	0.396729
1.925	-0.0610352	0.0305176	-0.0610352
1.926	0	0.12207	0.488281
1.927	0.152588	-0.335693	0.396729
1.928	-0.305176	-0.274658	0.274658
1.929	-0.366211	0.274658	0.335693
1.93	-0.518799	0.183105	0
1.931	-0.488281	-0.396729	0.183105
1.932	-0.0610352	0.0305176	0.274658
1.933	-0.335693	-0.335693	0.244141
1.934	0.152588	-0.366211	0.0915527
1.935	-0.213623	0.0305176	0.396729
1.936	-0.0305176	0.152588	0.213623
1.937	-0.457764	0.0915527	-0.12207
1.938	-0.244141	0.0305176	0.305176
1.939	-0.488281	-0.12207	0.213623
1.94	-0.213623	-0.152588	0.152588
1.941	0.0915527	-0.0305176	0.244141
1.942	0.0915527	-0.0915527	0.213623
1.943	0.244141	-0.12207	0.0610352
1.944	-0.152588	-0.335693	0.274658
1.945	-0.518799	0	0.244141
1.946	-0.549316	0.274658	-0.12207
1.947	-0.244141	-0.0915527	0.457764
1.948	-0.488281	-0.0305176	0
1.949	-0.12207	-0.183105	0.274658
1.95	-0.0915527	0.0610352	0.213623
1.951	-0.152588	0.152588	0.12207
1.952	-0.152588	0.213623	0.335693
1.953	-0.610352	0.12207	-0.12207
1.954	-0.457764	-0.12207	0.213623
1.955	-0.244141	0.0915527	0.0915527
1.956	-0.0610352	-0.0305176	0.305176
1.957	-0.0915527	0.12207	-0.0915527
1.958	-0.305176	0.0610352	-0.0610352
1.959	-0.12207	-0.0305176	0.457764
1.96	-0.244141	0.0610352	0.0915527
1.961	-0.305176	-0.0610352	0.549316
1.962	-0.274658	-0.0610352	-0.152588
1.963	-0.305176	0.0915527	0.244141
1.964	-0.213623	0.213623	-0.0610352
1.965	-0.152588	0.152588	0.244141
1.966	0.152588	0.0610352	0.152588
1.967	-0.0915527	0.305176	0.0305176
1.968	-0.518799	0.0915527	0.213623
1.969	-0.457764	0.183105	-0.0305176
1.97	-0.579834	0.213623	0.183105
1.971	-0.0610352	-0.0915527	0.213623
1.972	-0.0610352	-0.12207	-0.366211
1.973	-0.274658	-0.213623	0.183105
1.974	-0.488281	0.0610352	0
1.975	-0.335693	-0.0305176	0.549316
1.976	-0.335693	-0.0915527	0.335693
1.977	-0.335693	-0.0610352	0.183105
1.978	-0.0610352	-0.0305176	0.183105
1.979	-0.305176	0.0305176	-0.0610352
1.98	-0.0305176	-0.0610352	0.457764
1.981	-0.396729	0.12207	-0.12207
1.982	-0.0915527	0.0915527	0.88501
1.983	-0.366211	0.12207	0
1.984	-0.0610352	-0.12207	0.396729
1.985	-0.274658	0.0915527	-0.12207
1.986	-0.549316	0.244141	0.213623
1.987	-0.152588	0.213623	-0.0915527
1.988	-0.244141	-0.0610352	0.0610352
1.989	0.152588	0	0.579834
1.99	-0.183105	0.0610352	0.0610352
1.991	-0.152588	0.12207	0.488281
1.992	-0.396729	-0.152588	0.183105
1.993	-0.396729	0.0610352	-0.0915527
1.994	-0.152588	0.0305176	0.152588
1.995	-0.488281	0.0305176	0.152588
1.996	-0.12207	-0.0610352	0.457764
1.997	-0.457764	0.183105	0.12207
1.998	-0.274658	-0.183105	0.579834
1.999	-0.366211	0.0610352	0.152588
2	-0.335693	-0.0610352	0.274658
2.001	-0.152588	0.0610352	0.12207
2.002	-0.183105	-0.12207	0.152588
2.003	-0.183105	-0.0305176	0.0305176
2.004	-0.183105	0.0305176	0.549316
2.005	-0.0915527	0.12207	0.305176
2.006	-0.183105	0.0305176	0.305176
2.007	-0.427246	0	0.0610352
2.008	-0.396729	0.183105	0.335693
2.009	0.0915527	0	0
2.01	-0.305176	0.305176	0.335693
2.011	0.0305176	-0.0610352	0.0915527
2.012	0.0915527	-0.0610352	0.213623
2.013	-0.305176	0.0305176	0.213623
2.014	-0.183105	0.12207	0.244141
2.015	-0.244141	0.213623	-0.183105
2.016	-0.152588	0	0.0610352
2.017	-0.183105	0.0305176	-0.213623
2.018	-0.183105	0.0915527	0.213623
2.019	-0.244141	0	0.213623
2.02	-0.244141	0.12207	0.12207
2.021	-0.183105	0.0915527	0.335693
2.022	-0.427246	0.0915527	0
2.023	-0.213623	0.183105	0.396729
2.024	-0.335693	-0.152588	0.0305176
2.025	-0.0915527	0.0305176	0.152588
2.026	-0.152588	-0.0610352	0.0610352
2.027	-0.0305176	-0.0305176	0.0610352
2.028	0.0915527	-0.12207	0.0915527
2.029	-0.305176	0.152588	0.305176
2.03	-0.305176	0	0.213623
2.031	-0.274658	-0.0610352	0.0610352
2.032	-0.213623	-0.183105	0.244141
2.033	-0.0915527	-0.274658	-0.152588
2.034	-0.12207	-0.213623	0.0915527
2.035	-0.274658	-0.12207	-0.0305176
2.036	-0.396729	0.0610352	0.12207
2.037	-0.579834	0	-0.0915527
2.038	-0.610352	0.0610352	0.183105
2.039	-0.244141	-0.244141	0.0915527
2.04	0.0305176	0.0610352	0.0610352
2.041	0.0305176	-0.0305176	0.0305176
2.042	-0.305176	-0.0305176	-0.0915527
2.043	-0.396729	0	0.0915527
2.044	-0.305176	0.0305176	0.335693
2.045	-0.244141	0.0915527	0.12207
2.046	-0.213623	0.183105	0.244141
2.047	-0.244141	-0.0610352	0.0305176
2.048	-0.0610352	0.0305176	0.183105
2.049	-0.152588	0.0305176	-0.183105
2.05	0	0.12207	0.183105
2.051	0.0915527	-0.0305176	0.0915527
2.052	-0.213623	-0.0305176	0.183105
2.053	-0.518799	-0.0915527	0.213623
2.054	-0.457764	-0.152588	0.244141
2.055	-0.274658	-0.12207	0.335693
2.056	0.152588	-0.0915527	0.0305176
2.057	0.152588	-0.0610352	0.213623
2.058	-0.274658	0.305176	0.366211
2.059	-0.12207	-0.0610352	0.213623
2.06	-0.457764	0.0610352	0.305176
2.061	-0.396729	-0.0305176	0.0915527
2.062	-0.12207	-0.12207	0.305176
2.063	-0.183105	-0.152588	0.152588
2.064	-0.213623	-0.0610352	0.152588
2.065	-0.0610352	-0.0610352	0.183105
2.066	-0.0305176	0.0305176	0.396729
2.067	-0.152588	0.213623	0.488281
2.068	-0.396729	0.12207	0.0915527
2.069	0.12207	-0.274658	0.457764
2.07	-0.183105	0.0610352	0.549316
2.071	0.152588	0.213623	0.274658
2.072	0.335693	-0.213623	0.335693
2.073	0.0610352	-0.0305176	0.0915527
2.074	0.0610352	-0.0610352	-0.0610352
2.075	-0.213623	0.244141	-0.12207
2.076	-0.152588	0.0610352	0.0915527
2.077	-0.518799	0.12207	0.183105
2.078	-0.305176	-0.0915527	0.152588
2.079	0.0305176	-0.213623	0.488281
2.08	0	0.244141	-0.152588
2.081	-0.213623	0.183105	0.396729
2.082	-0.183105	0.183105	0.305176
2.083	-0.640869	0	0.0305176
2.084	-0.457764	0.305176	-0.12207
2.085	-0.183105	0.0305176	0.0305176
2.086	0.0610352	-0.0915527	0.0305176
2.087	0.0305176	0	0.0305176
2.088	-0.0915527	0.274658	0.335693
2.089	-0.0610352	-0.0305176	0.213623
2.09	-0.305176	0	0.244141
2.091	-0.762939	0.0610352	0.274658
2.092	-0.366211	0.0610352	0.152588
2.093	-0.213623	0.0305176	-0.0915527
2.094	0.0305176	0.0915527	-0.0610352
2.095	0.152588	-0.0915527	-0.0610352
2.096	0.183105	-0.0305176	-0.12207
2.097	-0.396729	0.213623	0.152588
2.098	-0.305176	-0.0305176	0.213623
2.099	-0.549316	0.0305176	-0.12207
2.1	-0.12207	-0.0305176	0.12207
2.101	-0.610352	0.0915527	0.0610352
2.102	-0.396729	-0.183105	-0.0915527
2.103	-0.244141	0.0305176	0.0610352
2.104	-0.0915527	-0.0610352	0.183105
2.105	-0.213623	0.0915527	0.244141
2.106	-0.518799	0.152588	0.0305176
2.107	-0.396729	0.12207	0.12207
2.108	-0.12207	-0.213623	-0.0305176
2.109	-0.152588	0.0915527	0.213623
2.11	0.12207	-0.12207	0
2.111	0.0305176	-0.0610352	0.183105
2.112	-0.183105	-0.244141	0.335693
2.113	-0.335693	0.0610352	0.579834
2.114	-0.640869	0.335693	-0.0610352
2.115	-0.732422	0.0915527	0.244141
2.116	-0.12207	-0.152588	0.0305176
2.117	-0.213623	0.0305176	0.305176
2.118	-0.12207	0.12207	-0.183105
2.119	-0.152588	0	0.244141
2.12	-0.213623	-0.0305176	0.274658
2.121	-0.213623	0.152588	0.183105
2.122	-0.396729	-0.0305176	0.335693
2.123	-0.152588	0.0305176	-0.0610352
2.124	0.0610352	-0.0305176	0.427246
2.125	-0.0610352	-0.0915527	-0.0610352
2.126	-0.457764	-0.0305176	0.488281
2.127	-0.0915527	-0.0915527	0.0915527
2.128	-0.518799	0.0915527	0.183105
2.129	-0.396729	-0.0915527	0.671387
2.13	-0.213623	-0.0305176	-0.0305176
2.131	0.0305176	-0.213623	0.457764
2.132	-0.0305176	-0.0915527	0.0915527
2.133	-0.12207	0.274658	0.0305176
2.134	0.0915527	-0.0610352	0.213623
2.135	-0.0915527	0.152588	0.152588
2.136	-0.183105	0.0305176	0.793457
2.137	-0.335693	0.152588	-0.12207
2.138	-0.549316	-0.12207	0.701904
2.139	-0.183105	-0.183105	0.183105
2.14	-0.152588	0	0.183105
2.141	0.0610352	0.0915527	0.244141
2.142	-0.366211	0.12207	0.0305176
2.143	-0.305176	0.12207	0.518799
2.144	-0.335693	-0.12207	0.183105
2.145	-0.0915527	0.0915527	0.549316
2.146	-0.183105	0.0610352	-0.12207
2.147	-0.335693	0.0305176	0.244141
2.148	0.213623	0.0305176	0
2.149	-0.12207	0.0610352	0.335693
2.15	-0.305176	0.0610352	0.183105
2.151	-0.244141	0.183105	0.213623
2.152	-0.488281	0.0915527	0.152588
2.153	-0.640869	0	0.213623
2.154	-0.366211	-0.12207	0.244141
2.155	0.0305176	0.0305176	0.0915527
2.156	0.0915527	0.152588	0
2.157	-0.12207	-0.305176	0.335693
2.158	-0.12207	-0.0305176	0.274658
2.159	0.12207	-0.0305176	0.457764
2.16	-0.274658	0.152588	-0.244141
2.161	-0.213623	0.0610352	0.305176
2.162	-0.274658	0.244141	0.396729
2.163	0.0305176	-0.183105	-0.0610352
2.164	-0.213623	-0.0610352	0.305176
2.165	-0.0915527	0.366211	-0.213623
2.166	-0.457764	-0.213623	0.183105
2.167	-0.488281	0.0610352	-0.0610352
2.168	-0.549316	0	-0.0915527
2.169	-0.396729	-0.0305176	0.244141
2.17	-0.213623	-0.0610352	-0.244141
2.171	-0.0915527	-0.152588	0.305176
2.172	-0.244141	0.152588	-0.366211
2.173	-0.12207	-0.0305176	0.701904
2.174	-0.427246	0.0305176	-0.12207
2.175	-0.335693	-0.244141	0.213623
2.176	-0.305176	-0.183105	0.152588
2.177	-0.213623	0.152588	0.183105
2.178	-0.0305176	-0.457764	0.427246
2.179	0.0915527	0.0915527	-0.183105
2.18	-0.0305176	0.0305176	0.183105
2.181	-0.518799	0.274658	-0.0915527
2.182	-0.549316	0.244141	0.335693
2.183	-0.518799	-0.305176	0.305176
2.184	-0.183105	0.12207	0.213623
2.185	-0.0915527	0.213623	0.488281
2.186	-0.183105	0	-0.274658
2.187	-0.0305176	0	0.488281
2.188	-0.0610352	0.12207	0.0915527
2.189	-0.213623	-0.0305176	0.183105
2.19	-0.366211	0.305176	0.183105
2.191	-0.305176	0.0915527	0.0610352
2.192	-0.0305176	0.0305176	0.274658
2.193	0	-0.305176	0.0305176
2.194	-0.0305176	-0.213623	0.335693
2.195	-0.12207	-0.183105	0.335693
2.196	-0.183105	-0.152588	0.457764
2.197	-0.366211	-0.12207	0
2.198	-0.335693	0.0915527	0.457764
2.199	-0.0610352	0.12207	-0.152588
2.2	-0.0305176	0.12207	0.274658
2.201	0	0.0915527	0.0915527
2.202	-0.183105	-0.0610352	-0.0305176
2.203	-0.0915527	0.152588	0.0915527
2.204	-0.457764	0.0915527	0.183105
2.205	0	0.0305176	0.427246
2.206	-0.183105	0.0915527	-0.0610352
2.207	-0.244141	0	0.610352
2.208	-0.335693	0	0.0305176
2.209	-0.427246	-0.0305176	0.366211
2.21	-0.12207	-0.12207	0.305176
2.211	0	-0.0305176	0.213623
2.212	-0.12207	0.12207	0.213623
2.213	-0.396729	0.0305176	0.396729
2.214	-0.305176	0.274658	0
2.215	-0.396729	0.0305176	0.396729
2.216	-0.213623	-0.183105	0.183105
2.217	-0.152588	0.0915527	0.183105
2.218	-0.0305176	-0.0915527	-0.0305176
2.219	-0.0915527	0.12207	0.274658
2.22	-0.549316	0.0305176	0.366211
2.221	-0.335693	0.152588	0.274658
2.222	-0.518799	0.0915527	0.0610352
2.223	-0.274658	0.0305176	-0.0610352
2.224	-0.12207	0.0915527	0.0610352
2.225	-0.0610352	0.0305176	-0.12207
2.226	-0.0305176	0	0.244141
2.227	-0.0915527	-0.0915527	0.12207
2.228	-0.457764	0.0305176	0.335693
2.229	-0.549316	-0.0305176	0.12207
2.23	-0.183105	-0.0305176	0.213623
2.231	-0.274658	-0.0305176	-0.152588
2.232	0	0	0.152588
2.233	-0.244141	0.152588	0.12207
2.234	0	-0.0305176	0.457764
2.235	-0.579834	0.0305176	0.244141
2.236	-0.549316	-0.0305176	0.213623
2.237	-0.457764	0.12207	-0.0610352
2.238	-0.305176	-0.152588	0.183105
2.239	-0.183105	-0.0915527	0.0610352
2.24	0	-0.0915527	0.0610352
2.241	-0.244141	-0.213623	0.335693
2.242	-0.518799	0.0915527	-0.12207
2.243	-0.457764	0.213623	0.335693
2.244	-0.0610352	0.244141	-0.335693
2.245	-0.488281	0	-0.12207
2.246	0.183105	-0.0915527	-0.0915527
2.247	0.0610352	-0.0610352	-0.0610352
2.248	0.0915527	-0.0305176	0.0305176
2.249	-0.335693	0.12207	0.0610352
2.25	-0.0915527	-0.213623	0.274658
2.251	-0.396729	-0.152588	-0.0610352
2.252	-0.488281	0.0610352	0
2.253	-0.152588	-0.183105	-0.0915527
2.254	-0.0610352	-0.183105	0.0305176
2.255	0.213623	-0.0305176	0
2.256	-0.213623	-0.183105	0.152588
2.257	-0.427246	0	0.396729
2.258	-0.732422	0.12207	0
2.259	-0.671387	0.305176	0.488281
2.26	-0.427246	0	-0.366211
2.261	-0.335693	-0.244141	0.335693
2.262	-0.274658	0.0915527	-0.0915527
2.263	0.0305176	-0.183105	0.579834
2.264	-0.335693	-0.0305176	0.0305176
2.265	-0.183105	-0.0305176	0.396729
2.266	-0.488281	0.0610352	0.335693
2.267	-0.183105	0.0915527	0.0610352
2.268	-0.183105	-0.0915527	0.305176
2.269	-0.213623	0.0915527	0.213623
2.27	-0.12207	0	0.152588
2.271	-0.0305176	0	0.183105
2.272	-0.274658	0.244141	0.0305176
2.273	-0.183105	0.0915527	0.518799
2.274	-0.152588	0.244141	-0.0305176
2.275	-0.335693	0.12207	0.0305176
2.276	0.0610352	0	0.213623
2.277	-0.0915527	0.12207	-0.12207
2.278	0.0610352	-0.0305176	0.183105
2.279	-0.335693	0.335693	-0.213623
2.28	-0.457764	0.152588	0.366211
2.281	-0.579834	0.12207	0.244141
2.282	-0.427246	0.183105	0.427246
2.283	-0.0305176	-0.12207	0.12207
2.284	-0.152588	0.0610352	0.183105
2.285	-0.0915527	0.0915527	0.183105
2.286	-0.0305176	0.12207	0.0610352
2.287	0	0.244141	0.366211
2.288	-0.12207	0.213623	0.12207
2.289	-0.244141	0.274658	0.549316
2.29	-0.366211	0.0305176	-0.152588
2.291	-0.396729	0.0305176	0.274658
2.292	-0.213623	0.152588	-0.183105
2.293	0	-0.0305176	0.0915527
2.294	-0.0305176	-0.0610352	0.0915527
2.295	-0.12207	0.0610352	0.0915527
2.296	-0.274658	0.12207	0.244141
2.297	-0.518799	0.274658	0.183105
2.298	-0.610352	-0.0610352	0.305176
2.299	-0.518799	0	0.0305176
2.3	-0.0915527	0.0305176	0.152588
2.301	-0.0305176	0	-0.0915527
2.302	-0.152588	-0.0610352	0.305176
2.303	-0.183105	0	0.152588
2.304	-0.366211	0.183105	0.213623
2.305	-0.0305176	0	0.335693
2.306	-0.305176	0.152588	0.183105
2.307	-0.427246	0.0915527	0.12207
2.308	0.244141	0.183105	-0.244141
2.309	0.0915527	-0.0610352	0.0915527
2.31	-0.0305176	-0.0915527	0.152588
2.311	-0.427246	0.12207	0
2.312	-0.274658	0.0305176	0.213623
2.313	-0.183105	0.183105	-0.152588
2.314	-0.274658	0.244141	0.12207
2.315	0.0305176	0	-0.0915527
2.316	-0.12207	-0.0305176	0.213623
2.317	-0.0305176	-0.0610352	0.213623
2.318	-0.213623	0.0915527	0.213623
2.319	-0.213623	0.213623	0.305176
2.32	-0.488281	0.0610352	0
2.321	-0.244141	0.12207	0.244141
2.322	0.0915527	0.0305176	0.152588
2.323	-0.244141	-0.152588	0.366211
2.324	0.152588	-0.0610352	0.152588
2.325	-0.305176	0	0.183105
2.326	-0.244141	-0.12207	0.152588
2.327	-0.396729	-0.0305176	0.305176
2.328	-0.274658	-0.0305176	0.12207
2.329	-0.457764	0.213623	-0.152588
2.33	-0.244141	0.0305176	0.274658
2.331	-0.396729	-0.0915527	-0.457764
2.332	0.213623	-0.213623	0.396729
2.333	0.0610352	0.0915527	-0.0305176
2.334	0.0610352	0.152588	0.579834
2.335	-0.396729	0.0610352	0.0305176
2.336	-0.427246	-0.0610352	0.396729
2.337	-0.244141	-0.0305176	0
2.338	-0.0610352	-0.0915527	0.396729
2.339	-0.0305176	0.0610352	0.0915527
2.34	-0.0915527	-0.0305176	0.152588
2.341	-0.244141	0	0.335693
2.342	-0.427246	0.0305176	0.305176
2.343	-0.671387	0.0915527	0.335693
2.344	-0.579834	0.0915527	0.0915527
2.345	-0.305176	-0.12207	0.335693
2.346	0.0915527	-0.244141	0.152588
2.347	-0.274658	-0.0305176	0.305176
2.348	-0.152588	0.0305176	0.396729
2.349	-0.244141	0.244141	-0.0610352
2.35	-0.152588	-0.183105	0.579834
2.351	-0.183105	0.0305176	0.0305176
2.352	-0.183105	0.0610352	0.305176
2.353	-0.244141	0.183105	-0.0305176
2.354	-0.183105	-0.0305176	0
2.355	-0.305176	0.0915527	-0.0915527
2.356	-0.305176	-0.0915527	-0.0610352
2.357	-0.335693	-0.0610352	0.457764
2.358	-0.244141	-0.183105	0.213623
2.359	-0.366211	-0.0610352	0.640869
2.36	-0.213623	-0.0610352	0.396729
2.361	-0.12207	-0.0610352	0.0915527
2.362	0.152588	-0.244141	0.518799
2.363	0.274658	0	0.0915527
2.364	-0.0305176	0.12207	0.12207
2.365	-0.0305176	-0.0305176	0.12207
2.366	-0.457764	0.0305176	0.305176
2.367	-0.549316	0.12207	0.244141
2.368	-0.305176	-0.0610352	-0.152588
2.369	-0.213623	-0.0610352	0.305176
2.37	-0.12207	-0.12207	-0.12207
2.371	-0.183105	0.0915527	0.152588
2.372	-0.0915527	0.274658	0.213623
2.373	-0.335693	0.0610352	0.244141
2.374	-0.640869	0	-0.0305176
2.375	-0.335693	0.0610352	-0.0915527
2.376	-0.396729	-0.183105	-0.0610352
2.377	-0.12207	-0.152588	0.152588
2.378	-0.274658	-0.0305176	0.213623
2.379	-0.0915527	0.12207	0.213623
2.38	-0.0305176	0.366211	0.305176
2.381	-0.366211	0.12207	-0.0305176
2.382	-0.366211	0.0610352	0.518799
2.383	-0.457764	0	-0.274658
2.384	-0.183105	0.0305176	0.305176
2.385	-0.152588	0.183105	-0.335693
2.386	0.0610352	-0.0305176	-0.0915527
2.387	-0.0305176	0.12207	0.152588
2.388	-0.152588	0.213623	-0.152588
2.389	-0.457764	0.274658	0.305176
2.39	-0.305176	0.244141	-0.0305176
2.391	-0.335693	-0.0305176	0.366211
2.392	-0.183105	0.0305176	0
2.393	0.12207	-0.0610352	0.244141
2.394	0	0.0610352	0.305176
2.395	-0.305176	0	0.0610352
2.396	-0.274658	-0.0610352	0.549316
2.397	-0.396729	0.0915527	0.0305176
2.398	-0.12207	-0.12207	0.335693
2.399	-0.213623	0.0305176	0.0915527
2.4	-0.244141	0.0305176	0.244141
2.401	-0.305176	0	0.0610352
2.402	-0.0305176	-0.0305176	0.0305176
2.403	-0.213623	-0.0915527	0.427246
2.404	-0.427246	0.244141	0.0915527
2.405	-0.396729	-0.0305176	0.427246
2.406	-0.610352	0.0915527	0.0305176
2.407	-0.0610352	-0.0915527	0.274658
2.408	-0.0915527	0	0.183105
2.409	0.0305176	0.0915527	0.152588
2.41	-0.244141	0.244141	0.244141
2.411	-0.274658	-0.0305176	0.0610352
2.412	-0.427246	0.183105	0.152588
2.413	-0.518799	0	0.183105
2.414	-0.244141	-0.0305176	-0.0610352
2.415	-0.213623	0.0305176	-0.0610352
2.416	-0.152588	-0.183105	0.0610352
2.417	-0.12207	-0.396729	0.274658
2.418	-0.213623	-0.0915527	-0.213623
2.419	-0.274658	-0.0305176	0.671387
2.42	-0.213623	-0.0915527	0
2.421	-0.152588	-0.0610352	0.427246
2.422	0.0305176	-0.0305176	0
2.423	-0.366211	-0.0610352	0.213623
2.424	0	0.0305176	0.396729
2.425	-0.549316	0.0305176	0.183105
2.426	-0.366211	0.213623	0.671387
2.427	-0.793457	0.12207	0.0610352
2.428	-0.366211	0.183105	0.762939
2.429	-0.488281	0	-0.12207
2.43	-0.0610352	0.305176	0.396729
2.431	-0.213623	0.0610352	0.183105
2.432	0.213623	-0.0610352	0.12207
2.433	0.0305176	-0.0610352	0.152588
2.434	-0.152588	-0.0305176	0
2.435	-0.12207	0.213623	0.183105
2.436	-0.305176	-0.244141	0.0610352
2.437	0.12207	-0.0305176	0.12207
2.438	-0.152588	0.0305176	-0.0610352
2.439	-0.366211	-0.183105	0.0915527
2.44	-0.488281	0.12207	0
2.441	-0.396729	-0.152588	0.213623
2.442	-0.396729	-0.183105	0.457764
2.443	-0.488281	0.152588	-0.0915527
2.444	-0.152588	-0.396729	0.335693
2.445	-0.305176	0.12207	-0.0610352
2.446	-0.305176	-0.183105	0.213623
2.447	-0.183105	0.183105	0.0915527
2.448	-0.213623	0.305176	-0.0305176
2.449	0.0610352	0	0.518799
2.45	-0.305176	0.0915527	0.0305176
2.451	-0.274658	-0.0305176	0.335693
2.452	-0.762939	-0.0610352	0.0915527
2.453	-0.396729	-0.183105	0.274658
2.454	0	0.0915527	0.213623
2.455	-0.12207	0	-0.0915527
2.456	0	0.0915527	0.335693
2.457	-0.0915527	-0.213623	-0.0305176
2.458	-0.335693	-0.0305176	0.244141
2.459	-0.244141	0.12207	-0.274658
2.46	-0.335693	-0.0610352	0.366211
2.461	-0.12207	-0.183105	-0.0915527
2.462	-0.183105	0.0305176	0.0610352
2.463	-0.0610352	-0.0305176	0.0915527
2.464	-0.427246	0.244141	0.0305176
2.465	-0.457764	0.213623	0.396729
2.466	-0.457764	0.0305176	0.488281
2.467	-0.274658	0.0610352	0.427246
2.468	-0.0305176	0.0610352	0.305176
2.469	-0.12207	0.0915527	0.213623
2.47	0.0915527	0.0915527	0.183105
2.471	0	-0.0305176	-0.0610352
2.472	-0.152588	0.0305176	0.396729
2.473	-0.396729	0.396729	0.274658
2.474	-0.610352	0.244141	0.213623
2.475	-0.305176	-0.0915527	0.457764
2.476	-0.183105	-0.0305176	0.0610352
2.477	0.0915527	-0.0915527	0.12207
2.478	0.12207	0.152588	-0.12207
2.479	-0.0610352	0.0305176	0.335693
2.48	-0.274658	0.244141	0.183105
2.481	-0.518799	0.0305176	0.640869
2.482	-0.549316	0.244141	-0.213623
2.483	-0.305176	0.213623	0.213623
2.484	-0.0610352	0.0610352	0.12207
2.485	0.0610352	0.0915527	0.0610352
2.486	-0.0610352	0.0915527	0.518799
2.487	-0.0610352	0.152588	0.488281
2.488	-0.488281	0.244141	0.518799
2.489	-0.732422	0.0610352	0
2.49	-0.762939	0.0915527	0.335693
2.491	-0.366211	-0.183105	0.244141
2.492	0.335693	-0.152588	0.274658
2.493	0.152588	0.0610352	0.518799
2.494	-0.152588	0.0610352	0.244141
2.495	-0.0610352	0	0.457764
2.496	-0.335693	0.396729	-0.213623
2.497	-0.183105	0.366211	0.152588
2.498	-0.12207	-0.0610352	0.0610352
2.499	-0.12207	-0.0305176	0.0305176
2.5	-0.366211	0.0915527	0.0610352
2.501	-0.0915527	-0.183105	0.0610352
2.502	-0.274658	0.12207	0.12207
2.503	-0.396729	0.244141	0.213623
2.504	-0.274658	0	0.152588
2.505	-0.457764	0.12207	0
2.506	-0.427246	0.0915527	0.183105
2.507	-0.396729	0.244141	0.0305176
2.508	-0.0305176	-0.213623	0.427246
2.509	-0.213623	-0.0915527	0.213623
2.51	-0.274658	0.12207	0.366211
2.511	-0.274658	0.12207	0.427246
2.512	-0.396729	0.213623	0.0305176
2.513	-0.396729	0.0305176	0.366211
2.514	-0.244141	0	-0.152588
2.515	-0.396729	-0.0305176	0.244141
2.516	0.0610352	0.152588	-0.213623
2.517	-0.183105	0.0915527	-0.12207
2.518	0.0915527	0.244141	0.12207
2.519	-0.335693	0.0915527	-0.213623
2.52	-0.305176	0.152588	-0.0610352
2.521	-0.274658	0.0915527	0
2.522	-0.244141	-0.0305176	0.183105
2.523	-0.213623	-0.0610352	0.0915527
2.524	-0.457764	-0.152588	0.0305176
2.525	-0.213623	0.244141	0.518799
2.526	-0.640869	0.244141	0.0610352
2.527	-0.488281	-0.0305176	0.244141
2.528	-0.457764	-0.0915527	0.0915527
2.529	-0.213623	-0.274658	0.366211
2.53	-0.213623	-0.274658	0.244141
2.531	-0.244141	0.0305176	0.12207
2.532	-0.427246	-0.12207	0.213623
2.533	-0.274658	0.152588	0.427246
2.534	-0.305176	0.183105	0.0915527
2.535	-0.152588	0.213623	0.549316
2.536	-0.396729	0.213623	-0.152588
2.537	-0.0610352	0.0610352	0.671387
2.538	0.0305176	-0.0610352	-0.213623
2.539	0.183105	-0.0610352	0.12207
2.54	-0.244141	0.274658	0.12207
2.541	-0.213623	0.244141	0.152588
2.542	-0.793457	0.335693	0.0610352
2.543	-0.335693	0.0610352	-0.244141
2.544	-0.244141	-0.0305176	0.579834
2.545	0.12207	-0.0610352	-0.0610352
2.546	0.0305176	0.0305176	0.549316
2.547	-0.335693	-0.0610352	-0.0915527
2.548	-0.518799	-0.0305176	0.579834
2.549	-0.274658	-0.0915527	0.0305176
2.55	-0.366211	0.0305176	0.213623
2.551	-0.457764	0.0915527	0.0915527
2.552	-0.12207	-0.0610352	0.457764
2.553	-0.396729	-0.0610352	0.488281
2.554	-0.0610352	-0.152588	0.0915527
2.555	-0.213623	0	0
2.556	-0.183105	0.152588	0.366211
2.557	-0.610352	0.366211	0.305176
2.558	-0.427246	0.152588	-0.0610352
2.559	-0.610352	0	0.305176
2.56	-0.0305176	0.213623	-0.12207
2.561	-0.0305176	0.274658	0
2.562	0	-0.0610352	-0.305176
2.563	-0.274658	-0.0915527	-0.0610352
2.564	-0.0915527	-0.0915527	0.213623
2.565	-0.396729	-0.0610352	-0.0915527
2.566	-0.244141	-0.152588	0.274658
2.567	-0.335693	-0.12207	-0.213623
2.568	-0.457764	-0.0305176	0.305176
2.569	-0.274658	0.12207	-0.274658
2.57	0.152588	-0.0305176	-0.0915527
2.571	0.152588	0.152588	0.213623
2.572	-0.244141	0.183105	0.274658
2.573	-0.152588	-0.396729	0.366211
2.574	-0.457764	-0.12207	-0.213623
2.575	-0.12207	-0.0915527	0.213623
2.576	-0.305176	-0.12207	-0.0305176
2.577	0.0610352	0.0305176	0.0305176
2.578	0	-0.12207	0.152588
2.579	-0.335693	0.12207	0.244141
2.58	-0.305176	-0.0610352	0.488281
2.581	-0.488281	-0.0305176	0.274658
2.582	-0.335693	-0.12207	0.0610352
2.583	-0.0610352	-0.213623	0.152588
2.584	-0.183105	-0.0610352	-0.244141
2.585	-0.274658	-0.152588	0.0305176
2.586	0.0915527	-0.213623	-0.0305176
2.587	-0.244141	-0.213623	0.427246
2.588	-0.213623	-0.152588	0.213623
2.589	-0.518799	0.0305176	-0.274658
2.59	-0.244141	-0.213623	0.183105
2.591	-0.213623	-0.0305176	-0.12207
2.592	0	-0.0305176	0.0915527
2.593	-0.0915527	-0.183105	0.213623
2.594	-0.0305176	0.0305176	0.0610352
2.595	-0.305176	0.0610352	0.396729
2.596	-0.488281	0.152588	-0.0915527
2.597	-0.549316	-0.0305176	0.427246
2.598	-0.244141	-0.244141	-0.305176
2.599	-0.12207	-0.244141	0.396729
2.6	0.0915527	-0.0915527	0.12207
2.601	0.0915527	-0.0610352	0.305176
2.602	-0.0610352	0.0610352	0.640869
2.603	-0.0915527	0.0610352	0.244141
2.604	-0.152588	0.0305176	0.732422
2.605	0.0915527	0.0610352	-0.244141
2.606	-0.152588	-0.244141	0.335693
2.607	0.0610352	0.0305176	-0.152588
2.608	0.12207	-0.213623	0.152588
2.609	-0.305176	-0.0915527	0.152588
2.61	-0.213623	0.0915527	-0.0305176
2.611	-0.457764	0.0610352	0.12207
2.612	-0.152588	0.0305176	-0.305176
2.613	-0.213623	0.0305176	0.12207
2.614	0	-0.183105	0.12207
2.615	0.0915527	0.0305176	0.0610352
2.616	-0.152588	-0.183105	0.213623
2.617	0.0915527	-0.12207	0.366211
2.618	-0.152588	0	0.0915527
2.619	-0.396729	-0.0915527	0.0610352
2.62	-0.427246	-0.152588	-0.0610352
2.621	-0.396729	-0.427246	0.152588
2.622	-0.0915527	-0.152588	-0.0305176
2.623	0.0915527	-0.244141	0
2.624	-0.0915527	0.12207	0.0915527
2.625	-0.518799	0.335693	0.152588
2.626	-0.183105	0.0610352	0.244141
2.627	-0.12207	0.0915527	0.152588
2.628	-0.0610352	-0.0915527	0.244141
2.629	-0.0915527	0.274658	-0.0305176
2.63	0.12207	-0.0610352	0.12207
2.631	0.244141	-0.244141	0.152588
2.632	-0.244141	-0.0915527	0.12207
2.633	-0.305176	0.0915527	0.0305176
2.634	-0.396729	0.0305176	0.244141
2.635	-0.213623	-0.152588	0.0305176
2.636	-0.0915527	-0.12207	0
2.637	0.0915527	-0.0305176	0.12207
2.638	0.0915527	-0.274658	0.244141
2.639	-0.366211	-0.0915527	0.579834
2.64	-0.335693	-0.335693	0.335693
2.641	-0.335693	0.0305176	0.213623
2.642	-0.335693	-0.0305176	-0.213623
2.643	-0.427246	0.183105	0.305176
2.644	-0.0915527	-0.0610352	-0.0915527
2.645	-0.244141	0.0305176	0.0305176
2.646	-0.0915527	-0.244141	-0.0915527
2.647	-0.0305176	0.0610352	0.335693
2.648	-0.152588	0.183105	0.0610352
2.649	-0.213623	0.152588	0.152588
2.65	-0.305176	0.183105	-0.0305176
2.651	-0.396729	-0.0305176	0.0915527
2.652	-0.183105	-0.0305176	0.152588
2.653	-0.0305176	-0.0305176	0.488281
2.654	0	-0.0915527	0.213623
2.655	-0.244141	-0.0305176	0.152588
2.656	-0.488281	0.152588	0.183105
2.657	-0.610352	0.213623	0.0305176
2.658	-0.12207	-0.0305176	0.0610352
2.659	-0.152588	0.0915527	0.335693
2.66	-0.366211	-0.0305176	0.0610352
2.661	-0.0915527	0.0305176	-0.0305176
2.662	-0.0305176	0.366211	0.0305176
2.663	-0.213623	0.0915527	0.0305176
2.664	-0.488281	0.213623	0
2.665	-0.0305176	0.0305176	0
2.666	-0.152588	0.0305176	-0.0305176
2.667	-0.244141	0.12207	-0.152588
2.668	-0.366211	-0.152588	-0.12207
2.669	-0.244141	0	0.152588
2.67	-0.0305176	0.152588	0.183105
2.671	-0.335693	0.152588	0.274658
2.672	-0.305176	0.0915527	0.366211
2.673	-0.457764	0.183105	0.183105
2.674	-0.244141	0.0915527	0.213623
2.675	-0.244141	-0.12207	0.244141
2.676	-0.518799	-0.0305176	-0.183105
2.677	-0.0915527	0.152588	0.0305176
2.678	-0.0305176	0.12207	-0.152588
2.679	-0.396729	0.152588	0.0610352
2.68	-0.366211	0.213623	0
2.681	-0.823975	0.0915527	0.274658
2.682	-0.366211	0.0305176	0
2.683	-0.366211	-0.366211	0.152588
2.684	0.0305176	0.183105	0.366211
2.685	-0.457764	0.152588	0.183105
2.686	-0.0305176	0.366211	0.671387
2.687	-0.579834	0.213623	0.305176
2.688	-0.305176	0.305176	0.610352
2.689	-0.335693	0.244141	0.244141
2.69	-0.213623	0.12207	0.396729
2.691	-0.396729	0.0915527	0.396729
2.692	0.0305176	-0.0610352	0.427246
2.693	-0.213623	-0.0610352	0.640869
2.694	-0.152588	-0.0610352	0.366211
2.695	-0.488281	0.396729	0.549316
2.696	-0.640869	0.244141	0.12207
2.697	-0.0305176	0.305176	0.274658
2.698	-0.12207	-0.0915527	0.183105
2.699	-0.0610352	-0.366211	0.762939
2.7	-0.396729	0.0915527	0.457764
2.701	-0.396729	0.213623	0.549316
2.702	-0.518799	-0.0915527	0.305176
2.703	-0.305176	0.335693	0.12207
2.704	-0.335693	0.152588	0.12207
2.705	-0.12207	-0.0610352	0.0305176
2.706	-0.213623	0.183105	0.274658
2.707	-0.0915527	0	0.305176
2.708	-0.274658	0.0915527	0.518799
2.709	-0.183105	0.396729	0.12207
2.71	-0.640869	0.335693	0.427246
2.711	-0.305176	0.0915527	0.213623
2.712	-0.549316	-0.0915527	0.152588
2.713	-0.274658	-0.152588	0.244141
2.714	-0.152588	0.0305176	0.12207
2.715	-0.12207	-0.0305176	0.335693
2.716	-0.152588	0.0610352	0.244141
2.717	-0.396729	0.244141	-0.0610352
2.718	-0.457764	0.213623	0.183105
2.719	-0.366211	0.244141	-0.0915527
2.72	-0.12207	0.0915527	0.12207
2.721	-0.0915527	0.152588	-0.0915527
2.722	-0.152588	0.152588	-0.0915527
2.723	-0.12207	0.0305176	-0.0610352
2.724	-0.427246	0.0915527	-0.183105
2.725	-0.701904	0.0305176	0.244141
2.726	-0.427246	0.152588	0.0305176
2.727	-0.366211	0	-0.0915527
2.728	-0.12207	-0.183105	-0.0915527
2.729	-0.305176	0.0610352	0.12207
2.73	-0.183105	-0.0610352	-0.0915527
2.731	-0.213623	0.0305176	0.183105
2.732	-0.305176	-0.0305176	0.335693
2.733	-0.518799	0.244141	0
2.734	-0.213623	-0.12207	0.152588
2.735	-0.183105	0.0915527	-0.152588
2.736	-0.12207	0.152588	-0.0610352
2.737	0.0915527	0.0610352	-0.213623
2.738	-0.0610352	-0.12207	-0.183105
2.739	-0.0915527	-0.0610352	0.12207
2.74	-0.457764	0.335693	0.183105
2.741	-0.396729	0.213623	-0.0610352
2.742	-0.579834	0.244141	0.12207
2.743	-0.274658	0.12207	-0.152588
2.744	0.183105	-0.0915527	0
2.745	-0.12207	0.0915527	0.0915527
2.746	0.0915527	-0.244141	0.335693
2.747	-0.671387	0.0610352	0.457764
2.748	0	0.0610352	0.0305176
2.749	-0.0610352	-0.12207	0.183105
2.75	-0.213623	-0.0610352	0
2.751	-0.0610352	0.0305176	0.0610352
2.752	-0.0305176	-0.0610352	0.274658
2.753	-0.0915527	-0.12207	0.0610352
2.754	-0.213623	0	0.396729
2.755	-0.274658	0.0610352	0.213623
2.756	-0.0610352	0	0.366211
2.757	-0.244141	0	0.0305176
2.758	-0.0915527	0	0.213623
2.759	-0.152588	-0.0915527	0.213623
2.76	-0.0915527	0.0915527	0.183105
2.761	-0.152588	0.213623	0.366211
2.762	0	0.305176	0.274658
2.763	-0.213623	0.0915527	0.335693
2.764	-0.244141	0.12207	0.213623
2.765	-0.213623	0.0305176	0.244141
2.766	-0.0305176	-0.0305176	0.335693
2.767	-0.0305176	0	0.0305176
2.768	-0.12207	-0.0610352	-0.0915527
2.769	-0.0610352	0.0610352	-0.152588
2.77	-0.0915527	0.0305176	0.152588
2.771	-0.305176	0.12207	0.0915527
2.772	-0.12207	0	0.335693
2.773	0	0	0.0915527
2.774	0.0305176	-0.213623	0
2.775	0.0305176	-0.244141	0.274658
2.776	-0.244141	-0.183105	-0.244141
2.777	0.0305176	0	0.579834
2.778	0.0305176	0.305176	-0.183105
2.779	-0.244141	0.12207	0.152588
2.78	0.0915527	0.244141	0.0610352
2.781	-0.183105	0.0915527	0.335693
2.782	0.0610352	-0.0610352	0.274658
2.783	-0.0305176	0.0610352	0.0610352
2.784	0	-0.12207	0.427246
2.785	-0.152588	-0.0610352	-0.274658
2.786	-0.0305176	-0.12207	0.396729
2.787	-0.305176	0.0915527	-0.12207
2.788	-0.335693	-0.244141	0.0915527
2.789	-0.335693	-0.0610352	0.213623
2.79	-0.12207	0.0305176	-0.0610352
2.791	0.0305176	-0.244141	0.427246
2.792	0.274658	-0.152588	-0.305176
2.793	-0.0610352	-0.183105	0.457764
2.794	-0.274658	0.183105	-0.152588
2.795	-0.305176	0.0915527	0
2.796	-0.244141	-0.152588	0.0915527
2.797	-0.274658	-0.152588	-0.213623
2.798	-0.0915527	-0.0915527	0.0610352
2.799	0.0305176	0.0305176	-0.335693
2.8	0.152588	-0.396729	0.152588
2.801	-0.335693	-0.0305176	-0.244141
2.802	-0.457764	-0.152588	0.183105
2.803	-0.518799	-0.12207	0.396729
2.804	-0.244141	-0.0915527	0.152588
2.805	-0.183105	-0.244141	0.274658
2.806	0.183105	-0.305176	0.0915527
2.807	-0.0915527	-0.12207	0
2.808	-0.335693	-0.12207	0.244141
2.809	-0.12207	0.0305176	0.12207
2.81	-0.183105	-0.0305176	0.0610352
2.811	-0.244141	-0.213623	0.396729
2.812	-0.274658	0.152588	-0.549316
2.813	-0.0610352	0.213623	0.152588
2.814	0.244141	-0.0610352	-0.183105
2.815	0.0305176	0	0.427246
2.816	-0.366211	0.0305176	-0.0610352
2.817	-0.305176	0.183105	0.183105
2.818	-0.518799	0.152588	0.335693
2.819	-0.488281	-0.0915527	-0.0915527
2.82	-0.244141	0.244141	0.0305176
2.821	-0.12207	0.0610352	0.12207
2.822	0.0305176	-0.0305176	0.0915527
2.823	-0.12207	0.213623	0.0610352
2.824	0	0.244141	0.152588
2.825	-0.152588	0.12207	0.0915527
2.826	-0.396729	-0.0915527	0.305176
2.827	-0.0915527	-0.0305176	0.366211
2.828	0.183105	-0.0610352	0.0610352
2.829	0.213623	0.0305176	0.152588
2.83	-0.0915527	-0.0305176	-0.0610352
2.831	-0.0915527	0.0915527	0.183105
2.832	-0.244141	-0.0305176	-0.183105
2.833	-0.183105	-0.183105	0.305176
2.834	-0.610352	-0.0305176	0
2.835	-0.12207	-0.0305176	0.244141
2.836	-0.0305176	-0.0305176	0.12207
2.837	0.244141	-0.244141	0.183105
2.838	-0.305176	0	0.183105
2.839	0	0	0.457764
2.84	-0.427246	0.0915527	0.457764
2.841	-0.213623	-0.12207	0.0610352
2.842	-0.396729	0.0305176	0.549316
2.843	-0.274658	-0.183105	0.0915527
2.844	-0.152588	-0.305176	0.396729
2.845	-0.274658	0.0915527	-0.183105
2.846	0.0915527	0.0610352	0.427246
2.847	-0.0610352	0.152588	0.0305176
2.848	-0.427246	-0.0305176	0.366211
2.849	-0.213623	-0.0305176	0.0305176
2.85	-0.244141	0.244141	0.0610352
2.851	-0.12207	-0.0915527	0.244141
2.852	-0.274658	-0.0610352	0.152588
2.853	-0.12207	-0.0305176	0.183105
2.854	0	0.0305176	0.0915527
2.855	-0.335693	0.274658	0.518799
2.856	-0.457764	0.152588	-0.0610352
2.857	-0.549316	0	0.213623
2.858	-0.0305176	0.0305176	0.244141
2.859	-0.152588	-0.305176	0.274658
2.86	0.0305176	-0.0610352	0.366211
2.861	0.12207	-0.305176	0.183105
2.862	-0.305176	0.0305176	0.305176
2.863	-0.396729	0.183105	0.0610352
2.864	-0.335693	0.12207	0.0305176
2.865	-0.0305176	0.0915527	0.213623
2.866	-0.152588	0.274658	-0.213623
2.867	-0.0610352	-0.0305176	0.213623
2.868	0	0.0610352	-0.488281
2.869	-0.427246	0.12207	0.396729
2.87	-0.610352	0.183105	-0.12207
2.871	-0.518799	0.305176	0.335693
2.872	-0.213623	0.518799	0.12207
2.873	-0.335693	0.0915527	0.0915527
2.874	-0.152588	0.0305176	0.183105
2.875	-0.305176	0.0915527	0.0305176
2.876	-0.183105	0	0.335693
2.877	-0.335693	0.0915527	0
2.878	-0.396729	0.183105	0.579834
2.879	-0.457764	0.305176	-0.12207
2.88	-0.579834	0.183105	-0.0915527
2.881	-0.488281	-0.0305176	-0.12207
2.882	-0.0305176	-0.0305176	-0.0305176
2.883	-0.152588	0.0610352	0.0915527
2.884	-0.12207	0.0915527	0.0610352
2.885	-0.305176	0.244141	0.335693
2.886	-0.366211	0.366211	0.0915527
2.887	-0.640869	0.335693	0.0610352
2.888	-0.366211	0.0915527	0.183105
2.889	-0.274658	0.244141	-0.183105
2.89	-0.12207	0.152588	0.183105
2.891	-0.0305176	0.0305176	-0.0610352
2.892	-0.335693	0.12207	0.579834
2.893	-0.335693	0.0305176	0.213623
2.894	-0.396729	0.0915527	0.274658
2.895	-0.213623	-0.0305176	0.335693
2.896	-0.274658	0	0.305176
2.897	-0.305176	-0.12207	0.549316
2.898	-0.152588	-0.0915527	0.152588
2.899	-0.335693	0	0
2.9	-0.396729	0.213623	0
2.901	-0.366211	0	0.152588
2.902	-0.488281	0.0610352	0.274658
2.903	-0.549316	0.0305176	0.0305176
2.904	-0.457764	0.152588	0.244141
2.905	0.0305176	0	0.0610352
2.906	-0.0915527	-0.213623	0.335693
2.907	-0.335693	0.183105	0.12207
2.908	-0.0305176	0.274658	0.274658
2.909	0.0305176	0.213623	0.335693
2.91	-0.0915527	0.0915527	0.0915527
2.911	0.152588	0	0.213623
2.912	-0.0305176	0.0915527	0.518799
2.913	-0.366211	-0.0305176	0.213623
2.914	-0.0915527	0.0305176	0.457764
2.915	-0.549316	0.0305176	0.366211
2.916	-0.305176	-0.12207	0.244141
2.917	-0.579834	0.0915527	0.274658
2.918	-0.579834	0.0610352	0.183105
2.919	-0.427246	-0.0610352	0.579834
2.92	0.244141	-0.152588	0.213623
2.921	-0.305176	0.0610352	0.427246
2.922	-0.488281	0.183105	-0.213623
2.923	-0.183105	0.213623	0.305176
2.924	-0.457764	0.12207	0.0915527
2.925	-0.366211	0.183105	0.0915527
2.926	-0.427246	0.152588	0.0610352
2.927	-0.183105	-0.0305176	0.244141
2.928	-0.0915527	0.0915527	0.427246
2.929	-0.244141	-0.12207	0.427246
2.93	-0.457764	-0.457764	1.2207
2.931	-0.183105	-0.335693	0.152588
2.932	-0.518799	0.457764	-0.213623
2.933	0.0915527	1.06812	-1.00708
2.934	0.0305176	0.762939	-1.34277
2.935	-0.335693	-0.610352	0.0305176
2.936	-0.183105	-1.40381	0.12207
2.937	-0.610352	-0.793457	0.976563
2.938	-0.244141	0.976563	0.457764
2.939	0.305176	1.06812	-0.0610352
2.94	-0.274658	-0.274658	-0.915527
2.941	-0.152588	-1.12915	-0.88501
2.942	-0.457764	-0.732422	-0.0915527
2.943	-0.305176	0.762939	1.00708
2.944	-0.12207	0.579834	1.0376
2.945	0	-0.12207	0.396729
2.946	0.457764	-0.640869	-0.823975
2.947	0.213623	-0.335693	-0.366211
2.948	-0.610352	0.396729	0.12207
2.949	-1.2207	0.0915527	1.49536
2.95	-0.88501	-0.457764	0.946045
2.951	-0.12207	-0.152588	0.12207
2.952	0.762939	0.549316	-1.31226
2.953	0.549316	0.671387	-1.09863
2.954	-0.732422	-0.396729	-0.793457
2.955	-1.09863	-0.701904	0.610352
2.956	-0.701904	-0.0610352	1.09863
2.957	0.732422	0.671387	1.00708
2.958	1.06812	0.549316	-0.244141
2.959	0.0305176	-0.762939	-1.09863
2.96	-0.305176	-1.25122	-1.09863
2.961	-0.793457	-0.152588	0.152588
2.962	-0.732422	0.88501	1.43433
2.963	0.12207	0.610352	1.06812
2.964	-0.0305176	-0.732422	0.366211
2.965	0.152588	-0.946045	-0.793457
2.966	0.335693	0.213623	-0.518799
2.967	0.0915527	0.549316	1.25122
2.968	-0.0610352	0.0915527	1.98364
2.969	-0.305176	-0.579834	0.732422
2.97	0.396729	0.0305176	-0.305176
2.971	0.427246	1.15967	-1.89209
2.972	0.244141	0.854492	-0.671387
2.973	-0.610352	-0.427246	-0.427246
2.974	-0.823975	-1.40381	1.52588
2.975	0.0915527	-0.0305176	0.915527
2.976	0.762939	1.52588	0.946045
2.977	0.732422	1.31226	-0.579834
2.978	-0.274658	-0.549316	-1.43433
2.979	-1.28174	-1.49536	-0.671387
2.98	-1.0376	-0.457764	0.701904
2.981	-0.274658	1.00708	1.92261
2.982	0.457764	0.793457	1.15967
2.983	0.976563	-1.0376	-0.0610352
2.984	0.0305176	-1.25122	-1.31226
2.985	-0.183105	-0.152588	-0.335693
2.986	-0.640869	0.854492	1.15967
2.987	-0.915527	0.274658	2.01416
2.988	-0.335693	-0.335693	0.335693
2.989	0.335693	0.0915527	-0.701904
2.99	0.946045	0.793457	-1.86157
2.991	0.457764	0.549316	-0.518799
2.992	-0.946045	-0.152588	-0.213623
2.993	-1.28174	-0.457764	1.52588
2.994	-0.152588	0.335693	1.12915
2.995	0.640869	0.823975	0.732422
2.996	0.762939	0.213623	-1.19019
2.997	0.0915527	-1.0376	-0.793457
2.998	-0.732422	-0.946045	-0.518799
2.999	-0.88501	0.427246	1.52588
3	-0.579834	0.946045	1.61743
3.001	-0.213623	0.244141	1.0376
3.002	-0.183105	-0.793457	-0.823975
3.003	-0.244141	-0.427246	-0.88501
3.004	-0.335693	0.213623	-0.152588
3.005	-0.366211	0.396729	1.7395
3.006	-0.335693	-0.396729	0.88501
3.007	0.0305176	-0.396729	0.0305176
3.008	0.0305176	0.366211	-1.31226
3.009	0.0305176	1.06812	-1.46484
3.01	-0.488281	0.488281	-0.793457
3.011	-1.06812	-1.09863	0.732422
3.012	-0.701904	-0.88501	1.28174
3.013	0.244141	0.213623	0.915527
3.014	1.0376	0.946045	0.244141
3.015	0.396729	0.152588	-1.25122
3.016	-0.579834	-0.732422	-0.976563
3.017	-1.46484	-0.579834	-0.457764
3.018	-1.00708	0.183105	1.77002
3.019	-0.427246	0.88501	1.15967
3.02	0.518799	0.0915527	0.488281
3.021	0.488281	-0.793457	-1.25122
3.022	0.0610352	-0.152588	-0.640869
3.023	-0.274658	0.427246	0.610352
3.024	-0.793457	0.427246	2.22778
3.025	-0.640869	-0.457764	1.25122
3.026	0.274658	-0.244141	-0.213623
3.027	0.732422	0.671387	-1.67847
3.028	0.457764	0.976563	-1.49536
3.029	-0.640869	-0.12207	-0.640869
3.03	-1.19019	-1.0376	0.976563
3.031	-1.12915	-0.579834	1.19019
3.032	-0.305176	0.762939	0.976563
3.033	0.762939	1.31226	-0.457764
3.034	0.152588	0.152588	-1.40381
3.035	-0.366211	-1.28174	-1.28174
3.036	-0.976563	-0.762939	0.366211
3.037	-0.366211	0.579834	1.64795
3.038	0.152588	1.00708	1.43433
3.039	-0.0305176	0.12207	0.732422
3.04	-0.0305176	-0.823975	-1.52588
3.041	0.0915527	-0.579834	-0.823975
3.042	-0.244141	0.152588	0.457764
3.043	-0.701904	0.366211	2.13623
3.044	-0.518799	-0.0915527	0.854492
3.045	0.183105	-0.305176	-0.305176
3.046	0.518799	0.457764	-1.83105
3.047	-0.12207	0.701904	-0.854492
3.048	-1.31226	0.0305176	-0.457764
3.049	-1.58691	-0.640869	1.58691
3.05	-0.579834	-0.244141	1.49536
3.051	0.823975	0.946045	1.46484
3.052	1.31226	1.0376	-0.457764
3.053	0.457764	-0.152588	-1.25122
3.054	-1.2207	-1.06812	-1.0376
3.055	-1.40381	-0.12207	0.671387
3.056	-0.976563	0.793457	1.61743
3.057	0.335693	0.671387	1.77002
3.058	0.244141	-0.183105	-0.152588
3.059	0.396729	-0.823975	-1.2207
3.06	-0.427246	-0.12207	-0.976563
3.061	-0.488281	0.366211	1.67847
3.062	-0.976563	0.457764	2.13623
3.063	-0.640869	-0.366211	0.823975
3.064	0	-0.0610352	-0.701904
3.065	0.701904	0.579834	-2.0752
3.066	-0.213623	0.427246	-0.457764
3.067	-1.2207	-0.671387	0
3.068	-1.64795	-1.00708	2.13623
3.069	-0.366211	0.183105	1.37329
3.07	0.823975	1.61743	1.06812
3.071	0.640869	0.518799	-1.31226
3.072	0	-0.793457	-1.06812
3.073	-1.25122	-1.34277	-0.518799
3.074	-1.00708	-0.152588	1.61743
3.075	-0.579834	1.0376	1.70898
3.076	0.518799	0.610352	1.40381
3.077	0.213623	-0.610352	-0.88501
3.078	0.366211	-0.946045	-1.12915
3.079	-0.88501	0.366211	-0.274658
3.08	-1.12915	0.823975	2.53296
3.081	-0.823975	0.152588	1.98364
3.082	-0.305176	-0.305176	0.976563
3.083	0.701904	0.488281	-0.88501
3.084	0.396729	0.946045	-0.946045
3.085	-0.946045	0.366211	0.518799
3.086	-2.13623	-1.06812	1.2207
3.087	-1.83105	-0.732422	2.65503
3.088	-0.0915527	0.701904	0.946045
3.089	1.46484	1.31226	0.671387
3.09	1.00708	0.0610352	-1.40381
3.091	-0.457764	-1.09863	-0.457764
3.092	-1.58691	-0.823975	0.457764
3.093	-1.25122	0.732422	2.62451
3.094	-0.396729	1.52588	1.52588
3.095	0.305176	0.518799	0.427246
3.096	0.366211	-0.88501	-1.58691
3.097	-0.0915527	-0.518799	-0.640869
3.098	-0.762939	0.396729	1.34277
3.099	-0.946045	0.762939	3.44849
3.1	-1.25122	-0.213623	2.01416
3.101	0.0305176	-0.335693	0.854492
3.102	0.335693	0.762939	-1.19019
3.103	-0.152588	0.427246	0.793457
3.104	-1.46484	-0.518799	1.64795
3.105	-1.77002	-1.31226	3.2959
3.106	-0.183105	-0.457764	3.41797
3.107	0.518799	0.701904	2.13623
3.108	0.854492	0.549316	1.2207
3.109	-0.427246	-0.793457	-0.335693
3.11	-1.64795	-1.12915	1.15967
3.111	-1.7395	-0.213623	2.31934
3.112	-0.854492	0.823975	3.87573
3.113	0.0305176	0.366211	2.53296
3.114	0.518799	-0.823975	1.25122
3.115	-0.610352	-0.549316	0.0305176
3.116	-0.823975	0.640869	1.31226
3.117	-1.40381	1.00708	2.38037
3.118	-1.31226	-0.12207	4.11987
3.119	-0.579834	-0.854492	1.80054
3.12	0.244141	-0.518799	2.0752
3.121	0.518799	0.457764	0.274658
3.122	-0.762939	0.335693	2.2583
3.123	-1.89209	-0.457764	2.22778
3.124	-1.52588	-0.579834	3.8147
3.125	-0.305176	0.0610352	2.50244
3.126	0.823975	0.640869	2.44141
3.127	0.213623	-0.335693	1.40381
3.128	-0.701904	-0.701904	1.43433
3.129	-1.49536	-0.640869	2.22778
3.13	-1.31226	0.396729	3.60107
3.131	-0.671387	0.274658	3.08228
3.132	-0.0915527	-0.610352	2.2583
3.133	-0.396729	-0.610352	1.19019
3.134	-0.366211	0.213623	1.89209
3.135	-0.823975	0.579834	3.2959
3.136	-0.671387	-0.427246	4.60815
3.137	-0.793457	-1.19019	4.02832
3.138	0.0305176	-0.366211	2.50244
3.139	-0.183105	0.762939	2.04468
3.14	-0.88501	0.793457	1.7395
3.141	-0.823975	-0.823975	3.50952
3.142	-1.64795	-1.09863	4.08936
3.143	-0.518799	-0.640869	5.0354
3.144	-0.183105	0.549316	3.78418
3.145	0.488281	0.183105	3.54004
3.146	-0.640869	-0.701904	2.2583
3.147	-1.06812	-0.671387	3.14331
3.148	-1.64795	0.0915527	3.75366
3.149	-1.28174	0.366211	5.09644
3.15	-0.88501	-0.152588	3.96729
3.151	-0.183105	-1.12915	4.05884
3.152	-0.396729	-0.366211	2.89917
3.153	-0.488281	0.88501	4.39453
3.154	-1.25122	0.427246	5.34058
3.155	-1.37329	-1.46484	6.56128
3.156	-0.946045	-1.95313	5.15747
3.157	-0.244141	-0.0915527	4.11987
3.158	0	1.00708	3.50952
3.159	-1.0376	0.610352	3.9978
3.16	-1.89209	-1.28174	5.27954
3.161	-1.80054	-1.67847	5.70679
3.162	-0.732422	0	5.7373
3.163	0.396729	1.00708	4.36401
3.164	0.152588	0.183105	3.63159
3.165	-1.28174	-1.52588	3.35693
3.166	-1.86157	-1.31226	4.08936
3.167	-1.77002	0.274658	5.24902
3.168	-0.701904	0.823975	6.16455
3.169	-0.366211	-0.396729	4.82178
3.17	-0.305176	-1.25122	4.18091
3.171	-0.610352	-0.274658	4.08936
3.172	-0.427246	1.12915	6.43921
3.173	-1.40381	0.183105	7.44629
3.174	-1.64795	-1.61743	8.63647
3.175	-0.732422	-2.13623	6.22559
3.176	0.0915527	0.244141	5.5542
3.177	0.152588	1.67847	4.39453
3.178	-1.00708	0.335693	5.79834
3.179	-2.01416	-1.58691	6.37817
3.18	-1.92261	-1.67847	7.26318
3.181	-0.274658	0.183105	6.83594
3.182	0.762939	1.06812	5.61523
3.183	0.396729	-0.244141	4.82178
3.184	-1.12915	-1.37329	4.45557
3.185	-1.67847	-0.854492	5.5542
3.186	-1.80054	0.732422	6.74438
3.187	-0.823975	0.732422	7.32422
3.188	-0.396729	-1.31226	6.01196
3.189	-0.213623	-1.40381	5.58472
3.19	-0.366211	0.12207	6.31714
3.191	-0.823975	1.70898	8.17871
3.192	-1.40381	0.152588	10.3149
3.193	-1.58691	-2.01416	10.4065
3.194	-0.549316	-2.01416	8.36182
3.195	0.183105	0.274658	7.87354
3.196	-0.274658	1.25122	6.92749
3.197	-1.2207	-0.366211	8.66699
3.198	-2.56348	-1.64795	8.97217
3.199	-1.64795	-0.640869	9.70459
3.2	-0.0305176	0.976563	8.02612
3.201	0.244141	0.854492	6.98853
3.202	-0.854492	-0.976563	6.37817
3.203	-1.98364	-1.28174	7.14111
3.204	-2.13623	0.0915527	8.17871
3.205	-1.52588	0.793457	9.39941
3.206	-0.671387	-0.0915527	8.30078
3.207	-0.335693	-1.40381	7.99561
3.208	-0.946045	-0.579834	7.8125
3.209	-0.732422	1.52588	9.33838
3.21	-1.19019	1.34277	11.4746
3.211	-1.67847	-1.31226	12.146
3.212	-1.25122	-2.56348	11.4441
3.213	-0.579834	-0.762939	9.70459
3.214	-0.12207	1.25122	9.00269
3.215	-0.732422	1.2207	8.81958
3.216	-2.04468	-0.823975	10.5286
3.217	-2.22778	-1.7395	10.4065
3.218	-1.37329	0.0915527	10.9863
3.219	-0.152588	0.732422	8.88062
3.22	-0.183105	-0.152588	8.54492
3.221	-0.915527	-1.40381	7.99561
3.222	-1.58691	-0.213623	8.91113
3.223	-1.5564	0.88501	10.0403
3.224	-1.12915	0.701904	10.437
3.225	-0.976563	-1.09863	9.79614
3.226	-0.274658	-1.83105	9.58252
3.227	-0.946045	0.335693	9.79614
3.228	-0.793457	2.44141	11.8713
3.229	-1.7395	1.40381	13.0005
3.23	-1.5564	-1.64795	13.855
3.231	-1.00708	-2.10571	12.1765
3.232	-0.183105	0.305176	11.5051
3.233	0.12207	1.52588	11.1084
3.234	-1.61743	0.152588	11.8408
3.235	-2.2583	-1.70898	13.0615
3.236	-1.95313	-0.88501	12.8479
3.237	-0.701904	1.06812	12.7258
3.238	-0.0915527	1.00708	10.1318
3.239	-0.671387	-0.701904	10.437
3.24	-1.70898	-1.37329	10.376
3.241	-2.0752	0.244141	11.7798
3.242	-1.7395	1.0376	12.4207
3.243	-1.06812	0.12207	12.146
3.244	-0.854492	-1.92261	11.0474
3.245	-0.823975	-1.00708	10.9863
3.246	-0.671387	1.52588	12.6038
3.247	-0.88501	2.71606	13.7634
3.248	-2.04468	-0.335693	14.9231
3.249	-1.95313	-2.59399	14.7705
3.25	-1.00708	-1.31226	12.9395
3.251	-0.305176	1.12915	12.97
3.252	-0.701904	1.52588	12.3291
3.253	-1.80054	-0.823975	13.7329
3.254	-2.10571	-1.40381	13.6414
3.255	-1.67847	0.0915527	14.0381
3.256	-0.610352	1.00708	12.146
3.257	-0.549316	-0.305176	11.9629
3.258	-1.31226	-1.5564	11.9629
3.259	-1.64795	-0.549316	12.6648
3.26	-1.52588	0.88501	13.2751
3.261	-1.28174	0.671387	13.3057
3.262	-0.762939	-1.00708	13.031
3.263	-0.88501	-1.67847	12.4207
3.264	-1.00708	-0.183105	13.0615
3.265	-0.915527	1.92261	14.6484
3.266	-1.0376	1.58691	16.4795
3.267	-1.12915	-1.06812	16.2354
3.268	-1.12915	-2.22778	16.1133
3.269	-0.305176	-0.12207	14.6179
3.27	-0.183105	1.34277	14.679
3.271	-0.88501	0.335693	14.3127
3.272	-1.70898	-1.5564	15.7776
3.273	-1.98364	-1.28174	15.8691
3.274	-0.793457	0.671387	15.2893
3.275	-0.183105	1.19019	13.5193
3.276	-0.396729	-0.579834	13.3667
3.277	-1.40381	-1.2207	12.7869
3.278	-1.67847	0.183105	14.6484
3.279	-1.40381	0.976563	14.6179
3.28	-1.12915	-0.213623	14.8621
3.281	-1.25122	-1.77002	14.2212
3.282	-0.793457	-1.83105	14.1602
3.283	-0.793457	0.823975	14.9231
3.284	-0.640869	3.05176	17.0898
3.285	-0.793457	1.31226	17.8833
3.286	-1.06812	-1.95313	17.7612
3.287	-1.09863	-2.38037	16.7236
3.288	-0.640869	0.152588	16.0522
3.289	-0.762939	1.37329	15.625
3.29	-1.64795	0.0305176	16.2659
3.291	-1.64795	-1.70898	16.9067
3.292	-1.34277	-0.701904	16.449
3.293	-0.823975	1.37329	15.7166
3.294	-0.213623	0.640869	14.5874
3.295	-0.335693	-1.19019	14.9536
3.296	-0.976563	-1.28174	15.1978
3.297	-0.854492	0.579834	16.5405
3.298	-1.06812	1.31226	16.2964
3.299	-0.793457	-0.183105	16.4795
3.3	-1.2207	-1.95313	15.4724
3.301	-1.06812	-0.854492	15.686
3.302	-0.732422	1.12915	17.1814
3.303	-0.457764	2.41089	18.8599
3.304	-1.12915	0.274658	19.6228
3.305	-1.06812	-1.98364	19.6838
3.306	-0.457764	-1.46484	18.3105
3.307	0.152588	0.854492	17.9138
3.308	-0.274658	1.49536	17.395
3.309	-0.915527	-0.854492	18.219
3.31	-1.67847	-1.43433	18.4326
3.311	-1.12915	0.0915527	18.1274
3.312	-0.213623	1.34277	16.9983
3.313	0.0305176	0.335693	15.625
3.314	-0.549316	-1.31226	16.2354
3.315	-1.06812	-0.640869	16.6321
3.316	-1.12915	1.28174	17.4255
3.317	-0.976563	0.701904	17.6697
3.318	-1.0376	-1.19019	17.7002
3.319	-1.0376	-2.2583	17.1814
3.32	-1.06812	-0.274658	17.9138
3.321	-0.335693	2.13623	19.3787
3.322	-0.0610352	2.53296	21.1182
3.323	-0.946045	-0.0610352	21.3928
3.324	-1.28174	-1.98364	21.2708
3.325	-0.946045	-1.00708	19.989
3.326	-0.213623	0.762939	19.8059
3.327	-0.457764	0.640869	19.2871
3.328	-0.976563	-0.854492	20.5383
3.329	-1.40381	-0.88501	20.0806
3.33	-0.549316	0.640869	19.8975
3.331	0.0915527	1.46484	18.1885
3.332	0.12207	0.0915527	17.8223
3.333	-0.701904	-1.0376	17.5171
3.334	-1.28174	-0.701904	19.0735
3.335	-0.823975	1.06812	20.0806
3.336	-0.762939	0.579834	19.5007
3.337	-0.732422	-1.2207	19.7144
3.338	-0.701904	-1.46484	18.7073
3.339	-0.518799	0.152588	20.6299
3.34	-0.366211	2.62451	21.7896
3.341	-0.244141	1.86157	23.6816
3.342	-0.823975	-0.946045	23.3765
3.343	-0.823975	-2.04468	22.7661
3.344	-0.183105	-0.0610352	21.4539
3.345	-0.183105	1.43433	21.3623
3.346	-0.732422	0.457764	21.0266
3.347	-1.2207	-1.00708	22.6746
3.348	-1.31226	-0.396729	22.0337
3.349	-0.366211	1.12915	21.4233
3.35	0.152588	1.12915	19.6228
3.351	0.0610352	-0.549316	19.5923
3.352	-0.732422	-0.854492	19.8975
3.353	-1.0376	0.823975	21.3013
3.354	-0.823975	1.52588	21.8506
3.355	-0.793457	0.152588	21.5149
3.356	-0.823975	-1.83105	21.3013
3.357	-0.640869	-1.40381	21.4844
3.358	-0.762939	1.09863	22.7661
3.359	0.0305176	3.20435	24.4446
3.36	-0.854492	1.86157	25.2686
3.361	-1.25122	-1.28174	24.9939
3.362	-0.823975	-1.37329	23.9258
3.363	-0.396729	0.579834	23.3154
3.364	-0.183105	1.19019	23.2849
3.365	-1.19019	-0.152588	23.8647
3.366	-1.61743	-1.00708	24.4751
3.367	-1.0376	0.518799	23.7732
3.368	-0.366211	1.95313	22.8882
3.369	-0.305176	1.2207	21.0266
3.37	-0.457764	-0.579834	21.4539
3.371	-1.06812	-0.488281	22.0032
3.372	-1.19019	1.00708	23.0408
3.373	-1.00708	1.15967	23.1934
3.374	-0.946045	-0.396729	22.9492
3.375	-0.976563	-1.25122	22.4609
3.376	-0.915527	0.0610352	23.1628
3.377	-0.579834	2.04468	24.6887
3.378	-0.488281	2.83813	26.6418
3.379	-1.28174	0.305176	27.0386
3.38	-1.40381	-1.92261	26.7029
3.381	-0.762939	-1.28174	25.2075
3.382	-0.12207	0.823975	24.9329
3.383	-0.610352	1.31226	24.2615
3.384	-0.88501	-0.549316	25.2991
3.385	-1.46484	-0.823975	25.2075
3.386	-0.915527	1.00708	24.8413
3.387	-0.518799	1.77002	23.7122
3.388	0.152588	0.244141	22.644
3.389	-0.488281	-1.12915	23.0103
3.39	-0.762939	0.152588	23.8647
3.391	-0.823975	2.04468	24.8413
3.392	-0.88501	1.12915	24.7498
3.393	-0.946045	-1.12915	24.5056
3.394	-1.37329	-1.77002	24.6582
3.395	-0.823975	0.366211	25.2075
3.396	-0.396729	2.65503	26.7944
3.397	-0.457764	2.44141	27.9236
3.398	-1.00708	-0.152588	27.9846
3.399	-0.88501	-1.2207	27.4353
3.4	-0.518799	0.305176	25.9094
3.401	-0.366211	1.40381	26.4587
3.402	-0.946045	0.640869	25.9399
3.403	-1.77002	-1.00708	27.4048
3.404	-1.40381	-0.274658	27.1301
3.405	-0.701904	1.95313	26.123
3.406	-0.152588	1.52588	24.9634
3.407	-0.488281	-0.244141	24.231
3.408	-1.12915	-0.610352	25.238
3.409	-0.88501	1.09863	26.0925
3.41	-1.06812	1.80054	26.6418
3.411	-1.19019	0.152588	26.4587
3.412	-1.12915	-1.2207	26.062
3.413	-1.06812	-0.366211	26.5198
3.414	-0.457764	1.43433	27.4658
3.415	-0.335693	3.05176	28.9612
3.416	-0.457764	1.7395	29.9988
3.417	-0.88501	-0.579834	29.7852
3.418	-0.88501	-1.34277	29.0833
3.419	-0.335693	0.610352	27.4963
3.42	-0.396729	1.83105	28.2593
3.421	-1.0376	0.915527	27.7405
3.422	-1.52588	-0.518799	28.6255
3.423	-0.701904	0.12207	27.9236
3.424	-0.671387	2.10571	27.771
3.425	-0.549316	1.49536	25.8484
3.426	-0.854492	-0.579834	26.2146
3.427	-0.88501	-0.671387	27.1301
3.428	-0.854492	1.67847	27.832
3.429	-0.854492	2.13623	28.2593
3.43	-0.366211	0.183105	27.8015
3.431	-1.28174	-1.34277	27.5269
3.432	-0.701904	0.0305176	27.9236
3.433	-0.671387	2.10571	29.1443
3.434	-0.183105	2.86865	30.8228
3.435	-0.915527	0.793457	30.4565
3.436	-0.946045	-0.946045	30.8228
3.437	-0.183105	0.0610352	29.1748
3.438	-0.183105	1.52588	28.3203
3.439	-0.396729	1.12915	29.1748
3.44	-1.31226	-0.488281	28.8391
3.441	-1.64795	-0.640869	30.2429
3.442	-1.28174	1.2207	29.1748
3.443	-0.396729	1.83105	28.5339
3.444	-0.396729	0.457764	26.8555
3.445	-0.335693	-0.457764	27.4658
3.446	-0.946045	0.518799	28.2288
3.447	-0.518799	1.7395	28.9307
3.448	-0.854492	0.732422	29.0833
3.449	-0.88501	-1.43433	28.8086
3.45	-1.28174	-0.88501	28.5645
3.451	-0.183105	0.915527	29.2664
3.452	-0.12207	2.59399	30.7617
3.453	-0.366211	2.62451	32.1045
3.454	-1.06812	-0.0305176	31.9519
3.455	-1.5564	-1.2207	31.311
3.456	-0.518799	-0.213623	30.0293
3.457	-0.427246	1.40381	30.426
3.458	-0.396729	0.640869	30.1514
3.459	-1.00708	-0.366211	30.9143
3.46	-1.06812	-0.396729	30.6396
3.461	-0.457764	1.83105	30.1208
3.462	-0.579834	1.70898	28.4119
3.463	-0.305176	-0.335693	28.2593
3.464	-0.732422	-0.762939	28.595
3.465	-0.946045	0.823975	29.8462
3.466	-0.915527	2.2583	30.365
3.467	-0.823975	0.396729	29.9072
3.468	-0.762939	-1.0376	30.0598
3.469	-0.762939	-0.671387	29.6021
3.47	-0.457764	0.854492	31.0364
3.471	-0.396729	3.02124	33.02
3.472	-0.244141	2.22778	34.4543
3.473	-0.946045	0.0305176	34.2712
3.474	-0.915527	-1.34277	33.7524
3.475	-0.0610352	0.152588	32.0435
3.476	0.0610352	1.86157	32.1045
3.477	-0.732422	0.762939	31.8298
3.478	-1.25122	-1.00708	33.4167
3.479	-1.0376	-0.335693	32.6843
3.48	-0.427246	1.80054	32.5928
3.481	0.396729	1.98364	29.9988
3.482	0.0305176	0.366211	29.541
3.483	-0.549316	-0.549316	29.8157
3.484	-0.579834	0.88501	31.6772
3.485	-0.671387	1.80054	32.6538
3.486	-0.457764	0.457764	32.3486
3.487	-0.88501	-1.7395	32.074
3.488	-0.518799	-1.2207	31.6467
3.489	0.0610352	0.762939	33.5388
3.49	0.244141	3.69263	35.3699
3.491	-0.0915527	2.56348	36.2854
3.492	-0.549316	-0.213623	35.7971
3.493	-1.06812	-1.70898	34.9121
3.494	-0.305176	0.0915527	33.5999
3.495	0.396729	1.37329	33.6914
3.496	-0.396729	0.366211	33.844
3.497	-0.976563	-0.762939	34.7595
3.498	-0.946045	0.427246	34.1797
3.499	0	1.80054	33.4167
3.5	0.0915527	1.46484	30.7007
3.501	-0.0610352	-0.396729	31.7383
3.502	-0.823975	-0.427246	31.9214
3.503	-0.488281	0.854492	33.844
3.504	-0.610352	1.70898	33.783
3.505	-0.183105	0.366211	33.9966
3.506	-0.610352	-1.06812	32.9285
3.507	-0.305176	-0.88501	33.8135
3.508	0	1.09863	35.3699
3.509	0.213623	3.20435	37.0178
3.51	-0.396729	1.7395	38.4521
3.511	-0.701904	-1.06812	37.5977
3.512	-0.640869	-1.46484	36.0413
3.513	-0.183105	0.823975	34.9121
3.514	0.12207	1.67847	35.1868
3.515	-0.640869	0.396729	35.2478
3.516	-0.946045	-1.12915	36.4075
3.517	-0.976563	0.366211	35.9802
3.518	0.152588	1.92261	34.5764
3.519	0.396729	1.09863	32.6233
3.52	0.0915527	-0.488281	33.2642
3.521	-0.579834	-0.366211	33.8135
3.522	-0.396729	1.25122	35.4614
3.523	-0.610352	1.0376	35.7971
3.524	-0.610352	-0.88501	35.4309
3.525	-0.793457	-1.92261	35.0342
3.526	-0.12207	-0.793457	35.5225
3.527	0.366211	2.22778	37.6282
3.528	0.488281	3.20435	39.2151
3.529	-0.823975	0.762939	39.3982
3.53	-0.732422	-1.61743	38.7878
3.531	-0.549316	-0.244141	37.0178
3.532	-0.335693	1.25122	36.8042
3.533	-0.0305176	0.640869	36.3159
3.534	-0.549316	-0.976563	37.5977
3.535	-0.671387	0	37.3535
3.536	-0.12207	1.95313	37.323
3.537	0.244141	1.64795	34.9121
3.538	0	-0.274658	33.6914
3.539	-0.12207	-0.610352	35.4309
3.54	-0.701904	0.823975	36.0718
3.541	-0.549316	1.25122	37.384
3.542	-0.549316	-0.152588	37.0178
3.543	-0.274658	-1.40381	37.262
3.544	-0.152588	-0.701904	36.9873
3.545	-0.0305176	0.671387	37.9944
3.546	0.12207	2.0752	39.2456
3.547	-0.244141	2.0752	40.7715
3.548	-0.640869	-0.0610352	40.741
3.549	-0.762939	-1.06812	39.032
3.55	-0.0610352	-0.0610352	38.0249
3.551	0.0610352	1.67847	38.4521
3.552	-0.518799	1.2207	38.4827
3.553	-0.88501	-0.274658	39.3677
3.554	-0.88501	0.0305176	39.2761
3.555	-0.335693	1.49536	38.5437
3.556	0.0610352	1.46484	37.1704
3.557	-0.0305176	-0.0305176	37.2314
3.558	-0.0610352	-0.183105	37.3535
3.559	-0.610352	1.52588	38.8794
3.56	-0.701904	1.89209	38.8489
3.561	-0.549316	0.305176	39.1541
3.562	-0.671387	-1.25122	38.5437
3.563	-0.701904	-0.488281	39.2761
3.564	0.0915527	1.37329	40.4968
3.565	0.0915527	3.17383	42.3279
3.566	-0.396729	2.10571	43.335
3.567	-0.640869	-0.183105	42.6331
3.568	-0.793457	-0.793457	41.5344
3.569	-0.213623	1.15967	40.3137
3.57	-0.152588	1.7395	40.9241
3.571	-0.946045	0.427246	40.7104
3.572	-1.28174	-0.762939	41.5649
3.573	-1.0376	0.946045	41.3208
3.574	-0.305176	2.99072	39.8865
3.575	-0.0915527	1.92261	38.208
3.576	-0.183105	0.335693	38.2385
3.577	-0.762939	0.305176	39.4897
3.578	-0.610352	1.80054	41.1072
3.579	-0.701904	1.70898	41.3513
3.58	-0.488281	-0.12207	41.3818
3.581	-0.488281	-0.610352	40.4968
3.582	-0.12207	0.518799	41.5039
3.583	-0.0305176	2.74658	41.8396
3.584	-0.0610352	3.17383	43.9758
3.585	-1.06812	1.5564	44.2505
3.586	-1.37329	-0.213623	43.8538
3.587	-0.488281	-0.0610352	42.3584
3.588	-0.0610352	1.52588	41.5039
3.589	-0.0610352	1.95313	41.8701
3.59	-0.732422	1.12915	42.6636
3.591	-1.09863	0.579834	42.8162
3.592	-1.43433	1.43433	41.6565
3.593	-0.946045	2.44141	40.9851
3.594	-0.610352	1.37329	39.8865
3.595	-0.671387	0.518799	40.4663
3.596	-0.732422	1.31226	41.1072
3.597	-0.488281	2.71606	42.7551
3.598	-0.335693	2.2583	42.3889
3.599	-0.793457	0.366211	42.7246
3.6	-1.25122	-0.183105	42.3584
3.601	-0.457764	0.88501	43.5486
3.602	-0.396729	2.86865	45.6848
3.603	-0.213623	3.479	47.0886
3.604	-0.946045	1.43433	46.9055
3.605	-0.732422	0.12207	46.2952
3.606	-0.152588	0.915527	44.342
3.607	-0.213623	2.44141	44.4946
3.608	-0.549316	1.67847	44.4946
3.609	-1.37329	-0.0305176	45.4712
3.61	-1.40381	0.579834	45.4712
3.611	-0.671387	2.31934	44.6167
3.612	0.0915527	2.41089	42.8772
3.613	0.0305176	0.640869	41.3818
3.614	-0.549316	0.0610352	42.5415
3.615	-0.640869	1.09863	42.9077
3.616	-0.579834	1.77002	44.1895
3.617	-0.793457	0.366211	43.396
3.618	-0.518799	-0.915527	43.1824
3.619	-0.396729	-0.640869	42.7551
3.62	-0.183105	0.946045	43.7622
3.621	-0.0915527	2.7771	45.4407
3.622	-0.244141	2.86865	47.4243
3.623	-1.06812	-0.12207	46.7529
3.624	-1.25122	-1.7395	45.5017
3.625	-0.549316	-0.488281	43.9148
3.626	-0.0305176	0.946045	43.6401
3.627	-0.427246	0.396729	43.335
3.628	-0.946045	-0.762939	44.4336
3.629	-1.19019	-0.152588	43.396
3.63	-0.762939	1.25122	42.7551
3.631	-0.457764	0.762939	40.4968
3.632	-0.396729	-0.88501	40.6799
3.633	-0.854492	-0.854492	41.1072
3.634	-0.915527	0.488281	42.6941
3.635	-0.793457	0.976563	43.0603
3.636	-0.366211	-0.823975	43.1824
3.637	-1.00708	-1.46484	42.9688
3.638	-0.549316	-1.19019	43.6401
3.639	-0.274658	-0.213623	44.9219
3.64	-0.274658	2.28882	47.3938
3.641	-1.00708	2.2583	48.9807
3.642	-1.00708	0.0305176	48.3704
3.643	-1.09863	-1.61743	46.8445
3.644	-0.671387	0.0915527	45.7153
3.645	-0.762939	1.09863	45.929
3.646	-1.28174	0.0305176	46.051
3.647	-1.67847	-1.12915	47.4854
3.648	-1.67847	-0.0305176	46.9055
3.649	-0.88501	1.70898	45.7764
3.65	-0.549316	1.15967	43.8232
3.651	-0.640869	-0.12207	43.6707
3.652	-1.31226	-0.183105	44.1284
3.653	-1.25122	0.946045	46.3257
3.654	-1.52588	0.88501	46.4783
3.655	-1.52588	-0.610352	46.6919
3.656	-1.61743	-1.67847	46.2952
3.657	-0.701904	-1.00708	46.7529
3.658	-0.396729	1.28174	48.4619
3.659	0.183105	3.44849	50.6897
3.66	-0.88501	1.89209	50.9644
3.661	-1.64795	-1.25122	49.9573
3.662	-1.43433	-1.64795	48.4314
3.663	-0.854492	0.640869	48.2788
3.664	-0.549316	1.0376	47.9126
3.665	-1.06812	-0.366211	48.7366
3.666	-1.37329	-0.762939	49.8657
3.667	-0.88501	1.15967	49.1028
3.668	-0.396729	1.83105	47.76
3.669	-0.183105	0.396729	46.2341
3.67	-0.335693	-0.732422	47.0886
3.671	-0.518799	-0.0305176	48.2788
3.672	-0.579834	1.34277	49.3774
3.673	-0.549316	1.25122	49.3774
3.674	-0.427246	-0.0915527	49.1028
3.675	-0.701904	-0.854492	48.7671
3.676	-0.0915527	-0.183105	49.9878
3.677	0.0610352	2.13623	52.7649
3.678	-0.335693	3.57056	55.5115
3.679	-1.09863	1.19019	55.2673
3.68	-1.61743	-1.64795	54.1687
3.681	-0.396729	-0.396729	52.1545
3.682	0.12207	2.2583	51.9714
3.683	0.0305176	2.2583	51.7883
3.684	-0.732422	-0.0915527	52.9785
3.685	-1.09863	-0.427246	53.0396
3.686	-0.793457	2.31934	51.7578
3.687	-0.244141	2.92969	49.8657
3.688	-0.335693	0.671387	48.7671
3.689	-0.396729	-0.0610352	49.7437
3.69	-1.00708	1.34277	50.9033
3.691	-0.854492	2.7771	52.3376
3.692	-1.0376	1.31226	51.4526
3.693	-1.06812	-0.976563	51.2085
3.694	-0.823975	-1.12915	50.5676
3.695	-0.518799	0.976563	51.9714
3.696	-0.335693	4.02832	53.5889
3.697	-0.183105	3.84521	54.9927
3.698	-1.2207	0.518799	53.9856
3.699	-1.86157	-0.854492	51.5747
3.7	-1.40381	0.671387	51.1475
3.701	-0.427246	2.41089	51.4526
3.702	-1.06812	1.40381	52.063
3.703	-1.7395	-0.12207	53.1311
3.704	-1.34277	0.823975	52.2156
3.705	-1.2207	2.86865	51.0559
3.706	-0.335693	2.62451	48.5229
3.707	-0.640869	0.152588	48.9807
3.708	-1.2207	-0.152588	49.9878
3.709	-1.09863	2.13623	52.124
3.71	-0.823975	2.34985	51.9409
3.711	-0.793457	0.183105	51.1169
3.712	-0.640869	-1.0376	50.6897
3.713	-0.671387	0.366211	50.9949
3.714	-0.0915527	2.04468	52.887
3.715	-0.335693	2.7771	53.8025
3.716	-0.671387	0.976563	54.7485
3.717	-1.43433	-0.396729	53.3447
3.718	-0.823975	-0.0305176	51.7273
3.719	-0.244141	1.95313	51.1169
3.72	-0.244141	1.40381	51.9714
3.721	-0.518799	0.12207	52.1851
3.722	-1.37329	-0.183105	53.4363
3.723	-0.915527	1.43433	52.5818
3.724	-0.244141	1.64795	51.4832
3.725	-0.0610352	0.274658	50.6897
3.726	0.488281	-0.335693	51.7578
3.727	-0.0915527	0.915527	51.9104
3.728	-0.213623	2.0752	53.2837
3.729	-0.488281	0.427246	52.3682
3.73	-0.335693	-1.12915	52.9175
3.731	-0.579834	-0.12207	52.948
3.732	0.152588	0.854492	53.5583
3.733	0.366211	1.70898	55.0842
3.734	0.549316	2.68555	56.8848
3.735	-0.183105	1.43433	57.4951
3.736	-0.274658	-0.0610352	56.2744
3.737	-0.0610352	0.213623	55.1758
3.738	0.274658	1.70898	55.5725
3.739	-0.183105	1.64795	55.5115
3.74	-0.610352	-0.396729	56.3965
3.741	-0.671387	-0.0915527	56.4575
3.742	-0.0305176	2.38037	56.0913
3.743	0.518799	2.99072	54.7791
3.744	0.427246	0.946045	53.8025
3.745	0.0305176	-0.0305176	54.2297
3.746	-0.427246	1.00708	55.603
3.747	-0.152588	1.83105	56.8848
3.748	-0.152588	0.640869	56.2134
3.749	-0.0915527	-0.396729	56.1218
3.75	-0.152588	0.0915527	56.0608
3.751	0.366211	1.46484	56.5186
3.752	0.671387	2.89917	58.5327
3.753	0.0610352	3.26538	60.4553
3.754	-1.12915	0.610352	59.6619
3.755	-1.09863	-0.518799	58.136
3.756	-0.0915527	0.305176	56.3965
3.757	0.488281	2.50244	56.3965
3.758	0.12207	1.86157	56.366
3.759	-0.762939	-0.0610352	57.1289
3.76	-0.823975	0.0915527	57.0679
3.761	-0.305176	2.71606	56.3354
3.762	-0.12207	2.53296	54.1687
3.763	-0.335693	0.244141	53.3142
3.764	-0.88501	-0.610352	54.3213
3.765	-0.854492	1.5564	55.8167
3.766	-0.366211	2.83813	56.3965
3.767	-0.549316	1.00708	55.9998
3.768	-0.976563	-1.52588	55.1453
3.769	-1.0376	-0.946045	55.3589
3.77	-0.793457	1.34277	57.1899
3.771	-0.579834	3.72314	59.2651
3.772	-0.640869	3.11279	60.8521
3.773	-1.64795	0.335693	59.7229
3.774	-1.58691	-0.518799	58.1665
3.775	-1.09863	1.00708	56.1523
3.776	-0.793457	1.61743	57.1289
3.777	-1.58691	0.396729	57.0984
3.778	-1.98364	-0.488281	59.2346
3.779	-2.0752	0.946045	57.5562
3.78	-1.34277	2.62451	56.8848
3.781	-1.12915	1.92261	54.4739
3.782	-1.34277	0.244141	54.9622
3.783	-1.70898	0	56.2744
3.784	-1.80054	1.5564	57.8308
3.785	-1.92261	1.49536	57.9834
3.786	-1.7395	-0.0610352	57.8613
3.787	-2.2583	-1.09863	57.5562
3.788	-1.80054	-0.366211	57.5256
3.789	-1.40381	1.49536	59.021
3.79	-0.671387	3.78418	62.4084
3.791	-1.64795	2.68555	62.4084
3.792	-2.83813	-0.396729	61.676
3.793	-2.31934	-1.06812	60.1807
3.794	-1.34277	0.671387	59.4788
3.795	-1.25122	1.86157	59.6924
3.796	-1.83105	0.671387	60.8826
3.797	-2.38037	-0.488281	61.4624
3.798	-2.59399	1.34277	60.6079
3.799	-1.89209	2.53296	60.0586
3.8	-1.25122	1.5564	57.9834
3.801	-1.46484	0.0610352	58.8074
3.802	-1.46484	0.427246	59.7534
3.803	-1.80054	2.13623	61.5845
3.804	-1.64795	1.83105	60.9741
3.805	-1.5564	0.213623	61.0657
3.806	-1.86157	-0.549316	61.1267
3.807	-1.25122	-0.0915527	61.8286
3.808	-0.88501	1.98364	64.1785
3.809	-0.610352	3.96729	66.4978
3.81	-1.92261	2.47192	66.5894
3.811	-1.89209	-0.305176	64.9719
3.812	-1.34277	0.0305176	63.5986
3.813	-1.06812	1.83105	62.9272
3.814	-1.00708	1.7395	63.1104
3.815	-1.95313	0.427246	64.209
3.816	-1.83105	0.213623	64.9109
3.817	-1.43433	1.86157	63.446
3.818	-0.793457	2.74658	62.1338
3.819	-0.579834	1.5564	60.5774
3.82	-0.915527	0.671387	61.1267
3.821	-1.61743	0.854492	62.561
3.822	-1.80054	1.86157	63.8123
3.823	-1.5564	1.06812	63.5376
3.824	-1.25122	-0.152588	63.446
3.825	-1.52588	-0.518799	62.7136
3.826	-0.915527	0.579834	63.8733
3.827	-0.701904	3.26538	66.0706
3.828	-1.09863	4.48608	67.9626
3.829	-1.95313	1.43433	67.7795
3.83	-2.41089	-0.671387	65.5518
3.831	-1.86157	0.152588	64.3311
3.832	-1.28174	2.22778	64.2395
3.833	-1.37329	1.7395	64.3311
3.834	-2.04468	0.305176	65.9485
3.835	-2.13623	1.12915	65.4602
3.836	-1.86157	2.80762	64.6057
3.837	-1.37329	2.41089	62.439
3.838	-1.31226	0.610352	62.1643
3.839	-1.67847	0.152588	62.8967
3.84	-2.0752	1.70898	64.7583
3.841	-1.70898	2.38037	65.3992
3.842	-1.80054	1.34277	64.4531
3.843	-1.77002	-0.274658	64.2395
3.844	-2.0752	0	64.0564
3.845	-2.01416	1.06812	65.5212
3.846	-1.46484	3.17383	67.6575
3.847	-1.80054	3.23486	68.7256
3.848	-2.2583	0.793457	67.0471
3.849	-2.2583	-0.0915527	65.155
3.85	-1.58691	1.37329	64.3005
3.851	-1.52588	2.50244	64.7583
3.852	-2.16675	1.37329	65.4297
3.853	-2.53296	-0.183105	66.5894
3.854	-2.47192	0.88501	65.7654
3.855	-1.7395	2.50244	64.6973
3.856	-1.2207	1.80054	63.446
3.857	-0.732422	0.549316	63.5681
3.858	-1.19019	1.09863	64.6057
3.859	-1.61743	2.31934	66.2842
3.86	-1.77002	1.70898	65.5823
3.861	-1.46484	0.0305176	65.7043
3.862	-1.77002	-0.274658	65.8264
3.863	-0.88501	1.09863	66.0095
3.864	-0.244141	1.95313	68.0542
3.865	-0.244141	3.57056	69.5801
3.866	-0.88501	2.83813	70.3125
3.867	-1.52588	0.610352	69.2749
3.868	-1.0376	-0.0610352	67.5049
3.869	-0.701904	1.49536	67.3828
3.87	-0.396729	2.10571	67.9932
3.871	-0.854492	0.915527	68.2983
3.872	-0.946045	0	69.2444
3.873	-0.579834	2.01416	68.3899
3.874	-0.12207	3.66211	67.1082
3.875	0.274658	1.58691	65.8569
3.876	0.305176	0	66.8335
3.877	-0.610352	0.946045	67.5659
3.878	-0.12207	2.80762	69.4885
3.879	-0.305176	1.7395	68.8782
3.88	0	-0.213623	68.2983
3.881	-0.518799	-0.244141	68.3289
3.882	0.183105	1.43433	69.2444
3.883	-0.152588	2.44141	70.6482
3.884	-0.0915527	3.57056	73.1812
3.885	-1.00708	2.22778	73.2727
3.886	-1.37329	-0.274658	71.0754
3.887	-0.305176	0.0915527	69.4275
3.888	0.274658	2.22778	69.519
3.889	-0.183105	2.44141	69.7021
3.89	-0.762939	0.366211	70.1904
3.891	-0.854492	-0.183105	70.9839
3.892	-0.732422	2.04468	69.0918
3.893	-0.457764	2.59399	68.2373
3.894	-0.305176	0.701904	66.4978
3.895	-0.213623	-0.12207	67.2913
3.896	-0.88501	1.19019	68.8171
3.897	-0.671387	2.41089	69.4885
3.898	-0.762939	0.762939	68.8171
3.899	-1.00708	-0.976563	68.8477
3.9	-1.19019	-0.579834	68.9087
3.901	-0.579834	0.854492	69.8547
3.902	-0.0610352	2.62451	71.7773
3.903	-0.640869	3.38745	73.5168
3.904	-1.67847	1.83105	73.1506
3.905	-1.7395	-0.0915527	71.1365
3.906	-0.946045	0.305176	69.4275
3.907	-1.19019	1.95313	70.1294
3.908	-0.793457	1.40381	70.4346
3.909	-1.80054	-0.12207	71.6553
3.91	-1.5564	0.335693	71.0449
3.911	-0.88501	2.96021	70.343
3.912	-0.640869	2.65503	67.8711
3.913	-0.793457	0.610352	67.5659
3.914	-1.49536	0.0610352	68.4204
3.915	-1.86157	1.25122	69.7937
3.916	-1.46484	2.10571	70.6482
3.917	-1.06812	1.0376	69.8853
3.918	-1.06812	-0.427246	69.7937
3.919	-1.31226	0.274658	69.6716
3.92	-0.854492	1.40381	71.6248
3.921	-0.823975	3.54004	74.0051
3.922	-1.46484	3.60107	75.9888
3.923	-2.19727	1.12915	75.6226
3.924	-2.01416	-0.366211	73.4863
3.925	-1.0376	0.793457	71.8994
3.926	-1.06812	2.47192	72.6624
3.927	-1.19019	1.61743	72.6013
3.928	-2.0752	0.213623	74.3408
3.929	-2.10571	1.00708	73.6084
3.93	-1.40381	2.83813	72.6318
3.931	-0.88501	2.56348	70.6482
3.932	-0.823975	0.518799	70.7092
3.933	-0.88501	0.823975	71.8689
3.934	-1.09863	2.13623	73.3948
3.935	-1.06812	2.31934	73.6389
3.936	-1.37329	0.823975	73.3643
3.937	-1.52588	-0.396729	72.8455
3.938	-1.43433	0.152588	73.6694
3.939	-0.854492	1.5564	75.0122
3.94	-1.0376	3.84521	77.6978
3.941	-1.31226	3.66211	78.5828
3.942	-2.0752	0.946045	77.0264
3.943	-1.77002	-0.0305176	75.1953
3.944	-1.61743	1.49536	74.4019
3.945	-1.40381	2.13623	75.7446
3.946	-2.01416	0.823975	76.1108
3.947	-1.64795	0.0915527	77.8198
3.948	-1.98364	1.86157	76.5076
3.949	-1.2207	3.35693	75.1953
3.95	-0.823975	1.92261	73.3948
3.951	-1.00708	0.88501	73.8831
3.952	-1.61743	1.06812	75.1343
3.953	-1.80054	2.28882	76.3855
3.954	-1.89209	1.64795	76.0193
3.955	-1.67847	0.518799	75.47
3.956	-2.04468	0.183105	75.592
3.957	-1.19019	1.2207	75.9277
3.958	-1.09863	2.89917	78.7354
3.959	-1.2207	4.18091	80.78
3.96	-2.38037	2.62451	80.7495
3.961	-2.65503	0.0915527	78.6743
3.962	-2.22778	0.305176	77.7893
3.963	-1.34277	2.56348	77.3315
3.964	-1.28174	2.56348	77.1484
3.965	-1.77002	0.946045	78.3691
3.966	-2.22778	1.2207	78.3691
3.967	-2.38037	2.59399	77.5146
3.968	-1.58691	2.65503	76.1719
3.969	-1.80054	1.06812	74.8901
3.97	-1.49536	0.793457	75.9888
3.971	-1.95313	2.22778	77.1484
3.972	-1.77002	2.59399	77.4536
3.973	-1.92261	1.49536	76.9653
3.974	-2.0752	0.549316	76.8127
3.975	-2.16675	0.183105	76.6907
3.976	-1.77002	1.0376	77.5452
3.977	-1.28174	3.44849	80.9021
3.978	-1.92261	4.3335	82.8857
3.979	-2.44141	1.67847	81.665
3.98	-2.7771	-0.640869	79.4983
3.981	-2.0752	1.09863	78.0334
3.982	-1.67847	3.60107	78.5522
3.983	-2.16675	1.7395	78.5828
3.984	-2.50244	-0.732422	80.0476
3.985	-2.38037	1.19019	80.4138
3.986	-1.64795	4.08936	78.7048
3.987	-1.34277	3.14331	76.7212
3.988	-1.67847	0.762939	75.8667
3.989	-1.46484	0.671387	77.6672
3.99	-2.44141	2.53296	79.4678
3.991	-2.0752	2.50244	79.9866
3.992	-2.2583	0.88501	79.2236
3.993	-2.2583	0.0915527	79.6204
3.994	-1.95313	0.88501	79.071
3.995	-1.06812	2.22778	80.7495
3.996	-1.25122	4.3335	82.6111
3.997	-1.64795	3.87573	83.6182
3.998	-2.80762	1.15967	82.0618
3.999	-2.74658	0.183105	80.4443
4	-1.86157	2.0752	79.6814
4.001	-1.86157	3.05176	81.2683
4.002	-1.89209	1.83105	81.2378
4.003	-2.2583	0.762939	83.0078
4.004	-2.04468	2.68555	81.4514
4.005	-1.92261	3.60107	80.4749
4.006	-1.77002	2.01416	78.5522
4.007	-1.37329	0.640869	79.9255
4.008	-1.64795	2.13623	80.8716
4.009	-1.46484	3.35693	81.6345
4.01	-1.77002	2.68555	80.9631
4.011	-1.70898	1.09863	80.78
4.012	-1.98364	0.946045	81.0242
4.013	-1.58691	1.49536	81.5125
4.014	-1.12915	2.44141	83.8013
4.015	-1.5564	4.45557	85.9375
4.016	-2.0752	3.23486	86.3953
4.017	-2.01416	0.854492	84.0454
4.018	-1.37329	1.06812	82.5806
4.019	-0.976563	3.44849	82.2144
4.02	-1.06812	3.11279	82.8857
4.021	-1.61743	0.610352	83.2825
4.022	-1.98364	0.640869	83.9233
4.023	-1.58691	3.23486	83.0383
4.024	-0.457764	3.72314	81.8481
4.025	-0.427246	1.64795	80.2002
4.026	-0.427246	0.793457	81.4514
4.027	-1.28174	2.65503	82.3059
4.028	-1.09863	3.05176	83.4045
4.029	-1.67847	1.31226	82.428
4.03	-1.43433	0.183105	82.7332
4.031	-1.40381	1.0376	82.428
4.032	-0.640869	2.31934	82.7942
4.033	-0.640869	3.2959	84.5032
4.034	-0.732422	4.18091	86.4868
4.035	-2.04468	2.56348	85.3577
4.036	-2.04468	0.213623	84.1064
4.037	-1.34277	1.06812	82.9773
4.038	-1.06812	2.53296	84.0149
4.039	-1.25122	1.98364	83.7097
4.04	-1.5564	0.671387	84.5947
4.041	-1.00708	1.58691	84.3506
4.042	-1.12915	3.78418	83.0078
4.043	-0.946045	2.83813	81.7261
4.044	-1.12915	0.823975	80.8716
4.045	-1.31226	0.671387	81.9092
4.046	-1.7395	2.62451	83.252
4.047	-1.7395	2.86865	83.4656
4.048	-1.7395	1.00708	82.5195
4.049	-1.25122	0.671387	82.9163
4.05	-1.43433	1.67847	82.8247
4.051	-1.09863	1.83105	83.7097
4.052	-1.12915	2.99072	85.8459
4.053	-1.46484	3.72314	87.8296
4.054	-2.13623	2.10571	86.3953
4.055	-1.83105	0.549316	84.5337
4.056	-1.28174	1.64795	83.6487
4.057	-1.31226	2.86865	84.3811
4.058	-1.64795	1.77002	84.8389
4.059	-2.28882	0.0915527	85.3271
4.06	-2.0752	1.37329	85.1135
4.061	-1.2207	3.32642	84.5337
4.062	-0.946045	2.53296	82.8552
4.063	-0.854492	0.732422	82.6721
4.064	-1.09863	1.49536	83.3435
4.065	-1.37329	2.92969	84.7168
4.066	-1.52588	2.38037	84.0759
4.067	-1.5564	0.518799	84.137
4.068	-1.64795	0.152588	84.4116
4.069	-1.58691	1.06812	84.5947
4.07	-0.793457	1.98364	86.5173
4.071	-0.518799	4.36401	89.6606
4.072	-1.09863	4.3335	90.9119
4.073	-1.86157	1.52588	89.5386
4.074	-2.10571	-0.366211	87.2498
4.075	-1.25122	1.43433	86.4563
4.076	-1.31226	2.89917	87.4939
4.077	-1.25122	1.43433	87.8296
4.078	-1.61743	0.183105	88.623
4.079	-1.06812	2.0752	88.3789
4.08	-0.335693	3.96729	86.6699
4.081	-0.274658	2.53296	84.6252
4.082	-0.915527	0.305176	84.7473
4.083	-1.31226	0.640869	86.3953
4.084	-1.49536	2.28882	88.0432
4.085	-1.06812	2.2583	87.5854
4.086	-1.0376	0.701904	87.2803
4.087	-1.34277	0.12207	86.6394
4.088	-1.19019	0.671387	87.1277
4.089	-0.854492	2.41089	88.9282
4.09	-0.671387	4.66919	91.98
4.091	-1.7395	3.84521	93.0176
4.092	-2.04468	0.671387	90.8813
4.093	-1.70898	-0.152588	89.386
4.094	-0.976563	2.0752	89.0198
4.095	-1.25122	2.83813	89.5996
4.096	-1.61743	1.25122	90.7593
4.097	-2.16675	0.457764	91.3391
4.098	-2.16675	2.38037	90.2405
4.099	-1.46484	3.57056	88.2568
4.1	-1.06812	2.10571	86.6394
4.101	-1.12915	0.854492	87.2803
4.102	-1.58691	1.89209	88.7146
4.103	-1.61743	3.08228	89.9048
4.104	-1.77002	2.2583	88.9893
4.105	-2.13623	0.610352	89.2639
4.106	-2.47192	-0.0305176	88.9587
4.107	-1.77002	0.946045	90.1489
4.108	-1.40381	3.54004	92.7734
4.109	-1.12915	5.61523	95.4285
4.11	-2.53296	3.479	94.0552
4.111	-2.92969	0.671387	91.6138
4.112	-2.0752	1.00708	90.8203
4.113	-1.64795	2.92969	90.8813
4.114	-2.34985	2.44141	91.7053
4.115	-2.65503	0.671387	93.5669
4.116	-2.47192	1.19019	93.3533
4.117	-1.89209	3.54004	91.8274
4.118	-1.37329	3.69263	90.1489
4.119	-1.77002	2.01416	88.7451
4.12	-1.52588	1.2207	89.5386
4.121	-2.56348	2.56348	91.9189
4.122	-2.22778	3.05176	91.6748
4.123	-2.41089	1.7395	91.0339
4.124	-1.86157	0.701904	91.4917
4.125	-2.16675	1.19019	91.3391
4.126	-1.52588	2.50244	92.5293
4.127	-1.46484	4.5166	95.5505
4.128	-1.92261	4.85229	98.0225
4.129	-2.92969	2.19727	95.9473
4.13	-2.59399	0.213623	94.3604
4.131	-1.95313	2.19727	92.926
4.132	-1.12915	3.66211	93.5974
4.133	-1.92261	2.62451	94.2688
4.134	-2.41089	1.0376	95.1843
4.135	-2.71606	2.2583	94.574
4.136	-1.95313	3.93677	93.811
4.137	-1.37329	2.99072	91.6443
4.138	-1.34277	1.46484	91.9189
4.139	-1.28174	2.04468	93.1091
4.14	-2.04468	3.41797	94.6045
4.141	-1.7395	3.05176	94.5129
4.142	-2.2583	1.77002	93.811
4.143	-2.44141	1.00708	94.3298
4.144	-1.86157	1.37329	94.2383
4.145	-1.37329	2.2583	96.1609
4.146	-1.52588	4.5166	97.8699
4.147	-1.64795	4.69971	98.7854
4.148	-2.44141	2.28882	96.9543
4.149	-2.28882	1.0376	95.4895
4.15	-1.86157	2.80762	94.9402
4.151	-2.13623	3.35693	96.344
4.152	-2.62451	1.52588	96.2524
4.153	-2.50244	0.915527	97.9614
4.154	-2.13623	2.68555	96.8018
4.155	-1.43433	4.15039	95.5505
4.156	-1.31226	2.96021	93.9331
4.157	-1.19019	1.92261	94.7266
4.158	-1.7395	2.83813	95.2759
4.159	-2.0752	3.41797	96.5881
4.16	-2.31934	2.38037	95.5505
4.161	-2.0752	1.67847	96.0693
4.162	-2.28882	1.67847	96.1914
4.163	-1.52588	2.38037	96.5881
4.164	-1.34277	3.14331	98.5718
4.165	-1.28174	5.06592	101.196
4.166	-2.34985	4.36401	101.746
4.167	-2.44141	1.52588	99.3958
4.168	-1.86157	1.0376	97.8699
4.169	-1.70898	3.63159	97.3206
4.17	-1.58691	3.87573	98.3582
4.171	-2.04468	1.89209	98.2666
4.172	-2.13623	1.58691	99.0906
4.173	-2.13623	4.02832	97.9614
4.174	-1.43433	4.66919	97.1375
4.175	-1.12915	2.13623	95.0012
4.176	-1.34277	1.25122	96.4966
4.177	-1.92261	3.38745	97.6563
4.178	-1.61743	4.24194	98.6938
4.179	-1.95313	2.92969	97.3206
4.18	-1.52588	1.43433	97.6257
4.181	-2.16675	1.70898	97.4731
4.182	-1.43433	2.56348	98.2971
4.183	-1.46484	4.08936	100.769
4.184	-1.61743	5.49316	102.997
4.185	-2.71606	3.72314	102.02
4.186	-2.47192	1.25122	100.403
4.187	-1.64795	2.41089	98.3276
4.188	-1.43433	4.15039	99.2737
4.189	-1.7395	3.2959	99.7009
4.19	-2.2583	1.46484	100.861
4.191	-2.28882	2.38037	100.647
4.192	-1.67847	4.60815	99.3652
4.193	-1.31226	4.3335	97.4731
4.194	-1.40381	2.41089	96.5881
4.195	-1.25122	2.13623	97.8088
4.196	-1.64795	3.66211	99.1211
4.197	-1.95313	3.60107	99.5178
4.198	-2.0752	1.86157	98.5107
4.199	-1.98364	1.25122	99.1516
4.2	-1.80054	1.67847	99.1821
4.201	-1.43433	2.80762	100.403
4.202	-1.00708	4.85229	102.875
4.203	-1.61743	5.79834	104.767
4.204	-2.7771	2.83813	103.027
4.205	-2.41089	0.671387	101.257
4.206	-1.70898	2.13623	100.647
4.207	-1.40381	4.15039	100.983
4.208	-1.5564	2.50244	101.746
4.209	-2.01416	1.00708	102.539
4.21	-1.80054	2.62451	101.532
4.211	-1.5564	4.69971	100.677
4.212	-1.2207	3.41797	98.9075
4.213	-1.64795	1.25122	98.5413
4.214	-1.31226	1.80054	99.9451
4.215	-1.80054	3.60107	101.44
4.216	-1.58691	3.08228	100.494
4.217	-1.80054	1.92261	100.433
4.218	-1.7395	1.34277	100.861
4.219	-2.0752	1.95313	101.074
4.22	-1.64795	2.47192	102.966
4.221	-1.37329	4.3335	105.865
4.222	-1.46484	4.88281	107.117
4.223	-2.16675	2.47192	105.194
4.224	-2.0752	1.00708	103.516
4.225	-1.19019	3.02124	102.264
4.226	-1.86157	3.41797	103.79
4.227	-2.16675	1.80054	103.729
4.228	-2.41089	0.671387	104.919
4.229	-2.10571	3.17383	104.187
4.23	-1.31226	4.27246	102.325
4.231	-0.640869	2.99072	100.555
4.232	-1.0376	1.80054	101.013
4.233	-1.46484	3.05176	102.509
4.234	-1.92261	3.96729	103.21
4.235	-1.70898	2.89917	103.119
4.236	-1.95313	1.37329	102.783
4.237	-2.13623	1.37329	103.027
4.238	-1.34277	1.92261	103.607
4.239	-1.40381	3.44849	105.652
4.24	-1.37329	5.85938	108.49
4.241	-2.0752	5.24902	109.283
4.242	-2.96021	1.49536	107.086
4.243	-2.13623	0.854492	105.408
4.244	-1.77002	3.14331	105.225
4.245	-1.37329	3.08228	105.896
4.246	-2.04468	1.95313	106.293
4.247	-1.95313	1.83105	107.056
4.248	-1.67847	3.78418	105.621
4.249	-1.40381	4.63867	103.973
4.25	-1.25122	2.68555	102.112
4.251	-1.25122	1.64795	103.21
4.252	-1.95313	2.68555	104.34
4.253	-2.04468	3.72314	105.56
4.254	-1.86157	2.86865	104.553
4.255	-1.67847	1.80054	105.042
4.256	-2.28882	1.70898	104.523
4.257	-1.40381	1.92261	105.865
4.258	-1.58691	3.66211	108.368
4.259	-1.67847	5.95093	111.603
4.26	-2.62451	4.30298	110.931
4.261	-2.99072	1.43433	108.337
4.262	-1.70898	1.52588	106.476
4.263	-1.52588	4.30298	106.903
4.264	-1.49536	3.479	107.666
4.265	-2.47192	1.43433	108.398
4.266	-2.50244	1.86157	109.222
4.267	-1.58691	4.5166	107.605
4.268	-1.28174	4.3335	105.316
4.269	-1.2207	2.31934	104.34
4.27	-1.28174	2.2583	105.408
4.271	-2.0752	3.69263	107.269
4.272	-2.28882	3.96729	107.3
4.273	-2.10571	2.19727	107.056
4.274	-2.0752	1.09863	107.025
4.275	-1.86157	1.37329	107.574
4.276	-1.46484	2.47192	109.436
4.277	-1.2207	5.21851	112.457
4.278	-1.77002	6.19507	114.319
4.279	-2.7771	3.23486	112.61
4.28	-2.96021	0.640869	109.558
4.281	-1.86157	1.89209	108.368
4.282	-1.70898	4.08936	109.65
4.283	-2.2583	3.02124	110.504
4.284	-2.71606	1.37329	111.481
4.285	-1.95313	3.26538	111.206
4.286	-1.46484	5.09644	109.375
4.287	-1.0376	3.8147	106.873
4.288	-1.5564	1.70898	107.269
4.289	-1.64795	2.31934	108.887
4.29	-2.01416	3.84521	110.565
4.291	-2.38037	3.72314	110.565
4.292	-2.0752	2.04468	109.406
4.293	-2.04468	1.61743	109.863
4.294	-2.13623	2.2583	110.077
4.295	-1.80054	3.20435	111.969
4.296	-1.64795	5.43213	114.685
4.297	-2.0752	5.00488	115.387
4.298	-2.68555	2.04468	112.854
4.299	-2.41089	1.12915	111.237
4.3	-1.61743	3.35693	110.687
4.301	-1.64795	4.39453	112.183
4.302	-2.19727	2.56348	112.793
4.303	-2.53296	1.43433	113.281
4.304	-2.53296	3.57056	112.122
4.305	-2.04468	4.69971	110.748
4.306	-1.52588	3.11279	108.978
4.307	-1.06812	2.2583	109.985
4.308	-1.2207	3.32642	111.206
4.309	-2.04468	4.76074	111.572
4.31	-2.59399	3.54004	110.748
4.311	-2.19727	1.92261	110.931
4.312	-2.53296	1.58691	111.633
4.313	-2.01416	2.71606	112.305
4.314	-1.28174	4.08936	114.532
4.315	-1.43433	5.5542	115.967
4.316	-2.41089	4.45557	115.997
4.317	-2.47192	2.28882	113.525
4.318	-1.83105	2.31934	111.969
4.319	-2.01416	4.54712	112.885
4.32	-2.38037	3.90625	114.197
4.321	-2.74658	1.67847	113.953
4.322	-2.50244	2.19727	114.105
4.323	-2.10571	4.88281	113.403
4.324	-1.58691	5.21851	111.542
4.325	-1.70898	2.7771	110.535
4.326	-1.25122	1.95313	111.908
4.327	-2.41089	3.96729	112.64
4.328	-2.56348	4.45557	113.129
4.329	-2.7771	2.65503	111.847
4.33	-2.16675	1.5564	112.946
4.331	-2.50244	3.38745	112.64
4.332	-2.22778	4.3335	114.166
4.333	-1.80054	4.54712	115.875
4.334	-2.0752	4.82178	117.981
4.335	-3.14331	3.96729	117.31
4.336	-3.05176	2.31934	114.96
4.337	-1.98364	2.65503	113.983
4.338	-1.86157	4.54712	114.777
4.339	-2.56348	3.96729	115.54
4.34	-2.96021	2.44141	115.112
4.341	-2.7771	3.05176	114.899
4.342	-2.34985	4.66919	114.532
4.343	-1.70898	4.45557	112.854
4.344	-1.7395	2.31934	112.854
4.345	-1.83105	2.99072	113.647
4.346	-2.16675	4.60815	115.021
4.347	-2.10571	4.24194	114.502
4.348	-2.38037	2.62451	113.708
4.349	-2.01416	2.10571	114.838
4.35	-2.83813	2.92969	114.532
4.351	-2.38037	3.05176	115.662
4.352	-1.98364	4.88281	118.011
4.353	-1.89209	5.76782	119.781
4.354	-2.50244	3.75366	117.92
4.355	-2.28882	2.2583	116.364
4.356	-1.92261	3.38745	116.119
4.357	-1.89209	4.27246	116.638
4.358	-2.59399	2.89917	117.31
4.359	-2.74658	2.01416	117.523
4.36	-2.47192	3.66211	116.974
4.361	-1.7395	5.43213	116.028
4.362	-1.43433	4.02832	114.227
4.363	-1.34277	2.80762	113.953
4.364	-1.77002	3.41797	115.509
4.365	-1.64795	4.45557	116.394
4.366	-2.62451	3.54004	115.692
4.367	-1.95313	2.31934	116.333
4.368	-2.50244	2.65503	116.669
4.369	-1.98364	3.14331	117.004
4.37	-1.77002	3.87573	118.622
4.371	-1.19019	5.85938	121.674
4.372	-2.28882	5.88989	121.887
4.373	-2.74658	3.20435	120.758
4.374	-2.59399	1.67847	118.958
4.375	-1.7395	3.75366	118.408
4.376	-2.04468	4.94385	119.72
4.377	-2.2583	3.44849	119.568
4.378	-2.31934	2.41089	119.781
4.379	-2.34985	4.21143	119.202
4.38	-1.58691	5.46265	118.652
4.381	-1.95313	3.8147	115.753
4.382	-1.86157	2.19727	116.486
4.383	-2.28882	3.38745	118.103
4.384	-2.04468	4.48608	118.805
4.385	-2.34985	4.05884	118.195
4.386	-2.04468	2.71606	118.561
4.387	-2.2583	1.95313	118.835
4.388	-2.0752	2.65503	118.958
4.389	-1.80054	4.05884	121.613
4.39	-1.52588	6.50024	124.298
4.391	-2.44141	5.49316	124.023
4.392	-2.44141	2.92969	122.406
4.393	-2.34985	2.50244	119.934
4.394	-2.01416	3.8147	119.904
4.395	-2.2583	4.11987	120.819
4.396	-2.89917	2.22778	121.49
4.397	-2.56348	2.19727	121.521
4.398	-2.56348	4.39453	121.185
4.399	-1.70898	5.09644	118.988
4.4	-1.52588	3.63159	117.126
4.401	-1.49536	3.02124	118.317
4.402	-2.47192	3.96729	119.232
4.403	-2.19727	4.39453	119.843
4.404	-2.41089	3.08228	119.537
4.405	-2.22778	2.10571	119.904
4.406	-2.38037	2.01416	120.483
4.407	-1.80054	2.7771	121.277
4.408	-1.61743	4.85229	124.39
4.409	-1.89209	7.01904	126.373
4.41	-3.02124	4.60815	125.58
4.411	-3.11279	1.77002	122.681
4.412	-2.28882	2.56348	121.826
4.413	-1.89209	4.63867	122.65
4.414	-1.98364	3.96729	122.894
4.415	-2.41089	2.50244	124.207
4.416	-2.50244	3.2959	124.176
4.417	-2.2583	5.12695	122.314
4.418	-2.04468	4.54712	120.972
4.419	-1.95313	2.68555	120.117
4.42	-1.92261	3.02124	121.155
4.421	-2.74658	4.30298	122.498
4.422	-2.13623	3.9978	122.681
4.423	-2.28882	3.41797	121.643
4.424	-2.28882	2.56348	122.467
4.425	-2.62451	2.68555	122.467
4.426	-1.95313	2.89917	124.451
4.427	-1.83105	5.37109	127.625
4.428	-1.95313	6.65283	129.852
4.429	-2.83813	3.9978	127.716
4.43	-2.41089	1.67847	125.031
4.431	-2.04468	3.57056	124.42
4.432	-1.98364	5.06592	125.153
4.433	-2.53296	3.32642	125.427
4.434	-2.74658	1.5564	126.617
4.435	-2.65503	3.479	126.282
4.436	-1.95313	5.76782	124.878
4.437	-1.31226	4.39453	122.162
4.438	-1.12915	2.80762	122.62
4.439	-1.7395	3.69263	123.81
4.44	-2.38037	4.66919	125.183
4.441	-2.62451	3.90625	124.603
4.442	-2.2583	2.50244	124.756
4.443	-2.44141	2.31934	125.183
4.444	-2.13623	2.59399	125.702
4.445	-1.46484	3.63159	127.625
4.446	-1.61743	6.22559	129.944
4.447	-2.19727	5.76782	130.371
4.448	-2.53296	2.71606	127.411
4.449	-2.53296	2.13623	125.946
4.45	-1.95313	4.21143	126.282
4.451	-2.13623	4.57764	127.411
4.452	-2.38037	2.71606	127.594
4.453	-2.2583	2.56348	128.387
4.454	-2.01416	5.43213	127.167
4.455	-1.83105	5.37109	125.732
4.456	-1.86157	3.14331	123.871
4.457	-1.86157	2.86865	125.305
4.458	-2.7771	4.39453	126.648
4.459	-2.44141	4.76074	126.495
4.46	-2.59399	3.41797	126.129
4.461	-2.2583	2.99072	126.343
4.462	-2.38037	3.66211	126.801
4.463	-2.41089	3.72314	127.625
4.464	-1.64795	4.08936	129.517
4.465	-1.61743	6.40869	133.087
4.466	-2.86865	5.64575	132.629
4.467	-2.83813	2.50244	129.791
4.468	-2.01416	2.96021	128.143
4.469	-1.46484	5.7373	128.906
4.47	-2.13623	5.31006	129.395
4.471	-2.74658	2.65503	129.547
4.472	-2.59399	2.74658	129.639
4.473	-2.19727	5.5542	129.059
4.474	-1.64795	5.85938	127.411
4.475	-1.5564	3.63159	126.068
4.476	-1.19019	3.26538	127.441
4.477	-2.13623	5.00488	128.479
4.478	-2.34985	5.37109	128.723
4.479	-2.47192	3.50952	127.808
4.48	-2.41089	2.44141	128.693
4.481	-2.41089	3.54004	128.815
4.482	-2.16675	3.72314	130.035
4.483	-1.64795	5.49316	132.05
4.484	-1.83105	6.74438	133.942
4.485	-2.92969	5.24902	133.575
4.486	-3.05176	2.44141	130.28
4.487	-2.0752	3.17383	130.188
4.488	-2.2583	5.12695	130.981
4.489	-2.74658	4.57764	131.592
4.49	-2.71606	2.31934	132.019
4.491	-2.2583	4.3335	131.622
4.492	-1.86157	6.22559	130.402
4.493	-1.52588	5.49316	128.082
4.494	-1.7395	2.96021	127.991
4.495	-1.70898	3.35693	129.15
4.496	-2.86865	4.97437	130.951
4.497	-2.86865	4.45557	129.913
4.498	-2.31934	3.11279	130.066
4.499	-2.44141	3.17383	130.89
4.5	-2.41089	3.35693	131.042
4.501	-2.10571	4.36401	132.233
4.502	-1.64795	5.67627	134.918
4.503	-2.2583	6.13403	136.658
4.504	-3.17383	4.21143	134.735
4.505	-2.7771	2.38037	133.026
4.506	-1.86157	3.90625	131.897
4.507	-2.19727	5.64575	133.423
4.508	-2.31934	4.02832	133.698
4.509	-3.02124	2.68555	133.759
4.51	-2.59399	3.9978	133.453
4.511	-1.64795	5.98145	132.233
4.512	-1.52588	4.85229	130.249
4.513	-1.80054	3.32642	130.28
4.514	-2.04468	4.05884	131.897
4.515	-2.44141	5.61523	132.599
4.516	-2.65503	4.54712	132.019
4.517	-2.41089	3.14331	132.538
4.518	-2.65503	2.65503	132.843
4.519	-2.50244	3.41797	133.453
4.52	-2.19727	4.39453	135.345
4.521	-1.70898	6.80542	138.733
4.522	-2.04468	6.5918	138.763
4.523	-2.62451	4.36401	136.841
4.524	-2.47192	3.08228	134.979
4.525	-1.89209	4.5166	134.186
4.526	-2.65503	4.82178	135.925
4.527	-2.47192	3.23486	135.895
4.528	-2.59399	3.14331	136.719
4.529	-2.2583	5.34058	135.284
4.53	-1.64795	6.40869	133.698
4.531	-1.31226	4.85229	131.927
4.532	-1.70898	3.66211	132.263
4.533	-2.31934	4.27246	134.094
4.534	-2.56348	5.12695	134.888
4.535	-2.7771	4.24194	134.43
4.536	-2.38037	3.11279	135.071
4.537	-2.50244	3.08228	135.254
4.538	-1.83105	3.63159	135.986
4.539	-1.67847	5.12695	137.848
4.54	-1.34277	7.1106	140.991
4.541	-2.74658	5.79834	139.984
4.542	-2.96021	3.23486	137.97
4.543	-2.56348	3.26538	136.78
4.544	-2.04468	5.0354	136.841
4.545	-2.19727	5.12695	137.512
4.546	-2.80762	3.41797	138.428
4.547	-2.56348	3.54004	138.184
4.548	-2.83813	5.24902	137.146
4.549	-2.16675	5.43213	135.681
4.55	-1.98364	4.30298	134.308
4.551	-2.01416	3.96729	135.01
4.552	-2.44141	5.12695	136.261
4.553	-2.38037	5.24902	136.322
4.554	-2.59399	4.05884	135.925
4.555	-2.86865	3.35693	136.902
4.556	-3.05176	3.14331	137.115
4.557	-2.34985	3.32642	138.184
4.558	-1.98364	5.49316	141.51
4.559	-2.10571	7.26318	143.341
4.56	-3.08228	5.61523	141.632
4.561	-2.86865	3.23486	139.618
4.562	-2.31934	4.11987	138.245
4.563	-2.50244	5.49316	139.496
4.564	-2.62451	3.93677	139.709
4.565	-2.86865	2.59399	140.717
4.566	-2.68555	4.36401	140.259
4.567	-2.13623	6.43921	139.465
4.568	-1.77002	5.27954	136.658
4.569	-1.34277	3.87573	136.444
4.57	-1.89209	4.48608	137.848
4.571	-2.50244	5.5542	138.367
4.572	-2.53296	4.48608	138.702
4.573	-2.56348	3.479	138.214
4.574	-2.59399	3.35693	139.282
4.575	-2.38037	3.479	139.221
4.576	-1.80054	3.90625	141.083
4.577	-1.98364	6.7749	143.921
4.578	-2.2583	7.41577	146.149
4.579	-3.11279	4.05884	143.311
4.58	-2.7771	2.28882	141.296
4.581	-2.19727	4.60815	141.327
4.582	-1.95313	5.95093	141.479
4.583	-2.31934	4.11987	142.029
4.584	-2.31934	3.23486	143.066
4.585	-2.68555	5.58472	142.059
4.586	-2.28882	6.34766	140.35
4.587	-1.67847	4.57764	138.55
4.588	-1.64795	3.20435	139.435
4.589	-2.10571	4.69971	140.167
4.59	-2.41089	5.64575	141.754
4.591	-2.53296	4.48608	140.503
4.592	-2.19727	3.75366	140.9
4.593	-2.74658	3.44849	141.907
4.594	-2.28882	3.35693	141.815
4.595	-1.95313	4.02832	143.738
4.596	-1.95313	7.04956	146.545
4.597	-1.86157	6.31714	146.21
4.598	-2.38037	3.87573	143.341
4.599	-1.89209	3.479	142.578
4.6	-1.67847	5.70679	142.334
4.601	-2.04468	5.37109	143.768
4.602	-2.59399	3.26538	143.829
4.603	-2.7771	3.50952	144.379
4.604	-2.65503	5.79834	143.402
4.605	-2.01416	6.28662	141.937
4.606	-1.64795	4.08936	140.411
4.607	-1.34277	4.30298	141.388
4.608	-2.56348	5.43213	142.548
4.609	-2.62451	5.27954	141.937
4.61	-2.83813	3.8147	141.846
4.611	-2.71606	3.78418	142.426
4.612	-2.89917	3.9978	142.822
4.613	-1.83105	4.02832	144.073
4.614	-1.61743	5.12695	146.21
4.615	-1.77002	7.50732	148.865
4.616	-2.80762	6.2561	148.163
4.617	-2.92969	2.89917	145.355
4.618	-2.38037	3.54004	144.379
4.619	-2.13623	6.16455	145.02
4.62	-2.38037	4.94385	145.691
4.621	-2.74658	3.23486	144.958
4.622	-2.34985	4.42505	146.24
4.623	-2.22778	7.17163	144.531
4.624	-1.98364	5.79834	142.548
4.625	-1.95313	3.54004	142.273
4.626	-1.92261	4.27246	143.555
4.627	-2.50244	5.7373	144.379
4.628	-2.34985	5.15747	144.012
4.629	-2.0752	3.84521	143.585
4.63	-2.44141	4.05884	144.745
4.631	-2.59399	4.08936	144.409
4.632	-1.92261	3.66211	144.867
4.633	-1.98364	5.7373	147.919
4.634	-2.28882	7.53784	150.421
4.635	-2.99072	4.57764	148.102
4.636	-2.65503	2.31934	145.752
4.637	-1.98364	4.45557	145.66
4.638	-1.86157	6.68335	146.332
4.639	-2.28882	4.27246	146.79
4.64	-3.11279	2.53296	147.247
4.641	-2.59399	4.42505	147.156
4.642	-2.28882	6.74438	146.027
4.643	-1.61743	5.12695	143.616
4.644	-1.67847	3.35693	143.646
4.645	-2.13623	4.66919	145.203
4.646	-2.68555	6.16455	146.057
4.647	-3.02124	4.85229	145.386
4.648	-2.80762	3.60107	145.355
4.649	-3.05176	3.87573	146.637
4.65	-2.92969	4.08936	146.912
4.651	-2.13623	3.72314	147.827
4.652	-1.70898	6.28662	150.665
4.653	-2.44141	7.78198	151.611
4.654	-2.74658	4.91333	149.292
4.655	-2.59399	3.08228	147.614
4.656	-2.2583	4.82178	147.369
4.657	-2.59399	6.19507	149.353
4.658	-2.68555	4.36401	149.445
4.659	-2.50244	3.44849	149.597
4.66	-2.50244	5.7373	148.682
4.661	-2.0752	6.86646	147.919
4.662	-1.86157	4.57764	145.508
4.663	-1.83105	3.479	146.423
4.664	-2.28882	5.24902	148.041
4.665	-2.59399	5.92041	147.736
4.666	-2.62451	4.54712	147.034
4.667	-2.2583	4.08936	147.369
4.668	-2.31934	4.76074	148.743
4.669	-2.19727	4.73022	148.56
4.67	-1.83105	4.73022	150.787
4.671	-1.83105	7.44629	154.48
4.672	-2.44141	7.2937	155.518
4.673	-2.80762	3.90625	152.588
4.674	-2.34985	3.14331	150.452
4.675	-1.5564	5.79834	150.482
4.676	-1.92261	6.50024	151.459
4.677	-2.68555	3.84521	151.276
4.678	-2.44141	3.41797	151.794
4.679	-2.41089	6.10352	151.276
4.68	-1.58691	7.01904	149.384
4.681	-1.61743	4.69971	147.186
4.682	-1.77002	4.11987	148.132
4.683	-2.10571	5.61523	149.75
4.684	-2.62451	6.37817	150.238
4.685	-2.74658	4.69971	149.75
4.686	-2.65503	3.60107	150.36
4.687	-2.7771	3.63159	151.001
4.688	-2.10571	3.96729	151.062
4.689	-1.70898	5.76782	153.931
4.69	-1.52588	8.88062	156.525
4.691	-2.83813	7.59888	156.25
4.692	-2.99072	4.05884	153.107
4.693	-2.53296	3.54004	152.191
4.694	-2.34985	5.7373	152.771
4.695	-2.31934	5.67627	153.717
4.696	-3.20435	3.72314	154.144
4.697	-2.41089	4.21143	154.388
4.698	-2.50244	6.98853	152.771
4.699	-1.95313	6.83594	151.001
4.7	-1.92261	4.76074	148.895
4.701	-2.47192	4.66919	150.94
4.702	-2.92969	5.5542	152.008
4.703	-2.80762	5.76782	151.855
4.704	-2.71606	4.63867	151.825
4.705	-2.47192	4.18091	152.405
4.706	-2.92969	4.24194	153.229
4.707	-2.16675	4.42505	154.358
4.708	-1.86157	6.31714	157.776
4.709	-2.13623	8.42285	159.76
4.71	-3.50952	5.82886	157.654
4.711	-2.96021	3.41797	154.999
4.712	-2.2583	4.60815	154.205
4.713	-2.47192	6.46973	154.999
4.714	-2.31934	5.43213	155.548
4.715	-2.86865	3.75366	156.677
4.716	-2.22778	4.97437	155.945
4.717	-2.41089	6.7749	154.968
4.718	-2.10571	5.49316	152.74
4.719	-2.22778	4.11987	152.466
4.72	-1.95313	5.00488	154.053
4.721	-2.59399	6.37817	154.938
4.722	-2.31934	5.46265	153.961
4.723	-2.68555	4.24194	154.144
4.724	-2.41089	3.84521	154.846
4.725	-2.53296	3.96729	155.457
4.726	-1.98364	4.66919	157.227
4.727	-1.31226	7.23267	161.224
4.728	-1.95313	7.96509	161.835
4.729	-2.71606	5.24902	159.821
4.73	-2.59399	3.54004	157.715
4.731	-1.89209	5.61523	157.166
4.732	-2.2583	6.40869	158.112
4.733	-2.2583	4.42505	158.386
4.734	-2.44141	3.75366	159.576
4.735	-2.47192	5.95093	157.867
4.736	-1.7395	7.59888	156.83
4.737	-1.37329	6.073	154.633
4.738	-1.46484	4.45557	155.212
4.739	-2.19727	5.37109	156.677
4.74	-2.56348	5.70679	157.104
4.741	-2.92969	5.21851	156.586
4.742	-2.56348	4.15039	157.257
4.743	-2.53296	4.27246	157.867
4.744	-1.70898	4.42505	158.478
4.745	-1.67847	5.82886	160.278
4.746	-1.58691	7.56836	163.116
4.747	-2.41089	7.14111	162.354
4.748	-3.05176	4.36401	160.034
4.749	-2.28882	4.30298	158.539
4.75	-2.01416	6.073	159.088
4.751	-2.01416	6.04248	160.004
4.752	-2.62451	4.15039	160.309
4.753	-2.65503	4.45557	160.126
4.754	-2.86865	6.68335	159.027
4.755	-1.86157	6.19507	158.142
4.756	-2.01416	4.45557	156.219
4.757	-1.7395	4.60815	157.959
4.758	-2.38037	6.16455	158.264
4.759	-2.19727	6.10352	158.081
4.76	-2.65503	5.18799	157.41
4.761	-2.59399	4.5166	158.813
4.762	-2.68555	4.3335	158.783
4.763	-1.98364	4.39453	159.943
4.764	-1.89209	5.64575	162.598
4.765	-1.92261	8.17871	165.192
4.766	-2.7771	6.86646	164.154
4.767	-2.31934	3.60107	161.591
4.768	-2.10571	4.36401	160.034
4.769	-2.19727	7.04956	160.797
4.77	-2.50244	5.64575	161.865
4.771	-2.86865	3.57056	161.377
4.772	-2.56348	4.57764	162.018
4.773	-2.19727	7.59888	160.187
4.774	-1.46484	6.92749	159.058
4.775	-1.52588	4.63867	157.684
4.776	-1.64795	4.97437	159.76
4.777	-2.59399	6.19507	160.492
4.778	-2.47192	5.82886	160.706
4.779	-2.56348	4.45557	160.187
4.78	-2.68555	4.48608	161.041
4.781	-2.44141	4.88281	161.896
4.782	-1.77002	4.82178	162.598
4.783	-1.43433	6.7749	165.344
4.784	-2.13623	8.69751	167.053
4.785	-2.7771	6.10352	165.405
4.786	-2.7771	3.63159	162.903
4.787	-2.2583	5.18799	163.239
4.788	-2.13623	7.08008	164.063
4.789	-2.16675	5.31006	164.368
4.79	-2.2583	4.11987	164.642
4.791	-2.2583	6.04248	163.91
4.792	-2.22778	7.53784	162.506
4.793	-1.77002	5.85938	161.163
4.794	-1.92261	4.57764	161.224
4.795	-2.22778	5.95093	162.292
4.796	-2.0752	6.86646	163.208
4.797	-2.2583	5.58472	162.415
4.798	-2.22778	4.85229	162.384
4.799	-2.62451	5.27954	164.001
4.8	-2.2583	4.88281	163.879
4.801	-2.38037	4.76074	165.222
4.802	-1.7395	7.26318	168.213
4.803	-2.22778	8.17871	168.243
4.804	-2.53296	5.37109	166.473
4.805	-2.16675	4.57764	164.642
4.806	-1.80054	6.83594	164.825
4.807	-2.28882	6.80542	165.344
4.808	-2.74658	4.66919	165.253
4.809	-2.74658	3.96729	166.351
4.81	-2.99072	6.46973	165.375
4.811	-1.61743	7.17163	164.642
4.812	-1.67847	5.85938	162.598
4.813	-1.46484	5.27954	163.086
4.814	-2.53296	6.43921	163.971
4.815	-2.41089	6.53076	163.94
4.816	-2.62451	5.15747	163.483
4.817	-2.7771	5.06592	164.856
4.818	-2.80762	5.06592	165.253
4.819	-2.19727	4.76074	165.588
4.82	-1.34277	5.67627	167.786
4.821	-1.5564	8.69751	171.478
4.822	-2.0752	8.48389	171.875
4.823	-2.65503	4.85229	169.861
4.824	-2.89917	4.02832	167.847
4.825	-2.50244	6.37817	168.152
4.826	-2.50244	6.50024	168.182
4.827	-2.83813	4.57764	167.816
4.828	-2.62451	4.88281	168.854
4.829	-2.47192	7.35474	167.755
4.83	-1.70898	7.65991	165.833
4.831	-2.04468	5.61523	164.001
4.832	-1.83105	4.91333	165.1
4.833	-2.83813	6.10352	166.107
4.834	-2.65503	6.2561	167.206
4.835	-2.71606	5.34058	166.534
4.836	-2.47192	5.0354	167.694
4.837	-2.53296	4.88281	167.816
4.838	-2.0752	4.3335	168.182
4.839	-1.83105	5.98145	170.898
4.84	-1.7395	9.0332	173.92
4.841	-2.83813	8.02612	173.492
4.842	-2.86865	4.63867	170.563
4.843	-2.41089	4.82178	169.525
4.844	-1.89209	6.80542	169.708
4.845	-2.34985	6.5918	170.227
4.846	-2.59399	4.45557	171.417
4.847	-2.62451	5.24902	171.234
4.848	-2.22778	6.7749	170.593
4.849	-1.67847	6.95801	168.213
4.85	-1.7395	5.64575	166.656
4.851	-2.04468	5.82886	167.694
4.852	-2.50244	6.86646	168.945
4.853	-2.38037	6.28662	169.098
4.854	-2.59399	5.37109	168.488
4.855	-2.74658	4.91333	170.593
4.856	-2.50244	4.48608	170.197
4.857	-1.86157	4.76074	172.241
4.858	-1.31226	7.50732	175.323
4.859	-1.43433	9.64355	177.002
4.86	-2.59399	7.23267	175.385
4.861	-2.62451	4.73022	172.729
4.862	-2.16675	5.43213	171.753
4.863	-2.41089	6.89697	172.821
4.864	-2.28882	5.64575	173.401
4.865	-2.19727	4.57764	174.194
4.866	-2.59399	6.31714	173.157
4.867	-1.70898	8.08716	172.302
4.868	-1.86157	7.08008	169.495
4.869	-1.52588	5.15747	169.891
4.87	-2.50244	5.7373	170.959
4.871	-2.38037	6.92749	172.424
4.872	-2.19727	6.10352	171.448
4.873	-2.31934	5.40161	171.692
4.874	-2.47192	5.43213	172.791
4.875	-1.95313	5.64575	173.309
4.876	-1.89209	5.85938	175.476
4.877	-1.58691	8.17871	178.925
4.878	-1.92261	8.88062	180.206
4.879	-2.38037	5.40161	177.063
4.88	-2.28882	3.9978	174.225
4.881	-1.80054	6.40869	174.042
4.882	-1.95313	7.75146	174.866
4.883	-2.2583	5.67627	175.201
4.884	-2.34985	4.5166	176.239
4.885	-2.96021	6.92749	174.774
4.886	-1.86157	7.87354	173.37
4.887	-1.70898	5.88989	171.082
4.888	-1.37329	5.15747	172.119
4.889	-2.0752	6.71387	173.431
4.89	-2.28882	7.2937	174.53
4.891	-3.11279	5.70679	173.004
4.892	-2.65503	4.88281	174.133
4.893	-3.26538	5.27954	174.988
4.894	-2.22778	5.12695	175.385
4.895	-1.5564	6.10352	177.368
4.896	-1.46484	8.54492	179.779
4.897	-2.2583	8.05664	178.68
4.898	-2.13623	5.24902	175.934
4.899	-2.0752	4.5166	175.018
4.9	-2.13623	6.71387	175.385
4.901	-2.2583	6.74438	176.849
4.902	-2.65503	4.60815	176.483
4.903	-2.50244	5.21851	176.239
4.904	-2.56348	7.65991	176.117
4.905	-1.83105	7.90405	173.828
4.906	-1.5564	5.61523	172.943
4.907	-1.7395	5.70679	174.286
4.908	-2.65503	7.14111	175.507
4.909	-2.62451	6.65283	175.079
4.91	-2.7771	5.24902	174.835
4.911	-2.56348	5.5542	176.392
4.912	-2.89917	6.22559	177.216
4.913	-1.95313	5.58472	178.192
4.914	-2.2583	6.04248	179.291
4.915	-2.19727	8.45337	182.037
4.916	-2.56348	7.53784	180.756
4.917	-2.56348	4.91333	178.04
4.918	-2.31934	5.0354	176.91
4.919	-2.13623	7.56836	178.406
4.92	-2.53296	7.2937	178.345
4.921	-2.62451	4.82178	178.101
4.922	-2.71606	5.37109	178.101
4.923	-2.38037	7.84302	177.185
4.924	-1.80054	7.35474	176.27
4.925	-1.77002	5.00488	175.232
4.926	-1.64795	5.43213	176.605
4.927	-2.71606	7.72095	177.643
4.928	-2.22778	7.17163	176.971
4.929	-2.59399	5.43213	175.69
4.93	-2.47192	5.40161	177.612
4.931	-2.44141	5.58472	178.619
4.932	-2.50244	5.24902	178.925
4.933	-1.95313	6.86646	182.465
4.934	-1.67847	9.00269	183.38
4.935	-2.28882	6.5918	181.58
4.936	-1.70898	4.54712	178.406
4.937	-1.64795	6.28662	179.291
4.938	-2.28882	7.2937	179.108
4.939	-2.56348	5.70679	179.413
4.94	-2.59399	4.57764	179.993
4.941	-2.41089	6.68335	179.321
4.942	-2.16675	7.84302	178.253
4.943	-1.64795	6.13403	176.819
4.944	-1.52588	5.46265	176.91
4.945	-2.04468	6.56128	178.375
4.946	-2.44141	6.83594	178.558
4.947	-2.83813	5.64575	178.162
4.948	-2.34985	5.15747	178.467
4.949	-2.74658	5.85938	180.206
4.95	-2.13623	5.76782	179.382
4.951	-1.64795	5.88989	181.427
4.952	-1.95313	8.30078	184.631
4.953	-2.28882	8.63647	184.814
4.954	-2.59399	5.34058	182.404
4.955	-2.71606	4.27246	181.274
4.956	-2.28882	6.98853	181.183
4.957	-2.22778	7.78198	182.22
4.958	-2.41089	5.37109	181.58
4.959	-2.59399	5.43213	181.854
4.96	-2.71606	7.72095	181.213
4.961	-2.0752	7.8125	179.413
4.962	-1.92261	5.49316	178.131
4.963	-2.04468	5.34058	179.321
4.964	-2.41089	6.98853	180.206
4.965	-2.2583	7.23267	180.298
4.966	-2.31934	5.98145	179.962
4.967	-2.65503	5.58472	180.664
4.968	-2.7771	5.67627	181.58
4.969	-2.34985	5.0354	181.854
4.97	-1.77002	6.28662	184.235
4.971	-1.70898	9.73511	188.232
4.972	-2.13623	8.54492	187.897
4.973	-2.53296	4.88281	184.204
4.974	-2.47192	5.09644	183.289
4.975	-1.7395	7.96509	183.624
4.976	-2.50244	7.08008	183.99
4.977	-2.74658	4.11987	184.265
4.978	-2.80762	5.24902	184.937
4.979	-2.50244	8.27026	183.411
4.98	-1.25122	7.90405	181.396
4.981	-1.64795	5.98145	179.657
4.982	-1.52588	6.50024	180.786
4.983	-2.74658	7.26318	181.915
4.984	-2.44141	6.56128	182.8
4.985	-2.80762	5.5542	182.098
4.986	-2.53296	5.46265	184.265
4.987	-2.83813	5.31006	184.021
4.988	-1.92261	5.43213	184.906
4.989	-1.80054	7.38525	187.347
4.99	-1.95313	9.94873	189.636
4.991	-3.35693	7.93457	188.171
4.992	-3.05176	5.12695	186.035
4.993	-2.41089	5.79834	185.12
4.994	-2.04468	7.53784	185.822
4.995	-2.28882	6.68335	186.584
4.996	-2.68555	5.09644	186.798
4.997	-2.56348	6.74438	186.523
4.998	-2.92969	8.08716	185.577
4.999	-1.98364	7.35474	183.136
5	-2.10571	5.43213	182.495
5.001	-2.62451	6.56128	184.082
5.002	-2.86865	7.26318	184.662
5.003	-2.16675	6.95801	184.387
5.004	-2.62451	6.28662	184.204
5.005	-2.65503	6.46973	185.791
5.006	-2.83813	5.67627	186.493
5.007	-2.22778	5.37109	187.408
5.008	-2.13623	7.99561	191.833
5.009	-1.86157	9.94873	193.512
5.01	-3.02124	7.41577	191.071
5.011	-2.56348	5.0354	188.873
5.012	-2.04468	6.83594	187.836
5.013	-1.95313	7.8125	188.812
5.014	-2.65503	5.88989	188.538
5.015	-3.05176	5.06592	189.85
5.016	-2.89917	7.01904	189.087
5.017	-2.62451	8.27026	187.897
5.018	-1.25122	6.89697	185.699
5.019	-1.2207	6.28662	185.059
5.02	-1.86157	7.23267	186.92
5.021	-2.53296	7.47681	186.981
5.022	-2.62451	6.40869	187.286
5.023	-2.86865	5.5542	187.347
5.024	-3.02124	5.88989	188.843
5.025	-2.10571	5.67627	188.812
5.026	-1.92261	6.2561	190.674
5.027	-2.10571	9.33838	194.672
5.028	-2.19727	9.73511	194.763
5.029	-3.02124	5.88989	191.62
5.03	-2.59399	4.82178	189.484
5.031	-2.53296	7.1106	190.613
5.032	-2.68555	7.56836	191.071
5.033	-2.53296	5.15747	191.284
5.034	-2.83813	5.88989	192.657
5.035	-2.38037	8.27026	190.643
5.036	-2.41089	8.45337	188.599
5.037	-2.10571	6.19507	187.592
5.038	-1.98364	5.95093	188.385
5.039	-2.83813	7.41577	189.789
5.04	-2.38037	7.2937	190.094
5.041	-2.80762	6.04248	189.178
5.042	-2.50244	6.22559	190.277
5.043	-2.83813	6.43921	191.589
5.044	-2.38037	5.82886	191.528
5.045	-1.80054	6.28662	193.237
5.046	-1.95313	9.49097	196.899
5.047	-2.13623	8.5144	195.618
5.048	-2.53296	5.37109	192.169
5.049	-2.2583	5.67627	191.833
5.05	-2.53296	8.27026	192.322
5.051	-2.41089	7.20215	192.963
5.052	-3.14331	5.31006	192.352
5.053	-2.96021	5.49316	192.932
5.054	-3.23486	8.17871	191.956
5.055	-2.16675	7.72095	190.826
5.056	-1.64795	5.98145	188.934
5.057	-1.43433	6.83594	190.216
5.058	-2.31934	8.20923	191.223
5.059	-2.89917	7.17163	190.094
5.06	-2.7771	5.79834	190.552
5.061	-3.11279	6.01196	192.23
5.062	-2.96021	6.31714	192.474
5.063	-2.0752	5.7373	193.237
5.064	-1.28174	6.98853	196.35
5.065	-2.16675	9.97925	197.815
5.066	-2.65503	8.14819	196.472
5.067	-2.74658	5.18799	193.146
5.068	-2.13623	5.98145	192.535
5.069	-2.59399	8.08716	193.939
5.07	-2.65503	6.43921	194.061
5.071	-3.11279	4.76074	193.817
5.072	-2.38037	6.89697	194.489
5.073	-1.95313	9.06372	193.176
5.074	-1.40381	7.2937	191.101
5.075	-1.37329	5.49316	190.735
5.076	-2.22778	6.50024	192.78
5.077	-2.22778	7.75146	193.024
5.078	-2.50244	6.50024	192.719
5.079	-2.16675	5.95093	192.749
5.08	-2.89917	6.68335	194.031
5.081	-2.31934	6.65283	194.427
5.082	-1.7395	5.85938	194.977
5.083	-1.61743	8.02612	198.822
5.084	-2.13623	10.0403	200.775
5.085	-2.59399	6.89697	198.395
5.086	-2.16675	4.69971	195.892
5.087	-1.7395	6.7749	195.831
5.088	-2.31934	8.60596	196.716
5.089	-2.53296	6.34766	196.35
5.09	-2.7771	4.60815	196.777
5.091	-3.11279	7.44629	196.655
5.092	-2.50244	9.09424	195.221
5.093	-1.7395	6.68335	193.268
5.094	-1.52588	5.7373	193.695
5.095	-1.89209	7.44629	195.435
5.096	-2.13623	8.17871	195.587
5.097	-2.80762	6.74438	194.55
5.098	-2.71606	5.95093	195.923
5.099	-2.83813	6.5918	197.144
5.1	-2.50244	5.88989	197.144
5.101	-1.83105	6.073	198.578
5.102	-1.34277	9.30786	201.538
5.103	-2.13623	10.4675	201.904
5.104	-2.59399	6.80542	199.066
5.105	-2.59399	5.21851	197.601
5.106	-2.50244	7.50732	197.662
5.107	-2.28882	7.99561	199.31
5.108	-2.74658	5.70679	199.219
5.109	-2.50244	5.58472	199.432
5.11	-2.83813	8.23975	198.944
5.111	-1.77002	9.33838	197.296
5.112	-1.7395	6.98853	194.641
5.113	-1.70898	6.53076	196.136
5.114	-2.96021	7.65991	197.144
5.115	-2.89917	7.41577	197.296
5.116	-2.7771	6.22559	196.808
5.117	-2.44141	6.43921	198.425
5.118	-2.99072	6.7749	198.944
5.119	-2.04468	6.22559	199.493
5.12	-1.86157	6.74438	201.569
5.121	-2.0752	10.1624	204.59
5.122	-2.62451	9.58252	204.529
5.123	-2.89917	6.01196	200.867
5.124	-2.19727	5.98145	199.829
5.125	-2.34985	8.75854	200.47
5.126	-2.71606	8.05664	200.775
5.127	-2.59399	5.79834	200.5
5.128	-3.14331	6.50024	201.63
5.129	-2.99072	8.88062	200.348
5.13	-2.38037	8.20923	198.425
5.131	-2.31934	6.34766	197.357
5.132	-1.86157	6.92749	198.303
5.133	-2.68555	8.54492	199.463
5.134	-2.2583	7.78198	199.127
5.135	-2.59399	6.62231	198.669
5.136	-2.92969	6.92749	200.562
5.137	-2.7771	6.43921	200.928
5.138	-2.38037	5.95093	201.447
5.139	-2.16675	7.8125	204.681
5.14	-2.38037	10.7727	207.245
5.141	-2.99072	8.91113	205.414
5.142	-2.71606	5.85938	202.179
5.143	-2.0752	6.95801	201.721
5.144	-2.38037	8.78906	202.271
5.145	-2.68555	7.14111	202.789
5.146	-3.08228	5.49316	203.705
5.147	-3.23486	6.98853	203.369
5.148	-2.38037	9.33838	202.271
5.149	-1.92261	7.93457	200.165
5.15	-2.0752	6.86646	199.036
5.151	-2.44141	7.47681	200.897
5.152	-2.50244	7.87354	201.538
5.153	-2.7771	7.04956	201.233
5.154	-2.62451	6.50024	201.782
5.155	-2.34985	6.43921	203.491
5.156	-2.68555	6.50024	203.033
5.157	-2.13623	6.46973	204.498
5.158	-2.01416	8.75854	207.489
5.159	-1.98364	10.376	208.435
5.16	-3.32642	7.72095	206.818
5.161	-2.86865	5.58472	204.865
5.162	-2.65503	7.1106	204.193
5.163	-2.28882	8.36182	205.292
5.164	-2.44141	7.01904	205.444
5.165	-2.99072	6.13403	205.536
5.166	-2.86865	8.17871	205.719
5.167	-2.59399	9.06372	204.224
5.168	-2.04468	7.23267	202.24
5.169	-2.10571	6.68335	202.576
5.17	-2.44141	7.8125	204.346
5.171	-2.62451	7.99561	203.857
5.172	-2.50244	7.32422	203.949
5.173	-2.59399	7.26318	204.468
5.174	-2.86865	7.04956	205.688
5.175	-2.38037	6.22559	205.658
5.176	-2.01416	6.56128	208.191
5.177	-2.13623	9.85718	211.121
5.178	-1.80054	10.6201	211.914
5.179	-2.28882	7.26318	208.649
5.18	-2.2583	6.073	206.726
5.181	-2.19727	8.54492	207.153
5.182	-2.59399	8.45337	207.703
5.183	-2.83813	6.2561	207.336
5.184	-3.14331	6.31714	208.954
5.185	-2.74658	8.91113	207.672
5.186	-1.95313	9.27734	205.78
5.187	-1.49536	7.32422	203.979
5.188	-1.86157	7.26318	205.017
5.189	-2.92969	8.69751	206.177
5.19	-2.2583	7.72095	206.482
5.191	-2.96021	6.5918	205.902
5.192	-2.83813	6.92749	207.52
5.193	-2.89917	7.38525	208.405
5.194	-2.13623	6.40869	208.466
5.195	-1.67847	7.72095	210.358
5.196	-1.95313	10.5896	213.409
5.197	-2.68555	9.3689	211.426
5.198	-2.89917	5.95093	208.374
5.199	-2.56348	6.2561	207.52
5.2	-2.28882	8.63647	208.71
5.201	-2.80762	8.14819	209.076
5.202	-2.65503	6.01196	209.351
5.203	-2.53296	7.20215	209.412
5.204	-2.53296	9.64355	208.557
5.205	-2.19727	8.60596	206.604
5.206	-1.95313	6.2561	205.719
5.207	-2.19727	7.47681	207.611
5.208	-2.28882	9.06372	208.374
5.209	-2.86865	8.05664	207.489
5.21	-2.74658	7.01904	207.367
5.211	-2.83813	7.69043	209.564
5.212	-3.08228	7.47681	209.412
5.213	-2.2583	6.46973	209.93
5.214	-2.04468	8.27026	213.501
5.215	-2.53296	11.1389	215.515
5.216	-2.86865	8.63647	213.837
5.217	-2.83813	5.40161	210.175
5.218	-2.04468	7.08008	209.167
5.219	-2.2583	9.82666	210.449
5.22	-2.59399	7.56836	210.419
5.221	-3.20435	5.40161	210.175
5.222	-3.11279	7.41577	211.334
5.223	-2.44141	10.1013	210.114
5.224	-1.83105	8.14819	207.367
5.225	-1.52588	6.68335	207.245
5.226	-2.01416	8.02612	209.961
5.227	-2.86865	9.24683	210.022
5.228	-2.62451	7.35474	210.052
5.229	-2.86865	6.46973	209.778
5.23	-2.59399	7.2937	212.128
5.231	-2.34985	7.04956	211.853
5.232	-1.92261	6.46973	212.677
5.233	-1.40381	9.15527	214.874
5.234	-1.77002	11.4441	216.705
5.235	-2.59399	8.14819	213.623
5.236	-2.13623	5.67627	210.907
5.237	-2.13623	7.44629	212.402
5.238	-2.19727	9.06372	212.921
5.239	-2.16675	6.95801	213.104
5.24	-2.38037	6.31714	213.318
5.241	-2.13623	8.81958	212.585
5.242	-2.41089	9.58252	211.243
5.243	-1.77002	7.59888	209.534
5.244	-1.86157	6.74438	210.266
5.245	-2.22778	8.45337	212.158
5.246	-2.28882	8.42285	211.853
5.247	-2.80762	6.98853	211.121
5.248	-2.2583	7.04956	212.158
5.249	-2.86865	7.87354	213.226
5.25	-1.70898	6.7749	213.135
5.251	-1.70898	7.17163	214.661
5.252	-1.89209	9.46045	217.743
5.253	-2.0752	10.376	217.285
5.254	-2.16675	6.65283	214.539
5.255	-1.61743	6.46973	213.043
5.256	-2.22778	8.72803	213.867
5.257	-2.53296	8.97217	214.203
5.258	-2.28882	6.01196	213.837
5.259	-2.68555	6.74438	214.508
5.26	-2.74658	8.97217	213.989
5.261	-1.7395	9.33838	213.074
5.262	-1.46484	6.98853	211.334
5.263	-0.88501	7.75146	212.677
5.264	-2.0752	9.33838	213.593
5.265	-2.04468	8.63647	212.952
5.266	-2.44141	7.01904	212.86
5.267	-2.56348	7.01904	214.752
5.268	-2.34985	7.65991	215.118
5.269	-2.01416	6.7749	215.179
5.27	-1.5564	8.08716	217.865
5.271	-1.70898	11.8408	221.375
5.272	-2.56348	10.2234	220.428
5.273	-2.50244	6.19507	216.309
5.274	-2.01416	6.86646	215.82
5.275	-2.0752	9.42993	216.064
5.276	-2.53296	8.36182	216.339
5.277	-2.68555	6.28662	216.583
5.278	-2.71606	7.59888	217.01
5.279	-1.89209	10.1318	215.973
5.28	-1.49536	9.42993	213.654
5.281	-1.64795	7.32422	212.921
5.282	-1.83105	7.69043	214.478
5.283	-2.74658	8.66699	215.332
5.284	-2.50244	7.87354	215.271
5.285	-2.50244	7.41577	215.149
5.286	-2.34985	7.59888	217.01
5.287	-2.7771	7.23267	216.766
5.288	-1.86157	6.86646	217.407
5.289	-1.80054	8.97217	220.703
5.29	-2.44141	11.3831	222.382
5.291	-3.26538	9.33838	220.856
5.292	-3.35693	6.22559	218.17
5.293	-2.13623	7.47681	217.529
5.294	-2.38037	9.42993	218.506
5.295	-2.10571	8.11768	218.872
5.296	-2.83813	6.50024	219.421
5.297	-2.53296	7.93457	219.574
5.298	-2.38037	9.73511	218.14
5.299	-1.89209	8.45337	215.942
5.3	-1.58691	7.41577	216.095
5.301	-2.01416	8.3313	217.346
5.302	-2.44141	9.0332	218.292
5.303	-2.28882	8.3313	217.865
5.304	-2.31934	7.50732	218.719
5.305	-2.7771	7.56836	219.269
5.306	-2.47192	6.95801	220.795
5.307	-2.01416	6.92749	221.741
5.308	-1.61743	9.91821	224.915
5.309	-2.0752	11.5662	226.227
5.31	-2.59399	8.81958	223.175
5.311	-2.47192	6.65283	220.642
5.312	-2.47192	8.20923	220.673
5.313	-2.19727	9.21631	221.588
5.314	-2.7771	7.2937	221.771
5.315	-2.50244	6.5918	222.87
5.316	-2.50244	8.72803	222.26
5.317	-1.98364	10.0098	219.727
5.318	-1.31226	8.36182	218.018
5.319	-1.61743	7.53784	218.719
5.32	-2.47192	8.54492	219.269
5.321	-2.53296	8.39233	220.276
5.322	-2.74658	7.62939	220.093
5.323	-2.62451	7.44629	220.703
5.324	-2.34985	7.84302	222.26
5.325	-1.80054	7.01904	223.083
5.326	-1.80054	7.65991	223.877
5.327	-2.22778	10.9863	228.271
5.328	-2.16675	10.7727	228.149
5.329	-2.71606	7.35474	224.426
5.33	-2.31934	6.71387	222.931
5.331	-2.22778	9.15527	222.992
5.332	-2.10571	9.30786	223.816
5.333	-2.71606	7.41577	224.365
5.334	-2.89917	7.50732	225.159
5.335	-2.71606	9.552	223.816
5.336	-2.01416	9.52148	222.107
5.337	-2.01416	7.75146	220.612
5.338	-1.95313	7.84302	222.198
5.339	-2.16675	9.12476	223.145
5.34	-2.22778	9.0332	223.297
5.341	-2.47192	8.3313	222.534
5.342	-2.59399	8.30078	223.938
5.343	-2.83813	7.44629	225.037
5.344	-2.41089	6.89697	225.22
5.345	-2.10571	8.42285	227.234
5.346	-2.13623	11.4136	229.523
5.347	-2.50244	10.1013	227.875
5.348	-2.62451	6.92749	224.548
5.349	-2.13623	7.72095	224.243
5.35	-2.22778	9.91821	225.037
5.351	-2.68555	8.54492	225.342
5.352	-3.02124	6.50024	225.403
5.353	-2.99072	7.96509	226.227
5.354	-2.92969	10.2234	224.854
5.355	-2.28882	9.12476	223.389
5.356	-1.70898	7.59888	222.809
5.357	-1.92261	9.00269	224.884
5.358	-2.47192	9.33838	224.548
5.359	-2.50244	8.23975	224.457
5.36	-2.53296	7.93457	224.548
5.361	-2.83813	8.63647	226.105
5.362	-2.31934	8.11768	226.99
5.363	-1.86157	7.41577	227.234
5.364	-1.89209	9.73511	230.53
5.365	-1.95313	11.9019	233.002
5.366	-2.86865	9.15527	230.53
5.367	-2.56348	6.53076	227.386
5.368	-2.2583	8.27026	227.325
5.369	-1.7395	9.94873	228.271
5.37	-2.53296	8.20923	227.814
5.371	-2.62451	7.20215	228.271
5.372	-2.31934	8.97217	228.088
5.373	-2.13623	10.7422	226.868
5.374	-1.89209	9.00269	225.189
5.375	-1.61743	7.59888	225.281
5.376	-1.89209	8.60596	226.99
5.377	-2.13623	9.49097	227.417
5.378	-2.19727	8.88062	227.448
5.379	-1.95313	8.17871	227.417
5.38	-2.28882	8.17871	228.973
5.381	-1.92261	7.75146	229.248
5.382	-1.83105	7.59888	229.523
5.383	-1.92261	10.1013	232.819
5.384	-2.2583	11.5662	233.734
5.385	-2.47192	8.54492	230.591
5.386	-1.64795	7.14111	228.607
5.387	-1.7395	9.18579	228.851
5.388	-2.10571	9.73511	229.706
5.389	-2.38037	7.47681	229.614
5.39	-2.74658	7.26318	230.591
5.391	-2.59399	9.52148	230.011
5.392	-1.89209	10.1318	228.79
5.393	-1.7395	8.60596	226.654
5.394	-1.09863	8.45337	227.509
5.395	-1.98364	9.94873	228.882
5.396	-1.86157	9.21631	228.485
5.397	-2.0752	8.02612	228.363
5.398	-2.56348	8.20923	229.767
5.399	-2.59399	8.45337	231.232
5.4	-2.0752	7.65991	231.14
5.401	-1.52588	8.05664	232.544
5.402	-2.10571	11.5051	235.382
5.403	-2.04468	11.5356	235.748
5.404	-2.44141	7.96509	232.056
5.405	-2.16675	7.26318	231.293
5.406	-2.13623	9.70459	231.567
5.407	-2.19727	9.46045	231.689
5.408	-2.62451	7.38525	231.903
5.409	-2.31934	8.05664	232.574
5.41	-2.74658	10.5591	231.445
5.411	-2.0752	10.0403	230.286
5.412	-1.70898	7.93457	228.607
5.413	-1.49536	8.39233	229.858
5.414	-2.47192	9.46045	230.621
5.415	-2.2583	9.24683	230.56
5.416	-2.13623	8.3313	230.103
5.417	-2.65503	8.75854	231.232
5.418	-2.62451	8.54492	232.117
5.419	-1.95313	7.50732	232.178
5.42	-1.7395	8.48389	234.894
5.421	-2.10571	11.4746	238.342
5.422	-2.22778	10.6506	237.976
5.423	-1.95313	7.44629	233.704
5.424	-2.28882	8.02612	233.093
5.425	-2.19727	10.1624	233.154
5.426	-2.04468	9.06372	233.368
5.427	-2.96021	7.1106	233.948
5.428	-2.71606	8.23975	234.406
5.429	-2.19727	10.3149	233.612
5.43	-1.67847	9.58252	231.354
5.431	-0.854492	8.30078	230.804
5.432	-1.61743	9.24683	231.995
5.433	-1.83105	9.76563	232.941
5.434	-1.98364	8.88062	232.941
5.435	-1.98364	7.96509	233.124
5.436	-2.28882	8.11768	233.765
5.437	-2.2583	7.84302	234.863
5.438	-1.64795	7.84302	235.229
5.439	-1.64795	9.97925	238.373
5.44	-2.0752	12.7563	240.814
5.441	-2.59399	10.3149	238.8
5.442	-2.31934	7.01904	235.962
5.443	-2.28882	8.20923	235.596
5.444	-1.95313	9.82666	236.969
5.445	-2.10571	8.54492	236.328
5.446	-2.10571	7.44629	237.457
5.447	-2.22778	9.33838	237.122
5.448	-1.83105	11.1084	235.199
5.449	-1.77002	9.61304	233.398
5.45	-1.28174	8.45337	233.398
5.451	-2.04468	9.24683	235.199
5.452	-1.80054	9.73511	236.237
5.453	-1.89209	8.60596	235.596
5.454	-1.98364	8.39233	236.389
5.455	-2.2583	8.78906	237.732
5.456	-2.04468	7.96509	238.098
5.457	-1.80054	7.8125	238.739
5.458	-1.61743	10.8948	242.615
5.459	-1.67847	12.2986	243.652
5.46	-2.34985	9.39941	240.57
5.461	-1.86157	7.2937	238.19
5.462	-1.83105	9.46045	237.549
5.463	-1.70898	10.376	239.197
5.464	-2.50244	8.30078	239.319
5.465	-2.59399	7.59888	240.326
5.466	-3.05176	9.52148	239.655
5.467	-2.13623	10.8643	238.525
5.468	-1.43433	9.30786	235.992
5.469	-1.25122	8.5144	237.183
5.47	-2.10571	9.85718	237.976
5.471	-2.2583	10.1318	238.525
5.472	-2.53296	8.91113	237.732
5.473	-2.31934	8.39233	238.831
5.474	-2.74658	8.20923	240.448
5.475	-2.22778	7.87354	240.631
5.476	-1.7395	8.88062	242.828
5.477	-1.58691	12.4207	246.735
5.478	-2.10571	12.4207	245.361
5.479	-2.13623	8.36182	241.974
5.48	-2.2583	7.72095	240.082
5.481	-2.16675	9.91821	240.753
5.482	-2.04468	10.0098	241.974
5.483	-2.56348	8.05664	242.737
5.484	-2.13623	8.17871	242.554
5.485	-2.28882	11.0474	241.455
5.486	-1.2207	11.2305	239.655
5.487	-1.43433	9.42993	238.251
5.488	-1.5564	8.91113	239.807
5.489	-2.19727	9.76563	241.455
5.49	-2.22778	9.79614	241.425
5.491	-2.68555	9.0332	240.997
5.492	-2.65503	8.57544	242.401
5.493	-2.53296	8.78906	243.073
5.494	-1.86157	8.69751	243.958
5.495	-1.64795	10.1318	245.911
5.496	-2.2583	12.4512	247.345
5.497	-2.89917	10.6812	245.483
5.498	-2.44141	7.65991	242.065
5.499	-2.01416	8.5144	241.821
5.5	-2.16675	11.2305	242.798
5.501	-2.53296	9.70459	243.286
5.502	-2.92969	7.96509	243.408
5.503	-2.96021	9.64355	243.988
5.504	-2.47192	11.4136	242.615
5.505	-2.28882	9.73511	241.15
5.506	-1.64795	8.3313	241.15
5.507	-1.52588	9.8877	243.378
5.508	-2.0752	10.7727	243.195
5.509	-2.04468	8.81958	241.73
5.51	-3.26538	8.97217	242.157
5.511	-3.02124	8.94165	243.958
5.512	-2.62451	8.3313	244.324
5.513	-2.0752	7.59888	244.049
5.514	-1.95313	10.1318	246.735
5.515	-1.86157	12.0239	248.108
5.516	-2.13623	9.94873	245.148
5.517	-2.22778	7.2937	243.5
5.518	-2.22778	9.552	243.622
5.519	-2.2583	10.4675	244.659
5.52	-2.7771	8.42285	244.293
5.521	-2.59399	6.95801	244.781
5.522	-2.83813	10.1929	244.781
5.523	-2.04468	11.1694	243.896
5.524	-1.52588	8.78906	241.76
5.525	-1.46484	8.42285	241.821
5.526	-1.77002	10.1013	243.652
5.527	-2.2583	9.39941	243.134
5.528	-2.0752	8.08716	242.523
5.529	-2.2583	8.88062	244.415
5.53	-2.62451	9.73511	245.514
5.531	-1.70898	8.30078	244.934
5.532	-1.70898	8.05664	246.307
5.533	-1.7395	11.4136	249.878
5.534	-2.0752	12.4207	249.817
5.535	-2.0752	7.87354	246.613
5.536	-1.92261	7.14111	244.171
5.537	-2.10571	10.2539	245.85
5.538	-2.16675	10.6812	246.124
5.539	-2.22778	7.90405	245.117
5.54	-2.38037	8.20923	246.277
5.541	-2.38037	11.322	246.552
5.542	-1.7395	10.8643	244.934
5.543	-1.28174	8.3313	243.591
5.544	-1.28174	9.0332	245.178
5.545	-1.86157	10.8337	246.857
5.546	-1.46484	10.376	246.582
5.547	-1.83105	8.75854	245.911
5.548	-1.64795	9.18579	247.192
5.549	-2.53296	9.12476	248.016
5.55	-1.70898	8.11768	247.253
5.551	-1.25122	9.0332	249.451
5.552	-1.64795	12.6953	252.38
5.553	-1.37329	11.8713	251.373
5.554	-1.64795	8.14819	248.077
5.555	-1.28174	8.72803	247.162
5.556	-1.64795	11.3831	248.077
5.557	-1.98364	9.91821	249.695
5.558	-1.95313	7.72095	248.932
5.559	-2.31934	9.09424	250.275
5.56	-2.16675	11.8408	248.627
5.561	-1.34277	10.9558	247.07
5.562	-1.19019	8.75854	245.361
5.563	-1.31226	9.76563	247.467
5.564	-1.86157	10.8032	248.047
5.565	-1.77002	9.76563	247.192
5.566	-2.01416	8.66699	247.375
5.567	-2.0752	9.30786	249.054
5.568	-2.2583	9.15527	249.298
5.569	-1.34277	8.36182	249.237
5.57	-1.37329	10.2539	252.38
5.571	-1.52588	13.2141	255.066
5.572	-2.56348	11.0168	253.174
5.573	-2.22778	7.35474	249.908
5.574	-1.98364	8.39233	249.268
5.575	-1.80054	11.0779	250.275
5.576	-1.98364	9.46045	250.427
5.577	-2.0752	7.99561	250.458
5.578	-2.34985	9.552	251.404
5.579	-1.80054	11.4746	249.603
5.58	-1.37329	10.1013	247.864
5.581	-0.976563	8.81958	246.948
5.582	-1.37329	9.94873	249.451
5.583	-1.77002	10.437	249.298
5.584	-1.46484	9.552	249.634
5.585	-1.92261	9.30786	249.969
5.586	-1.98364	9.61304	251.831
5.587	-2.2583	7.96509	251.556
5.588	-1.40381	7.84302	251.953
5.589	-1.67847	10.9863	255.554
5.59	-1.67847	13.3057	257.172
5.591	-2.01416	10.2844	254.089
5.592	-2.13623	8.11768	251.77
5.593	-2.04468	10.3455	251.984
5.594	-2.2583	11.4441	252.899
5.595	-2.44141	8.88062	253.052
5.596	-2.96021	8.08716	254.639
5.597	-2.41089	10.2844	254.486
5.598	-1.89209	11.6577	252.869
5.599	-1.2207	10.0403	250.916
5.6	-1.28174	9.67407	250.946
5.601	-1.86157	10.8643	252.533
5.602	-2.22778	10.437	252.289
5.603	-2.22778	9.49097	252.106
5.604	-2.65503	9.33838	253.387
5.605	-2.59399	9.46045	254.547
5.606	-1.92261	8.48389	254.883
5.607	-1.34277	9.18579	255.829
5.608	-1.58691	12.4817	259.338
5.609	-1.28174	13.031	259.796
5.61	-2.41089	9.52148	255.92
5.611	-2.13623	8.36182	254.303
5.612	-2.0752	10.5591	254.669
5.613	-2.01416	10.6201	255.188
5.614	-1.86157	8.69751	255.646
5.615	-1.77002	9.30786	256.989
5.616	-2.19727	11.3525	255.28
5.617	-1.7395	11.1694	254.181
5.618	-1.58691	9.61304	252.411
5.619	-1.25122	9.64355	253.479
5.62	-1.86157	10.3455	254.7
5.621	-1.92261	10.1013	254.7
5.622	-1.83105	9.39941	254.059
5.623	-2.04468	9.76563	255.31
5.624	-2.47192	9.12476	255.859
5.625	-1.67847	8.17871	256.195
5.626	-1.67847	9.42993	258.698
5.627	-1.77002	12.6648	261.688
5.628	-2.0752	11.8408	260.864
5.629	-1.86157	8.66699	257.477
5.63	-1.77002	9.00269	256.012
5.631	-1.83105	11.4441	257.08
5.632	-2.13623	10.3149	257.416
5.633	-2.31934	8.02612	257.965
5.634	-2.59399	9.09424	258.911
5.635	-2.28882	11.4441	257.813
5.636	-1.40381	10.6812	255.92
5.637	-0.915527	9.3689	254.822
5.638	-1.31226	10.376	256.317
5.639	-1.64795	11.1694	257.019
5.64	-2.01416	9.82666	256.439
5.641	-2.19727	9.00269	256.836
5.642	-2.38037	9.27734	258.392
5.643	-2.10571	8.94165	259.338
5.644	-1.46484	8.45337	258.85
5.645	-1.12915	10.6506	261.902
5.646	-1.52588	13.5193	263.733
5.647	-2.28882	11.3831	261.169
5.648	-2.34985	8.11768	258.392
5.649	-2.44141	9.64355	258.392
5.65	-1.80054	11.322	259.705
5.651	-2.53296	9.70459	259.735
5.652	-1.95313	8.17871	260.468
5.653	-2.04468	10.1318	260.742
5.654	-1.92261	11.9629	259.308
5.655	-1.40381	10.6201	257.202
5.656	-1.43433	9.0332	257.294
5.657	-1.61743	10.2234	258.545
5.658	-2.10571	10.7117	258.789
5.659	-2.22778	9.67407	258.118
5.66	-1.61743	9.64355	258.392
5.661	-2.31934	10.2234	260.59
5.662	-2.01416	9.27734	260.345
5.663	-1.31226	8.72803	260.773
5.664	-1.28174	11.2	264.587
5.665	-1.64795	13.0005	265.656
5.666	-2.38037	10.2844	263.336
5.667	-2.0752	8.3313	260.559
5.668	-1.83105	10.437	260.712
5.669	-1.58691	11.5356	261.871
5.67	-2.44141	9.24683	260.986
5.671	-2.13623	8.45337	262.36
5.672	-2.41089	10.8032	262.604
5.673	-1.12915	11.5662	261.414
5.674	-1.2207	9.85718	259.216
5.675	-0.732422	9.58252	260.162
5.676	-1.5564	11.261	260.62
5.677	-1.83105	11.0474	261.017
5.678	-1.70898	9.3689	260.437
5.679	-2.16675	9.67407	261.261
5.68	-2.38037	9.58252	262.97
5.681	-1.83105	8.69751	262.573
5.682	-1.40381	9.06372	263.763
5.683	-1.46484	12.7258	267.12
5.684	-1.40381	13.4277	267.212
5.685	-1.98364	9.552	263.794
5.686	-1.95313	8.66699	262.238
5.687	-2.56348	11.322	263.58
5.688	-2.13623	10.8337	264.313
5.689	-2.28882	8.75854	264.16
5.69	-2.38037	9.67407	265.137
5.691	-2.13623	12.2986	264.557
5.692	-1.49536	11.9324	262.634
5.693	-1.12915	9.79614	261.261
5.694	-1.2207	10.3149	262.421
5.695	-2.04468	11.4746	263.397
5.696	-1.67847	10.3149	263.062
5.697	-2.0752	9.58252	262.665
5.698	-1.70898	10.376	264.13
5.699	-2.34985	10.437	264.496
5.7	-1.64795	9.18579	264.221
5.701	-1.28174	10.3455	266.479
5.702	-1.70898	13.3057	270.203
5.703	-2.0752	11.9629	268.402
5.704	-2.0752	8.23975	265.717
5.705	-1.70898	9.24683	264.587
5.706	-1.70898	12.1765	265.625
5.707	-1.89209	10.8032	266.174
5.708	-2.0752	8.54492	265.625
5.709	-1.92261	9.79614	267.059
5.71	-2.13623	12.085	266.022
5.711	-1.46484	11.1694	264.099
5.712	-1.12915	9.39941	262.909
5.713	-0.88501	10.5286	265.289
5.714	-1.80054	11.7188	265.167
5.715	-1.67847	10.5591	264.832
5.716	-1.80054	9.70459	264.801
5.717	-1.77002	10.2844	266.876
5.718	-2.10571	9.49097	266.693
5.719	-0.915527	8.75854	266.602
5.72	-1.2207	10.9253	269.348
5.721	-1.12915	14.3127	272.095
5.722	-1.98364	12.0544	270.416
5.723	-1.86157	8.78906	267.639
5.724	-1.40381	9.67407	267.059
5.725	-1.89209	11.8103	268.768
5.726	-1.80054	10.1013	268.951
5.727	-2.01416	8.57544	269.104
5.728	-1.98364	10.1929	270.02
5.729	-1.67847	12.5122	268.311
5.73	-0.88501	11.322	266.144
5.731	-0.762939	10.1929	265.381
5.732	-1.25122	10.7727	267.059
5.733	-2.04468	11.1389	267.334
5.734	-2.04468	10.0098	267.09
5.735	-2.01416	9.79614	267.578
5.736	-1.95313	10.0098	269.47
5.737	-1.49536	9.58252	269.012
5.738	-0.854492	9.06372	269.653
5.739	-1.00708	11.4441	272.278
5.74	-1.40381	13.5498	273.682
5.741	-2.38037	11.1084	271.576
5.742	-1.89209	8.66699	269.165
5.743	-2.01416	10.498	269.043
5.744	-1.43433	11.8103	270.477
5.745	-1.52588	10.0098	270.599
5.746	-1.89209	9.30786	271.332
5.747	-1.92261	10.8643	271.423
5.748	-1.80054	11.7493	269.928
5.749	-1.25122	10.437	267.761
5.75	-1.2207	9.8877	268.036
5.751	-1.31226	11.2915	269.135
5.752	-1.31226	11.0168	268.951
5.753	-1.67847	10.376	268.738
5.754	-1.58691	10.1318	269.287
5.755	-2.13623	10.0708	270.844
5.756	-2.16675	9.33838	270.721
5.757	-1.2207	9.21631	272.369
5.758	-1.34277	12.4207	275.696
5.759	-1.46484	13.3972	276.367
5.76	-1.70898	10.8032	273.224
5.761	-1.25122	9.42993	270.935
5.762	-1.92261	11.3525	271.667
5.763	-1.67847	11.7798	272.644
5.764	-2.10571	9.12476	272.339
5.765	-2.10571	9.552	273.621
5.766	-1.86157	11.9324	273.712
5.767	-1.12915	12.0239	271.606
5.768	-0.244141	10.376	270.05
5.769	-0.854492	10.5286	270.752
5.77	-1.31226	11.5356	271.545
5.771	-1.37329	10.5896	271.484
5.772	-1.58691	9.67407	270.691
5.773	-2.0752	10.3455	272.43
5.774	-2.22778	10.1929	273.376
5.775	-0.823975	9.21631	272.614
5.776	-0.762939	10.6201	275.604
5.777	-1.12915	14.0076	278.687
5.778	-2.01416	13.092	278.198
5.779	-2.0752	9.39941	274.933
5.78	-2.01416	9.33838	273.59
5.781	-1.64795	11.6882	274.963
5.782	-1.52588	11.0474	275.238
5.783	-1.7395	9.15527	275.299
5.784	-1.98364	10.1929	276.55
5.785	-1.64795	12.6648	275.269
5.786	-1.34277	11.8713	273.224
5.787	-0.854492	9.85718	272.156
5.788	-1.0376	10.376	273.438
5.789	-1.5564	11.2915	274.139
5.79	-1.25122	10.8032	274.2
5.791	-1.49536	9.94873	273.712
5.792	-1.92261	10.4065	275.635
5.793	-2.0752	9.8877	276.367
5.794	-1.52588	9.00269	275.818
5.795	-0.915527	10.5591	278.32
5.796	-1.12915	13.7634	280.121
5.797	-1.7395	12.085	277.496
5.798	-1.61743	9.52148	275.146
5.799	-1.52588	10.6201	275.33
5.8	-1.77002	12.2681	276.459
5.801	-2.13623	10.3149	277.222
5.802	-1.92261	9.00269	277.496
5.803	-2.59399	10.6201	278.107
5.804	-1.52588	12.3901	277.039
5.805	-1.09863	10.7422	274.719
5.806	-0.732422	10.437	274.506
5.807	-1.06812	11.9019	275.513
5.808	-1.61743	11.5967	275.757
5.809	-1.77002	10.0403	274.536
5.81	-2.22778	10.0098	275.696
5.811	-2.38037	10.5286	277.222
5.812	-1.98364	10.1624	277.13
5.813	-1.00708	9.64355	278.168
5.814	-1.2207	12.5732	282.013
5.815	-1.58691	13.7329	282.379
5.816	-2.10571	10.2234	279.083
5.817	-1.89209	8.78906	276.947
5.818	-1.95313	11.6882	278.259
5.819	-1.86157	11.9324	278.931
5.82	-1.80054	9.39941	278.442
5.821	-2.0752	9.67407	279.083
5.822	-1.98364	12.5122	279.205
5.823	-1.46484	12.3901	277.374
5.824	-0.854492	9.79614	275.909
5.825	-0.701904	10.2539	276.947
5.826	-1.49536	11.9324	278.229
5.827	-1.09863	11.0168	277.283
5.828	-1.37329	9.97925	276.733
5.829	-1.49536	10.7727	278.259
5.83	-1.86157	10.6812	278.931
5.831	-1.25122	9.42993	277.893
5.832	-1.09863	10.1013	279.877
5.833	-1.40381	13.3667	282.928
5.834	-1.49536	12.97	282.196
5.835	-1.77002	9.52148	279.358
5.836	-0.976563	9.61304	278.748
5.837	-1.77002	12.3291	279.633
5.838	-1.52588	11.5356	280.243
5.839	-1.58691	9.06372	279.663
5.84	-2.10571	10.1318	281.006
5.841	-1.95313	12.4817	280.121
5.842	-1.09863	11.4746	278.87
5.843	-0.396729	9.91821	277.008
5.844	-0.640869	11.1694	279.205
5.845	-1.40381	12.146	278.9
5.846	-1.70898	10.8032	278.198
5.847	-2.13623	9.97925	278.564
5.848	-1.5564	10.498	280.457
5.849	-2.2583	9.94873	280.365
5.85	-0.946045	9.39941	280.487
5.851	-0.671387	10.9863	282.196
5.852	-0.976563	14.0686	284.698
5.853	-1.52588	12.6343	283.02
5.854	-1.83105	9.46045	280.518
5.855	-1.40381	10.1013	279.999
5.856	-1.92261	12.2375	281.677
5.857	-1.77002	10.7727	282.104
5.858	-1.34277	8.91113	282.043
5.859	-1.7395	10.8032	283.112
5.86	-1.52588	12.7869	281.738
5.861	-1.06812	11.1694	279.846
5.862	-0.732422	9.97925	279.633
5.863	-1.31226	11.1389	280.884
5.864	-1.64795	11.5051	280.945
5.865	-1.58691	10.437	280.243
5.866	-1.28174	10.437	280.823
5.867	-1.67847	11.2305	281.891
5.868	-1.28174	10.1624	282.043
5.869	-1.31226	9.46045	281.586
5.87	-1.2207	12.0239	286.224
5.871	-1.0376	14.4958	288.391
5.872	-2.16675	11.6577	286.011
5.873	-1.46484	8.72803	283.386
5.874	-1.52588	11.1694	283.081
5.875	-0.610352	12.4512	283.997
5.876	-1.80054	10.7727	284.058
5.877	-1.40381	9.33838	284.973
5.878	-1.64795	11.1084	284.79
5.879	-1.40381	12.5427	283.966
5.88	-0.762939	11.322	281.494
5.881	-0.396729	10.1624	281.372
5.882	-1.00708	11.6272	283.142
5.883	-1.46484	11.7188	282.898
5.884	-1.49536	10.5286	282.318
5.885	-1.5564	10.2844	283.203
5.886	-1.89209	10.5896	284.943
5.887	-1.52588	9.58252	284.668
5.888	-0.579834	9.85718	284.973
5.889	-0.671387	13.0615	288.971
5.89	-1.12915	14.8926	289.52
5.891	-1.61743	11.3831	287.262
5.892	-2.04468	9.33838	284.912
5.893	-1.80054	11.3525	285.583
5.894	-1.67847	11.7798	287.292
5.895	-1.52588	9.85718	287.567
5.896	-1.70898	9.67407	288.239
5.897	-1.77002	12.2375	287.781
5.898	-0.946045	12.9395	285.736
5.899	-0.823975	11.2915	283.905
5.9	-0.732422	10.8032	284.18
5.901	-1.34277	11.6882	285.522
5.902	-1.52588	11.261	285.095
5.903	-1.52588	10.3149	284.76
5.904	-1.95313	10.8337	285.98
5.905	-1.92261	11.1084	287.506
5.906	-1.43433	9.8877	287.262
5.907	-0.915527	10.3455	288.849
5.908	-0.762939	13.4277	292.267
5.909	-1.40381	14.3738	292.145
5.91	-1.92261	10.9253	289.673
5.911	-1.77002	9.85718	287.75
5.912	-1.58691	12.2986	288.391
5.913	-1.06812	12.1765	289.52
5.914	-1.80054	10.4675	289.551
5.915	-1.7395	10.2234	290.253
5.916	-1.95313	12.2681	289.764
5.917	-1.40381	12.146	288.147
5.918	-0.610352	10.7117	285.828
5.919	-0.823975	10.9863	287.201
5.92	-0.88501	11.9019	287.506
5.921	-1.5564	11.2305	286.774
5.922	-1.52588	10.7727	286.865
5.923	-1.89209	10.8032	288.055
5.924	-1.98364	10.2844	289.001
5.925	-0.976563	9.67407	289.612
5.926	-0.823975	10.376	289.093
5.927	-0.0915527	12.2375	288.666
5.928	-0.396729	13.031	287.567
5.929	0.671387	12.6953	285.522
5.93	0.793457	12.146	286.652
5.931	1.31226	12.3596	287.415
5.932	4.21143	12.4207	287.445
5.933	5.37109	13.3057	289.978
5.934	5.43213	14.74	288.483
5.935	4.91333	14.9841	288.818
5.936	5.70679	14.4958	289.337
5.937	5.95093	14.3127	286.835
5.938	5.58472	15.2283	288.879
5.939	5.40161	15.1672	287.872
5.94	7.2937	14.8926	286.133
5.941	9.49097	15.8691	289.154
5.942	10.3455	16.9983	287.781
5.943	11.1694	17.4255	288.696
5.944	12.0544	17.2424	290.924
5.945	12.9089	16.9983	288.208
5.946	11.6577	17.8528	290.924
5.947	9.79614	17.8833	290.466
5.948	10.7727	17.3645	288.757
5.949	11.9324	18.28	291.595
5.95	13.5193	19.0735	288.91
5.951	14.9841	19.3787	289.063
5.952	16.4185	19.6838	290.588
5.953	17.9749	19.8364	288.269
5.954	17.6697	20.6299	290.527
5.955	16.2659	20.1416	289.642
5.956	16.9067	19.5923	288.727
5.957	17.0288	20.9351	292.145
5.958	16.6321	21.759	289.093
5.959	17.5171	22.0337	289.948
5.96	19.043	21.6064	290.894
5.961	22.3083	21.0876	288.483
5.962	22.4915	22.8882	290.833
5.963	22.0032	23.8037	289.215
5.964	22.2778	23.6511	286.957
5.965	22.7356	23.1323	290.039
5.966	22.4609	22.9492	288.086
5.967	21.9727	24.1394	289.459
5.968	22.0032	24.0173	290.405
5.969	24.292	23.3765	288.208
5.97	25.1465	24.0479	291.229
5.971	24.4141	24.7192	289.795
5.972	25.9094	24.6277	289.459
5.973	26.7944	25.0244	291.84
5.974	27.8015	25.7263	288.727
5.975	27.2522	26.5808	289.459
5.976	26.7334	25.7263	289.764
5.977	28.3813	24.7803	287.75
5.978	29.0833	25.8789	291.199
5.979	28.5339	26.8555	289.215
5.98	29.541	26.8555	289.398
5.981	30.5176	26.7334	291.29
5.982	31.9824	27.2217	287.689
5.983	32.2876	28.1982	289.063
5.984	31.7993	28.2593	288.483
5.985	33.2031	27.5574	286.316
5.986	33.4473	28.1372	290.283
5.987	32.3486	28.4119	287.842
5.988	32.6233	28.4729	288.086
5.989	33.1116	28.6255	290.283
5.99	34.79	28.9612	287.628
5.991	35.0037	29.9683	289.825
5.992	35.0037	29.48	288.91
5.993	36.5601	29.2358	287.048
5.994	37.4756	30.1208	290.039
5.995	37.4146	30.2429	287.476
5.996	37.2925	30.5176	287.323
5.997	37.6587	30.6396	289.337
5.998	38.0249	30.2124	286.224
5.999	38.208	31.3721	288.788
6	38.5742	31.4331	288.33
6.001	40.0391	31.2195	286.53
6.002	41.0156	32.074	289.337
6.003	41.748	32.4097	286.53
6.004	42.1448	33.1421	286.621
6.005	43.0908	32.9285	287.872
6.006	43.7012	32.5012	285.065
6.007	43.3044	32.959	288.055
6.008	42.1143	32.6843	287.079
6.009	43.457	32.8369	285.98
6.01	44.1284	33.7219	288.3
6.011	44.5251	34.4849	285.461
6.012	44.6472	34.8206	285.553
6.013	44.8608	33.8135	286.255
6.014	46.5393	32.9895	283.997
6.015	47.2412	33.905	287.659
6.016	45.99	34.7595	285.797
6.017	46.6919	34.2407	285.095
6.018	48.2178	33.7524	288.086
6.019	48.5535	34.4849	284.424
6.02	47.9736	36.5601	285.95
6.021	47.9736	36.4685	285.461
6.022	49.8047	35.8276	282.745
6.023	49.53	35.553	285.339
6.024	49.0417	35.4309	283.752
6.025	50.354	35.6445	283.936
6.026	51.7578	36.3464	286.865
6.027	53.1921	36.7126	283.203
6.028	53.1311	37.5061	284.79
6.029	52.6733	37.1704	284.058
6.03	53.9856	36.2244	281.677
6.031	53.4973	37.7808	284.088
6.032	52.0325	37.9333	281.86
6.033	52.6123	37.5671	280.884
6.034	53.6804	37.0483	283.997
6.035	55.5725	36.9568	281.464
6.036	56.2744	38.7878	283.875
6.037	56.3049	38.6963	283.203
6.038	57.4341	37.8113	280.853
6.039	56.9458	38.4521	284.607
6.04	55.7861	37.9944	281.799
6.041	55.9387	38.5132	281.555
6.042	56.6101	39.4592	283.997
6.043	58.2275	39.6118	280.518
6.044	58.6548	39.9475	282.99
6.045	58.8074	39.6729	281.891
6.046	61.554	39.1541	280.273
6.047	61.9507	40.0696	283.661
6.048	61.5845	40.4053	280.823
6.049	60.9436	40.6799	280.518
6.05	61.2183	40.2527	281.647
6.051	61.3403	40.1611	278.625
6.052	60.9436	41.5955	280.579
6.053	60.6384	41.5649	279.358
6.054	62.2864	40.741	278.137
6.055	63.4766	40.741	281.464
6.056	63.9038	41.1072	278.87
6.057	64.4836	41.9922	280.121
6.058	64.3311	41.9922	281.342
6.059	65.4907	41.0767	278.595
6.06	64.5142	41.7175	281.708
6.061	63.9038	42.3584	279.694
6.062	65.3076	42.2974	278.595
6.063	66.04	42.4194	281.464
6.064	67.1997	42.4194	277.74
6.065	67.5964	43.1213	279.297
6.066	68.0237	43.457	279.694
6.067	70.0073	42.8772	276.703
6.068	69.3054	43.5486	279.633
6.069	68.1763	43.457	277.405
6.07	68.7256	43.4875	277.008
6.071	69.5496	43.4875	279.297
6.072	70.0989	43.6401	275.513
6.073	70.5566	45.0439	277.313
6.074	70.5566	44.7998	277.191
6.075	72.4487	44.3115	274.628
6.076	72.1436	44.8303	278.259
6.077	71.4111	44.8914	276.245
6.078	71.9604	44.22	276.001
6.079	71.8689	44.6167	279.51
6.08	72.6624	45.0134	276.154
6.081	73.3643	45.5933	278.107
6.082	73.6084	45.3491	277.557
6.083	75.2563	45.3796	274.963
6.084	75.0732	46.2036	278.595
6.085	74.4324	46.1426	275.543
6.086	75.0122	45.9595	275.085
6.087	74.5239	45.8984	278.015
6.088	75.6226	46.1121	274.292
6.089	75.5005	46.814	276.459
6.09	76.355	47.0886	275.482
6.091	78.3386	46.814	273.041
6.092	78.5828	47.0886	275.94
6.093	77.8809	46.875	273.102
6.094	77.8809	47.5464	273.56
6.095	77.24	47.4548	275.604
6.096	77.4841	46.9971	272.125
6.097	76.5991	48.2788	274.811
6.098	76.2634	47.7905	273.834
6.099	78.3386	46.7224	272.369
6.1	79.7729	47.3328	276.306
6.101	80.3223	47.7295	273.438
6.102	80.78	48.1262	273.773
6.103	81.1768	47.1802	275.024
6.104	81.1157	47.3633	271.637
6.105	79.7424	49.2554	274.567
6.106	78.2776	49.2249	272.095
6.107	79.4678	48.1262	270.66
6.108	80.2612	47.7905	274.078
6.109	81.1768	48.3704	270.508
6.11	82.7942	49.2859	271.912
6.111	83.6792	49.2859	272.278
6.112	86.3342	48.8892	269.257
6.113	84.7473	49.7131	272.4
6.114	82.489	49.1333	270.172
6.115	82.5195	48.9197	269.379
6.116	81.1768	49.9268	272.614
6.117	81.2988	49.7742	268.677
6.118	82.1838	49.3469	270.599
6.119	83.8318	48.9197	271.362
6.12	86.6699	49.1028	268.738
6.121	87.1582	50.4456	271.942
6.122	86.3647	50.0183	269.501
6.123	85.9375	49.1333	268.677
6.124	84.8083	48.9807	271.759
6.125	83.4961	48.7976	267.426
6.126	82.9163	49.8047	269.653
6.127	83.1299	49.5911	268.921
6.128	85.9375	49.1333	266.052
6.129	86.5173	50.0793	269.196
6.13	86.5784	49.5605	266.663
6.131	87.2498	49.3469	265.961
6.132	87.2498	49.53	269.043
6.133	86.3342	49.2554	265.381
6.134	85.083	49.5605	267.853
6.135	83.9539	48.8892	267.242
6.136	85.7544	48.8586	264.862
6.137	85.907	49.408	268.646
6.138	85.5103	49.5605	265.686
6.139	86.5479	50.0183	265.961
6.14	86.6394	49.1638	267.883
6.141	87.0667	48.9197	264.893
6.142	86.3647	50.2014	267.517
6.143	86.0291	49.6216	267.059
6.144	87.5854	48.7671	265.381
6.145	87.1887	49.1028	269.196
6.146	86.8225	49.3469	265.717
6.147	87.5244	49.8047	266.754
6.148	87.5854	50.0793	268.433
6.149	89.0198	50.0183	264.282
6.15	88.5315	50.9949	266.937
6.151	88.0432	50.6592	265.076
6.152	89.447	50.354	263.855
6.153	89.7827	50.5981	267.792
6.154	89.6912	49.8657	264.618
6.155	89.7827	50.3235	266.815
6.156	89.4775	50.1404	268.219
6.157	90.5762	50.2319	264.801
6.158	89.8132	51.2695	267.426
6.159	89.325	51.6968	264.404
6.16	89.8132	51.3	262.97
6.161	89.8743	50.6897	265.564
6.162	89.9048	50.354	263.153
6.163	90.7898	51.0559	265.015
6.164	90.9424	50.7202	266.388
6.165	92.0715	50.5676	263.763
6.166	91.4612	51.4221	267.151
6.167	90.6982	51.2695	265.289
6.168	91.217	51.1169	264.038
6.169	90.3931	51.4832	266.632
6.17	90.6982	51.9714	262.817
6.171	91.0645	52.3987	264.252
6.172	91.6443	51.9104	265.259
6.173	93.2922	52.0325	262.817
6.174	93.1702	52.6733	266.693
6.175	92.5598	52.124	264.923
6.176	93.6584	51.9104	264.618
6.177	92.865	51.6052	267.365
6.178	92.0715	51.8188	263.306
6.179	91.7664	53.0396	265.167
6.18	91.8274	53.1921	264.465
6.181	92.926	53.2837	261.597
6.182	92.8345	53.4058	265.32
6.183	91.7664	52.3987	262.512
6.184	92.7734	52.063	263.733
6.185	93.3533	52.2461	266.907
6.186	94.1162	52.002	264.099
6.187	93.0786	52.9175	266.968
6.188	92.7429	52.6428	266.022
6.189	93.811	52.5513	263.702
6.19	93.2007	53.6804	266.724
6.191	92.2241	53.3142	262.878
6.192	92.3157	52.5513	263.55
6.193	92.6819	52.1545	265.778
6.194	93.4143	51.8799	262.451
6.195	93.2617	52.4292	265.228
6.196	92.9565	51.6968	263.977
6.197	94.0552	51.3611	261.993
6.198	92.804	51.6052	264.496
6.199	90.8813	51.2085	259.949
6.2	89.5691	51.3611	260.071
6.201	88.6841	51.0864	261.353
6.202	89.4775	50.9033	257.629
6.203	89.6606	51.239	260.803
6.204	89.6301	49.8962	260.345
6.205	90.8203	49.6216	259.338
6.206	90.4541	49.6521	263
6.207	89.1113	49.0112	259.857
6.208	88.1653	48.6145	260.925
6.209	86.7615	47.8821	261.719
6.21	86.5173	47.3328	257.263
6.211	84.8999	48.4009	259.857
6.212	83.7097	48.0652	257.69
6.213	84.4727	46.7834	255.402
6.214	84.0149	46.051	258.118
6.215	83.4656	45.1355	254.852
6.216	82.0618	44.9524	255.524
6.217	81.1462	44.1895	256.744
6.218	81.3599	43.335	253.113
6.219	79.834	43.5486	255.219
6.22	78.5828	42.7856	252.502
6.221	78.3386	42.2058	250.61
6.222	77.4536	42.1143	252.411
6.223	76.416	41.6565	249.298
6.224	75.6531	41.8091	250.58
6.225	75.1343	40.7104	251.648
6.226	76.5381	39.4287	249.878
6.227	76.355	39.6118	254.028
6.228	75.5615	39.7339	252.411
6.229	76.416	39.3372	252.258
6.23	76.6296	39.7949	255.157
6.231	76.5686	39.7949	251.77
6.232	75.7446	40.4053	253.082
6.233	75.47	39.7644	252.777
6.234	76.6907	39.4592	250.793
6.235	76.7517	40.4053	254.181
6.236	76.2024	40.1917	250.946
6.237	77.6672	39.2761	250.946
6.238	77.7893	39.093	253.387
6.239	78.125	39.2761	249.878
6.24	77.4841	40.4663	251.251
6.241	76.7212	39.9475	249.908
6.242	77.0264	39.3982	247.131
6.243	75.8972	39.8865	249.908
6.244	74.3713	39.3372	246.185
6.245	74.9817	38.8184	246.552
6.246	74.7375	38.2996	249.115
6.247	75.0732	38.0554	245.972
6.248	75.1953	38.7573	248.535
6.249	74.4324	38.1775	247.986
6.25	74.7986	38.1165	244.568
6.251	73.8831	38.3301	246.887
6.252	72.4792	38.147	243.286
6.253	72.876	37.4451	243.439
6.254	72.2351	37.262	246.002
6.255	72.8455	37.8418	241.669
6.256	74.1577	38.4827	244.293
6.257	73.5474	37.9944	243.835
6.258	74.4934	37.6587	242.126
6.259	73.7	38.6658	245.331
6.26	73.0286	39.1235	241.882
6.261	73.0286	38.6658	242.065
6.262	73.5474	37.8113	243.866
6.263	74.8596	37.9639	240.57
6.264	74.9207	39.978	244.293
6.265	74.7375	40.4663	243.073
6.266	76.0498	40.0085	241.73
6.267	75.47	39.978	245.941
6.268	74.7375	39.2761	243.347
6.269	75.5005	39.1235	245.605
6.27	76.3245	39.3066	247.437
6.271	78.4912	40.0085	244.11
6.272	79.3762	41.8701	247.65
6.273	78.8574	41.1987	244.934
6.274	80.0781	40.3137	243.774
6.275	79.8645	41.0767	247.62
6.276	78.8269	41.9617	244.385
6.277	78.0334	42.4194	245.728
6.278	78.186	41.4734	246.643
6.279	81.0547	41.4429	243.53
6.28	81.7261	42.8467	247.223
6.281	82.428	42.9993	244.995
6.282	83.8623	43.0908	243.805
6.283	83.8928	42.8772	247.009
6.284	83.2825	42.5415	243.469
6.285	81.9092	43.1824	245.422
6.286	81.2378	43.1519	245.819
6.287	82.9773	43.6707	242.889
6.288	83.0078	44.2505	246.674
6.289	82.9163	42.8467	244.049
6.29	84.5337	42.6636	243.774
6.291	85.6323	43.1519	247.589
6.292	86.1206	43.4265	243.378
6.293	85.5408	44.1589	245.728
6.294	84.5337	43.7622	245.819
6.295	85.144	43.6707	242.95
6.296	84.5032	44.9524	247.009
6.297	83.9844	44.3115	243.958
6.298	85.3577	44.4946	243.896
6.299	86.0901	44.5251	247.345
6.3	87.5549	44.9219	243.164
6.301	87.9822	45.6848	245.972
6.302	87.2498	45.6848	245.819
6.303	88.7451	45.3186	243.195
6.304	87.7075	46.051	247.162
6.305	86.3647	45.7153	244.171
6.306	86.8225	45.7458	244.781
6.307	87.1887	45.3491	247.07
6.308	87.8906	45.929	243.256
6.309	88.1958	47.4854	246.643
6.31	88.4094	47.2107	244.873
6.311	89.9963	46.3562	243.195
6.312	89.9048	46.4478	247.803
6.313	89.2334	46.1426	244.72
6.314	89.5691	46.4172	246.216
6.315	89.8132	46.6614	248.322
6.316	90.8203	47.1191	244.202
6.317	91.0339	48.1262	247.925
6.318	90.4846	48.1262	245.819
6.319	92.2546	47.76	244.232
6.32	92.3462	48.4619	248.016
6.321	91.8274	48.1873	243.866
6.322	91.9495	47.9431	246.033
6.323	92.6208	47.5464	247.894
6.324	94.2688	47.4548	245.422
6.325	93.9636	48.9197	248.932
6.326	93.2312	48.645	246.613
6.327	94.3298	48.645	245.117
6.328	93.7195	49.4385	247.925
6.329	93.3533	49.3164	243.439
6.33	93.1091	49.3469	244.629
6.331	93.1396	48.3398	246.033
6.332	94.6045	47.7905	243.805
6.333	95.1233	48.6145	247.62
6.334	94.8486	48.7366	246.185
6.335	95.9473	48.584	245.117
6.336	94.696	48.9807	248.047
6.337	93.7805	48.7671	243.988
6.338	92.9565	49.2859	245.361
6.339	92.9871	48.7671	245.911
6.34	94.2078	48.6145	242.462
6.341	93.9941	49.2554	246.368
6.342	94.5435	48.8586	244.751
6.343	96.1609	48.5535	244.69
6.344	95.4895	49.0723	247.345
6.345	95.1843	49.1028	243.469
6.346	93.6279	49.4995	244.995
6.347	92.804	48.4619	244.598
6.348	93.1702	47.9736	241.455
6.349	92.926	48.8892	244.72
6.35	91.7969	49.6521	241.608
6.351	92.4683	49.3774	242.371
6.352	92.4988	48.3093	245.27
6.353	93.0481	47.6685	243.5
6.354	92.804	48.8892	246.735
6.355	92.5293	49.0112	246.613
6.356	93.4143	48.2788	244.171
6.357	92.4683	48.2788	247.986
6.358	91.217	47.9431	244.629
6.359	91.1865	47.9126	244.995
6.36	90.271	48.0957	247.589
6.361	91.156	47.699	244.049
6.362	90.8203	48.1262	247.192
6.363	90.8813	47.7905	246.368
6.364	92.4988	47.3938	244.232
6.365	92.3157	47.699	247.223
6.366	91.217	47.1497	243.408
6.367	89.9963	46.9971	243.866
6.368	89.6606	46.1121	245.3
6.369	89.7217	45.8069	241.852
6.37	89.1418	47.1191	244.507
6.371	88.3484	46.5698	242.889
6.372	89.3555	45.929	241.852
6.373	89.4165	45.5933	245.819
6.374	88.8672	45.4102	242.859
6.375	89.2639	45.8374	243.988
6.376	89.4165	44.7693	245.972
6.377	89.6606	44.3726	242.92
6.378	89.325	45.5322	246.368
6.379	88.7146	45.2271	245.514
6.38	89.9658	45.105	243.53
6.381	89.9658	45.4102	247.803
6.382	89.4165	45.105	244.263
6.383	89.447	45.1965	244.873
6.384	89.6912	44.7083	246.399
6.385	90.8813	44.7693	243.042
6.386	90.0574	45.7764	245.941
6.387	88.9893	45.5627	243.988
6.388	89.7217	44.7388	243.103
6.389	89.8132	44.6472	245.819
6.39	89.4775	44.7388	242.615
6.391	88.8367	45.5322	244.171
6.392	88.4399	45.1355	244.232
6.393	88.9587	44.4946	241.852
6.394	88.2568	44.9219	244.934
6.395	86.9141	44.1895	242.188
6.396	87.1887	43.7622	242.676
6.397	87.0667	43.2739	246.094
6.398	87.1582	43.396	242.554
6.399	86.7004	44.0979	244.751
6.4	86.7004	43.396	244.354
6.401	88.1958	42.9688	241.791
6.402	87.616	44.1589	245.667
6.403	86.4258	44.3115	242.31
6.404	86.5479	43.7317	241.943
6.405	86.7004	42.9077	244.049
6.406	86.853	42.7856	240.112
6.407	86.8225	44.0063	243.561
6.408	86.7615	43.5486	243.073
6.409	88.3484	42.9077	240.448
6.41	87.7991	43.6096	244.232
6.411	86.3647	43.5181	240.631
6.412	86.2427	43.5181	240.387
6.413	85.2356	42.9688	242.218
6.414	85.1746	42.7246	238.403
6.415	84.5032	42.8162	241.241
6.416	84.5642	41.4429	241.486
6.417	86.3342	40.863	239.594
6.418	86.5173	41.6565	243.652
6.419	85.6323	41.687	239.563
6.42	85.1135	41.1987	239.746
6.421	84.1675	40.1611	241.486
6.422	83.6182	40.1611	237.427
6.423	83.3435	41.0767	239.197
6.424	82.7332	40.9851	238.739
6.425	83.9844	40.1306	236.206
6.426	84.3811	39.9475	240.479
6.427	83.7097	39.7339	238.129
6.428	85.022	40.1001	238.831
6.429	84.2285	39.917	240.692
6.43	84.8694	39.8865	237.427
6.431	84.198	40.1306	239.532
6.432	83.3435	39.7644	238.22
6.433	84.3506	39.978	236.877
6.434	84.4116	41.0767	240.143
6.435	83.8623	40.4663	237.427
6.436	83.9539	39.6118	238.922
6.437	84.5947	38.8794	241.638
6.438	85.968	39.917	239.41
6.439	86.2427	41.5039	243.073
6.44	85.8154	41.2598	240.936
6.441	86.6699	40.5579	240.082
6.442	85.8459	40.5884	242.798
6.443	85.6323	40.8325	239.349
6.444	85.7239	41.3818	241.302
6.445	85.907	41.0156	242.004
6.446	88.0432	40.7104	239.227
6.447	87.5244	41.9922	242.92
6.448	87.616	42.3584	240.234
6.449	88.623	42.1753	239.197
6.45	88.501	41.9006	241.943
6.451	87.8601	42.0227	238.281
6.452	87.4023	42.45	240.204
6.453	87.0361	41.4734	239.96
6.454	89.0808	41.3513	237.213
6.455	89.5386	42.5415	240.814
6.456	88.1348	42.9382	238.251
6.457	89.2334	42.6636	237.274
6.458	89.5691	42.1448	240.326
6.459	89.2639	42.1143	235.718
6.46	88.8977	42.9688	238.037
6.461	89.1724	42.0227	238.281
6.462	91.095	41.0461	235.474
6.463	91.2476	42.8467	239.746
6.464	91.217	43.2129	236.755
6.465	91.6443	43.0908	236.481
6.466	91.4001	42.9382	240.143
6.467	91.4001	43.2129	235.718
6.468	91.3391	44.1284	238.251
6.469	91.4917	43.5791	237.946
6.47	93.75	43.457	235.382
6.471	94.3909	44.1895	239.716
6.472	94.696	44.4946	236.389
6.473	96.1609	44.2505	237.061
6.474	95.8252	43.9758	239.594
6.475	95.8557	44.5251	236.206
6.476	94.8792	45.8984	239.075
6.477	93.75	45.5933	238.068
6.478	94.7571	45.1355	235.901
6.479	94.9402	45.5322	240.265
6.48	95.0317	45.7764	237.305
6.481	96.7102	46.0205	238.678
6.482	97.5342	45.7153	241.516
6.483	99.4873	45.4102	238.007
6.484	98.7244	46.3562	241.974
6.485	97.7478	46.5393	240.845
6.486	98.4497	46.6614	239.532
6.487	97.8699	47.1191	242.889
6.488	96.8018	47.3022	238.739
6.489	97.3816	47.3328	240.54
6.49	98.053	46.936	241.974
6.491	100.311	46.9666	238.495
6.492	101.349	48.0347	242.767
6.493	101.227	48.1262	240.356
6.494	102.112	47.6074	239.319
6.495	101.624	48.1262	242.737
6.496	100.739	47.9736	238.861
6.497	99.884	48.5229	240.021
6.498	98.7549	48.0957	240.814
6.499	100.159	47.8516	238.007
6.5	100.983	48.4009	242.157
6.501	100.983	48.3398	239.746
6.502	103.21	48.7976	239.319
6.503	103.027	48.645	242.737
6.504	102.356	48.0652	239.96
6.505	101.501	48.2483	241.333
6.506	100.83	47.8821	242.615
6.507	101.013	48.0652	239.349
6.508	100.952	48.8586	243.195
6.509	101.044	48.3704	240.753
6.51	103.119	48.3093	240.417
6.511	104.004	49.1028	243.195
6.512	104.37	49.469	239.441
6.513	103.18	49.0112	241.241
6.514	102.6	48.1567	241.608
6.515	103.271	47.5464	238.8
6.516	101.898	48.0347	242.462
6.517	100.677	48.0957	239.41
6.518	101.227	48.0042	239.105
6.519	101.135	47.4243	241.516
6.52	101.715	47.5159	237.61
6.521	100.586	47.7905	240.295
6.522	99.9146	46.814	239.471
6.523	100.311	45.99	237.732
6.524	99.0906	46.2952	242.615
6.525	97.5342	45.5627	238.77
6.526	97.9004	45.2271	240.112
6.527	97.6868	44.8608	242.279
6.528	98.4802	44.4946	238.007
6.529	97.3511	44.7083	241.516
6.53	96.7712	44.342	239.868
6.531	97.3816	43.8843	238.129
6.532	96.2524	44.0674	241.241
6.533	94.4519	43.7012	237.061
6.534	93.2312	42.7856	237.915
6.535	91.9495	41.4734	239.716
6.536	93.2312	40.863	236.359
6.537	91.7969	41.3818	239.197
6.538	91.3391	41.2598	237.823
6.539	92.4072	41.2598	235.474
6.54	91.3086	41.2598	238.586
6.541	90.1184	41.0156	234.833
6.542	88.8367	41.2598	236.725
6.543	88.7146	40.0696	239.349
6.544	89.8438	39.6729	237.366
6.545	90.271	40.1611	241.638
6.546	90.5151	40.5579	241.455
6.547	92.1021	40.4968	240.54
6.548	92.9871	40.6799	244.507
6.549	91.8274	40.5579	241.028
6.55	90.7288	41.0156	241.852
6.551	89.5081	40.802	243.286
6.552	90.2405	40.802	239.288
6.553	90.4541	41.6565	242.981
6.554	90.4846	41.626	240.936
6.555	92.5598	41.2292	240.234
6.556	93.0786	41.626	244.141
6.557	92.9565	41.5649	240.601
6.558	92.1631	41.3208	242.34
6.559	91.0645	40.7715	242.615
6.56	91.8579	40.8325	239.96
6.561	90.7288	41.8701	243.042
6.562	89.5386	41.8091	240.082
6.563	89.9963	41.3513	239.838
6.564	90.6677	41.0767	242.889
6.565	91.5527	40.9241	239.502
6.566	91.5222	41.3818	242.462
6.567	90.8813	40.5579	242.828
6.568	92.1021	39.5813	240.692
6.569	91.3391	40.4663	244.446
6.57	90.1184	40.8936	241.058
6.571	90.5151	40.9851	240.601
6.572	89.7827	40.9546	242.554
6.573	89.7217	41.1682	238.129
6.574	89.2944	41.626	240.601
6.575	89.4775	40.5579	240.051
6.576	91.7358	39.978	238.129
6.577	91.2781	40.9241	242.126
6.578	90.4846	41.0767	239.136
6.579	90.5457	40.8936	239.777
6.58	89.5081	40.0696	241.577
6.581	89.1724	40.2527	238.037
6.582	88.1958	41.4734	241.18
6.583	87.9517	40.7715	240.234
6.584	90.1489	40.802	238.373
6.585	90.5151	41.1682	242.371
6.586	90.5762	40.802	239.716
6.587	91.0645	40.4968	241.73
6.588	90.9424	40.2832	244.293
6.589	91.0034	41.0767	241.028
6.59	90.7288	42.0227	243.774
6.591	89.9658	41.2598	242.279
6.592	91.2476	41.3208	240.814
6.593	91.0034	42.3584	244.659
6.594	91.5527	42.6636	241.394
6.595	92.2241	42.45	242.401
6.596	92.2852	42.2058	244.934
6.597	93.4753	42.3584	241.821
6.598	93.7805	42.4805	245.728
6.599	93.2312	42.9993	244.537
6.6	94.8486	43.335	243.164
6.601	94.696	43.4875	246.429
6.602	94.1162	43.5791	242.157
6.603	94.3909	43.7622	243.378
6.604	93.9026	43.5181	244.202
6.605	94.8486	43.2434	241.669
6.606	94.1467	43.6096	245.85
6.607	94.1467	43.1824	244.049
6.608	95.6421	43.2129	244.049
6.609	95.8252	44.0063	247.375
6.61	95.7947	44.3115	242.92
6.611	95.0623	44.4336	245.3
6.612	95.0317	43.4265	245.667
6.613	95.8862	43.396	242.981
6.614	95.3674	44.7693	246.613
6.615	94.4214	45.0134	243.561
6.616	95.5811	44.6472	243.53
6.617	95.8252	44.9219	246.826
6.618	96.6492	44.8303	242.981
6.619	96.4966	45.4712	245.636
6.62	96.6187	44.7083	245.667
6.621	98.1445	44.3115	242.92
6.622	97.5037	45.105	246.582
6.623	96.3135	45.8069	243.561
6.624	96.9238	46.2036	243.073
6.625	95.8252	45.8984	245.239
6.626	95.4895	45.7764	241.577
6.627	96.0693	46.7224	244.843
6.628	96.6797	46.1426	245.087
6.629	98.999	45.3796	242.767
6.63	99.3042	46.2036	247.192
6.631	98.9075	46.936	245.087
6.632	99.5178	46.9666	244.781
6.633	98.6938	46.7529	247.528
6.634	97.6563	47.0276	243.896
6.635	97.3511	47.9431	246.826
6.636	97.4121	47.5769	246.948
6.637	99.9451	46.9971	245.331
6.638	100.708	48.3704	248.993
6.639	101.379	49.1638	245.88
6.64	102.844	48.6145	246.338
6.641	103.088	48.4924	249.023
6.642	102.905	48.4009	245.911
6.643	101.715	49.1333	248.535
6.644	100.983	48.9807	247.223
6.645	102.356	49.0112	245.758
6.646	102.783	49.5605	248.627
6.647	102.783	49.7742	245.331
6.648	103.546	49.9573	246.918
6.649	103.76	49.4995	248.352
6.65	104.156	48.7671	245.544
6.651	103.882	49.408	249.481
6.652	103.516	49.3164	248.413
6.653	104.858	49.3774	247.345
6.654	104.858	50.0793	251.19
6.655	104.065	49.8047	247.589
6.656	104.492	49.8657	248.84
6.657	104.98	49.6216	249.786
6.658	106.567	49.8962	246.521
6.659	105.713	50.8728	249.512
6.66	105.286	50.415	247.192
6.661	106.445	50.293	246.246
6.662	106.354	50.2014	250.092
6.663	105.255	50.6287	246.277
6.664	105.225	50.8728	247.864
6.665	104.584	50.1099	248.566
6.666	105.896	49.7437	245.605
6.667	105.835	51.178	248.993
6.668	105.286	51.5442	246.277
6.669	106.598	51.6052	245.422
6.67	105.896	50.9033	248.901
6.671	105.286	50.5371	245.819
6.672	105.225	51.1169	249.084
6.673	104.95	50.9033	249.939
6.674	105.53	50.8118	247.223
6.675	105.469	51.1475	251.526
6.676	105.682	51.0254	249.908
6.677	107.239	51.8799	249.237
6.678	106.903	52.7954	251.678
6.679	106.812	52.9175	247.223
6.68	106.659	52.7649	249.603
6.681	106.293	52.1545	250.488
6.682	107.452	52.002	248.81
6.683	107.178	53.1006	252.991
6.684	106.842	53.3447	250.58
6.685	108.368	53.1921	250.793
6.686	109.039	53.1921	253.021
6.687	109.253	54.0466	248.84
6.688	108.49	55.0232	251.068
6.689	107.727	54.3213	250.336
6.69	108.826	53.9856	249.176
6.691	108.765	54.1687	253.052
6.692	108.856	53.4058	250.519
6.693	109.863	53.5583	252.472
6.694	110.596	54.1382	255.28
6.695	111.755	54.7791	251.556
6.696	111.115	55.3589	253.906
6.697	110.687	54.0771	252.441
6.698	112	53.7109	250.244
6.699	111.42	54.9927	254.272
6.7	110.809	55.5115	250.763
6.701	111.572	54.5349	251.404
6.702	112.305	54.0466	253.448
6.703	113.495	54.8706	249.817
6.704	113.617	56.0608	253.54
6.705	113.342	55.7861	251.556
6.706	114.96	54.9622	249.725
6.707	114.288	55.4504	252.899
6.708	112.732	56.0303	249.329
6.709	112.274	56.0608	250.641
6.71	112.122	55.2673	252.014
6.711	113.098	55.3894	249.512
6.712	113.098	56.3049	253.571
6.713	113.708	55.7251	252.35
6.714	114.99	55.5115	251.678
6.715	115.692	56.427	254.791
6.716	114.99	56.6406	250.885
6.717	114.532	56.5186	252.136
6.718	114.166	55.6641	253.937
6.719	114.502	55.9082	250.732
6.72	114.227	56.7017	254.333
6.721	113.586	56.5491	253.113
6.722	115.417	56.7017	252.625
6.723	116.028	56.9763	255.341
6.724	115.723	57.8308	251.862
6.725	115.54	58.075	253.143
6.726	115.265	57.0679	253.967
6.727	116.608	56.5796	251.19
6.728	115.967	57.251	254.913
6.729	114.96	57.4341	252.869
6.73	116.425	57.6172	253.021
6.731	116.272	57.5256	255.89
6.732	115.631	57.8613	252.594
6.733	115.417	58.1055	254.364
6.734	115.021	57.1594	254.12
6.735	116.852	56.6406	252.075
6.736	116.547	57.3425	255.798
6.737	115.265	57.3425	253.632
6.738	116.364	57.1289	253.937
6.739	116.974	56.9153	257.05
6.74	117.126	57.1594	253.326
6.741	116.455	58.0444	256.256
6.742	116.028	57.8613	254.791
6.743	118.103	56.7932	252.625
6.744	117.218	57.5867	256.134
6.745	116.913	57.6782	252.472
6.746	117.31	57.1899	253.418
6.747	117.004	56.1829	255.737
6.748	117.462	56.2134	252.502
6.749	116.882	56.6711	255.524
6.75	116.089	55.9387	254.059
6.751	117.065	55.2673	251.77
6.752	116.302	56.0303	255.035
6.753	115.143	55.5115	250.427
6.754	114.197	54.718	250.946
6.755	112.915	52.887	252.594
6.756	111.908	52.124	248.657
6.757	110.657	51.9409	251.678
6.758	109.833	50.6592	250.031
6.759	109.802	49.4385	247.955
6.76	108.124	49.1943	250.519
6.761	105.957	48.3093	245.819
6.762	104.523	47.1191	245.911
6.763	102.325	45.8679	246.338
6.764	101.349	45.0745	242.493
6.765	99.6094	44.3726	244.202
6.766	98.3582	43.1519	243.469
6.767	98.6938	42.6025	242.126
6.768	98.6328	42.7246	245.85
6.769	97.1985	42.45	242.828
6.77	96.6492	41.1377	243.378
6.771	95.7642	39.9475	244.171
6.772	96.0083	39.7644	241.211
6.773	94.696	40.4968	243.896
6.774	93.4448	40.3748	242.737
6.775	93.5669	39.5203	242.218
6.776	93.8416	39.1846	246.002
6.777	93.5669	39.3982	243.652
6.778	93.6279	39.917	245.972
6.779	93.5364	39.6118	247.894
6.78	95.1233	38.9709	245.514
6.781	94.635	39.7644	249.42
6.782	93.811	39.917	247.742
6.783	94.7266	39.7949	247.101
6.784	94.0857	39.978	250.366
6.785	94.4214	40.6799	247.406
6.786	94.2383	41.0156	248.718
6.787	94.7266	40.7104	249.023
6.788	96.5576	39.6118	246.429
6.789	96.8933	40.8325	249.786
6.79	96.8933	40.741	247.101
6.791	97.5342	40.7104	246.277
6.792	97.2595	40.863	247.986
6.793	96.6492	41.1072	243.774
6.794	95.3674	41.626	245.148
6.795	94.7876	40.6799	244.751
6.796	95.6116	40.2527	242.34
6.797	95.9473	40.6189	245.636
6.798	95.7947	40.5273	242.462
6.799	97.1375	40.7104	242.798
6.8	97.5952	40.9546	244.568
6.801	97.5647	40.5273	240.417
6.802	96.405	40.1917	242.737
6.803	95.2759	39.5813	242.584
6.804	96.405	40.0085	240.326
6.805	95.9167	40.4358	243.408
6.806	95.8557	40.6494	240.387
6.807	96.8628	40.5273	240.326
6.808	97.7783	41.0461	242.584
6.809	98.4802	41.5649	238.647
6.81	98.0225	41.748	241.058
6.811	97.6563	41.2598	240.326
6.812	99.0906	40.2527	238.586
6.813	98.5413	41.5039	241.882
6.814	98.2666	42.3889	238.953
6.815	98.877	42.9077	239.441
6.816	98.999	42.9077	241.73
6.817	99.6399	42.9688	238.678
6.818	99.3958	43.1824	242.126
6.819	99.1211	42.9382	241.333
6.82	100.983	42.8772	240.54
6.821	100.891	43.5181	244.965
6.822	100.922	43.9453	242.249
6.823	101.288	44.8914	243.866
6.824	102.203	44.4336	245.667
6.825	103.729	43.9758	242.371
6.826	103.455	45.0745	246.124
6.827	103.333	45.5017	244.537
6.828	104.858	45.2271	243.408
6.829	104.98	45.3796	246.521
6.83	104.767	46.1121	242.737
6.831	104.889	46.6919	244.263
6.832	105.591	46.5698	245.575
6.833	107.147	45.99	242.737
6.834	107.208	46.6309	245.88
6.835	107.269	46.9055	244.019
6.836	108.612	46.875	243.591
6.837	108.856	46.936	246.307
6.838	108.093	47.76	243.134
6.839	107.91	48.2178	244.873
6.84	107.178	47.5464	245.728
6.841	107.849	46.6919	243.652
6.842	108.185	47.1191	247.101
6.843	108.704	47.3938	245.728
6.844	110.413	47.3938	244.965
6.845	110.413	47.8821	247.62
6.846	110.168	48.3093	244.141
6.847	109.863	48.9807	245.758
6.848	109.741	47.76	245.514
6.849	109.924	47.8516	243.164
6.85	109.283	48.9807	246.033
6.851	109.192	48.7671	243.774
6.852	110.809	48.0957	243.53
6.853	111.542	48.6755	246.246
6.854	111.938	50.1404	242.981
6.855	111.786	50.3845	244.598
6.856	111.359	48.7366	244.171
6.857	112.274	48.7061	242.493
6.858	111.664	50.3235	245.636
6.859	110.504	50.5981	243.286
6.86	111.206	49.8047	243.958
6.861	111.176	49.3774	246.613
6.862	112.366	49.8047	244.354
6.863	112.579	50.5371	246.979
6.864	112.854	50.7202	246.857
6.865	115.448	50.415	244.72
6.866	115.143	51.0559	248.718
6.867	114.41	51.1169	245.789
6.868	114.685	51.1169	246.521
6.869	113.983	51.5747	248.932
6.87	114.288	51.9714	245.514
6.871	114.044	52.2156	248.901
6.872	114.502	51.7578	248.108
6.873	117.584	51.7273	246.918
6.874	117.828	52.887	250.366
6.875	118.073	53.4058	246.857
6.876	118.561	53.3142	247.528
6.877	118.53	52.8564	249.298
6.878	118.347	52.4292	246.002
6.879	117.706	52.8259	248.779
6.88	117.157	52.9175	248.016
6.881	118.53	52.7954	246.948
6.882	119.141	53.009	250.183
6.883	119.568	53.3142	246.46
6.884	120.605	53.772	248.199
6.885	120.453	53.772	248.352
6.886	121.155	53.1616	245.544
6.887	119.843	53.3447	248.779
6.888	119.293	53.1006	247.437
6.889	120.117	52.6428	246.124
6.89	119.781	53.4973	249.359
6.891	119.873	54.1382	245.88
6.892	120.483	54.4434	247.101
6.893	121.033	54.1077	247.559
6.894	122.04	54.2603	244.354
6.895	121.582	54.5349	248.108
6.896	121.002	54.4128	245.819
6.897	122.192	54.1992	245.819
6.898	122.192	54.7485	249.084
6.899	121.826	55.1147	245.575
6.9	121.399	55.542	248.169
6.901	121.521	54.9011	247.833
6.902	122.589	55.0537	245.88
6.903	121.918	55.7251	248.81
6.904	121.643	55.5115	247.009
6.905	122.528	55.542	247.62
6.906	122.833	55.8472	250.732
6.907	122.345	56.0303	248.169
6.908	122.162	56.3354	251.038
6.909	122.223	55.481	251.068
6.91	124.054	55.5115	249.695
6.911	124.084	56.7017	253.021
6.912	123.535	57.0068	250.275
6.913	124.359	56.7322	250.366
6.914	124.268	56.5491	252.35
6.915	124.725	56.5491	249.329
6.916	123.718	57.1899	252.228
6.917	123.444	56.5796	251.678
6.918	125.458	56.1523	250.427
6.919	125.122	56.2134	253.571
6.92	124.298	56.5186	250.793
6.921	124.908	57.3425	251.007
6.922	124.664	57.4036	252.625
6.923	124.176	57.1899	248.81
6.924	122.833	56.9153	251.678
6.925	122.223	55.8472	250.885
6.926	123.993	55.542	250.275
6.927	124.054	56.7322	253.693
6.928	123.779	56.8237	250.793
6.929	123.84	56.2134	252.014
6.93	123.535	55.6946	253.815
6.931	123.474	56.2744	250.793
6.932	122.894	57.4036	253.021
6.933	122.528	56.9153	251.526
6.934	123.199	55.8167	249.756
6.935	122.559	56.1523	253.296
6.936	123.23	56.7932	250.763
6.937	124.207	56.9458	251.892
6.938	123.962	56.427	252.96
6.939	124.176	56.3049	249.359
6.94	123.322	56.9153	252.533
6.941	122.772	56.1523	250.061
6.942	123.81	56.1523	248.26
6.943	122.772	57.0068	251.038
6.944	121.796	57.1289	247.955
6.945	122.284	56.6101	250.092
6.946	122.406	55.9082	250.763
6.947	123.871	55.3284	248.535
6.948	123.047	56.3049	252.38
6.949	122.498	56.1218	250.427
6.95	123.291	55.9998	249.969
6.951	123.474	56.1218	252.869
6.952	122.314	55.9082	249.237
6.953	121.307	56.2134	251.556
6.954	121.49	55.7556	251.648
6.955	122.925	55.5725	249.451
6.956	121.948	55.7861	252.289
6.957	121.521	55.7251	249.451
6.958	123.047	55.7556	249.542
6.959	123.077	56.1218	252.197
6.96	122.375	55.8472	248.291
6.961	120.911	55.8167	250.366
6.962	119.843	54.8096	249.542
6.963	120.758	54.4739	248.108
6.964	119.69	55.603	251.282
6.965	119.232	56.0303	249.054
6.966	119.598	55.7251	249.237
6.967	119.812	54.718	251.892
6.968	119.629	54.9011	249.847
6.969	119.476	55.6641	252.93
6.97	118.896	54.9316	252.075
6.971	119.659	54.1992	250.427
6.972	118.53	54.8706	253.967
6.973	117.523	54.9622	251.953
6.974	118.164	54.8401	252.319
6.975	117.95	55.1453	254.852
6.976	117.615	55.481	251.404
6.977	116.791	55.5115	253.265
6.978	116.547	54.8096	252.411
6.979	118.5	54.6875	250.366
6.98	117.615	55.1453	253.387
6.981	116.73	54.8401	250.397
6.982	116.425	54.4128	251.007
6.983	115.967	54.5044	252.96
6.984	116.272	54.4434	249.695
6.985	114.319	55.0232	251.953
6.986	113.739	54.5349	250.458
6.987	115.051	54.2297	250.092
6.988	115.173	54.0466	252.96
6.989	115.143	53.7415	250.305
6.99	115.295	53.9856	252.93
6.991	115.082	54.0466	253.937
6.992	115.54	53.6194	251.404
6.993	114.41	54.2603	254.639
6.994	113.953	53.9856	252.93
6.995	115.723	53.772	252.014
6.996	115.723	54.4739	254.852
6.997	115.112	54.718	251.648
6.998	115.112	54.657	253.021
6.999	115.356	54.2297	252.991
7	116.394	54.0771	250.885
7.001	115.509	54.7485	253.906
7.002	114.41	54.3213	252.167
7.003	114.838	53.9551	252.106
7.004	114.99	54.2603	254.303
7.005	114.746	54.718	251.16
7.006	113.77	55.2368	252.686
7.007	113.678	54.8401	252.625
7.008	114.471	54.2297	250.549
7.009	113.586	54.4434	253.662
7.01	113.098	53.4058	252.075
7.011	113.861	53.1921	252.38
7.012	113.281	53.5889	254.852
7.013	112.793	54.1077	252.197
7.014	111.633	54.2297	253.662
7.015	110.992	53.1616	253.235
7.016	110.962	52.9785	250.458
7.017	110.046	53.9551	253.174
7.018	109.772	53.6194	250.946
7.019	110.657	52.8259	250.732
7.02	110.931	53.1616	253.082
7.021	110.352	53.894	250.488
7.022	109.436	53.5583	252.441
7.023	108.49	52.6733	252.197
7.024	108.948	52.5513	250.397
7.025	108.002	53.0701	253.052
7.026	106.903	52.7954	250.244
7.027	107.727	52.7039	250.031
7.028	108.124	52.948	251.892
7.029	108.49	53.1616	249.664
7.03	107.117	53.0396	252.075
7.031	106.262	52.063	252.167
7.032	107.544	50.9949	251.465
7.033	106.537	51.5137	254.547
7.034	106.018	52.3376	251.953
7.035	105.438	52.2766	252.106
7.036	105.652	51.5442	253.418
7.037	106.049	51.4221	250.427
7.038	105.408	51.8188	253.235
7.039	104.675	51.8494	251.953
7.04	105.896	51.4832	250.946
7.041	105.103	51.7273	253.845
7.042	103.943	51.5137	251.434
7.043	104.309	51.1475	252.563
7.044	104.248	51.5137	253.754
7.045	104.98	51.4526	251.282
7.046	104.065	51.3306	253.296
7.047	103.79	50.9644	252.136
7.048	105.042	51.3916	250.946
7.049	103.973	51.7578	253.906
7.05	102.844	52.0935	251.099
7.051	101.715	51.4221	252.319
7.052	101.41	50.7813	253.937
7.053	102.57	50.1709	251.404
7.054	102.57	51.0559	254.211
7.055	102.264	50.7813	252.563
7.056	103.363	50.1099	251.678
7.057	102.722	50.0183	253.906
7.058	100.952	50.1404	250.549
7.059	99.4873	49.7742	251.556
7.06	97.8394	49.3164	252.563
7.061	97.4731	49.0723	249.207
7.062	97.1069	49.7131	251.77
7.063	97.3206	49.6216	249.481
7.064	98.877	48.5535	248.108
7.065	99.3958	48.8586	251.251
7.066	98.6023	48.645	248.383
7.067	97.4121	49.1943	249.725
7.068	96.1609	47.9431	249.756
7.069	95.5505	47.6379	247.07
7.07	94.2078	48.5535	249.481
7.071	93.5059	48.4009	247.437
7.072	95.0317	48.0957	246.735
7.073	96.2524	48.0042	249.664
7.074	97.0459	48.1262	246.246
7.075	96.283	48.5535	249.054
7.076	95.3064	47.9431	248.871
7.077	95.8557	47.3022	246.796
7.078	93.9636	47.9431	250.366
7.079	93.4143	48.0347	248.566
7.08	94.2078	47.4854	249.207
7.081	94.8486	48.0042	251.282
7.082	96.4355	48.8281	247.772
7.083	96.6492	49.6216	249.573
7.084	96.7712	48.6145	248.444
7.085	97.4731	48.0652	246.429
7.086	96.0083	48.6755	249.573
7.087	94.2993	48.4314	246.826
7.088	93.9941	47.8821	247.223
7.089	94.1162	48.1262	248.901
7.09	94.5129	48.4314	245.605
7.091	94.1467	49.4995	247.62
7.092	93.811	49.1333	246.002
7.093	95.0012	48.5229	244.385
7.094	93.9941	48.2483	247.284
7.095	92.9565	47.6685	245.239
7.096	92.7429	47.2717	246.704
7.097	92.6514	47.6685	248.444
7.098	92.9565	48.3704	246.216
7.099	92.7429	48.8892	248.199
7.1	92.9565	48.0347	247.62
7.101	94.5435	47.699	246.185
7.102	94.5129	48.8892	248.901
7.103	94.3298	49.53	246.185
7.104	94.635	49.0112	246.826
7.105	93.9941	48.645	248.352
7.106	94.5435	49.1943	246.521
7.107	94.6655	50.0183	249.359
7.108	94.696	49.7437	248.077
7.109	96.5576	49.1943	247.04
7.11	96.8018	50.0793	249.542
7.111	96.344	50.6897	246.094
7.112	96.1914	51.0254	247.345
7.113	95.8862	51.239	247.986
7.114	96.4355	50.8423	246.002
7.115	94.9707	50.8728	249.237
7.116	94.2688	50.5066	248.199
7.117	95.8862	50.293	248.84
7.118	97.2595	51.3916	251.862
7.119	97.6563	51.9104	248.444
7.12	97.5037	51.9409	250.397
7.121	97.5952	51.239	250.763
7.122	98.8159	51.1475	248.23
7.123	97.3206	52.7039	251.16
7.124	95.5811	52.6733	248.84
7.125	96.1304	51.8188	248.688
7.126	96.8018	51.8188	251.19
7.127	97.6868	52.8259	248.199
7.128	98.053	53.8025	249.939
7.129	98.9685	53.5889	249.237
7.13	100.922	53.2227	246.857
7.131	100.281	53.3447	249.451
7.132	99.0295	52.8259	246.796
7.133	98.6633	53.0396	246.979
7.134	97.9309	53.833	249.573
7.135	97.9004	54.4434	246.246
7.136	97.7478	54.1687	248.688
7.137	98.6328	53.3752	248.749
7.138	101.074	53.3447	246.674
7.139	101.563	54.657	250.275
7.14	101.44	54.5654	247.406
7.141	101.685	53.833	248.138
7.142	101.013	53.6804	250.58
7.143	100.861	54.3518	247.498
7.144	100.25	55.2979	250.092
7.145	100.25	55.6641	249.664
7.146	102.264	55.3894	246.948
7.147	102.997	55.7251	250.275
7.148	103.027	56.1829	247.406
7.149	104.614	56.0303	248.016
7.15	104.797	56.488	250.061
7.151	105.133	56.3049	247.223
7.152	103.485	56.2744	250.305
7.153	102.722	56.1829	249.359
7.154	104.34	56.5796	248.199
7.155	104.492	57.6477	251.129
7.156	104.156	57.7393	248.138
7.157	104.309	57.4951	249.084
7.158	105.316	57.1289	250.671
7.159	106.567	57.5256	248.199
7.16	105.774	58.2886	251.373
7.161	104.553	57.5562	250.244
7.162	106.11	56.488	250.458
7.163	105.865	57.0984	253.815
7.164	105.591	58.2886	250.702
7.165	106.506	58.8074	251.343
7.166	106.537	58.2581	251.434
7.167	107.819	58.3191	248.749
7.168	107.056	59.021	251.495
7.169	106.537	58.5327	249.176
7.17	107.147	58.0444	249.054
7.171	106.873	58.4412	251.801
7.172	106.75	58.3801	249.817
7.173	106.384	58.1665	251.709
7.174	106.201	58.0139	251.801
7.175	107.147	58.7158	248.688
7.176	106.445	59.6313	250.519
7.177	105.469	58.5632	247.772
7.178	106.201	57.3425	247.528
7.179	105.469	57.1899	250.305
7.18	104.797	57.4341	248.23
7.181	104.279	57.7087	250.305
7.182	104.034	56.7017	250.671
7.183	104.675	56.2439	248.474
7.184	103.241	57.0374	250.61
7.185	102.295	56.2744	247.681
7.186	102.234	55.2673	246.857
7.187	100.616	55.0537	248.535
7.188	99.6399	54.0161	244.324
7.189	97.1985	53.4973	245.88
7.19	96.0388	52.3376	245.789
7.191	95.1843	52.002	243.011
7.192	93.2312	51.0254	244.781
7.193	89.2944	49.3164	241.119
7.194	87.2803	47.4243	239.594
7.195	85.6323	46.1731	239.96
7.196	84.5032	46.2646	236.664
7.197	83.9539	46.7529	237.366
7.198	82.2754	45.5322	236.725
7.199	82.2144	44.4641	235.077
7.2	80.9021	44.7998	239.227
7.201	80.2612	44.9219	239.685
7.202	81.7261	44.4946	242.462
7.203	82.428	44.3726	245.758
7.204	84.4421	45.2576	244.904
7.205	85.144	46.4783	247.833
7.206	85.9375	46.2036	247.864
7.207	88.1042	45.8679	247.894
7.208	87.7075	46.9055	251.221
7.209	87.616	47.2107	248.474
7.21	87.0972	47.3328	249.512
7.211	87.3718	47.5464	250.427
7.212	88.3484	48.1567	247.803
7.213	88.1958	49.4995	250.153
7.214	88.1958	48.7366	248.444
7.215	89.9963	47.6379	247.284
7.216	89.8743	47.7905	250
7.217	89.6912	47.9431	247.345
7.218	89.7827	48.0347	248.199
7.219	88.8977	48.1262	248.993
7.22	88.501	48.1873	246.155
7.221	87.8601	48.6145	247.955
7.222	86.9141	47.7905	246.155
7.223	87.677	47.6379	245.27
7.224	87.7991	47.5769	247.711
7.225	87.4939	47.4854	244.507
7.226	87.2803	47.3328	245.483
7.227	87.3413	46.936	246.948
7.228	87.9211	47.1191	244.08
7.229	87.0056	48.2483	246.704
7.23	85.5408	47.7905	244.568
7.231	87.1582	46.6003	243.256
7.232	86.4563	47.1802	245.88
7.233	85.8459	48.0957	241.791
7.234	85.9985	48.0652	242.493
7.235	86.2732	47.4548	242.584
7.236	87.7991	47.6685	240.631
7.237	87.5244	47.821	243.53
7.238	86.8225	47.4854	241.089
7.239	88.2874	47.4854	241.577
7.24	88.2263	47.9736	244.171
7.241	87.9211	48.4924	241.211
7.242	86.9141	49.0417	243.652
7.243	86.7615	48.1873	243.408
7.244	88.0432	47.6379	242.004
7.245	87.4939	49.1943	246.368
7.246	87.2498	49.53	243.805
7.247	89.6301	48.645	244.69
7.248	90.3625	48.645	247.375
7.249	90.9119	49.408	244.232
7.25	90.8813	50.5981	246.948
7.251	90.6982	50.0183	246.307
7.252	91.8579	49.3469	244.232
7.253	91.0645	50.2319	246.979
7.254	90.4846	50.2319	243.774
7.255	91.4307	50.0183	244.812
7.256	91.8274	50.2319	246.368
7.257	93.2007	50.6592	243.225
7.258	93.0481	51.2085	245.514
7.259	92.865	50.1099	244.598
7.26	94.0247	49.2249	243.408
7.261	93.1396	49.8657	246.368
7.262	91.5222	50.1709	242.95
7.263	91.1865	50.0488	243.53
7.264	91.0034	48.8892	245.789
7.265	91.6748	49.2859	242.737
7.266	91.7358	50.5371	245.911
7.267	91.6138	50.2625	244.995
7.268	93.3533	49.3469	243.835
7.269	93.2312	49.3164	246.46
7.27	92.6514	49.3469	244.385
7.271	92.6514	49.3469	245.575
7.272	91.5833	49.3469	247.162
7.273	91.8884	49.4995	244.324
7.274	91.1865	50.4761	246.765
7.275	91.3391	50.1099	245.239
7.276	93.0176	49.6521	243.774
7.277	92.6514	50.2319	246.307
7.278	92.6514	50.7507	243.866
7.279	93.0786	50.4456	244.629
7.28	92.8955	49.408	245.483
7.281	93.0481	49.6216	243.5
7.282	92.1021	50.7813	246.46
7.283	90.4541	50.6287	243.652
7.284	91.095	50.4456	243.317
7.285	90.9424	50.415	245.911
7.286	91.0034	49.8657	243.073
7.287	91.8884	50.1709	245.392
7.288	92.8955	50.354	245.88
7.289	94.8181	50.7202	244.049
7.29	93.9941	51.5442	247.101
7.291	93.1702	50.9338	244.537
7.292	93.4753	50.354	244.995
7.293	92.865	51.0254	248.016
7.294	93.0786	51.4221	244.446
7.295	93.3533	51.8799	246.521
7.296	94.2383	51.6663	245.88
7.297	96.1914	52.063	243.927
7.298	96.405	53.0701	247.314
7.299	96.4966	52.8564	244.537
7.3	97.3206	52.1545	244.843
7.301	96.9543	51.4526	247.742
7.302	96.6797	51.6663	244.812
7.303	96.0693	52.5818	247.192
7.304	95.2454	52.8259	246.429
7.305	96.8933	52.8259	244.324
7.306	96.9543	52.7039	246.887
7.307	96.8323	52.2156	244.598
7.308	98.5718	51.8799	245.117
7.309	98.999	52.2156	247.253
7.31	99.762	51.7273	243.53
7.311	98.999	52.3376	246.246
7.312	98.4802	52.2156	245.3
7.313	99.1821	51.5747	243.225
7.314	97.9919	52.3987	246.002
7.315	96.9849	52.887	242.92
7.316	97.6563	52.063	242.737
7.317	98.4802	52.5208	244.507
7.318	99.762	52.7344	241.577
7.319	100.22	53.8025	244.751
7.32	99.7314	53.4058	243.53
7.321	100.922	52.5513	242.676
7.322	100.342	53.0701	245.911
7.323	98.9075	53.3447	243.713
7.324	99.1211	53.6499	244.598
7.325	98.0225	54.0161	246.094
7.326	98.7244	54.2908	243.195
7.327	99.1211	54.9622	246.46
7.328	99.4263	54.6875	244.965
7.329	101.288	53.9246	245.087
7.33	100.739	54.9622	249.023
7.331	99.762	55.1758	246.216
7.332	99.2737	54.9622	248.291
7.333	99.0295	54.718	250.031
7.334	100.342	55.2368	247.131
7.335	99.9756	56.6406	250.824
7.336	99.9756	57.1289	248.352
7.337	101.959	56.7627	247.559
7.338	102.661	56.4575	250.397
7.339	102.264	56.6711	247.162
7.34	102.264	57.1899	249.725
7.341	102.081	57.4036	250.793
7.342	102.966	56.9763	248.291
7.343	102.448	57.1899	251.77
7.344	102.112	57.0984	249.329
7.345	104.431	57.5562	249.146
7.346	105.194	58.197	251.282
7.347	104.828	58.6548	247.345
7.348	104.675	58.4412	249.695
7.349	104.279	57.8613	249.664
7.35	105.652	57.6477	248.199
7.351	105.438	58.2886	251.282
7.352	105.194	57.9834	249.603
7.353	106.72	57.4036	249.481
7.354	107.452	57.4951	251.801
7.355	108.032	58.3191	248.871
7.356	108.063	58.7769	250.336
7.357	107.666	58.5022	250.336
7.358	108.765	58.2581	248.016
7.359	107.849	59.1736	251.526
7.36	107.269	58.8684	248.566
7.361	109.07	58.4412	248.84
7.362	109.619	58.6548	251.74
7.363	110.565	59.0515	248.84
7.364	110.565	58.96	251.343
7.365	110.138	58.9294	250.732
7.366	111.145	59.2957	248.474
7.367	110.352	59.7534	251.404
7.368	108.643	59.7534	248.474
7.369	108.612	60.2417	248.932
7.37	107.788	59.4177	250.977
7.371	109.192	58.6548	248.474
7.372	109.802	59.4788	252.502
7.373	110.291	59.8145	251.953
7.374	112.396	59.4788	250.58
7.375	111.847	59.7534	253.845
7.376	110.535	60.0586	250.946
7.377	109.711	60.0281	251.648
7.378	108.795	60.0281	253.326
7.379	109.589	60.2417	249.329
7.38	109.863	60.8521	252.533
7.381	110.291	60.6689	251.068
7.382	113.037	60.2112	250.183
7.383	113.373	61.0657	253.204
7.384	113.098	61.0962	250.305
7.385	112.671	60.791	251.099
7.386	111.725	60.3638	252.35
7.387	111.694	60.8826	249.298
7.388	110.687	61.9202	251.648
7.389	110.138	61.4014	249.603
7.39	111.389	61.3098	248.505
7.391	111.938	61.3098	251.862
7.392	112.183	60.7605	249.146
7.393	112.854	60.4553	251.648
7.394	112.671	60.2112	252.686
7.395	113.098	60.4553	250.366
7.396	111.786	61.5234	253.326
7.397	110.657	60.8215	250.854
7.398	111.359	60.2722	249.969
7.399	111.115	60.7605	252.93
7.4	111.389	60.5774	249.573
7.401	112.366	60.2722	251.77
7.402	113.251	60.1501	252.563
7.403	114.624	60.5164	250.305
7.404	113.342	61.2183	253.784
7.405	112.183	61.3098	250.885
7.406	112.701	60.6995	250.336
7.407	112.457	60.2112	252.655
7.408	112.396	60.0891	249.634
7.409	113.037	60.4858	251.892
7.41	113.403	60.5469	251.984
7.411	114.746	60.8215	250.061
7.412	114.258	60.9741	253.448
7.413	112.946	60.2722	250.763
7.414	113.037	59.7534	252.319
7.415	112.61	59.9365	254.547
7.416	112.244	59.9976	251.312
7.417	111.664	60.2417	254.242
7.418	112.274	59.4177	253.479
7.419	114.594	59.1736	251.678
7.42	113.8	60.4553	254.944
7.421	112.946	60.3027	251.495
7.422	112.488	59.2346	251.831
7.423	111.542	58.5327	253.296
7.424	111.45	58.3191	249.42
7.425	109.924	59.0515	251.556
7.426	108.948	58.0444	249.634
7.427	110.138	56.6101	247.101
7.428	109.009	55.9998	249.023
7.429	107.635	54.2908	244.385
7.43	106.537	53.9551	244.751
7.431	105.225	53.5278	244.965
7.432	103.638	52.7039	240.631
7.433	101.379	51.9104	242.096
7.434	100.128	50.5676	240.448
7.435	100.922	49.7437	239.014
7.436	100.525	49.4995	241.486
7.437	99.6704	48.584	238.953
7.438	99.884	47.2717	239.594
7.439	99.2737	46.4783	241.364
7.44	99.3042	46.7834	238.342
7.441	98.5107	47.5159	240.479
7.442	97.9004	46.875	239.624
7.443	98.114	45.6543	237.488
7.444	97.29	45.8374	239.99
7.445	97.5037	45.8374	237.427
7.446	98.3887	45.5627	238.159
7.447	97.9004	44.7998	239.471
7.448	98.6328	45.1355	237.732
7.449	97.7783	46.4172	240.326
7.45	97.1375	45.9595	238.647
7.451	97.9309	44.6777	238.098
7.452	97.5037	44.7388	240.662
7.453	96.7407	45.0439	237.762
7.454	96.3135	45.105	239.319
7.455	96.6187	44.1284	240.204
7.456	98.1445	43.7317	237.915
7.457	97.4121	44.6777	240.967
7.458	96.0999	44.7693	238.861
7.459	96.4355	44.4336	238.586
7.46	96.4966	43.9758	240.875
7.461	95.7642	43.6707	237.183
7.462	95.1843	43.9453	239.471
7.463	95.2454	43.335	238.831
7.464	97.2595	43.3655	236.908
7.465	96.5271	44.0063	238.831
7.466	96.1609	43.8843	235.657
7.467	96.4966	43.4265	234.833
7.468	96.344	42.9688	237.03
7.469	95.9167	42.9688	233.337
7.47	95.0928	43.396	234.802
7.471	95.1233	42.9688	234.039
7.472	96.9238	42.6025	232.147
7.473	96.6797	43.0298	234.985
7.474	95.9473	43.457	231.995
7.475	96.6187	43.0603	232.117
7.476	96.8933	42.6025	234.619
7.477	96.6492	42.1753	231.445
7.478	96.6797	42.6025	234.436
7.479	96.3135	42.511	234.1
7.48	97.9919	42.5415	231.232
7.481	98.0225	43.9148	234.68
7.482	97.6868	43.5791	230.774
7.483	98.5413	42.4805	231.201
7.484	98.0835	42.6941	233.978
7.485	99.0906	43.6096	230.865
7.486	99.1516	44.4641	233.521
7.487	99.0906	43.6096	232.33
7.488	101.013	42.7856	230.896
7.489	100.189	44.3726	234.619
7.49	99.9756	44.9219	231.232
7.491	100.677	44.6472	232.086
7.492	100.861	44.0979	233.765
7.493	101.807	44.1589	230.408
7.494	101.685	44.9524	233.582
7.495	101.318	44.8303	232.117
7.496	102.234	44.9219	231.323
7.497	101.501	45.5322	234.253
7.498	100.586	44.7998	231.201
7.499	100.739	44.281	234.009
7.5	100.8	44.3726	235.26
7.501	102.356	44.9219	232.3
7.502	102.295	46.0815	235.718
7.503	102.264	45.7458	233.917
7.504	103.912	45.4407	233.49
7.505	103.76	45.99	236.42
7.506	102.783	46.2646	232.666
7.507	101.898	46.0815	234.65
7.508	101.257	45.5933	235.138
7.509	102.661	45.6848	232.574
7.51	102.173	46.5393	235.901
7.511	102.051	46.7224	233.429
7.512	104.065	46.0815	233.093
7.513	104.431	46.1121	235.748
7.514	103.912	46.5088	232.3
7.515	103.088	47.3022	234.222
7.516	102.295	46.6003	234.161
7.517	102.478	46.3867	231.964
7.518	101.288	47.2717	235.626
7.519	101.074	46.9666	233.276
7.52	102.997	46.1426	233.673
7.521	103.241	46.5088	236.572
7.522	103.821	47.2107	233.704
7.523	104.797	47.821	235.931
7.524	105.286	46.7834	235.962
7.525	105.469	47.0886	233.49
7.526	103.943	48.3093	237
7.527	103.271	48.1873	234.802
7.528	104.614	47.5159	234.833
7.529	104.492	47.699	237.305
7.53	104.98	48.2788	233.765
7.531	105.988	48.7671	236.633
7.532	106.934	48.2788	236.542
7.533	108.551	48.7366	234.558
7.534	107.605	49.8047	237.305
7.535	107.086	49.469	234.344
7.536	107.513	48.5535	234.68
7.537	106.537	48.8281	237
7.538	107.239	49.0112	233.887
7.539	107.178	49.6216	237.244
7.54	107.513	48.8281	236.725
7.541	109.68	48.584	236.084
7.542	109.68	49.7437	239.899
7.543	109.619	50.3235	236.389
7.544	109.741	49.8962	237.152
7.545	109.314	49.1028	238.403
7.546	109.68	49.0723	235.87
7.547	110.016	49.9573	239.044
7.548	109.863	49.9268	237.274
7.549	111.45	49.7131	236.45
7.55	110.87	50.6592	239.349
7.551	110.748	50.8118	235.565
7.552	111.267	50.7202	236.877
7.553	110.748	50.4456	237.854
7.554	111.755	50.5066	234.222
7.555	110.962	50.7813	237.366
7.556	110.962	50.4456	235.657
7.557	112.305	50.5371	235.291
7.558	112.061	51.7578	238.098
7.559	111.084	51.8799	234.192
7.56	110.901	51.3916	236.359
7.561	110.474	50.6287	237.457
7.562	111.938	50.5676	234.741
7.563	112.396	52.2461	238.495
7.564	112.152	52.063	236.45
7.565	113.159	51.1169	235.962
7.566	113.19	51.6357	239.471
7.567	112.64	51.7578	235.87
7.568	112.457	52.7344	237.793
7.569	111.694	51.9104	238.251
7.57	113.159	52.3987	235.413
7.571	112.518	53.3142	239.136
7.572	113.068	53.772	236.206
7.573	114.777	53.2532	235.504
7.574	114.868	53.3447	238.556
7.575	114.899	53.3447	235.657
7.576	114.197	53.7109	237.885
7.577	114.288	53.3142	238.342
7.578	115.265	53.5583	235.87
7.579	114.838	54.6265	239.532
7.58	114.166	54.657	237.061
7.581	115.265	54.1687	237.579
7.582	115.723	54.5349	240.234
7.583	115.906	54.3518	237.183
7.584	115.967	54.2603	240.601
7.585	115.906	54.1077	240.936
7.586	117.279	53.9246	239.594
7.587	116.638	54.9622	243.073
7.588	116.302	55.1758	240.112
7.589	117.34	54.4434	241.058
7.59	116.943	54.3518	243.042
7.591	117.401	54.8401	239.502
7.592	117.004	55.5725	242.371
7.593	117.34	55.2368	241.089
7.594	118.408	55.0537	240.234
7.595	117.828	55.4199	243.744
7.596	117.279	55.3284	240.692
7.597	118.103	55.0842	241.974
7.598	118.103	54.8401	243.317
7.599	118.256	55.0537	240.112
7.6	117.584	55.9387	243.286
7.601	117.249	55.5725	241.547
7.602	118.195	55.3589	240.204
7.603	117.584	55.3284	243.561
7.604	116.455	55.2063	241.089
7.605	117.34	55.2673	242.493
7.606	116.974	54.9011	243.896
7.607	117.615	54.718	241.18
7.608	117.676	55.603	244.293
7.609	117.157	54.9011	242.798
7.61	118.317	55.1147	241.913
7.611	117.554	55.8167	244.873
7.612	116.18	55.7556	240.753
7.613	116.119	55.2063	242.218
7.614	115.631	55.0232	243.195
7.615	116.638	54.9011	240.448
7.616	116.089	55.6641	243.774
7.617	116.364	55.7861	242.035
7.618	117.798	55.4199	241.272
7.619	117.34	55.0842	244.049
7.62	115.54	54.6875	240.845
7.621	114.685	54.718	243.042
7.622	113.098	54.7791	243.164
7.623	113.892	54.5959	240.509
7.624	112.457	54.8096	243.866
7.625	111.816	54.0466	241.73
7.626	112.64	53.7109	242.065
7.627	112.64	53.8025	245.178
7.628	112.03	53.6499	241.547
7.629	110.87	52.7649	244.415
7.63	109.924	51.5442	244.476
7.631	109.985	51.3306	242.004
7.632	107.574	51.6052	245.789
7.633	104.37	50.4761	241.058
7.634	100.769	47.6379	238.647
7.635	95.5505	43.5181	236.877
7.636	91.3086	40.0696	231.232
7.637	88.6536	39.7644	231.11
7.638	88.3484	40.4053	229.492
7.639	89.9048	39.856	225.342
7.64	88.0737	40.0085	226.471
7.641	85.9375	40.6494	225.494
7.642	86.4258	41.4124	228.058
7.643	86.8225	41.2598	234.222
7.644	87.0972	40.741	236.572
7.645	88.6536	39.8865	242.645
7.646	90.7593	38.4827	245.575
7.647	94.3909	39.2761	247.131
7.648	96.5271	42.4194	251.19
7.649	97.3206	44.4946	248.322
7.65	97.7783	44.8608	246.796
7.651	96.4661	44.9524	246.643
7.652	95.459	45.7458	241.669
7.653	94.8181	46.6614	243.988
7.654	94.635	46.8445	244.629
7.655	97.1985	46.0205	245.026
7.656	98.2361	45.8984	250.305
7.657	98.9685	45.7458	249.481
7.658	100.525	45.3186	251.038
7.659	99.6704	45.8984	252.319
7.66	99.4873	46.7224	247.528
7.661	98.6328	47.4243	247.681
7.662	97.9614	46.6309	243.53
7.663	98.6328	46.4783	240.204
7.664	98.3276	47.5159	242.004
7.665	98.053	47.2717	238.8
7.666	97.9309	46.0815	241.425
7.667	97.5647	44.7998	244.08
7.668	97.9614	44.2505	242.889
7.669	97.0154	44.9829	246.094
7.67	96.3135	45.4102	243.378
7.671	97.6563	45.166	241.028
7.672	97.6257	45.4102	242.462
7.673	96.8323	45.6848	236.633
7.674	97.29	45.99	237.305
7.675	96.8323	45.7764	236.969
7.676	97.9919	45.3491	234.1
7.677	97.8699	45.929	237.762
7.678	98.2666	45.2576	236.389
7.679	100.006	45.0439	236.755
7.68	99.9451	45.5627	240.021
7.681	99.9756	45.6543	236.45
7.682	100.403	46.1426	238.525
7.683	101.288	45.8069	238.647
7.684	102.753	46.4478	236.145
7.685	102.661	48.3398	240.448
7.686	101.99	48.7671	237.732
7.687	102.875	48.5535	238.464
7.688	102.692	48.645	241.638
7.689	102.295	48.7061	239.105
7.69	102.814	48.7976	242.096
7.691	103.546	48.1262	243.561
7.692	105.896	48.6145	241.882
7.693	106.384	50.4456	245.056
7.694	106.689	50.7813	242.92
7.695	107.941	50.7202	243.103
7.696	107.239	51.5137	246.124
7.697	106.415	52.3376	242.767
7.698	106.659	52.002	244.751
7.699	106.11	51.2085	245.178
7.7	108.368	50.9338	243.134
7.701	108.734	51.6663	247.528
7.702	109.528	52.002	245.178
7.703	110.901	52.063	245.697
7.704	110.718	51.5747	247.314
7.705	110.229	51.8799	243.073
7.706	108.856	52.7039	245.422
7.707	107.971	52.2156	243.5
7.708	108.643	51.8494	242.035
7.709	108.429	51.9104	245.056
7.71	108.398	51.6357	242.462
7.711	109.955	51.2085	244.568
7.712	110.168	51.4221	246.735
7.713	110.84	51.5747	244.232
7.714	109.985	52.4597	247.162
7.715	109.161	51.7578	245.667
7.716	110.107	51.4221	244.873
7.717	109.07	52.1545	247.894
7.718	108.459	52.4597	243.896
7.719	109.314	52.3376	245.483
7.72	109.741	51.7273	246.429
7.721	111.023	51.5442	243.256
7.722	110.992	52.8259	246.979
7.723	110.626	52.887	245.209
7.724	112.457	52.7344	244.232
7.725	111.938	52.5818	246.857
7.726	111.145	52.4292	243.103
7.727	111.298	52.8259	244.568
7.728	111.053	52.7649	244.995
7.729	111.847	52.8259	242.279
7.73	111.938	53.4668	245.85
7.731	112	52.7344	244.324
7.732	113.922	52.3987	244.049
7.733	113.861	53.4973	247.925
7.734	113.739	53.894	244.415
7.735	113.922	53.833	246.185
7.736	113.8	52.6733	247.223
7.737	114.075	52.5513	245.026
7.738	113.739	53.894	249.451
7.739	113.159	54.4434	246.979
7.74	114.471	54.1992	246.948
7.741	114.319	54.6265	250
7.742	114.227	54.7485	246.735
7.743	115.173	54.657	248.932
7.744	115.509	54.6265	249.329
7.745	116.913	54.4434	246.735
7.746	116.272	54.657	250.153
7.747	115.509	54.1687	247.711
7.748	115.723	54.4128	247.559
7.749	114.777	55.1147	249.573
7.75	113.647	55.3589	245.514
7.751	113.037	54.5654	247.864
7.752	113.495	53.5278	247.284
7.753	115.143	53.772	245.361
7.754	115.601	54.5959	248.566
7.755	115.509	54.1077	245.178
7.756	116.211	53.4363	246.002
7.757	115.479	53.3447	247.62
7.758	114.838	53.5583	243.896
7.759	113.373	54.5044	246.887
7.76	112.885	54.1382	245.239
7.761	114.899	53.4668	243.469
7.762	114.899	54.2908	246.979
7.763	115.326	54.8401	243.591
7.764	116.669	54.6265	244.72
7.765	117.279	54.0161	246.46
7.766	117.676	54.0161	243.744
7.767	116.852	54.7791	247.223
7.768	116.211	54.0771	245.605
7.769	116.913	54.2908	244.354
7.77	116.364	55.3284	247.467
7.771	115.692	55.7861	244.263
7.772	116.089	55.603	245.514
7.773	116.15	54.6875	246.948
7.774	116.791	55.0232	244.568
7.775	116.547	55.3284	248.596
7.776	116.577	54.657	247.803
7.777	117.859	54.3518	247.467
7.778	117.004	55.0842	251.221
7.779	116.15	55.5725	247.742
7.78	116.638	55.7556	249.481
7.781	115.875	55.3284	250.61
7.782	115.906	55.481	247.528
7.783	115.112	56.0303	250.854
7.784	115.448	55.3284	249.176
7.785	116.882	54.9927	249.176
7.786	116.699	55.5115	253.174
7.787	116.241	55.9692	249.542
7.788	116.15	55.5725	251.221
7.789	114.96	55.1453	250.916
7.79	115.356	55.0537	247.833
7.791	114.044	55.6946	250.946
7.792	113.129	55.3894	248.108
7.793	113.434	54.9316	247.894
7.794	112.64	54.2908	250.549
7.795	112.091	53.2532	247.559
7.796	111.633	53.4668	250.58
7.797	111.816	53.5278	250.305
7.798	112.152	53.0396	247.742
7.799	111.145	53.2227	250.183
7.8	110.016	52.6428	247.162
7.801	110.443	52.5818	247.07
7.802	110.107	52.3376	249.115
7.803	109.283	52.4597	245.667
7.804	108.948	52.6428	248.138
7.805	108.917	51.6052	247.589
7.806	110.229	51.4832	245.789
7.807	109.894	52.0935	249.756
7.808	109.833	51.8494	246.521
7.809	110.474	51.5747	246.582
7.81	109.802	51.6357	248.169
7.811	109.772	51.5747	244.11
7.812	108.704	51.5137	246.033
7.813	107.697	50.9644	245.697
7.814	108.398	50.7813	244.11
7.815	107.788	50.7813	247.833
7.816	107.025	50.2319	245.453
7.817	107.483	49.8047	245.911
7.818	107.086	50.0488	247.589
7.819	107.269	50.3845	243.683
7.82	106.323	49.7437	246.094
7.821	105.286	48.4619	245.483
7.822	105.682	47.821	243.622
7.823	105.011	49.1943	247.528
7.824	104.126	49.1943	244.598
7.825	104.065	48.6755	244.781
7.826	102.875	48.5535	247.07
7.827	103.027	49.2249	243.073
7.828	103.18	49.1638	246.033
7.829	102.6	48.3398	244.812
7.83	104.248	47.9126	243.347
7.831	103.424	48.2178	246.704
7.832	102.539	48.2483	243.652
7.833	102.6	48.4924	244.812
7.834	101.227	48.2483	245.483
7.835	101.105	47.9126	243.378
7.836	100.189	48.3093	246.155
7.837	100.342	47.9736	244.781
7.838	101.868	47.9431	244.141
7.839	101.715	48.2178	247.375
7.84	101.41	48.4924	244.507
7.841	101.349	48.5229	246.521
7.842	101.257	48.0347	247.437
7.843	101.624	48.3704	245.27
7.844	101.105	48.7366	249.023
7.845	100.677	48.2178	246.857
7.846	102.722	48.1567	246.521
7.847	102.844	49.3774	248.383
7.848	103.149	49.469	244.019
7.849	103.271	49.469	245.789
7.85	103.363	49.0723	245.636
7.851	104.309	49.1638	242.95
7.852	103.455	49.3774	246.246
7.853	103.18	49.2249	243.774
7.854	103.973	49.3774	243.835
7.855	104.126	49.6216	246.307
7.856	103.882	50.0183	242.737
7.857	104.187	50.0488	244.873
7.858	104.523	48.7671	244.69
7.859	105.286	49.3164	242.523
7.86	105.316	50.0488	246.338
7.861	104.767	50.0183	243.683
7.862	106.354	49.5911	243.866
7.863	105.621	50.1404	246.613
7.864	105.499	50.3845	243.286
7.865	105.988	50.415	245.789
7.866	105.499	49.6216	245.575
7.867	106.689	49.7437	243.53
7.868	106.11	50.8118	246.429
7.869	106.415	50.8728	243.774
7.87	107.697	50.9338	243.713
7.871	106.781	51.3611	245.972
7.872	106.628	51.5442	241.974
7.873	106.628	51.4832	244.965
7.874	106.445	50.1404	243.805
7.875	107.513	49.9878	242.92
7.876	106.659	50.9949	245.941
7.877	105.499	51.7273	243.225
7.878	106.293	51.5747	243.927
7.879	105.316	51.1475	244.781
7.88	105.347	50.5676	242.004
7.881	105.225	50.9949	245.239
7.882	104.797	50.5066	243.622
7.883	106.293	50.2625	242.615
7.884	106.476	50.9033	245.911
7.885	105.957	50.6897	242.828
7.886	105.682	50.4761	244.293
7.887	104.889	50.9033	245.392
7.888	104.98	50.9644	241.333
7.889	104.218	51.2085	244.751
7.89	104.309	50.6897	242.371
7.891	107.147	50.8118	241.333
7.892	107.605	51.3916	244.568
7.893	107.88	51.4526	240.997
7.894	108.124	51.239	243.256
7.895	107.086	50.8423	243.958
7.896	107.33	50.9644	241.333
7.897	105.957	51.7578	244.507
7.898	104.767	51.3916	242.035
7.899	106.11	51.5137	241.089
7.9	106.903	51.7578	244.293
7.901	107.544	51.5442	240.967
7.902	108.795	51.7578	243.439
7.903	108.856	51.4526	244.354
7.904	109.253	51.239	242.096
7.905	108.337	51.8799	245.972
7.906	107.605	51.9104	244.019
7.907	108.246	52.1545	242.859
7.908	107.849	52.5818	245.392
7.909	107.33	52.5818	241.425
7.91	108.734	52.4902	244.08
7.911	109.283	52.7954	243.805
7.912	111.145	52.5208	241.364
7.913	110.504	52.5513	245.453
7.914	110.565	52.2156	243.195
7.915	111.42	52.8259	243.469
7.916	110.84	53.2837	245.758
7.917	109.894	53.2227	241.486
7.918	109.863	53.5583	243.958
7.919	109.528	52.7344	243.134
7.92	110.962	52.5513	241.18
7.921	110.138	53.1616	244.843
7.922	110.107	53.1006	242.279
7.923	111.267	52.8564	243.53
7.924	111.359	53.009	246.399
7.925	111.389	52.6733	242.676
7.926	110.626	53.1616	245.789
7.927	110.291	52.7344	243.835
7.928	112.183	52.4902	242.462
7.929	111.45	53.1616	246.185
7.93	110.413	53.1616	242.401
7.931	111.053	53.1006	243.652
7.932	110.718	52.948	244.995
7.933	111.023	53.3447	241.669
7.934	110.87	53.4973	245.087
7.935	110.687	52.4902	243.317
7.936	112.122	52.4597	241.821
7.937	111.969	52.887	244.843
7.938	111.481	52.7954	241.18
7.939	111.206	53.0701	242.462
7.94	109.955	53.3447	243.469
7.941	109.894	52.8259	239.99
7.942	108.734	53.1616	243.225
7.943	108.582	52.3376	241.821
7.944	110.321	52.2766	241.455
7.945	110.748	52.6428	244.965
7.946	111.237	52.6123	241.486
7.947	111.511	52.6733	243.408
7.948	110.657	51.8188	244.507
7.949	110.168	52.3376	241.272
7.95	109.253	53.6194	244.263
7.951	108.795	52.7039	242.401
7.952	109.924	52.1851	240.936
7.953	109.467	52.1851	244.843
7.954	109.894	52.4902	241.577
7.955	110.474	52.4597	243.835
7.956	110.748	52.063	244.446
7.957	111.084	52.3682	241.241
7.958	109.68	52.7344	244.659
7.959	108.154	51.9104	242.096
7.96	108.337	52.063	241.486
7.961	108.307	52.4597	244.232
7.962	107.361	52.7954	240.509
7.963	107.361	52.3987	243.286
7.964	107.605	51.3306	244.019
7.965	108.948	51.0559	241.974
7.966	108.795	52.3682	246.948
7.967	108.215	51.8799	244.873
7.968	109.436	51.3	244.751
7.969	108.551	51.7883	248.352
7.97	108.032	52.0935	244.324
7.971	107.391	52.6123	246.857
7.972	106.812	52.1545	246.582
7.973	108.398	51.5137	244.446
7.974	107.605	51.9714	248.383
7.975	107.849	51.7883	245.361
7.976	109.283	51.6968	245.758
7.977	108.887	52.002	248.688
7.978	108.734	52.2766	244.659
7.979	108.002	52.3376	247.162
7.98	106.72	51.4832	245.972
7.981	107.91	51.6663	243.958
7.982	107.147	52.5208	247.284
7.983	106.903	52.3376	244.202
7.984	107.697	51.8494	245.422
7.985	107.483	51.4526	248.077
7.986	107.788	51.6663	244.965
7.987	107.971	52.5818	248.383
7.988	107.605	51.9714	247.192
7.989	108.429	51.1169	245.239
7.99	107.513	51.5747	249.42
7.991	106.903	51.4526	245.88
7.992	107.666	52.0935	247.04
7.993	107.33	52.5818	248.932
7.994	108.032	52.3987	244.72
7.995	107.544	52.2461	247.589
7.996	107.635	51.7883	246.643
7.997	109.406	51.8799	245.117
7.998	109.192	52.5513	248.016
7.999	108.246	52.5513	244.049
8	108.643	52.1545	245.636
8.001	108.429	51.3306	246.735
8.002	108.948	51.8799	243.103
8.003	108.612	53.0396	246.796
8.004	107.635	52.6123	244.324
8.005	108.795	51.7578	243.805
8.006	109.009	51.9409	247.253
8.007	108.521	52.2156	244.171
8.008	108.582	52.6733	246.796
8.009	108.063	51.5747	247.955
8.01	109.497	51.0559	245.209
8.011	109.07	52.4292	248.962
8.012	108.887	52.4597	246.338
8.013	110.962	52.5818	245.544
8.014	110.26	52.6733	249.054
8.015	109.863	52.887	245.27
8.016	109.436	53.1921	247.528
8.017	109.161	52.4597	247.345
8.018	109.802	52.2461	244.537
8.019	109.68	52.8564	248.474
8.02	109.65	52.8564	246.124
8.021	111.145	52.7039	246.216
8.022	111.328	52.9175	248.596
8.023	110.87	53.2532	244.904
8.024	110.718	53.9246	247.04
8.025	109.467	53.3752	247.101
8.026	109.833	53.1006	245.026
8.027	108.704	53.5278	248.657
8.028	108.734	53.0701	246.368
8.029	110.718	52.7649	247.528
8.03	110.992	53.1616	250.488
8.031	111.694	53.7109	247.131
8.032	111.877	54.3823	249.542
8.033	111.786	53.8635	248.901
8.034	111.908	53.3447	247.131
8.035	110.87	53.9246	250.244
8.036	110.565	53.7415	247.711
8.037	111.969	53.894	247.833
8.038	111.45	54.6875	250.305
8.039	112.457	54.7791	246.979
8.04	113.251	54.9011	249.817
8.041	113.434	54.1992	249.268
8.042	114.38	54.1992	247.284
8.043	113.403	54.657	250.732
8.044	112.518	54.2603	247.772
8.045	112.823	54.6875	248.474
8.046	111.938	55.2673	250.061
8.047	112.549	55.481	246.582
8.048	111.847	55.1453	249.725
8.049	111.664	53.9551	248.627
8.05	113.892	53.6499	247.742
8.051	113.922	54.4739	251.953
8.052	113.556	54.8096	248.352
8.053	113.708	55.0232	249.42
8.054	112.488	54.4739	250.946
8.055	112.335	54.3213	247.406
8.056	111.42	55.1147	251.007
8.057	110.596	54.9011	249.298
8.058	112.549	54.5349	247.864
8.059	113.007	54.5349	251.465
8.06	112.915	54.8401	247.894
8.061	113.8	55.3589	249.359
8.062	113.129	55.5725	250.244
8.063	113.617	55.3284	246.643
8.064	112.396	55.1147	249.695
8.065	110.718	54.3518	248.047
8.066	112.061	54.0771	247.406
8.067	112.183	54.718	249.939
8.068	111.847	55.3284	246.674
8.069	111.938	55.6641	248.474
8.07	111.603	54.7791	249.329
8.071	113.098	54.1992	246.735
8.072	112.885	55.2673	250.305
8.073	112.122	55.1453	247.955
8.074	113.037	54.2297	247.192
8.075	112.976	54.1992	250.397
8.076	112.061	54.4128	247.009
8.077	111.542	54.9316	249.146
8.078	111.115	55.1758	249.756
8.079	112.122	54.3213	247.101
8.08	110.962	54.8096	250.641
8.081	110.901	54.3518	247.986
8.082	112.366	54.5349	247.772
8.083	112.793	55.0232	250.549
8.084	111.694	54.5044	247.223
8.085	109.863	53.833	249.329
8.086	108.643	52.4597	249.207
8.087	108.521	51.7883	246.796
8.088	105.774	51.9104	249.725
8.089	103.485	50.9949	245.667
8.09	102.6	51.0864	245.483
8.091	102.051	50.4456	246.826
8.092	102.081	49.9573	243.408
8.093	100.952	49.9573	246.429
8.094	100.403	48.5535	246.368
8.095	101.166	48.1873	245.331
8.096	100.006	48.2788	249.298
8.097	98.3276	48.0652	246.613
8.098	99.1821	48.0347	248.383
8.099	98.877	47.6379	250.366
8.1	98.877	48.3093	247.833
8.101	98.5413	48.645	250.58
8.102	98.4497	47.8516	249.084
8.103	100.128	47.3938	247.803
8.104	100.189	47.9126	250.793
8.105	99.6704	48.0042	247.833
8.106	99.6704	47.7295	248.932
8.107	98.5107	47.2717	250.031
8.108	98.4497	47.3328	246.948
8.109	97.0764	47.6685	250.061
8.11	95.6726	47.3022	247.681
8.111	96.5576	46.7834	246.338
8.112	96.1304	46.6919	248.657
8.113	95.3674	46.3257	245.453
8.114	95.9473	45.7458	246.765
8.115	95.8557	45.1965	248.352
8.116	96.0388	45.5322	244.995
8.117	95.2148	46.0205	247.711
8.118	93.5364	44.1895	245.819
8.119	93.2007	43.8232	244.751
8.12	92.1021	44.7998	247.009
8.121	91.4917	45.2576	244.08
8.122	91.2781	44.8608	244.843
8.123	91.4917	43.9453	246.002
8.124	92.7429	44.22	243.286
8.125	93.0176	45.0745	246.124
8.126	92.7429	44.3115	244.629
8.127	94.0552	43.8843	243.835
8.128	93.6279	43.9148	246.704
8.129	92.0715	44.4946	243.286
8.13	91.4001	44.8914	245.026
8.131	90.9424	44.5862	244.904
8.132	92.1936	44.7083	242.371
8.133	91.7969	45.1965	246.094
8.134	91.5527	44.9219	244.537
8.135	93.6584	44.22	244.934
8.136	94.6655	44.4946	248.779
8.137	94.7876	45.105	245.148
8.138	94.4519	45.4712	248.077
8.139	93.689	44.7998	248.047
8.14	95.4285	44.6777	245.331
8.141	93.9941	46.1426	248.474
8.142	93.4448	46.2036	244.934
8.143	94.4214	45.3491	245.422
8.144	95.4895	45.3491	248.199
8.145	96.2219	45.6848	244.141
8.146	96.1609	46.6003	247.131
8.147	96.2219	46.2036	246.094
8.148	97.7783	45.7458	243.927
8.149	97.3206	46.1121	247.131
8.15	96.0999	45.99	243.774
8.151	96.4355	46.5088	244.171
8.152	95.9473	46.8445	246.338
8.153	96.3135	46.936	242.554
8.154	96.0693	47.2412	245.544
8.155	96.0999	46.1121	245.667
8.156	98.4802	45.5322	243.958
8.157	99.2432	46.7834	248.413
8.158	98.6328	47.3022	245.3
8.159	99.3042	46.9055	246.033
8.16	98.9685	46.3867	248.169
8.161	98.999	46.936	244.507
8.162	98.053	48.4009	247.192
8.163	97.3816	47.8516	246.429
8.164	99.3042	46.875	244.232
8.165	99.8535	47.2412	248.657
8.166	100.8	47.9431	246.246
8.167	102.173	48.0042	246.765
8.168	101.929	48.4924	248.596
8.169	102.234	49.0417	244.812
8.17	101.349	48.7366	247.345
8.171	99.2126	47.76	245.941
8.172	100.677	47.7905	245.239
8.173	100.494	48.7366	248.413
8.174	100.586	48.9197	245.3
8.175	100.861	48.9197	247.284
8.176	101.776	48.584	248.84
8.177	103.821	48.4619	246.094
8.178	103.027	49.408	249.725
8.179	101.41	49.469	247.528
8.18	102.448	48.6145	246.735
8.181	102.386	48.2788	249.817
8.182	101.898	48.6145	246.613
8.183	102.356	49.469	248.81
8.184	102.539	49.6216	249.146
8.185	104.401	49.6216	245.972
8.186	104.156	50.0488	248.779
8.187	103.424	49.3774	246.246
8.188	103.851	49.4385	245.697
8.189	104.279	49.7131	248.444
8.19	104.34	49.5605	245.087
8.191	104.004	49.6216	247.498
8.192	103.729	49.4385	247.498
8.193	105.072	49.7437	245.239
8.194	104.767	50.6592	248.993
8.195	103.546	51.1169	246.246
8.196	104.065	50.2625	245.941
8.197	104.309	49.3164	248.535
8.198	104.309	49.53	245.758
8.199	104.736	50.5066	248.169
8.2	105.133	49.8352	248.047
8.201	106.415	49.53	246.033
8.202	105.896	49.9573	249.298
8.203	105.011	49.7437	247.101
8.204	105.286	50.2319	247.101
8.205	104.462	50.7813	248.779
8.206	104.553	50.9949	244.934
8.207	104.462	50.7507	246.857
8.208	105.164	50.3235	247.131
8.209	107.3	50.6287	244.69
8.21	107.91	51.239	248.627
8.211	107.117	50.8728	245.85
8.212	107.849	50.5676	246.979
8.213	107.239	50.7202	248.657
8.214	107.574	51.3	245.209
8.215	106.232	52.7039	247.406
8.216	105.408	52.3682	246.094
8.217	107.3	51.3306	244.629
8.218	108.185	51.2695	248.474
8.219	107.941	51.0254	246.307
8.22	108.673	50.7202	248.108
8.221	108.612	51.0864	250.519
8.222	109.344	52.002	247.467
8.223	108.582	53.1921	249.878
8.224	107.971	52.063	248.199
8.225	108.917	51.6663	246.735
8.226	108.856	52.4292	250.244
8.227	108.49	52.6123	246.857
8.228	109.375	52.4597	248.871
8.229	110.046	52.4597	249.817
8.23	111.542	52.6733	247.467
8.231	111.389	53.5889	250.671
8.232	110.382	53.1616	248.749
8.233	111.816	53.1616	247.742
8.234	111.542	53.2227	249.847
8.235	110.596	53.009	246.307
8.236	110.443	53.3142	248.138
8.237	110.321	53.3447	248.718
8.238	111.572	53.5583	245.941
8.239	111.603	54.0771	249.695
8.24	110.779	53.6499	247.742
8.241	113.342	53.1006	247.498
8.242	113.953	53.4363	250.671
8.243	113.251	53.6194	247.009
8.244	112.762	53.772	248.718
8.245	112.701	53.894	249.481
8.246	114.075	54.0466	246.582
8.247	113.403	54.5654	250.153
8.248	112.457	54.4128	247.833
8.249	113.922	54.0771	248.444
8.25	114.471	54.7791	251.434
8.251	115.204	55.1147	247.803
8.252	115.387	55.481	250
8.253	115.143	55.0842	250.122
8.254	116.669	54.8401	247.07
8.255	116.425	55.4504	251.007
8.256	114.899	55.7251	247.925
8.257	115.753	55.5725	247.955
8.258	115.845	55.5725	250.458
8.259	116.241	55.7251	247.437
8.26	115.448	56.5186	250.122
8.261	115.326	55.8472	249.756
8.262	117.188	55.3589	248.169
8.263	117.432	56.0303	252.472
8.264	116.455	55.6946	249.451
8.265	116.669	55.4504	250.641
8.266	117.035	56.1523	252.655
8.267	117.798	56.3049	249.268
8.268	117.188	57.0374	251.984
8.269	116.913	56.5796	250.854
8.27	118.713	56.1523	249.115
8.271	118.744	56.488	252.563
8.272	117.615	56.3049	248.718
8.273	118.225	56.3049	250
8.274	118.286	56.0303	251.434
8.275	118.805	56.1218	247.62
8.276	117.432	56.5491	250.336
8.277	115.662	55.8777	248.383
8.278	116.547	54.8706	246.46
8.279	115.601	54.9011	249.176
8.28	114.288	54.7485	245.422
8.281	113.8	54.1992	246.002
8.282	112.732	53.0396	247.101
8.283	112.03	52.4292	243.53
8.284	109.039	51.5442	245.728
8.285	105.499	48.9807	243.256
8.286	103.76	46.9055	240.509
8.287	101.471	46.8445	242.493
8.288	98.6023	46.5088	237.793
8.289	97.29	45.6848	237.274
8.29	95.7031	44.9829	237.244
8.291	95.5811	44.342	233.734
8.292	93.5364	44.3726	236.45
8.293	92.4988	43.396	236.359
8.294	93.9026	42.2363	236.572
8.295	93.8721	42.3584	240.356
8.296	93.6279	42.8772	238.892
8.297	93.3533	43.2434	240.845
8.298	92.7734	42.9077	241.852
8.299	93.9331	43.335	239.96
8.3	93.0786	44.0063	242.584
8.301	91.7664	43.6707	240.356
8.302	92.926	43.5181	240.326
8.303	94.2078	43.3655	243.164
8.304	94.696	43.5181	241.18
8.305	94.7876	44.1284	244.08
8.306	94.7266	43.6096	245.178
8.307	95.9167	43.7012	243.317
8.308	95.3674	44.6777	246.887
8.309	94.2993	44.2505	243.53
8.31	94.8486	43.3044	243.5
8.311	94.635	44.1589	245.575
8.312	95.2148	44.4946	241.394
8.313	94.5435	44.9829	242.859
8.314	95.1538	44.22	241.943
8.315	96.7102	44.342	239.136
8.316	96.8018	44.3726	241.913
8.317	95.7031	43.9758	238.495
8.318	95.7947	43.5181	238.617
8.319	95.1843	43.1519	240.326
8.32	95.0012	43.2129	236.328
8.321	94.5129	44.0063	238.525
8.322	92.9565	43.9148	237.091
8.323	94.1467	43.8843	235.199
8.324	94.1467	43.7622	237.579
8.325	93.5059	43.0603	234.833
8.326	94.3604	42.9993	235.779
8.327	94.635	42.9993	237.457
8.328	95.459	42.9688	233.307
8.329	94.5435	43.7012	236.267
8.33	93.6584	43.2434	235.138
8.331	94.3298	43.0298	233.154
8.332	94.1467	43.2739	237.061
8.333	93.7805	44.342	233.704
8.334	94.5129	44.3115	234.528
8.335	94.7876	44.1284	236.389
8.336	96.283	44.5557	233.49
8.337	97.1069	45.5017	237.122
8.338	96.4355	45.6543	235.84
8.339	97.7783	45.3796	234.131
8.34	97.4121	45.5933	237.915
8.341	96.8628	45.929	234.833
8.342	97.229	46.2952	236.42
8.343	97.1069	46.6919	237.946
8.344	98.999	46.936	235.046
8.345	98.7854	47.8821	238.464
8.346	98.6328	47.0886	237.457
8.347	100.616	47.1802	237.061
8.348	101.318	47.6074	240.967
8.349	100.464	48.1873	237.549
8.35	101.105	48.0652	239.99
8.351	101.41	47.4854	240.967
8.352	103.607	47.821	237.976
8.353	103.271	49.4385	241.333
8.354	103.21	49.408	238.892
8.355	104.553	49.2249	237.793
8.356	104.736	49.0723	240.784
8.357	104.706	49.4385	237.152
8.358	104.919	49.9268	239.014
8.359	105.072	49.7131	239.227
8.36	107.117	49.6216	236.877
8.361	107.269	50.2625	240.448
8.362	106.262	49.9878	237.976
8.363	106.964	49.9878	237.885
8.364	107.269	50.1709	240.662
8.365	107.025	50.7202	236.877
8.366	106.598	50.9033	238.708
8.367	106.323	50.3845	238.739
8.368	107.605	50.415	236.877
8.369	107.849	51.0254	240.112
8.37	107.666	50.7202	237.946
8.371	108.215	50.2014	238.007
8.372	108.063	50.4761	240.875
8.373	107.513	50.9949	237.335
8.374	107.422	51.8188	239.502
8.375	106.964	51.5747	238.647
8.376	108.826	51.3916	236.176
8.377	108.612	52.1851	239.166
8.378	108.826	52.3682	236.755
8.379	109.894	52.4597	236.938
8.38	109.772	52.0325	240.143
8.381	109.772	52.063	237.183
8.382	109.589	52.4597	240.082
8.383	108.734	52.8259	238.892
8.384	110.138	52.887	237.183
8.385	110.077	53.6194	239.624
8.386	110.107	54.2908	236.755
8.387	110.565	53.9551	237.885
8.388	110.748	52.8259	239.838
8.389	111.267	52.6733	237.762
8.39	111.053	53.6194	241.791
8.391	110.84	53.8025	241.302
8.392	112.457	53.9551	240.051
8.393	112.244	54.718	243.805
8.394	111.877	54.7485	239.96
8.395	112.518	54.2603	241.455
8.396	112.457	54.0771	243.134
8.397	113.922	54.657	239.96
8.398	113.77	55.7251	243.225
8.399	113.647	55.3589	240.967
8.4	115.631	55.0842	240.265
8.401	115.57	55.4504	242.92
8.402	115.417	55.4199	239.319
8.403	115.082	55.3284	240.601
8.404	115.173	54.9927	240.723
8.405	116.272	54.7791	237.579
8.406	116.577	55.1147	239.99
8.407	115.143	55.8777	237.915
8.408	115.906	55.6641	236.481
8.409	115.845	55.0232	239.594
8.41	115.082	54.8706	236.969
8.411	115.326	55.1453	239.319
8.412	115.54	54.7791	239.96
8.413	116.974	54.7485	237.152
8.414	117.157	55.542	240.265
8.415	116.089	55.3284	237.854
8.416	116.913	55.2673	237.061
8.417	116.852	56.2439	240.204
8.418	116.486	55.9387	236.786
8.419	115.54	55.7861	238.8
8.42	115.265	55.603	239.319
8.421	117.31	56.1829	237.122
8.422	117.126	56.6711	240.082
8.423	116.455	56.5186	237.793
8.424	117.188	56.2439	237.732
8.425	117.065	55.8472	240.906
8.426	116.486	55.8777	237.488
8.427	115.265	56.5491	239.746
8.428	114.258	56.488	239.441
8.429	114.594	56.5491	237.366
8.43	113.373	55.8167	240.662
8.431	111.694	54.8401	238.22
8.432	111.542	53.7109	239.319
8.433	110.413	52.0325	241.669
8.434	108.917	51.6052	238.251
8.435	106.262	52.002	240.662
8.436	103.943	50.1099	238.037
8.437	102.539	48.1262	234.467
8.438	98.6633	47.3633	235.809
8.439	94.9402	46.051	231.567
8.44	93.1091	44.22	230.957
8.441	92.041	43.5181	231.689
8.442	91.6138	42.9688	227.478
8.443	89.7522	42.9077	229.034
8.444	87.8906	41.9617	228.577
8.445	87.7686	40.6799	227.997
8.446	86.9446	40.2527	231.903
8.447	86.2732	40.0696	230.56
8.448	86.8835	39.3066	232.819
8.449	86.9446	39.1235	233.704
8.45	88.3484	39.856	232.056
8.451	87.7991	40.741	234.07
8.452	86.9751	39.978	234.07
8.453	87.2192	39.2151	233.826
8.454	87.0667	39.093	236.755
8.455	86.8835	39.3677	234.222
8.456	87.8296	39.8865	235.87
8.457	88.0432	39.5508	237.152
8.458	89.5081	39.8254	235.077
8.459	89.1724	40.6494	238.159
8.46	88.5315	40.1001	236.877
8.461	89.5996	39.7034	234.68
8.462	89.447	39.978	237.457
8.463	88.623	40.4968	233.673
8.464	88.2874	40.2832	234.344
8.465	87.5854	39.7644	235.321
8.466	89.2944	39.5813	232.178
8.467	88.501	39.978	234.955
8.468	87.1887	39.3982	232.758
8.469	87.5549	39.2456	231.689
8.47	87.4023	39.5813	234.406
8.471	86.1511	40.1306	230.438
8.472	84.7168	39.8865	231.934
8.473	83.313	38.6658	232.758
8.474	85.1746	37.9028	230.774
8.475	85.6018	38.8794	234.589
8.476	84.5337	39.7034	231.201
8.477	85.2966	39.4592	230.347
8.478	85.022	38.3911	232.849
8.479	84.9915	38.9099	229.095
8.48	84.5337	39.7949	231.567
8.481	83.9539	39.3066	230.896
8.482	85.5103	38.8184	228.668
8.483	85.083	39.7644	232.33
8.484	84.8694	39.978	229.279
8.485	85.7239	40.1917	229.431
8.486	85.5713	40.3137	231.842
8.487	86.4868	40.4358	228.607
8.488	86.4868	40.4663	231.567
8.489	86.3953	40.1917	231.445
8.49	87.738	40.5579	229.187
8.491	87.738	41.8701	232.635
8.492	86.9141	41.5649	229.614
8.493	87.2498	41.5649	230.835
8.494	87.0667	41.6565	233.856
8.495	87.7075	41.4429	230.469
8.496	88.2263	42.0227	233.856
8.497	88.7451	41.9922	233.521
8.498	90.6067	42.5415	231.75
8.499	91.6443	43.0603	235.016
8.5	90.8203	42.9382	231.415
8.501	90.9424	42.9688	232.941
8.502	90.6982	43.0908	235.413
8.503	91.4612	42.9382	231.934
8.504	91.5222	43.9148	234.711
8.505	91.1255	44.3115	233.429
8.506	93.3838	44.0979	231.506
8.507	94.3909	44.3726	235.199
8.508	94.9097	44.342	232.513
8.509	95.2454	44.3726	233.917
8.51	94.7571	43.4875	235.565
8.511	95.9167	43.6707	232.605
8.512	95.2148	45.166	235.992
8.513	93.5669	45.4712	233.887
8.514	94.2078	45.1965	232.971
8.515	94.2078	44.7998	236.725
8.516	93.9941	45.0439	233.185
8.517	94.635	45.0745	235.626
8.518	94.6045	44.4031	236.847
8.519	96.3745	44.6777	234.375
8.52	96.405	45.8984	238.342
8.521	96.0388	45.9595	236.145
8.522	96.5881	45.8679	235.107
8.523	96.344	45.6848	238.281
8.524	95.6116	45.6848	234.283
8.525	95.4285	46.2341	236.572
8.526	95.0317	46.3562	235.962
8.527	96.0693	46.3867	233.459
8.528	95.8252	47.1191	236.847
8.529	95.7642	46.5698	234.528
8.53	96.9849	46.2646	234.497
8.531	97.8699	46.2036	237.152
8.532	97.9919	46.3562	233.673
8.533	97.5037	46.9666	235.26
8.534	96.9543	46.9055	234.985
8.535	97.4426	47.3938	231.964
8.536	96.9238	47.7295	235.077
8.537	95.1233	47.1191	232.91
8.538	96.2219	46.875	233.551
8.539	96.8323	47.2107	236.603
8.54	97.9309	47.5159	233.917
8.541	99.2126	47.9431	236.42
8.542	99.5178	47.5464	236.938
8.543	100.8	48.2788	235.443
8.544	100.006	49.408	239.044
8.545	98.2666	49.3774	236.084
8.546	98.2666	48.5229	236.115
8.547	98.2056	48.584	238.953
8.548	99.3042	49.2249	235.535
8.549	99.9451	49.9878	238.373
8.55	100.586	49.5911	238.007
8.551	103.394	49.5605	236.084
8.552	103.821	49.7742	239.502
8.553	102.448	49.8047	236.176
8.554	101.44	49.408	236.42
8.555	99.7925	48.9197	237.671
8.556	99.6399	48.9807	234.131
8.557	98.999	49.3774	237.183
8.558	98.2361	49.2554	236.145
8.559	101.349	49.0723	234.802
8.56	102.234	49.3469	238.159
8.561	102.112	49.1333	235.107
8.562	101.624	48.9807	236.908
8.563	100.983	48.645	238.251
8.564	100.586	48.3398	234.955
8.565	99.0906	49.8352	238.586
8.566	97.6563	49.4995	236.786
8.567	99.4873	48.7976	235.474
8.568	100.25	49.53	238.678
8.569	100.616	50.0183	234.894
8.57	100.8	50.1404	236.572
8.571	100.739	49.3774	237.793
8.572	102.02	49.3469	234.955
8.573	101.196	50.2625	238.77
8.574	99.3042	50.1709	236.084
8.575	99.1211	49.9573	235.87
8.576	98.5413	50.1099	239.136
8.577	98.5718	51.0254	236.176
8.578	98.7854	51.4221	238.251
8.579	98.999	50.5676	239.899
8.58	100.708	50.1709	237.793
8.581	101.471	51.2695	242.065
8.582	101.074	51.3306	240.204
8.583	101.105	51.5137	239.655
8.584	100.494	51.2085	243.256
8.585	99.6399	50.6897	239.807
8.586	98.877	51.3611	242.126
8.587	99.1211	51.4832	243.561
8.588	100.83	51.5747	239.532
8.589	101.044	52.3376	242.584
8.59	101.41	52.3987	240.509
8.591	102.509	51.8799	239.716
8.592	102.814	52.0325	242.584
8.593	102.57	52.063	238.495
8.594	101.685	51.8188	241.089
8.595	100.983	51.2695	240.936
8.596	102.081	51.2085	238.831
8.597	101.532	52.4292	241.577
8.598	100.494	52.7344	238.708
8.599	100.952	52.4597	238.434
8.6	101.41	51.5442	241.119
8.601	102.692	50.8118	238.129
8.602	102.844	52.063	241.089
8.603	102.081	51.5442	240.57
8.604	103.973	51.4832	238.678
8.605	104.004	51.6663	242.828
8.606	102.661	51.1169	239.502
8.607	102.325	51.6663	240.234
8.608	101.563	51.6968	241.882
8.609	103.027	52.1851	238.525
8.61	103.149	53.0701	241.241
8.611	102.722	52.5818	239.563
8.612	104.98	52.6733	237.946
8.613	105.347	52.948	241.852
8.614	104.553	52.948	238.983
8.615	104.614	52.7344	240.479
8.616	103.912	52.3987	242.676
8.617	104.004	52.887	239.319
8.618	103.76	53.6499	242.523
8.619	102.692	53.9246	240.753
8.62	104.034	54.2297	239.685
8.621	104.065	54.1992	242.859
8.622	104.156	53.5889	239.746
8.623	104.523	53.0396	241.882
8.624	103.973	52.8259	243.774
8.625	104.553	52.9785	240.814
8.626	104.248	53.9551	243.896
8.627	103.333	53.5889	242.279
8.628	104.34	53.4058	240.601
8.629	103.546	53.8025	243.225
8.63	102.661	53.4058	239.258
8.631	101.563	53.2227	239.929
8.632	100.22	52.2766	240.875
8.633	100.22	51.2085	237.854
8.634	97.8699	50.9338	241.272
8.635	94.2383	49.9878	237.915
8.636	90.21	47.2107	234.772
8.637	82.7332	42.4805	232.178
8.638	76.2024	37.1094	223.419
8.639	69.6106	34.729	219.971
8.64	67.9932	35.5225	218.445
8.641	68.1763	36.4075	212.982
8.642	67.749	36.3464	213.531
8.643	65.4907	34.9426	212.067
8.644	64.5447	34.6985	214.691
8.645	65.8264	35.0342	222.443
8.646	67.6575	34.8511	226.227
8.647	70.6482	33.6304	232.849
8.648	72.998	32.3792	236.877
8.649	76.9958	32.8979	236.908
8.65	78.6743	35.5225	239.807
8.651	77.6672	37.6282	237.183
8.652	76.6602	38.7878	234.65
8.653	74.5239	38.4216	233.215
8.654	74.2493	38.2385	226.532
8.655	74.2493	39.032	227.081
8.656	74.9817	38.5132	227.264
8.657	78.4607	37.9333	227.417
8.658	79.4067	37.6892	232.941
8.659	78.6133	36.9263	232.727
8.66	78.0334	36.499	233.276
8.661	76.1719	36.8347	235.687
8.662	75.0122	37.1399	230.957
8.663	74.1882	37.8418	231.567
8.664	73.7	37.4451	228.516
8.665	75.8972	37.262	223.816
8.666	76.8738	37.7502	225.159
8.667	77.4841	37.7197	222.595
8.668	77.1179	36.9568	223.816
8.669	75.6531	36.2244	228.546
8.67	73.8831	35.7056	225.952
8.671	72.052	35.7361	229.553
8.672	70.2515	35.8276	228.699
8.673	71.5942	36.1633	225.128
8.674	72.6624	37.262	225.952
8.675	72.876	37.9944	221.313
8.676	73.5779	37.8418	219.604
8.677	73.2117	37.0483	221.13
8.678	74.0662	36.6821	217.529
8.679	73.5779	36.9568	220.612
8.68	72.2046	36.4075	220.245
8.681	73.2422	35.7666	219.391
8.682	73.5779	35.9497	223.358
8.683	73.3337	36.5295	220.001
8.684	73.761	36.8042	220.886
8.685	73.3032	36.8042	221.924
8.686	75.1648	37.0789	218.994
8.687	75.1648	38.3911	222.839
8.688	75.1343	38.5132	221.252
8.689	76.0498	38.1165	220.49
8.69	76.2329	37.9639	224.579
8.691	75.9583	37.7502	221.558
8.692	76.3245	38.3911	224.03
8.693	76.2634	38.5132	224.731
8.694	78.2776	38.7878	221.1
8.695	78.8269	40.2527	223.907
8.696	78.8879	40.741	221.71
8.697	80.6885	40.9546	220.795
8.698	81.5735	40.9546	224.152
8.699	82.428	40.8325	221.283
8.7	82.0618	40.8325	223.511
8.701	81.9397	40.2527	224.823
8.702	82.9163	40.4663	222.351
8.703	83.252	41.5649	225.647
8.704	82.428	42.1753	223.541
8.705	83.2214	42.1143	222.565
8.706	83.7097	42.2058	225.311
8.707	84.4421	41.9922	222.198
8.708	84.6558	41.9006	224.762
8.709	84.8999	41.4734	225.586
8.71	86.1816	42.3584	223.999
8.711	86.3953	43.7622	227.417
8.712	85.8459	43.5486	225.189
8.713	85.907	42.8772	224.945
8.714	85.2356	43.2129	227.905
8.715	85.3882	43.9758	225.037
8.716	85.7239	44.6472	227.325
8.717	85.1135	44.1895	227.722
8.718	86.2427	43.8538	225.342
8.719	86.5784	44.342	229.797
8.72	86.6089	45.0439	227.264
8.721	87.738	45.4102	227.142
8.722	87.3108	44.7693	228.333
8.723	87.4634	44.4641	223.969
8.724	86.6699	45.4102	226.44
8.725	85.1135	45.929	225.098
8.726	86.3342	45.166	223.053
8.727	85.6323	45.2271	226.959
8.728	85.3577	45.166	224.152
8.729	86.792	44.6777	225.616
8.73	87.1887	45.0134	227.844
8.731	89.325	45.4407	223.816
8.732	89.1418	46.1121	227.051
8.733	88.3179	45.8069	226.044
8.734	90.0574	45.6848	224.579
8.735	89.4775	46.7834	228.088
8.736	88.6536	47.0276	224.121
8.737	88.6841	46.9971	225.769
8.738	88.8367	47.1191	228.18
8.739	91.6443	47.2717	225.22
8.74	92.8345	48.1873	229.126
8.741	93.2312	48.2483	227.295
8.742	94.4519	48.4924	225.861
8.743	94.6655	48.3398	229.553
8.744	93.8416	48.4009	226.563
8.745	92.926	49.1943	228.394
8.746	91.7664	49.5911	229.645
8.747	93.6584	48.9807	227.203
8.748	94.1772	49.1638	231.506
8.749	94.8181	49.1943	230.255
8.75	96.7407	49.469	229.065
8.751	97.7478	49.8657	232.3
8.752	97.6563	49.8352	228.271
8.753	96.8933	49.469	229.919
8.754	95.5811	48.6755	231.323
8.755	96.1914	48.8586	227.722
8.756	95.9473	50.293	230.957
8.757	95.3674	50.5981	227.966
8.758	96.6187	49.9878	226.746
8.759	97.1375	49.8962	229.218
8.76	98.0225	50.3845	225.525
8.761	98.6633	51.0864	227.631
8.762	97.9614	50.6287	227.631
8.763	99.3347	50.415	225.159
8.764	98.5107	50.9949	228.912
8.765	96.8628	51.2695	226.624
8.766	97.0154	51.5137	227.02
8.767	96.8323	51.9409	229.126
8.768	97.4121	52.4292	226.166
8.769	97.0764	52.124	228.455
8.77	97.229	51.5137	228.668
8.771	99.5483	51.7273	226.685
8.772	99.762	53.2227	231.293
8.773	99.3958	53.2532	228.699
8.774	99.5483	52.5818	229.95
8.775	98.6328	52.7954	232.727
8.776	99.3958	53.0701	229.279
8.777	99.0906	53.9856	232.91
8.778	98.8464	54.5044	231.75
8.779	101.288	54.6265	230.042
8.78	102.295	55.2673	233.765
8.781	102.295	55.3894	230.469
8.782	102.264	55.5115	232.544
8.783	102.448	55.481	234.558
8.784	103.485	55.2673	231.964
8.785	103.149	55.7861	235.474
8.786	102.173	56.1523	234.68
8.787	104.065	56.8542	233.063
8.788	104.98	57.5256	236.115
8.789	104.919	57.4341	232.666
8.79	105.377	56.9458	234.039
8.791	105.225	56.5796	235.535
8.792	106.628	56.5491	233.704
8.793	107.391	57.373	237
8.794	106.903	57.2205	235.84
8.795	107.605	56.8848	234.65
8.796	107.391	57.1289	237.915
8.797	107.666	57.373	233.948
8.798	108.032	57.2205	234.985
8.799	107.147	56.8237	236.267
8.8	108.307	56.9763	232.819
8.801	108.856	58.0139	236.328
8.802	108.887	58.0139	234.283
8.803	110.352	58.3191	233.704
8.804	109.741	58.1055	236.755
8.805	109.528	57.6782	233.643
8.806	109.344	57.7087	235.84
8.807	108.917	57.7393	236.45
8.808	110.077	58.0139	233.185
8.809	109.955	58.6548	236.237
8.81	109.009	58.5938	234.1
8.811	109.314	59.0515	234.222
8.812	109.558	58.7158	236.389
8.813	109.589	58.197	233.337
8.814	108.917	58.0139	236.389
8.815	108.154	57.4951	236.938
8.816	109.009	57.4951	234.558
8.817	108.49	58.8074	238.617
8.818	108.307	59.3872	235.138
8.819	108.978	59.1125	235.291
8.82	109.009	58.5022	237.366
8.821	109.283	58.6243	234.161
8.822	108.185	59.3262	237.122
8.823	108.093	58.7158	236.42
8.824	109.619	58.5022	234.65
8.825	109.833	59.3872	238.403
8.826	108.856	60.0281	235.626
8.827	109.283	59.7229	235.87
8.828	108.551	59.3872	237.732
8.829	109.009	59.4177	234.436
8.83	108.734	59.906	237.305
8.831	108.093	59.6008	236.542
8.832	109.009	59.5703	234.68
8.833	108.795	59.6008	239.044
8.834	107.819	59.1431	235.962
8.835	108.337	59.0515	237.61
8.836	107.788	58.7158	239.868
8.837	108.063	58.5938	236.359
8.838	107.788	59.1736	239.136
8.839	106.75	58.2886	238.22
8.84	107.758	57.9834	236.359
8.841	107.178	58.5938	240.295
8.842	105.988	58.7463	236.633
8.843	105.072	58.2886	237.396
8.844	104.187	57.5256	239.502
8.845	105.042	57.0679	236.481
8.846	104.767	57.0068	239.868
8.847	104.126	57.0679	238.434
8.848	104.34	56.9763	237.213
8.849	102.844	56.5796	239.349
8.85	101.257	55.3589	236.237
8.851	99.4873	55.542	237.183
8.852	98.0225	55.1453	237.122
8.853	98.053	54.6265	234.1
8.854	96.9543	54.5654	236.816
8.855	95.6421	54.1687	235.199
8.856	96.6187	53.2837	235.443
8.857	97.168	53.5583	238.464
8.858	96.2524	53.7109	235.718
8.859	95.9473	53.833	238.098
8.86	95.5811	52.4292	238.892
8.861	96.5271	52.3987	235.992
8.862	96.6187	53.3752	240.082
8.863	95.3979	53.2532	237.885
8.864	96.0999	53.4058	238.129
8.865	96.0999	53.3447	240.112
8.866	96.0999	53.3752	236.816
8.867	95.9778	53.3142	238.77
8.868	94.8181	53.2227	238.77
8.869	96.3135	53.4668	236.603
8.87	96.405	53.833	239.96
8.871	95.2454	53.4668	236.816
8.872	95.0317	53.0701	237.03
8.873	94.6655	53.2227	239.471
8.874	94.5129	53.7415	235.962
8.875	94.4214	53.833	238.953
8.876	93.3533	53.1006	238.556
8.877	93.9636	52.8564	236.572
8.878	94.2078	53.6804	240.265
8.879	94.2078	53.772	237.946
8.88	94.7571	53.2837	237.915
8.881	93.9636	53.2227	239.96
8.882	94.4214	53.1311	236.542
8.883	94.0247	53.0396	238.922
8.884	92.7734	52.7039	238.342
8.885	93.9636	52.6733	236.206
8.886	93.0786	53.4973	238.373
8.887	92.7124	53.4363	235.565
8.888	92.4683	53.5889	235.016
8.889	92.6208	53.2837	236.877
8.89	92.7429	52.948	232.758
8.891	91.8579	52.6123	235.596
8.892	90.5762	51.8494	234.985
8.893	92.3157	52.2156	233.978
8.894	91.7664	53.1616	236.847
8.895	90.6677	53.1921	233.795
8.896	89.7217	53.1311	234.894
8.897	89.4775	52.2766	236.298
8.898	90.5762	52.0935	234.039
8.899	91.2476	53.1006	237.488
8.9	90.3931	52.6733	236.603
8.901	92.6819	52.0935	236.084
8.902	93.0786	52.7649	239.441
8.903	92.2852	52.7954	236.664
8.904	91.4612	53.0701	237.732
8.905	90.21	53.0396	239.166
8.906	91.4001	53.4973	235.26
8.907	91.7664	53.9856	238.586
8.908	91.6443	53.6194	237.122
8.909	93.689	54.1077	235.535
8.91	94.7571	54.8401	239.075
8.911	94.9402	54.8096	235.596
8.912	94.8181	54.4739	237.61
8.913	93.811	53.9246	239.41
8.914	94.0857	54.1382	236.206
8.915	93.8721	55.3589	240.082
8.916	92.9871	55.6641	237.701
8.917	93.8721	55.1453	236.267
8.918	94.6655	54.8706	239.655
8.919	95.4285	54.8096	236.267
8.92	96.2524	54.8401	238.678
8.921	96.1914	54.5349	240.387
8.922	97.2595	54.0466	237.091
8.923	97.1985	54.7485	241.119
8.924	95.9778	55.1453	238.739
8.925	96.4661	55.1453	237.03
8.926	96.1304	55.3894	239.716
8.927	96.4661	55.1453	235.565
8.928	96.6187	55.0537	237.396
8.929	96.6492	55.1453	238.708
8.93	98.4497	54.718	235.229
8.931	98.5413	55.542	239.685
8.932	97.6563	55.3284	237.793
8.933	98.2056	55.5725	237.427
8.934	98.2666	55.2979	239.99
8.935	97.9309	55.2368	235.84
8.936	97.1069	55.3894	238.251
8.937	96.3745	54.9316	237.823
8.938	98.0225	55.2063	235.504
8.939	98.7549	55.7556	239.075
8.94	97.9614	55.0232	236.481
8.941	97.7783	54.9316	237.732
8.942	96.8323	54.7791	239.746
8.943	97.1985	54.7791	236.145
8.944	97.0764	55.4504	238.678
8.945	96.9238	54.7791	237.64
8.946	98.938	54.718	235.291
8.947	99.3347	55.542	239.349
8.948	98.5107	55.4199	235.565
8.949	98.6023	55.4504	236.298
8.95	98.053	55.1758	238.19
8.951	98.877	55.603	234.833
8.952	98.2666	55.8777	238.525
8.953	97.5952	55.1453	237
8.954	99.1821	55.2673	235.291
8.955	99.9451	55.6641	238.495
8.956	100.311	55.7861	234.65
8.957	100.616	56.0303	236.572
8.958	99.5789	56.1218	237.305
8.959	99.7925	55.9692	233.856
8.96	99.1211	56.1829	237.488
8.961	98.053	55.5725	236.145
8.962	99.2432	55.6946	234.772
8.963	99.7314	56.1523	238.831
8.964	100.525	56.0608	234.894
8.965	101.471	56.2439	236.45
8.966	100.861	56.0303	237.335
8.967	101.654	55.8472	234.283
8.968	100.83	56.8542	237.457
8.969	99.9451	56.8848	236.237
8.97	100.769	56.4575	235.26
8.971	100.708	56.5491	238.159
8.972	100.281	56.0303	234.558
8.973	100.739	56.0913	236.755
8.974	100.616	56.4575	237.579
8.975	102.539	56.2744	234.131
8.976	101.929	56.2744	237.396
8.977	101.288	55.9998	234.802
8.978	101.776	56.1523	233.917
8.979	100.983	56.3354	236.389
8.98	100.433	55.9692	232.788
8.981	99.5789	55.6641	235.352
8.982	98.938	54.3823	235.84
8.983	100.525	54.4128	233.826
8.984	101.288	55.2673	237.396
8.985	100.464	55.1453	234.772
8.986	101.44	55.1453	234.924
8.987	101.166	54.7485	237.488
8.988	101.044	54.6265	234.253
8.989	99.4263	54.9316	236.664
8.99	98.2361	54.4128	236.42
8.991	99.4873	53.6804	234.406
8.992	99.3958	53.9856	237.854
8.993	98.877	54.0771	235.413
8.994	99.3958	54.5349	235.657
8.995	99.3652	53.8635	237.427
8.996	99.823	53.4363	233.307
8.997	99.3652	53.3142	235.718
8.998	97.29	52.1545	234.528
8.999	97.0764	51.5137	231.995
9	96.0693	51.6357	235.168
9.001	94.1162	52.002	231.995
9.002	93.9331	51.8799	231.689
9.003	93.5974	50.9033	233.704
9.004	94.3909	49.9573	230.194
9.005	93.2007	49.7742	233.307
9.006	91.1865	48.3704	232.483
9.007	90.7898	47.821	230.652
9.008	90.0269	48.0957	233.765
9.009	88.3789	47.6074	230.194
9.01	87.8906	46.9666	229.95
9.011	86.2732	45.99	231.476
9.012	86.0901	45.8069	227.6
9.013	85.1746	46.0205	230.347
9.014	84.9915	45.7458	229.095
9.015	87.0361	45.3491	227.661
9.016	87.2498	45.5627	230.469
9.017	86.9141	45.5933	227.692
9.018	86.731	45.3491	229.614
9.019	85.2661	44.9829	231.689
9.02	85.7239	44.8303	229.065
9.021	85.9375	45.0134	232.33
9.022	85.5103	45.1355	231.049
9.023	87.1582	45.5017	230.133
9.024	87.3108	46.9055	232.941
9.025	87.7686	46.5698	230.347
9.026	87.7686	45.9595	232.361
9.027	87.3108	45.166	234.375
9.028	88.4399	45.2881	231.781
9.029	87.8906	46.2646	235.809
9.03	87.4939	45.7764	233.429
9.031	88.7756	45.6543	232.971
9.032	88.9893	46.3562	235.962
9.033	89.0808	46.6919	231.842
9.034	88.4705	46.6003	233.276
9.035	87.9517	46.1121	232.605
9.036	89.0808	46.1426	229.736
9.037	89.2334	46.2646	232.91
9.038	88.3789	46.051	230.682
9.039	88.6536	45.929	230.316
9.04	88.2263	46.2952	232.971
9.041	88.3789	46.1121	229.187
9.042	87.738	46.1731	231.812
9.043	86.9751	45.8984	231.75
9.044	87.6465	45.929	229.279
9.045	87.616	46.6309	232.727
9.046	87.4023	46.2341	230.743
9.047	88.0737	46.2036	230.56
9.048	88.1348	46.1426	233.673
9.049	88.8672	46.3562	230.286
9.05	89.0808	46.6309	233.063
9.051	88.0127	46.2952	232.727
9.052	88.7451	46.2952	230.164
9.053	88.562	47.0276	233.917
9.054	88.501	47.1191	231.354
9.055	89.2334	47.4854	231.201
9.056	88.7146	47.9736	234.192
9.057	89.1418	47.8516	230.042
9.058	89.2029	47.7295	233.307
9.059	88.9282	47.9736	233.368
9.06	90.9424	48.2178	231.445
9.061	90.8203	48.3093	234.68
9.062	89.9658	48.1567	232.056
9.063	90.21	48.645	233.063
9.064	89.9658	48.8281	234.955
9.065	90.5151	49.1638	231.171
9.066	89.9353	49.1028	234.344
9.067	88.7146	48.1262	233.734
9.068	90.4541	47.8821	232.574
9.069	91.4917	48.7061	236.389
9.07	91.6748	49.1638	232.88
9.071	92.3157	49.6216	234.222
9.072	91.6138	49.1333	235.87
9.073	92.2546	48.6755	232.391
9.074	92.0715	49.6826	235.657
9.075	90.9729	49.7742	233.795
9.076	92.4377	49.1943	232.91
9.077	93.0176	49.3774	236.267
9.078	93.7195	50.1099	233.032
9.079	94.6045	50.5981	234.161
9.08	94.2688	50.0183	235.413
9.081	94.9097	49.7131	232.3
9.082	94.4824	50.3845	236.389
9.083	93.689	49.9878	234.741
9.084	94.3298	49.3774	233.856
9.085	94.2688	50.0793	237.03
9.086	93.9026	50.8118	233.215
9.087	95.0012	51.1475	234.741
9.088	94.4824	50.7202	235.809
9.089	95.5811	50.0488	233.124
9.09	95.8862	50.354	236.755
9.091	95.3064	50.0793	235.687
9.092	95.3369	49.9573	235.229
9.093	95.2148	50.8728	238.007
9.094	94.4214	51.4526	233.856
9.095	94.3298	51.8494	235.809
9.096	94.5129	51.0864	236.847
9.097	95.8557	50.9644	234.07
9.098	96.5576	51.7273	237.762
9.099	96.7712	51.8188	235.626
9.1	97.6868	51.5442	235.687
9.101	97.3206	51.7578	239.044
9.102	96.9238	52.063	235.596
9.103	96.2524	52.6733	237.61
9.104	95.9473	52.002	237.61
9.105	97.3206	52.2461	234.985
9.106	98.5718	53.2532	238.403
9.107	98.4497	52.8259	235.229
9.108	99.3042	52.948	235.657
9.109	98.6328	52.1851	238.434
9.11	98.6328	52.5513	235.687
9.111	98.2056	52.887	238.953
9.112	97.5647	52.8259	239.014
9.113	99.1211	52.7344	236.694
9.114	99.7314	53.5278	240.143
9.115	99.5483	53.6499	237.274
9.116	101.013	54.5654	237.976
9.117	100.8	53.9856	240.082
9.118	101.959	53.7415	236.755
9.119	101.654	53.8025	240.57
9.12	100.616	53.6194	239.807
9.121	101.929	53.9551	238.342
9.122	102.264	54.3213	241.821
9.123	102.112	55.1453	238.159
9.124	102.448	55.0232	238.953
9.125	102.6	54.6875	239.899
9.126	103.729	54.6875	236.45
9.127	103.729	55.0232	239.105
9.128	102.539	54.2908	237.946
9.129	103.577	54.5959	236.786
9.13	103.394	54.6875	240.295
9.131	102.966	54.7791	237.366
9.132	103.363	54.7485	239.044
9.133	102.814	54.4739	240.295
9.134	103.424	54.9927	237.091
9.135	103.79	55.7251	240.082
9.136	103.79	55.2063	238.22
9.137	104.919	54.5654	237.488
9.138	104.767	55.0232	241.669
9.139	104.736	55.603	238.8
9.14	104.828	55.7251	240.631
9.141	103.79	55.542	241.425
9.142	104.309	55.6641	237.915
9.143	104.34	56.2134	241.15
9.144	104.37	55.8472	239.105
9.145	105.774	55.9082	238.464
9.146	105.957	56.1523	241.211
9.147	105.865	56.1829	237.732
9.148	105.164	56.4575	240.143
9.149	104.004	56.4575	240.295
9.15	104.523	56.427	237.823
9.151	103.455	56.6101	241.943
9.152	102.234	55.7556	239.594
9.153	103.058	55.7251	240.57
9.154	103.546	55.9692	243.256
9.155	104.828	55.9998	239.746
9.156	104.736	56.5491	242.462
9.157	104.614	56.4575	242.218
9.158	105.835	55.9692	239.777
9.159	104.126	56.3354	244.019
9.16	102.631	55.6641	240.875
9.161	102.6	55.3589	241.119
9.162	102.722	55.481	243.195
9.163	103.424	55.9998	238.861
9.164	103.729	56.4575	241.547
9.165	103.241	55.2979	240.479
9.166	104.736	54.9011	238.556
9.167	104.645	55.481	242.157
9.168	103.76	54.657	238.831
9.169	102.325	54.5959	239.319
9.17	100.861	54.7485	240.753
9.171	100.647	54.2603	236.694
9.172	100.494	54.4128	239.99
9.173	100.372	53.6804	239.349
9.174	101.776	53.4973	238.007
9.175	102.6	53.5889	241.791
9.176	102.325	53.2837	239.655
9.177	102.722	52.8259	240.326
9.178	101.41	52.7954	242.737
9.179	100.708	52.5818	238.922
9.18	98.9685	52.7039	241.364
9.181	98.114	51.8799	240.295
9.182	99.3958	51.4832	237.946
9.183	99.3958	51.8494	240.875
9.184	99.8535	52.1545	237.854
9.185	99.823	51.6052	238.8
9.186	98.877	51.1475	240.784
9.187	99.0295	51.1475	237.823
9.188	98.0835	51.239	240.967
9.189	96.4966	50.5981	239.41
9.19	96.8628	50.1709	238.129
9.191	96.3135	50.5066	241.15
9.192	96.0083	50.8423	237.946
9.193	96.2219	50.5066	239.838
9.194	95.3064	49.408	241.058
9.195	96.0693	49.1028	238.77
9.196	95.9473	49.5605	242.645
9.197	95.0928	49.5911	241.18
9.198	96.283	49.1638	240.479
9.199	95.3064	49.5911	243.164
9.2	95.1843	49.6521	239.471
9.201	95.2454	49.3774	241.333
9.202	95.2759	49.2554	241.608
9.203	96.8933	49.1028	238.647
9.204	96.4966	49.5605	241.943
9.205	95.6726	49.0723	239.716
9.206	95.7947	49.4385	239.868
9.207	95.5505	49.9268	242.157
9.208	95.7031	49.9878	238.373
9.209	95.3064	49.9268	240.509
9.21	94.4824	49.0417	240.204
9.211	95.4285	48.645	237.976
9.212	95.7642	49.1943	241.089
9.213	95.2454	49.1333	238.434
9.214	95.6116	49.6216	239.075
9.215	95.1233	49.408	241.089
9.216	95.0012	49.2859	238.129
9.217	94.7876	49.2249	240.692
9.218	94.0247	48.8892	240.204
9.219	94.9402	48.7671	237.64
9.22	95.1538	49.2249	240.631
9.221	95.0623	48.4619	238.403
9.222	96.2219	48.6755	238.678
9.223	95.7642	49.2554	241.18
9.224	95.6421	49.9878	237.671
9.225	94.3604	50.2625	240.326
9.226	93.3228	49.53	239.197
9.227	95.0317	48.8892	237.305
9.228	95.2148	49.6826	240.967
9.229	95.3674	49.8047	238.342
9.23	95.7031	49.6826	239.136
9.231	95.9473	49.3469	241.119
9.232	96.5271	49.53	238.098
9.233	96.0999	50.3845	240.814
9.234	94.5435	50.0793	239.685
9.235	95.3979	50.0793	238.281
9.236	95.2759	50.1404	241.608
9.237	94.9707	49.469	239.288
9.238	96.4355	49.5605	241.15
9.239	97.0459	50.0183	242.889
9.24	98.7854	50.5676	239.319
9.241	98.7854	50.9949	243.042
9.242	97.6563	50.1709	241.608
9.243	98.999	50.1099	240.753
9.244	98.5413	50.9644	244.019
9.245	98.114	51.6052	240.326
9.246	98.3887	51.7578	241.425
9.247	98.114	51.3611	242.493
9.248	99.6399	51.4526	239.075
9.249	100.342	51.8188	242.981
9.25	100.006	51.3916	241.18
9.251	101.593	51.2695	240.479
9.252	101.288	51.7578	243.591
9.253	100.952	51.3	239.258
9.254	100.372	51.3306	241.058
9.255	98.7854	51.5137	240.967
9.256	98.8159	51.7883	237.457
9.257	98.8159	51.9714	240.265
9.258	98.5718	50.9033	237.671
9.259	98.9075	50.354	237.518
9.26	99.6094	50.5676	241.547
9.261	99.6704	50.3845	238.251
9.262	99.4873	50.9949	240.662
9.263	98.6023	50.7813	240.967
9.264	99.1211	50.354	237.762
9.265	98.4497	51.0559	241.516
9.266	97.9309	50.9033	239.471
9.267	98.6633	50.9949	238.037
9.268	97.9919	51.1169	241.455
9.269	97.8088	50.7813	237.885
9.27	97.9309	50.7813	240.723
9.271	97.8699	50.6287	241.15
9.272	99.5789	50.4456	238.953
9.273	98.6023	50.9033	242.584
9.274	97.6868	50.6287	239.471
9.275	98.175	50.8118	239.197
9.276	97.3816	50.9033	241.058
9.277	97.229	50.9338	236.755
9.278	96.283	50.5676	239.899
9.279	95.1843	49.3469	239.624
9.28	96.8628	49.1333	238.617
9.281	96.9238	49.7742	242.767
9.282	96.9238	49.7437	239.746
9.283	98.0835	49.6521	241.058
9.284	98.0225	49.8962	243.469
9.285	98.9075	49.9268	239.014
9.286	98.2666	50.0793	241.852
9.287	96.9543	49.0112	240.692
9.288	98.0835	48.8281	239.288
9.289	98.0225	49.0723	242.981
9.29	98.2666	49.2859	239.838
9.291	99.0906	49.2249	241.333
9.292	99.1211	49.3774	242.767
9.293	100.067	49.2859	238.678
9.294	99.6399	49.3164	241.943
9.295	99.1821	48.4314	239.288
9.296	99.9451	48.2178	237.518
9.297	99.2126	48.8586	239.868
9.298	98.7244	48.7671	236.511
9.299	98.6633	48.4924	238.525
9.3	97.9919	47.6379	240.234
9.301	98.6328	47.6685	237.762
9.302	98.877	48.6755	241.364
9.303	99.0906	47.9736	239.929
9.304	100.189	47.5159	238.8
9.305	100.189	47.9431	242.004
9.306	99.6399	48.1873	238.525
9.307	100.037	48.2483	240.479
9.308	99.3958	48.0042	241.913
9.309	99.762	47.9126	238.8
9.31	99.3347	48.4619	241.852
9.311	97.8088	48.4009	239.929
9.312	99.2126	48.6145	238.922
9.313	99.3347	48.9197	241.791
9.314	99.4873	48.8281	238.22
9.315	99.6399	48.6145	240.234
9.316	99.2432	48.1873	240.54
9.317	100.769	48.0652	237.549
9.318	99.6704	49.4385	241.028
9.319	97.8394	49.4385	238.831
9.32	97.5647	49.0723	238.403
9.321	97.6868	48.2483	241.913
9.322	97.8394	48.1262	238.831
9.323	98.7244	48.7671	242.279
9.324	99.0906	48.8281	242.188
9.325	101.563	49.0723	239.777
9.326	101.593	49.5605	243.439
9.327	100.739	48.7671	240.753
9.328	100.983	48.5535	241.18
9.329	100.22	49.2859	244.202
9.33	99.823	49.8657	239.99
9.331	99.4568	49.6521	242.462
9.332	99.823	49.0112	241.821
9.333	102.6	49.53	239.136
9.334	103.79	50.8728	242.584
9.335	104.279	50.5676	239.777
9.336	104.736	50.1404	239.99
9.337	103.973	49.5605	242.279
9.338	103.363	49.3774	239.014
9.339	102.325	50.5066	242.035
9.34	101.257	50.4456	240.784
9.341	102.722	49.9573	239.136
9.342	103.76	49.8962	243.134
9.343	104.34	49.9878	240.723
9.344	105.957	50.1404	241.852
9.345	106.659	50.5066	243.622
9.346	106.964	50.4761	239.96
9.347	106.262	50.7202	243.134
9.348	105.011	49.8962	242.065
9.349	105.53	49.53	240.387
9.35	104.645	50.415	244.385
9.351	104.919	50.5371	241.272
9.352	106.293	50.5981	241.821
9.353	106.873	51.0864	243.5
9.354	107.819	51.4221	239.777
9.355	107.239	51.6052	242.676
9.356	106.415	51.0864	241.913
9.357	107.635	50.8728	241.119
9.358	106.903	50.6897	244.69
9.359	106.171	50.5676	241.669
9.36	106.537	50.8728	243.835
9.361	105.896	50.9949	244.812
9.362	106.354	51.9409	241.791
9.363	105.957	52.063	244.507
9.364	105.591	50.8423	242.462
9.365	106.903	50.7202	242.462
9.366	107.178	50.9644	245.758
9.367	107.422	50.9644	242.767
9.368	106.873	50.8118	245.361
9.369	106.75	50.5066	246.155
9.37	108.246	51.3	242.95
9.371	107.788	52.1851	246.246
9.372	106.873	51.8188	243.134
9.373	107.819	51.4832	242.615
9.374	108.246	51.6968	245.087
9.375	108.582	51.5137	241.516
9.376	109.009	52.3682	244.446
9.377	108.856	51.8188	244.751
9.378	110.352	51.6052	242.584
9.379	110.107	52.0935	246.613
9.38	108.856	51.7578	244.08
9.381	109.741	52.3987	243.774
9.382	109.619	52.7649	245.514
9.383	110.168	52.7039	241.333
9.384	110.413	53.0396	244.141
9.385	110.687	52.4597	244.354
9.386	112.183	51.8799	241.943
9.387	112.152	52.4902	246.46
9.388	111.267	52.3987	243.896
9.389	112.488	52.1545	244.598
9.39	111.969	52.3376	246.735
9.391	112.335	53.1006	243.408
9.392	112.122	54.1382	245.361
9.393	112.366	53.6499	244.843
9.394	113.647	53.1311	242.279
9.395	113.525	53.6499	246.277
9.396	112.885	53.4363	244.263
9.397	113.77	53.2227	245.789
9.398	113.464	53.9856	248.047
9.399	113.922	54.3823	244.568
9.4	113.159	54.2297	247.223
9.401	113.068	53.3142	245.605
9.402	114.807	53.8025	243.805
9.403	114.441	55.0537	246.521
9.404	113.586	54.5959	242.798
9.405	113.159	53.833	244.476
9.406	112.885	53.0701	246.552
9.407	113.708	52.9785	244.08
9.408	113.373	53.5583	248.016
9.409	113.068	53.8025	246.399
9.41	115.051	53.7109	244.446
9.411	115.143	53.8025	247.742
9.412	114.105	53.4973	243.622
9.413	113.159	53.0701	245.239
9.414	111.847	52.1851	246.124
9.415	112.122	51.6052	242.859
9.416	110.931	51.5137	245.85
9.417	110.199	50.9033	243.225
9.418	112.061	50.5066	241.791
9.419	112.457	50.7202	244.049
9.42	111.481	50.293	239.349
9.421	110.413	49.9268	240.814
9.422	108.917	48.7366	240.54
9.423	108.795	47.4548	236.908
9.424	106.75	46.5393	239.319
9.425	104.187	45.1355	237.061
9.426	103.882	44.4641	236.389
9.427	103.821	44.1284	238.586
9.428	102.997	43.4265	234.161
9.429	102.844	43.0908	236.084
9.43	102.234	42.1753	235.535
9.431	102.6	41.6565	232.788
9.432	101.044	41.4124	235.291
9.433	99.3347	40.5884	233.826
9.434	99.762	40.1001	234.436
9.435	99.9756	40.802	238.312
9.436	100.647	40.4663	236.389
9.437	100.372	40.3748	239.41
9.438	100.952	40.2832	239.929
9.439	102.997	40.4663	237
9.44	102.295	40.2527	240.387
9.441	101.532	39.6729	237.122
9.442	102.173	39.1846	236.816
9.443	101.593	39.1541	238.037
9.444	101.166	39.2761	234.436
9.445	99.7925	39.7644	237.152
9.446	99.3042	38.8489	235.84
9.447	100.311	38.3301	233.978
9.448	99.4873	38.2385	237.915
9.449	98.5718	37.384	235.504
9.45	99.3347	36.9568	236.481
9.451	99.9146	37.1094	238.129
9.452	100.159	37.9028	234.985
9.453	99.1821	38.1775	237.579
9.454	98.7549	36.4075	236.633
9.455	99.5483	36.2854	235.443
9.456	99.1516	37.1094	238.831
9.457	98.4192	37.0789	234.924
9.458	99.1821	36.7432	235.718
9.459	99.4873	36.6821	236.786
9.46	99.7925	37.4451	233.032
9.461	99.5483	38.3911	235.504
9.462	99.3347	37.4146	233.887
9.463	100.586	37.0178	232.941
9.464	99.8535	36.8042	236.206
9.465	98.7244	37.0789	232.544
9.466	99.0906	37.2925	233.978
9.467	98.9685	37.8113	234.65
9.468	99.5178	38.4521	231.75
9.469	99.2737	38.7268	234.833
9.47	99.0906	37.5671	233.765
9.471	100.922	37.2314	233.612
9.472	100.861	38.0859	237.122
9.473	100.281	38.3606	234.253
9.474	100.983	38.3606	236.511
9.475	100.769	38.5132	238.19
9.476	101.349	39.2456	235.291
9.477	101.44	39.6729	238.19
9.478	101.379	39.4897	236.267
9.479	103.027	39.8254	234.955
9.48	103.363	40.2832	238.007
9.481	102.722	40.0085	234.283
9.482	102.966	40.1611	236.542
9.483	103.21	40.8936	237.244
9.484	105.011	40.7104	234.833
9.485	103.882	40.9546	238.281
9.486	102.905	41.0461	236.694
9.487	104.736	41.2598	236.908
9.488	105.56	41.9006	238.892
9.489	105.469	42.4805	235.321
9.49	105.194	42.4194	238.281
9.491	105.225	41.1072	238.861
9.492	106.72	40.4663	237.701
9.493	106.445	42.1143	242.34
9.494	106.049	42.511	239.624
9.495	107.086	41.6565	239.929
9.496	107.666	41.5344	241.73
9.497	108.337	42.4805	238.342
9.498	108.124	43.5791	241.241
9.499	107.697	43.1519	240.051
9.5	108.978	42.6941	237.61
9.501	109.192	42.4805	241.302
9.502	108.002	42.3584	238.678
9.503	109.07	43.1213	240.234
9.504	109.161	43.5181	242.035
9.505	110.046	43.8538	238.281
9.506	109.497	43.7317	241.638
9.507	109.589	43.1519	240.692
9.508	110.962	43.2739	238.342
9.509	110.291	43.9758	241.882
9.51	108.887	43.7927	238.892
9.511	108.887	43.457	240.448
9.512	109.497	43.3044	242.981
9.513	110.321	43.2129	239.96
9.514	110.718	43.457	243.53
9.515	110.535	43.3655	242.279
9.516	111.786	43.6401	240.631
9.517	111.572	44.1895	243.774
9.518	110.474	43.7317	239.319
9.519	110.321	43.396	241.028
9.52	110.474	43.9148	243.164
9.521	111.115	43.9148	239.838
9.522	110.229	44.2505	243.622
9.523	109.375	43.7927	241.76
9.524	111.359	43.7927	240.509
9.525	111.359	44.5557	244.629
9.526	110.596	44.22	240.936
9.527	110.626	44.0063	242.218
9.528	110.229	43.457	243.378
9.529	110.962	43.457	240.295
9.53	110.199	44.342	244.385
9.531	108.978	44.3726	241.791
9.532	110.626	44.22	241.791
9.533	110.748	43.7012	244.965
9.534	110.962	43.4875	242.035
9.535	110.962	44.1895	244.934
9.536	110.657	43.8232	245.239
9.537	111.816	43.9758	242.371
9.538	111.45	44.4336	246.277
9.539	110.718	44.4641	243.408
9.54	112.701	44.22	243.378
9.541	113.281	45.0134	246.368
9.542	113.007	44.9219	242.432
9.543	112.701	44.8303	244.934
9.544	112.366	44.6472	245.148
9.545	114.044	45.1355	242.615
9.546	113.129	45.7764	246.185
9.547	111.938	45.0745	243.195
9.548	113.373	44.8914	244.049
9.549	114.258	45.0439	246.735
9.55	115.204	45.6543	242.615
9.551	114.349	46.2036	244.995
9.552	113.922	46.1426	244.385
9.553	115.234	46.3562	242.401
9.554	114.075	46.3867	245.331
9.555	112.701	45.7153	243.378
9.556	113.037	45.3796	244.385
9.557	113.342	45.6543	247.07
9.558	113.831	46.2646	243.896
9.559	114.41	46.7529	247.04
9.56	114.349	46.4172	246.46
9.561	115.662	46.7529	244.385
9.562	114.96	47.6074	248.108
9.563	114.41	47.3022	245.27
9.564	114.136	46.8445	246.338
9.565	113.861	47.2412	248.657
9.566	114.532	47.6379	245.422
9.567	114.105	47.9126	249.115
9.568	114.594	47.699	248.199
9.569	117.462	47.6379	246.704
9.57	117.584	48.4924	249.573
9.571	116.15	48.4924	246.002
9.572	115.692	48.0652	246.979
9.573	115.204	48.1262	248.291
9.574	115.082	48.1262	245.27
9.575	113.861	48.6755	249.42
9.576	112.213	47.8821	248.322
9.577	114.777	47.3022	247.925
9.578	116.15	48.2178	251.923
9.579	116.852	48.9197	248.26
9.58	117.493	48.8281	250.488
9.581	117.249	48.3398	251.129
9.582	118.164	48.1873	248.138
9.583	116.364	48.9197	252.35
9.584	114.471	48.3398	250.061
9.585	115.417	48.0652	249.847
9.586	115.662	48.4009	252.655
9.587	116.241	48.9807	248.505
9.588	117.096	49.2554	250.641
9.589	117.767	49.5605	250.641
9.59	119.751	49.1333	247.65
9.591	118.896	48.8892	251.129
9.592	116.73	48.2483	248.81
9.593	116.577	47.9736	248.871
9.594	116.089	48.4924	251.343
9.595	115.54	48.9807	247.894
9.596	115.051	49.1638	250.336
9.597	115.479	48.7366	251.007
9.598	117.767	48.6755	248.779
9.599	118.591	49.6216	252.35
9.6	117.981	48.6145	249.786
9.601	118.103	47.4548	250.397
9.602	117.645	47.7905	253.326
9.603	116.608	48.4924	249.908
9.604	115.631	49.1943	252.289
9.605	115.234	48.7366	252.258
9.606	117.065	48.7976	249.817
9.607	116.882	49.7437	252.899
9.608	116.638	49.469	249.695
9.609	118.011	48.7671	249.817
9.61	118.256	48.584	252.045
9.611	117.828	48.8892	249.359
9.612	116.638	49.0112	252.228
9.613	115.509	48.4924	251.648
9.614	116.913	49.469	249.603
9.615	116.394	49.8962	252.472
9.616	114.288	49.6216	249.329
9.617	114.563	49.0417	250.61
9.618	115.479	48.584	252.258
9.619	116.333	48.9197	249.329
9.62	116.15	48.8281	253.418
9.621	114.899	48.5535	252.777
9.622	116.882	48.2178	252.167
9.623	116.608	49.0112	255.066
9.624	115.448	48.7671	251.831
9.625	114.319	49.1638	252.96
9.626	114.136	48.9197	253.204
9.627	115.265	48.7671	250
9.628	114.807	49.0723	252.808
9.629	114.014	48.7976	250.793
9.63	115.448	47.9431	250.153
9.631	115.265	48.2788	253.418
9.632	114.41	47.4243	250.275
9.633	113.098	47.699	251.678
9.634	112.244	47.5769	251.892
9.635	112.335	47.4548	248.779
9.636	110.474	47.8516	251.312
9.637	108.734	46.8445	248.749
9.638	109.375	46.051	247.864
9.639	109.711	45.6848	250.793
9.64	108.765	44.7693	248.474
9.641	108.398	44.5557	250.458
9.642	107.666	43.8538	250.916
9.643	107.788	44.0674	248.627
9.644	106.049	44.2505	250.61
9.645	104.126	43.8232	248.566
9.646	103.79	43.457	247.406
9.647	103.577	43.7317	249.115
9.648	103.027	43.396	246.399
9.649	103.516	42.7551	248.413
9.65	103.424	42.572	249.695
9.651	104.797	43.0603	248.444
9.652	103.638	43.396	251.068
9.653	102.386	43.0298	249.969
9.654	103.149	42.7246	249.878
9.655	102.6	43.1213	251.465
9.656	101.013	43.2434	248.901
9.657	100.067	43.457	250.824
9.658	100.25	42.7856	249.939
9.659	102.112	42.6636	249.054
9.66	102.356	43.396	251.831
9.661	101.44	42.8162	250.214
9.662	101.807	41.9922	250.671
9.663	101.959	41.7786	253.143
9.664	101.41	42.2974	249.725
9.665	100.494	42.9993	252.136
9.666	99.6704	42.7856	250.854
9.667	100.708	42.4805	249.054
9.668	99.884	43.1213	251.709
9.669	99.1516	43.1213	249.817
9.67	100.403	42.9688	250.275
9.671	101.471	43.1824	251.923
9.672	102.203	43.3044	249.023
9.673	101.41	43.3044	251.648
9.674	100.464	42.8467	250.305
9.675	101.776	42.9382	249.176
9.676	100.861	43.6096	250.824
9.677	99.7314	43.3044	247.406
9.678	99.3652	43.1824	248.474
9.679	99.823	43.2739	248.901
9.68	100.708	43.3044	246.704
9.681	100.281	44.1895	249.451
9.682	100.433	43.5181	248.383
9.683	101.593	42.9077	247.955
9.684	101.807	43.4265	250.458
9.685	100.311	43.3044	247.528
9.686	99.762	43.3044	248.749
9.687	99.5483	43.6096	249.664
9.688	99.762	43.6707	247.253
9.689	98.7244	44.8303	249.817
9.69	97.9004	44.4336	248.505
9.691	99.762	43.6096	248.108
9.692	99.7009	44.2505	250.763
9.693	98.9685	44.1284	248.108
9.694	98.3887	43.3655	249.695
9.695	97.3816	43.0298	249.908
9.696	97.6563	42.9382	246.521
9.697	94.9402	42.6636	247.192
9.698	91.3391	41.0461	243.591
9.699	89.2334	39.2761	241.455
9.7	87.5549	39.3372	241.394
9.701	85.2356	38.6963	236.603
9.702	83.4045	37.4451	236.816
9.703	82.7332	36.377	237.183
9.704	83.9233	36.1633	236.45
9.705	84.198	37.2314	240.112
9.706	83.0688	37.5366	239.899
9.707	84.0759	36.7432	240.631
9.708	85.2051	36.438	243.683
9.709	85.2356	36.5906	243.073
9.71	85.8459	37.1399	245.728
9.711	86.4258	37.4146	246.46
9.712	88.8062	37.7502	245.026
9.713	89.5691	38.3911	246.979
9.714	89.2029	38.7573	244.385
9.715	90.2405	38.7878	243.927
9.716	91.095	39.5203	244.965
9.717	90.9729	39.3372	241.882
9.718	90.4846	39.4287	243.774
9.719	90.8813	39.1541	243.683
9.72	92.7124	38.8489	242.737
9.721	92.2546	40.1611	245.27
9.722	91.4917	40.3748	243.195
9.723	92.1631	39.8254	243.774
9.724	92.1021	39.3677	245.3
9.725	92.2241	39.5203	243.011
9.726	92.1326	40.4968	244.141
9.727	92.0715	40.3748	243.073
9.728	92.3462	40.0085	241.852
9.729	91.6443	40.0696	244.507
9.73	90.7593	39.856	242.95
9.731	90.8508	39.917	243.317
9.732	90.5762	40.4053	244.965
9.733	90.3015	40.5884	242.371
9.734	89.4165	40.8936	244.11
9.735	89.447	40.8936	242.34
9.736	90.9119	41.0156	240.356
9.737	90.4236	41.8701	242.279
9.738	89.1418	41.8701	239.441
9.739	89.2029	41.3818	239.929
9.74	89.6606	41.1377	240.967
9.741	90.7898	41.3818	238.953
9.742	89.9353	42.4194	241.577
9.743	88.6841	42.6941	240.509
9.744	90.0879	42.511	240.295
9.745	90.5762	42.2974	242.92
9.746	89.4775	42.2058	241.18
9.747	90.1184	42.3279	243.622
9.748	91.1865	42.6636	245.026
9.749	93.0481	42.8467	243.195
9.75	92.4683	44.281	246.033
9.751	91.7053	43.3655	244.659
9.752	93.5059	42.9993	244.598
9.753	94.3909	44.4946	247.04
9.754	93.5974	44.7083	243.408
9.755	92.8345	44.3726	244.507
9.756	93.5669	44.1589	244.781
9.757	96.1304	44.5557	242.065
9.758	97.168	45.6848	245.422
9.759	96.8018	45.5627	243.408
9.76	98.0225	45.1965	243.347
9.761	98.8159	45.4712	245.667
9.762	98.5107	45.0439	243.042
9.763	97.1375	46.0205	244.385
9.764	96.4661	46.2341	244.659
9.765	97.9004	45.8374	242.401
9.766	98.3582	46.1731	245.85
9.767	98.3276	45.9595	244.11
9.768	99.6704	45.4712	244.049
9.769	100.861	45.6848	247.101
9.77	100.83	45.5017	245.117
9.771	99.884	45.9595	247.009
9.772	99.2432	45.7153	247.467
9.773	99.9756	45.5322	245.148
9.774	99.3652	47.0886	247.711
9.775	98.4497	47.1802	244.934
9.776	99.5178	46.814	244.751
9.777	100.647	46.9971	247.009
9.778	101.013	46.7224	244.537
9.779	100.464	47.0581	246.735
9.78	100.25	46.9055	247.284
9.781	101.318	47.1191	246.033
9.782	100.311	47.8516	248.535
9.783	98.6938	47.7905	245.88
9.784	99.2432	47.5159	246.124
9.785	99.3652	47.6379	247.467
9.786	100.067	47.8821	244.781
9.787	99.5789	48.3398	247.528
9.788	99.3347	47.8516	246.918
9.789	100.769	46.9971	246.216
9.79	100.616	47.8821	250.031
9.791	99.1821	47.6379	247.284
9.792	99.2126	47.1497	248.322
9.793	99.9451	47.3938	249.573
9.794	101.654	48.1262	245.667
9.795	101.166	49.0112	248.077
9.796	100.555	49.1028	246.216
9.797	102.112	48.7976	244.629
9.798	102.692	49.2554	247.894
9.799	102.142	49.1028	245.239
9.8	102.112	48.4924	247.223
9.801	102.814	48.645	249.329
9.802	104.675	48.8892	246.735
9.803	104.34	49.7131	250.031
9.804	103.088	49.8352	248.444
9.805	104.218	49.7131	247.345
9.806	104.858	50.5981	249.512
9.807	104.675	50.2625	246.826
9.808	104.248	49.408	248.26
9.809	103.943	49.1333	249.939
9.81	104.95	48.9197	248.169
9.811	105.499	49.6521	251.129
9.812	105.499	49.1333	250.244
9.813	106.689	48.8281	249.115
9.814	106.628	49.7437	251.343
9.815	105.042	49.6216	247.772
9.816	104.584	49.7131	248.535
9.817	104.645	49.4995	248.993
9.818	106.293	49.0723	246.46
9.819	105.591	49.5911	249.573
9.82	104.767	49.2249	248.23
9.821	105.774	48.4924	248.322
9.822	106.018	48.6755	250.336
9.823	105.072	49.0112	247.65
9.824	104.401	48.8892	249.237
9.825	104.004	48.5535	248.352
9.826	105.316	48.7671	246.155
9.827	104.553	49.9878	248.901
9.828	102.661	49.1333	245.697
9.829	102.142	47.76	246.307
9.83	102.142	47.2412	248.871
9.831	101.99	46.9666	246.399
9.832	101.074	47.4548	249.054
9.833	101.196	47.5159	248.596
9.834	102.509	47.7905	246.429
9.835	102.173	48.3093	249.115
9.836	100.372	47.5464	246.582
9.837	100.067	47.0581	247.253
9.838	99.8535	47.3022	249.573
9.839	99.6094	47.0581	246.826
9.84	97.5952	46.9971	249.512
9.841	97.0459	45.4407	248.871
9.842	98.5413	45.0439	247.62
9.843	98.8159	46.4783	250.336
9.844	97.5342	46.3867	246.521
9.845	96.5271	44.8303	245.972
9.846	95.3979	43.7927	246.399
9.847	94.7876	43.6096	243.164
9.848	93.1702	44.0369	245.422
9.849	91.156	43.335	244.904
9.85	91.4001	42.3584	243.134
9.851	92.1021	41.8701	245.88
9.852	91.5222	41.3208	243.073
9.853	91.4917	40.4968	243.561
9.854	91.4917	40.1611	244.507
9.855	91.4307	39.7644	240.631
9.856	89.6912	39.3372	241.669
9.857	88.2874	38.0554	240.875
9.858	88.3484	37.262	239.716
9.859	88.2263	38.4521	243.103
9.86	87.616	38.4521	240.906
9.861	88.1348	38.1775	242.004
9.862	88.7756	38.208	243.073
9.863	90.0269	38.1775	240.906
9.864	90.1184	38.8794	243.927
9.865	90.21	39.032	243.561
9.866	91.8884	38.3911	243.011
9.867	92.1631	38.6353	245.667
9.868	91.0034	38.5742	242.828
9.869	90.5151	39.4592	244.629
9.87	90.5151	40.2832	244.324
9.871	91.4917	40.2527	242.279
9.872	90.3931	40.6189	244.354
9.873	90.0269	40.2527	242.798
9.874	91.6138	40.0696	242.279
9.875	92.8955	40.5273	245.911
9.876	92.4377	40.2222	243.378
9.877	91.6443	39.7339	245.941
9.878	91.8884	40.2832	246.735
9.879	92.3462	40.3137	244.537
9.88	91.3696	41.4734	246.918
9.881	90.1489	41.4429	243.317
9.882	91.7053	40.9546	242.31
9.883	92.3462	41.0156	243.988
9.884	92.9871	41.0461	240.814
9.885	92.5598	41.3818	242.279
9.886	93.5364	41.3208	242.401
9.887	95.3979	40.863	240.875
9.888	93.9026	41.3818	243.53
9.889	92.1021	41.6565	241.425
9.89	91.7053	41.9006	240.173
9.891	92.4377	42.3889	241.425
9.892	92.804	42.3889	238.251
9.893	93.2312	41.9617	240.173
9.894	94.4824	41.4124	240.601
9.895	96.405	41.626	239.838
9.896	96.9238	42.3584	243.652
9.897	97.0459	42.7246	241.943
9.898	96.7102	42.45	242.371
9.899	96.0388	42.7246	244.537
9.9	95.7642	42.7246	241.425
9.901	96.0083	43.6096	243.866
9.902	96.9238	43.6707	243.805
9.903	99.4568	43.5181	242.218
9.904	100.311	44.6167	245.575
9.905	100.006	44.281	244.049
9.906	100.464	44.5251	244.781
9.907	100.189	45.1965	247.192
9.908	100.037	45.2576	243.774
9.909	99.6704	45.8069	246.094
9.91	98.9685	45.1355	244.843
9.911	100.708	45.3491	243.652
9.912	101.471	46.3257	246.521
9.913	101.41	46.2341	243.927
9.914	101.105	45.8374	245.605
9.915	101.288	45.0745	248.291
9.916	101.929	45.2576	246.49
9.917	101.685	46.7224	249.695
9.918	101.288	46.6309	248.627
9.919	102.6	46.4172	246.704
9.92	102.814	46.6003	249.542
9.921	102.478	46.1426	246.277
9.922	102.753	46.2646	248.077
9.923	103.485	46.5698	249.481
9.924	104.614	46.4172	246.46
9.925	103.79	47.3633	249.481
9.926	102.783	47.2107	247.955
9.927	103.973	46.9666	246.918
9.928	104.309	47.9126	249.146
9.929	103.943	47.8516	245.636
9.93	103.516	47.5159	247.284
9.931	103.912	47.3022	248.108
9.932	105.316	46.936	245.758
9.933	105.225	48.2788	249.329
9.934	104.401	48.0652	247.803
9.935	104.767	48.0042	247.345
9.936	105.072	47.8516	250.183
9.937	105.042	47.3328	247.07
9.938	104.431	47.9126	248.505
9.939	105.103	47.9736	249.054
9.94	106.689	47.3633	246.429
9.941	106.812	48.0957	249.573
9.942	105.865	48.2178	248.047
9.943	106.873	48.3093	247.04
9.944	106.659	49.1028	250.244
9.945	106.537	48.5535	246.887
9.946	105.713	48.7671	248.627
9.947	105.988	48.5535	248.779
9.948	108.032	48.4619	246.49
9.949	107.758	49.5605	249.359
9.95	106.323	49.4995	247.498
9.951	107.178	49.408	247.04
9.952	108.337	49.3469	249.756
9.953	108.887	49.1638	247.162
9.954	107.666	50.1099	249.786
9.955	106.689	49.7131	249.207
9.956	108.032	49.1028	248.138
9.957	108.093	50.0183	251.495
9.958	107.452	50.0183	248.718
9.959	107.361	49.469	249.603
9.96	107.849	49.4995	251.953
9.961	108.795	49.8352	249.146
9.962	108.459	50.415	252.228
9.963	107.971	49.7437	251.678
9.964	109.802	49.6216	250.092
9.965	110.199	51.3916	253.54
9.966	109.497	51.3916	249.908
9.967	109.283	50.9644	250.854
9.968	109.222	50.4761	252.228
9.969	110.291	50.4761	248.993
9.97	110.229	51.6663	252.533
9.971	109.772	51.239	251.221
9.972	111.969	51.1169	250.092
9.973	112.732	52.002	253.296
9.974	111.908	51.8494	249.939
9.975	111.115	51.6052	251.221
9.976	110.687	51.6357	252.472
9.977	111.938	51.5747	249.054
9.978	111.664	52.4902	251.678
9.979	111.206	51.6052	250.916
9.98	112.701	51.5442	250.183
9.981	112.701	52.5818	253.448
9.982	112.701	52.5818	250.549
9.983	112.885	52.4902	252.167
9.984	112.976	51.8799	253.906
9.985	113.77	52.1851	250.793
9.986	113.556	53.7109	254.089
9.987	112.549	53.5889	252.594
9.988	114.014	53.1921	251.19
9.989	114.502	53.8635	254.73
9.99	113.953	53.8025	252.014
9.991	113.617	53.5583	254.364
9.992	113.8	53.4058	255.798
9.993	116.028	53.7415	253.448
9.994	116.486	55.1453	256.744
9.995	115.021	54.8706	254.547
9.996	115.234	54.8706	253.632
9.997	115.845	55.6641	255.981
9.998	114.99	55.2673	253.052
9.999	113.8	55.3894	255.493
10	113.678	54.1687	256.226
10.001	115.326	53.8635	254.761
10.002	116.302	55.542	259.186
10.003	115.723	56.1523	256.805
10.004	116.333	55.7556	256.439
10.005	117.249	55.481	259.338
10.006	117.401	55.3589	255.676
10.007	115.417	56.0913	258.24
10.008	114.41	55.7861	257.904
10.009	116.821	55.6946	255.646
10.01	117.828	56.7627	259.186
10.011	117.126	56.4575	256.409
10.012	118.042	56.1218	257.111
10.013	118.713	56.3965	259.735
10.014	120.178	56.1523	255.829
10.015	118.744	56.9763	257.813
10.016	117.34	56.7017	257.202
10.017	117.981	56.5796	254.669
10.018	118.347	57.5256	257.599
10.019	117.523	57.5562	254.639
10.02	117.34	57.0679	255.524
10.021	118.011	56.5186	258.24
10.022	120.087	56.0303	255.829
10.023	120.972	57.5867	259.094
10.024	120.697	57.3425	258.636
10.025	121.185	57.0374	256.622
10.026	120.911	58.3801	259.735
10.027	119.843	57.9529	256.592
10.028	119.659	57.4036	257.477
10.029	119.873	57.4951	259.918
10.03	120.636	57.0679	256.744
10.031	120.789	58.2275	260.04
10.032	120.85	58.3801	259.766
10.033	123.383	58.1055	257.904
10.034	123.993	58.8074	261.292
10.035	122.986	58.6548	258.179
10.036	121.704	58.1665	258.972
10.037	120.483	57.7393	259.796
10.038	121.49	57.6477	256.653
10.039	121.887	58.7769	259.705
10.04	120.453	58.136	258.087
10.041	121.002	57.4951	257.568
10.042	121.796	57.8613	260.986
10.043	121.185	57.5256	258.026
10.044	120.636	56.9153	259.613
10.045	120.117	56.6406	260.925
10.046	121.735	56.2744	257.813
10.047	121.521	57.0068	260.986
10.048	119.72	56.3049	259.033
10.049	119.812	55.8777	258.148
10.05	119.965	56.0913	261.505
10.051	119.659	55.9387	257.751
10.052	118.225	55.7556	259.216
10.053	117.279	55.0842	259.216
10.054	119.08	54.657	255.92
10.055	119.049	55.3284	259.094
10.056	117.859	54.5349	256.958
10.057	117.493	53.6804	256.378
10.058	117.218	53.8025	258.514
10.059	116.119	53.1006	254.913
10.06	113.525	53.1006	257.202
10.061	111.023	52.1545	256.989
10.062	110.352	51.6357	254.303
10.063	109.894	50.9644	256.927
10.064	108.521	49.1638	254.7
10.065	107.697	47.9736	253.693
10.066	105.621	47.1497	254.822
10.067	103.516	45.6848	250.214
10.068	100.494	44.22	250.366
10.069	98.4802	42.7246	249.329
10.07	97.1069	42.0837	245.85
10.071	95.0928	43.2739	246.826
10.072	92.926	41.9006	244.08
10.073	92.4988	40.1001	243.103
10.074	93.2312	39.7034	246.582
10.075	93.9026	39.8865	245.453
10.076	94.4519	39.7644	248.352
10.077	94.635	39.093	249.756
10.078	96.4661	39.093	249.329
10.079	96.8628	40.1917	252.563
10.08	95.2454	40.3748	250.916
10.081	95.2148	41.1987	251.312
10.082	95.459	41.3513	252.655
10.083	96.405	41.0461	250.092
10.084	96.2524	41.3513	253.113
10.085	96.1304	40.9546	253.448
10.086	99.1821	40.2832	252.716
10.087	100.83	41.8091	256.714
10.088	100.494	42.0532	254.272
10.089	99.5789	41.8701	254.608
10.09	98.6023	41.687	255.798
10.091	99.6094	41.5039	252.167
10.092	98.7549	42.7551	254.425
10.093	97.5037	42.2974	252.655
10.094	98.877	42.1753	251.129
10.095	99.7009	42.6636	253.937
10.096	98.9075	42.3584	251.038
10.097	98.4497	42.6331	252.197
10.098	98.4497	42.5415	253.601
10.099	100.128	41.9617	250.671
10.1	99.5178	43.0908	253.204
10.101	97.9309	43.0298	250.641
10.102	97.7783	42.7856	249.084
10.103	97.3206	43.457	251.251
10.104	96.0693	43.2739	248.718
10.105	95.0012	43.3044	250.092
10.106	95.8252	42.6941	251.221
10.107	97.7783	42.0227	248.993
10.108	98.7549	43.8232	252.502
10.109	98.6023	43.9148	250.427
10.11	99.3042	43.6401	249.268
10.111	99.3958	44.0979	251.495
10.112	98.3887	43.6707	248.962
10.113	97.2595	44.0063	251.038
10.114	96.7712	44.4336	252.716
10.115	98.4802	44.8914	250.366
10.116	99.3652	46.1731	254.089
10.117	100.189	46.1121	252.563
10.118	101.776	46.1731	252.655
10.119	103.027	47.0886	256.134
10.12	103.394	46.7224	252.899
10.121	102.783	46.6919	255.096
10.122	102.112	46.4172	255.737
10.123	103.485	46.8445	253.906
10.124	104.095	48.4619	257.233
10.125	103.21	49.408	254.974
10.126	103.912	49.0417	254.73
10.127	104.34	48.6755	257.172
10.128	105.713	48.0042	254.547
10.129	106.354	48.584	257.935
10.13	106.567	48.9807	257.721
10.131	108.093	48.2483	255.92
10.132	108.521	49.2859	260.284
10.133	107.788	49.6521	257.324
10.134	107.544	49.6521	257.629
10.135	107.574	50.5066	259.308
10.136	108.673	49.5911	255.676
10.137	108.765	49.8047	258.24
10.138	108.887	49.6216	257.355
10.139	110.748	49.8352	255.493
10.14	111.877	50.7202	259.46
10.141	110.657	50.3235	255.981
10.142	110.352	50.1099	257.568
10.143	109.406	50.3235	259.155
10.144	110.077	49.8657	255.432
10.145	109.253	50.9644	257.904
10.146	108.582	50.5981	256.592
10.147	109.772	50.6287	255.157
10.148	110.107	51.2085	258.392
10.149	110.077	50.8118	255.646
10.15	110.657	50.7813	257.416
10.151	110.199	50.9644	259.705
10.152	110.138	50.5066	257.019
10.153	109.406	51.4526	260.437
10.154	108.673	51.4526	258.789
10.155	109.68	51.6357	256.958
10.156	109.924	53.4973	259.949
10.157	109.619	52.6123	256.836
10.158	109.528	52.3376	257.935
10.159	110.168	52.2156	259.399
10.16	111.603	52.1545	257.08
10.161	111.42	53.3142	261.017
10.162	110.657	53.2837	259.338
10.163	111.755	53.772	258.179
10.164	111.847	54.3823	260.498
10.165	111.023	53.9551	257.507
10.166	110.107	54.2297	259.277
10.167	109.985	54.4128	259.766
10.168	111.816	54.3823	257.751
10.169	112.64	55.0842	261.841
10.17	112.03	55.0232	260.284
10.171	112.854	54.9316	260.895
10.172	113.586	55.1453	264.343
10.173	114.044	55.2673	261.536
10.174	112.823	55.8167	263.519
10.175	112.457	55.0537	264.465
10.176	114.41	54.9011	262.146
10.177	114.899	56.2134	265.656
10.178	114.105	57.0679	262.878
10.179	115.082	56.8848	262.604
10.18	116.302	56.6406	264.984
10.181	117.065	56.427	261.505
10.182	116.73	56.7627	263.489
10.183	116.241	56.3049	263.489
10.184	117.95	55.8167	261.169
10.185	118.927	56.6406	263.794
10.186	117.31	56.7322	261.017
10.187	116.394	57.312	261.017
10.188	115.753	57.312	262.39
10.189	116.058	56.8542	259.094
10.19	116.028	57.1594	261.841
10.191	115.753	56.1829	261.658
10.192	117.645	55.3284	260.681
10.193	118.835	57.0374	264.496
10.194	118.469	57.0374	261.383
10.195	118.042	56.3965	261.81
10.196	117.554	56.3965	263.733
10.197	117.371	56.7017	260.529
10.198	116.455	57.7087	262.451
10.199	115.234	57.2815	261.536
10.2	116.577	56.8237	259.979
10.201	117.889	57.9529	263.611
10.202	117.706	58.0139	261.047
10.203	118.011	58.1055	262.085
10.204	117.828	57.8308	264.465
10.205	118.53	57.1594	261.871
10.206	117.432	57.8613	264.954
10.207	115.051	58.0444	263.367
10.208	116.028	58.3801	261.902
10.209	116.302	58.8684	264.221
10.21	115.601	58.7158	261.444
10.211	115.143	58.7158	263.641
10.212	115.021	57.8918	265.076
10.213	116.547	57.0068	263.184
10.214	116.089	58.136	267.059
10.215	114.99	58.2886	266.144
10.216	115.875	57.8918	264.923
10.217	116.882	58.3801	267.456
10.218	117.004	58.197	263.458
10.219	116.394	58.4412	264.954
10.22	115.723	57.9834	265.32
10.221	117.188	57.5562	262.36
10.222	117.218	58.4106	265.167
10.223	115.753	57.5256	263.062
10.224	115.631	57.0068	262.482
10.225	116.211	57.1594	265.35
10.226	116.15	56.9458	261.566
10.227	114.502	56.9153	262.39
10.228	113.159	55.9387	262.115
10.229	113.708	54.9927	259.338
10.23	113.495	55.542	261.902
10.231	111.908	54.718	259.277
10.232	109.741	53.894	258.453
10.233	106.537	51.3306	260.559
10.234	103.271	49.0112	256.714
10.235	99.1211	47.4243	257.935
10.236	96.3135	45.5322	256.378
10.237	93.5974	44.3726	251.068
10.238	92.0715	44.8608	249.573
10.239	89.0808	43.396	245.087
10.24	87.6465	41.748	242.218
10.241	86.4258	41.1072	244.781
10.242	85.144	41.2292	243.561
10.243	85.1746	41.3513	247.192
10.244	85.9985	40.3442	250.122
10.245	89.4775	39.4897	250.824
10.246	90.5151	40.802	255.219
10.247	90.271	41.5649	256.226
10.248	92.041	41.9312	256.989
10.249	93.0176	42.1143	259.003
10.25	94.0247	42.2363	254.883
10.251	93.5059	43.2129	256.47
10.252	92.4377	43.5181	255.524
10.253	94.1467	43.396	254.425
10.254	94.1772	44.3115	257.874
10.255	94.1162	43.4875	255.707
10.256	93.7805	43.0603	257.263
10.257	94.4214	42.8772	259.644
10.258	95.6726	43.1824	256.165
10.259	95.6421	44.4946	258.362
10.26	94.2078	43.7927	256.805
10.261	95.6726	42.9077	254.425
10.262	95.2454	44.3726	257.08
10.263	93.9026	44.6472	253.082
10.264	92.6514	44.4641	253.296
10.265	92.2852	44.0369	254.7
10.266	93.5974	43.5791	251.465
10.267	93.5364	44.4031	254.761
10.268	92.8345	44.0063	253.326
10.269	93.9636	43.6401	251.648
10.27	95.2454	44.1284	254.608
10.271	93.689	44.0369	251.801
10.272	91.4001	44.7083	251.984
10.273	89.6606	45.0134	252.655
10.274	89.2639	44.7998	249.146
10.275	89.8438	44.5862	251.892
10.276	89.9658	43.9453	250.458
10.277	92.2241	44.3726	249.512
10.278	94.0247	45.7458	252.197
10.279	94.3604	45.3491	249.084
10.28	93.8721	45.1965	250.946
10.281	93.2922	45.166	252.808
10.282	93.5669	44.9524	250.458
10.283	93.2312	46.5088	254.242
10.284	92.4377	46.6919	252.686
10.285	93.9941	46.5393	252.319
10.286	95.6421	47.2717	255.676
10.287	97.1985	47.76	252.38
10.288	96.9238	48.1567	254.456
10.289	96.6797	48.1262	255.219
10.29	98.6328	47.3328	253.51
10.291	98.5107	48.6755	256.958
10.292	97.6563	49.0112	254.7
10.293	97.5952	49.1028	254.517
10.294	97.8699	49.6826	256.775
10.295	98.877	49.9268	253.662
10.296	99.3042	50.5371	256.012
10.297	99.0295	49.53	255.707
10.298	100.616	48.9197	254.883
10.299	101.013	50.2625	258.698
10.3	100.616	49.8962	257.05
10.301	100.739	49.8047	257.813
10.302	100.464	49.9268	259.735
10.303	101.41	50.0488	255.859
10.304	101.685	50.5676	258.423
10.305	101.349	50.1709	257.263
10.306	102.783	49.7437	255.096
10.307	103.149	50.2014	257.904
10.308	102.234	50.1709	254.669
10.309	102.081	50.1404	255.737
10.31	101.868	50.1099	256.958
10.311	102.081	49.6521	253.723
10.312	101.044	50.354	256.104
10.313	100.494	50.1099	254.974
10.314	101.746	50.0183	253.845
10.315	102.295	51.0864	257.263
10.316	101.379	51.3306	255.127
10.317	100.403	51.4526	257.172
10.318	99.762	51.239	259.613
10.319	100.372	50.2014	257.568
10.32	99.9756	50.7507	260.529
10.321	99.4873	50.3845	259.369
10.322	100.311	50.8423	257.233
10.323	101.196	52.063	258.453
10.324	101.868	51.4526	254.364
10.325	102.57	51.4832	254.242
10.326	102.081	51.4526	255.646
10.327	102.661	51.5442	252.228
10.328	102.356	52.4902	255.127
10.329	101.257	52.6123	254.547
10.33	102.661	52.6733	253.906
10.331	103.699	53.3142	257.599
10.332	104.126	53.5583	255.127
10.333	104.156	54.1077	256.744
10.334	104.126	54.1077	257.446
10.335	105.591	53.6499	255.524
10.336	105.255	55.1147	259.369
10.337	103.699	55.0537	258.087
10.338	103.699	54.9927	257.965
10.339	104.279	54.8706	261.536
10.34	105.042	54.6875	259.277
10.341	105.408	55.1147	262.451
10.342	105.591	55.1453	262.909
10.343	108.002	55.9387	260.376
10.344	108.276	56.8237	263.58
10.345	107.086	56.2744	261.505
10.346	107.33	56.3354	261.169
10.347	108.032	57.0068	263.855
10.348	108.734	57.1899	259.979
10.349	107.88	57.251	262.543
10.35	107.666	56.366	262.115
10.351	109.772	55.9998	260.132
10.352	111.389	57.4341	263.306
10.353	111.023	57.7087	260.498
10.354	110.474	57.373	260.284
10.355	110.443	56.9153	261.78
10.356	110.291	56.8542	258.087
10.357	109.711	57.5562	260.04
10.358	108.032	57.1594	259.186
10.359	109.833	56.7322	257.477
10.36	111.359	57.251	260.895
10.361	112.274	57.0679	258.606
10.362	112.518	57.5256	258.636
10.363	112.091	57.373	260.437
10.364	112.396	57.3425	256.409
10.365	112.305	57.7087	258.82
10.366	110.779	56.8237	257.996
10.367	111.725	56.8848	255.981
10.368	111.908	58.075	259.521
10.369	111.176	58.4412	256.714
10.37	111.877	58.0444	257.599
10.371	112.03	58.136	260.284
10.372	113.373	58.2886	256.531
10.373	112.976	59.2346	259.064
10.374	111.694	58.7769	258.514
10.375	112.488	58.7769	257.355
10.376	112.915	59.6619	261.047
10.377	111.969	59.7534	258.362
10.378	110.718	60.0586	260.803
10.379	109.741	60.1807	262.604
10.38	110.352	60.1196	260.864
10.381	110.107	61.1572	264.404
10.382	109.07	60.2722	263.489
10.383	109.741	59.5093	262.36
10.384	111.298	60.5469	265.594
10.385	111.847	60.73	261.749
10.386	111.664	61.2793	262.665
10.387	111.42	60.8521	262.573
10.388	112.976	60.2722	259.308
10.389	113.373	61.6455	262.39
10.39	112.244	61.615	260.01
10.391	113.098	61.5845	259.491
10.392	113.739	61.9507	262.146
10.393	114.38	61.615	259.338
10.394	114.716	61.8286	262.207
10.395	114.471	61.2488	262.665
10.396	116.15	60.7605	260.315
10.397	116.028	61.3403	262.817
10.398	114.899	60.4248	260.59
10.399	114.624	60.2722	260.04
10.4	114.868	60.8215	261.871
10.401	115.265	60.9741	258.118
10.402	115.417	61.0657	259.247
10.403	115.082	59.967	259.644
10.404	115.692	59.1736	257.843
10.405	116.76	59.4177	260.345
10.406	116.089	59.8145	258.087
10.407	116.028	59.906	256.989
10.408	115.692	60.2722	259.308
10.409	115.082	59.7839	255.646
10.41	114.777	59.7534	257.69
10.411	113.708	59.2651	257.843
10.412	114.746	58.6243	255.493
10.413	114.197	59.4177	258.85
10.414	112.946	58.4106	257.172
10.415	112.885	57.6782	257.08
10.416	112.335	57.9834	259.186
10.417	112.244	57.6782	255.402
10.418	110.046	57.8308	257.05
10.419	108.368	56.5186	255.615
10.42	108.612	56.0608	253.418
10.421	108.612	56.4575	255.646
10.422	107.269	55.8167	252.96
10.423	105.896	56.1218	253.357
10.424	105.988	55.3589	254.7
10.425	106.537	54.1992	251.953
10.426	105.408	54.718	254.7
10.427	103.882	54.5349	254.517
10.428	104.462	54.2297	252.686
10.429	105.103	54.2603	256.104
10.43	104.218	54.1077	253.998
10.431	103.424	54.0771	255.554
10.432	102.661	53.772	257.69
10.433	103.943	53.9246	255.066
10.434	103.79	54.8706	257.996
10.435	102.539	53.9246	256.714
10.436	103.882	52.9785	256.165
10.437	104.919	54.1077	258.789
10.438	105.347	54.3213	255.768
10.439	104.156	54.1687	256.287
10.44	102.936	53.0701	256.348
10.441	103.638	52.6733	253.51
10.442	103.516	53.7415	255.707
10.443	102.173	53.3447	253.113
10.444	102.234	52.7039	252.106
10.445	103.302	52.5818	254.272
10.446	103.699	52.063	251.404
10.447	103.363	52.2766	253.174
10.448	103.394	51.9714	254.181
10.449	104.645	51.4221	251.038
10.45	104.675	52.3682	254.242
10.451	103.851	51.5442	252.625
10.452	104.218	51.3916	251.801
10.453	105.225	51.9409	254.456
10.454	105.072	52.5513	251.038
10.455	103.76	53.009	252.563
10.456	103.21	52.0935	252.655
10.457	105.164	50.9949	250.61
10.458	104.98	52.124	254.211
10.459	104.004	52.3376	252.502
10.46	104.431	52.2156	252.258
10.461	105.042	51.7273	255.005
10.462	105.53	52.0935	251.678
10.463	104.95	53.2532	254.15
10.464	103.088	53.4058	253.54
10.465	104.065	52.7344	251.892
10.466	102.966	53.1006	255.249
10.467	101.898	52.002	253.51
10.468	101.685	51.7578	254.73
10.469	102.081	52.2766	257.69
10.47	103.058	52.5818	254.272
10.471	102.203	52.7039	256.409
10.472	100.616	51.4526	254.852
10.473	100.952	50.6287	252.808
10.474	99.9756	51.6357	254.395
10.475	97.5342	50.4456	250.092
10.476	95.3979	48.6145	249.756
10.477	94.574	47.9431	250.61
10.478	95.8252	47.4243	246.765
10.479	94.7876	47.6685	247.742
10.48	93.3838	46.4783	245.972
10.481	93.3533	45.5017	244.019
10.482	93.4448	45.8679	246.155
10.483	91.8884	45.5322	243.134
10.484	90.1489	45.0439	243.347
10.485	89.1418	44.342	244.415
10.486	90.0879	43.9758	242.432
10.487	90.6982	44.22	245.117
10.488	90.2405	43.1519	245.392
10.489	91.7969	42.8467	244.843
10.49	92.4683	43.9758	247.62
10.491	91.9189	44.0063	245.3
10.492	91.7664	43.7317	245.361
10.493	91.0645	43.2739	246.399
10.494	91.7969	43.8232	243.561
10.495	91.7969	44.4336	245.361
10.496	91.7969	43.5486	244.904
10.497	93.2617	43.1824	244.141
10.498	94.3909	44.4641	247.04
10.499	94.3298	45.2271	245.239
10.5	93.7195	45.166	246.399
10.501	93.9026	45.1355	247.986
10.502	94.574	44.8608	245.605
10.503	94.1162	45.3491	247.803
10.504	93.4448	45.3796	246.826
10.505	95.0623	45.3491	246.643
10.506	96.0388	45.7153	249.176
10.507	95.6421	46.1731	247.437
10.508	95.0928	46.6309	249.42
10.509	94.2688	46.1731	249.878
10.51	95.8252	45.2576	248.077
10.511	95.52	46.6003	250.977
10.512	94.574	46.7224	248.688
10.513	95.8862	46.2952	248.26
10.514	97.0459	46.7224	249.847
10.515	97.5037	47.1497	246.887
10.516	96.2524	48.0042	248.352
10.517	95.6726	47.3633	248.26
10.518	97.168	46.7834	246.124
10.519	97.29	48.0652	248.993
10.52	96.0693	47.699	246.521
10.521	96.9238	47.3633	246.643
10.522	98.2971	48.0042	248.84
10.523	99.9756	48.3398	246.124
10.524	99.2432	48.584	248.413
10.525	97.8699	48.0347	248.138
10.526	99.2737	48.0042	246.918
10.527	98.9075	49.1638	249.756
10.528	98.2056	49.1333	247.65
10.529	98.0835	49.5605	247.711
10.53	99.2432	49.408	250.214
10.531	101.044	49.3164	246.918
10.532	101.715	50.1099	249.634
10.533	101.624	49.9878	249.115
10.534	102.966	49.7131	247.925
10.535	102.905	51.3306	251.343
10.536	101.471	51.3	248.779
10.537	101.044	51.178	249.268
10.538	101.685	51.6968	251.556
10.539	103.302	51.239	248.413
10.54	103.607	52.0325	251.434
10.541	103.21	52.2461	250.916
10.542	106.323	51.8188	249.542
10.543	107.574	52.5513	252.38
10.544	107.056	52.3682	250.092
10.545	105.957	52.8564	250.183
10.546	105.408	53.1311	251.19
10.547	106.812	52.948	248.23
10.548	106.72	53.894	250.031
10.549	106.049	53.6194	248.627
10.55	107.269	53.4058	248.291
10.551	108.368	53.7109	251.068
10.552	109.253	53.6194	249.176
10.553	108.551	54.1077	251.343
10.554	107.666	54.4434	252.136
10.555	108.826	54.2603	250.244
10.556	108.765	55.1453	252.533
10.557	107.88	54.8096	250.793
10.558	109.039	54.3823	250.427
10.559	110.107	55.3589	253.418
10.56	110.657	55.6641	250.488
10.561	109.833	56.1523	252.075
10.562	109.314	56.2744	252.136
10.563	110.504	55.8472	250.488
10.564	110.535	56.488	253.235
10.565	109.741	56.0608	251.587
10.566	109.772	56.0608	251.77
10.567	110.87	56.6406	253.479
10.568	111.725	56.7627	250.519
10.569	111.298	57.6477	252.502
10.57	110.535	57.4646	252.197
10.571	111.267	56.6406	250.793
10.572	111.145	57.373	253.876
10.573	110.352	57.373	252.167
10.574	110.901	57.0679	252.106
10.575	111.725	57.312	254.181
10.576	113.403	57.4951	251.74
10.577	113.159	57.8613	253.632
10.578	113.647	57.4951	253.693
10.579	114.99	57.4341	252.045
10.58	114.929	58.8684	254.608
10.581	114.014	58.6853	252.167
10.582	114.41	57.9529	252.289
10.583	115.204	58.6243	254.303
10.584	116.669	58.8684	252.106
10.585	116.486	59.1736	253.845
10.586	116.669	58.5938	253.937
10.587	119.019	58.136	252.808
10.588	120.056	58.7158	255.249
10.589	119.019	58.96	253.235
10.59	118.469	59.1125	253.479
10.591	118.134	59.9365	254.272
10.592	118.591	59.6924	251.282
10.593	118.011	59.6619	253.082
10.594	116.913	58.4412	253.052
10.595	118.622	57.7698	253.143
10.596	120.544	58.8074	255.341
10.597	121.185	59.082	252.93
10.598	121.002	59.4177	253.754
10.599	120.88	59.6008	254.822
10.6	121.704	59.2346	251.434
10.601	119.995	60.0586	253.967
10.602	117.798	59.967	252.441
10.603	118.713	59.1125	251.099
10.604	119.934	59.2041	253.998
10.605	121.185	59.6924	251.709
10.606	121.46	60.2722	253.174
10.607	121.918	60.6384	253.54
10.608	123.718	60.5164	250.732
10.609	123.444	61.2488	253.021
10.61	120.85	60.9436	250.977
10.611	120.026	60.1196	250.092
10.612	119.293	60.6689	252.411
10.613	119.904	61.3098	249.695
10.614	119.598	61.2793	251.221
10.615	119.476	60.5164	252.533
10.616	122.253	60.3333	250.916
10.617	123.138	61.9202	253.967
10.618	122.406	62.0422	252.167
10.619	122.223	61.1877	251.495
10.62	121.368	61.4929	254.12
10.621	120.331	61.3403	251.16
10.622	119.415	61.615	253.326
10.623	118.896	61.7676	254.364
10.624	120.758	61.7371	251.923
10.625	121.613	62.7136	254.669
10.626	121.49	62.4695	253.143
10.627	122.406	62.1643	252.991
10.628	122.07	62.9578	255.188
10.629	122.498	62.7441	252.258
10.63	120.697	62.9883	253.51
10.631	119.171	62.0117	253.51
10.632	120.361	61.3098	251.77
10.633	120.514	61.8896	254.822
10.634	119.72	62.1948	252.472
10.635	119.629	62.4695	252.991
10.636	119.72	62.1948	253.876
10.637	120.667	61.4624	251.617
10.638	119.537	61.8286	254.12
10.639	118.164	61.0657	253.571
10.64	118.896	59.845	251.831
10.641	118.622	59.5703	255.28
10.642	117.859	59.021	252.563
10.643	116.669	59.0515	253.021
10.644	115.57	59.2651	253.906
10.645	116.577	59.021	250.183
10.646	115.295	58.8074	251.434
10.647	113.464	57.8003	249.695
10.648	113.281	56.8542	248.657
10.649	113.434	57.0984	251.617
10.65	112.915	56.8542	248.84
10.651	111.725	56.3049	250.702
10.652	111.206	55.7861	252.594
10.653	111.908	55.9692	250.793
10.654	111.572	57.312	253.326
10.655	110.413	56.6406	252.228
10.656	111.694	56.0303	251.007
10.657	112.091	56.488	253.387
10.658	112.396	55.9692	251.312
10.659	112.183	55.8777	252.838
10.66	111.664	55.542	254.639
10.661	111.969	55.7861	252.869
10.662	110.901	56.366	255.646
10.663	110.687	55.8167	254.425
10.664	111.633	55.7861	252.869
10.665	112.152	56.7322	255.493
10.666	111.542	57.312	251.831
10.667	111.42	56.2744	253.052
10.668	111.328	55.603	254.242
10.669	112.518	55.8472	252.258
10.67	111.359	56.2439	255.249
10.671	109.741	55.5725	254.028
10.672	110.016	55.3589	253.448
10.673	110.291	55.8472	255.768
10.674	109.802	56.0913	252.625
10.675	109.07	56.7627	254.333
10.676	108.063	56.5186	253.632
10.677	110.229	55.542	251.465
10.678	109.161	55.8167	254.761
10.679	107.758	55.2063	253.876
10.68	107.88	54.5349	254.364
10.681	108.612	55.4504	257.324
10.682	109.222	56.2744	254.059
10.683	108.154	56.6711	256.104
10.684	107.33	55.9998	255.31
10.685	108.826	56.2439	253.082
10.686	108.734	57.2205	255.951
10.687	107.422	57.0679	253.235
10.688	107.513	56.1218	254.303
10.689	108.246	56.3354	256.653
10.69	109.619	56.7627	254.303
10.691	109.131	57.7087	257.141
10.692	108.246	57.373	256.683
10.693	109.924	57.3425	254.639
10.694	110.168	57.9529	257.446
10.695	109.161	57.9529	254.089
10.696	108.215	57.8308	254.547
10.697	107.849	58.5327	256.134
10.698	108.917	58.4106	253.754
10.699	108.826	58.5022	256.714
10.7	108.551	57.8613	256.958
10.701	109.863	57.4341	255.707
10.702	110.992	58.5022	259.003
10.703	110.352	59.0515	256.226
10.704	110.382	59.0515	256.653
10.705	110.291	59.1125	257.721
10.706	110.352	58.8074	254.7
10.707	109.497	59.4788	257.599
10.708	108.276	59.5093	256.531
10.709	110.809	58.4717	255.798
10.71	111.45	59.1431	258.85
10.711	111.725	59.0515	256.348
10.712	112.183	59.3262	257.904
10.713	111.908	59.2041	259.247
10.714	112.854	59.4482	255.676
10.715	111.298	59.6008	258.24
10.716	109.497	58.8379	255.829
10.717	110.352	58.5632	255.035
10.718	110.535	59.082	257.69
10.719	110.291	59.2346	254.272
10.72	109.955	59.2651	256.226
10.721	109.833	58.4717	257.294
10.722	111.847	58.136	255.219
10.723	111.298	58.96	259.155
10.724	109.528	58.6548	257.324
10.725	109.619	58.4717	257.568
10.726	110.748	58.6853	260.529
10.727	111.511	59.0515	257.477
10.728	111.694	59.7839	259.644
10.729	111.969	59.906	259.949
10.73	113.861	59.5703	257.538
10.731	113.495	60.1501	260.62
10.732	112.183	59.6924	258.453
10.733	112.457	59.021	258.789
10.734	113.037	59.5093	261.108
10.735	113.586	59.906	258.301
10.736	112.671	60.8826	260.04
10.737	112.854	60.3943	259.277
10.738	114.777	60.4858	257.324
10.739	115.082	61.0962	259.918
10.74	113.922	60.6689	257.629
10.741	113.617	60.2112	258.179
10.742	113.8	60.5164	260.071
10.743	114.441	60.1501	258.026
10.744	113.495	61.0962	260.498
10.745	112.732	60.8826	260.864
10.746	114.38	61.0962	258.759
10.747	114.99	61.8591	261.658
10.748	114.838	61.2183	258.972
10.749	115.143	61.2488	259.308
10.75	114.99	62.0728	261.444
10.751	115.54	62.1033	258.179
10.752	114.471	61.7981	260.742
10.753	113.373	61.4624	261.658
10.754	115.021	61.7676	259.735
10.755	115.814	62.8967	262.665
10.756	114.777	62.8662	259.796
10.757	115.265	62.3779	259.857
10.758	115.601	61.9812	260.895
10.759	116.882	62.561	258.301
10.76	115.997	63.2324	260.406
10.761	113.953	62.5305	259.247
10.762	114.014	61.7065	258.118
10.763	114.41	61.7981	261.871
10.764	113.495	61.4624	259.125
10.765	113.19	62.1033	260.681
10.766	113.708	62.8052	261.78
10.767	116.089	62.1338	258.514
10.768	115.997	62.2559	261.688
10.769	114.685	61.8591	260.193
10.77	115.234	61.676	259.552
10.771	114.838	62.0422	262.299
10.772	113.8	61.7065	259.613
10.773	112.579	62.1033	261.108
10.774	112.335	61.9202	261.749
10.775	114.655	61.5234	258.728
10.776	114.899	62.439	261.688
10.777	113.434	61.9202	259.064
10.778	113.739	61.1267	258.82
10.779	113.77	60.6384	260.62
10.78	112.854	59.967	257.629
10.781	109.772	60.3638	259.277
10.782	106.964	59.8755	259.247
10.783	107.727	59.021	256.927
10.784	108.093	58.7158	259.979
10.785	106.812	58.0444	257.05
10.786	106.873	57.251	256.592
10.787	107.544	57.0984	259.186
10.788	106.75	56.7322	255.768
10.789	105.103	56.3965	257.721
10.79	102.631	55.0232	258.301
10.791	102.356	54.5044	256.256
10.792	101.746	55.7251	258.484
10.793	100.983	55.4199	256.226
10.794	101.135	54.3823	255.127
10.795	102.966	54.2603	257.965
10.796	104.034	54.3213	255.402
10.797	103.546	54.9927	257.782
10.798	101.959	54.2603	257.599
10.799	102.783	53.2227	255.981
10.8	102.051	53.6804	258.972
10.801	100.616	53.2837	256.836
10.802	100.647	53.6804	257.202
10.803	100.83	54.0466	258.331
10.804	102.02	54.0771	255.249
10.805	102.295	54.2603	257.874
10.806	101.746	53.2532	257.904
10.807	103.241	53.1921	256.989
10.808	103.394	54.1992	260.529
10.809	102.203	53.4973	258.118
10.81	101.532	53.1921	259.552
10.811	101.807	53.2227	260.712
10.812	103.943	53.1921	257.813
10.813	103.333	54.2603	259.857
10.814	101.959	53.9856	258.392
10.815	103.18	53.6499	256.195
10.816	103.76	53.8635	259.094
10.817	102.57	53.5889	255.646
10.818	101.624	53.5889	257.141
10.819	101.013	53.0396	258.514
10.82	102.325	53.4668	256.134
10.821	102.386	54.0771	258.606
10.822	101.471	53.4973	256.897
10.823	103.027	53.2532	255.524
10.824	103.668	54.0771	258.118
10.825	103.424	54.4434	255.157
10.826	102.325	53.894	255.89
10.827	101.196	52.948	257.69
10.828	101.959	53.5889	255.432
10.829	102.295	54.5654	258.545
10.83	101.685	53.7415	256.744
10.831	102.814	53.5278	255.829
10.832	103.668	53.8025	258.545
10.833	104.126	54.0161	255.371
10.834	104.523	54.4739	256.409
10.835	103.577	54.7485	257.172
10.836	103.973	54.8096	254.211
10.837	103.058	54.5654	257.904
10.838	101.837	54.657	256.47
10.839	102.844	55.3284	256.226
10.84	103.821	55.6641	258.789
10.841	104.584	55.542	255.768
10.842	105.225	55.8167	257.813
10.843	105.499	55.7556	257.721
10.844	106.964	55.9387	255.219
10.845	105.865	57.0374	257.996
10.846	104.126	56.9153	255.524
10.847	104.126	56.1523	255.859
10.848	104.309	55.6946	258.423
10.849	105.011	55.7556	255.951
10.85	105.621	56.4575	259.308
10.851	105.835	57.0374	258.636
10.852	108.368	57.0374	256.836
10.853	108.49	57.8613	259.277
10.854	107.269	57.312	256.714
10.855	107.117	57.2205	257.66
10.856	106.781	57.4036	259.979
10.857	107.208	57.251	257.324
10.858	106.964	57.7393	260.071
10.859	107.178	57.2815	259.583
10.86	109.68	57.9834	258.179
10.861	111.023	59.1431	261.23
10.862	110.687	59.021	257.935
10.863	110.535	59.021	258.545
10.864	110.291	58.6243	259.552
10.865	111.115	58.7463	256.958
10.866	109.985	59.2957	260.101
10.867	108.246	59.5398	259.003
10.868	109.894	59.5093	257.904
10.869	110.992	59.6008	261.658
10.87	111.023	59.5398	259.064
10.871	111.603	59.6008	259.827
10.872	111.969	59.845	261.993
10.873	112.823	60.6689	258.24
10.874	112.366	61.0657	261.292
10.875	111.115	60.2112	260.071
10.876	112.03	59.845	259.308
10.877	112.701	60.791	263.489
10.878	112.183	60.8826	260.925
10.879	112.61	60.3333	262.207
10.88	113.281	61.1877	263.55
10.881	115.082	61.7981	260.468
10.882	114.96	62.8967	262.268
10.883	113.892	62.6831	260.59
10.884	114.99	61.8896	259.003
10.885	115.326	61.554	261.871
10.886	114.96	61.3708	259.705
10.887	114.899	61.7981	261.658
10.888	114.319	61.8896	262.115
10.889	115.479	62.4084	259.979
10.89	115.631	63.1714	262.39
10.891	114.319	62.6221	260.437
10.892	115.051	62.1033	260.162
10.893	115.509	62.1033	262.543
10.894	115.875	62.439	260.01
10.895	115.845	62.1643	262.421
10.896	115.875	61.7371	263.062
10.897	117.798	61.8896	261.566
10.898	118.011	63.4155	264.679
10.899	116.516	63.324	261.993
10.9	116.699	63.0493	261.871
10.901	117.004	62.7441	262.878
10.902	117.249	63.385	259.155
10.903	116.425	63.446	261.108
10.904	115.906	63.1409	260.834
10.905	118.53	63.2629	259.491
10.906	118.835	63.5681	262.299
10.907	117.95	63.2935	260.04
10.908	117.34	63.1409	260.468
10.909	117.096	63.5986	262.207
10.91	117.432	63.6292	259.064
10.911	116.18	64.4836	260.132
10.912	115.295	63.0798	259.644
10.913	116.821	63.1714	258.667
10.914	116.943	63.5681	261.993
10.915	116.821	63.8123	260.468
10.916	117.188	63.6902	261.169
10.917	116.974	63.4155	262.726
10.918	117.004	63.3545	260.468
10.919	115.479	64.1479	262.238
10.92	115.173	64.1174	261.108
10.921	116.516	64.0869	258.972
10.922	116.241	64.0564	261.078
10.923	115.326	63.5986	258.392
10.924	114.899	62.6831	259.674
10.925	114.136	62.6221	261.2
10.926	113.953	62.5	258.179
10.927	108.093	60.5774	258.881
10.928	97.5647	54.8706	250.916
10.929	80.9326	42.8467	229.645
10.93	67.5049	35.1563	227.631
10.931	62.4084	35.1563	221.649
10.932	64.8804	41.3513	223.45
10.933	69.9158	44.9524	222.504
10.934	70.0989	41.8396	215.973
10.935	65.094	40.7715	218.872
10.936	62.1338	42.4805	229.401
10.937	65.918	42.9688	238.983
10.938	70.8618	42.1448	252.533
10.939	73.6694	39.2456	258.057
10.94	77.9419	37.2009	260.193
10.941	81.8481	38.7878	263.397
10.942	87.6465	44.7998	262.024
10.943	88.2874	51.3916	260.712
10.944	84.5642	51.8799	252.167
10.945	82.1228	48.7671	241.852
10.946	80.8716	48.7366	240.082
10.947	81.4514	50.7813	238.861
10.948	83.9233	51.8494	244.537
10.949	86.9141	49.6521	253.967
10.95	90.5762	45.99	258.27
10.951	90.9119	44.8303	264.343
10.952	89.1113	45.99	264.679
10.953	89.7217	47.6074	261.261
10.954	88.0432	49.8962	259.46
10.955	87.0972	50.9644	251.495
10.956	86.6089	50.0183	245.178
10.957	87.1582	48.8586	241.425
10.958	88.623	48.8586	237.854
10.959	88.0432	49.5911	243.988
10.96	86.9141	48.1567	247.498
10.961	86.0596	45.166	252.411
10.962	83.4351	44.3726	255.737
10.963	81.5125	44.3115	251.526
10.964	80.8105	45.5322	248.291
10.965	81.7261	47.2412	243.286
10.966	83.5571	48.1567	235.84
10.967	82.7637	48.9197	233.795
10.968	80.4138	48.4924	228.516
10.969	80.0171	46.6614	228.729
10.97	79.4983	45.2271	232.635
10.971	80.0781	43.8538	233.246
10.972	80.719	43.7012	237.122
10.973	80.719	44.1589	237.671
10.974	83.252	43.2434	235.321
10.975	83.3435	43.8538	236.542
10.976	83.2214	44.9829	233.185
10.977	83.6792	46.0815	234.406
10.978	83.0688	47.2412	236.237
10.979	83.6182	47.6074	234.863
10.98	83.3435	47.9126	239.197
10.981	84.2285	47.6074	239.532
10.982	87.677	47.4548	239.563
10.983	88.8062	48.0042	243.683
10.984	88.6841	48.645	241.638
10.985	89.0808	49.1028	242.523
10.986	88.9893	50.415	243.408
10.987	91.156	52.4292	239.929
10.988	91.7053	54.5044	243.225
10.989	92.041	55.2368	243.256
10.99	94.5435	54.5349	244.08
10.991	94.7571	54.3213	248.444
10.992	95.0012	53.8635	246.246
10.993	94.7266	54.0771	248.199
10.994	95.6726	54.0771	249.847
10.995	97.1375	54.5959	248.138
10.996	96.8933	55.7251	251.282
10.997	96.2219	55.8472	249.207
10.998	98.053	55.4199	248.199
10.999	98.5718	56.2744	250
11	99.0906	56.1218	247.65
11.001	98.6633	55.2368	248.169
11.002	99.1211	55.0232	249.176
11.003	99.823	55.3894	247.07
11.004	99.6399	56.1523	249.084
11.005	98.6938	55.7251	247.375
11.006	100.616	54.9622	246.521
11.007	100.098	56.0608	248.047
11.008	99.6399	56.1523	245.392
11.009	98.9685	55.4504	246.185
11.01	98.6938	55.2368	246.765
11.011	100.494	55.481	244.934
11.012	100.006	55.542	246.887
11.013	99.0906	54.8706	244.751
11.014	100.281	54.9011	244.965
11.015	100.677	55.5725	246.002
11.016	99.3652	55.8167	243.134
11.017	97.0764	55.7861	244.11
11.018	96.344	54.8401	244.263
11.019	98.175	54.2908	242.737
11.02	98.4192	55.1147	245.88
11.021	97.4731	55.8777	243.469
11.022	98.4192	55.3284	243.469
11.023	98.8464	55.4504	245.575
11.024	99.6399	56.0913	243.225
11.025	98.7854	56.9763	246.185
11.026	97.4121	57.4036	245.178
11.027	98.6938	57.4646	243.713
11.028	98.3276	58.1665	247.07
11.029	98.3582	58.197	244.995
11.03	99.7009	58.2275	247.345
11.031	100.983	59.4788	249.969
11.032	103.119	60.0281	247.406
11.033	103.241	60.3943	250.946
11.034	102.631	60.0891	250.916
11.035	104.034	60.6384	249.634
11.036	103.668	61.615	252.441
11.037	102.539	61.8286	249.908
11.038	102.722	60.8215	251.099
11.039	103.546	60.5469	253.632
11.04	105.835	60.6689	251.526
11.041	107.147	61.6455	254.547
11.042	107.727	61.3708	253.448
11.043	109.192	60.9741	251.495
11.044	108.887	61.4014	253.693
11.045	108.154	61.2183	250.061
11.046	107.422	61.0352	249.908
11.047	107.513	61.0657	250.397
11.048	108.521	60.4553	247.65
11.049	107.819	60.0281	249.847
11.05	106.903	60.0281	248.566
11.051	109.314	59.845	246.674
11.052	109.741	60.9741	248.779
11.053	109.161	60.9741	245.483
11.054	108.368	60.1501	245.85
11.055	108.124	59.7229	245.544
11.056	108.948	59.845	243.011
11.057	108.063	60.791	245.27
11.058	105.896	60.6384	243.713
11.059	106.11	60.0586	243.53
11.06	106.018	60.3638	246.399
11.061	105.774	60.2722	243.805
11.062	105.835	60.4858	246.368
11.063	105.255	60.6384	247.009
11.064	107.239	60.9741	245.605
11.065	107.178	61.3403	248.718
11.066	105.682	61.5845	246.918
11.067	106.14	61.676	247.345
11.068	106.079	62.6526	250
11.069	106.018	62.6221	247.833
11.07	104.858	62.4084	250.58
11.071	104.584	62.7441	251.343
11.072	107.117	63.4766	249.817
11.073	107.605	64.3005	252.991
11.074	106.72	63.9954	251.404
11.075	106.842	63.6292	252.045
11.076	107.086	64.0259	254.211
11.077	107.849	64.209	251.678
11.078	106.842	64.7888	253.967
11.079	106.14	64.8499	253.601
11.08	108.337	64.7278	251.801
11.081	109.131	65.155	255.341
11.082	108.307	65.1855	253.784
11.083	109.283	64.6057	254.364
11.084	109.711	64.4226	256.439
11.085	110.565	64.3921	253.876
11.086	110.199	64.7583	255.859
11.087	110.016	64.27	255.432
11.088	111.938	64.3005	253.143
11.089	112.854	65.4907	255.28
11.09	112.549	64.6362	252.502
11.091	112.579	63.3545	252.197
11.092	112.976	63.7207	254.028
11.093	113.19	64.1785	251.038
11.094	113.037	64.4836	252.869
11.095	112.701	63.7512	251.648
11.096	114.716	63.4155	250.305
11.097	114.99	64.27	252.258
11.098	114.655	64.3311	249.298
11.099	114.197	63.7207	250.275
11.1	114.197	63.5071	251.495
11.101	114.105	63.6597	249.023
11.102	113.007	63.8733	252.289
11.103	111.603	63.4155	251.068
11.104	113.403	63.1714	250.397
11.105	113.983	63.8123	253.387
11.106	113.922	63.8123	250.397
11.107	113.678	63.2629	251.74
11.108	113.739	62.9883	252.594
11.109	114.929	62.8967	249.847
11.11	113.037	64.0564	252.991
11.111	110.687	64.0869	251.465
11.112	110.565	63.8733	250.549
11.113	111.115	64.2395	252.991
11.114	111.084	64.7888	249.573
11.115	111.389	64.6362	251.099
11.116	112.152	64.27	252.289
11.117	114.258	64.4531	250.305
11.118	113.739	65.4602	253.021
11.119	111.877	65.3687	251.617
11.12	111.511	65.094	251.526
11.121	110.84	65.8264	253.998
11.122	110.138	65.9485	251.068
11.123	108.917	66.1316	253.326
11.124	109.863	65.5823	254.333
11.125	112.854	65.0024	252.686
11.126	114.105	66.0706	255.615
11.127	113.983	66.0095	254.059
11.128	113.647	65.5212	253.326
11.129	113.464	65.8875	255.798
11.13	113.007	65.155	253.082
11.131	111.542	65.3076	254.791
11.132	110.931	65.3687	255.249
11.133	113.464	65.3076	252.38
11.134	114.41	66.0095	255.157
11.135	114.471	65.8569	253.021
11.136	115.875	65.3381	253.113
11.137	116.028	65.4602	255.859
11.138	116.455	65.3992	252.838
11.139	115.417	65.3076	255.035
11.14	114.502	64.8804	254.883
11.141	116.15	64.7583	253.143
11.142	116.638	65.5212	255.859
11.143	116.241	65.7654	252.808
11.144	116.791	65.2771	253.296
11.145	116.211	65.0635	255.402
11.146	117.279	64.8804	253.082
11.147	116.974	64.8804	256.226
11.148	115.967	64.6362	255.707
11.149	117.31	64.6667	254.425
11.15	117.676	65.2771	257.843
11.151	117.249	65.0024	255.066
11.152	116.974	64.3921	256.165
11.153	117.065	64.8193	257.782
11.154	118.561	65.155	254.669
11.155	117.737	66.2842	257.599
11.156	116.333	65.8264	256.134
11.157	116.73	65.3687	255.493
11.158	116.913	66.1621	259.094
11.159	116.943	65.8264	256.836
11.16	116.15	65.3076	258.698
11.161	115.753	65.4907	260.254
11.162	117.523	65.0635	257.813
11.163	117.065	66.4673	260.315
11.164	115.845	66.4673	258.789
11.165	115.875	66.1011	258.209
11.166	115.051	65.979	260.468
11.167	114.41	65.033	258.362
11.168	113.739	64.6667	259.735
11.169	113.647	64.3311	261.444
11.17	115.051	63.385	258.179
11.171	114.288	64.3921	260.773
11.172	113.525	63.9648	258.575
11.173	114.319	63.9343	257.08
11.174	113.312	64.0259	258.636
11.175	111.481	63.1104	255.219
11.176	109.68	61.7371	256.317
11.177	108.978	61.0352	256.287
11.178	109.528	61.3403	254.211
11.179	109.314	60.791	256.592
11.18	108.551	59.9365	254.547
11.181	108.887	58.8989	253.296
11.182	108.032	58.2886	254.059
11.183	105.896	57.5256	250.305
11.184	102.57	56.2134	250.793
11.185	100.037	55.2368	249.146
11.186	98.3276	53.7109	246.155
11.187	95.2454	52.2766	247.284
11.188	91.6443	49.408	244.751
11.189	89.4775	47.6379	243.073
11.19	88.8062	47.7905	244.293
11.191	87.3413	48.1262	240.021
11.192	85.7849	47.821	240.326
11.193	85.1746	47.0886	241.18
11.194	86.8225	46.7834	240.845
11.195	86.3647	47.9431	245.636
11.196	85.2661	48.3093	247.101
11.197	86.4563	47.8516	249.481
11.198	88.2568	47.9431	253.876
11.199	91.0645	48.8586	253.571
11.2	92.5903	50.4761	256.317
11.201	92.9871	51.2085	256.378
11.202	94.8181	51.3306	254.639
11.203	94.7876	52.4902	256.836
11.204	94.2383	52.5208	253.448
11.205	93.7195	52.7954	253.174
11.206	93.7195	53.6499	254.639
11.207	94.6045	54.0466	252.594
11.208	94.2078	54.1077	255.31
11.209	94.5129	53.2532	256.226
11.21	97.1375	52.6733	255.615
11.211	97.0459	53.894	257.996
11.212	96.283	54.0161	254.883
11.213	95.6726	53.2227	254.547
11.214	95.4285	53.4973	255.432
11.215	95.8862	53.8635	251.465
11.216	95.0623	54.1992	252.472
11.217	94.9402	53.6499	250.702
11.218	96.9543	52.9785	249.542
11.219	96.9849	53.4363	251.678
11.22	96.405	53.4668	248.505
11.221	95.8557	53.3142	249.359
11.222	95.52	52.9175	250.153
11.223	96.3745	52.0325	246.918
11.224	95.4895	52.2461	248.932
11.225	94.1772	52.948	246.033
11.226	95.7642	53.4363	244.385
11.227	95.6726	53.833	245.453
11.228	95.4285	53.4973	242.523
11.229	94.4824	52.948	243.988
11.23	94.5435	52.3987	244.873
11.231	96.344	52.0935	243.713
11.232	96.0999	52.8564	247.559
11.233	95.1843	53.2532	246.185
11.234	96.4355	53.3447	246.033
11.235	97.7173	53.3142	248.718
11.236	97.5342	53.894	245.85
11.237	97.3816	54.1992	248.199
11.238	97.168	54.8401	248.535
11.239	99.6094	54.9316	246.674
11.24	99.6094	55.7861	249.603
11.241	98.114	56.3049	247.467
11.242	98.5413	56.1218	247.772
11.243	99.1516	56.3354	250.702
11.244	100.403	56.7017	247.772
11.245	100.006	57.0679	249.542
11.246	99.7009	57.1594	249.42
11.247	102.142	57.4036	247.498
11.248	102.631	58.6243	250.336
11.249	101.44	59.2346	247.65
11.25	101.379	58.8684	248.322
11.251	100.616	58.5022	250.519
11.252	101.44	58.4717	248.871
11.253	100.922	58.3496	251.77
11.254	100.769	58.4412	251.77
11.255	103.027	58.6548	250.549
11.256	103.943	59.906	252.991
11.257	103.455	60.0281	250.519
11.258	103.455	59.6008	250.854
11.259	102.844	59.7229	252.38
11.26	103.455	59.7839	249.42
11.261	102.875	60.0891	252.075
11.262	102.325	59.9976	251.556
11.263	104.401	60.0891	250.671
11.264	104.919	61.2793	253.296
11.265	104.98	61.3098	250.732
11.266	105.225	60.9436	251.434
11.267	104.98	60.6079	252.808
11.268	105.804	60.6384	249.817
11.269	104.889	61.2793	252.533
11.27	103.363	61.5845	250.824
11.271	104.492	61.615	250.122
11.272	104.614	61.2488	252.625
11.273	104.553	60.4553	250.427
11.274	104.279	60.1501	252.869
11.275	105.011	60.3027	253.235
11.276	106.506	61.1572	250.732
11.277	105.774	61.5845	252.838
11.278	104.919	60.8826	250.916
11.279	106.384	60.6079	250.366
11.28	106.75	61.676	253.113
11.281	105.53	61.8286	250.183
11.282	104.523	61.554	251.495
11.283	104.675	60.9436	252.38
11.284	107.269	60.8521	250.549
11.285	107.941	62.1948	253.998
11.286	107.086	62.8967	252.075
11.287	108.246	62.6221	251.465
11.288	109.192	62.1643	253.906
11.289	108.704	62.2864	251.251
11.29	107.635	62.6221	253.418
11.291	106.171	62.7441	253.906
11.292	107.3	62.4695	251.984
11.293	106.812	62.6831	255.951
11.294	106.598	62.0422	253.967
11.295	107.91	61.8286	254.517
11.296	108.704	62.9578	256.744
11.297	108.826	62.9883	253.204
11.298	107.544	62.2253	255.188
11.299	107.025	61.7065	255.157
11.3	108.734	62.1948	252.502
11.301	107.941	63.0798	254.791
11.302	106.781	62.2253	252.411
11.303	106.415	61.3403	252.594
11.304	107.025	61.4319	254.578
11.305	107.422	61.7981	250.916
11.306	106.964	62.0117	252.655
11.307	105.377	60.9741	251.587
11.308	106.14	60.2112	249.359
11.309	104.523	59.9365	251.221
11.31	101.532	58.8684	247.559
11.311	98.4497	57.1899	246.368
11.312	95.8252	54.9927	246.338
11.313	93.2312	53.7415	242.462
11.314	89.4775	53.0701	243.011
11.315	85.968	50.5981	239.96
11.316	84.5337	49.3774	236.42
11.317	83.0994	49.8047	238.129
11.318	80.1697	49.1638	235.352
11.319	78.6133	47.4243	235.84
11.32	78.2776	46.2341	238.19
11.321	78.064	45.6543	237
11.322	77.0264	45.99	240.814
11.323	76.2634	45.8069	242.004
11.324	77.9419	45.99	243.164
11.325	78.1555	46.936	246.338
11.326	78.064	47.3022	245.514
11.327	78.125	47.1802	246.979
11.328	78.125	47.2107	248.688
11.329	79.834	47.5159	247.192
11.33	79.5898	48.2178	249.817
11.331	79.2236	47.699	249.542
11.332	80.78	47.7905	249.817
11.333	80.4443	48.7976	253.021
11.334	80.0476	49.4385	250.763
11.335	78.949	48.9807	251.892
11.336	78.7048	48.2483	253.357
11.337	80.2612	47.9431	251.953
11.338	80.658	48.8281	253.967
11.339	80.658	49.0723	252.899
11.34	82.0007	48.4314	251.404
11.341	82.0923	48.5535	254.303
11.342	81.6345	48.0347	251.77
11.343	80.7495	47.9126	252.625
11.344	79.6814	47.7295	253.479
11.345	80.9631	47.76	250.366
11.346	80.4749	47.9736	251.984
11.347	80.1392	47.8516	249.847
11.348	81.5735	47.4854	248.718
11.349	81.5125	47.7295	249.939
11.35	81.0547	47.9431	246.582
11.351	80.0476	46.9666	247.253
11.352	79.4373	45.5017	247.101
11.353	80.2307	46.0815	244.72
11.354	80.2307	46.936	245.758
11.355	79.3152	46.936	242.676
11.356	80.1697	46.1731	242.31
11.357	80.0171	45.7153	244.11
11.358	80.2002	45.7764	241.516
11.359	79.4678	46.4478	243.5
11.36	79.1321	45.7153	243.256
11.361	80.4749	45.5933	242.065
11.362	79.9866	46.1731	245.331
11.363	79.8035	46.6003	242.92
11.364	80.78	46.3867	243.469
11.365	80.3833	46.6309	245.392
11.366	80.9631	47.2717	242.035
11.367	80.4749	47.9431	244.232
11.368	80.0476	47.821	243.561
11.369	81.7566	48.0347	241.608
11.37	81.5735	48.3398	245.178
11.371	81.1157	48.8892	242.615
11.372	81.4209	49.1638	243.927
11.373	82.0618	49.2249	245.728
11.374	83.0078	49.6216	242.401
11.375	82.6721	50.5676	245.544
11.376	81.7261	50.8423	244.934
11.377	83.5571	50.3845	244.476
11.378	83.8623	51.3306	247.742
11.379	83.252	52.002	244.965
11.38	83.6487	51.4832	246.49
11.381	83.6182	51.239	248.627
11.382	85.083	51.3306	246.399
11.383	84.6558	52.063	249.725
11.384	84.3506	52.063	247.833
11.385	85.5713	51.6663	247.284
11.386	85.5713	52.4292	250.702
11.387	85.1135	52.7039	247.528
11.388	84.7473	52.4902	248.566
11.389	84.1064	52.5513	249.359
11.39	85.1135	52.6733	246.765
11.391	85.4797	52.887	250.397
11.392	85.3882	52.3682	248.535
11.393	87.0056	52.6123	248.352
11.394	86.853	53.1311	250.916
11.395	86.2427	53.3142	248.047
11.396	85.2356	53.4058	249.695
11.397	84.4727	53.1006	250.305
11.398	85.2356	53.0701	247.894
11.399	84.7473	53.3752	250.916
11.4	83.4961	53.0396	249.146
11.401	85.0525	53.0701	249.268
11.402	85.7239	53.5278	251.923
11.403	86.2732	53.5889	248.199
11.404	85.7849	53.2837	250.336
11.405	85.6323	52.8564	250.916
11.406	87.0056	52.4597	248.688
11.407	86.7615	53.3142	251.373
11.408	85.8459	53.772	247.986
11.409	86.8835	54.1077	247.375
11.41	87.4634	53.894	249.115
11.411	87.7075	54.1687	245.728
11.412	87.2803	54.5349	248.413
11.413	87.2192	53.8635	248.169
11.414	89.447	53.4973	247.009
11.415	89.7217	54.3823	250.671
11.416	89.325	54.5654	248.688
11.417	90.0574	55.2063	249.237
11.418	90.0574	55.7861	250.702
11.419	90.6372	56.3965	248.23
11.42	89.6606	56.427	250.458
11.421	89.5691	55.3284	250.763
11.422	91.8579	54.8096	249.756
11.423	92.041	56.2744	253.723
11.424	92.5293	56.5491	251.465
11.425	93.811	56.3354	252.075
11.426	93.689	56.366	253.815
11.427	94.2688	56.8542	250.702
11.428	93.7805	56.9458	252.716
11.429	93.3533	56.6101	252.136
11.43	94.4519	56.2439	250.122
11.431	94.6655	57.2815	252.899
11.432	94.635	57.373	249.817
11.433	95.8252	57.4951	250.458
11.434	96.3745	57.5867	251.74
11.435	97.1069	57.251	249.756
11.436	96.6187	57.8613	251.953
11.437	96.0083	57.1289	250.946
11.438	97.4426	57.2205	249.115
11.439	97.0459	57.8613	252.045
11.44	95.3064	58.197	248.993
11.441	94.7571	58.075	250.183
11.442	94.635	58.2581	250.977
11.443	96.4355	58.136	248.505
11.444	96.2219	58.4106	251.709
11.445	95.3369	58.0444	250.58
11.446	96.9849	57.7698	250.397
11.447	97.3206	58.5327	253.357
11.448	96.7407	58.6853	249.908
11.449	96.0999	58.96	252.319
11.45	94.9707	59.021	252.502
11.451	95.7031	59.2041	250.336
11.452	94.8792	59.8145	252.869
11.453	94.2993	60.2112	251.16
11.454	96.0083	60.0891	251.221
11.455	96.7407	60.5469	253.998
11.456	97.1985	60.2112	251.77
11.457	96.4355	60.1807	254.059
11.458	95.3674	59.9976	254.089
11.459	96.9238	60.6689	252.441
11.46	95.4285	61.4624	255.554
11.461	94.3298	61.554	252.899
11.462	94.8181	61.554	252.625
11.463	95.4285	61.8286	255.188
11.464	96.7102	61.2488	252.441
11.465	96.7102	61.4624	255.157
11.466	97.1985	60.9131	256.287
11.467	99.4263	60.4553	255.035
11.468	99.3958	61.9812	258.484
11.469	98.8159	61.9507	256.317
11.47	99.2126	61.9202	256.47
11.471	99.823	62.4084	258.698
11.472	100.128	62.2253	255.28
11.473	99.762	62.6831	257.202
11.474	99.9146	61.9507	257.08
11.475	102.264	61.676	255.249
11.476	103.058	62.5305	259.064
11.477	103.333	62.8662	256.958
11.478	103.638	62.5916	257.08
11.479	103.607	62.0728	259.125
11.48	103.76	62.5916	255.615
11.481	103.577	63.4155	257.446
11.482	102.966	62.6221	255.92
11.483	104.736	62.2864	254.7
11.484	104.98	62.8662	257.813
11.485	104.98	62.7441	255.89
11.486	104.828	62.2864	257.568
11.487	105.103	62.4084	259.888
11.488	106.171	62.5305	257.111
11.489	105.56	62.3779	260.101
11.49	104.98	62.3474	259.369
11.491	106.903	62.6526	257.843
11.492	107.208	63.5681	260.101
11.493	106.781	63.8428	256.805
11.494	106.354	63.1714	258.057
11.495	105.865	62.7136	258.881
11.496	107.056	62.9883	256.439
11.497	106.14	63.7512	259.216
11.498	105.225	63.3545	257.416
11.499	107.147	62.8967	255.463
11.5	108.521	63.9954	258.331
11.501	107.849	64.209	254.425
11.502	106.964	64.1479	255.89
11.503	105.804	64.1479	256.104
11.504	106.384	64.0869	253.876
11.505	105.438	64.3005	257.477
11.506	104.645	63.7512	256.378
11.507	106.049	63.8428	256.592
11.508	106.873	65.0635	259.613
11.509	107.269	65.2466	257.08
11.51	107.697	65.2161	258.759
11.511	107.208	64.9109	259.277
11.512	108.093	65.3992	256.866
11.513	107.391	66.0095	260.345
11.514	106.964	65.4907	259.033
11.515	108.398	65.7043	258.606
11.516	108.765	67.0471	261.353
11.517	109.283	67.3523	258.514
11.518	109.65	66.925	260.559
11.519	110.199	66.3147	261.536
11.52	111.145	66.9861	259.521
11.521	110.992	67.3828	262.817
11.522	110.87	66.8945	260.742
11.523	112.122	67.1082	260.956
11.524	112.488	68.4509	263.245
11.525	112.61	68.3594	260.101
11.526	111.816	67.627	262.604
11.527	111.145	66.9861	262.512
11.528	114.288	66.6199	261.353
11.529	114.96	67.2607	264.923
11.53	114.96	67.2302	262.421
11.531	115.662	66.925	262.97
11.532	115.601	67.1692	264.679
11.533	116.18	67.1692	260.803
11.534	115.051	67.0166	263.672
11.535	114.288	66.9556	262.573
11.536	115.479	66.6199	260.101
11.537	115.906	67.0471	262.604
11.538	115.967	66.9861	259.094
11.539	116.943	66.6199	259.857
11.54	116.852	66.803	261.23
11.541	117.676	66.925	257.996
11.542	116.699	67.2913	260.956
11.543	114.716	66.7419	260.101
11.544	115.326	66.6809	258.789
11.545	114.868	67.9016	261.993
11.546	113.739	68.2678	259.644
11.547	113.19	68.1152	261.322
11.548	113.007	67.627	263.275
11.549	114.594	67.1082	261.566
11.55	115.204	67.688	264.832
11.551	114.685	67.3523	263.794
11.552	115.662	67.7795	262.482
11.553	115.143	68.573	264.221
11.554	114.197	68.2068	260.193
11.555	113.678	68.2068	261.505
11.556	113.373	68.6951	262.146
11.557	114.319	67.2913	257.813
11.558	114.838	69.3054	262.115
11.559	114.38	68.9697	261.047
11.56	117.126	68.9392	261.017
11.561	118.011	70.0073	264.679
11.562	118.347	69.6106	261.688
11.563	117.401	68.9697	263.855
11.564	115.936	68.7256	264.13
11.565	116.76	68.4509	261.383
11.566	116.089	69.2444	264.587
11.567	115.356	68.9087	262.421
11.568	115.997	68.634	262.238
11.569	116.699	68.4204	264.893
11.57	117.188	67.4438	262.115
11.571	117.767	67.0166	264.618
11.572	117.95	66.9556	263.855
11.573	120.026	67.4133	261.322
11.574	118.896	67.688	263.214
11.575	117.493	66.6199	260.071
11.576	118.256	66.1316	260.376
11.577	118.164	66.4978	262.726
11.578	117.981	66.5588	260.132
11.579	116.425	66.4978	262.909
11.58	115.997	66.0095	262.573
11.581	118.103	65.979	261.292
11.582	117.798	66.9861	265.442
11.583	116.882	66.6504	263.031
11.584	117.157	65.918	263.824
11.585	117.065	65.4602	265.778
11.586	117.157	65.8264	263
11.587	115.906	66.4368	265.594
11.588	114.38	66.1926	264.496
11.589	115.234	66.0095	262.512
11.59	114.929	66.1926	265.411
11.591	114.105	65.7654	263.336
11.592	115.143	65.1245	263.855
11.593	115.051	65.5518	265.35
11.594	115.662	65.7654	262.299
11.595	114.471	65.9485	264.374
11.596	113.434	64.3921	264.404
11.597	113.831	64.209	263.885
11.598	112.823	65.155	267.609
11.599	112.244	65.2771	265.289
11.6	112.61	64.7278	266.174
11.601	111.938	64.7278	267.426
11.602	112.885	64.6973	264.679
11.603	113.159	64.8193	266.663
11.604	113.647	63.9954	265.717
11.605	115.021	63.385	264.984
11.606	114.624	63.0798	267.273
11.607	113.251	63.0188	263.885
11.608	112.976	63.4766	264.557
11.609	111.328	63.7512	264.221
11.61	111.755	63.324	261.169
11.611	110.626	63.0188	263.855
11.612	110.291	61.7065	262.268
11.613	112.396	61.1267	261.81
11.614	114.014	61.3708	265.167
11.615	114.075	61.615	262.665
11.616	113.251	61.1572	265.045
11.617	111.359	60.7605	265.503
11.618	111.389	60.73	263.062
11.619	110.199	61.1267	266.083
11.62	108.856	60.8215	263.58
11.621	109.68	60.0281	262.36
11.622	110.321	59.6619	264.343
11.623	110.565	59.5398	260.62
11.624	110.382	58.96	262.482
11.625	109.619	58.3496	262.268
11.626	109.894	57.7698	259.613
11.627	107.971	57.9224	261.719
11.628	105.957	57.4951	259.125
11.629	105.408	57.5867	258.179
11.63	105.164	57.8003	260.193
11.631	104.797	57.8918	257.294
11.632	104.34	57.5256	259.918
11.633	104.553	56.7627	260.437
11.634	106.598	56.6711	260.071
11.635	107.33	57.4341	264.191
11.636	106.934	57.4341	262.787
11.637	106.995	57.5562	263.367
11.638	106.812	57.9224	265.839
11.639	106.781	58.2275	262.726
11.64	106.293	58.7769	264.587
11.641	106.049	58.1665	264.099
11.642	107.574	58.1665	262.115
11.643	107.819	59.4482	265.442
11.644	108.124	59.4482	263.123
11.645	109.528	59.3567	263.55
11.646	109.802	59.1736	266.144
11.647	110.077	59.3262	263.428
11.648	109.192	59.7534	265.686
11.649	108.49	58.9294	264.374
11.65	109.985	59.1125	262.726
11.651	109.894	59.9365	265.533
11.652	109.161	59.9976	262.543
11.653	109.711	60.0891	263.58
11.654	110.504	59.3567	265.533
11.655	111.542	59.2651	262.726
11.656	111.389	60.1501	266.327
11.657	110.87	59.7229	265.198
11.658	112.732	59.2957	264.252
11.659	112.793	59.8145	267.303
11.66	112.701	59.906	264.404
11.661	112.762	60.2417	265.594
11.662	112.732	60.1501	266.174
11.663	113.495	60.1807	262.909
11.664	113.129	60.8521	265.808
11.665	113.098	60.73	263.702
11.666	114.868	60.0891	263
11.667	115.082	60.5469	266.266
11.668	115.112	60.791	262.726
11.669	115.265	60.5469	264.343
11.67	114.655	60.2112	265.442
11.671	115.997	60.5469	262.665
11.672	115.173	61.4624	265.564
11.673	113.892	61.3098	263.245
11.674	115.265	61.3403	263.153
11.675	115.509	61.4319	266.083
11.676	115.54	61.0046	263.885
11.677	115.662	61.3708	266.327
11.678	115.845	61.0352	267.7
11.679	116.913	61.8286	265.32
11.68	115.692	62.2253	268.127
11.681	115.143	61.3708	266.815
11.682	116.119	61.5845	266.388
11.683	116.15	62.8967	269.073
11.684	116.333	62.9272	265.778
11.685	116.058	62.9578	267.09
11.686	116.15	61.676	267.426
11.687	117.432	62.6221	265.472
11.688	116.882	63.2629	269.257
11.689	116.608	63.1409	266.937
11.69	117.401	62.9578	266.632
11.691	117.859	63.2019	268.951
11.692	117.096	63.8123	265.564
11.693	116.364	63.7512	267.761
11.694	115.967	63.4766	267.426
11.695	117.889	63.1714	265.839
11.696	117.432	62.6221	269.775
11.697	116.852	62.5	267.212
11.698	117.95	62.4084	268.219
11.699	118.103	62.9272	270.233
11.7	118.652	63.6597	266.754
11.701	117.34	63.4766	269.226
11.702	116.516	62.7441	268.372
11.703	118.256	62.3474	266.907
11.704	118.103	63.0188	269.897
11.705	118.042	63.2629	266.663
11.706	119.293	62.9883	267.548
11.707	119.446	62.9578	269.226
11.708	120.148	63.6597	265.717
11.709	119.476	64.3005	268.219
11.71	118.835	63.4155	266.876
11.711	120.331	62.7441	265.564
11.712	120.148	63.3545	268.524
11.713	119.629	63.2935	265.686
11.714	119.781	62.9272	267.029
11.715	119.904	63.1714	268.677
11.716	120.941	63.5376	265.869
11.717	120.605	63.9038	269.257
11.718	119.873	63.2629	267.609
11.719	121.277	62.3779	266.571
11.72	121.46	63.4766	269.196
11.721	121.002	63.6902	266.388
11.722	120.605	63.446	267.609
11.723	120.422	63.3545	268.585
11.724	122.009	63.4155	266.479
11.725	121.552	64.209	269.623
11.726	120.117	63.6597	268.707
11.727	121.49	63.3545	268.158
11.728	122.162	64.3005	271.179
11.729	121.979	64.5752	267.914
11.73	122.101	64.4226	269.531
11.731	121.552	64.4836	270.233
11.732	123.23	64.4226	268.127
11.733	122.681	64.5142	270.935
11.734	121.704	63.9648	269.379
11.735	123.322	63.8733	269.287
11.736	123.26	64.4226	271.912
11.737	123.352	64.27	268.188
11.738	122.803	64.3005	269.928
11.739	121.857	64.0869	269.775
11.74	123.23	64.0259	267.517
11.741	122.528	64.27	270.538
11.742	121.094	63.8123	268.25
11.743	122.742	63.5376	268.585
11.744	123.688	63.6597	270.996
11.745	124.481	63.6902	268.005
11.746	123.413	64.0869	270.081
11.747	123.505	63.6902	269.531
11.748	124.756	63.6902	266.876
11.749	123.779	64.0869	270.081
11.75	122.07	63.4155	267.181
11.751	122.345	62.7441	267.609
11.752	122.833	62.9272	269.775
11.753	124.115	63.2935	265.991
11.754	123.26	63.6597	268.524
11.755	122.467	62.7747	266.968
11.756	124.512	62.4084	265.778
11.757	124.237	62.9578	268.341
11.758	122.681	62.7441	264.893
11.759	121.613	61.9812	265.289
11.76	120.605	61.2488	266.998
11.761	120.453	61.0962	264.465
11.762	119.293	61.8591	267.303
11.763	118.439	61.0657	266.205
11.764	119.476	60.5469	265.106
11.765	119.537	60.8215	267.975
11.766	118.835	60.4248	265.228
11.767	118.622	60.0891	266.571
11.768	117.676	60.1807	267.7
11.769	117.218	59.6008	264.832
11.77	115.479	59.2957	267.059
11.771	114.227	58.5022	266.357
11.772	115.082	58.5327	265.533
11.773	115.021	59.3872	267.883
11.774	114.716	58.7158	264.923
11.775	114.838	58.1055	265.991
11.776	114.838	57.5562	266.815
11.777	115.417	57.312	263.824
11.778	113.556	57.4951	266.144
11.779	111.237	56.8542	263.916
11.78	111.786	56.1523	264.191
11.781	111.237	55.9082	266.449
11.782	110.87	56.1829	264.221
11.783	110.931	56.3049	266.144
11.784	111.023	55.9082	266.632
11.785	112.396	55.0232	265.35
11.786	111.786	55.3589	267.822
11.787	111.237	54.4739	266.357
11.788	112.305	54.2603	266.144
11.789	112.061	54.8706	268.036
11.79	110.992	55.1453	264.709
11.791	110.077	54.5349	266.327
11.792	109.619	53.9856	265.991
11.793	111.328	53.833	263.855
11.794	110.84	54.8096	265.472
11.795	110.84	53.6499	263.611
11.796	111.633	52.9175	263.245
11.797	112.305	53.1616	264.465
11.798	111.572	53.4058	261.688
11.799	110.413	53.5278	262.878
11.8	108.826	52.3376	262.482
11.801	109.161	51.9714	260.895
11.802	108.276	52.2766	263
11.803	107.605	51.7273	260.956
11.804	108.398	51.239	261.078
11.805	108.734	51.6357	263.519
11.806	108.582	51.6663	260.498
11.807	108.185	51.5137	262.207
11.808	107.178	50.8423	261.902
11.809	108.124	50.6592	260.01
11.81	106.781	51.5747	262.787
11.811	105.713	50.9949	260.254
11.812	106.659	50.5066	260.193
11.813	106.903	50.9033	262.268
11.814	106.842	51.2085	259.277
11.815	106.018	51.8188	261.627
11.816	105.957	51.1169	260.956
11.817	107.208	51.0254	259.216
11.818	106.537	51.5442	261.139
11.819	105.042	51.3	258.545
11.82	105.865	51.3	259.949
11.821	106.323	51.3306	261.23
11.822	106.812	51.4526	258.575
11.823	105.225	52.5513	261.322
11.824	104.126	51.6357	260.468
11.825	105.469	50.9644	260.437
11.826	105.286	51.5442	263.58
11.827	104.858	51.7273	261.292
11.828	105.194	51.4526	262.115
11.829	106.445	51.5747	263.306
11.83	107.666	51.9714	260.376
11.831	107.391	53.009	262.634
11.832	105.896	52.3987	260.742
11.833	106.842	52.0935	260.193
11.834	106.354	52.4292	262.39
11.835	105.957	52.063	259.125
11.836	106.201	51.7273	260.651
11.837	106.384	52.2461	261.169
11.838	108.063	52.7649	258.667
11.839	108.276	53.2837	260.59
11.84	107.544	52.6123	258.24
11.841	108.612	52.2766	258.057
11.842	108.582	52.9175	260.345
11.843	108.093	52.9785	257.111
11.844	107.025	52.4902	259.216
11.845	106.812	51.7578	259.766
11.846	108.368	51.9714	258.24
11.847	108.795	53.6499	260.498
11.848	108.368	53.3142	258.728
11.849	109.375	52.1545	258.179
11.85	109.68	52.2156	260.864
11.851	109.283	52.6123	258.209
11.852	109.253	53.2227	259.857
11.853	108.582	53.5278	259.766
11.854	109.497	53.4058	257.172
11.855	108.978	53.833	260.04
11.856	108.612	53.772	258.606
11.857	110.168	53.5583	259.033
11.858	110.107	54.1992	260.864
11.859	110.321	54.0466	258.118
11.86	110.26	54.1382	260.712
11.861	110.168	53.4973	260.437
11.862	111.816	53.894	258.606
11.863	110.535	55.481	261.139
11.864	109.283	55.7556	258.728
11.865	109.619	54.3213	259.033
11.866	109.497	53.3447	261.2
11.867	109.131	54.0466	259.186
11.868	108.978	55.0842	261.993
11.869	109.436	54.2297	260.651
11.87	111.938	53.6499	259.369
11.871	111.664	54.7485	262.634
11.872	110.718	54.7791	259.186
11.873	111.084	54.5349	260.071
11.874	111.023	55.2063	261.505
11.875	111.328	55.1758	258.118
11.876	110.229	55.2673	260.925
11.877	109.863	54.2297	259.674
11.878	112.488	54.5654	259.064
11.879	113.312	56.0608	262.054
11.88	113.403	55.7861	258.453
11.881	113.464	54.9622	259.857
11.882	113.77	55.3284	260.559
11.883	114.563	55.8472	257.385
11.884	113.281	56.5186	259.521
11.885	111.633	56.0303	257.446
11.886	112.64	55.2063	257.202
11.887	113.068	55.603	260.04
11.888	113.007	55.2673	257.416
11.889	114.044	55.5115	259.277
11.89	114.685	55.9692	260.803
11.891	116.333	56.1829	257.843
11.892	115.417	56.8237	260.284
11.893	114.044	56.366	258.27
11.894	114.38	56.0303	257.599
11.895	114.136	56.4575	260.742
11.896	113.831	56.9153	258.209
11.897	114.41	56.8542	259.827
11.898	115.082	56.9458	260.864
11.899	116.913	57.373	258.423
11.9	117.035	58.3801	261.566
11.901	116.394	58.1055	259.277
11.902	117.218	57.4341	258.789
11.903	116.699	57.4646	261.139
11.904	115.753	57.8308	258.209
11.905	115.387	57.8003	259.979
11.906	114.838	57.6172	260.223
11.907	116.455	58.2581	257.996
11.908	116.18	58.8684	261.078
11.909	115.692	58.197	258.85
11.91	116.699	57.5562	259.735
11.911	116.73	57.5562	262.146
11.912	116.791	57.4951	259.491
11.913	116.028	57.8918	262.085
11.914	115.875	57.9529	261.902
11.915	117.493	57.8003	259.918
11.916	117.188	58.5632	262.878
11.917	116.791	57.9529	259.857
11.918	117.371	57.8003	260.59
11.919	117.981	58.0444	262.207
11.92	117.737	57.6477	258.27
11.921	116.76	57.7087	261.322
11.922	116.394	56.9458	260.529
11.923	117.889	56.8542	258.698
11.924	117.676	57.1289	261.78
11.925	116.241	57.1594	258.331
11.926	116.882	56.2134	259.003
11.927	116.425	56.8542	259.918
11.928	117.34	57.251	256.287
11.929	116.15	57.1289	258.667
11.93	114.777	55.9998	258.484
11.931	115.173	54.9927	257.355
11.932	114.349	55.0232	261.536
11.933	113.953	54.7791	258.514
11.934	113.983	54.1382	259.155
11.935	113.525	54.657	260.468
11.936	113.19	54.9316	256.836
11.937	112	55.5115	259.399
11.938	111.145	54.5654	257.965
11.939	112.061	53.5583	256.744
11.94	111.481	54.1687	260.071
11.941	111.115	53.8635	258.24
11.942	111.786	53.4058	259.552
11.943	111.725	53.6804	261.353
11.944	112.854	54.1077	258.575
11.945	112.213	54.8401	260.773
11.946	111.115	54.1382	258.942
11.947	111.877	54.2297	257.721
11.948	111.45	55.0842	260.468
11.949	110.596	54.4434	257.69
11.95	110.352	54.2908	260.742
11.951	110.352	53.6499	262.97
11.952	112.396	53.833	261.871
11.953	112.64	55.0537	265.808
11.954	112.091	55.3589	263.763
11.955	113.434	54.718	262.421
11.956	113.373	54.9316	265.259
11.957	112.091	54.8096	260.406
11.958	111.481	54.657	262.726
11.959	111.053	54.5044	263.092
11.96	112.915	54.5959	260.895
11.961	112.762	55.5115	264.252
11.962	112.213	55.3894	261.902
11.963	113.953	55.0537	261.658
11.964	114.502	55.2673	264.038
11.965	114.197	55.7556	259.918
11.966	113.251	56.0913	261.627
11.967	111.847	54.8096	261.139
11.968	112.915	54.3518	258.85
11.969	112.091	55.4199	262.39
11.97	111.298	55.481	259.888
11.971	111.816	55.3894	260.162
11.972	112.396	55.1758	262.848
11.973	113.251	54.5349	259.674
11.974	113.495	54.5349	262.329
11.975	113.007	54.4128	262.177
11.976	113.434	54.7791	259.064
11.977	112.946	55.5115	262.299
11.978	112.183	54.5959	259.705
11.979	112.549	54.0466	260.62
11.98	112.976	54.5959	263.702
11.981	113.525	54.9927	260.62
11.982	113.647	55.2673	262.787
11.983	113.8	55.2063	261.902
11.984	115.173	55.2063	258.881
11.985	114.868	55.6946	262.115
11.986	113.556	55.3894	258.85
11.987	114.288	54.9011	260.132
11.988	113.953	55.0232	262.299
11.989	114.746	55.7556	260.315
11.99	114.471	56.0913	263.062
11.991	114.044	55.7556	262.573
11.992	115.265	56.1218	261.871
11.993	115.051	56.6101	265.381
11.994	113.708	55.8472	262.36
11.995	113.647	55.6641	264.313
11.996	114.075	55.7251	265.9
11.997	115.234	55.542	263.336
11.998	115.021	55.603	266.785
11.999	114.746	55.3894	265.35
12	116.058	55.7861	264.404
12.001	116.486	56.5186	266.846
12.002	116.028	56.4575	262.848
12.003	115.967	56.2439	263.977
12.004	115.417	56.2134	264.008
12.005	116.821	56.3049	260.895
12.006	116.302	56.9763	264.343
12.007	115.906	55.9998	262.543
12.008	117.126	55.3894	262.238
12.009	117.096	55.7556	265.869
12.01	116.394	55.7861	263.184
12.011	115.753	56.2439	264.557
12.012	114.929	56.1218	264.954
12.013	115.509	56.366	261.749
12.014	115.021	56.4575	264.435
12.015	114.197	54.9316	262.177
12.016	115.54	54.4739	261.963
12.017	115.662	54.7791	265.228
12.018	115.051	54.7485	262.451
12.019	115.356	54.4739	264.465
12.02	114.685	54.1992	264.74
12.021	115.021	54.5349	261.78
12.022	114.441	55.4504	264.801
12.023	114.044	55.7251	261.383
12.024	114.99	55.1758	260.803
12.025	114.96	54.7791	263.275
12.026	114.502	54.0771	260.62
12.027	114.624	54.3518	263.916
12.028	114.166	54.9011	264.099
12.029	114.96	55.2063	262.115
12.03	114.075	55.1758	265.472
12.031	113.373	54.4434	262.39
12.032	114.197	54.2603	262.512
12.033	113.586	54.9316	264.374
12.034	113.159	55.0232	260.193
12.035	111.969	54.3213	263.306
12.036	111.45	53.4058	263.062
12.037	113.098	53.8025	262.329
12.038	113.19	54.6875	265.778
12.039	112.579	54.657	263
12.04	113.281	54.2603	264.343
12.041	113.373	53.833	266.022
12.042	113.739	54.0771	262.604
12.043	112.579	55.0232	265.564
12.044	111.115	54.7791	263.763
12.045	112.305	54.8401	262.238
12.046	112.518	55.542	265.686
12.047	112.244	54.8096	262.634
12.048	113.403	54.0771	264.252
12.049	113.739	54.2908	265.717
12.05	114.99	54.9927	262.238
12.051	114.563	55.4504	264.954
12.052	113.19	54.8096	262.451
12.053	113.373	54.9927	261.108
12.054	112.488	55.7251	263.336
12.055	111.206	54.9316	259.888
12.056	110.931	54.5654	261.444
12.057	112.03	54.0466	262.787
12.058	114.502	54.3213	260.01
12.059	115.57	55.1453	263.672
12.06	114.868	54.8096	262.177
12.061	115.662	54.8401	261.2
12.062	114.685	55.3284	264.404
12.063	113.8	55.0537	261.414
12.064	113.19	54.8401	262.97
12.065	112.701	55.0537	263.977
12.066	114.41	55.2979	260.803
12.067	115.448	56.0913	264.13
12.068	116.211	55.7556	262.665
12.069	117.859	55.9692	261.749
12.07	118.225	56.1829	265.32
12.071	117.188	55.7861	261.81
12.072	115.631	55.542	263.245
12.073	113.892	55.7861	263.245
12.074	115.173	56.3049	260.406
12.075	115.326	56.8237	263.092
12.076	114.899	56.0608	261.2
12.077	116.455	56.2134	261.322
12.078	117.279	56.3354	263.977
12.079	117.493	55.9692	261.78
12.08	116.699	56.0303	265.106
12.081	114.868	56.1829	266.144
12.082	115.173	56.488	263.947
12.083	114.655	57.312	266.815
12.084	114.014	56.3965	264.099
12.085	114.807	56.7017	264.343
12.086	115.57	56.7627	266.388
12.087	116.364	56.6101	262.787
12.088	115.753	56.9153	265.045
12.089	115.143	56.3965	264.038
12.09	116.028	56.1829	262.207
12.091	114.868	56.6101	265.35
12.092	113.251	56.366	262.177
12.093	112.64	56.1523	261.627
12.094	112.213	55.4504	263.458
12.095	112.518	55.5115	259.583
12.096	111.542	56.0913	262.848
12.097	110.229	55.1147	261.658
12.098	110.565	54.5044	259.735
12.099	109.314	54.0466	263.214
12.1	106.995	53.2532	260.559
12.101	106.659	52.7039	261.322
12.102	105.652	52.7344	262.726
12.103	105.591	52.2766	258.85
12.104	104.553	52.2766	261.23
12.105	103.607	51.3916	260.01
12.106	104.462	50.8728	258.728
12.107	104.004	51.4832	261.383
12.108	103.21	51.2695	258.789
12.109	103.18	50.6897	259.796
12.11	102.753	50.293	261.505
12.111	103.21	50.6287	258.942
12.112	103.058	51.2085	262.268
12.113	102.692	50.6897	260.956
12.114	104.065	50.6897	260.59
12.115	103.516	51.3306	263
12.116	103.302	50.5066	260.376
12.117	102.783	50.6287	261.871
12.118	102.142	51.1475	263.397
12.119	102.753	51.6357	260.956
12.12	102.753	52.2156	264.526
12.121	101.898	50.7813	262.909
12.122	102.966	50.6897	264.008
12.123	103.577	51.3916	266.968
12.124	104.004	52.0325	264.435
12.125	104.004	52.3376	265.808
12.126	103.668	51.8188	266.51
12.127	104.095	51.9409	263.519
12.128	103.21	52.9175	266.663
12.129	101.868	52.8259	264.282
12.13	102.386	52.7954	263.519
12.131	102.386	52.5208	265.747
12.132	102.6	52.2461	262.421
12.133	103.027	52.5513	265.32
12.134	102.814	52.9175	265.198
12.135	104.248	53.4668	262.512
12.136	103.485	53.8025	265.564
12.137	102.325	53.1006	263.397
12.138	102.264	53.1921	263.123
12.139	101.929	53.772	265.32
12.14	102.02	53.5583	261.749
12.141	101.99	53.4973	264.374
12.142	102.57	52.6428	264.404
12.143	104.858	52.4292	262.726
12.144	105.225	54.1687	265.808
12.145	104.828	54.1077	262.36
12.146	104.889	53.5278	262.054
12.147	105.042	53.2532	264.404
12.148	104.797	53.4668	260.742
12.149	104.95	53.9551	263.306
12.15	104.523	53.833	263.245
12.151	107.086	53.6194	261.353
12.152	107.513	54.8401	265.381
12.153	107.269	55.2368	262.939
12.154	107.788	54.8706	263.214
12.155	107.91	54.7791	265.839
12.156	108.246	55.1453	262.787
12.157	107.483	55.603	265.564
12.158	107.269	55.1147	264.282
12.159	108.612	55.5115	262.634
12.16	109.375	56.1523	266.479
12.161	108.368	56.2744	263.336
12.162	108.521	55.9082	264.893
12.163	108.185	55.8167	266.449
12.164	108.795	56.1829	263.733
12.165	108.429	56.488	267.12
12.166	107.819	56.6101	266.022
12.167	109.436	57.2815	264.496
12.168	110.138	57.6172	267.914
12.169	108.948	57.0068	264.282
12.17	109.253	56.7932	266.632
12.171	109.161	56.9763	268.799
12.172	110.382	57.4646	265.594
12.173	110.046	58.3801	268.738
12.174	109.497	58.2275	266.571
12.175	110.687	58.075	265.747
12.176	110.779	58.5022	269.165
12.177	111.145	57.8613	265.381
12.178	110.748	57.9834	267.67
12.179	110.26	57.6477	268.433
12.18	111.694	57.5867	265.747
12.181	110.992	58.5022	269.135
12.182	109.955	58.6853	266.449
12.183	110.535	58.4717	265.198
12.184	110.565	58.2275	268.158
12.185	110.474	57.0984	264.496
12.186	110.626	57.1289	266.785
12.187	109.894	57.251	266.998
12.188	111.359	56.8848	264.374
12.189	110.352	56.9458	267.303
12.19	109.619	56.3965	265.869
12.191	109.955	56.0608	265.32
12.192	108.978	56.6101	267.853
12.193	108.185	55.9082	264.099
12.194	108.154	55.8167	266.052
12.195	107.574	55.3284	266.235
12.196	109.039	55.6946	263.611
12.197	108.582	56.4575	266.754
12.198	107.88	55.8777	264.282
12.199	108.124	55.2979	264.374
12.2	107.971	55.0842	266.968
12.201	107.513	55.2673	264.038
12.202	106.171	55.9082	266.449
12.203	105.255	56.0608	265.564
12.204	106.812	56.4575	264.038
12.205	107.239	56.3965	267.792
12.206	106.659	55.5725	264.954
12.207	108.002	55.6641	266.754
12.208	108.124	56.7932	268.768
12.209	109.436	56.5186	266.235
12.21	108.459	56.7322	269.348
12.211	107.239	56.7932	268.738
12.212	108.856	56.7627	267.731
12.213	108.093	57.4341	270.874
12.214	107.117	57.4646	267.7
12.215	107.697	57.6172	268.951
12.216	108.582	57.3425	269.897
12.217	110.504	57.4951	266.083
12.218	110.718	58.2275	269.47
12.219	109.985	58.3496	267.792
12.22	111.938	58.3191	266.022
12.221	111.877	58.6548	269.012
12.222	110.504	58.197	265.137
12.223	109.741	57.9834	266.296
12.224	108.795	58.1055	267.548
12.225	110.016	58.6243	264.313
12.226	110.962	59.1431	267.639
12.227	111.694	58.1665	265.778
12.228	113.312	58.1055	265.533
12.229	114.227	59.2346	268.707
12.23	113.953	58.8074	265.015
12.231	112.854	58.197	266.479
12.232	112.305	57.9224	268.463
12.233	113.312	58.3191	265.32
12.234	113.403	59.1125	268.372
12.235	112.762	59.1125	266.632
12.236	114.655	59.2651	265.045
12.237	115.723	60.0891	267.792
12.238	115.997	59.8145	264.465
12.239	116.241	59.4788	266.296
12.24	115.417	59.1736	267.303
12.241	116.913	58.96	264.709
12.242	116.577	59.7229	268.585
12.243	115.448	59.845	266.693
12.244	115.723	60.1196	266.052
12.245	115.448	61.1572	268.585
12.246	115.448	60.9436	265.198
12.247	114.777	60.8521	267.395
12.248	114.288	60.0891	268.311
12.249	116.821	59.967	267.151
12.25	116.943	60.7605	270.874
12.251	116.058	60.73	268.951
12.252	117.065	60.4553	269.501
12.253	117.279	61.0046	272.339
12.254	116.76	60.791	268.951
12.255	115.387	61.3708	271.21
12.256	114.471	61.3098	270.386
12.257	116.699	61.615	267.761
12.258	117.188	62.439	270.752
12.259	116.547	62.0117	267.975
12.26	117.279	61.8896	268.677
12.261	118.134	61.7676	271.21
12.262	118.988	61.554	268.616
12.263	117.828	62.0422	271.362
12.264	116.425	61.8286	270.599
12.265	118.042	62.2253	268.524
12.266	118.317	63.4155	271.027
12.267	117.798	63.3545	267.517
12.268	117.676	62.6831	267.944
12.269	117.737	61.7371	270.142
12.27	118.958	61.0046	268.036
12.271	119.202	61.554	271.637
12.272	119.232	61.4624	270.782
12.273	120.85	61.6455	269.409
12.274	120.148	62.439	271.545
12.275	119.354	62.0728	268.036
12.276	119.476	61.3098	268.219
12.277	118.835	61.3403	269.531
12.278	119.293	61.2183	266.022
12.279	119.446	61.0046	268.524
12.28	118.805	60.0281	268.036
12.281	120.88	60.6995	266.937
12.282	120.85	61.615	270.05
12.283	119.659	60.791	266.327
12.284	117.981	60.0281	267.7
12.285	117.34	59.6313	268.158
12.286	118.347	59.082	265.076
12.287	117.279	58.9294	267.761
12.288	114.99	57.8613	265.93
12.289	114.471	57.0374	264.557
12.29	114.227	56.4575	266.968
12.291	113.037	54.7791	262.634
12.292	110.718	53.9246	263.275
12.293	109.009	52.948	262.268
12.294	109.619	52.5208	258.301
12.295	108.643	52.0935	260.437
12.296	107.147	50.415	257.874
12.297	106.842	49.1943	256.287
12.298	106.75	49.1943	259.033
12.299	106.079	48.7671	255.615
12.3	105.133	48.1567	257.141
12.301	104.553	47.6074	258.087
12.302	105.56	47.1802	256.683
12.303	105.652	47.8821	259.796
12.304	104.98	47.7295	258.362
12.305	106.201	47.2717	258.24
12.306	106.537	47.1802	260.956
12.307	106.293	47.2717	258.606
12.308	105.896	48.1567	260.559
12.309	105.225	48.2178	260.406
12.31	106.812	48.0652	258.911
12.311	106.445	48.5535	262.085
12.312	105.316	47.9126	260.162
12.313	106.476	47.7295	260.559
12.314	107.117	48.645	262.329
12.315	107.3	48.645	259.644
12.316	106.995	48.7976	261.139
12.317	107.3	48.0347	261.414
12.318	108.948	48.4619	259.155
12.319	109.314	50.1099	261.963
12.32	108.154	50.2319	258.606
12.321	108.887	48.584	258.667
12.322	108.612	48.4619	260.956
12.323	109.619	48.9807	258.087
12.324	109.283	49.6216	259.949
12.325	108.948	49.1028	259.125
12.326	110.687	48.5535	257.263
12.327	111.694	48.8586	259.705
12.328	111.603	49.3164	256.104
12.329	112.549	49.3774	256.226
12.33	112	49.1028	256.409
12.331	111.786	48.5535	253.448
12.332	111.145	48.645	255.89
12.333	110.565	48.2788	255.096
12.334	112	48.0347	253.784
12.335	113.037	48.645	256.836
12.336	112.732	48.9807	253.448
12.337	114.197	48.6755	254.791
12.338	114.96	48.2178	255.89
12.339	116.089	48.0347	253.51
12.34	115.143	49.0723	256.897
12.341	114.563	49.0417	255.402
12.342	116.241	48.6755	254.669
12.343	116.028	49.8962	257.446
12.344	115.753	50.1709	253.601
12.345	115.662	49.7131	255.432
12.346	116.455	49.469	256.348
12.347	118.439	49.469	254.12
12.348	117.95	50.1709	256.561
12.349	116.943	50.0183	254.883
12.35	117.889	50.1404	254.761
12.351	117.279	51.1169	256.927
12.352	116.425	51.5137	254.15
12.353	115.814	51.2695	255.676
12.354	115.601	50.3845	256.47
12.355	116.882	50.5981	255.249
12.356	117.828	52.063	258.392
12.357	117.706	52.002	256.683
12.358	118.988	51.8188	256.653
12.359	119.232	52.0325	259.888
12.36	118.378	52.002	256.958
12.361	117.92	52.3376	259.521
12.362	117.645	52.2156	259.338
12.363	119.171	52.3682	256.866
12.364	119.08	52.6733	259.186
12.365	118.896	52.4597	257.477
12.366	120.453	52.887	257.355
12.367	121.735	53.5889	258.942
12.368	122.07	53.3752	256.256
12.369	120.972	52.8259	258.514
12.37	120.422	51.8188	258.179
12.371	122.04	51.7883	256.805
12.372	122.101	53.0701	258.881
12.373	121.094	53.4973	255.707
12.374	121.521	52.8259	255.981
12.375	122.284	52.4597	257.813
12.376	123.077	51.9104	255.402
12.377	122.803	52.4292	258.606
12.378	122.803	51.8188	257.996
12.379	124.756	51.4526	256.653
12.38	124.573	51.7883	259.857
12.381	123.108	51.5442	256.927
12.382	123.199	51.6357	257.233
12.383	123.138	51.9714	258.209
12.384	123.657	51.9104	254.669
12.385	122.009	51.9104	256.744
12.386	121.277	50.8423	255.493
12.387	124.115	50.7813	254.425
12.388	124.329	51.5747	257.172
12.389	122.864	51.239	254.272
12.39	121.796	50.5371	255.371
12.391	121.002	49.7742	256.409
12.392	120.239	49.8962	253.448
12.393	117.188	50.6287	255.524
12.394	115.082	49.3469	253.326
12.395	115.692	48.5229	252.808
12.396	115.967	48.4924	255.829
12.397	114.929	48.4924	252.777
12.398	115.234	48.2178	254.639
12.399	115.112	47.76	256.561
12.4	114.502	47.4548	254.15
12.401	112.976	47.76	257.233
12.402	111.542	46.9055	256.165
12.403	112.915	46.9055	255.402
12.404	112.823	47.9126	258.301
12.405	111.938	47.3938	255.157
12.406	111.389	46.6919	256.592
12.407	112.061	46.7834	257.324
12.408	113.342	47.1497	254.517
12.409	113.312	47.4854	256.683
12.41	112.03	47.0581	254.974
12.411	113.037	46.6003	254.425
12.412	113.037	46.7224	256.104
12.413	112.274	46.5088	252.93
12.414	111.084	46.4783	254.883
12.415	110.779	45.929	254.944
12.416	112.274	46.2341	253.571
12.417	113.312	47.0886	256.531
12.418	112.61	46.814	254.15
12.419	113.129	46.4783	254.639
12.42	113.739	46.6919	257.08
12.421	114.319	46.6614	253.998
12.422	113.617	46.4783	255.707
12.423	113.251	45.929	255.646
12.424	114.777	45.929	254.028
12.425	114.899	46.9666	256.866
12.426	114.41	47.4243	253.662
12.427	115.143	47.9736	254.089
12.428	115.265	48.0652	255.432
12.429	115.173	47.76	252.472
12.43	113.953	47.8516	255.157
12.431	113.434	47.2412	254.944
12.432	115.601	46.875	253.845
12.433	116.18	47.6074	257.233
12.434	115.417	48.2483	254.669
12.435	115.936	48.7061	255.859
12.436	116.15	48.5535	256.622
12.437	116.333	48.584	253.54
12.438	114.929	49.1943	255.737
12.439	114.227	47.8821	255.31
12.44	115.082	47.1802	254.395
12.441	115.57	48.1567	257.965
12.442	114.99	48.7366	255.341
12.443	116.119	48.4009	256.897
12.444	116.455	48.5229	258.545
12.445	117.065	48.4619	255.341
12.446	115.295	48.9197	257.751
12.447	114.38	49.2249	256.256
12.448	116.119	48.9807	254.364
12.449	116.028	49.5605	257.019
12.45	115.204	49.3774	254.059
12.451	115.509	48.7976	255.585
12.452	116.241	48.4009	257.202
12.453	117.218	48.3398	255.096
12.454	116.302	48.8892	257.904
12.455	114.716	48.1873	255.615
12.456	116.058	48.2178	254.456
12.457	115.57	49.1028	256.226
12.458	113.464	48.8892	252.38
12.459	111.542	48.3398	253.54
12.46	111.115	46.2036	254.211
12.461	113.434	45.5627	252.777
12.462	113.525	46.5698	256.134
12.463	112.183	46.6614	253.906
12.464	113.525	46.7224	253.052
12.465	113.434	46.4783	255.554
12.466	111.42	45.8069	252.136
12.467	108.704	45.5017	253.326
12.468	106.934	44.5557	253.876
12.469	107.635	43.8843	251.251
12.47	107.361	44.281	254.242
12.471	106.964	43.6707	252.289
12.472	108.368	43.1213	252.075
12.473	109.131	42.4805	254.333
12.474	107.574	41.7175	251.221
12.475	104.34	41.3818	251.953
12.476	101.776	40.1306	250.488
12.477	101.105	38.8794	247.772
12.478	99.0906	38.7268	248.688
12.479	97.1069	38.208	245.911
12.48	97.3511	37.5061	245.453
12.481	97.8394	36.5906	247.559
12.482	97.1069	35.4309	244.141
12.483	95.2454	34.3628	245.789
12.484	94.5129	33.5388	246.216
12.485	94.1467	33.4778	244.507
12.486	92.2546	33.9661	246.368
12.487	90.5151	33.4167	245.087
12.488	90.9119	33.1421	245.361
12.489	91.5222	33.5083	248.199
12.49	91.6443	33.5999	246.155
12.491	91.4307	33.3557	248.322
12.492	91.6748	33.2336	248.993
12.493	93.5669	33.4473	248.566
12.494	93.7195	34.2712	251.373
12.495	92.0715	34.2407	249.329
12.496	91.8884	33.9966	250.122
12.497	91.3696	33.4473	251.099
12.498	91.4612	33.9661	248.444
12.499	90.21	34.9731	249.847
12.5	89.5081	34.668	248.718
12.501	91.2781	34.6985	247.498
12.502	91.4612	34.9731	250.977
12.503	90.7288	34.8206	248.627
12.504	91.095	34.6069	250.641
12.505	91.0034	34.5764	252.014
12.506	91.5222	34.6069	249.237
12.507	90.1184	34.9731	251.312
12.508	89.7522	34.1492	249.725
12.509	92.0105	33.905	248.596
12.51	92.1936	34.79	250.519
12.511	91.095	35.3699	246.368
12.512	90.9119	34.9731	246.918
12.513	91.095	34.3933	246.796
12.514	92.7429	34.1492	243.958
12.515	92.4377	34.668	246.521
12.516	92.1021	33.783	243.713
12.517	93.9941	33.1116	242.92
12.518	95.0317	33.5999	244.476
12.519	94.6045	33.6609	240.234
12.52	94.0247	33.844	240.906
12.521	93.5059	34.3933	240.784
12.522	94.6045	33.783	237.732
12.523	94.0552	33.8135	240.723
12.524	93.8721	33.1726	239.075
12.525	96.4966	32.9285	240.051
12.526	97.9309	33.1421	242.584
12.527	98.175	33.4473	240.143
12.528	98.2666	33.783	242.249
12.529	98.2666	33.3862	242.401
12.53	98.4497	33.905	240.082
12.531	97.7173	35.0647	242.401
12.532	97.0764	34.4543	240.662
12.533	98.175	34.0576	240.387
12.534	98.3276	34.7595	242.859
12.535	98.4802	35.8887	240.143
12.536	99.3347	36.0413	241.486
12.537	99.4263	35.553	241.974
12.538	100.983	35.3699	240.875
12.539	100.311	35.8887	243.774
12.54	98.938	36.3464	241.547
12.541	99.6399	37.2314	241.913
12.542	99.3042	37.6587	243.347
12.543	98.3276	37.6892	240.967
12.544	96.9849	37.7197	244.263
12.545	97.1375	37.0483	244.873
12.546	100.067	36.8652	244.598
12.547	100.677	37.9639	248.047
12.548	100.189	38.0249	245.88
12.549	101.349	38.0249	246.796
12.55	101.99	37.8418	248.26
12.551	101.837	38.8794	244.69
12.552	100.708	39.7339	247.162
12.553	99.8535	38.5132	245.972
12.554	101.959	37.8418	244.995
12.555	102.478	38.8184	247.498
12.556	102.173	39.5203	244.446
12.557	103.088	40.0085	245.239
12.558	104.431	39.7339	246.948
12.559	105.591	39.6118	244.019
12.56	104.584	40.0391	246.246
12.561	103.271	39.7644	244.781
12.562	104.767	38.9099	244.141
12.563	105.774	39.6118	247.04
12.564	105.347	39.8865	244.08
12.565	105.591	40.1306	244.904
12.566	106.354	39.6729	246.002
12.567	107.697	39.1541	243.439
12.568	107.697	39.8865	246.002
12.569	107.452	39.5813	244.415
12.57	109.07	39.093	243.591
12.571	109.253	39.6729	245.483
12.572	108.185	39.3066	242.249
12.573	107.788	39.6729	243.835
12.574	108.429	39.4287	244.568
12.575	109.161	40.0085	241.76
12.576	109.009	40.4663	244.08
12.577	108.276	40.1611	242.554
12.578	110.382	40.0696	242.004
12.579	111.145	40.863	244.781
12.58	110.596	41.5955	241.852
12.581	110.382	41.5344	243.652
12.582	110.168	40.6799	244.568
12.583	110.962	40.4358	243.256
12.584	110.016	41.687	246.399
12.585	108.337	42.0532	244.476
12.586	109.558	41.8396	244.659
12.587	110.382	42.1143	246.887
12.588	110.138	42.4194	243.591
12.589	110.26	42.4194	246.307
12.59	110.046	41.9312	245.88
12.591	112.213	41.8701	244.354
12.592	111.847	42.7551	248.322
12.593	110.84	42.3584	245.636
12.594	111.847	42.2974	246.796
12.595	111.847	43.0298	248.444
12.596	112.274	43.457	244.629
12.597	111.694	43.9148	246.735
12.598	111.694	42.9688	245.728
12.599	114.136	42.6941	244.141
12.6	114.197	43.396	247.07
12.601	113.953	43.5181	244.141
12.602	114.746	43.3655	245.3
12.603	115.265	42.9077	246.49
12.604	115.051	42.8162	243.591
12.605	113.8	43.335	245.667
12.606	113.495	42.8467	243.866
12.607	115.295	42.9993	242.096
12.608	115.814	43.4875	244.263
12.609	115.509	42.8772	241.364
12.61	116.028	42.8467	242.645
12.611	116.302	42.9077	244.019
12.612	116.333	42.6025	241.638
12.613	115.936	43.0908	244.08
12.614	116.119	42.3584	243.408
12.615	117.035	42.4805	242.462
12.616	116.852	42.9993	245.178
12.617	116.577	43.6707	242.767
12.618	117.126	43.6096	243.774
12.619	116.852	43.3044	245.087
12.62	116.058	43.335	242.95
12.621	114.838	43.7927	245.758
12.622	114.777	43.3655	244.781
12.623	116.669	43.457	244.232
12.624	116.76	44.1895	246.948
12.625	116.028	44.0063	243.835
12.626	116.028	44.0979	245.667
12.627	116.119	44.281	246.429
12.628	116.241	44.5557	243.958
12.629	114.41	45.1355	247.131
12.63	112.762	44.2505	245.911
12.631	114.96	43.335	246.857
12.632	115.417	44.6472	250.183
12.633	115.875	45.3796	247.101
12.634	116.058	45.4102	249.298
12.635	116.333	44.7693	250.275
12.636	117.645	44.8914	248.352
12.637	116.455	45.6543	251.495
12.638	115.143	45.3796	249.725
12.639	116.302	45.2881	249.725
12.64	117.157	45.5933	251.862
12.641	116.089	45.8984	248.199
12.642	116.302	46.051	250
12.643	116.882	45.5627	249.42
12.644	119.537	45.2881	247.223
12.645	118.774	45.929	249.634
12.646	117.218	45.166	246.613
12.647	117.676	44.9219	246.826
12.648	118.286	45.2881	248.84
12.649	117.188	46.2952	245.178
12.65	115.814	46.0205	247.406
12.651	115.814	44.4946	246.979
12.652	118.134	44.0063	245.85
12.653	118.591	45.0439	248.596
12.654	118.591	45.1355	245.941
12.655	119.354	44.7083	246.094
12.656	119.659	44.6777	248.322
12.657	119.171	44.5862	245.361
12.658	117.706	44.7998	247.894
12.659	117.157	44.5862	247.253
12.66	118.561	44.281	245.209
12.661	118.378	44.7083	248.077
12.662	118.713	44.4946	245.483
12.663	120.331	44.7388	245.636
12.664	121.124	45.166	247.406
12.665	120.941	45.6848	244.568
12.666	119.324	45.6848	246.796
12.667	117.462	44.4336	246.094
12.668	118.469	44.281	245.178
12.669	118.195	44.9219	248.383
12.67	117.004	45.4102	245.636
12.671	117.157	45.8069	247.223
12.672	118.164	45.4712	248.749
12.673	119.202	45.2881	246.582
12.674	118.439	45.8069	250.275
12.675	116.852	45.1965	249.756
12.676	118.683	44.8608	249.725
12.677	118.835	45.5017	253.357
12.678	117.432	45.4407	250
12.679	116.974	45.8069	252.014
12.68	116.425	45.8679	253.296
12.681	118.164	45.8069	250.092
12.682	117.157	46.4172	253.235
12.683	116.394	45.7764	250.793
12.684	118.53	45.5017	250.275
12.685	118.927	46.051	253.113
12.686	117.889	45.8374	250.153
12.687	116.699	45.929	251.923
12.688	116.089	45.1355	252.594
12.689	116.699	44.8303	250.122
12.69	115.173	45.7458	253.632
12.691	113.861	45.166	250.549
12.692	115.387	44.9524	250.031
12.693	116.089	44.8608	252.625
12.694	115.601	44.4946	249.573
12.695	115.509	44.6167	252.075
12.696	115.204	43.8232	253.082
12.697	115.417	43.5791	250.275
12.698	114.655	43.9758	253.754
12.699	113.22	42.9688	251.282
12.7	113.922	42.9993	251.068
12.701	113.647	43.4875	253.326
12.702	113.556	43.9453	249.939
12.703	113.556	44.0674	250.946
12.704	113.19	43.2434	251.221
12.705	114.899	43.3044	249.146
12.706	114.41	43.3655	252.441
12.707	112.885	42.9993	250.671
12.708	112.885	42.6636	251.038
12.709	113.159	42.8772	253.967
12.71	112.976	43.0908	250.854
12.711	111.969	44.0063	252.869
12.712	111.115	43.396	252.106
12.713	112.305	43.7012	250.641
12.714	112.213	43.7622	253.754
12.715	111.908	43.0908	251.77
12.716	111.572	42.7551	253.479
12.717	112.03	42.6025	256.042
12.718	111.816	42.45	253.265
12.719	110.565	43.4875	256.165
12.72	109.924	43.0298	255.096
12.721	111.084	42.9993	253.296
12.722	110.901	43.6707	255.859
12.723	109.68	43.457	252.502
12.724	109.589	43.0603	253.265
12.725	109.619	43.2739	254.883
12.726	110.138	43.5486	251.251
12.727	109.009	43.4875	254.242
12.728	108.215	42.4805	253.082
12.729	109.894	42.4194	252.625
12.73	110.168	43.0603	255.31
12.731	109.192	43.5791	251.556
12.732	108.398	43.6707	252.258
12.733	108.307	43.0908	252.991
12.734	109.253	43.2129	249.817
12.735	108.154	43.4265	253.143
12.736	106.934	42.2363	251.892
12.737	108.978	41.626	252.197
12.738	110.138	42.6941	255.371
12.739	109.558	42.8162	252.289
12.74	109.222	42.6636	253.235
12.741	109.192	42.4194	254.028
12.742	109.467	42.6331	251.099
12.743	108.856	43.4875	253.571
12.744	107.422	42.6636	251.404
12.745	109.009	41.9617	250.671
12.746	109.924	43.0298	253.632
12.747	109.802	43.2739	250.641
12.748	109.894	43.2129	252.899
12.749	109.436	42.6025	253.845
12.75	110.626	42.4805	251.251
12.751	109.772	43.0908	254.272
12.752	108.917	42.7246	251.862
12.753	110.229	42.9993	251.74
12.754	110.657	43.6707	253.815
12.755	110.168	43.6707	250.671
12.756	109.07	43.9453	253.052
12.757	108.734	42.9993	253.601
12.758	109.924	42.2363	252.045
12.759	109.802	42.6331	256.256
12.76	108.521	42.8467	253.784
12.761	109.772	43.2434	254.486
12.762	110.565	44.1589	255.89
12.763	110.84	44.5557	252.258
12.764	110.321	44.6777	254.669
12.765	109.253	43.335	254.456
12.766	110.718	43.0603	253.296
12.767	110.687	44.2505	256.958
12.768	109.833	43.9758	253.51
12.769	110.199	43.8538	254.425
12.77	110.87	44.22	256.5
12.771	111.206	44.5557	253.235
12.772	110.474	45.105	255.157
12.773	109.619	44.0674	254.059
12.774	110.962	43.457	251.953
12.775	110.809	44.0063	254.608
12.776	110.26	44.1589	251.74
12.777	110.87	44.2505	252.014
12.778	110.596	44.1589	253.967
12.779	110.443	43.8232	251.129
12.78	110.168	44.0063	253.967
12.781	109.772	43.1824	253.021
12.782	111.542	43.457	251.343
12.783	111.847	44.4641	253.754
12.784	111.328	44.1895	250.305
12.785	112.122	44.0674	251.556
12.786	111.847	44.0979	253.204
12.787	112.335	44.0063	249.695
12.788	111.664	44.5862	252.869
12.789	110.87	44.0369	251.343
12.79	112.549	43.8538	249.878
12.791	113.495	44.281	252.197
12.792	113.586	44.4641	248.749
12.793	114.777	44.4031	249.603
12.794	114.41	44.6167	249.847
12.795	116.089	44.6777	247.223
12.796	114.105	44.9524	250.061
12.797	111.725	44.342	248.322
12.798	112.335	43.9453	248.444
12.799	112.946	44.6472	251.892
12.8	113.373	44.7693	248.81
12.801	114.044	45.0439	250.977
12.802	114.655	45.1355	251.312
12.803	117.004	45.2271	249.329
12.804	116.577	45.7153	253.204
12.805	114.99	45.1355	251.404
[truncated: 381,430 more chars]
