# Supplementary material for: Model of Ploughing Cortical Bone with Single-Point Diamond Tool
Source: Materials (Basel). 2021 Oct 29;14(21):6530. doi: 10.3390/ma14216530 (PMC8585360; doi:10.3390/ma14216530)
Supplement: Supplementary file 1 [file materials-14-06530-s001.zip › 05-4.txt]

DynoWare	Version 2.6.5.16
Path:	C:\Users\CJ\Desktop\����0909\
Filename:	05б4.dwd
Config ID:	05б4.cfg
Setup ID:	0
Manipulated:	0
Filename 1:	
Filename 2:	
Date:	2020��9��9��
Time:	15:23:58
Sampling rate [Hz]:	1000
Measuring time [s]:	30
Delay time [s]:	0
Cycle time [s]:	0
Cycles:	1
Samples per channel:	30001
Cycle interval:	0
Cycle No:	1
Time	Ch1	Ch2	Ch3
s	N	N	N
0	-0.0610352	-0.12207	0.396729
0.001	-0.183105	0	0.0610352
0.002	-0.244141	0.0915527	-0.0915527
0.003	-0.183105	0.213623	0.0610352
0.004	0.0610352	-0.244141	0.0610352
0.005	0.213623	-0.152588	0.0915527
0.006	0.183105	-0.183105	0.12207
0.007	0.0610352	0.12207	0.274658
0.008	-0.183105	0.274658	-0.0305176
0.009	-0.12207	-0.213623	0.152588
0.01	-0.213623	-0.183105	0.0915527
0.011	-0.305176	-0.0610352	-0.0610352
0.012	-0.0305176	-0.274658	-0.0610352
0.013	-0.0305176	-0.152588	-0.213623
0.014	-0.0915527	-0.152588	-0.0610352
0.015	0.0305176	-0.0305176	0.0305176
0.016	-0.457764	-0.0305176	-0.0610352
0.017	-0.183105	-0.152588	0.244141
0.018	-0.396729	-0.12207	0.152588
0.019	-0.0305176	-0.396729	0.12207
0.02	-0.305176	-0.0915527	0.12207
0.021	0.183105	0.0610352	-0.0915527
0.022	0.0305176	-0.12207	0.396729
0.023	-0.244141	-0.0610352	0.183105
0.024	-0.305176	-0.0610352	0.366211
0.025	-0.366211	0.183105	0.274658
0.026	0.0305176	-0.244141	0.183105
0.027	-0.152588	-0.366211	0.183105
0.028	-0.0305176	0.0305176	-0.244141
0.029	0	0.12207	0.213623
0.03	0.12207	0.152588	0.183105
0.031	-0.0610352	0.0305176	0.335693
0.032	-0.152588	-0.12207	0.152588
0.033	-0.244141	0.152588	-0.0915527
0.034	0.0610352	-0.12207	0.0610352
0.035	-0.0305176	0.0305176	0
0.036	0.12207	-0.0915527	-0.12207
0.037	-0.0610352	-0.0915527	0.244141
0.038	-0.0915527	0.0610352	0.183105
0.039	-0.183105	0.0915527	0.12207
0.04	-0.12207	0.0915527	0.0305176
0.041	-0.0305176	0.0305176	0.0305176
0.042	-0.244141	-0.183105	-0.0915527
0.043	-0.0305176	-0.183105	0.152588
0.044	0.183105	-0.0915527	0.213623
0.045	0.152588	0.0610352	0.244141
0.046	-0.0915527	-0.183105	0.274658
0.047	0.0915527	-0.0915527	0.0305176
0.048	-0.244141	-0.12207	0.0915527
0.049	-0.0305176	0.0305176	-0.0915527
0.05	-0.0305176	-0.244141	0.152588
0.051	0.213623	-0.305176	0.0305176
0.052	-0.0610352	-0.0305176	0.0915527
0.053	-0.12207	-0.0915527	0.366211
0.054	-0.12207	0.12207	0.0915527
0.055	-0.12207	0.0305176	-0.0305176
0.056	-0.12207	-0.244141	-0.274658
0.057	0.0305176	-0.0915527	0.152588
0.058	0.0610352	0.0610352	-0.244141
0.059	0.183105	-0.0610352	-0.0305176
0.06	-0.0915527	0.274658	-0.0305176
0.061	-0.0610352	-0.0610352	0.0915527
0.062	-0.244141	0.0610352	0.152588
0.063	-0.274658	-0.152588	-0.213623
0.064	-0.0610352	-0.0305176	0.335693
0.065	0.12207	-0.12207	-0.183105
0.066	0.427246	-0.274658	0.0915527
0.067	0.427246	-0.0915527	0.457764
0.068	0.305176	-0.0610352	0.12207
0.069	0.0305176	0.0305176	0.12207
0.07	-0.0915527	0.0305176	0.305176
0.071	-0.183105	-0.305176	0.244141
0.072	0.366211	-0.396729	0.152588
0.073	0.305176	-0.335693	-0.183105
0.074	0.0915527	-0.213623	-0.0915527
0.075	0	0.0305176	-0.244141
0.076	-0.12207	-0.0305176	0.152588
0.077	-0.183105	-0.427246	0.0610352
0.078	-0.335693	-0.0305176	-0.152588
0.079	-0.244141	-0.0305176	0.183105
0.08	-0.244141	-0.0610352	-0.152588
0.081	-0.213623	-0.244141	-0.274658
0.082	-0.0305176	-0.183105	-0.244141
0.083	0.335693	-0.152588	0.335693
0.084	0.0915527	0.213623	-0.0305176
0.085	-0.0915527	-0.183105	0.213623
0.086	-0.366211	-0.0610352	0.0610352
0.087	-0.244141	-0.335693	-0.0610352
0.088	-0.152588	-0.274658	0.0305176
0.089	0.0305176	-0.244141	-0.0305176
0.09	-0.0305176	-0.274658	0.0305176
0.091	0.244141	-0.12207	0.213623
0.092	-0.274658	-0.183105	0.0915527
0.093	-0.366211	-0.213623	0.0305176
0.094	0.0305176	-0.213623	-0.244141
0.095	-0.12207	-0.213623	0.244141
0.096	0.0305176	-0.12207	-0.335693
0.097	0.0610352	-0.244141	0.244141
0.098	-0.0305176	-0.152588	0.213623
0.099	0.0305176	-0.12207	0.366211
0.1	-0.0915527	-0.0305176	0.427246
0.101	-0.305176	-0.0610352	0.0915527
0.102	-0.335693	-0.12207	0.213623
0.103	-0.0305176	0.0305176	0.0305176
0.104	-0.0305176	-0.274658	-0.0610352
0.105	0.305176	-0.427246	0.427246
0.106	0.335693	-0.0305176	0.0915527
0.107	-0.610352	-0.0610352	0.366211
0.108	-0.0305176	-0.12207	0.274658
0.109	-0.244141	-0.152588	0.0610352
0.11	-0.396729	-0.152588	0.0915527
0.111	-0.183105	-0.183105	0
0.112	-0.335693	-0.213623	0.274658
0.113	0.0915527	-0.274658	-0.0305176
0.114	0.12207	-0.12207	0.457764
0.115	-0.610352	0.244141	0
0.116	-0.0305176	0.183105	0.274658
0.117	-0.244141	-0.488281	0.0305176
0.118	-0.12207	-0.0915527	0.244141
0.119	-0.305176	-0.244141	0.183105
0.12	-0.0610352	0.12207	0.213623
0.121	0.244141	-0.396729	0.213623
0.122	0.12207	-0.0610352	0.244141
0.123	-0.640869	-0.0610352	0.0305176
0.124	-0.427246	0	0.183105
0.125	-0.488281	-0.183105	0.0610352
0.126	-0.213623	-0.0610352	0.152588
0.127	-0.12207	0.12207	0.0915527
0.128	0.0915527	-0.244141	-0.0915527
0.129	-0.152588	-0.0305176	0.213623
0.13	0.366211	-0.213623	0.183105
0.131	-0.366211	0.0610352	0.0305176
0.132	-0.457764	0.0915527	-0.0305176
0.133	-0.549316	-0.0305176	0.0915527
0.134	-0.610352	-0.0915527	-0.0305176
0.135	-0.0915527	0.0610352	0.366211
0.136	-0.518799	0.305176	-0.152588
0.137	-0.0915527	0.0610352	0
0.138	-0.152588	0.244141	0.274658
0.139	-0.305176	0.12207	0.213623
0.14	-0.335693	-0.366211	0.183105
0.141	-0.213623	-0.0305176	-0.0915527
0.142	-0.244141	-0.12207	0.213623
0.143	-0.274658	0.0610352	0.0915527
0.144	-0.0610352	0.0305176	-0.0305176
0.145	-0.12207	0	0.213623
0.146	-0.396729	0.0305176	0.183105
0.147	-0.244141	-0.12207	0.0305176
0.148	-0.244141	0.0915527	0.0305176
0.149	-0.183105	0.0610352	-0.0305176
0.15	-0.366211	-0.0610352	0
0.151	0	0.152588	-0.213623
0.152	0.152588	-0.0915527	0.183105
0.153	-0.244141	0.152588	0.244141
0.154	-0.366211	0.244141	0
0.155	-0.457764	0.0915527	0.0305176
0.156	-0.305176	-0.0305176	-0.213623
0.157	-0.183105	-0.152588	0.213623
0.158	-0.12207	0.12207	-0.305176
0.159	0.0305176	-0.0305176	0.152588
0.16	-0.518799	0.0305176	0.0915527
0.161	-0.183105	0	0.396729
0.162	-0.244141	-0.0610352	0.244141
0.163	-0.213623	-0.213623	-0.0305176
0.164	-0.213623	0.0915527	0.183105
0.165	-0.213623	0	-0.0915527
0.166	-0.0915527	0	-0.0305176
0.167	-0.0305176	-0.152588	0.183105
0.168	-0.335693	-0.0305176	0.152588
0.169	-0.12207	0.0610352	0.213623
0.17	-0.396729	0.244141	0.0610352
0.171	-0.183105	-0.0915527	0.213623
0.172	-0.183105	0.0305176	0
0.173	-0.244141	-0.0915527	0.12207
0.174	-0.0610352	0	0.366211
0.175	-0.12207	0.152588	0.0610352
0.176	0.0915527	0.274658	0.427246
0.177	-0.152588	-0.0915527	0.12207
0.178	-0.0915527	0	0.335693
0.179	-0.152588	-0.0305176	0.0610352
0.18	-0.0305176	0.0305176	0.213623
0.181	-0.152588	0.0610352	-0.152588
0.182	-0.0305176	-0.0305176	0.12207
0.183	-0.0305176	-0.0610352	0.244141
0.184	-0.335693	0.0915527	0.152588
0.185	0.0305176	0	0.0915527
0.186	-0.274658	0.0305176	-0.0305176
0.187	0.0305176	-0.0305176	0.518799
0.188	0.0915527	-0.0915527	-0.244141
0.189	0.152588	-0.183105	-0.0915527
0.19	0.366211	-0.0915527	0
0.191	-0.12207	-0.0305176	0.335693
0.192	-0.244141	-0.12207	0.152588
0.193	-0.335693	-0.244141	-0.0305176
0.194	-0.0305176	-0.152588	0.183105
0.195	-0.0305176	0	-0.0610352
0.196	0.244141	-0.12207	-0.152588
0.197	0.213623	-0.396729	-0.0610352
0.198	0.183105	-0.183105	0.0610352
0.199	0.152588	-0.0915527	0.183105
0.2	-0.183105	-0.0915527	0.0610352
0.201	-0.335693	-0.152588	-0.0915527
0.202	-0.366211	-0.0610352	-0.0305176
0.203	0.12207	-0.152588	-0.152588
0.204	0.213623	0	0.0915527
0.205	-0.0305176	-0.0610352	-0.0610352
0.206	-0.0305176	0.183105	0.213623
0.207	-0.335693	0.0610352	0
0.208	-0.0915527	-0.0915527	0.0305176
0.209	-0.12207	0.152588	-0.0610352
0.21	0.0305176	0.0610352	-0.0610352
0.211	-0.0305176	-0.0305176	0.244141
0.212	0.0305176	-0.244141	-0.0915527
0.213	-0.0305176	-0.457764	0.183105
0.214	-0.274658	-0.0610352	0.12207
0.215	-0.305176	-0.0610352	0.0610352
0.216	-0.335693	-0.152588	0.152588
0.217	-0.0610352	-0.335693	0.0305176
0.218	-0.0305176	-0.305176	0.152588
0.219	-0.0305176	-0.0610352	-0.12207
0.22	0.0610352	-0.152588	0
0.221	-0.335693	-0.0305176	0
0.222	-0.183105	-0.0610352	0.0305176
0.223	-0.213623	-0.12207	-0.152588
0.224	-0.183105	-0.12207	-0.0305176
0.225	-0.213623	-0.213623	0.152588
0.226	0.274658	-0.0915527	-0.0610352
0.227	0	-0.335693	0.152588
0.228	0.0305176	-0.183105	0.305176
0.229	0.0305176	-0.0610352	0.152588
0.23	-0.305176	-0.152588	0
0.231	-0.0610352	0.0305176	-0.183105
0.232	-0.0915527	0.152588	0.152588
0.233	-0.183105	-0.0610352	0.0610352
0.234	0.12207	-0.274658	0.183105
0.235	-0.274658	-0.183105	-0.183105
0.236	0.0915527	-0.152588	0.305176
0.237	-0.457764	0.0610352	-0.183105
0.238	-0.12207	0	0.396729
0.239	-0.244141	-0.0610352	0.0915527
0.24	-0.335693	-0.244141	0.305176
0.241	-0.244141	-0.152588	-0.335693
0.242	0.244141	-0.12207	0.0915527
0.243	0.12207	0.0305176	0.0305176
0.244	0	0.0610352	0.0915527
0.245	-0.183105	0.12207	0.0305176
0.246	-0.0915527	0	0.0915527
0.247	-0.0915527	-0.0915527	0.0915527
0.248	-0.244141	0.0305176	-0.152588
0.249	-0.0305176	-0.183105	0.0915527
0.25	0.0610352	-0.274658	0.152588
0.251	-0.0915527	-0.183105	0
0.252	-0.183105	0	0.0305176
0.253	-0.579834	-0.0305176	0.12207
0.254	-0.152588	-0.0610352	0
0.255	-0.213623	-0.213623	0.183105
0.256	-0.0610352	-0.183105	-0.12207
0.257	-0.0610352	-0.152588	0.152588
0.258	-0.12207	-0.0305176	-0.0305176
0.259	-0.183105	-0.244141	-0.0610352
0.26	-0.427246	-0.152588	0
0.261	-0.305176	-0.183105	0.183105
0.262	-0.183105	-0.0305176	0.183105
0.263	0.0915527	-0.0610352	0.213623
0.264	-0.0305176	-0.183105	0.12207
0.265	0.0915527	0	0
0.266	-0.0305176	-0.12207	-0.12207
0.267	0.183105	-0.274658	0.457764
0.268	-0.335693	-0.183105	0.12207
0.269	-0.244141	-0.152588	0.488281
0.27	-0.274658	-0.244141	0.152588
0.271	-0.12207	-0.0915527	0.183105
0.272	-0.0305176	-0.0915527	-0.213623
0.273	0.0915527	0.0305176	0.0305176
0.274	0.12207	0.0915527	0.12207
0.275	-0.0610352	0.0610352	0.0915527
0.276	-0.518799	0.183105	0.213623
0.277	-0.244141	0.152588	0
0.278	-0.274658	0.0915527	0.152588
0.279	-0.305176	0	0.0305176
0.28	-0.0915527	-0.274658	0.0915527
0.281	0.152588	-0.0610352	-0.183105
0.282	0.0305176	0.183105	0.213623
0.283	-0.213623	0	0.244141
0.284	-0.12207	0	0.274658
0.285	-0.366211	0.183105	0.427246
0.286	-0.305176	0.0305176	0.12207
0.287	-0.0915527	-0.12207	0.152588
0.288	-0.0305176	-0.152588	0
0.289	0.335693	-0.152588	0.152588
0.29	0.335693	0.0915527	0
0.291	-0.12207	0.0305176	0.0915527
0.292	-0.213623	-0.213623	0.0305176
0.293	0.0305176	0.0305176	-0.0610352
0.294	0	-0.0305176	-0.366211
0.295	0.152588	-0.152588	-0.152588
0.296	0.213623	-0.183105	-0.12207
0.297	-0.0610352	-0.12207	0.213623
0.298	-0.0610352	0	0.0915527
0.299	-0.396729	0.12207	0.152588
0.3	-0.427246	0.213623	-0.12207
0.301	-0.152588	0.0915527	0
0.302	-0.0915527	-0.0915527	-0.0915527
0.303	-0.12207	-0.12207	0.0610352
0.304	-0.0305176	-0.0305176	0.0915527
0.305	0.0305176	-0.0305176	0.274658
0.306	-0.183105	0.152588	0.0610352
0.307	0.152588	-0.152588	0.244141
0.308	-0.0915527	-0.152588	0.152588
0.309	0.0305176	0.0610352	0.305176
0.31	0.0915527	0.0915527	-0.244141
0.311	0.0305176	-0.0610352	0.152588
0.312	0.0915527	-0.152588	-0.0610352
0.313	0.12207	-0.0610352	0.12207
0.314	-0.12207	-0.0610352	0.305176
0.315	-0.366211	-0.152588	-0.152588
0.316	-0.152588	0.0305176	0.335693
0.317	0	-0.12207	-0.0915527
0.318	0	-0.0915527	0.152588
0.319	0.244141	0.0305176	-0.12207
0.32	0.152588	0.12207	0.427246
0.321	-0.0610352	0	0.183105
0.322	-0.183105	0.335693	0.366211
0.323	-0.12207	0.0915527	0.213623
0.324	-0.0610352	0.152588	0.0915527
0.325	-0.0610352	-0.0915527	-0.213623
0.326	0.152588	-0.305176	0.213623
0.327	-0.0915527	0.12207	0.0305176
0.328	-0.152588	-0.183105	0.335693
0.329	-0.152588	-0.12207	0.305176
0.33	-0.274658	0.0305176	0.274658
0.331	-0.183105	-0.0915527	0.244141
0.332	-0.366211	0.12207	0.0915527
0.333	-0.0305176	-0.213623	-0.0610352
0.334	-0.0305176	-0.0610352	0.12207
0.335	0.183105	0.183105	0.0610352
0.336	0.244141	0.12207	0.244141
0.337	-0.12207	0.152588	0.0305176
0.338	-0.152588	0.244141	0.0305176
0.339	-0.518799	0.0915527	0.335693
0.34	-0.0305176	0	-0.12207
0.341	-0.0915527	-0.0305176	-0.0305176
0.342	0.12207	0.152588	0.244141
0.343	0.213623	0.335693	0.274658
0.344	0	0.366211	0.183105
0.345	-0.0305176	0	0.152588
0.346	-0.335693	-0.0610352	0.335693
0.347	-0.0305176	0.274658	0.152588
0.348	0.0305176	0	-0.0305176
0.349	-0.0305176	0.0915527	0
0.35	0.12207	0.0305176	-0.0915527
0.351	0.305176	0	0.0305176
0.352	-0.305176	0.213623	-0.152588
0.353	-0.0610352	0.152588	0.0610352
0.354	-0.305176	0.0915527	0.12207
0.355	-0.0610352	0.0305176	-0.0915527
0.356	-0.213623	-0.0305176	-0.183105
0.357	-0.0915527	0.183105	-0.0915527
0.358	0.0915527	0	-0.0610352
0.359	0	0.0915527	0.0305176
0.36	-0.0915527	0.0915527	0.152588
0.361	-0.0305176	0.0305176	0.152588
0.362	-0.0305176	0	0.0305176
0.363	-0.0305176	0.0610352	-0.0305176
0.364	-0.0610352	-0.213623	-0.0305176
0.365	-0.0915527	0	0.0305176
0.366	-0.0610352	0.0305176	0.12207
0.367	-0.12207	0.0610352	0.305176
0.368	-0.244141	0	0.152588
0.369	-0.152588	0	0.0610352
0.37	-0.183105	-0.366211	0.0915527
0.371	-0.0305176	0.12207	0.0610352
0.372	0.152588	-0.183105	-0.0305176
0.373	0.183105	0.0610352	-0.12207
0.374	0.0915527	0.396729	-0.0610352
0.375	0.12207	-0.366211	0.183105
0.376	-0.0305176	0.0305176	0.12207
0.377	-0.0610352	-0.427246	0.0915527
0.378	-0.0305176	-0.0305176	0.0915527
0.379	0	-0.427246	-0.0305176
0.38	0.0915527	-0.0610352	0.152588
0.381	-0.213623	-0.213623	0
0.382	-0.0915527	0.0610352	0.396729
0.383	-0.12207	-0.213623	0.152588
0.384	-0.274658	-0.12207	0.335693
0.385	-0.0305176	-0.12207	0.12207
0.386	0.244141	-0.518799	-0.0915527
0.387	0.12207	0.0915527	-0.244141
0.388	0.183105	-0.0915527	-0.0305176
0.389	0.0305176	-0.0915527	0.0610352
0.39	-0.213623	-0.12207	0.0610352
0.391	-0.640869	-0.12207	0.305176
0.392	-0.213623	0.183105	-0.0305176
0.393	-0.0305176	0.0305176	0.488281
0.394	-0.213623	-0.305176	-0.0610352
0.395	-0.0305176	-0.152588	-0.12207
0.396	0.0305176	0.12207	0.0305176
0.397	-0.213623	0.12207	0.244141
0.398	-0.0610352	-0.0305176	0.0610352
0.399	-0.12207	-0.244141	-0.0915527
0.4	-0.305176	-0.0305176	0.0305176
0.401	-0.12207	0.0305176	0.0305176
0.402	0.0610352	-0.12207	0.12207
0.403	0.0305176	0.152588	-0.0915527
0.404	0.0915527	-0.12207	0.152588
0.405	-0.0305176	-0.0305176	0.0915527
0.406	-0.244141	-0.0915527	0.0915527
0.407	-0.366211	-0.0305176	0.12207
0.408	-0.183105	0.0305176	-0.0610352
0.409	0.0305176	-0.213623	-0.12207
0.41	-0.0305176	0	0.152588
0.411	0.0915527	-0.0915527	-0.244141
0.412	-0.0610352	0.244141	-0.12207
0.413	-0.213623	0.0915527	0.457764
0.414	-0.183105	0.0915527	0.12207
0.415	-0.183105	0.12207	0.213623
0.416	0.12207	-0.0610352	0.0305176
0.417	0.0305176	-0.12207	-0.183105
0.418	0.244141	0.0305176	-0.0305176
0.419	0.366211	0	0
0.42	0	-0.213623	0.274658
0.421	-0.0305176	-0.0610352	0.0305176
0.422	0.12207	-0.396729	-0.183105
0.423	-0.0915527	-0.12207	-0.0610352
0.424	0	-0.183105	-0.244141
0.425	0.0915527	-0.0305176	-0.213623
0.426	0.12207	-0.274658	-0.213623
0.427	0.183105	-0.0610352	-0.0610352
0.428	-0.274658	-0.0610352	0.0305176
0.429	-0.12207	0	0.0915527
0.43	-0.12207	0.152588	-0.183105
0.431	-0.0610352	-0.213623	-0.0305176
0.432	-0.396729	-0.152588	0.0915527
0.433	-0.305176	0.0915527	0.152588
0.434	0.0610352	-0.213623	-0.0305176
0.435	0.0305176	0.0610352	0.274658
0.436	-0.12207	-0.12207	0
0.437	0	0.0610352	0.183105
0.438	-0.183105	-0.274658	0.12207
0.439	-0.183105	-0.213623	0.183105
0.44	-0.366211	-0.366211	0.244141
0.441	0.12207	-0.213623	0.0305176
0.442	0.0305176	0.0610352	0
0.443	-0.152588	0.0915527	-0.152588
0.444	-0.0305176	0.0610352	0.152588
0.445	-0.305176	0.0305176	-0.305176
0.446	-0.244141	-0.305176	-0.0915527
0.447	-0.152588	-0.0305176	0.0305176
0.448	0	-0.0915527	0
0.449	-0.12207	0	0.0915527
0.45	-0.0610352	-0.12207	0.0305176
0.451	-0.12207	-0.183105	0.366211
0.452	-0.335693	0.0610352	0.213623
0.453	-0.12207	-0.0610352	0.12207
0.454	-0.335693	-0.0610352	-0.0610352
0.455	-0.244141	-0.152588	-0.0305176
0.456	-0.0610352	-0.274658	-0.0610352
0.457	-0.0305176	-0.0610352	0.213623
0.458	-0.0915527	0	0.244141
0.459	-0.183105	0.152588	0.213623
0.46	-0.335693	0.12207	0.457764
0.461	-0.427246	-0.0610352	-0.0915527
0.462	-0.244141	0.0610352	-0.0305176
0.463	0	-0.335693	0
0.464	0.244141	0.0610352	0.244141
0.465	-0.183105	-0.0305176	0
0.466	0.183105	0.12207	0.152588
0.467	-0.274658	0.0305176	0.213623
0.468	-0.274658	0.0305176	-0.152588
0.469	-0.213623	-0.0610352	0.335693
0.47	-0.0610352	-0.152588	0.0915527
0.471	0.12207	-0.0610352	0.0610352
0.472	0.0610352	-0.274658	0
0.473	0.0305176	-0.305176	0.12207
0.474	-0.0305176	-0.152588	0.244141
0.475	-0.396729	-0.12207	0.213623
0.476	-0.305176	-0.0610352	0.0610352
0.477	-0.305176	-0.244141	0.213623
0.478	0.0305176	-0.183105	-0.0610352
0.479	0.152588	-0.0305176	0.152588
0.48	0.152588	0.0915527	-0.213623
0.481	0.213623	0	0.0915527
0.482	-0.12207	-0.213623	0.305176
0.483	-0.396729	-0.0305176	-0.183105
0.484	-0.396729	0.12207	0
0.485	-0.152588	-0.0305176	0.213623
0.486	-0.0305176	-0.244141	0.213623
0.487	0.335693	-0.12207	-0.0610352
0.488	0.0915527	-0.0610352	0.244141
0.489	0.0305176	-0.0305176	0.152588
0.49	-0.335693	-0.0610352	-0.305176
0.491	-0.366211	-0.152588	0.335693
0.492	-0.213623	-0.152588	0
0.493	0.12207	-0.152588	0.12207
0.494	0.244141	-0.0610352	0.152588
0.495	0.12207	-0.152588	0.12207
0.496	0.152588	0.0305176	0.183105
0.497	0.0305176	-0.0610352	0.12207
0.498	-0.183105	-0.0305176	0.305176
0.499	-0.457764	0.0305176	-0.0610352
0.5	0.0915527	-0.12207	-0.0610352
0.501	-0.0610352	-0.274658	-0.0610352
0.502	-0.0610352	-0.0610352	-0.427246
0.503	-0.152588	-0.152588	0
0.504	0.366211	-0.213623	0.0915527
0.505	-0.274658	-0.183105	0
0.506	0.213623	-0.12207	0.274658
0.507	-0.244141	-0.0610352	0.0305176
0.508	-0.12207	-0.183105	0.488281
0.509	0.152588	-0.213623	0.12207
0.51	0.183105	-0.12207	0.335693
0.511	0.152588	0.0305176	0.12207
0.512	0.305176	-0.152588	0.213623
0.513	0.0610352	-0.0305176	0.244141
0.514	-0.0610352	0.0305176	-0.0305176
0.515	0	0	0.183105
0.516	0	0	-0.152588
0.517	0.183105	0.0610352	-0.12207
0.518	0.213623	0.0915527	-0.152588
0.519	0.152588	0.0305176	0.0305176
0.52	-0.0610352	-0.0305176	0.152588
0.521	-0.305176	0.213623	0.0915527
0.522	-0.183105	0.0305176	0.12207
0.523	-0.274658	0.0610352	0.0915527
0.524	-0.274658	-0.12207	0.183105
0.525	0.244141	-0.0305176	-0.0305176
0.526	-0.0305176	0	0.12207
0.527	0.213623	0	-0.0915527
0.528	-0.0915527	-0.0305176	0.396729
0.529	-0.12207	-0.0610352	0.244141
0.53	-0.12207	0.12207	-0.12207
0.531	-0.213623	0.0305176	0.12207
0.532	-0.12207	0.0610352	0.244141
0.533	-0.0610352	-0.183105	0.12207
0.534	-0.0305176	-0.183105	0.0915527
0.535	0.0610352	0.244141	0.183105
0.536	-0.244141	0.12207	-0.0305176
0.537	-0.518799	0.244141	0.152588
0.538	-0.183105	0.0305176	-0.183105
0.539	-0.0915527	-0.0915527	-0.0915527
0.54	0.0610352	0.12207	-0.0915527
0.541	0	0.213623	-0.0610352
0.542	0.152588	0.0915527	0.0610352
0.543	-0.0915527	0.0610352	0.274658
0.544	-0.183105	0.0915527	0.427246
0.545	-0.152588	0.0915527	-0.305176
0.546	0.0915527	-0.0915527	0.213623
0.547	-0.335693	-0.0915527	-0.0915527
0.548	-0.0610352	-0.12207	0.0915527
0.549	-0.0915527	-0.305176	0.0610352
0.55	-0.152588	-0.0915527	0.366211
0.551	-0.0915527	0.0305176	0.152588
0.552	-0.305176	0.0610352	0
0.553	-0.305176	0.152588	0.0915527
0.554	0.0610352	0.244141	-0.335693
0.555	0.396729	0	0.0610352
0.556	0.335693	0.0305176	-0.183105
0.557	0.213623	-0.0305176	-0.244141
0.558	0.213623	0.12207	0.0915527
0.559	-0.0915527	0.12207	0.0305176
0.56	-0.305176	0.0610352	0.213623
0.561	-0.579834	0.0915527	0.12207
0.562	-0.518799	0.0305176	0.0915527
0.563	-0.0305176	-0.0305176	0.0305176
0.564	-0.213623	-0.0610352	-0.0305176
0.565	0.0305176	0	0.488281
0.566	0.0305176	-0.183105	0.366211
0.567	-0.12207	-0.244141	0.457764
0.568	-0.396729	-0.12207	-0.152588
0.569	-0.152588	0.152588	-0.0915527
0.57	-0.0610352	-0.274658	0
0.571	0.152588	-0.0305176	-0.0305176
0.572	0.183105	-0.0305176	-0.12207
0.573	0.152588	0.335693	0.183105
0.574	0.0305176	0.152588	0
0.575	-0.305176	0.12207	-0.0610352
0.576	-0.457764	0.12207	-0.12207
0.577	-0.396729	-0.0305176	0.335693
0.578	-0.0610352	-0.0610352	-0.366211
0.579	-0.0305176	-0.213623	0.0915527
0.58	-0.12207	-0.0305176	-0.152588
0.581	0.0610352	-0.0915527	0.0915527
0.582	-0.213623	0.0610352	0.12207
0.583	-0.12207	0.0915527	-0.183105
0.584	-0.335693	-0.12207	0.152588
0.585	-0.12207	0.12207	0.366211
0.586	-0.335693	-0.213623	0.0915527
0.587	-0.427246	-0.0915527	0.640869
0.588	-0.274658	-0.0610352	0.488281
0.589	-0.549316	-0.152588	0.579834
0.59	-0.183105	-0.0305176	0.244141
0.591	-0.366211	0.0610352	0.0610352
0.592	-0.213623	0	0.213623
0.593	0.213623	0	0.0305176
0.594	0.152588	0.0305176	0.12207
0.595	0.0305176	-0.0610352	0.0305176
0.596	0.183105	0.0915527	0.0610352
0.597	-0.274658	0.0610352	0.0610352
0.598	-0.244141	-0.0305176	0.152588
0.599	-0.183105	0.0305176	0.152588
0.6	-0.152588	-0.183105	0.213623
0.601	0.12207	0	0.152588
0.602	0.0915527	-0.0610352	0.213623
0.603	-0.0610352	-0.0610352	0.0305176
0.604	-0.0610352	-0.152588	0.244141
0.605	-0.244141	-0.335693	0.0915527
0.606	-0.213623	-0.213623	0.0610352
0.607	-0.335693	-0.244141	0.183105
0.608	-0.0610352	-0.366211	0
0.609	-0.518799	-0.0610352	-0.335693
0.61	-0.244141	-0.0915527	0.0610352
0.611	-0.0305176	-0.183105	0
0.612	-0.183105	0.0305176	0.366211
0.613	-0.640869	-0.0915527	0.213623
0.614	-0.610352	-0.0915527	0.12207
0.615	-0.183105	0	-0.0305176
0.616	0.0915527	-0.366211	0.0610352
0.617	0.0305176	-0.0915527	0.183105
0.618	0.457764	-0.335693	0.213623
0.619	0.427246	-0.12207	0.305176
0.62	-0.0610352	0.0610352	0.152588
0.621	0.152588	-0.0610352	0.0915527
0.622	-0.0305176	-0.0915527	0.213623
0.623	-0.0305176	-0.0305176	-0.152588
0.624	0.244141	-0.335693	-0.305176
0.625	0.152588	-0.183105	-0.244141
0.626	-0.549316	-0.12207	0
0.627	-0.549316	-0.244141	-0.12207
0.628	-0.305176	0.0305176	-0.152588
0.629	-0.335693	-0.183105	0
0.63	-0.213623	0	0.0305176
0.631	-0.0915527	0.12207	-0.12207
0.632	-0.0610352	-0.396729	0.0610352
0.633	-0.305176	-0.0915527	0.274658
0.634	0.0610352	-0.0610352	0.213623
0.635	-0.213623	-0.12207	0.396729
0.636	-0.0610352	0.12207	0.0610352
0.637	-0.183105	-0.183105	0.244141
0.638	-0.12207	0.0610352	0.305176
0.639	-0.244141	-0.12207	0.335693
0.64	0.0610352	-0.244141	0.305176
0.641	0.427246	-0.0610352	0.0915527
0.642	0.152588	-0.183105	0.518799
0.643	-0.183105	0	-0.152588
0.644	-0.366211	-0.152588	-0.0610352
0.645	-0.274658	-0.0305176	-0.335693
0.646	0.152588	-0.457764	-0.0915527
0.647	-0.0610352	-0.213623	0.0915527
0.648	0.0610352	-0.305176	-0.366211
0.649	-0.0305176	0.0305176	0.335693
0.65	0.0915527	-0.152588	0.0610352
0.651	-0.518799	-0.0915527	0.12207
0.652	-0.427246	-0.0305176	0.183105
0.653	-0.488281	0.213623	-0.213623
0.654	-0.305176	-0.335693	0.305176
0.655	-0.335693	-0.305176	-0.244141
0.656	-0.244141	-0.12207	0.152588
0.657	-0.274658	-0.0610352	0.152588
0.658	-0.0305176	0.0915527	0.427246
0.659	-0.0915527	0.0305176	0.488281
0.66	-0.0610352	-0.0915527	0.305176
0.661	0.0305176	0	0.793457
0.662	-0.0305176	-0.12207	0.244141
0.663	0.12207	-0.0610352	0.244141
0.664	0.0305176	0	0.0915527
0.665	0.366211	-0.0915527	0.152588
0.666	0	0.0305176	-0.12207
0.667	-0.152588	-0.0610352	0
0.668	-0.305176	-0.183105	-0.12207
0.669	-0.366211	-0.183105	-0.244141
0.67	-0.213623	-0.152588	-0.12207
0.671	0.12207	0	-0.396729
0.672	0.0305176	0.274658	-0.0610352
0.673	-0.0305176	0.0305176	0.0915527
0.674	-0.366211	-0.152588	0.152588
0.675	-0.518799	-0.0915527	0.213623
0.676	-0.305176	-0.183105	0.0305176
0.677	-0.488281	-0.0610352	0.244141
0.678	-0.305176	-0.0915527	0.0915527
0.679	-0.305176	-0.152588	0.213623
0.68	-0.305176	0.0610352	0.152588
0.681	-0.335693	0.213623	0.366211
0.682	-0.305176	0.152588	0.427246
0.683	-0.457764	0.0305176	0.0305176
0.684	-0.0305176	-0.152588	0.12207
0.685	0.244141	-0.152588	0.152588
0.686	0.152588	0.0610352	0.0915527
0.687	0.152588	0.152588	0.0915527
0.688	0.0610352	0.0305176	0.244141
0.689	-0.183105	0.12207	0.0915527
0.69	-0.335693	0.152588	-0.152588
0.691	-0.152588	0.152588	0.0915527
0.692	-0.0305176	-0.0915527	-0.0305176
0.693	-0.366211	-0.0305176	-0.152588
0.694	-0.396729	-0.12207	-0.152588
0.695	-0.213623	-0.0610352	0.152588
0.696	-0.213623	0.0915527	0.183105
0.697	-0.549316	0.0915527	0.366211
0.698	-0.335693	-0.0915527	-0.0610352
0.699	-0.396729	-0.0915527	-0.0305176
0.7	-0.0610352	-0.0610352	0.0915527
0.701	-0.0305176	0	0.152588
0.702	-0.183105	-0.0610352	0.152588
0.703	-0.183105	-0.0915527	0.183105
0.704	-0.488281	-0.12207	0.274658
0.705	0	0.0305176	0.12207
0.706	-0.396729	0.12207	0.274658
0.707	-0.274658	-0.0305176	0.0915527
0.708	-0.12207	-0.152588	0.152588
0.709	-0.152588	-0.183105	0.244141
0.71	-0.0915527	0.0915527	0.244141
0.711	-0.0915527	-0.0915527	0.335693
0.712	-0.0610352	0	0.396729
0.713	-0.305176	0.12207	-0.0305176
0.714	0.0915527	-0.213623	-0.0915527
0.715	-0.335693	0	-0.152588
0.716	-0.366211	0.0305176	0.12207
0.717	-0.457764	-0.0915527	-0.12207
0.718	-0.335693	-0.0915527	0.274658
0.719	-0.427246	0.183105	0.0915527
0.72	-0.152588	0	0.152588
0.721	-0.183105	0.213623	-0.0915527
0.722	-0.12207	-0.0305176	0.0305176
0.723	-0.183105	-0.0305176	0.183105
0.724	-0.0915527	-0.274658	0.0305176
0.725	-0.213623	-0.0305176	-0.0305176
0.726	-0.0610352	0.0305176	-0.12207
0.727	-0.213623	0.152588	0.0915527
0.728	-0.274658	-0.0915527	-0.274658
0.729	-0.244141	-0.12207	0.12207
0.73	-0.518799	-0.305176	0.335693
0.731	-0.152588	-0.335693	0.213623
0.732	0	-0.274658	0.396729
0.733	0.0610352	-0.0305176	-0.12207
0.734	-0.0915527	-0.244141	0.457764
0.735	-0.274658	-0.0305176	0.12207
0.736	-0.183105	-0.244141	0.0305176
0.737	-0.335693	-0.274658	0.12207
0.738	-0.0305176	-0.183105	0.0915527
0.739	0.0305176	-0.244141	0.0610352
0.74	-0.0305176	-0.0305176	0.0305176
0.741	-0.244141	-0.244141	0.549316
0.742	-0.518799	-0.0915527	-0.0610352
0.743	-0.396729	0.0915527	0.12207
0.744	-0.579834	-0.12207	-0.0305176
0.745	-0.335693	-0.152588	-0.0610352
0.746	-0.213623	-0.152588	-0.183105
0.747	0.12207	-0.244141	0.152588
0.748	-0.0915527	-0.0915527	0.0305176
0.749	0.274658	-0.12207	0.183105
0.75	-0.0610352	-0.0610352	0.0305176
0.751	-0.183105	-0.183105	0.0610352
0.752	-0.152588	-0.305176	0.183105
0.753	-0.305176	-0.305176	0.152588
0.754	-0.244141	-0.305176	0.244141
0.755	-0.213623	-0.244141	-0.0305176
0.756	-0.213623	-0.12207	0.12207
0.757	-0.396729	-0.0610352	-0.0305176
0.758	-0.12207	-0.183105	0.152588
0.759	-0.335693	-0.152588	-0.0915527
0.76	-0.762939	-0.12207	-0.0305176
0.761	-0.244141	-0.0915527	-0.0305176
0.762	0.0305176	0.0305176	-0.396729
0.763	0.12207	0	-0.0915527
0.764	-0.12207	0.12207	0.0610352
0.765	-0.518799	0.244141	-0.0915527
0.766	-0.457764	-0.183105	0.244141
0.767	-0.305176	-0.183105	0.213623
0.768	-0.152588	-0.213623	0.244141
0.769	-0.183105	-0.305176	0.213623
0.77	-0.183105	-0.244141	-0.0915527
0.771	-0.0610352	-0.183105	0.244141
0.772	-0.12207	-0.213623	0.335693
0.773	-0.12207	-0.366211	0.488281
0.774	-0.549316	-0.183105	0.0305176
0.775	-0.213623	-0.12207	0.335693
0.776	-0.213623	-0.396729	-0.0915527
0.777	-0.213623	-0.305176	0.274658
0.778	-0.12207	-0.12207	-0.0915527
0.779	-0.0610352	-0.0305176	0.366211
0.78	-0.12207	0.0610352	0.0305176
0.781	-0.274658	-0.0915527	0.274658
0.782	-0.518799	-0.366211	0.0610352
0.783	-0.427246	-0.0915527	-0.0610352
0.784	-0.518799	-0.274658	0.0305176
0.785	-0.396729	-0.12207	-0.152588
0.786	-0.12207	-0.12207	0.213623
0.787	0.0305176	-0.213623	-0.0915527
0.788	-0.12207	-0.274658	0.427246
0.789	-0.244141	0	-0.152588
0.79	-0.335693	-0.213623	0.152588
0.791	-0.457764	-0.183105	0
0.792	-0.152588	-0.183105	-0.0610352
0.793	-0.0610352	-0.335693	0
0.794	-0.0305176	-0.0305176	0.244141
0.795	-0.152588	0	0
0.796	-0.335693	-0.12207	0.305176
0.797	-0.396729	-0.12207	0.0610352
0.798	-0.183105	-0.12207	-0.183105
0.799	-0.213623	0.0610352	-0.0610352
0.8	-0.183105	-0.12207	0
0.801	-0.183105	-0.244141	0.244141
0.802	-0.213623	-0.244141	0.0915527
0.803	-0.12207	-0.0305176	0.396729
0.804	-0.457764	-0.152588	0
0.805	-0.335693	-0.0610352	0.152588
0.806	-0.366211	-0.457764	0.0305176
0.807	-0.213623	-0.335693	-0.0610352
0.808	-0.213623	-0.396729	-0.0305176
0.809	-0.335693	-0.335693	0
0.81	-0.0305176	-0.244141	0.274658
0.811	-0.488281	-0.152588	-0.0610352
0.812	-0.488281	-0.305176	0.0915527
0.813	-0.457764	-0.274658	-0.0610352
0.814	-0.274658	-0.274658	0.0915527
0.815	-0.0610352	-0.0915527	-0.396729
0.816	0.0305176	-0.244141	-0.0610352
0.817	-0.0305176	-0.0305176	-0.0915527
0.818	0	-0.183105	0.0610352
0.819	-0.12207	-0.152588	0.0305176
0.82	-0.12207	-0.427246	0.0610352
0.821	-0.396729	-0.274658	0.12207
0.822	-0.305176	-0.305176	-0.0915527
0.823	-0.396729	-0.213623	0.152588
0.824	-0.0305176	-0.213623	0.0305176
0.825	-0.305176	-0.213623	0.12207
0.826	0.0610352	-0.183105	0.457764
0.827	-0.244141	-0.183105	0.183105
0.828	-0.0610352	-0.274658	0.366211
0.829	-0.335693	-0.183105	-0.0610352
0.83	-0.0305176	-0.244141	-0.0915527
0.831	0	-0.274658	0.0305176
0.832	0.0915527	-0.274658	-0.0610352
0.833	-0.274658	-0.0610352	0.152588
0.834	0.0610352	-0.244141	0.0305176
0.835	-0.0610352	-0.183105	0.274658
0.836	-0.213623	-0.0305176	-0.0305176
0.837	-0.183105	-0.0610352	-0.244141
0.838	-0.0305176	-0.244141	0.0610352
0.839	-0.12207	-0.0915527	-0.0610352
0.84	-0.0610352	-0.0915527	0.152588
0.841	-0.152588	-0.183105	0.244141
0.842	-0.213623	-0.518799	0.152588
0.843	-0.12207	-0.274658	0.244141
0.844	-0.183105	-0.12207	0.213623
0.845	-0.213623	-0.305176	-0.12207
0.846	-0.366211	-0.366211	0.183105
0.847	-0.305176	-0.366211	0.0305176
0.848	-0.335693	-0.0610352	0.335693
0.849	-0.305176	-0.244141	0.0915527
0.85	-0.213623	-0.274658	0.183105
0.851	-0.610352	-0.244141	-0.0610352
0.852	-0.274658	-0.244141	-0.0305176
0.853	-0.244141	-0.12207	-0.0610352
0.854	0	-0.274658	0.0915527
0.855	-0.0915527	-0.0610352	-0.0610352
0.856	0.0305176	-0.183105	0.0610352
0.857	-0.152588	-0.0610352	0.305176
0.858	-0.152588	0	-0.0305176
0.859	-0.244141	-0.0305176	0.0915527
0.86	-0.335693	-0.12207	-0.0610352
0.861	-0.305176	-0.213623	0.0305176
0.862	-0.427246	-0.0915527	0.0915527
0.863	-0.518799	-0.0610352	0.366211
0.864	-0.12207	-0.427246	0.305176
0.865	-0.244141	-0.0610352	0.0305176
0.866	-0.274658	-0.0610352	0.244141
0.867	-0.12207	-0.274658	0.335693
0.868	-0.396729	-0.0915527	0.0305176
0.869	-0.213623	-0.183105	0.152588
0.87	-0.274658	-0.0305176	0.152588
0.871	-0.152588	0.0915527	0.366211
0.872	-0.12207	-0.0915527	-0.0305176
0.873	-0.152588	-0.0915527	0.274658
0.874	-0.457764	0.0305176	0
0.875	-0.396729	-0.244141	0.152588
0.876	-0.457764	0.12207	0
0.877	-0.12207	-0.0915527	0.0915527
0.878	-0.0915527	-0.183105	0.244141
0.879	-0.0610352	-0.305176	0.335693
0.88	-0.12207	-0.335693	0.213623
0.881	-0.640869	-0.152588	0.335693
0.882	-0.457764	0.0610352	0.152588
0.883	-0.335693	-0.183105	-0.0915527
0.884	-0.152588	-0.0915527	-0.12207
0.885	0.396729	-0.152588	0.0305176
0.886	0.244141	-0.183105	0.335693
0.887	0.12207	0.0610352	0.183105
0.888	-0.0915527	-0.0610352	0.0915527
0.889	-0.366211	0.12207	-0.0915527
0.89	-0.488281	0.0305176	0.213623
0.891	-0.457764	0.0305176	-0.12207
0.892	-0.0915527	0.0610352	-0.213623
0.893	-0.12207	0.0610352	0.12207
0.894	-0.0305176	0.0915527	0.0915527
0.895	-0.335693	0.0610352	0.427246
0.896	-0.427246	-0.305176	0.12207
0.897	-0.457764	0.12207	0.12207
0.898	-0.823975	-0.0915527	0.183105
0.899	-0.366211	0	0.152588
0.9	0.0610352	-0.0610352	0
0.901	0.183105	-0.274658	0.274658
0.902	-0.0915527	-0.12207	0.0610352
0.903	-0.274658	0.0305176	0.335693
0.904	-0.305176	0.0610352	-0.0915527
0.905	-0.183105	0.152588	0.0915527
0.906	-0.213623	-0.305176	-0.152588
0.907	-0.0915527	0.0610352	0.12207
0.908	-0.244141	0.0915527	-0.305176
0.909	0.152588	-0.244141	-0.183105
0.91	0.12207	0.12207	0.12207
0.911	-0.366211	0.183105	0.183105
0.912	-0.488281	-0.0305176	0.0610352
0.913	-0.457764	0.0610352	-0.0305176
0.914	-0.274658	0.0305176	0.0915527
0.915	-0.183105	-0.0305176	0.0610352
0.916	-0.152588	-0.183105	0.213623
0.917	-0.274658	-0.0305176	0.152588
0.918	-0.244141	-0.0305176	-0.0915527
0.919	-0.0610352	-0.0610352	0.518799
0.92	-0.366211	-0.152588	-0.244141
0.921	-0.12207	-0.457764	0.12207
0.922	-0.0305176	-0.152588	0.0305176
0.923	0	0.0915527	0.0610352
0.924	0.0915527	-0.12207	-0.0610352
0.925	-0.274658	-0.213623	0.0915527
0.926	-0.335693	0.0915527	0.213623
0.927	-0.518799	0.213623	-0.0610352
0.928	-0.671387	-0.0305176	0.0915527
0.929	-0.396729	0.183105	-0.213623
0.93	-0.518799	-0.0610352	0.0915527
0.931	-0.0305176	-0.0305176	0.366211
0.932	-0.0915527	-0.0305176	0.213623
0.933	0.0915527	0.0610352	0.396729
0.934	-0.335693	-0.0915527	0.152588
0.935	-0.488281	-0.213623	0.488281
0.936	-0.396729	-0.183105	0.152588
0.937	-0.305176	0.0915527	0.213623
0.938	-0.0915527	0.0305176	-0.0610352
0.939	0.0305176	-0.366211	0.366211
0.94	-0.335693	-0.0915527	0.335693
0.941	-0.427246	0.0305176	0.427246
0.942	-0.396729	0	0.183105
0.943	-0.366211	-0.12207	0.152588
0.944	-0.335693	-0.0305176	0.0915527
0.945	0	-0.0915527	0.0305176
0.946	-0.12207	0.152588	-0.183105
0.947	-0.152588	-0.0610352	0.244141
0.948	-0.183105	0	0.0915527
0.949	-0.305176	-0.0305176	0.244141
0.95	-0.274658	-0.0305176	0.152588
0.951	-0.427246	-0.12207	0.0610352
0.952	-0.244141	-0.0915527	0.152588
0.953	-0.0305176	-0.0610352	0.0610352
0.954	0.0610352	-0.0305176	0.152588
0.955	-0.0610352	-0.396729	0.183105
0.956	0.0305176	0	0.213623
0.957	-0.213623	0	0.213623
0.958	-0.0610352	0	-0.12207
0.959	-0.335693	-0.213623	-0.0305176
0.96	-0.0305176	-0.244141	0.0610352
0.961	-0.0915527	-0.244141	-0.0305176
0.962	-0.0610352	-0.244141	0.152588
0.963	-0.244141	0	0.274658
0.964	-0.549316	0.244141	0.0915527
0.965	-0.305176	-0.183105	-0.0305176
0.966	-0.366211	-0.0610352	-0.0305176
0.967	-0.396729	-0.0915527	-0.0915527
0.968	-0.183105	-0.213623	0.0915527
0.969	0.0305176	-0.396729	0.0305176
0.97	-0.0610352	-0.427246	0.213623
0.971	-0.274658	-0.244141	0.12207
0.972	-0.305176	-0.213623	0.244141
0.973	-0.457764	0	0.0305176
0.974	-0.366211	-0.0915527	0.152588
0.975	-0.579834	-0.213623	0.0915527
0.976	-0.213623	-0.274658	0.0915527
0.977	-0.12207	-0.305176	-0.335693
0.978	-0.0915527	-0.12207	0.183105
0.979	-0.213623	0.0610352	0
0.98	-0.305176	-0.152588	-0.0915527
0.981	-0.396729	-0.152588	-0.152588
0.982	-0.366211	-0.213623	0.0610352
0.983	-0.213623	-0.213623	-0.0305176
0.984	-0.152588	-0.0915527	-0.0915527
0.985	-0.152588	-0.152588	0.244141
0.986	0.0305176	0.0305176	0.305176
0.987	-0.213623	0	0.152588
0.988	-0.366211	-0.0915527	0.213623
0.989	-0.488281	-0.213623	0.152588
0.99	-0.335693	-0.213623	-0.12207
0.991	-0.12207	-0.213623	0.488281
0.992	0	-0.274658	-0.0610352
0.993	-0.152588	-0.244141	0.305176
0.994	-0.305176	-0.12207	0.305176
0.995	-0.305176	-0.0915527	0.183105
0.996	-0.183105	0.12207	-0.0915527
0.997	-0.152588	-0.0915527	0.152588
0.998	-0.0915527	-0.213623	0.244141
0.999	-0.12207	-0.0610352	-0.0610352
1	-0.213623	-0.244141	0.0915527
1.001	-0.274658	-0.0915527	0.305176
1.002	-0.396729	-0.0305176	0.0305176
1.003	-0.305176	-0.335693	0.396729
1.004	-0.12207	0.0305176	0
1.005	-0.0610352	-0.274658	0.152588
1.006	-0.274658	-0.183105	0.0610352
1.007	0.0915527	-0.213623	0.0305176
1.008	-0.0915527	-0.274658	0.335693
1.009	-0.0305176	-0.244141	0.366211
1.01	-0.213623	-0.366211	0.488281
1.011	-0.366211	-0.0915527	0.0915527
1.012	-0.244141	-0.183105	0.0610352
1.013	-0.366211	-0.305176	0.0305176
1.014	-0.213623	-0.12207	-0.305176
1.015	-0.0305176	-0.274658	0.213623
1.016	0	-0.396729	-0.0305176
1.017	0.152588	-0.0915527	0.305176
1.018	-0.366211	-0.305176	0.12207
1.019	-0.213623	-0.305176	0.0610352
1.02	-0.213623	-0.457764	0.0305176
1.021	-0.274658	-0.305176	0.0915527
1.022	-0.12207	-0.183105	0.0915527
1.023	-0.305176	-0.213623	-0.0305176
1.024	-0.0305176	-0.305176	0.335693
1.025	-0.274658	-0.213623	0.183105
1.026	-0.366211	-0.213623	0.244141
1.027	-0.366211	0	0.0610352
1.028	-0.0610352	-0.183105	0.244141
1.029	-0.0915527	-0.427246	0.0610352
1.03	-0.0305176	-0.183105	-0.0305176
1.031	-0.305176	-0.335693	0.183105
1.032	0.12207	-0.152588	0.183105
1.033	-0.213623	0.0610352	0.183105
1.034	-0.152588	-0.12207	0.213623
1.035	-0.274658	-0.12207	0
1.036	-0.305176	0.0305176	0.0305176
1.037	0.183105	-0.183105	-0.305176
1.038	0.152588	-0.335693	-0.0305176
1.039	-0.0305176	-0.152588	0.0305176
1.04	-0.0915527	0	0.12207
1.041	-0.305176	-0.0610352	0.12207
1.042	-0.335693	-0.0305176	0.183105
1.043	-0.12207	-0.457764	0.366211
1.044	-0.274658	0	-0.152588
1.045	-0.274658	-0.366211	0.183105
1.046	-0.0915527	-0.0305176	0.0915527
1.047	0.0305176	-0.213623	0.305176
1.048	-0.244141	-0.274658	0.0915527
1.049	-0.396729	-0.335693	0.152588
1.05	-0.610352	-0.0305176	-0.12207
1.051	-0.305176	-0.213623	0.12207
1.052	-0.274658	-0.244141	0.183105
1.053	-0.183105	-0.305176	0.12207
1.054	-0.274658	-0.0915527	-0.0610352
1.055	-0.0915527	-0.0610352	0.335693
1.056	-0.335693	-0.0610352	0.0915527
1.057	-0.427246	-0.0305176	-0.0305176
1.058	-0.366211	-0.12207	0.183105
1.059	-0.366211	-0.183105	-0.183105
1.06	-0.488281	-0.213623	0.152588
1.061	-0.0610352	-0.152588	-0.244141
1.062	0.0610352	-0.152588	0.396729
1.063	-0.396729	-0.0305176	0.305176
1.064	-0.457764	-0.0305176	0.183105
1.065	-0.396729	-0.213623	0.183105
1.066	-0.366211	-0.213623	0.305176
1.067	-0.305176	-0.152588	0.213623
1.068	-0.305176	-0.213623	0.213623
1.069	-0.274658	-0.183105	0.12207
1.07	-0.244141	-0.12207	0.274658
1.071	-0.335693	-0.0915527	0.396729
1.072	-0.518799	-0.0915527	0.396729
1.073	-0.305176	-0.12207	0.12207
1.074	-0.0305176	-0.213623	-0.0610352
1.075	-0.274658	-0.0610352	0.0610352
1.076	-0.0915527	0.0305176	0.0305176
1.077	0.152588	0	0
1.078	0.0610352	0.305176	0.213623
1.079	0.0305176	-0.213623	0.305176
1.08	-0.488281	-0.183105	0.213623
1.081	-0.610352	-0.305176	0.244141
1.082	-0.335693	-0.305176	0.152588
1.083	-0.12207	-0.213623	0.12207
1.084	-0.213623	-0.0915527	0.366211
1.085	-0.0610352	-0.244141	0.305176
1.086	0.183105	-0.305176	0.183105
1.087	-0.183105	-0.0610352	0.457764
1.088	-0.335693	0	0
1.089	-0.0915527	-0.183105	0.335693
1.09	-0.12207	-0.305176	-0.0915527
1.091	-0.244141	-0.0305176	0.335693
1.092	-0.0915527	-0.0305176	0.0305176
1.093	-0.305176	-0.0915527	0.244141
1.094	-0.305176	-0.0305176	0.396729
1.095	-0.457764	-0.0305176	0.152588
1.096	-0.152588	-0.0305176	0.244141
1.097	-0.0915527	-0.0915527	-0.0610352
1.098	0	-0.0915527	0.152588
1.099	-0.152588	-0.213623	-0.213623
1.1	0.0305176	-0.152588	0.0305176
1.101	-0.213623	-0.0305176	0.305176
1.102	-0.305176	-0.0305176	0.0915527
1.103	-0.152588	-0.0610352	0.244141
1.104	-0.152588	-0.183105	-0.183105
1.105	-0.0610352	-0.213623	-0.0915527
1.106	-0.183105	-0.12207	0.274658
1.107	-0.183105	-0.12207	-0.213623
1.108	-0.305176	-0.12207	-0.0305176
1.109	-0.244141	-0.0915527	0.183105
1.11	-0.335693	-0.12207	0.152588
1.111	-0.488281	0.244141	-0.0610352
1.112	-0.213623	-0.183105	0.213623
1.113	-0.518799	-0.0610352	0.244141
1.114	0	-0.0305176	0.0915527
1.115	-0.305176	-0.0610352	0.0915527
1.116	-0.335693	-0.0610352	0.183105
1.117	-0.610352	0.366211	0
1.118	-0.671387	0.0305176	0.12207
1.119	-0.366211	-0.274658	0.213623
1.12	-0.244141	-0.305176	0.0305176
1.121	-0.335693	-0.274658	0.244141
1.122	-0.12207	-0.274658	0
1.123	-0.457764	-0.152588	0.152588
1.124	-0.457764	-0.0305176	0.12207
1.125	-0.335693	-0.0610352	0.152588
1.126	-0.274658	-0.305176	-0.183105
1.127	-0.518799	-0.213623	0.12207
1.128	-0.579834	-0.12207	0.0305176
1.129	-0.396729	-0.12207	-0.152588
1.13	-0.335693	-0.183105	-0.274658
1.131	-0.0305176	0.213623	0.396729
1.132	-0.12207	0.183105	0.152588
1.133	-0.12207	0.12207	0.274658
1.134	-0.183105	-0.335693	0.152588
1.135	-0.640869	-0.0915527	0
1.136	-0.305176	-0.0610352	0.427246
1.137	-0.152588	-0.0915527	0.12207
1.138	-0.213623	-0.366211	0.0610352
1.139	-0.213623	-0.0610352	0.183105
1.14	-0.183105	0.0915527	0.457764
1.141	-0.366211	0.0305176	0
1.142	-0.183105	-0.12207	0.213623
1.143	-0.152588	0.0305176	0.427246
1.144	-0.335693	-0.518799	0.0305176
1.145	-0.12207	-0.213623	0.183105
1.146	-0.305176	-0.152588	-0.0610352
1.147	-0.244141	0.0610352	0.457764
1.148	-0.0915527	-0.0305176	0.183105
1.149	-0.518799	-0.152588	-0.0610352
1.15	-0.152588	-0.12207	-0.0610352
1.151	-0.518799	0	-0.0610352
1.152	-0.244141	0.0915527	0.0305176
1.153	-0.0915527	-0.12207	0.213623
1.154	-0.366211	0.0305176	0.244141
1.155	-0.305176	-0.183105	0.457764
1.156	-0.366211	-0.213623	0.213623
1.157	-0.671387	-0.366211	0.579834
1.158	-0.457764	-0.579834	0.244141
1.159	-0.305176	-0.12207	0.183105
1.16	0	-0.305176	0.274658
1.161	-0.0305176	-0.274658	0.305176
1.162	0.335693	-0.152588	0.427246
1.163	-0.0915527	-0.213623	0.213623
1.164	-0.0915527	-0.0305176	0.0915527
1.165	-0.244141	-0.244141	0.0610352
1.166	-0.579834	-0.457764	0.12207
1.167	-0.488281	-0.12207	0.0305176
1.168	-0.152588	-0.0610352	-0.0610352
1.169	-0.12207	-0.335693	-0.213623
1.17	0	0.0610352	0.0915527
1.171	0.0305176	-0.213623	-0.0305176
1.172	-0.488281	-0.366211	0.0610352
1.173	-0.366211	-0.213623	0.12207
1.174	-0.427246	-0.12207	-0.0610352
1.175	-0.0915527	-0.274658	0.12207
1.176	-0.12207	-0.0305176	0.0305176
1.177	-0.274658	-0.0610352	0.274658
1.178	-0.274658	-0.305176	0.457764
1.179	-0.396729	-0.366211	0.549316
1.18	-0.579834	-0.366211	0.244141
1.181	-0.518799	-0.305176	0.152588
1.182	-0.213623	-0.274658	0.183105
1.183	-0.12207	-0.0305176	-0.12207
1.184	0	-0.0610352	0.183105
1.185	-0.12207	0.0915527	0
1.186	-0.274658	-0.0305176	-0.0915527
1.187	-0.335693	-0.213623	-0.183105
1.188	-0.335693	0.0305176	0.152588
1.189	-0.152588	-0.152588	-0.0610352
1.19	-0.427246	0.0610352	0
1.191	-0.213623	-0.0305176	0.183105
1.192	-0.244141	-0.152588	0.0610352
1.193	-0.366211	-0.12207	0.457764
1.194	-0.305176	-0.213623	0.0915527
1.195	-0.457764	-0.244141	0
1.196	-0.213623	-0.427246	0.213623
1.197	-0.244141	-0.305176	-0.213623
1.198	-0.305176	-0.213623	0.0915527
1.199	0.0915527	-0.366211	0.0610352
1.2	-0.0610352	0.0610352	0.457764
1.201	-0.12207	0.0610352	0.0915527
1.202	-0.12207	-0.12207	0.427246
1.203	-0.305176	0.0305176	0.0915527
1.204	-0.183105	-0.0305176	0.183105
1.205	0.152588	-0.305176	-0.213623
1.206	0.152588	-0.152588	0.0915527
1.207	-0.0610352	0	0.0305176
1.208	0	0.0305176	0.152588
1.209	-0.183105	-0.0305176	0.366211
1.21	-0.0610352	-0.183105	0.213623
1.211	-0.0610352	-0.244141	0.366211
1.212	-0.366211	-0.335693	0.183105
1.213	-0.213623	-0.366211	0.183105
1.214	-0.335693	-0.183105	0.0305176
1.215	0	-0.244141	0.457764
1.216	-0.152588	-0.335693	0.183105
1.217	-0.396729	-0.274658	-0.152588
1.218	-0.427246	-0.152588	0.213623
1.219	-0.518799	0	-0.0305176
1.22	-0.366211	-0.0915527	-0.12207
1.221	-0.335693	-0.274658	-0.0305176
1.222	-0.274658	-0.0610352	0.12207
1.223	-0.0915527	0.183105	0.488281
1.224	0.0305176	-0.0610352	0.305176
1.225	-0.152588	-0.0610352	0.427246
1.226	-0.457764	-0.213623	0.0915527
1.227	-0.305176	-0.274658	0.244141
1.228	-0.12207	-0.213623	0.335693
1.229	0.0610352	-0.0305176	0.366211
1.23	0.0610352	-0.12207	0.213623
1.231	0.152588	0.0915527	0.12207
1.232	-0.305176	-0.152588	-0.0915527
1.233	-0.183105	-0.0305176	0.183105
1.234	-0.0305176	-0.0915527	0.335693
1.235	-0.0915527	0	0.12207
1.236	-0.183105	-0.152588	0.0305176
1.237	0	-0.0610352	0.274658
1.238	-0.0915527	0.152588	-0.0610352
1.239	-0.335693	0	0.12207
1.24	-0.579834	-0.12207	-0.0305176
1.241	-0.579834	-0.0610352	-0.274658
1.242	-0.396729	-0.244141	-0.0305176
1.243	-0.427246	0.0305176	-0.12207
1.244	-0.213623	0.0305176	-0.0305176
1.245	0	-0.0915527	0.0610352
1.246	-0.0305176	-0.335693	0
1.247	-0.457764	0.213623	0.0305176
1.248	-0.335693	0.0915527	0.366211
1.249	-0.457764	-0.12207	0.0915527
1.25	-0.518799	-0.183105	0.396729
1.251	0.0610352	-0.152588	-0.183105
1.252	0.152588	-0.183105	0.366211
1.253	0.152588	0.213623	-0.0305176
1.254	-0.0305176	-0.244141	0.488281
1.255	-0.518799	0.152588	0.0610352
1.256	-0.305176	-0.213623	0.12207
1.257	-0.457764	-0.0915527	0.183105
1.258	-0.396729	0.152588	-0.152588
1.259	-0.305176	-0.0915527	0.213623
1.26	-0.579834	0	-0.12207
1.261	-0.152588	-0.183105	0
1.262	-0.518799	-0.183105	0.183105
1.263	-0.640869	0.0305176	0.274658
1.264	-0.671387	-0.12207	0.396729
1.265	-0.457764	-0.12207	0.183105
1.266	-0.12207	-0.12207	0.213623
1.267	-0.0915527	0.0915527	0.152588
1.268	0	0	0.0915527
1.269	0.0610352	-0.0610352	0.579834
1.27	-0.152588	-0.335693	0.274658
1.271	-0.457764	-0.274658	0.396729
1.272	-0.427246	-0.0610352	0.0610352
1.273	-0.549316	-0.0915527	0.244141
1.274	-0.12207	-0.0610352	-0.12207
1.275	-0.152588	-0.0915527	-0.0915527
1.276	0.0610352	0	0.0610352
1.277	-0.183105	0.0610352	0.305176
1.278	-0.640869	0.305176	0.244141
1.279	-0.549316	0.0305176	0.0915527
1.28	-0.610352	-0.0305176	0.152588
1.281	-0.366211	-0.0305176	-0.0305176
1.282	-0.335693	0.152588	-0.0915527
1.283	-0.305176	-0.152588	0.0915527
1.284	-0.274658	-0.213623	0.396729
1.285	-0.305176	-0.335693	0.366211
1.286	-0.244141	-0.213623	0.152588
1.287	-0.274658	-0.0305176	0.0915527
1.288	-0.244141	0.12207	-0.183105
1.289	-0.274658	-0.213623	0.152588
1.29	-0.274658	-0.152588	0
1.291	-0.213623	-0.0610352	0.244141
1.292	-0.0610352	0.0305176	0.366211
1.293	-0.183105	0.0305176	0.305176
1.294	-0.396729	0.0305176	0.213623
1.295	-0.366211	-0.0610352	0
1.296	-0.244141	-0.0305176	0.12207
1.297	-0.0915527	-0.0305176	0
1.298	-0.12207	-0.0305176	-0.0305176
1.299	0.0305176	-0.12207	0.183105
1.3	-0.274658	-0.12207	0.305176
1.301	-0.396729	0.152588	0.305176
1.302	-0.305176	-0.0305176	0.213623
1.303	-0.305176	-0.0305176	0.152588
1.304	-0.183105	-0.183105	0
1.305	-0.518799	-0.0915527	-0.152588
1.306	-0.366211	-0.0305176	0.0305176
1.307	-0.305176	-0.0915527	0.274658
1.308	-0.396729	0.0305176	0.396729
1.309	-0.274658	-0.152588	0.244141
1.31	-0.518799	-0.152588	-0.152588
1.311	-0.274658	-0.0305176	0.183105
1.312	-0.335693	-0.0305176	-0.183105
1.313	-0.274658	-0.152588	0.244141
1.314	-0.183105	0.0305176	-0.0610352
1.315	-0.152588	-0.213623	0.366211
1.316	-0.457764	0.0305176	0.244141
1.317	-0.305176	-0.0610352	-0.244141
1.318	-0.366211	-0.244141	0.244141
1.319	-0.427246	-0.12207	-0.12207
1.32	-0.457764	-0.183105	0.12207
1.321	-0.152588	-0.152588	0.0915527
1.322	-0.335693	-0.0305176	0.213623
1.323	-0.366211	-0.335693	0.366211
1.324	-0.152588	-0.213623	0.244141
1.325	-0.152588	-0.305176	0.305176
1.326	-0.274658	-0.213623	0
1.327	-0.305176	-0.213623	0.396729
1.328	-0.213623	-0.12207	0.0915527
1.329	-0.396729	-0.183105	-0.12207
1.33	-0.244141	-0.152588	0.213623
1.331	-0.305176	-0.0305176	-0.0610352
1.332	-0.366211	-0.0610352	0.0305176
1.333	-0.549316	-0.244141	-0.183105
1.334	-0.579834	-0.579834	0.12207
1.335	-0.12207	-0.213623	0.0915527
1.336	-0.0305176	0	-0.183105
1.337	0	-0.152588	0.244141
1.338	-0.213623	-0.12207	0.0610352
1.339	-0.427246	-0.183105	0.335693
1.34	-0.457764	-0.152588	0.244141
1.341	-0.305176	-0.335693	0.183105
1.342	-0.12207	-0.244141	0.335693
1.343	-0.0610352	-0.12207	-0.0610352
1.344	-0.12207	-0.0305176	0.213623
1.345	-0.152588	0	0.152588
1.346	-0.610352	-0.0305176	0.335693
1.347	-0.457764	-0.366211	0.396729
1.348	-0.579834	-0.274658	0.244141
1.349	-0.488281	-0.366211	0.366211
1.35	-0.274658	0	-0.0610352
1.351	0.0915527	0	-0.213623
1.352	-0.183105	-0.0915527	0.0915527
1.353	-0.488281	0.0915527	0.183105
1.354	-0.305176	-0.0305176	0.152588
1.355	-0.12207	-0.0305176	0.335693
1.356	-0.213623	-0.0305176	0
1.357	-0.12207	-0.183105	0.152588
1.358	-0.183105	-0.244141	-0.0610352
1.359	0.0305176	-0.305176	0.183105
1.36	0	-0.305176	0.274658
1.361	-0.274658	-0.213623	0.335693
1.362	-0.183105	0	0.457764
1.363	-0.213623	-0.0305176	0
1.364	-0.183105	-0.0610352	0.244141
1.365	-0.335693	0.0305176	0.244141
1.366	-0.0610352	-0.152588	0.152588
1.367	-0.0305176	-0.335693	0.183105
1.368	0	0.0305176	0.213623
1.369	0.0305176	0.0915527	0.244141
1.37	-0.793457	0	-0.0610352
1.371	-0.457764	-0.0915527	0.152588
1.372	-0.457764	-0.0305176	-0.12207
1.373	-0.335693	-0.152588	0.366211
1.374	-0.0915527	-0.0305176	-0.152588
1.375	-0.274658	0.0305176	0.152588
1.376	-0.305176	-0.152588	0.12207
1.377	-0.335693	0.0610352	0.183105
1.378	-0.396729	-0.0915527	0.183105
1.379	-0.244141	-0.0610352	0.152588
1.38	-0.274658	-0.244141	0.213623
1.381	-0.183105	-0.244141	0.274658
1.382	-0.0915527	-0.0610352	0.12207
1.383	-0.152588	-0.305176	0.335693
1.384	-0.274658	-0.12207	0.305176
1.385	-0.427246	0.183105	-0.0305176
1.386	-0.427246	-0.213623	0
1.387	-0.183105	-0.0915527	-0.0305176
1.388	-0.305176	-0.0610352	0.0305176
1.389	0.152588	0.0915527	-0.12207
1.39	0.0305176	-0.0305176	-0.0915527
1.391	-0.0305176	-0.183105	0.213623
1.392	-0.549316	-0.0610352	-0.0305176
1.393	-0.579834	-0.0915527	0.244141
1.394	-0.457764	-0.213623	-0.0610352
1.395	-0.305176	-0.274658	0.0915527
1.396	-0.305176	-0.152588	0.152588
1.397	-0.213623	-0.12207	0.152588
1.398	0	-0.518799	0.152588
1.399	-0.0915527	0.0610352	0.183105
1.4	-0.152588	0.0915527	0.457764
1.401	-0.671387	0.0610352	-0.12207
1.402	-0.610352	-0.0610352	0
1.403	-0.274658	0	-0.0305176
1.404	-0.244141	0	-0.0610352
1.405	0.213623	-0.0915527	0.213623
1.406	0.0305176	-0.183105	0.0915527
1.407	-0.152588	0.0915527	0.335693
1.408	-0.213623	0	0.12207
1.409	-0.396729	-0.0610352	0.0610352
1.41	-0.488281	-0.274658	-0.0305176
1.411	-0.335693	-0.305176	-0.0915527
1.412	-0.213623	-0.152588	0.0305176
1.413	0.0915527	-0.183105	-0.152588
1.414	-0.12207	-0.0305176	0.213623
1.415	-0.579834	-0.0915527	0.366211
1.416	-0.305176	-0.244141	0.0915527
1.417	-0.732422	-0.274658	0.152588
1.418	-0.305176	-0.610352	0.183105
1.419	-0.12207	0.0305176	0.12207
1.42	-0.0305176	-0.305176	0.213623
1.421	-0.274658	-0.427246	-0.183105
1.422	-0.274658	-0.0305176	0.335693
1.423	-0.213623	-0.0305176	0.305176
1.424	-0.183105	-0.213623	-0.0610352
1.425	-0.183105	-0.12207	0.0915527
1.426	-0.366211	-0.244141	0.213623
1.427	-0.244141	-0.0915527	0.12207
1.428	0.0610352	-0.274658	0.0610352
1.429	-0.183105	-0.183105	0.213623
1.43	-0.366211	-0.0305176	0.366211
1.431	-0.396729	-0.0610352	0.12207
1.432	-0.244141	-0.305176	0.335693
1.433	-0.274658	-0.152588	0.12207
1.434	-0.183105	-0.213623	0.305176
1.435	-0.0610352	-0.12207	-0.0305176
1.436	0.0610352	-0.274658	0.274658
1.437	-0.183105	-0.244141	0.274658
1.438	0	0.0305176	0.152588
1.439	-0.396729	-0.12207	0.213623
1.44	-0.366211	-0.0915527	0.366211
1.441	-0.305176	-0.12207	-0.244141
1.442	-0.366211	-0.152588	0.213623
1.443	-0.0305176	0.0915527	-0.12207
1.444	0.0610352	-0.0305176	0.213623
1.445	-0.152588	0.0915527	0.0915527
1.446	-0.213623	-0.152588	0.366211
1.447	-0.183105	-0.0915527	0.183105
1.448	-0.0915527	-0.213623	0.274658
1.449	-0.213623	-0.183105	0.152588
1.45	-0.0305176	-0.183105	0.0305176
1.451	0.0915527	-0.152588	0.0305176
1.452	-0.0915527	-0.213623	0.305176
1.453	-0.12207	-0.152588	0.0305176
1.454	-0.396729	-0.244141	0.457764
1.455	-0.457764	-0.213623	0.152588
1.456	-0.366211	-0.0305176	0
1.457	-0.152588	-0.152588	-0.305176
1.458	-0.152588	-0.213623	-0.0610352
1.459	-0.0610352	0	0.0915527
1.46	-0.152588	0.12207	0.0305176
1.461	-0.488281	0.12207	0.274658
1.462	-0.335693	-0.0610352	-0.0915527
1.463	-0.762939	-0.152588	-0.0305176
1.464	-0.213623	-0.12207	-0.12207
1.465	-0.183105	-0.0305176	0.213623
1.466	-0.0610352	-0.12207	-0.0610352
1.467	-0.12207	0	0.183105
1.468	-0.427246	-0.12207	0.305176
1.469	-0.274658	-0.335693	0.12207
1.47	-0.244141	-0.12207	0.183105
1.471	-0.244141	0	0.305176
1.472	-0.274658	-0.274658	-0.0305176
1.473	-0.0610352	-0.274658	0
1.474	-0.244141	-0.0305176	-0.0610352
1.475	0.0610352	0.0915527	0.213623
1.476	-0.12207	0.12207	0.0305176
1.477	-0.335693	-0.274658	0.213623
1.478	-0.396729	0	0.0610352
1.479	-0.305176	-0.0305176	0.0305176
1.48	-0.12207	0.0610352	-0.213623
1.481	-0.0610352	-0.152588	-0.12207
1.482	0.0305176	-0.244141	-0.0305176
1.483	-0.213623	-0.0305176	0.0305176
1.484	-0.396729	-0.0305176	0.305176
1.485	-0.640869	-0.0610352	0
1.486	-0.457764	-0.12207	0.274658
1.487	-0.427246	-0.244141	-0.0915527
1.488	-0.183105	-0.396729	0.213623
1.489	-0.0305176	-0.12207	0.0610352
1.49	-0.0305176	-0.0305176	0.213623
1.491	-0.152588	-0.213623	0.305176
1.492	-0.335693	-0.152588	0.0610352
1.493	-0.366211	-0.213623	0.213623
1.494	-0.213623	0.0915527	-0.0305176
1.495	-0.183105	-0.244141	0.0915527
1.496	-0.366211	-0.0305176	0.0305176
1.497	-0.396729	-0.0915527	-0.12207
1.498	-0.305176	0.0915527	0.274658
1.499	-0.183105	0.213623	0.183105
1.5	-0.183105	0.152588	0.0915527
1.501	-0.335693	-0.12207	0.152588
1.502	-0.12207	-0.0915527	0
1.503	-0.0915527	-0.213623	0.152588
1.504	0.152588	-0.244141	0.12207
1.505	0.244141	-0.244141	0.396729
1.506	-0.183105	-0.152588	0.335693
1.507	-0.244141	-0.0610352	0.0915527
1.508	-0.457764	0.0305176	0.427246
1.509	-0.183105	0	0.152588
1.51	0	-0.152588	0.244141
1.511	-0.152588	-0.213623	0.0610352
1.512	0.0305176	-0.305176	0.183105
1.513	-0.305176	-0.0610352	0.183105
1.514	-0.335693	0.0915527	0.183105
1.515	-0.518799	-0.0305176	0.518799
1.516	-0.457764	0.0305176	-0.183105
1.517	-0.488281	-0.274658	-0.0915527
1.518	-0.823975	0.0305176	0.0610352
1.519	-0.213623	0.0915527	-0.213623
1.52	-0.213623	-0.305176	0.305176
1.521	-0.305176	-0.213623	0.0610352
1.522	-0.518799	-0.152588	0.701904
1.523	-0.793457	0	0.244141
1.524	-0.579834	-0.0305176	0.274658
1.525	-0.579834	-0.0915527	-0.305176
1.526	-0.0610352	-0.274658	0
1.527	-0.0305176	-0.335693	0.366211
1.528	0.152588	-0.396729	0.0915527
1.529	-0.0915527	-0.12207	0.335693
1.53	-0.488281	0.0305176	0.396729
1.531	-0.0610352	-0.183105	0.244141
1.532	-0.213623	-0.244141	-0.244141
1.533	-0.244141	-0.274658	-0.0610352
1.534	-0.183105	0	-0.12207
1.535	0	-0.0915527	0.0610352
1.536	-0.213623	-0.152588	0.183105
1.537	-0.0610352	-0.12207	0.305176
1.538	0.0610352	0.0305176	-0.305176
1.539	-0.12207	-0.0915527	-0.0305176
1.54	-0.244141	-0.213623	-0.183105
1.541	0.0305176	-0.396729	0.274658
1.542	-0.213623	0.12207	-0.0610352
1.543	-0.0305176	-0.366211	0.12207
1.544	-0.152588	-0.244141	0.213623
1.545	-0.427246	-0.152588	0.12207
1.546	-0.518799	-0.0610352	0.12207
1.547	-0.488281	-0.152588	-0.0915527
1.548	-0.274658	-0.0610352	0.305176
1.549	-0.0915527	-0.0915527	0.152588
1.55	0	-0.0610352	0
1.551	-0.0915527	-0.213623	0.183105
1.552	-0.183105	0.0305176	-0.183105
1.553	-0.366211	0.12207	0.305176
1.554	-0.549316	0	-0.0305176
1.555	-0.793457	-0.0305176	0.0915527
1.556	-0.305176	0.0610352	0.0915527
1.557	-0.183105	-0.0915527	-0.0610352
1.558	0.183105	-0.0610352	0.12207
1.559	0.0915527	0.0610352	0.0610352
1.56	-0.274658	-0.274658	0.427246
1.561	-0.427246	-0.244141	0.274658
1.562	-0.518799	-0.213623	-0.0915527
1.563	-0.457764	-0.12207	0.335693
1.564	-0.274658	-0.0915527	0.12207
1.565	-0.12207	-0.366211	0.366211
1.566	-0.244141	-0.244141	0.0610352
1.567	-0.244141	-0.183105	0.274658
1.568	-0.366211	-0.183105	0.366211
1.569	-0.701904	-0.152588	0.152588
1.57	-0.518799	-0.274658	0.335693
1.571	-0.183105	-0.0305176	0.183105
1.572	-0.335693	0	0.366211
1.573	-0.152588	-0.0915527	-0.0305176
1.574	-0.274658	-0.0610352	0.396729
1.575	-0.213623	0.0610352	0.305176
1.576	-0.12207	-0.0915527	0.183105
1.577	-0.152588	-0.152588	0.0915527
1.578	0.0305176	-0.12207	0.12207
1.579	-0.427246	-0.152588	0.0305176
1.58	-0.183105	-0.213623	0.0915527
1.581	-0.305176	-0.213623	0.12207
1.582	-0.305176	-0.0305176	0.213623
1.583	-0.152588	0.0305176	0.213623
1.584	-0.427246	-0.213623	0.12207
1.585	-0.640869	-0.244141	0.0915527
1.586	-0.274658	-0.12207	0.183105
1.587	0.0915527	-0.366211	-0.12207
1.588	-0.0305176	-0.183105	-0.12207
1.589	-0.244141	-0.12207	0.274658
1.59	-0.274658	0.0305176	0.213623
1.591	-0.549316	0.305176	0.305176
1.592	-0.457764	-0.0610352	0.12207
1.593	-0.671387	-0.0915527	0.274658
1.594	-0.488281	-0.244141	-0.427246
1.595	-0.396729	-0.335693	0.183105
1.596	-0.0915527	-0.152588	-0.213623
1.597	-0.0305176	0.0305176	0.305176
1.598	-0.213623	0.0915527	0.0915527
1.599	-0.396729	-0.152588	0.0915527
1.6	-0.640869	-0.335693	0.244141
1.601	-0.152588	-0.152588	-0.152588
1.602	-0.12207	-0.335693	0.183105
1.603	-0.152588	-0.244141	0.0915527
1.604	-0.305176	-0.213623	-0.0610352
1.605	-0.183105	0.0915527	0.244141
1.606	-0.396729	0.244141	-0.152588
1.607	-0.335693	0.0305176	0.213623
1.608	-0.396729	0.0305176	0.183105
1.609	-0.396729	-0.0610352	0.0305176
1.61	-0.152588	0.0915527	0.0915527
1.611	-0.0305176	-0.0610352	0.0305176
1.612	-0.0915527	-0.213623	0.396729
1.613	-0.152588	-0.152588	0.213623
1.614	-0.213623	-0.0915527	0.274658
1.615	-0.305176	-0.0915527	0.244141
1.616	-0.183105	-0.0610352	0.152588
1.617	0.0915527	-0.244141	0.0915527
1.618	-0.213623	-0.213623	0
1.619	-0.0305176	-0.274658	0.183105
1.62	0	-0.244141	0.183105
1.621	-0.183105	0.0915527	0.213623
1.622	-0.640869	-0.335693	0.0915527
1.623	-0.335693	-0.152588	0.12207
1.624	-0.12207	-0.183105	0.152588
1.625	-0.244141	-0.183105	0.0915527
1.626	0.0915527	-0.183105	-0.12207
1.627	-0.0305176	-0.12207	0.213623
1.628	-0.213623	0.0610352	0.274658
1.629	-0.244141	-0.213623	0.213623
1.63	-0.640869	-0.152588	0.183105
1.631	-0.396729	-0.0305176	0.213623
1.632	-0.427246	-0.0915527	0
1.633	-0.396729	-0.0915527	0.213623
1.634	-0.244141	-0.152588	-0.0305176
1.635	-0.12207	-0.213623	0.213623
1.636	-0.183105	-0.12207	0.274658
1.637	-0.244141	-0.274658	0.305176
1.638	-0.396729	-0.0610352	0.244141
1.639	-0.396729	-0.213623	0.152588
1.64	-0.0610352	-0.244141	0.183105
1.641	-0.396729	-0.0915527	-0.12207
1.642	-0.0305176	-0.152588	0.305176
1.643	-0.366211	0.183105	0.152588
1.644	-0.152588	-0.0305176	0.213623
1.645	-0.335693	-0.0915527	0.152588
1.646	-0.244141	0	-0.0305176
1.647	-0.213623	-0.12207	0.0610352
1.648	-0.366211	-0.152588	-0.0305176
1.649	-0.244141	-0.183105	0.0610352
1.65	-0.457764	-0.12207	0.183105
1.651	-0.12207	-0.12207	0.274658
1.652	-0.396729	-0.244141	0.427246
1.653	-0.396729	-0.0305176	0.335693
1.654	-0.335693	0.0305176	0.305176
1.655	-0.274658	-0.579834	0.152588
1.656	-0.152588	-0.244141	0.183105
1.657	-0.0610352	-0.213623	0.0305176
1.658	-0.213623	-0.213623	0.0305176
1.659	-0.183105	0.152588	0.274658
1.66	-0.12207	-0.152588	0.0915527
1.661	-0.427246	-0.0305176	0.396729
1.662	-0.183105	0.0305176	-0.152588
1.663	0.0915527	0.0305176	-0.0305176
1.664	-0.0305176	-0.335693	0.0305176
1.665	0.152588	0.12207	0.0915527
1.666	-0.213623	-0.0305176	0
1.667	-0.183105	-0.12207	0.152588
1.668	-0.671387	0.0305176	0.152588
1.669	-0.305176	-0.12207	-0.0915527
1.67	-0.335693	-0.152588	0.305176
1.671	-0.518799	-0.274658	-0.0915527
1.672	-0.305176	0.0305176	0.213623
1.673	0.0610352	0.12207	0.244141
1.674	0.0305176	0.183105	0.0915527
1.675	-0.0915527	0.0915527	0.335693
1.676	-0.610352	0.0915527	0.0915527
1.677	-0.518799	-0.213623	0.213623
1.678	-0.396729	0.0610352	0.213623
1.679	-0.0915527	-0.0915527	-0.0915527
1.68	-0.12207	-0.183105	0.12207
1.681	0.0610352	-0.0610352	0.213623
1.682	-0.152588	0	0.213623
1.683	-0.213623	-0.0915527	0.183105
1.684	-0.274658	0.152588	0.0305176
1.685	0	0.0305176	0.152588
1.686	-0.0915527	-0.0610352	0.152588
1.687	-0.366211	-0.213623	-0.0915527
1.688	0.0305176	-0.305176	0.244141
1.689	-0.183105	0	0.0305176
1.69	-0.213623	-0.244141	0.274658
1.691	-0.0610352	-0.396729	0.213623
1.692	-0.366211	-0.0915527	0.152588
1.693	-0.366211	-0.213623	0.152588
1.694	-0.213623	-0.213623	-0.12207
1.695	-0.305176	0.0915527	-0.213623
1.696	-0.152588	-0.274658	0.244141
1.697	-0.152588	-0.12207	-0.244141
1.698	-0.335693	-0.183105	0.305176
1.699	-0.579834	0.0610352	-0.0305176
1.7	-0.579834	-0.0305176	0.183105
1.701	-0.0305176	-0.12207	0.213623
1.702	-0.12207	-0.12207	0.152588
1.703	0	-0.274658	-0.0305176
1.704	-0.0915527	-0.12207	0.183105
1.705	-0.0915527	-0.213623	0.396729
1.706	-0.213623	-0.0915527	0.274658
1.707	-0.0305176	-0.12207	0.183105
1.708	-0.305176	-0.183105	0.274658
1.709	-0.274658	-0.0610352	0.152588
1.71	-0.305176	-0.0915527	-0.0305176
1.711	-0.274658	-0.244141	-0.0305176
1.712	-0.366211	-0.0610352	0.152588
1.713	-0.427246	-0.335693	0.12207
1.714	-0.671387	-0.0610352	0.152588
1.715	-0.488281	-0.12207	0.0610352
1.716	-0.152588	-0.152588	0.0305176
1.717	-0.244141	-0.213623	0.366211
1.718	-0.305176	0.0610352	-0.12207
1.719	-0.152588	0	0.12207
1.72	0.0610352	0	0.213623
1.721	-0.427246	-0.0305176	0.335693
1.722	-0.640869	-0.152588	0.244141
1.723	-0.640869	-0.183105	0.183105
1.724	-0.152588	-0.0610352	0.183105
1.725	-0.335693	-0.12207	0.183105
1.726	-0.305176	-0.0915527	0.183105
1.727	-0.366211	-0.244141	0.366211
1.728	-0.366211	-0.244141	0.366211
1.729	-0.335693	0.0305176	0.274658
1.73	-0.183105	-0.274658	0.488281
1.731	-0.183105	-0.0610352	0
1.732	-0.274658	-0.12207	0.183105
1.733	-0.0915527	-0.0305176	-0.0610352
1.734	-0.244141	-0.0305176	-0.0610352
1.735	-0.274658	-0.213623	0.0305176
1.736	-0.427246	0.12207	0.12207
1.737	-0.457764	-0.152588	-0.0610352
1.738	-0.335693	0.0610352	0.0610352
1.739	-0.244141	-0.213623	-0.12207
1.74	-0.152588	-0.305176	0.0305176
1.741	-0.213623	-0.0610352	-0.0305176
1.742	-0.0305176	0.0610352	0.0610352
1.743	-0.274658	0.0610352	0.274658
1.744	-0.518799	-0.244141	0.152588
1.745	-0.549316	-0.335693	0.244141
1.746	-0.213623	-0.152588	0.0610352
1.747	-0.0915527	-0.12207	0.213623
1.748	-0.274658	-0.183105	-0.0915527
1.749	-0.0610352	-0.366211	0.305176
1.75	-0.0610352	-0.183105	0.183105
1.751	-0.366211	0.0915527	0.427246
1.752	-0.152588	0.0305176	0.0610352
1.753	-0.457764	0	0.12207
1.754	-0.183105	-0.213623	0.396729
1.755	-0.244141	-0.12207	0.305176
1.756	-0.152588	-0.0610352	-0.0610352
1.757	-0.183105	-0.12207	-0.0610352
1.758	-0.244141	0.0305176	0.457764
1.759	-0.427246	0.0305176	0.183105
1.76	-0.427246	-0.0305176	0
1.761	-0.488281	-0.0305176	0.12207
1.762	-0.396729	-0.0610352	-0.0915527
1.763	-0.335693	-0.244141	0.0305176
1.764	-0.274658	-0.335693	0.427246
1.765	-0.305176	-0.305176	0.213623
1.766	-0.335693	0.0610352	0.274658
1.767	-0.274658	-0.152588	0.488281
1.768	-0.610352	-0.0305176	0.12207
1.769	-0.335693	-0.0610352	0.0915527
1.77	-0.0305176	-0.335693	0.0915527
1.771	-0.0610352	-0.152588	0.274658
1.772	-0.335693	-0.12207	-0.0610352
1.773	-0.244141	-0.12207	0.396729
1.774	-0.457764	-0.183105	0.366211
1.775	-0.396729	-0.152588	0.152588
1.776	-0.549316	-0.0915527	0.0610352
1.777	-0.427246	-0.0305176	-0.305176
1.778	-0.152588	0	-0.152588
1.779	-0.0915527	-0.396729	-0.183105
1.78	-0.183105	-0.518799	0.335693
1.781	-0.244141	-0.152588	0.549316
1.782	-0.244141	-0.12207	0.244141
1.783	-0.396729	-0.183105	0.244141
1.784	-0.152588	-0.152588	0.0610352
1.785	-0.152588	-0.396729	0.457764
1.786	0.12207	-0.152588	0.0305176
1.787	0	-0.12207	0.183105
1.788	-0.152588	0.0305176	0.0915527
1.789	-0.427246	0.0915527	0.366211
1.79	-0.274658	0.0915527	0.0610352
1.791	-0.305176	-0.0915527	0.0915527
1.792	-0.213623	-0.0305176	0.305176
1.793	-0.0915527	-0.213623	0.244141
1.794	-0.0610352	-0.0305176	0.0305176
1.795	-0.0915527	-0.0915527	0.0915527
1.796	0	0.0915527	0.152588
1.797	-0.0915527	0.0915527	0.12207
1.798	-0.213623	-0.0610352	0.152588
1.799	-0.488281	0.0305176	0.183105
1.8	-0.305176	-0.305176	0.244141
1.801	-0.244141	-0.274658	0.396729
1.802	-0.0610352	-0.12207	0.0610352
1.803	-0.274658	-0.335693	0.457764
1.804	-0.274658	-0.12207	0.335693
1.805	-0.213623	0	0.213623
1.806	-0.518799	0.152588	-0.0305176
1.807	-0.152588	-0.183105	0.213623
1.808	-0.335693	-0.152588	0.0915527
1.809	-0.213623	-0.12207	0.0305176
1.81	0	-0.305176	-0.0305176
1.811	-0.0610352	-0.0610352	0.305176
1.812	-0.274658	0.335693	0.0915527
1.813	-0.335693	-0.152588	0.183105
1.814	-0.305176	0	0.274658
1.815	-0.152588	-0.0610352	0.0305176
1.816	-0.427246	-0.0305176	0.183105
1.817	-0.0610352	-0.12207	0.0305176
1.818	-0.244141	-0.0915527	0.183105
1.819	0.0915527	-0.12207	0.396729
1.82	-0.12207	0.0610352	0.183105
1.821	-0.457764	-0.152588	0.335693
1.822	-0.427246	-0.305176	0
1.823	-0.274658	-0.457764	0.0305176
1.824	-0.549316	0.0915527	-0.12207
1.825	-0.335693	-0.0915527	-0.274658
1.826	-0.457764	-0.0305176	0.244141
1.827	-0.183105	0.0305176	0.152588
1.828	-0.274658	-0.274658	0.0305176
1.829	-0.488281	-0.152588	0.183105
1.83	-0.396729	-0.0610352	0.0305176
1.831	-0.427246	-0.0915527	0
1.832	-0.244141	-0.152588	-0.0915527
1.833	0	-0.183105	0.213623
1.834	-0.244141	-0.0610352	0.12207
1.835	-0.183105	-0.12207	0.152588
1.836	-0.305176	-0.0305176	0.244141
1.837	-0.244141	-0.0610352	0.0915527
1.838	-0.0915527	-0.183105	0.457764
1.839	-0.183105	-0.12207	-0.0305176
1.84	-0.335693	-0.305176	0.0915527
1.841	-0.12207	-0.274658	0.152588
1.842	-0.0305176	-0.335693	0.213623
1.843	-0.213623	-0.0305176	0.213623
1.844	-0.457764	-0.244141	0.0915527
1.845	-0.518799	-0.183105	0.366211
1.846	-0.335693	-0.12207	0.488281
1.847	-0.305176	-0.0915527	-0.12207
1.848	-0.0915527	-0.0610352	-0.0305176
1.849	-0.335693	-0.0610352	0.0305176
1.85	-0.335693	-0.0915527	0.244141
1.851	-0.488281	0.152588	0.152588
1.852	-0.335693	-0.152588	0.274658
1.853	-0.457764	-0.0305176	0.0610352
1.854	-0.213623	-0.0610352	0.183105
1.855	0.0305176	-0.366211	0
1.856	-0.0305176	-0.0915527	0.213623
1.857	-0.213623	0.0305176	0.335693
1.858	-0.274658	-0.12207	0.335693
1.859	-0.396729	-0.12207	0.305176
1.86	-0.427246	-0.0610352	0.0305176
1.861	-0.335693	-0.0305176	-0.0305176
1.862	0	-0.12207	0.0915527
1.863	0.0915527	-0.274658	-0.152588
1.864	0	-0.12207	0.213623
1.865	0.0305176	-0.0305176	0.0915527
1.866	-0.427246	0	0.0305176
1.867	-0.152588	-0.0305176	0.244141
1.868	-0.183105	0.0610352	-0.152588
1.869	-0.396729	0.0915527	-0.0305176
1.87	-0.183105	-0.152588	-0.0610352
1.871	-0.183105	-0.396729	0.0305176
1.872	-0.12207	-0.0915527	0.0915527
1.873	-0.335693	-0.12207	0.0305176
1.874	-0.518799	-0.0915527	0.244141
1.875	-0.549316	-0.12207	-0.0915527
1.876	-0.305176	-0.12207	0.274658
1.877	-0.244141	-0.183105	0.213623
1.878	-0.244141	-0.0915527	0.213623
1.879	0.0915527	-0.152588	0.488281
1.88	-0.12207	0	-0.0305176
1.881	-0.0915527	-0.152588	0.427246
1.882	-0.274658	-0.0915527	-0.0305176
1.883	-0.518799	-0.152588	0.152588
1.884	-0.213623	-0.244141	-0.12207
1.885	-0.366211	-0.183105	0
1.886	-0.335693	0.0305176	0.0915527
1.887	-0.152588	0.0610352	-0.0915527
1.888	0.0915527	-0.183105	0.0305176
1.889	-0.244141	0	0.244141
1.89	-0.213623	-0.12207	0.152588
1.891	-0.427246	-0.0915527	0.274658
1.892	-0.152588	-0.152588	-0.0610352
1.893	-0.0305176	-0.427246	0.274658
1.894	-0.0610352	-0.12207	0.0915527
1.895	0.0305176	-0.213623	0.305176
1.896	-0.305176	-0.152588	0.244141
1.897	-0.427246	-0.0305176	0.183105
1.898	-0.366211	-0.183105	-0.0305176
1.899	0	0.0305176	-0.0305176
1.9	-0.183105	-0.274658	0.244141
1.901	-0.0915527	-0.274658	0.152588
1.902	-0.152588	-0.12207	0.0305176
1.903	-0.0610352	0.0305176	0.0610352
1.904	-0.0610352	-0.366211	-0.0610352
1.905	-0.396729	-0.0305176	0.305176
1.906	-0.396729	-0.0915527	0.183105
1.907	-0.640869	-0.0610352	0.152588
1.908	-0.427246	0.0610352	0.0305176
1.909	0	-0.0305176	-0.0915527
1.91	-0.12207	0.0305176	0.152588
1.911	-0.183105	0.12207	0.274658
1.912	-0.305176	-0.183105	0.183105
1.913	-0.244141	-0.183105	0.488281
1.914	-0.183105	-0.0915527	0.274658
1.915	-0.244141	-0.0915527	0.213623
1.916	-0.0915527	0.0305176	-0.0305176
1.917	0.0610352	-0.579834	0.488281
1.918	-0.274658	0.152588	0
1.919	-0.0610352	-0.366211	0.366211
1.92	-0.518799	0.305176	0.213623
1.921	-0.12207	-0.305176	0.152588
1.922	-0.183105	-0.0305176	0.183105
1.923	-0.701904	-0.0305176	0.0610352
1.924	0.152588	0	0.0610352
1.925	-0.213623	0.0915527	-0.335693
1.926	0.0610352	-0.0305176	0.152588
1.927	-0.274658	-0.213623	0.457764
1.928	-0.518799	0.0305176	-0.152588
1.929	-0.274658	-0.0305176	0.274658
1.93	-0.640869	-0.213623	0.396729
1.931	-0.183105	-0.335693	0.213623
1.932	-0.0610352	-0.396729	0.183105
1.933	-0.396729	-0.610352	0.274658
1.934	-0.12207	0.305176	0.427246
1.935	-0.427246	0.0915527	0.244141
1.936	-0.610352	0	0.152588
1.937	-0.244141	0	-0.0305176
1.938	-0.0305176	0.0610352	0.244141
1.939	-0.12207	0.0305176	0.0915527
1.94	-0.0305176	-0.274658	-0.152588
1.941	-0.366211	-0.244141	0.305176
1.942	-0.457764	0.0305176	0.152588
1.943	-0.671387	0.0915527	0.366211
1.944	-0.396729	-0.213623	0.0305176
1.945	-0.488281	-0.244141	0.183105
1.946	-0.152588	-0.274658	0.152588
1.947	-0.244141	-0.0610352	-0.0305176
1.948	-0.0915527	-0.0305176	0.396729
1.949	-0.12207	-0.12207	0.12207
1.95	-0.335693	-0.213623	0.213623
1.951	-0.274658	-0.0915527	0.152588
1.952	-0.488281	-0.244141	0.335693
1.953	-0.488281	-0.0915527	0.0915527
1.954	-0.335693	-0.152588	0.0305176
1.955	-0.274658	-0.274658	0.152588
1.956	-0.152588	-0.274658	0
1.957	-0.396729	0.0610352	0.152588
1.958	-0.183105	0.0305176	0.244141
1.959	-0.396729	-0.0610352	-0.12207
1.96	-0.427246	-0.213623	0.335693
1.961	-0.305176	-0.0915527	-0.0610352
1.962	-0.213623	-0.0305176	-0.152588
1.963	0.152588	0.0305176	0.213623
1.964	-0.274658	0	0.183105
1.965	-0.335693	-0.244141	0.244141
1.966	-0.579834	-0.213623	0.0915527
1.967	-0.427246	-0.335693	0.396729
1.968	-0.305176	-0.305176	0.335693
1.969	-0.457764	-0.305176	-0.0610352
1.97	-0.12207	-0.335693	0.152588
1.971	-0.183105	-0.213623	-0.0915527
1.972	-0.0305176	0.183105	0.366211
1.973	-0.640869	0.152588	-0.0305176
1.974	-0.12207	-0.244141	0.0610352
1.975	-0.579834	-0.0610352	-0.0610352
1.976	-0.549316	-0.335693	-0.0305176
1.977	-0.457764	-0.396729	0.12207
1.978	0.0305176	-0.152588	-0.0305176
1.979	-0.0305176	-0.152588	0.12207
1.98	-0.305176	0.213623	0.0915527
1.981	-0.152588	0.0915527	-0.274658
1.982	-0.549316	-0.0305176	0.152588
1.983	-0.305176	-0.183105	0.183105
1.984	-0.0610352	-0.0915527	0.335693
1.985	-0.12207	-0.12207	0.152588
1.986	0.0305176	-0.12207	0.274658
1.987	0	-0.0915527	0.0610352
1.988	-0.152588	-0.152588	0.427246
1.989	-0.335693	-0.183105	0.274658
1.99	-0.488281	0	0.0610352
1.991	-0.457764	-0.0305176	0.12207
1.992	-0.305176	-0.213623	0.0610352
1.993	-0.244141	-0.244141	0.0915527
1.994	0.0610352	-0.244141	0.183105
1.995	-0.0915527	-0.0305176	0.396729
1.996	-0.396729	-0.335693	0.244141
1.997	-0.183105	-0.0915527	0.213623
1.998	-0.335693	0.0305176	0
1.999	-0.305176	-0.12207	0.274658
2	-0.183105	-0.274658	-0.0610352
2.001	-0.183105	-0.12207	0.0305176
2.002	-0.335693	-0.213623	0.12207
2.003	-0.183105	0.0305176	0.366211
2.004	-0.457764	-0.12207	0.366211
2.005	-0.488281	-0.244141	0.305176
2.006	-0.335693	-0.244141	0.152588
2.007	-0.366211	-0.396729	0.305176
2.008	-0.152588	-0.183105	0.213623
2.009	-0.0610352	-0.12207	0.183105
2.01	-0.0915527	-0.183105	0.305176
2.011	0.0305176	0.0305176	0.274658
2.012	-0.335693	-0.0915527	0.305176
2.013	-0.366211	0.0915527	0.12207
2.014	-0.427246	-0.12207	0.0305176
2.015	-0.488281	-0.305176	-0.0915527
2.016	0.12207	-0.244141	0.183105
2.017	-0.0915527	-0.0915527	0.213623
2.018	0.152588	-0.152588	0.305176
2.019	-0.396729	-0.213623	0.274658
2.02	-0.457764	-0.244141	0.427246
2.021	-0.152588	-0.183105	-0.12207
2.022	0.152588	-0.244141	0.244141
2.023	-0.274658	-0.244141	0.183105
2.024	0.152588	-0.366211	-0.0610352
2.025	-0.0305176	-0.12207	0.183105
2.026	-0.152588	-0.152588	-0.0305176
2.027	-0.0915527	-0.274658	0.396729
2.028	-0.335693	0.0915527	0
2.029	-0.335693	-0.213623	0.305176
2.03	-0.518799	-0.152588	0.0610352
2.031	-0.183105	-0.0915527	0.152588
2.032	-0.213623	0.0915527	0.183105
2.033	-0.213623	0.0305176	0.0915527
2.034	0.0610352	-0.183105	-0.0915527
2.035	-0.305176	-0.183105	0.0915527
2.036	-0.366211	-0.152588	0.0305176
2.037	-0.274658	-0.183105	-0.0305176
2.038	-0.366211	-0.12207	0.152588
2.039	-0.335693	-0.0305176	-0.274658
2.04	0.152588	-0.213623	0.366211
2.041	-0.244141	-0.0305176	-0.0610352
2.042	-0.0915527	-0.305176	0.488281
2.043	-0.305176	-0.183105	-0.0305176
2.044	-0.366211	-0.0305176	-0.0610352
2.045	-0.244141	-0.12207	-0.12207
2.046	-0.244141	-0.244141	-0.0305176
2.047	0.12207	-0.0915527	0.274658
2.048	-0.183105	0.0915527	-0.0305176
2.049	-0.335693	-0.12207	0.457764
2.05	-0.396729	0.152588	0.244141
2.051	-0.366211	-0.0610352	0
2.052	-0.213623	-0.0610352	0
2.053	-0.396729	0.0305176	-0.152588
2.054	-0.12207	0.0305176	0.244141
2.055	-0.0305176	-0.12207	0.213623
2.056	0.335693	-0.0610352	0.488281
2.057	-0.244141	0.0915527	0.12207
2.058	0	0.152588	0.457764
2.059	-0.0915527	-0.152588	0.152588
2.06	-0.457764	-0.0915527	0.0610352
2.061	-0.427246	-0.152588	0.0915527
2.062	-0.152588	-0.0610352	0.12207
2.063	-0.12207	-0.152588	0.335693
2.064	0.0305176	-0.183105	0.671387
2.065	-0.12207	-0.0305176	0.152588
2.066	-0.244141	0.0305176	0.213623
2.067	-0.305176	-0.0305176	0.0305176
2.068	-0.274658	-0.12207	-0.0610352
2.069	-0.274658	-0.0305176	0.274658
2.07	-0.12207	0.0610352	0.305176
2.071	0	0.0915527	0.213623
2.072	-0.0305176	0.0915527	0.0610352
2.073	-0.366211	0.183105	0.274658
2.074	-0.152588	0.152588	0.335693
2.075	-0.183105	-0.0915527	0.12207
2.076	0.0610352	-0.305176	0.213623
2.077	-0.12207	0	0.183105
2.078	-0.183105	0	0.12207
2.079	-0.213623	-0.12207	0.335693
2.08	-0.457764	-0.0610352	0.213623
2.081	-0.305176	-0.0305176	0.396729
2.082	-0.183105	-0.0305176	0.0305176
2.083	-0.305176	-0.152588	-0.0610352
2.084	-0.0915527	-0.12207	-0.305176
2.085	-0.213623	-0.183105	0.0305176
2.086	-0.0305176	-0.12207	-0.12207
2.087	-0.305176	0	-0.0305176
2.088	-0.366211	0.0610352	0.183105
2.089	-0.12207	-0.12207	0.244141
2.09	-0.12207	-0.0305176	0.0305176
2.091	-0.244141	-0.0610352	0.0305176
2.092	-0.274658	-0.0915527	-0.0610352
2.093	-0.244141	-0.12207	-0.0610352
2.094	-0.366211	-0.0305176	0.366211
2.095	-0.274658	-0.0610352	0.305176
2.096	-0.305176	-0.0305176	0.152588
2.097	-0.457764	-0.12207	0.213623
2.098	-0.366211	-0.213623	0.213623
2.099	-0.427246	-0.274658	0.0610352
2.1	-0.0610352	-0.12207	0.213623
2.101	-0.152588	0.152588	0
2.102	-0.0610352	-0.0610352	0.183105
2.103	-0.0610352	-0.244141	0.183105
2.104	-0.183105	-0.12207	0.12207
2.105	-0.152588	-0.0610352	0.0305176
2.106	-0.274658	-0.213623	-0.0915527
2.107	-0.396729	-0.396729	-0.12207
2.108	-0.152588	-0.0610352	-0.0610352
2.109	-0.366211	0	-0.213623
2.11	-0.152588	-0.213623	0.366211
2.111	-0.305176	-0.0915527	0.305176
2.112	-0.366211	-0.244141	0.183105
2.113	-0.396729	-0.213623	0.183105
2.114	-0.457764	-0.183105	0.0915527
2.115	-0.183105	-0.0610352	0.213623
2.116	0	-0.0610352	0.0915527
2.117	0	-0.335693	0.396729
2.118	-0.518799	0.0305176	0.366211
2.119	-0.213623	-0.274658	0.366211
2.12	-0.305176	-0.0305176	0.0305176
2.121	-0.274658	0	0.12207
2.122	-0.244141	0.0305176	0.0305176
2.123	-0.152588	-0.12207	0.0915527
2.124	-0.0610352	-0.183105	0.183105
2.125	-0.0915527	-0.274658	0.0915527
2.126	-0.0915527	-0.152588	0.335693
2.127	0.0305176	0.0305176	0.244141
2.128	-0.305176	-0.183105	0.0305176
2.129	-0.549316	-0.213623	0.213623
2.13	-0.305176	-0.183105	0.12207
2.131	-0.213623	-0.244141	0.274658
2.132	-0.0305176	0.0305176	0.213623
2.133	-0.335693	-0.0305176	0.244141
2.134	-0.488281	-0.0305176	0.274658
2.135	-0.335693	-0.213623	-0.244141
2.136	-0.579834	-0.305176	0.610352
2.137	-0.366211	-0.244141	-0.0610352
2.138	-0.396729	-0.0610352	0.518799
2.139	-0.274658	-0.335693	0.335693
2.14	-0.152588	-0.12207	0.213623
2.141	-0.366211	-0.152588	0.183105
2.142	-0.488281	0.12207	-0.0915527
2.143	-0.274658	-0.305176	0.213623
2.144	-0.427246	0.0305176	-0.305176
2.145	-0.335693	-0.213623	0.183105
2.146	-0.213623	-0.213623	0.0915527
2.147	0.183105	-0.427246	0.244141
2.148	-0.12207	0.0305176	0.518799
2.149	-0.213623	-0.0305176	0.335693
2.15	-0.366211	-0.183105	0.0915527
2.151	-0.244141	-0.0915527	-0.0305176
2.152	-0.213623	-0.274658	0.0610352
2.153	-0.0305176	-0.0610352	0.0305176
2.154	-0.0610352	-0.0915527	0.0610352
2.155	0.152588	-0.488281	0.274658
2.156	-0.152588	-0.244141	-0.0610352
2.157	-0.396729	-0.12207	0.305176
2.158	-0.213623	0.12207	0.0305176
2.159	-0.12207	-0.0915527	0.274658
2.16	-0.213623	-0.0610352	-0.0305176
2.161	0.0915527	-0.305176	0.213623
2.162	0.0915527	-0.0305176	-0.0305176
2.163	0	-0.183105	0.12207
2.164	-0.183105	0.183105	0.274658
2.165	-0.0610352	-0.12207	-0.0305176
2.166	-0.335693	-0.244141	-0.0305176
2.167	-0.183105	-0.213623	0.0610352
2.168	-0.213623	0.0305176	-0.0610352
2.169	-0.0305176	-0.0915527	0.0610352
2.17	0.152588	-0.183105	0.0305176
2.171	0.213623	-0.305176	0.579834
2.172	0	-0.549316	0.0915527
2.173	-0.335693	-0.0915527	0.457764
2.174	-0.610352	0.0305176	0
2.175	-0.488281	-0.396729	0.213623
2.176	-0.0305176	-0.305176	0.12207
2.177	0	-0.305176	-0.0305176
2.178	-0.0915527	-0.183105	0.183105
2.179	-0.152588	0.0305176	0.0915527
2.18	-0.335693	0.152588	-0.305176
2.181	-0.0915527	-0.213623	0.0915527
2.182	-0.0915527	-0.0305176	-0.152588
2.183	0.12207	-0.0915527	0.152588
2.184	-0.0610352	0	-0.305176
2.185	0.152588	-0.396729	0.0915527
2.186	-0.274658	-0.518799	0.335693
2.187	-0.244141	0.0610352	0.183105
2.188	-0.518799	-0.0610352	0.213623
2.189	-0.244141	-0.183105	0.213623
2.19	0.0915527	-0.366211	0.244141
2.191	-0.366211	-0.427246	0.0915527
2.192	0.12207	-0.213623	-0.0305176
2.193	0.152588	-0.12207	0.152588
2.194	0	-0.213623	0.274658
2.195	0.0610352	-0.183105	0.335693
2.196	-0.427246	-0.305176	0.366211
2.197	-0.610352	-0.183105	-0.0610352
2.198	-0.427246	-0.152588	0.213623
2.199	-0.274658	-0.0610352	-0.213623
2.2	0.0915527	-0.152588	0.244141
2.201	-0.183105	-0.366211	0.0610352
2.202	-0.274658	-0.152588	0.427246
2.203	-0.0610352	-0.183105	0.244141
2.204	-0.213623	-0.396729	0.244141
2.205	0.0305176	-0.152588	0.0915527
2.206	-0.213623	-0.274658	0.0915527
2.207	-0.12207	-0.305176	0.335693
2.208	0	-0.244141	0.244141
2.209	0.0305176	0	0.12207
2.21	-0.305176	0	0.0305176
2.211	-0.518799	-0.0305176	-0.0305176
2.212	-0.366211	-0.183105	0.213623
2.213	-0.12207	-0.152588	0.0915527
2.214	-0.244141	-0.183105	0.0305176
2.215	-0.183105	-0.183105	-0.213623
2.216	0.152588	-0.396729	0.152588
2.217	-0.396729	0.0610352	0.335693
2.218	-0.183105	-0.152588	0.366211
2.219	-0.366211	-0.0610352	-0.12207
2.22	-0.335693	-0.183105	0.305176
2.221	-0.305176	-0.0305176	-0.274658
2.222	-0.274658	-0.244141	0.213623
2.223	-0.244141	-0.0305176	0.366211
2.224	-0.0305176	-0.0610352	0.213623
2.225	-0.274658	-0.335693	0.457764
2.226	-0.335693	-0.0305176	-0.0610352
2.227	-0.366211	-0.305176	0.366211
2.228	-0.457764	-0.0915527	0.0915527
2.229	-0.0915527	-0.244141	0.305176
2.23	-0.366211	-0.12207	0.244141
2.231	-0.0305176	0	0.0915527
2.232	-0.152588	-0.244141	0.366211
2.233	-0.427246	-0.12207	0.0610352
2.234	-0.183105	-0.0305176	0.152588
2.235	-0.457764	-0.0305176	0.0915527
2.236	-0.213623	-0.244141	0.12207
2.237	-0.244141	-0.335693	0.213623
2.238	-0.0305176	-0.244141	-0.244141
2.239	-0.274658	-0.335693	0.0915527
2.24	-0.610352	0.183105	0.305176
2.241	-0.488281	0.0610352	0.12207
2.242	-0.549316	-0.0305176	0.335693
2.243	-0.244141	-0.244141	-0.0305176
2.244	-0.213623	-0.274658	0.0305176
2.245	0.0305176	-0.12207	-0.0610352
2.246	-0.213623	-0.0305176	-0.0915527
2.247	-0.0915527	-0.183105	0.335693
2.248	-0.457764	-0.0305176	0.244141
2.249	-0.305176	-0.152588	0.335693
2.25	-0.457764	-0.0610352	-0.152588
2.251	0	-0.244141	0.183105
2.252	-0.0915527	-0.274658	0.0610352
2.253	-0.152588	-0.213623	-0.0915527
2.254	0.152588	-0.0915527	0.0305176
2.255	-0.183105	0	0.213623
2.256	-0.183105	0.12207	0.213623
2.257	-0.12207	-0.152588	-0.0305176
2.258	-0.457764	-0.152588	0.0915527
2.259	-0.610352	-0.305176	0
2.26	-0.518799	-0.213623	0.12207
2.261	-0.366211	-0.12207	0.183105
2.262	-0.0915527	-0.0305176	0.335693
2.263	0	-0.213623	0.213623
2.264	-0.152588	-0.0610352	-0.0610352
2.265	-0.396729	-0.0915527	0.0915527
2.266	-0.457764	0.0610352	0.305176
2.267	-0.457764	-0.0610352	0.366211
2.268	-0.396729	-0.0305176	0.183105
2.269	-0.0305176	-0.0305176	0.366211
2.27	-0.0915527	0.152588	-0.0305176
2.271	-0.427246	0.274658	-0.0305176
2.272	-0.244141	0.274658	0.183105
2.273	-0.518799	0.12207	0.0915527
2.274	-0.518799	-0.12207	0.305176
2.275	-0.335693	0.0305176	-0.0610352
2.276	-0.244141	0.0915527	0.0915527
2.277	-0.274658	0.12207	-0.244141
2.278	-0.427246	0.0305176	-0.0610352
2.279	-0.488281	-0.152588	0.396729
2.28	-0.366211	-0.0305176	0.244141
2.281	-0.518799	-0.0305176	0.335693
2.282	-0.457764	-0.12207	0.152588
2.283	-0.244141	0.0915527	0.213623
2.284	-0.12207	0.0305176	0.0915527
2.285	-0.183105	-0.0915527	0.366211
2.286	-0.457764	-0.0610352	0.640869
2.287	-0.488281	-0.0305176	0.488281
2.288	-0.396729	-0.0915527	0.488281
2.289	-0.152588	0	0.396729
2.29	-0.305176	0.0915527	-0.0305176
2.291	-0.0610352	-0.12207	0.0610352
2.292	-0.244141	0	0.152588
2.293	-0.213623	0.0610352	0.366211
2.294	-0.274658	0.213623	0.488281
2.295	-0.183105	0.183105	0.518799
2.296	-0.457764	0.0915527	0.0305176
2.297	-0.274658	0.0610352	0.274658
2.298	-0.213623	-0.0610352	-0.0610352
2.299	-0.152588	0	0.0305176
2.3	-0.152588	-0.152588	0.396729
2.301	-0.0915527	-0.213623	0.305176
2.302	-0.366211	-0.0305176	0.366211
2.303	-0.152588	-0.0610352	0.152588
2.304	-0.152588	0.0610352	0.12207
2.305	-0.335693	0	-0.0915527
2.306	-0.152588	-0.0610352	0.0915527
2.307	-0.213623	-0.183105	0.274658
2.308	-0.305176	-0.183105	0.152588
2.309	-0.305176	-0.12207	0.427246
2.31	-0.488281	-0.0915527	0.12207
2.311	-0.274658	0.244141	-0.0305176
2.312	-0.183105	0	-0.0915527
2.313	-0.152588	-0.0610352	0.0915527
2.314	-0.152588	0.0305176	0.0915527
2.315	-0.0610352	-0.0305176	-0.0610352
2.316	-0.213623	-0.0610352	0.305176
2.317	-0.244141	-0.0915527	0.366211
2.318	-0.335693	-0.0305176	0.0305176
2.319	-0.335693	-0.335693	0.0610352
2.32	0	-0.274658	0.213623
2.321	-0.305176	-0.152588	-0.0915527
2.322	-0.244141	-0.244141	0.213623
2.323	-0.0305176	-0.305176	0.244141
2.324	-0.213623	-0.396729	0.183105
2.325	-0.244141	-0.366211	0.183105
2.326	-0.427246	-0.0305176	-0.12207
2.327	-0.0610352	-0.183105	0.152588
2.328	-0.305176	-0.152588	-0.152588
2.329	0.335693	-0.396729	0.274658
2.33	-0.152588	-0.244141	0.0305176
2.331	-0.183105	-0.0305176	0.183105
2.332	-0.213623	-0.183105	0.152588
2.333	-0.244141	-0.183105	-0.0305176
2.334	-0.366211	-0.183105	0.12207
2.335	-0.183105	-0.366211	0.0610352
2.336	-0.274658	-0.183105	0
2.337	0.0915527	-0.213623	0
2.338	0.0610352	0.213623	0.183105
2.339	0.12207	-0.152588	-0.0915527
2.34	-0.274658	-0.366211	0.0305176
2.341	-0.152588	-0.274658	0.152588
2.342	-0.274658	-0.183105	0
2.343	-0.0915527	-0.152588	0.0915527
2.344	0	-0.396729	-0.12207
2.345	0.0610352	-0.244141	0.305176
2.346	0.0915527	0.0610352	-0.213623
2.347	0.213623	-0.213623	0.335693
2.348	-0.152588	-0.213623	0.0915527
2.349	-0.305176	-0.244141	0
2.35	-0.305176	-0.244141	0.213623
2.351	-0.0610352	-0.213623	0.152588
2.352	-0.0915527	-0.244141	-0.12207
2.353	-0.305176	-0.12207	-0.0305176
2.354	-0.0915527	-0.152588	0.12207
2.355	-0.183105	-0.274658	0.305176
2.356	-0.457764	-0.152588	0.335693
2.357	-0.0915527	-0.0610352	0.457764
2.358	-0.274658	-0.457764	0.549316
2.359	-0.0305176	-0.274658	0.152588
2.36	-0.183105	-0.396729	-0.274658
2.361	-0.0915527	-0.12207	0.457764
2.362	-0.0305176	-0.0305176	-0.0305176
2.363	-0.274658	-0.12207	0.152588
2.364	-0.244141	-0.0915527	0.0305176
2.365	-0.152588	-0.183105	0.0610352
2.366	-0.152588	-0.335693	0.0305176
2.367	0.0305176	-0.12207	0.183105
2.368	-0.244141	-0.213623	-0.0610352
2.369	-0.0610352	-0.0610352	0.396729
2.37	-0.12207	-0.213623	0.0915527
2.371	-0.0305176	-0.0915527	0.0610352
2.372	-0.396729	0	0.213623
2.373	-0.0305176	-0.335693	0.457764
2.374	-0.274658	-0.274658	0.183105
2.375	0	-0.213623	0.0915527
2.376	-0.305176	-0.152588	0.0915527
2.377	-0.0610352	0.213623	0.213623
2.378	0	-0.12207	0.213623
2.379	-0.640869	-0.0610352	0.274658
2.38	-0.579834	-0.12207	-0.0610352
2.381	-0.579834	-0.183105	0.305176
2.382	-0.335693	-0.244141	-0.12207
2.383	0.12207	-0.305176	0
2.384	-0.0915527	0.152588	0.0305176
2.385	-0.0305176	-0.0305176	0.12207
2.386	-0.213623	-0.12207	0.335693
2.387	-0.305176	-0.0915527	0.183105
2.388	-0.488281	-0.0305176	0.183105
2.389	-0.518799	-0.12207	-0.0305176
2.39	-0.579834	-0.305176	-0.0915527
2.391	-0.244141	-0.183105	0.274658
2.392	-0.244141	0.0915527	-0.0305176
2.393	-0.12207	0.0915527	0.305176
2.394	-0.183105	-0.0305176	0.244141
2.395	-0.457764	0.12207	-0.12207
2.396	-0.366211	-0.0915527	0.213623
2.397	-0.0915527	-0.152588	-0.0305176
2.398	-0.0610352	-0.244141	0.0915527
2.399	-0.183105	-0.244141	0.183105
2.4	0.0305176	-0.152588	0.244141
2.401	-0.549316	-0.0305176	0.244141
2.402	-0.488281	-0.0305176	0.0610352
2.403	-0.366211	0	0.183105
2.404	-0.640869	0.0915527	0.183105
2.405	-0.0915527	-0.0305176	0
2.406	-0.0610352	-0.152588	0.152588
2.407	0.0305176	-0.396729	0.274658
2.408	-0.152588	-0.0610352	0.183105
2.409	-0.335693	-0.0915527	0.427246
2.41	-0.152588	-0.12207	0.152588
2.411	-0.579834	0.0610352	0.152588
2.412	-0.427246	0.12207	0
2.413	-0.640869	0.0915527	0.274658
2.414	-0.274658	-0.12207	0
2.415	-0.152588	0.0305176	0.244141
2.416	-0.183105	-0.12207	0.0610352
2.417	-0.152588	-0.0915527	0.488281
2.418	-0.427246	0.0610352	0.274658
2.419	-0.457764	-0.0915527	0.427246
2.42	-0.610352	-0.0305176	-0.0305176
2.421	-0.335693	0.0915527	-0.152588
2.422	-0.0915527	-0.183105	0.213623
2.423	0.366211	0.183105	0.335693
2.424	-0.579834	0.0915527	0.305176
2.425	-0.732422	-0.12207	0.274658
2.426	-0.457764	-0.0915527	0.396729
2.427	-0.366211	-0.0305176	-0.0305176
2.428	-0.335693	-0.0915527	0.12207
2.429	-0.152588	0.244141	0.183105
2.43	-0.305176	-0.396729	0.12207
2.431	-0.305176	-0.0305176	0.427246
2.432	-0.335693	0.152588	0.0610352
2.433	-0.305176	0.12207	0.305176
2.434	-0.244141	0	0.183105
2.435	-0.12207	0.0305176	-0.0305176
2.436	-0.12207	-0.152588	0.0610352
2.437	-0.274658	-0.213623	0.244141
2.438	-0.335693	0.0915527	0.0915527
2.439	-0.335693	0.0610352	0.366211
2.44	-0.396729	-0.366211	0.335693
2.441	-0.366211	0.0915527	0.0915527
2.442	-0.366211	0.244141	0.213623
2.443	-0.366211	0.152588	0.244141
2.444	-0.213623	0.0610352	0.0305176
2.445	-0.274658	-0.213623	0.274658
2.446	-0.152588	0.213623	0.366211
2.447	-0.274658	-0.0305176	0.366211
2.448	-0.335693	-0.152588	0.0915527
2.449	-0.518799	0.0915527	0.213623
2.45	-0.457764	-0.213623	0.274658
2.451	-0.305176	-0.0915527	-0.244141
2.452	-0.0915527	-0.274658	0.12207
2.453	-0.0305176	0.0915527	0.335693
2.454	-0.305176	0.152588	-0.183105
2.455	-0.0915527	-0.244141	0.274658
2.456	-0.488281	0.0305176	-0.213623
2.457	-0.366211	-0.0610352	0.427246
2.458	-0.305176	-0.274658	-0.152588
2.459	-0.244141	-0.152588	0.152588
2.46	-0.335693	0.152588	0.0305176
2.461	-0.12207	-0.0610352	0.0915527
2.462	-0.305176	0.0610352	0.183105
2.463	-0.640869	0	0.12207
2.464	-0.732422	-0.183105	-0.0610352
2.465	-0.305176	0	0.244141
2.466	-0.183105	-0.244141	-0.0305176
2.467	-0.12207	-0.0305176	0.12207
2.468	0	-0.12207	-0.0610352
2.469	-0.12207	-0.0610352	0.457764
2.47	-0.396729	-0.0610352	-0.0610352
2.471	-0.366211	-0.183105	0.152588
2.472	-0.610352	-0.0610352	0.396729
2.473	-0.12207	0.0305176	0.183105
2.474	-0.213623	-0.274658	0.0305176
2.475	-0.0610352	-0.335693	-0.244141
2.476	-0.152588	-0.152588	0.183105
2.477	-0.305176	0.0610352	0
2.478	-0.366211	-0.335693	0.335693
2.479	-0.579834	-0.213623	0.244141
2.48	-0.183105	-0.152588	-0.0610352
2.481	-0.244141	-0.0305176	0
2.482	0.152588	-0.183105	0.0915527
2.483	-0.213623	-0.213623	0.0915527
2.484	-0.244141	-0.335693	0.549316
2.485	-0.488281	-0.183105	0.0305176
2.486	-0.335693	-0.335693	0.366211
2.487	-0.457764	-0.0915527	0.0915527
2.488	-0.335693	0.0305176	-0.0915527
2.489	-0.305176	-0.335693	0.0305176
2.49	-0.183105	-0.213623	0
2.491	-0.0610352	-0.274658	0.518799
2.492	-0.274658	0.152588	0.183105
2.493	-0.213623	-0.0305176	0.549316
2.494	-0.427246	-0.183105	0.12207
2.495	0.0915527	-0.0915527	0.335693
2.496	0.0610352	-0.335693	0.579834
2.497	-0.335693	-0.213623	0.579834
2.498	-0.274658	-0.12207	-0.305176
2.499	-0.0610352	0.549316	-0.0915527
2.5	0.12207	0.549316	-0.701904
2.501	-0.152588	-0.366211	0.213623
2.502	-0.762939	-0.610352	-0.183105
2.503	-0.610352	-0.396729	0.549316
2.504	-0.183105	0.366211	0.305176
2.505	0.396729	0.671387	0.183105
2.506	0.0305176	-0.213623	-0.335693
2.507	-0.0610352	-0.671387	-0.366211
2.508	-0.335693	-0.88501	-0.183105
2.509	-0.610352	0.244141	0.762939
2.51	-0.335693	0.518799	0.88501
2.511	0.183105	-0.305176	0.488281
2.512	0.152588	-0.732422	-0.366211
2.513	0.488281	-0.488281	-0.396729
2.514	0.152588	0.183105	0.366211
2.515	-0.457764	0.152588	0.823975
2.516	-1.0376	-0.549316	1.0376
2.517	-0.549316	-0.335693	-0.0305176
2.518	0.152588	0.457764	-0.88501
2.519	0.305176	0.549316	-1.64795
2.52	-0.427246	-0.366211	-0.488281
2.521	-0.793457	-1.37329	0.152588
2.522	-0.640869	-0.823975	1.2207
2.523	-0.0915527	0.732422	0.610352
2.524	0.305176	1.00708	0.335693
2.525	0.213623	-0.0305176	-1.2207
2.526	-0.152588	-1.49536	-0.640869
2.527	-0.762939	-1.19019	-0.335693
2.528	-0.396729	0.274658	1.34277
2.529	-0.0305176	0.88501	1.31226
2.53	0.12207	0	0.488281
2.531	-0.183105	-1.19019	-0.732422
2.532	-0.152588	-0.610352	-0.854492
2.533	-0.488281	0.366211	0.427246
2.534	-0.518799	0.152588	1.70898
2.535	-0.579834	-0.549316	1.06812
2.536	0.366211	-0.610352	-0.396729
2.537	0.457764	0.488281	-1.40381
2.538	0.396729	0.854492	-1.58691
2.539	-0.793457	0.213623	-0.0915527
2.54	-1.46484	-1.31226	0.335693
2.541	-0.793457	-0.823975	1.86157
2.542	0.183105	0.701904	0.793457
2.543	1.25122	1.15967	0.274658
2.544	0.213623	-0.549316	-1.70898
2.545	-0.396729	-1.77002	-0.88501
2.546	-1.58691	-0.915527	0.0305176
2.547	-0.88501	0.793457	2.19727
2.548	-0.640869	1.19019	1.19019
2.549	0.183105	-0.549316	0.640869
2.55	0.0305176	-1.61743	-1.64795
2.551	0.549316	-1.09863	-0.396729
2.552	-0.335693	0.518799	0.488281
2.553	-0.854492	0.823975	2.34985
2.554	-0.640869	-0.213623	0.732422
2.555	0.0305176	-0.396729	-0.335693
2.556	0.732422	0.488281	-1.80054
2.557	0.274658	0.946045	-1.46484
2.558	-0.732422	-0.183105	-0.335693
2.559	-1.46484	-1.12915	1.06812
2.56	-0.518799	-0.549316	1.7395
2.561	0.183105	1.25122	0.823975
2.562	0.976563	0.976563	-0.0610352
2.563	-0.396729	-0.366211	-1.52588
2.564	-0.518799	-1.49536	-0.671387
2.565	-1.28174	-0.610352	0.427246
2.566	-0.213623	0.701904	2.53296
2.567	0.183105	0.732422	1.2207
2.568	0.335693	-0.335693	0.396729
2.569	-0.518799	-0.976563	-1.64795
2.57	-0.396729	0	-0.396729
2.571	-0.457764	0.762939	0.88501
2.572	-0.427246	0.335693	1.92261
2.573	-0.305176	-0.610352	0.12207
2.574	0.274658	-0.244141	-0.640869
2.575	0.823975	0.640869	-1.77002
2.576	-0.305176	0.732422	-0.732422
2.577	-1.40381	-0.335693	-0.366211
2.578	-1.89209	-1.09863	1.49536
2.579	-0.823975	-0.396729	0.946045
2.58	0.457764	0.549316	0.854492
2.581	1.12915	0.244141	-0.671387
2.582	0.0610352	-0.854492	-1.31226
2.583	-0.88501	-1.09863	-0.244141
2.584	-1.31226	0.0305176	1.06812
2.585	-0.854492	0.823975	1.98364
2.586	0.0610352	0.457764	1.19019
2.587	0.213623	-0.823975	-0.579834
2.588	0.152588	-0.946045	-1.46484
2.589	0.213623	-0.183105	-0.0305176
2.59	-0.213623	0.488281	1.46484
2.591	-0.854492	0.244141	1.95313
2.592	-0.427246	-0.457764	-0.335693
2.593	-0.274658	0.152588	-1.12915
2.594	0.274658	0.976563	-2.47192
2.595	-0.335693	0.457764	-0.762939
2.596	-1.06812	-1.00708	0.0305176
2.597	-0.976563	-1.19019	2.0752
2.598	0	0.12207	1.12915
2.599	0.671387	1.00708	0.762939
2.6	0.0915527	0.213623	-1.34277
2.601	-0.457764	-1.28174	-1.5564
2.602	-1.19019	-1.31226	-0.579834
2.603	-0.579834	0.274658	1.67847
2.604	-0.0610352	0.823975	1.86157
2.605	0.640869	0.12207	1.0376
2.606	0.152588	-0.823975	-1.52588
2.607	-0.305176	-0.823975	-1.09863
2.608	-0.946045	0.579834	-0.305176
2.609	-0.88501	0.549316	2.01416
2.61	-0.732422	-0.274658	1.52588
2.611	0.0915527	-0.701904	-0.152588
2.612	0.793457	0.335693	-1.61743
2.613	0.701904	0.976563	-1.98364
2.614	-0.610352	0.427246	-0.396729
2.615	-1.49536	-1.2207	0.732422
2.616	-1.28174	-0.701904	1.58691
2.617	-0.0305176	0.366211	1.49536
2.618	1.34277	1.19019	0.0305176
2.619	0.396729	-0.183105	-1.28174
2.62	-0.335693	-1.64795	-1.25122
2.621	-1.46484	-1.00708	0.213623
2.622	-0.854492	0.762939	2.19727
2.623	-0.335693	1.28174	1.83105
2.624	0.152588	-0.0305176	0.549316
2.625	0.274658	-1.49536	-1.43433
2.626	0.0610352	-0.915527	-1.00708
2.627	-0.396729	0.335693	0.640869
2.628	-0.701904	0.671387	2.38037
2.629	-0.640869	-0.305176	1.0376
2.63	-0.183105	-0.305176	-0.640869
2.631	0.579834	0.732422	-2.34985
2.632	-0.183105	0.854492	-1.40381
2.633	-0.671387	-0.488281	0.0610352
2.634	-1.49536	-1.46484	1.52588
2.635	-0.274658	-0.457764	2.01416
2.636	0.701904	1.31226	0.915527
2.637	1.15967	1.0376	-0.335693
2.638	-0.12207	-0.518799	-2.01416
2.639	-1.43433	-1.80054	-0.946045
2.64	-1.43433	-0.671387	0.854492
2.641	-0.640869	1.15967	2.53296
2.642	0.427246	0.976563	1.52588
2.643	0.701904	-0.518799	0.0305176
2.644	0.335693	-1.31226	-2.19727
2.645	0.0915527	-0.274658	-0.610352
2.646	-0.854492	1.09863	0.976563
2.647	-0.701904	0.854492	2.59399
2.648	-0.701904	-0.457764	0.457764
2.649	0.640869	-0.488281	-0.671387
2.65	1.00708	0.457764	-2.56348
2.651	0.335693	0.610352	-0.640869
2.652	-0.946045	-0.213623	-0.183105
2.653	-1.61743	-1.09863	1.98364
2.654	-0.457764	-0.0610352	1.25122
2.655	0.793457	1.00708	0.823975
2.656	0.946045	0.305176	-1.40381
2.657	0.152588	-1.25122	-1.67847
2.658	-1.00708	-1.37329	-0.701904
2.659	-1.12915	-0.213623	1.58691
2.66	-0.396729	0.915527	2.22778
2.661	0.183105	0.305176	0.946045
2.662	0.152588	-1.25122	-1.06812
2.663	-0.12207	-1.31226	-1.98364
2.664	-0.183105	0.0610352	-0.457764
2.665	-0.0610352	0.549316	2.01416
2.666	-0.518799	0.152588	1.67847
2.667	0.213623	-0.915527	-0.0610352
2.668	-0.0915527	0.244141	-1.58691
2.669	0.0915527	0.854492	-2.13623
2.67	-0.946045	0.366211	-0.305176
2.671	-1.46484	-1.09863	0.244141
2.672	-1.00708	-1.2207	2.50244
2.673	0.854492	0.610352	0.946045
2.674	1.64795	1.40381	0.396729
2.675	0.762939	0	-1.80054
2.676	-0.396729	-1.25122	-1.00708
2.677	-1.89209	-0.946045	-0.213623
2.678	-1.06812	0.701904	2.13623
2.679	-0.0305176	1.2207	1.34277
2.68	1.00708	-0.244141	0.762939
2.681	0.366211	-1.58691	-1.67847
2.682	-0.274658	-0.915527	-0.762939
2.683	-0.793457	0.732422	0.213623
2.684	-1.12915	0.915527	2.31934
2.685	-0.793457	-0.244141	1.09863
2.686	0.335693	-0.823975	-0.305176
2.687	0.549316	0.0915527	-1.64795
2.688	0.488281	0.946045	-1.34277
2.689	-0.762939	-0.213623	0.0305176
2.69	-1.2207	-1.0376	1.00708
2.691	-0.823975	-1.0376	2.13623
2.692	0.274658	0.457764	0.823975
2.693	1.12915	0.427246	-0.183105
2.694	-0.0610352	-0.152588	-1.77002
2.695	-0.762939	-1.19019	-0.88501
2.696	-1.2207	-0.610352	0.518799
2.697	-0.183105	0.457764	2.04468
2.698	0.213623	0.427246	1.34277
2.699	0.183105	-0.244141	0.152588
2.7	-0.152588	-1.25122	-1.61743
2.701	-0.244141	-0.305176	-0.457764
2.702	-0.488281	0.274658	0.793457
2.703	-0.305176	-0.0915527	2.44141
2.704	-0.213623	-0.457764	0.976563
2.705	0.244141	-0.213623	-0.518799
2.706	0.366211	0.854492	-2.28882
2.707	-0.213623	1.12915	-0.671387
2.708	-1.2207	-0.305176	-0.12207
2.709	-1.49536	-1.46484	1.43433
2.71	-0.244141	-0.518799	1.43433
2.711	0.701904	0.946045	0.762939
2.712	1.19019	0.701904	-0.671387
2.713	-0.0305176	-0.457764	-1.67847
2.714	-0.823975	-1.00708	-0.518799
2.715	-1.49536	-0.152588	0.793457
2.716	-0.518799	0.854492	2.0752
2.717	0.0305176	0.305176	1.12915
2.718	0.183105	-0.579834	-0.152588
2.719	0.396729	-1.09863	-1.52588
2.72	0.488281	-0.0915527	-0.488281
2.721	0.0915527	0.671387	1.09863
2.722	-1.06812	0.396729	1.98364
2.723	-0.762939	-0.518799	0.427246
2.724	-0.152588	-0.213623	-0.976563
2.725	0.610352	0.640869	-2.19727
2.726	-0.0915527	0.640869	-0.854492
2.727	-0.732422	-0.671387	-0.274658
2.728	-1.09863	-1.46484	1.52588
2.729	-0.244141	-0.0610352	1.31226
2.73	0.854492	1.40381	0.732422
2.731	0.549316	0.946045	-1.2207
2.732	-0.0610352	-1.31226	-1.61743
2.733	-1.00708	-1.7395	-0.396729
2.734	-0.701904	-0.457764	1.34277
2.735	0.0305176	1.25122	2.10571
2.736	0.335693	0.762939	1.25122
2.737	0.0915527	-0.823975	-0.823975
2.738	-0.305176	-1.31226	-1.64795
2.739	-0.213623	-0.0610352	-0.0915527
2.74	-0.244141	0.579834	1.89209
2.741	-0.244141	0.0610352	2.31934
2.742	-0.12207	-0.701904	-0.0610352
2.743	0.488281	0.0305176	-1.52588
2.744	0.762939	1.0376	-2.56348
2.745	-0.946045	0.793457	-0.579834
2.746	-1.98364	-0.88501	0.244141
2.747	-1.67847	-1.7395	2.10571
2.748	-0.0305176	0.0305176	1.34277
2.749	1.58691	1.5564	0.335693
2.75	1.15967	0.488281	-1.67847
2.751	-0.274658	-1.46484	-1.49536
2.752	-1.95313	-1.89209	-0.579834
2.753	-1.49536	0.12207	2.34985
2.754	-0.518799	1.49536	2.41089
2.755	0.305176	0.701904	1.09863
2.756	0.518799	-1.31226	-1.34277
2.757	0.12207	-1.58691	-1.83105
2.758	-0.274658	0.213623	-0.12207
2.759	-0.610352	0.915527	2.2583
2.76	-0.823975	0.183105	2.34985
2.761	-0.762939	-0.518799	0.0305176
2.762	0.0610352	-0.213623	-1.70898
2.763	0.518799	0.762939	-2.04468
2.764	-0.152588	0.488281	-0.854492
2.765	-0.976563	-0.701904	0.762939
2.766	-1.06812	-0.915527	2.13623
2.767	0.213623	0.213623	1.49536
2.768	1.00708	1.25122	0.152588
2.769	0.366211	-0.0305176	-1.80054
2.77	-0.762939	-1.37329	-1.2207
2.771	-1.64795	-1.2207	-0.213623
2.772	-0.671387	0.274658	2.31934
2.773	0.0915527	0.915527	1.58691
2.774	0.579834	0.0610352	1.0376
2.775	-0.183105	-1.40381	-1.83105
2.776	-0.335693	-0.732422	-0.854492
2.777	-0.915527	0.427246	0.274658
2.778	-0.854492	0.549316	2.74658
2.779	-0.518799	-0.274658	0.946045
2.78	0.732422	-0.274658	-0.152588
2.781	0.854492	0.518799	-2.38037
2.782	0.12207	0.915527	-1.2207
2.783	-1.19019	-0.12207	-0.244141
2.784	-1.95313	-0.946045	1.52588
2.785	-0.88501	-0.457764	1.80054
2.786	0.427246	0.732422	1.12915
2.787	1.31226	0.488281	-0.427246
2.788	0.396729	-0.915527	-1.34277
2.789	-0.88501	-1.83105	-1.00708
2.79	-1.83105	-0.671387	1.0376
2.791	-1.25122	0.946045	2.50244
2.792	0.183105	0.396729	1.67847
2.793	0.183105	-0.671387	0.12207
2.794	0.274658	-1.49536	-1.95313
2.795	0.213623	-0.579834	-0.518799
2.796	0.12207	0.732422	0.823975
2.797	-0.640869	0.457764	2.47192
2.798	-0.823975	-0.12207	0.213623
2.799	-0.0915527	0.152588	-0.793457
2.8	0.427246	0.488281	-2.22778
2.801	-0.183105	0.579834	-0.823975
2.802	-1.00708	-0.549316	-0.152588
2.803	-0.946045	-0.823975	1.86157
2.804	0.427246	-0.0305176	1.37329
2.805	0.946045	0.823975	0.854492
2.806	0.671387	0.305176	-1.34277
2.807	-0.518799	-0.793457	-1.19019
2.808	-1.7395	-1.09863	-0.762939
2.809	-0.915527	-0.152588	1.89209
2.81	-0.244141	0.579834	1.83105
2.811	0.762939	0.0915527	1.0376
2.812	0.366211	-0.671387	-1.00708
2.813	0.0305176	-0.88501	-1.52588
2.814	-0.701904	0.518799	0.0305176
2.815	-0.732422	0.579834	1.37329
2.816	-0.793457	-0.152588	1.86157
2.817	-0.213623	-0.457764	-0.244141
2.818	0.793457	0.152588	-1.2207
2.819	0.640869	0.823975	-2.31934
2.82	-0.366211	0.274658	-0.335693
2.821	-1.61743	-0.793457	0.427246
2.822	-1.19019	-0.732422	2.13623
2.823	-0.0915527	0.366211	1.00708
2.824	1.34277	1.0376	0.579834
2.825	0.640869	-0.12207	-1.67847
2.826	-0.0915527	-1.31226	-0.854492
2.827	-1.12915	-0.915527	-0.12207
2.828	-0.88501	0.427246	2.13623
2.829	-0.488281	0.946045	1.70898
2.83	0.0915527	-0.152588	0.854492
2.831	0.0915527	-1.31226	-1.46484
2.832	0.0610352	-0.640869	-1.12915
2.833	-0.244141	0.274658	0.244141
2.834	-0.457764	0.549316	2.01416
2.835	-0.488281	-0.274658	1.40381
2.836	0.0610352	-0.488281	-0.305176
2.837	0	0.427246	-1.40381
2.838	0	0.823975	-1.40381
2.839	-0.915527	-0.0915527	-0.152588
2.84	-1.09863	-0.976563	0.946045
2.841	-0.244141	-0.732422	1.80054
2.842	0.396729	0.579834	1.19019
2.843	1.19019	1.12915	0.152588
2.844	-0.335693	-0.549316	-1.58691
2.845	-1.09863	-1.34277	-0.732422
2.846	-1.52588	-0.732422	0.12207
2.847	-0.579834	0.762939	1.80054
2.848	0.396729	0.610352	1.43433
2.849	0.610352	-0.427246	0.274658
2.85	0.12207	-1.37329	-1.58691
2.851	-0.0610352	-0.183105	-0.610352
2.852	-0.518799	0.244141	0.823975
2.853	-0.946045	0.518799	2.2583
2.854	-0.518799	-0.579834	0.640869
2.855	0.244141	-0.518799	-0.427246
2.856	0.579834	0.549316	-1.95313
2.857	0.213623	0.671387	-0.915527
2.858	-0.762939	-0.152588	0.0915527
2.859	-1.49536	-1.12915	1.09863
2.86	-0.88501	-0.427246	1.77002
2.861	0.274658	0.946045	0.518799
2.862	0.88501	0.854492	-0.305176
2.863	0.183105	-0.640869	-1.34277
2.864	-0.640869	-1.37329	-0.610352
2.865	-0.854492	-0.549316	1.0376
2.866	-0.366211	0.793457	1.64795
2.867	-0.183105	0.762939	1.31226
2.868	-0.366211	-0.305176	-0.12207
2.869	-0.0305176	-1.09863	-1.52588
2.87	0.244141	-0.427246	-0.305176
2.871	0.152588	0.427246	1.12915
2.872	-0.0610352	0.274658	2.28882
2.873	-0.274658	-0.335693	0.213623
2.874	0.183105	-0.12207	-0.854492
2.875	0.488281	0.762939	-2.28882
2.876	-0.244141	0.762939	-0.854492
2.877	-1.2207	-0.366211	-0.335693
2.878	-1.37329	-1.09863	1.70898
2.879	-0.244141	-0.0305176	1.28174
2.88	0.854492	1.2207	0.396729
2.881	1.00708	0.762939	-1.00708
2.882	-0.274658	-0.915527	-1.52588
2.883	-1.67847	-1.58691	-0.640869
2.884	-1.34277	-0.518799	1.34277
2.885	-0.457764	0.701904	1.95313
2.886	0.274658	0.549316	1.46484
2.887	0.579834	-0.793457	-0.701904
2.888	0.427246	-1.12915	-1.43433
2.889	-0.305176	-0.305176	-0.335693
2.89	-0.488281	0.549316	1.52588
2.891	-1.09863	0.244141	2.41089
2.892	-0.579834	-0.427246	-0.152588
2.893	-0.0915527	-0.0305176	-1.28174
2.894	0.610352	0.732422	-2.56348
2.895	-0.183105	0.579834	-0.915527
2.896	-1.09863	-0.976563	0.183105
2.897	-1.52588	-1.00708	1.98364
2.898	-0.396729	0.0915527	1.25122
2.899	0.88501	1.19019	0.610352
2.9	0.305176	0.366211	-1.37329
2.901	-0.12207	-1.0376	-1.40381
2.902	-1.12915	-1.37329	-0.488281
2.903	-0.671387	0.0305176	2.13623
2.904	-0.213623	1.0376	1.80054
2.905	0.396729	0.366211	1.28174
2.906	0.183105	-1.19019	-1.28174
2.907	-0.183105	-1.0376	-1.43433
2.908	-0.762939	0.213623	-0.0915527
2.909	-0.823975	0.518799	2.31934
2.91	-0.518799	-0.0305176	1.67847
2.911	0.213623	-0.427246	-0.12207
2.912	0.610352	0.305176	-1.89209
2.913	0.274658	0.976563	-2.22778
2.914	-0.88501	0.0305176	-0.396729
2.915	-1.67847	-1.28174	0.854492
2.916	-1.31226	-1.19019	2.28882
2.917	0.183105	0.549316	1.40381
2.918	1.83105	1.31226	0
2.919	0.976563	-0.335693	-1.7395
2.92	-0.457764	-1.64795	-1.25122
2.921	-1.95313	-1.28174	0.213623
2.922	-1.28174	0.701904	2.62451
2.923	-0.213623	1.15967	2.13623
2.924	0.640869	-0.152588	0.640869
2.925	0.396729	-1.58691	-1.86157
2.926	0.518799	-1.12915	-1.2207
2.927	-0.579834	0.518799	0.335693
2.928	-1.25122	1.00708	2.59399
2.929	-1.12915	-0.0610352	1.2207
2.93	-0.335693	-0.335693	-0.183105
2.931	0.88501	0.244141	-1.92261
2.932	0.244141	0.610352	-0.732422
2.933	-0.396729	-0.213623	0.152588
2.934	-1.28174	-1.12915	2.2583
2.935	-0.396729	-0.274658	2.2583
2.936	0.488281	0.88501	1.40381
2.937	0.88501	0.457764	-0.366211
2.938	-0.0305176	-0.579834	-1.52588
2.939	-0.976563	-1.12915	-0.457764
2.94	-0.946045	-0.366211	1.25122
2.941	-0.366211	0.88501	2.41089
2.942	0.244141	0.549316	1.61743
2.943	0.335693	-0.915527	0.0305176
2.944	-0.152588	-1.00708	-0.396729
2.945	-0.183105	0.335693	0.335693
2.946	-0.88501	0.610352	2.68555
2.947	-0.732422	-0.0610352	3.93677
2.948	-0.396729	-0.762939	1.19019
2.949	0.488281	0.305176	0.396729
2.95	0.915527	0.396729	-0.946045
2.951	-0.640869	0.610352	1.19019
2.952	-1.77002	-1.09863	1.64795
2.953	-1.40381	-0.732422	3.50952
2.954	0.305176	0.427246	2.31934
2.955	1.64795	1.06812	1.37329
2.956	0.88501	-0.244141	-0.488281
2.957	-0.335693	-1.12915	-0.244141
2.958	-1.09863	-0.518799	1.28174
2.959	-1.06812	0.610352	3.69263
2.96	-0.244141	0.518799	3.41797
2.961	0.244141	-0.671387	2.04468
2.962	0.640869	-1.67847	0.762939
2.963	0.762939	0.183105	1.34277
2.964	-0.0915527	1.09863	2.99072
2.965	-0.732422	-0.12207	4.27246
2.966	-0.518799	-1.70898	3.90625
2.967	0.305176	-0.640869	1.92261
2.968	0.488281	0.976563	1.12915
2.969	0.488281	1.25122	0.549316
2.97	-0.915527	-0.610352	2.56348
2.971	-1.31226	-1.61743	3.35693
2.972	-0.274658	-0.305176	4.39453
2.973	1.31226	1.00708	2.96021
2.974	1.49536	0.823975	2.19727
2.975	-0.335693	-0.701904	0.701904
2.976	-0.854492	-1.06812	2.44141
2.977	-0.854492	0.274658	3.32642
2.978	-0.0915527	0.854492	4.94385
2.979	0.427246	-0.244141	3.84521
2.98	0.579834	-1.43433	2.92969
2.981	0.640869	-0.366211	2.92969
2.982	0.335693	1.95313	3.38745
2.983	-0.579834	1.2207	5.12695
2.984	-1.00708	-1.34277	5.43213
2.985	-0.152588	-1.95313	4.42505
2.986	0.488281	-0.0305176	3.08228
2.987	1.0376	1.86157	2.68555
2.988	-0.213623	0.854492	3.08228
2.989	-0.976563	-1.00708	4.18091
2.99	-0.915527	-1.12915	4.82178
2.991	0.518799	0.610352	5.00488
2.992	1.06812	1.12915	3.60107
2.993	0.640869	-0.396729	3.54004
2.994	-0.549316	-1.80054	2.59399
2.995	-0.732422	-0.366211	4.60815
2.996	-0.518799	0.915527	4.60815
2.997	0.244141	0.427246	5.5542
2.998	0.183105	-1.2207	3.78418
2.999	0.213623	-1.37329	4.21143
3	0.335693	0.701904	4.39453
3.001	0.0610352	2.10571	6.13403
3.002	-0.457764	0.0915527	7.23267
3.003	-0.610352	-2.41089	7.2937
3.004	0.213623	-1.80054	5.21851
3.005	1.06812	1.37329	4.88281
3.006	0.762939	2.59399	3.54004
3.007	-0.671387	0	5.5542
3.008	-1.86157	-2.0752	5.82886
3.009	-0.366211	-1.28174	7.2937
3.01	0.854492	1.40381	6.073
3.011	1.67847	1.58691	4.73022
3.012	0.518799	-0.549316	3.69263
3.013	-0.732422	-1.34277	4.30298
3.014	-0.793457	0	5.88989
3.015	-0.457764	1.49536	6.89697
3.016	0.671387	0.152588	6.56128
3.017	0.213623	-1.7395	5.49316
3.018	0.152588	-1.34277	4.97437
3.019	0.244141	1.67847	6.50024
3.02	0.366211	2.99072	8.14819
3.021	-0.335693	0.152588	9.0332
3.022	-1.00708	-2.68555	8.42285
3.023	0.213623	-1.31226	6.68335
3.024	0.946045	1.86157	6.89697
3.025	0.488281	2.2583	6.10352
3.026	-0.732422	-0.640869	7.99561
3.027	-1.83105	-1.70898	7.72095
3.028	0.0915527	0.213623	8.54492
3.029	1.12915	2.19727	6.92749
3.03	1.31226	1.15967	6.10352
3.031	-0.0915527	-1.58691	5.70679
3.032	-1.12915	-1.52588	7.08008
3.033	-0.732422	0.976563	7.72095
3.034	-0.213623	1.86157	8.39233
3.035	0.518799	-0.366211	7.35474
3.036	0.0305176	-2.31934	6.74438
3.037	-0.0305176	-0.213623	7.47681
3.038	0.518799	2.86865	9.12476
3.039	-0.274658	2.2583	11.3525
3.04	-0.427246	-2.04468	11.261
3.041	-0.488281	-3.50952	10.1013
3.042	0.823975	0	8.05664
3.043	0.946045	3.02124	7.99561
3.044	-0.0305176	1.7395	8.17871
3.045	-1.37329	-1.58691	9.76563
3.046	-1.19019	-2.19727	10.4675
3.047	0.152588	0.823975	10.0708
3.048	1.5564	2.13623	7.59888
3.049	0.793457	0.12207	7.47681
3.05	-0.396729	-2.01416	6.95801
3.051	-1.12915	-0.610352	9.552
3.052	-0.305176	1.70898	10.0098
3.053	0.640869	1.2207	10.1929
3.054	-0.0305176	-1.80054	8.75854
3.055	0.0915527	-2.59399	8.39233
3.056	-0.0305176	0.579834	9.52148
3.057	0.335693	3.96729	11.7493
3.058	-0.732422	1.80054	12.7869
3.059	-1.0376	-2.62451	12.6343
3.06	-0.427246	-3.11279	10.7422
3.061	0.610352	0.946045	9.79614
3.062	0.946045	2.96021	9.70459
3.063	-0.427246	0.457764	10.8948
3.064	-1.43433	-2.34985	11.7798
3.065	-0.518799	-1.12915	12.3596
3.066	0.671387	2.0752	11.1084
3.067	1.83105	1.7395	9.12476
3.068	0.518799	-1.00708	9.12476
3.069	-0.671387	-1.89209	9.49097
3.07	-0.701904	0.427246	11.5662
3.071	-0.0915527	1.98364	11.7188
3.072	0.823975	-0.0305176	11.6272
3.073	0.335693	-2.38037	10.1624
3.074	0.305176	-1.31226	10.6506
3.075	0.579834	2.68555	12.0239
3.076	0.396729	3.66211	13.7329
3.077	-0.732422	-0.12207	14.4348
3.078	-0.915527	-3.35693	14.0381
3.079	0.213623	-1.12915	12.3596
3.08	1.00708	2.38037	12.2375
3.081	0.579834	2.19727	11.6577
3.082	-0.732422	-0.762939	13.855
3.083	-1.40381	-1.70898	13.4277
3.084	-0.244141	0.854492	14.1296
3.085	0.671387	2.01416	11.7493
3.086	0.640869	-0.12207	11.5662
3.087	-0.427246	-1.89209	11.5356
3.088	-0.976563	-0.0915527	12.97
3.089	-0.305176	2.01416	13.7024
3.09	0.0610352	1.12915	13.5803
3.091	0.12207	-1.61743	12.8784
3.092	-0.335693	-1.86157	12.085
3.093	0.12207	0.762939	13.3667
3.094	0.213623	3.78418	15.2283
3.095	-0.152588	2.28882	16.3269
3.096	-0.640869	-1.80054	16.1438
3.097	-0.427246	-2.10571	14.801
3.098	0.366211	1.37329	13.3362
3.099	0.579834	3.05176	13.7634
3.1	-0.457764	0.610352	13.8855
3.101	-1.28174	-1.89209	15.686
3.102	-0.610352	-0.0305176	15.1367
3.103	0.640869	2.41089	14.6484
3.104	1.37329	1.5564	12.4817
3.105	0.732422	-0.946045	12.8479
3.106	-0.88501	-1.12915	13.2446
3.107	-0.457764	1.28174	14.9536
3.108	-0.396729	1.92261	14.8315
3.109	0.335693	-0.518799	15.0757
3.11	-0.244141	-2.2583	13.7939
3.111	0	-0.701904	14.0381
3.112	0.488281	2.31934	15.1978
3.113	0.366211	3.87573	17.0898
3.114	-0.305176	0.854492	17.8528
3.115	-0.793457	-2.53296	17.2119
3.116	-0.366211	-2.01416	16.2354
3.117	0.274658	1.77002	14.6484
3.118	0.152588	2.56348	15.5945
3.119	-0.640869	-0.0610352	15.686
3.12	-1.5564	-1.95313	17.0898
3.121	-0.579834	0.183105	16.2964
3.122	0.427246	2.65503	15.625
3.123	0.701904	1.12915	14.0381
3.124	0.213623	-1.89209	14.4958
3.125	-0.823975	-1.19019	15.0146
3.126	0	1.92261	16.6931
3.127	0.0305176	2.38037	16.2659
3.128	0.488281	-0.854492	16.2048
3.129	-0.396729	-2.41089	14.5874
3.13	-0.0610352	-0.701904	15.8386
3.131	0	2.7771	17.1204
3.132	0.274658	3.479	19.3481
3.133	-0.549316	-0.12207	19.4092
3.134	-1.12915	-2.68555	18.7988
3.135	-0.0305176	-0.732422	16.8762
3.136	0.518799	2.47192	16.7542
3.137	0.152588	1.92261	17.0288
3.138	-1.19019	-1.52588	17.9138
3.139	-1.58691	-1.86157	18.4631
3.14	-0.183105	0.946045	17.8223
3.141	0.732422	2.59399	16.449
3.142	0.671387	0.12207	15.1062
3.143	-0.0305176	-1.80054	15.7471
3.144	-0.610352	-0.152588	16.7847
3.145	0.183105	2.04468	18.1885
3.146	0.0610352	0.640869	17.5171
3.147	0.244141	-2.04468	17.2119
3.148	-0.732422	-2.31934	16.2354
3.149	-0.0915527	0.366211	17.5781
3.15	-0.0610352	3.17383	18.9514
3.151	0.488281	2.7771	21.2402
3.152	-0.854492	-0.366211	21.1182
3.153	-1.00708	-2.56348	20.05
3.154	-0.183105	-0.854492	18.3716
3.155	0.457764	1.83105	18.7378
3.156	0.213623	1.49536	18.6768
3.157	-0.762939	-0.915527	19.8669
3.158	-0.701904	-1.2207	19.6533
3.159	0.274658	1.25122	19.3787
3.16	1.0376	2.31934	17.6697
3.161	0.488281	0.244141	17.334
3.162	-0.396729	-1.86157	17.6697
3.163	-0.610352	-0.488281	19.165
3.164	-0.0915527	1.77002	20.05
3.165	0.366211	1.2207	19.8669
3.166	0.0915527	-1.49536	18.6462
3.167	0.0305176	-2.19727	18.4326
3.168	0.12207	0.427246	20.0806
3.169	0.152588	3.60107	22.0947
3.17	0.305176	2.41089	23.1018
3.171	-0.549316	-1.43433	22.3999
3.172	-0.335693	-1.80054	21.5149
3.173	0.488281	1.00708	20.05
3.174	0.579834	2.50244	20.752
3.175	-0.12207	0.274658	20.3857
3.176	-1.19019	-1.64795	22.1558
3.177	-0.396729	-0.335693	21.637
3.178	0.305176	2.22778	21.3623
3.179	1.0376	1.49536	19.4092
3.18	0.549316	-0.915527	19.5313
3.181	-0.244141	-0.579834	20.0806
3.182	-0.0610352	1.92261	21.4539
3.183	-0.305176	1.92261	21.2402
3.184	0.0305176	-0.732422	21.1487
3.185	-0.549316	-2.04468	20.5688
3.186	0.0305176	-0.457764	20.5994
3.187	0.183105	2.34985	22.0337
3.188	0.244141	3.66211	23.9563
3.189	-0.457764	1.61743	24.5361
3.19	-0.793457	-1.28174	24.1089
3.191	-0.610352	-1.09863	22.5525
3.192	0.0610352	1.31226	22.0337
3.193	0.274658	2.0752	22.4915
3.194	-0.427246	0.213623	22.8271
3.195	-0.793457	-0.823975	24.292
3.196	-0.457764	0.946045	23.1934
3.197	0.640869	2.44141	22.7661
3.198	0.793457	1.43433	20.6604
3.199	0.335693	-0.823975	21.4844
3.2	-1.40381	-0.671387	21.5759
3.201	-0.549316	1.43433	23.7732
3.202	-0.0915527	1.83105	23.3459
3.203	0.427246	-0.0610352	22.8882
3.204	-0.183105	-1.92261	21.4233
3.205	-0.0305176	-0.12207	22.2473
3.206	0.12207	2.56348	24.0784
3.207	-0.183105	3.8147	25.7874
3.208	-1.09863	0.335693	25.8789
3.209	-1.43433	-1.70898	25.2991
3.21	-0.366211	-0.0305176	23.9868
3.211	0.640869	2.44141	24.1394
3.212	0.305176	1.86157	24.3225
3.213	-0.640869	-0.579834	24.7498
3.214	-1.09863	-0.488281	25.9094
3.215	-0.366211	1.49536	24.9939
3.216	0.457764	2.13623	24.0173
3.217	0.366211	0.0305176	22.7966
3.218	-0.0305176	-0.976563	23.2849
3.219	-0.457764	1.31226	24.5972
3.22	-0.213623	2.50244	24.8413
3.221	-0.305176	0.518799	24.9023
3.222	-0.488281	-1.37329	24.5056
3.223	-0.488281	-1.00708	24.2615
3.224	-0.12207	0.946045	25.6958
3.225	0.0915527	3.2959	27.0691
3.226	-0.274658	2.92969	28.6865
3.227	-0.762939	-0.183105	28.1067
3.228	-0.88501	-1.7395	26.6418
3.229	-0.0305176	0.610352	25.0549
3.23	0.12207	2.31934	25.7263
3.231	-0.183105	0.610352	25.5127
3.232	-0.793457	-1.34277	27.4353
3.233	-0.976563	0.0610352	26.7334
3.234	0.335693	2.7771	26.4587
3.235	0.549316	2.28882	23.9258
3.236	-0.0305176	-0.518799	24.1394
3.237	-1.00708	-1.2207	25.177
3.238	-0.640869	1.2207	27.1912
3.239	-0.396729	2.19727	27.6794
3.24	0	-0.0915527	26.7029
3.241	-0.427246	-2.13623	26.062
3.242	-0.762939	-0.671387	25.5432
3.243	0.0305176	1.92261	27.1301
3.244	-0.0915527	3.93677	28.8391
3.245	-0.488281	1.80054	29.1748
3.246	-1.2207	-1.52588	28.5034
3.247	-0.823975	-1.64795	27.0386
3.248	-0.12207	1.58691	26.062
3.249	0.213623	2.71606	27.1912
3.25	-0.366211	0.457764	27.1606
3.251	-1.25122	-1.19019	28.8696
3.252	-0.88501	0.915527	27.6489
3.253	-0.183105	2.62451	27.71
3.254	0.244141	1.0376	25.2686
3.255	-0.0915527	-1.37329	26.3367
3.256	-0.793457	-0.0305176	26.9165
3.257	-0.0610352	2.65503	28.2593
3.258	0.12207	2.13623	27.7405
3.259	0.0915527	-0.549316	27.0996
3.26	-0.518799	-1.61743	26.4893
3.261	-0.335693	0.335693	27.2217
3.262	-0.0305176	2.74658	28.7476
3.263	0.12207	3.75366	30.7007
3.264	-1.2207	1.31226	30.8533
3.265	-1.34277	-1.49536	29.8157
3.266	-0.396729	-0.335693	28.5645
3.267	0.518799	2.53296	28.2593
3.268	0.0610352	2.19727	29.8462
3.269	-0.823975	-0.457764	29.7241
3.27	-1.40381	-1.00708	30.8838
3.271	-0.549316	1.61743	29.6021
3.272	0.640869	3.2959	28.656
3.273	0.457764	0.640869	26.6113
3.274	0.0610352	-1.5564	27.4353
3.275	-0.88501	0.335693	28.5339
3.276	-0.12207	2.80762	29.48
3.277	-0.183105	1.0376	28.2593
3.278	-0.244141	-1.67847	28.2288
3.279	-0.457764	-1.52588	26.825
3.28	0.0915527	1.12915	28.2288
3.281	-0.0915527	3.2959	29.48
3.282	0.0915527	2.92969	31.4636
3.283	-1.19019	0.0610352	31.1584
3.284	-1.28174	-1.34277	30.5481
3.285	-0.457764	0.0610352	29.5105
3.286	0.457764	2.44141	29.6936
3.287	-0.0915527	1.49536	30.1514
3.288	-0.88501	-0.305176	31.0059
3.289	-0.671387	-0.366211	30.8838
3.29	-0.457764	1.92261	30.4565
3.291	0.213623	2.04468	29.2358
3.292	-0.305176	-0.335693	28.6865
3.293	-0.762939	-0.762939	29.1748
3.294	-1.06812	1.12915	30.2429
3.295	-0.457764	1.89209	30.5481
3.296	-0.427246	0.366211	30.1514
3.297	-0.671387	-1.00708	30.0293
3.298	-0.762939	-0.274658	29.541
3.299	-0.488281	0.976563	30.8533
3.3	-0.12207	2.92969	32.8979
3.301	-0.488281	2.65503	33.844
3.302	-0.671387	-0.152588	33.5388
3.303	-0.88501	-0.88501	31.8298
3.304	0.0305176	1.2207	31.1584
3.305	0.274658	2.56348	31.9519
3.306	-0.0915527	0.793457	32.074
3.307	-0.610352	-1.49536	33.3252
3.308	-0.701904	0.366211	32.6843
3.309	0.427246	2.74658	32.4707
3.31	0.88501	1.95313	29.7546
3.311	0.213623	-0.762939	30.365
3.312	-0.732422	-0.396729	30.7007
3.313	-0.335693	2.19727	32.196
3.314	-0.0915527	2.19727	32.5623
3.315	-0.0610352	-0.457764	31.8298
3.316	-0.213623	-1.64795	31.3721
3.317	-0.305176	-0.0305176	31.5247
3.318	0.244141	2.38037	33.2031
3.319	0.0915527	3.90625	34.9731
3.32	-0.457764	2.19727	35.7971
3.321	-0.915527	-0.88501	34.9731
3.322	-0.671387	-1.28174	33.5083
3.323	-0.12207	1.25122	32.7454
3.324	-0.152588	2.34985	33.5388
3.325	-0.335693	0.549316	33.4778
3.326	-1.0376	-0.762939	34.8206
3.327	-0.793457	1.00708	33.3557
3.328	0.366211	2.99072	33.02
3.329	0.427246	1.15967	31.0669
3.33	-0.427246	-0.946045	31.8604
3.331	-1.09863	-0.518799	32.3486
3.332	-0.610352	1.95313	34.2102
3.333	-0.549316	2.19727	33.6914
3.334	-0.244141	-0.396729	33.2642
3.335	-0.640869	-1.40381	32.4707
3.336	-0.366211	0.305176	32.8674
3.337	-0.183105	2.62451	35.1563
3.338	0	4.18091	37.6892
3.339	-1.19019	1.89209	38.1165
3.34	-1.34277	-1.34277	37.1094
3.341	-0.579834	-0.915527	34.79
3.342	0.396729	1.86157	34.5764
3.343	0.0915527	2.50244	35.2783
3.344	-0.671387	0.12207	35.7666
3.345	-1.49536	-1.12915	37.262
3.346	-0.823975	1.06812	35.675
3.347	0.183105	3.05176	34.8206
3.348	0.366211	1.37329	32.5012
3.349	-0.12207	-0.640869	33.1726
3.35	-1.19019	0.335693	34.6069
3.351	-0.427246	2.56348	36.3159
3.352	-0.457764	1.86157	36.0107
3.353	-0.396729	-0.823975	35.4309
3.354	-0.946045	-1.64795	34.6985
3.355	-0.335693	0.396729	35.9802
3.356	-0.0305176	3.66211	37.9028
3.357	0.0305176	4.45557	39.9475
3.358	-1.2207	1.37329	39.0625
3.359	-1.89209	-1.40381	38.0554
3.36	-0.946045	-0.183105	36.2549
3.361	0.183105	2.04468	36.8042
3.362	0.152588	1.77002	37.1399
3.363	-0.640869	-0.0915527	38.5132
3.364	-0.915527	0.0915527	38.5132
3.365	-0.244141	2.31934	37.3535
3.366	0.427246	2.80762	35.1868
3.367	0.0305176	0.549316	34.5459
3.368	-0.762939	-0.88501	35.1868
3.369	-0.88501	0.396729	37.1704
3.37	-0.396729	2.38037	37.7808
3.371	-0.183105	1.31226	37.0178
3.372	-0.183105	-0.823975	36.2549
3.373	-0.610352	-0.549316	36.1328
3.374	-0.274658	1.37329	37.8418
3.375	-0.305176	4.08936	40.4968
3.376	0.0610352	3.17383	42.0837
3.377	-1.00708	0.0915527	41.2598
3.378	-0.946045	-1.46484	39.5203
3.379	-0.0610352	0.915527	38.0859
3.38	0.457764	2.80762	39.0015
3.381	0.12207	1.46484	39.0015
3.382	-0.762939	-0.701904	40.5579
3.383	-1.25122	0.305176	39.6118
3.384	-0.152588	2.62451	38.8184
3.385	0.274658	1.92261	36.438
3.386	-0.0305176	-0.244141	36.5601
3.387	-0.732422	-0.12207	37.5366
3.388	-0.549316	2.22778	39.6118
3.389	-0.640869	2.10571	39.3982
3.39	-0.335693	-0.0915527	39.032
3.391	-0.762939	-1.31226	38.269
3.392	-0.671387	0	38.5437
3.393	-0.305176	2.2583	40.1306
3.394	-0.213623	4.18091	42.2974
3.395	-0.549316	2.80762	43.3044
3.396	-1.49536	-0.579834	41.8091
3.397	-1.09863	-0.88501	40.5273
3.398	-0.244141	1.61743	40.1306
3.399	-0.335693	2.71606	41.0461
3.4	-0.823975	0.305176	41.1682
3.401	-1.7395	-0.823975	42.6636
3.402	-1.40381	1.64795	41.2598
3.403	-0.244141	3.2959	40.2832
3.404	0.152588	1.25122	37.7197
3.405	0.0610352	-0.823975	38.6047
3.406	-1.31226	0.488281	39.3677
3.407	-0.88501	2.41089	41.0156
3.408	-1.00708	1.40381	40.0696
3.409	-0.366211	-0.579834	39.7949
3.41	-0.854492	-0.610352	38.7573
3.411	0.0305176	0.976563	40.0696
3.412	0.0305176	3.02124	41.8396
3.413	-0.183105	3.96729	44.0369
3.414	-1.2207	1.52588	44.6472
3.415	-1.40381	-1.00708	43.0908
3.416	-0.762939	-0.366211	41.5039
3.417	0.244141	2.62451	41.7786
3.418	0.213623	2.65503	42.6331
3.419	-0.946045	0.12207	42.9688
3.42	-1.64795	-0.335693	43.8538
3.421	-0.671387	2.38037	42.3584
3.422	-0.0610352	3.20435	41.5955
3.423	-0.396729	0.701904	39.4592
3.424	-0.762939	-0.579834	40.863
3.425	-1.31226	1.52588	41.8396
3.426	-0.518799	3.23486	43.0298
3.427	-0.579834	1.37329	41.7175
3.428	-0.366211	-0.671387	41.4734
3.429	-1.34277	-0.274658	41.0461
3.43	-0.549316	1.43433	42.3279
3.431	-0.427246	3.17383	44.1284
3.432	-0.579834	3.8147	46.5698
3.433	-1.37329	1.06812	45.7764
3.434	-1.64795	-0.549316	44.342
3.435	-0.457764	0.823975	42.9077
3.436	0.0915527	2.83813	43.7622
3.437	-0.518799	1.67847	44.1895
3.438	-1.5564	-0.640869	45.105
3.439	-1.61743	0.152588	45.0439
3.44	-0.396729	3.23486	44.0063
3.441	-0.0610352	3.17383	41.687
3.442	-0.152588	0.396729	41.1377
3.443	-0.88501	-0.335693	42.1448
3.444	-1.43433	2.0752	43.9758
3.445	-1.2207	2.7771	44.1895
3.446	-0.671387	0.427246	43.6401
3.447	-0.88501	-0.854492	43.2434
3.448	-0.946045	0.366211	43.1213
3.449	-0.244141	1.95313	44.7998
3.45	-0.244141	4.05884	46.5393
3.451	-0.549316	3.60107	48.6145
3.452	-1.52588	0.701904	47.5769
3.453	-1.49536	-0.854492	46.4783
3.454	-0.335693	1.09863	45.3186
3.455	0.183105	2.68555	46.1731
3.456	-0.305176	1.95313	46.4172
3.457	-1.19019	0.213623	47.4548
3.458	-1.61743	0.88501	46.5393
3.459	-0.549316	2.96021	45.8374
3.46	-0.0915527	2.22778	43.3655
3.461	-0.335693	0.579834	43.7622
3.462	-0.976563	-0.0305176	44.1284
3.463	-0.671387	1.92261	45.9595
3.464	-0.579834	2.41089	46.051
3.465	-0.396729	1.00708	45.2881
3.466	-1.28174	-0.976563	44.5862
3.467	-0.701904	-0.152588	45.4712
3.468	-0.518799	2.38037	46.9971
3.469	0.152588	4.36401	49.469
3.47	-0.366211	3.11279	50.3235
3.471	-1.19019	-0.0610352	48.7366
3.472	-1.00708	-0.152588	47.5159
3.473	-0.0610352	2.04468	46.5393
3.474	0.0610352	2.83813	47.5464
3.475	-0.427246	0.854492	47.821
3.476	-1.70898	-0.396729	48.7976
3.477	-0.701904	1.49536	47.7905
3.478	-0.152588	3.57056	46.936
3.479	0.0305176	2.01416	44.342
3.48	0.0915527	-0.0305176	44.8303
3.481	-1.00708	0.946045	46.2952
3.482	-0.701904	2.68555	47.76
3.483	-1.37329	2.04468	47.2717
3.484	-0.671387	-0.0305176	46.7834
3.485	-0.732422	-0.671387	46.5088
3.486	-0.213623	1.12915	47.2412
3.487	0.274658	3.26538	49.7437
3.488	-0.152588	5.09644	52.0325
3.489	-1.0376	2.56348	52.9785
3.49	-1.80054	-0.427246	51.3611
3.491	-0.793457	-0.335693	49.6521
3.492	0	2.2583	48.6145
3.493	-0.12207	2.53296	49.9268
3.494	-0.88501	0.793457	50.2014
3.495	-1.49536	0.213623	50.8728
3.496	-0.823975	2.34985	49.4385
3.497	0.0305176	3.41797	48.0957
3.498	-0.213623	1.31226	46.051
3.499	-0.823975	-0.518799	46.7529
3.5	-1.5564	0.457764	48.4009
3.501	-1.0376	3.26538	49.9878
3.502	-0.701904	2.31934	49.408
3.503	-0.549316	-0.305176	48.5229
3.504	-1.06812	-0.793457	47.9126
3.505	-0.518799	1.12915	49.2859
3.506	-0.244141	4.02832	52.1545
3.507	-0.488281	4.79126	54.5044
3.508	-1.67847	1.86157	53.9856
3.509	-1.92261	-1.12915	52.1545
3.51	-0.671387	0	50.3235
3.511	0.183105	2.62451	50.8118
3.512	-0.213623	2.53296	51.5137
3.513	-1.2207	-0.0305176	52.9785
3.514	-1.67847	-0.396729	53.2227
3.515	-0.762939	2.19727	51.8188
3.516	0.12207	3.44849	49.2859
3.517	0.244141	1.2207	48.2788
3.518	-0.762939	-0.305176	49.1028
3.519	-1.25122	1.43433	50.8423
3.52	-0.579834	3.05176	52.1851
3.521	-0.732422	1.5564	51.6052
3.522	-1.2207	-0.671387	50.8423
3.523	-1.00708	-0.671387	50.7202
3.524	-0.457764	1.77002	53.0701
3.525	-0.0610352	5.18799	55.3894
3.526	-0.244141	4.27246	56.7627
3.527	-1.31226	0.579834	55.2368
3.528	-1.64795	-0.976563	53.2837
3.529	-0.549316	1.61743	51.8188
3.53	0.12207	2.86865	53.1921
3.531	-0.183105	1.2207	53.5278
3.532	-1.2207	-0.0305176	55.2673
3.533	-0.976563	1.80054	53.7109
3.534	-0.457764	3.38745	52.3987
3.535	0.183105	1.89209	49.5605
3.536	-0.762939	-0.12207	51.1169
3.537	-1.61743	0.854492	52.0935
3.538	-1.19019	2.41089	53.894
3.539	-0.88501	2.41089	53.4973
3.54	-0.549316	0.762939	52.6733
3.541	-1.19019	-0.213623	51.8799
3.542	-0.823975	0.854492	52.5513
3.543	-0.610352	2.86865	55.1453
3.544	-0.610352	5.00488	57.8613
3.545	-1.37329	2.65503	57.7698
3.546	-1.92261	-0.946045	55.9082
3.547	-1.19019	-0.488281	54.1382
3.548	-0.0305176	3.26538	53.772
3.549	-0.12207	3.54004	55.3589
3.55	-1.25122	0.549316	55.2063
3.551	-1.92261	-0.427246	56.6711
3.552	-1.40381	2.44141	54.8706
3.553	-0.518799	3.69263	53.5583
3.554	-0.579834	1.15967	51.3306
3.555	-0.427246	-0.152588	52.8259
3.556	-1.5564	2.04468	53.8635
3.557	-0.793457	3.8147	55.3589
3.558	-1.0376	1.80054	53.8635
3.559	-0.823975	-0.88501	54.1992
3.56	-1.52588	-0.12207	53.5889
3.561	-0.762939	2.13623	54.8401
3.562	-0.915527	3.57056	57.1899
3.563	-0.732422	4.45557	59.2957
3.564	-2.01416	2.31934	58.5938
3.565	-1.7395	-0.0915527	56.5186
3.566	-1.09863	0.396729	55.1147
3.567	-0.335693	2.92969	55.603
3.568	-0.701904	2.28882	56.7627
3.569	-1.98364	-0.0305176	56.8237
3.57	-2.2583	0.427246	57.1899
3.571	-1.12915	3.44849	55.6946
3.572	-0.244141	3.69263	54.0161
3.573	-0.549316	0.335693	53.009
3.574	-1.19019	-0.488281	54.3213
3.575	-1.77002	2.10571	55.7556
3.576	-1.28174	3.44849	56.1829
3.577	-1.2207	0.915527	54.9622
3.578	-0.762939	-0.88501	54.8096
3.579	-1.12915	0.701904	55.1147
3.58	0.0305176	2.19727	56.1829
3.581	-0.335693	3.20435	57.9834
3.582	-0.732422	3.32642	59.8755
3.583	-1.95313	1.40381	59.1125
3.584	-1.52588	-0.152588	57.8613
3.585	-0.518799	0.915527	56.9153
3.586	-0.0915527	2.86865	58.1055
3.587	-0.366211	2.38037	58.2275
3.588	-1.06812	0.12207	58.7158
3.589	-1.06812	0.671387	58.2581
3.59	-0.640869	2.99072	57.4341
3.591	-0.0610352	2.86865	55.7251
3.592	-0.549316	0.701904	55.2673
3.593	-0.823975	0.610352	55.9998
3.594	-1.06812	2.99072	57.7087
3.595	-1.00708	3.17383	57.4341
3.596	-0.915527	0.762939	57.3425
3.597	-1.00708	-0.213623	57.251
3.598	-1.12915	1.31226	57.8613
3.599	-0.488281	2.83813	60.2722
3.6	-0.579834	3.93677	61.9202
3.601	-0.671387	2.86865	63.1714
3.602	-1.25122	1.37329	61.4319
3.603	-1.0376	1.28174	60.1196
3.604	-1.00708	2.59399	58.5632
3.605	-1.2207	2.2583	60.5469
3.606	-1.34277	1.15967	60.4553
3.607	-1.83105	0.701904	61.9812
3.608	-0.976563	2.71606	60.3027
3.609	-0.396729	3.90625	59.4177
3.61	-0.640869	2.0752	57.5867
3.611	-0.701904	0.762939	58.197
3.612	-1.77002	2.04468	58.8684
3.613	-1.28174	3.23486	60.4248
3.614	-1.49536	2.0752	59.3567
3.615	-1.0376	0.335693	59.5093
3.616	-1.19019	1.19019	58.8684
3.617	-0.488281	2.38037	59.5093
3.618	-0.427246	3.38745	61.1572
3.619	-0.854492	4.82178	64.2395
3.62	-1.61743	3.26538	64.6667
3.621	-2.13623	0.335693	63.2019
3.622	-1.58691	-0.0610352	61.6455
3.623	-0.762939	2.65503	61.2793
3.624	-0.88501	3.54004	62.0728
3.625	-1.12915	1.28174	61.8896
3.626	-1.52588	0.549316	62.4695
3.627	-1.34277	2.89917	61.615
3.628	-0.671387	4.05884	59.967
3.629	-0.732422	1.92261	58.136
3.63	-0.762939	0.335693	59.1125
3.631	-1.89209	1.89209	60.2417
3.632	-1.06812	3.66211	61.8591
3.633	-1.0376	2.74658	61.0046
3.634	-0.915527	0.579834	61.2183
3.635	-1.25122	0.0915527	60.6384
3.636	-0.946045	1.37329	61.615
3.637	-0.549316	3.63159	64.8193
3.638	-0.701904	5.82886	67.1997
3.639	-1.89209	3.479	67.4438
3.64	-2.04468	0.274658	65.033
3.641	-1.40381	0.701904	63.2019
3.642	-0.183105	3.23486	63.7207
3.643	-0.915527	3.11279	64.0564
3.644	-1.25122	0.915527	65.1245
3.645	-1.83105	0.671387	65.6128
3.646	-1.19019	3.38745	63.8123
3.647	-0.396729	4.27246	61.5845
3.648	-0.366211	2.01416	59.6008
3.649	-0.976563	0.640869	61.0962
3.65	-1.86157	1.98364	62.7441
3.651	-1.00708	3.41797	64.27
3.652	-1.12915	2.01416	63.4155
3.653	-1.0376	0.213623	62.9883
3.654	-1.37329	0.518799	63.2019
3.655	-0.488281	1.95313	64.5447
3.656	-0.152588	4.76074	67.8101
3.657	-0.671387	5.61523	69.6716
3.658	-1.80054	2.44141	68.9392
3.659	-2.2583	-0.701904	66.1316
3.66	-1.09863	0.915527	64.8193
3.661	-0.213623	3.50952	65.7349
3.662	-0.0305176	2.96021	66.4368
3.663	-1.2207	0.946045	67.5964
3.664	-1.46484	1.15967	66.5588
3.665	-0.854492	3.93677	65.2466
3.666	-0.244141	3.69263	62.6526
3.667	-0.366211	0.854492	62.3779
3.668	-1.34277	0.335693	63.6292
3.669	-1.49536	3.11279	65.6128
3.67	-0.793457	3.8147	66.1011
3.671	-0.518799	1.5564	64.9109
3.672	-0.762939	0.0610352	64.8193
3.673	-1.40381	1.15967	65.3687
3.674	-0.946045	2.65503	68.0847
3.675	-0.732422	4.82178	70.4346
3.676	-0.976563	4.02832	71.7773
3.677	-1.64795	1.40381	69.8853
3.678	-1.77002	0.335693	67.4438
3.679	-0.854492	2.13623	66.3147
3.68	-0.671387	3.57056	67.9016
3.681	-0.976563	1.89209	68.0542
3.682	-2.01416	0.305176	69.3054
3.683	-1.95313	1.83105	67.4744
3.684	-1.25122	3.72314	66.3147
3.685	-0.823975	2.71606	63.446
3.686	-0.610352	0.701904	64.3921
3.687	-2.0752	1.67847	65.3381
3.688	-1.37329	3.17383	67.4133
3.689	-1.98364	2.28882	66.2537
3.69	-1.5564	0.213623	66.2231
3.691	-2.04468	0.244141	65.8569
3.692	-1.28174	1.80054	66.925
3.693	-1.00708	3.17383	68.8477
3.694	-0.915527	4.79126	71.6553
3.695	-1.89209	3.72314	71.7163
3.696	-2.22778	0.396729	70.0073
3.697	-1.86157	0.0610352	68.2983
3.698	-1.0376	2.86865	68.2373
3.699	-1.2207	3.2959	69.7021
3.7	-1.52588	1.09863	69.4275
3.701	-2.22778	0.701904	69.9463
3.702	-1.52588	3.2959	68.3899
3.703	-0.823975	4.08936	66.925
3.704	-0.610352	1.34277	65.1245
3.705	-0.946045	0.244141	66.3757
3.706	-2.0752	2.44141	67.6575
3.707	-1.43433	3.57056	68.5425
3.708	-1.25122	1.89209	67.0776
3.709	-1.12915	0.457764	67.4438
3.71	-1.49536	1.43433	67.2607
3.711	-0.518799	1.98364	68.9087
3.712	-0.793457	2.92969	71.228
3.713	-0.976563	4.88281	74.1882
3.714	-2.41089	3.08228	73.8525
3.715	-1.95313	-0.0610352	70.9839
3.716	-1.37329	0.305176	69.519
3.717	-0.457764	3.93677	70.6482
3.718	-0.762939	3.17383	71.1365
3.719	-1.83105	0.0915527	71.228
3.72	-2.16675	0.12207	71.2891
3.721	-1.37329	3.87573	70.282
3.722	-0.579834	3.9978	68.1152
3.723	-0.854492	1.06812	66.4063
3.724	-1.40381	0.244141	68.0542
3.725	-1.98364	3.20435	69.8242
3.726	-1.49536	3.69263	70.7092
3.727	-1.40381	1.19019	69.4885
3.728	-1.49536	-0.213623	69.519
3.729	-1.70898	0.854492	70.1599
3.73	-0.762939	2.53296	71.5637
3.731	-0.946045	4.27246	74.2188
3.732	-1.40381	4.88281	76.1414
3.733	-2.31934	2.50244	75.1038
3.734	-2.59399	-0.152588	72.5403
3.735	-1.31226	1.06812	70.8313
3.736	-0.976563	3.60107	73.0286
3.737	-1.25122	2.80762	73.6694
3.738	-1.7395	0.427246	74.2493
3.739	-1.86157	1.52588	73.4863
3.74	-1.06812	4.57764	71.991
3.741	-0.549316	3.90625	69.7632
3.742	-1.00708	0.671387	69.4885
3.743	-1.70898	0.457764	70.8313
3.744	-1.77002	3.38745	73.1812
3.745	-1.43433	3.84521	72.7539
3.746	-1.2207	1.12915	71.5027
3.747	-1.12915	0.152588	71.4417
3.748	-1.19019	1.95313	72.0825
3.749	-0.640869	2.83813	74.2798
3.75	-0.671387	4.60815	76.9958
3.751	-1.28174	4.48608	78.4302
3.752	-1.92261	1.37329	76.3245
3.753	-1.77002	0	74.2493
3.754	-0.579834	2.2583	72.9065
3.755	-0.579834	4.18091	74.8596
3.756	-0.88501	2.53296	75.1343
3.757	-2.13623	0.396729	75.8972
3.758	-1.80054	1.7395	74.0967
3.759	-0.976563	4.60815	73.4253
3.76	-0.823975	3.8147	70.7092
3.761	-0.640869	0.915527	71.6248
3.762	-1.64795	1.70898	72.5098
3.763	-1.64795	4.18091	74.707
3.764	-1.83105	3.78418	73.9136
3.765	-1.34277	0.854492	73.6694
3.766	-1.92261	0.213623	73.6084
3.767	-1.49536	2.13623	74.9207
3.768	-0.640869	3.96729	77.3621
3.769	-0.793457	5.70679	79.7424
3.77	-1.52588	4.42505	80.2002
3.771	-1.92261	1.49536	78.1555
3.772	-1.40381	0.671387	75.8362
3.773	-1.06812	2.99072	75.9888
3.774	-1.28174	3.87573	77.5452
3.775	-1.64795	2.0752	77.5146
3.776	-2.31934	1.06812	77.9724
3.777	-1.49536	3.2959	75.9277
3.778	-0.701904	5.31006	74.6765
3.779	-0.823975	3.38745	72.8455
3.78	-1.09863	1.06812	74.0051
3.781	-2.22778	1.89209	75.47
3.782	-2.01416	4.11987	76.9958
3.783	-1.5564	3.38745	76.4771
3.784	-1.09863	1.49536	76.0803
3.785	-1.37329	0.915527	75.7751
3.786	-1.28174	2.68555	77.24
3.787	-1.12915	4.85229	80.1086
3.788	-1.06812	6.2561	83.1909
3.789	-2.44141	3.2959	82.6111
3.79	-2.47192	0.305176	80.4443
3.791	-1.37329	1.25122	77.8503
3.792	-0.152588	4.24194	78.4302
3.793	-0.701904	3.90625	79.3457
3.794	-1.83105	1.70898	79.9866
3.795	-2.38037	1.37329	80.5359
3.796	-1.61743	4.39453	78.2166
3.797	-0.701904	4.54712	76.5686
3.798	-0.762939	2.2583	74.8596
3.799	-1.12915	1.2207	76.7822
3.8	-2.04468	3.32642	78.4912
3.801	-1.12915	4.48608	79.9255
3.802	-1.40381	3.08228	78.5828
3.803	-1.12915	0.671387	78.4302
3.804	-1.40381	0.640869	78.2776
3.805	-0.488281	2.34985	80.3223
3.806	-0.701904	5.49316	82.7332
3.807	-0.701904	5.92041	85.2051
3.808	-2.10571	2.99072	83.7402
3.809	-1.98364	0.579834	80.9326
3.81	-1.34277	2.01416	79.6509
3.811	-0.427246	4.21143	80.78
3.812	-0.640869	2.92969	81.665
3.813	-1.46484	1.06812	82.7942
3.814	-1.58691	2.56348	81.8787
3.815	-1.00708	4.88281	80.1697
3.816	-0.244141	4.21143	77.3926
3.817	-0.549316	1.80054	77.2705
3.818	-1.34277	2.01416	78.8269
3.819	-1.86157	3.84521	80.6885
3.82	-1.7395	3.41797	80.9021
3.821	-1.34277	1.92261	80.0171
3.822	-1.19019	1.5564	80.2002
3.823	-1.00708	2.13623	80.2917
3.824	-0.488281	3.11279	83.1909
3.825	-0.732422	5.79834	86.5784
3.826	-1.70898	5.43213	87.4329
3.827	-2.41089	1.52588	84.9915
3.828	-1.98364	0.305176	82.3975
3.829	-0.915527	3.23486	81.543
3.83	-0.88501	4.66919	83.2214
3.831	-1.00708	2.34985	82.9468
3.832	-2.0752	1.0376	84.259
3.833	-1.98364	3.479	82.7026
3.834	-1.06812	5.0354	80.8411
3.835	-0.976563	2.53296	78.6743
3.836	-1.25122	0.793457	79.5593
3.837	-2.2583	2.71606	81.7261
3.838	-1.67847	4.63867	82.9468
3.839	-1.34277	2.96021	81.6956
3.84	-1.40381	1.19019	81.2988
3.841	-2.19727	1.34277	81.1462
3.842	-1.58691	2.0752	82.1533
3.843	-1.49536	3.32642	84.5337
3.844	-1.19019	5.70679	87.4023
3.845	-2.22778	4.15039	87.1277
3.846	-2.44141	0.518799	84.0149
3.847	-1.83105	0.610352	82.1228
3.848	-1.37329	3.87573	82.6416
3.849	-1.09863	3.84521	84.4116
3.85	-2.38037	0.976563	83.8623
3.851	-2.53296	0.671387	84.7168
3.852	-1.89209	4.11987	82.6111
3.853	-1.19019	4.82178	81.3904
3.854	-1.25122	2.04468	79.6509
3.855	-1.49536	1.0376	81.2073
3.856	-2.62451	3.23486	82.9773
3.857	-2.28882	4.36401	83.7097
3.858	-2.10571	1.67847	82.5806
3.859	-1.70898	0.488281	82.9773
3.86	-1.98364	2.10571	83.6182
3.861	-1.12915	3.20435	84.6558
3.862	-1.00708	4.27246	87.4939
3.863	-1.49536	5.7373	90.0269
3.864	-2.56348	3.2959	89.2639
3.865	-2.92969	0.213623	86.0291
3.866	-1.52588	1.31226	84.7168
3.867	-0.915527	4.57764	85.7849
3.868	-1.25122	4.15039	87.1887
3.869	-2.13623	1.15967	87.0667
3.87	-2.22778	1.83105	86.6699
3.871	-1.5564	5.34058	85.2966
3.872	-0.976563	5.0354	83.3435
3.873	-1.06812	1.2207	82.489
3.874	-1.58691	1.12915	84.5947
3.875	-2.0752	4.11987	86.4563
3.876	-1.86157	4.82178	86.3647
3.877	-1.64795	1.92261	85.083
3.878	-1.52588	0.88501	85.144
3.879	-2.01416	2.53296	85.8154
3.88	-1.25122	2.83813	86.8835
3.881	-1.19019	4.02832	89.6301
3.882	-1.61743	5.12695	91.217
3.883	-2.59399	2.99072	89.447
3.884	-2.41089	0.640869	86.9141
3.885	-1.06812	2.19727	85.968
3.886	-1.37329	4.30298	87.8601
3.887	-1.67847	3.23486	87.9822
3.888	-2.62451	0.732422	88.2568
3.889	-2.53296	2.22778	86.9141
3.89	-1.58691	4.69971	86.3647
3.891	-1.0376	3.96729	84.2285
3.892	-1.25122	1.5564	84.4727
3.893	-2.04468	2.38037	85.6323
3.894	-1.92261	4.3335	86.9141
3.895	-2.19727	3.38745	86.4258
3.896	-2.13623	1.09863	86.2427
3.897	-1.98364	1.12915	86.5784
3.898	-1.92261	2.65503	87.5854
3.899	-0.915527	3.32642	89.4775
3.9	-0.854492	5.31006	91.8884
3.901	-1.67847	4.73022	92.6208
3.902	-2.31934	1.86157	89.9963
3.903	-2.2583	0.610352	88.1042
3.904	-1.49536	3.35693	87.8601
3.905	-1.70898	4.15039	89.2944
3.906	-2.28882	1.67847	88.9893
3.907	-2.62451	1.25122	89.5996
3.908	-1.89209	4.02832	88.1653
3.909	-1.52588	5.34058	87.0667
3.91	-1.46484	2.38037	85.0525
3.911	-1.67847	0.762939	86.5173
3.912	-2.31934	3.05176	88.0127
3.913	-1.86157	4.48608	89.3555
3.914	-2.04468	2.86865	87.8601
3.915	-1.5564	1.31226	88.2568
3.916	-1.98364	2.22778	88.2263
3.917	-1.64795	2.83813	89.1418
3.918	-1.12915	3.57056	91.5527
3.919	-1.58691	5.7373	94.6655
3.92	-2.13623	4.36401	95.0623
3.921	-2.0752	0.793457	91.9189
3.922	-1.89209	0.915527	89.8438
3.923	-1.00708	4.05884	90.2405
3.924	-1.46484	4.42505	91.7053
3.925	-2.0752	1.64795	91.4917
3.926	-2.68555	1.31226	91.7358
3.927	-1.77002	4.3335	90.332
3.928	-1.0376	5.00488	88.6536
3.929	-0.946045	2.44141	86.9141
3.93	-1.12915	1.58691	88.5315
3.931	-2.13623	3.87573	90.4846
3.932	-1.64795	4.60815	91.4917
3.933	-1.77002	2.50244	90.5151
3.934	-1.31226	0.88501	90.9729
3.935	-1.7395	1.64795	91.0645
3.936	-0.976563	2.56348	92.4683
3.937	-0.976563	4.79126	95.3064
3.938	-1.19019	6.95801	98.2971
3.939	-2.28882	4.39453	97.229
3.94	-2.62451	0.640869	94.0857
3.941	-1.58691	1.2207	92.1326
3.942	-0.88501	4.30298	93.3533
3.943	-1.06812	3.9978	94.635
3.944	-2.41089	1.58691	95.0317
3.945	-2.16675	2.31934	94.8792
3.946	-1.5564	5.0354	92.804
3.947	-1.06812	5.43213	90.332
3.948	-1.43433	2.38037	89.7827
3.949	-2.16675	1.7395	91.5222
3.95	-2.71606	3.41797	93.6279
3.951	-1.70898	4.27246	94.7571
3.952	-1.61743	2.92969	93.3533
3.953	-1.61743	1.70898	93.2617
3.954	-1.64795	1.86157	93.5364
3.955	-1.25122	2.99072	95.4285
3.956	-1.31226	5.79834	98.8464
3.957	-1.70898	6.71387	100.586
3.958	-2.59399	2.68555	98.3582
3.959	-2.74658	0.427246	95.4285
3.96	-1.64795	2.74658	94.3604
3.961	-0.88501	5.18799	95.8252
3.962	-1.58691	3.57056	96.3135
3.963	-2.41089	1.5564	97.4426
3.964	-2.74658	3.02124	96.283
3.965	-2.28882	5.27954	94.4824
3.966	-1.28174	4.08936	92.1936
3.967	-1.46484	2.0752	92.6208
3.968	-2.0752	2.50244	94.2993
3.969	-2.38037	4.66919	95.6726
3.97	-1.67847	4.24194	95.5505
3.971	-2.13623	2.22778	94.696
3.972	-2.13623	1.64795	95.2454
3.973	-1.92261	2.13623	96.0388
3.974	-1.2207	3.78418	98.9075
3.975	-1.19019	6.34766	102.264
3.976	-1.98364	6.2561	102.722
3.977	-2.62451	1.77002	99.3652
3.978	-2.47192	0.88501	96.6492
3.979	-1.37329	3.8147	96.1914
3.98	-1.25122	5.37109	98.4192
3.981	-2.04468	2.50244	98.3887
3.982	-2.53296	1.34277	99.7314
3.983	-2.62451	4.76074	97.4426
3.984	-1.31226	6.5918	95.4895
3.985	-1.28174	3.96729	93.7805
3.986	-2.04468	1.80054	94.8181
3.987	-2.59399	3.44849	97.5952
3.988	-2.0752	5.12695	98.8159
3.989	-2.41089	3.96729	97.7173
3.99	-1.7395	2.10571	97.6868
3.991	-2.22778	2.44141	97.7478
3.992	-1.77002	3.54004	98.7549
3.993	-1.58691	4.85229	101.227
3.994	-2.2583	6.89697	104.095
3.995	-2.86865	5.00488	103.577
3.996	-3.23486	1.49536	100.22
3.997	-2.2583	1.64795	98.999
3.998	-1.2207	5.12695	99.3958
3.999	-1.95313	4.97437	101.166
4	-2.47192	2.10571	100.708
4.001	-3.11279	2.28882	101.44
4.002	-2.41089	5.18799	99.1516
4.003	-2.0752	5.67627	97.5647
4.004	-1.86157	2.83813	96.6187
4.005	-2.04468	2.38037	98.2361
4.006	-2.7771	4.66919	99.7925
4.007	-2.01416	5.27954	100.494
4.008	-2.34985	3.41797	98.938
4.009	-2.13623	2.01416	99.5789
4.01	-2.56348	2.31934	100.067
4.011	-1.64795	3.11279	101.532
4.012	-1.86157	4.91333	104.523
4.013	-2.38037	7.01904	106.628
4.014	-3.23486	4.11987	104.584
4.015	-3.08228	1.12915	101.227
4.016	-2.01416	2.65503	100.159
4.017	-1.64795	5.37109	101.624
4.018	-1.98364	3.78418	102.386
4.019	-3.26538	1.06812	102.692
4.02	-2.89917	3.05176	102.753
4.021	-2.19727	6.22559	100.677
4.022	-1.34277	5.00488	98.938
4.023	-2.01416	2.10571	97.7478
4.024	-2.16675	2.7771	100.616
4.025	-2.74658	4.88281	101.624
4.026	-2.34985	4.36401	101.563
4.027	-1.95313	2.01416	100.494
4.028	-2.28882	2.13623	101.288
4.029	-1.95313	3.32642	101.837
4.03	-1.06812	3.57056	102.814
4.031	-1.28174	5.27954	105.774
4.032	-2.28882	6.65283	107.361
4.033	-3.05176	3.26538	105.408
4.034	-2.50244	0.457764	102.692
4.035	-2.22778	2.92969	101.624
4.036	-1.43433	5.64575	103.638
4.037	-1.7395	3.66211	103.424
4.038	-2.59399	1.58691	103.851
4.039	-2.7771	3.75366	103.149
4.04	-2.13623	6.10352	101.959
4.041	-1.86157	3.96729	99.762
4.042	-2.16675	1.5564	100.159
4.043	-2.41089	3.17383	102.234
4.044	-2.65503	5.12695	103.271
4.045	-2.41089	4.08936	102.783
4.046	-2.28882	2.44141	102.234
4.047	-2.47192	2.38037	102.997
4.048	-2.50244	2.92969	103.607
4.049	-2.10571	2.89917	105.011
4.05	-1.98364	5.85938	108.063
4.051	-2.10571	6.68335	109.467
4.052	-2.62451	3.05176	106.567
4.053	-2.59399	1.19019	103.973
4.054	-1.70898	3.84521	103.607
4.055	-2.50244	5.67627	105.225
4.056	-2.65503	2.80762	105.103
4.057	-3.20435	1.15967	105.713
4.058	-2.65503	4.27246	104.98
4.059	-1.64795	6.13403	103.149
4.06	-1.52588	3.78418	101.013
4.061	-1.86157	2.19727	101.959
4.062	-2.89917	3.87573	104.187
4.063	-2.56348	5.06592	105.286
4.064	-2.38037	3.11279	104.37
4.065	-2.53296	1.95313	104.675
4.066	-2.19727	2.62451	105.133
4.067	-1.77002	3.17383	106.201
4.068	-1.09863	4.05884	108.185
4.069	-1.49536	6.71387	111.237
4.07	-2.71606	5.76782	110.901
4.071	-2.68555	2.22778	107.666
4.072	-2.62451	1.40381	106.079
4.073	-2.04468	4.54712	106.445
4.074	-2.31934	4.79126	107.758
4.075	-2.50244	2.47192	108.032
4.076	-2.83813	2.99072	107.971
4.077	-2.44141	5.79834	106.75
4.078	-1.52588	5.58472	104.919
4.079	-1.80054	2.86865	104.034
4.08	-2.16675	2.68555	105.347
4.081	-2.86865	4.42505	107.239
4.082	-2.19727	4.66919	107.819
4.083	-2.41089	3.14331	106.781
4.084	-2.10571	2.47192	107.666
4.085	-2.19727	3.08228	107.788
4.086	-1.5564	2.71606	108.643
4.087	-1.7395	4.66919	112.061
4.088	-2.10571	7.38525	114.624
4.089	-2.74658	4.82178	113.8
4.09	-3.08228	1.58691	109.802
4.091	-1.80054	2.65503	108.978
4.092	-1.61743	5.70679	109.65
4.093	-1.7395	4.60815	110.779
4.094	-2.74658	1.95313	110.596
4.095	-2.92969	2.96021	111.053
4.096	-2.10571	6.22559	109.253
4.097	-1.58691	5.7373	106.781
4.098	-1.58691	2.80762	105.927
4.099	-1.95313	3.20435	107.819
4.1	-2.68555	5.21851	109.68
4.101	-2.19727	4.60815	110.138
4.102	-2.2583	2.74658	109.222
4.103	-2.68555	2.19727	109.955
4.104	-2.10571	2.68555	110.291
4.105	-1.31226	3.69263	111.694
4.106	-1.31226	6.7749	115.692
4.107	-2.04468	7.90405	117.523
4.108	-2.92969	3.75366	115.082
4.109	-3.32642	0.671387	111.298
4.11	-2.19727	3.20435	109.955
4.111	-1.52588	5.58472	111.877
4.112	-1.77002	4.27246	112.762
4.113	-2.80762	2.04468	113.8
4.114	-3.02124	3.9978	112.396
4.115	-2.34985	6.98853	110.321
4.116	-1.80054	5.31006	107.971
4.117	-2.22778	2.01416	108.521
4.118	-2.99072	2.86865	110.992
4.119	-3.08228	5.0354	113.129
4.12	-2.44141	4.69971	112.549
4.121	-2.38037	3.23486	111.664
4.122	-2.47192	2.47192	111.725
4.123	-2.19727	2.92969	112.64
4.124	-1.64795	4.39453	115.57
4.125	-1.70898	7.69043	119.08
4.126	-2.53296	6.62231	119.08
4.127	-3.2959	1.92261	114.838
4.128	-2.86865	0.854492	111.786
4.129	-1.80054	5.21851	112.335
4.13	-1.92261	6.5918	115.082
4.131	-2.56348	3.26538	115.295
4.132	-3.44849	1.83105	116.028
4.133	-3.26538	5.09644	113.831
4.134	-2.16675	7.1106	111.969
4.135	-1.7395	3.84521	109.741
4.136	-2.04468	2.13623	112
4.137	-2.71606	4.69971	114.502
4.138	-2.47192	6.40869	115.57
4.139	-2.41089	4.15039	113.373
4.14	-2.2583	1.67847	113.586
4.141	-2.80762	2.59399	114.502
4.142	-2.19727	3.69263	115.997
4.143	-1.52588	5.15747	118.073
4.144	-1.7395	7.47681	120.117
4.145	-3.11279	5.61523	118.927
4.146	-3.2959	2.04468	115.54
4.147	-2.34985	2.68555	114.197
4.148	-2.01416	5.67627	115.997
4.149	-2.28882	5.27954	117.34
4.15	-2.96021	2.31934	116.882
4.151	-3.26538	3.32642	116.821
4.152	-2.83813	6.2561	115.112
4.153	-1.80054	5.88989	113.861
4.154	-2.10571	3.05176	112.64
4.155	-2.22778	3.38745	115.204
4.156	-3.2959	5.31006	116.333
4.157	-2.80762	4.66919	116.333
4.158	-2.59399	2.68555	115.082
4.159	-2.31934	3.26538	116.058
4.16	-2.44141	4.42505	117.035
4.161	-1.7395	3.78418	117.523
4.162	-2.01416	5.09644	121.094
4.163	-3.05176	7.50732	122.314
4.164	-3.57056	4.54712	120.605
4.165	-2.92969	1.34277	116.333
4.166	-1.80054	3.96729	116.882
4.167	-1.64795	7.17163	118.5
4.168	-2.34985	4.60815	118.591
4.169	-3.479	1.58691	118.317
4.17	-3.60107	4.39453	118.225
4.171	-2.74658	7.69043	117.31
4.172	-2.19727	4.73022	114.594
4.173	-2.56348	1.70898	114.746
4.174	-2.80762	4.24194	117.249
4.175	-3.05176	6.7749	118.591
4.176	-2.7771	4.91333	117.371
4.177	-2.68555	2.0752	116.821
4.178	-2.68555	3.23486	118.134
4.179	-3.11279	4.42505	118.591
4.18	-2.2583	3.50952	118.988
4.181	-2.38037	5.40161	122.04
4.182	-2.68555	7.65991	123.26
4.183	-3.23486	4.54712	120.819
4.184	-2.83813	1.43433	117.31
4.185	-2.22778	3.93677	118.042
4.186	-2.71606	6.50024	120.483
4.187	-2.83813	4.11987	119.904
4.188	-3.41797	1.58691	119.873
4.189	-3.38745	4.76074	118.896
4.19	-2.44141	7.62939	118.53
4.191	-2.19727	4.82178	115.967
4.192	-2.38037	2.38037	116.76
4.193	-3.26538	4.54712	119.08
4.194	-3.08228	6.34766	120.148
4.195	-3.11279	4.18091	118.744
4.196	-2.53296	2.44141	118.713
4.197	-2.92969	3.90625	119.781
4.198	-2.47192	4.91333	120.544
4.199	-2.04468	4.45557	122.162
4.2	-2.01416	6.37817	124.939
4.201	-3.14331	6.53076	124.756
4.202	-3.2959	3.32642	121.826
4.203	-3.02124	2.34985	120.026
4.204	-2.44141	5.12695	120.911
4.205	-2.62451	6.01196	122.192
4.206	-3.05176	3.44849	121.246
4.207	-3.35693	3.23486	121.552
4.208	-2.96021	6.16455	120.514
4.209	-2.83813	6.01196	119.171
4.21	-2.28882	3.02124	117.981
4.211	-2.56348	3.08228	119.537
4.212	-2.96021	5.82886	120.789
4.213	-2.62451	5.40161	120.972
4.214	-2.53296	3.32642	119.995
4.215	-2.80762	3.08228	121.063
4.216	-2.96021	3.75366	121.735
4.217	-2.50244	3.60107	121.857
4.218	-2.41089	4.27246	124.176
4.219	-2.31934	7.53784	127.136
4.22	-3.08228	6.46973	127.136
4.221	-3.26538	2.71606	122.894
4.222	-2.56348	2.38037	121.826
4.223	-2.31934	5.98145	122.803
4.224	-2.53296	5.46265	123.901
4.225	-3.479	2.13623	123.505
4.226	-3.35693	2.86865	124.39
4.227	-2.59399	6.7749	123.291
4.228	-1.70898	6.31714	121.46
4.229	-2.10571	3.96729	119.415
4.23	-2.34985	3.14331	121.002
4.231	-3.20435	5.12695	123.26
4.232	-2.71606	5.12695	123.535
4.233	-2.53296	3.479	122.864
4.234	-2.38037	2.80762	123.688
4.235	-2.47192	3.44849	123.993
4.236	-1.64795	3.60107	124.695
4.237	-1.92261	6.16455	128.265
4.238	-2.31934	8.36182	130.646
4.239	-3.54004	5.15747	129.272
4.24	-3.60107	1.52588	125.153
4.241	-2.56348	3.14331	124.39
4.242	-2.13623	5.98145	125.519
4.243	-1.98364	5.06592	126.617
4.244	-2.89917	2.92969	126.892
4.245	-3.11279	4.3335	126.801
4.246	-2.28882	6.92749	124.847
4.247	-2.38037	5.92041	122.742
4.248	-2.59399	3.479	121.887
4.249	-2.7771	3.72314	124.573
4.25	-3.2959	5.76782	125.977
4.251	-2.31934	5.43213	126.16
4.252	-2.50244	3.90625	125.061
4.253	-2.65503	2.89917	125.763
4.254	-2.62451	3.02124	126.251
4.255	-2.10571	3.78418	128.143
4.256	-2.22778	7.23267	131.744
4.257	-2.68555	8.30078	133.331
4.258	-3.38745	4.21143	129.669
4.259	-3.26538	1.7395	126.465
4.26	-2.34985	4.69971	125.702
4.261	-2.01416	6.74438	128.174
4.262	-2.50244	4.39453	128.876
4.263	-3.35693	2.47192	129.669
4.264	-3.44849	5.00488	128.326
4.265	-2.68555	7.50732	126.19
4.266	-2.01416	5.31006	124.084
4.267	-2.28882	3.35693	124.969
4.268	-2.96021	4.54712	127.106
4.269	-3.02124	6.13403	128.54
4.27	-2.68555	5.06592	127.594
4.271	-2.59399	3.26538	127.35
4.272	-2.65503	2.83813	127.716
4.273	-2.41089	3.57056	128.845
4.274	-1.7395	5.49316	131.409
4.275	-2.38037	8.54492	134.399
4.276	-2.92969	7.17163	134.247
4.277	-3.96729	2.80762	130.219
4.278	-3.05176	2.10571	128.265
4.279	-2.65503	5.61523	128.479
4.28	-2.47192	6.34766	130.859
4.281	-2.83813	3.66211	130.646
4.282	-3.38745	3.479	131.561
4.283	-3.02124	6.7749	129.303
4.284	-2.44141	7.01904	128.052
4.285	-2.59399	4.18091	126.587
4.286	-2.44141	3.41797	128.845
4.287	-3.69263	5.37109	130.554
4.288	-2.65503	5.92041	130.951
4.289	-2.89917	4.42505	129.608
4.29	-2.38037	3.66211	129.883
4.291	-3.14331	4.02832	130.646
4.292	-2.47192	3.78418	131.592
4.293	-2.65503	5.31006	134.033
4.294	-2.99072	8.11768	136.78
4.295	-3.90625	5.98145	134.827
4.296	-3.60107	2.65503	131.012
4.297	-2.86865	3.66211	130.157
4.298	-2.44141	7.14111	132.233
4.299	-3.05176	5.64575	132.843
4.3	-3.50952	2.56348	132.202
4.301	-3.63159	4.05884	132.935
4.302	-2.99072	7.53784	131.287
4.303	-2.50244	6.16455	129.425
4.304	-2.22778	3.32642	128.693
4.305	-2.44141	4.69971	131.378
4.306	-2.80762	6.68335	132.08
4.307	-2.83813	5.31006	131.683
4.308	-3.02124	3.20435	131.042
4.309	-3.08228	3.78418	132.141
4.31	-2.80762	4.21143	132.904
4.311	-2.2583	3.96729	133.301
4.312	-2.83813	6.40869	136.627
4.313	-2.99072	8.81958	138.672
4.314	-3.8147	5.34058	135.986
4.315	-3.75366	1.7395	132.202
4.316	-2.92969	4.3335	132.233
4.317	-2.38037	7.35474	134.583
4.318	-3.20435	4.79126	134.186
4.319	-3.44849	2.31934	134.552
4.32	-3.57056	5.40161	134.46
4.321	-2.50244	8.11768	132.935
4.322	-2.47192	5.61523	130.92
4.323	-2.62451	2.59399	130.981
4.324	-3.23486	4.45557	133.606
4.325	-3.75366	6.53076	134.216
4.326	-3.08228	4.97437	133.606
4.327	-3.05176	3.17383	133.179
4.328	-2.92969	4.15039	134.247
4.329	-3.08228	4.76074	134.369
4.33	-2.22778	4.45557	135.406
4.331	-2.86865	6.98853	138.885
4.332	-3.479	8.36182	140.045
4.333	-3.9978	4.39453	137.115
4.334	-3.44849	2.22778	133.789
4.335	-2.71606	5.46265	134.674
4.336	-3.14331	7.23267	136.139
4.337	-3.23486	4.18091	135.651
4.338	-3.75366	2.62451	136.383
4.339	-3.60107	6.19507	135.681
4.34	-3.26538	7.47681	134.186
4.341	-2.80762	4.45557	132.263
4.342	-2.50244	3.41797	133.209
4.343	-3.35693	5.92041	135.559
4.344	-2.96021	6.68335	135.651
4.345	-3.11279	4.27246	134.766
4.346	-2.96021	3.44849	135.01
4.347	-3.84521	4.45557	136.261
4.348	-2.89917	3.8147	136.414
4.349	-2.10571	4.3335	137.97
4.35	-2.62451	8.39233	141.846
4.351	-3.08228	8.39233	141.663
4.352	-3.8147	3.57056	138.062
4.353	-3.50952	2.31934	136.078
4.354	-3.26538	5.88989	137.238
4.355	-2.83813	6.5918	139.191
4.356	-3.32642	3.54004	138.306
4.357	-3.60107	3.2959	139.435
4.358	-3.35693	7.38525	137.817
4.359	-2.10571	7.41577	136.414
4.36	-2.34985	4.18091	134.003
4.361	-2.71606	3.84521	136.292
4.362	-3.84521	5.82886	138.184
4.363	-3.08228	5.82886	138.367
4.364	-2.92969	4.36401	137.451
4.365	-2.59399	4.08936	138.153
4.366	-2.83813	4.82178	138.794
4.367	-2.44141	4.48608	139.191
4.368	-2.53296	5.34058	140.961
4.369	-3.11279	8.30078	144.165
4.37	-4.02832	7.44629	143.127
4.371	-3.72314	3.35693	139.984
4.372	-3.02124	3.20435	138.428
4.373	-2.41089	6.86646	139.74
4.374	-2.83813	6.7749	140.717
4.375	-3.35693	3.78418	140.503
4.376	-3.84521	3.96729	141.235
4.377	-3.38745	6.86646	139.679
4.378	-2.65503	6.74438	138.306
4.379	-2.62451	4.15039	136.993
4.38	-2.38037	4.45557	138.428
4.381	-3.54004	6.46973	140.289
4.382	-2.96021	6.073	139.709
4.383	-3.44849	4.36401	138.855
4.384	-3.26538	3.78418	139.893
4.385	-3.26538	4.42505	140.594
4.386	-2.65503	4.39453	141.724
4.387	-2.56348	6.40869	144.867
4.388	-2.7771	8.91113	146.942
4.389	-3.78418	6.28662	145.081
4.39	-3.90625	3.14331	141.388
4.391	-2.86865	4.18091	140.686
4.392	-3.05176	6.98853	142.151
4.393	-3.44849	5.64575	143.28
4.394	-3.63159	3.63159	143.585
4.395	-3.38745	5.24902	143.097
4.396	-2.74658	7.78198	141.479
4.397	-2.13623	6.5918	139.435
4.398	-2.96021	4.39453	139.374
4.399	-3.41797	4.97437	141.052
4.4	-3.63159	6.16455	142.822
4.401	-3.2959	5.64575	142.426
4.402	-3.05176	4.5166	141.541
4.403	-2.7771	4.24194	142.792
4.404	-2.7771	4.88281	142.822
4.405	-2.71606	5.09644	144.501
4.406	-2.68555	8.17871	147.827
4.407	-3.08228	8.27026	148.621
4.408	-4.05884	4.54712	145.691
4.409	-3.96729	2.92969	142.67
4.41	-2.96021	5.95093	143.372
4.411	-3.02124	7.65991	144.928
4.412	-2.96021	4.88281	145.447
4.413	-3.9978	3.9978	145.966
4.414	-3.60107	6.43921	144.348
4.415	-3.32642	7.59888	143.066
4.416	-2.80762	5.12695	140.839
4.417	-2.68555	3.9978	142.273
4.418	-3.50952	5.79834	144.073
4.419	-2.89917	6.56128	145.02
4.42	-3.63159	5.40161	143.494
4.421	-3.02124	4.42505	143.86
4.422	-3.54004	4.73022	144.836
4.423	-2.96021	4.42505	145.416
4.424	-2.28882	5.12695	147.278
4.425	-2.59399	8.66699	151.276
4.426	-3.20435	8.23975	151.031
4.427	-3.75366	4.11987	146.942
4.428	-3.32642	3.05176	144.745
4.429	-2.99072	6.80542	145.569
4.43	-2.96021	7.1106	147.766
4.431	-3.69263	3.9978	147.125
4.432	-3.90625	3.84521	148.163
4.433	-3.8147	7.41577	146.454
4.434	-2.47192	7.78198	144.989
4.435	-2.65503	5.00488	143.127
4.436	-2.59399	4.30298	144.928
4.437	-4.21143	6.19507	146.576
4.438	-3.54004	6.37817	147.369
4.439	-3.63159	4.60815	146.027
4.44	-3.44849	4.02832	146.729
4.441	-3.23486	4.48608	147.186
4.442	-2.89917	4.91333	147.98
4.443	-2.68555	6.56128	150.574
4.444	-3.2959	9.09424	152.374
4.445	-4.30298	6.86646	150.726
4.446	-4.27246	3.20435	147.003
4.447	-3.32642	3.93677	146.637
4.448	-2.83813	7.23267	148.743
4.449	-2.96021	6.2561	149.506
4.45	-3.54004	3.479	149.567
4.451	-3.69263	5.18799	148.804
4.452	-3.479	7.99561	147.766
4.453	-2.80762	6.53076	145.966
4.454	-2.89917	3.78418	145.386
4.455	-3.05176	4.79126	147.949
4.456	-3.54004	7.04956	148.712
4.457	-3.26538	5.92041	148.102
4.458	-3.17383	4.48608	146.912
4.459	-3.20435	4.82178	148.468
4.46	-3.20435	5.12695	148.895
4.461	-2.7771	4.60815	149.506
4.462	-3.11279	6.74438	153.381
4.463	-3.57056	9.21631	155.487
4.464	-4.05884	6.01196	152.679
4.465	-3.8147	2.56348	148.529
4.466	-3.02124	5.34058	148.773
4.467	-2.86865	8.3313	151.031
4.468	-3.44849	5.58472	151.062
4.469	-4.24194	2.50244	151.001
4.47	-4.27246	5.7373	150.818
4.471	-3.17383	9.06372	149.475
4.472	-2.38037	6.01196	147.308
4.473	-2.83813	3.41797	147.186
4.474	-2.99072	5.61523	149.902
4.475	-3.96729	7.53784	150.452
4.476	-3.50952	5.46265	149.414
4.477	-3.54004	3.44849	148.987
4.478	-3.50952	4.79126	150.604
4.479	-3.32642	5.06592	150.879
4.48	-2.53296	4.88281	151.52
4.481	-3.11279	7.96509	154.449
4.482	-3.20435	9.00269	155.518
4.483	-3.96729	4.82178	151.581
4.484	-3.44849	2.53296	149.475
4.485	-3.23486	6.22559	150.94
4.486	-3.32642	7.56836	152.771
4.487	-3.50952	4.76074	152.222
4.488	-3.57056	3.54004	152.374
4.489	-3.54004	7.26318	151.855
4.49	-3.17383	8.3313	150.024
4.491	-2.71606	4.88281	148.682
4.492	-3.23486	4.15039	149.689
4.493	-3.54004	6.53076	151.947
4.494	-3.26538	6.89697	152.1
4.495	-3.2959	4.91333	150.757
4.496	-3.11279	4.3335	151.55
4.497	-3.78418	5.92041	152.74
4.498	-3.54004	5.37109	153.076
4.499	-2.92969	5.24902	154.755
4.5	-3.2959	8.48389	158.844
4.501	-3.96729	8.17871	157.837
4.502	-4.05884	4.18091	153.992
4.503	-3.32642	3.57056	152.924
4.504	-3.14331	7.8125	154.175
4.505	-3.44849	7.62939	155.67
4.506	-4.54712	3.96729	154.907
4.507	-4.36401	4.27246	155.304
4.508	-4.05884	8.11768	154.755
4.509	-3.02124	7.72095	152.74
4.51	-2.74658	4.48608	151.154
4.511	-2.7771	5.15747	153.046
4.512	-3.87573	7.38525	154.999
4.513	-3.69263	6.83594	154.388
4.514	-4.15039	4.60815	152.985
4.515	-3.41797	4.3335	154.51
4.516	-4.18091	5.40161	154.633
4.517	-3.02124	4.88281	154.663
4.518	-2.92969	6.40869	157.135
4.519	-3.08228	9.76563	160.065
4.52	-4.3335	7.44629	158.539
4.521	-4.5166	3.35693	154.785
4.522	-3.41797	3.96729	154.083
4.523	-3.479	7.38525	155.792
4.524	-3.2959	6.56128	156.677
4.525	-4.05884	3.72314	156.677
4.526	-3.38745	5.31006	157.288
4.527	-3.26538	8.69751	154.907
4.528	-2.7771	7.20215	153.29
4.529	-3.11279	4.57764	152.191
4.53	-3.02124	5.31006	154.694
4.531	-3.96729	6.7749	155.975
4.532	-3.479	6.01196	155.396
4.533	-3.32642	5.00488	154.999
4.534	-2.96021	5.37109	156.158
4.535	-3.11279	5.5542	156.555
4.536	-2.80762	5.31006	157.043
4.537	-2.71606	7.90405	161.56
4.538	-3.72314	9.97925	163.422
4.539	-3.8147	6.50024	160.492
4.54	-4.30298	3.2959	157.318
4.541	-2.7771	5.85938	157.166
4.542	-2.7771	8.17871	158.936
4.543	-2.83813	6.13403	159.302
4.544	-3.63159	4.54712	159.637
4.545	-3.479	6.65283	159.76
4.546	-2.99072	8.81958	157.593
4.547	-2.44141	6.50024	155.64
4.548	-2.89917	5.15747	155.914
4.549	-3.14331	6.56128	158.02
4.55	-3.54004	7.32422	159.027
4.551	-3.41797	6.50024	158.447
4.552	-3.57056	5.15747	158.203
4.553	-3.66211	5.06592	159.637
4.554	-3.38745	5.15747	159.729
4.555	-2.74658	5.67627	161.621
4.556	-3.11279	9.33838	164.825
4.557	-3.26538	9.97925	165.527
4.558	-4.21143	5.79834	161.652
4.559	-4.08936	3.87573	159.302
4.56	-3.93677	6.2561	159.76
4.561	-4.11987	7.35474	161.499
4.562	-3.93677	4.79126	161.926
4.563	-4.18091	4.21143	162.079
4.564	-3.9978	7.32422	161.163
4.565	-3.05176	8.27026	159.058
4.566	-2.86865	5.92041	157.013
4.567	-3.11279	4.73022	157.928
4.568	-4.15039	6.16455	159.515
4.569	-3.78418	6.5918	160.431
4.57	-3.9978	5.21851	159.119
4.571	-3.41797	4.73022	159.851
4.572	-3.72314	5.09644	160.553
4.573	-2.7771	5.27954	161.011
4.574	-2.50244	6.68335	164.001
4.575	-3.02124	9.76563	167.542
4.576	-4.05884	8.42285	166.87
4.577	-4.30298	3.93677	162.811
4.578	-3.63159	4.21143	161.835
4.579	-2.7771	7.59888	162.964
4.58	-3.11279	7.26318	164.032
4.581	-3.54004	4.60815	163.605
4.582	-4.18091	5.58472	164.612
4.583	-3.57056	8.3313	163.025
4.584	-3.11279	7.69043	161.102
4.585	-2.62451	4.82178	159.821
4.586	-2.56348	5.95093	162.323
4.587	-3.66211	7.87354	163.513
4.588	-3.26538	7.04956	162.933
4.589	-3.32642	5.46265	162.323
4.59	-3.479	5.67627	163.818
4.591	-3.63159	5.85938	163.757
4.592	-3.23486	5.37109	164.063
4.593	-2.86865	7.32422	167.236
4.594	-3.44849	10.7117	169.403
4.595	-4.3335	7.84302	167.389
4.596	-4.08936	4.39453	163.788
4.597	-3.84521	6.073	163.879
4.598	-3.479	8.75854	165.771
4.599	-3.9978	6.10352	166.016
4.6	-4.39453	4.02832	166.077
4.601	-4.45557	6.68335	166.779
4.602	-3.66211	9.12476	164.886
4.603	-2.65503	7.04956	162.292
4.604	-2.92969	4.97437	161.896
4.605	-3.50952	6.46973	164.154
4.606	-4.21143	7.53784	164.642
4.607	-3.8147	5.7373	163.788
4.608	-3.96729	4.82178	163.574
4.609	-3.75366	5.49316	165.192
4.61	-3.60107	5.67627	165.07
4.611	-2.92969	4.97437	165.71
4.612	-3.2959	8.08716	169.067
4.613	-3.60107	10.2539	171.082
4.614	-4.79126	6.10352	167.908
4.615	-4.27246	3.11279	164.642
4.616	-3.8147	6.073	165.039
4.617	-3.38745	8.54492	166.748
4.618	-3.9978	6.13403	167.145
4.619	-4.57764	4.15039	166.901
4.62	-4.3335	6.98853	166.992
4.621	-3.60107	8.81958	165.222
4.622	-2.89917	6.31714	163.269
4.623	-3.23486	4.36401	163.818
4.624	-3.8147	6.86646	166.138
4.625	-4.05884	7.84302	166.779
4.626	-3.8147	6.31714	165.955
4.627	-3.69263	5.27954	165.771
4.628	-3.87573	5.95093	167.389
4.629	-3.60107	5.79834	167.511
4.63	-3.14331	5.49316	168.945
4.631	-3.54004	8.78906	172.058
4.632	-3.60107	9.94873	172.943
4.633	-4.30298	6.01196	169.739
4.634	-3.50952	4.42505	167.389
4.635	-3.41797	7.41577	168.518
4.636	-3.44849	8.48389	170.41
4.637	-3.66211	5.34058	169.891
4.638	-4.30298	4.5166	170.654
4.639	-3.8147	7.84302	169.769
4.64	-3.20435	8.91113	168.396
4.641	-2.74658	6.40869	165.985
4.642	-2.80762	5.61523	167.114
4.643	-3.72314	7.53784	168.549
4.644	-3.479	7.35474	168.762
4.645	-3.69263	5.40161	167.511
4.646	-3.479	5.31006	168.732
4.647	-3.8147	6.43921	169.678
4.648	-2.89917	5.76782	169.739
4.649	-2.59399	6.13403	171.57
4.65	-3.11279	10.1929	174.896
4.651	-3.9978	9.27734	174.316
4.652	-3.87573	4.76074	170.563
4.653	-3.93677	4.39453	169.25
4.654	-3.54004	7.8125	170.593
4.655	-3.66211	7.62939	171.875
4.656	-3.60107	4.57764	171.143
4.657	-3.90625	5.79834	171.814
4.658	-4.02832	8.69751	170.624
4.659	-3.20435	8.05664	168.854
4.66	-3.35693	5.12695	167.206
4.661	-3.26538	5.67627	169.617
4.662	-4.3335	7.75146	170.135
4.663	-3.66211	7.1106	170.593
4.664	-3.72314	5.70679	169.464
4.665	-3.8147	5.85938	171.112
4.666	-4.30298	6.01196	171.326
4.667	-3.479	5.43213	171.722
4.668	-3.66211	7.1106	174.53
4.669	-4.05884	10.3455	177.612
4.67	-4.42505	8.45337	176.208
4.671	-4.30298	4.85229	172.943
4.672	-4.02832	5.92041	171.814
4.673	-3.479	8.57544	173.462
4.674	-4.02832	7.14111	174.377
4.675	-4.5166	4.85229	174.5
4.676	-4.66919	5.85938	174.927
4.677	-4.08936	8.57544	173.37
4.678	-3.08228	7.96509	170.99
4.679	-3.17383	6.16455	169.952
4.68	-3.23486	6.80542	171.722
4.681	-4.15039	7.87354	172.638
4.682	-3.93677	6.89697	172.18
4.683	-3.90625	6.073	172.119
4.684	-3.96729	5.79834	173.218
4.685	-3.8147	5.67627	173.706
4.686	-2.89917	5.64575	174.408
4.687	-3.23486	8.78906	178.406
4.688	-3.57056	11.261	180.328
4.689	-4.30298	7.53784	177.826
4.69	-4.24194	4.27246	174.316
4.691	-3.84521	5.95093	173.95
4.692	-3.20435	8.30078	175.69
4.693	-3.63159	6.62231	176.056
4.694	-3.90625	4.94385	177.032
4.695	-4.02832	7.2937	176.483
4.696	-3.2959	8.97217	174.5
4.697	-3.11279	7.32422	172.333
4.698	-3.14331	5.98145	172.424
4.699	-3.93677	6.43921	174.591
4.7	-4.02832	7.56836	175.323
4.701	-3.2959	6.80542	175.018
4.702	-3.35693	6.46973	174.927
4.703	-3.44849	6.34766	175.72
4.704	-3.35693	5.67627	176.025
4.705	-3.08228	6.56128	178.711
4.706	-3.35693	10.1318	182.739
4.707	-4.05884	10.437	183.563
4.708	-4.45557	6.10352	179.749
4.709	-4.5166	4.45557	176.849
4.71	-3.41797	7.75146	176.819
4.711	-3.32642	8.57544	179.199
4.712	-3.78418	6.2561	179.443
4.713	-4.42505	5.40161	180.206
4.714	-4.02832	7.90405	178.528
4.715	-3.23486	9.00269	176.819
4.716	-3.17383	7.01904	174.683
4.717	-2.74658	6.073	175.781
4.718	-3.93677	7.50732	177.704
4.719	-3.75366	8.3313	178.253
4.72	-4.15039	6.83594	177.368
4.721	-3.54004	5.61523	178.101
4.722	-4.18091	5.46265	178.741
4.723	-3.50952	5.92041	179.626
4.724	-2.99072	7.38525	182.556
4.725	-3.44849	11.1694	185.516
4.726	-4.27246	9.49097	184.174
4.727	-4.91333	5.00488	179.321
4.728	-3.66211	4.76074	177.856
4.729	-3.75366	8.3313	179.352
4.73	-3.54004	7.90405	182.281
4.731	-4.27246	5.24902	181.763
4.732	-4.3335	6.19507	182.343
4.733	-3.78418	9.18579	179.474
4.734	-3.8147	9.06372	177.826
4.735	-3.35693	6.2561	176.575
4.736	-3.35693	5.5542	178.864
4.737	-4.39453	7.47681	180.267
4.738	-3.72314	8.14819	180.023
4.739	-3.90625	6.37817	178.741
4.74	-2.96021	5.46265	179.535
4.741	-3.50952	6.16455	180.389
4.742	-2.86865	6.62231	181.03
4.743	-3.23486	8.63647	184.723
4.744	-4.15039	10.3149	186.676
4.745	-5.09644	7.26318	183.899
4.746	-4.66919	4.11987	179.932
4.747	-3.2959	6.10352	180.115
4.748	-2.56348	9.46045	182.404
4.749	-3.41797	7.59888	183.655
4.75	-4.05884	5.18799	183.075
4.751	-4.5166	6.89697	182.556
4.752	-4.02832	9.52148	180.817
4.753	-3.44849	7.93457	179.901
4.754	-3.60107	5.43213	179.474
4.755	-3.35693	6.95801	181.854
4.756	-4.15039	8.91113	182.404
4.757	-3.75366	7.59888	180.817
4.758	-4.11987	6.28662	180.45
4.759	-4.11987	6.46973	182.526
4.76	-4.18091	6.7749	183.258
4.761	-3.38745	6.28662	183.96
4.762	-3.69263	8.66699	186.981
4.763	-3.8147	10.8948	188.721
4.764	-4.63867	7.04956	184.845
4.765	-4.45557	4.18091	181.732
4.766	-4.11987	7.08008	182.709
4.767	-3.8147	9.27734	184.998
4.768	-4.3335	6.16455	184.479
4.769	-4.21143	4.76074	184.265
4.77	-4.24194	8.08716	183.929
4.771	-3.57056	9.94873	182.709
4.772	-2.68555	7.01904	180.695
4.773	-3.26538	5.7373	181.519
4.774	-4.18091	7.72095	183.228
4.775	-4.39453	8.05664	183.746
4.776	-3.75366	6.28662	182.648
4.777	-3.50952	5.98145	183.197
4.778	-3.72314	6.80542	184.57
4.779	-3.44849	6.65283	184.509
4.78	-3.38745	6.7749	185.73
4.781	-3.57056	9.82666	188.599
4.782	-4.54712	9.76563	188.202
4.783	-4.3335	6.01196	184.906
4.784	-3.84521	5.21851	184.326
4.785	-3.38745	8.23975	185.699
4.786	-3.84521	8.30078	186.92
4.787	-3.90625	5.49316	186.493
4.788	-4.11987	6.46973	186.768
4.789	-4.27246	9.15527	185.638
4.79	-3.75366	8.36182	184.387
4.791	-3.75366	5.98145	182.739
4.792	-3.17383	6.65283	184.448
4.793	-4.30298	8.69751	185.577
4.794	-3.60107	7.8125	184.875
4.795	-3.8147	6.31714	184.418
4.796	-4.02832	7.08008	186.035
4.797	-3.96729	7.32422	186.707
4.798	-3.75366	5.85938	186.249
4.799	-3.17383	7.14111	188.69
4.8	-3.87573	11.3525	192.413
4.801	-4.02832	9.39941	190.948
4.802	-4.24194	5.18799	187.103
4.803	-3.93677	6.22559	186.584
4.804	-3.66211	9.46045	187.592
4.805	-4.36401	7.62939	188.019
4.806	-4.42505	5.00488	187.531
4.807	-4.39453	6.71387	188.721
4.808	-3.96729	9.70459	187.408
4.809	-3.08228	8.63647	185.669
4.81	-3.05176	6.34766	184.113
4.811	-3.38745	7.35474	185.883
4.812	-4.57764	8.42285	186.737
4.813	-4.24194	7.04956	186.371
4.814	-4.36401	6.28662	186.31
4.815	-4.45557	7.01904	187.805
4.816	-3.72314	6.37817	187.622
4.817	-3.41797	5.92041	187.408
4.818	-3.26538	9.21631	191.803
4.819	-3.69263	12.1155	194.427
4.82	-4.91333	8.02612	192.047
4.821	-4.73022	4.18091	188.171
4.822	-4.05884	6.68335	188.08
4.823	-3.63159	9.3689	189.545
4.824	-3.66211	7.17163	190.552
4.825	-4.11987	5.40161	190.918
4.826	-4.30298	8.23975	191.284
4.827	-3.60107	10.1929	188.812
4.828	-3.08228	7.96509	186.737
4.829	-3.41797	6.22559	186.31
4.83	-4.27246	7.44629	188.721
4.831	-4.57764	8.23975	189.575
4.832	-3.84521	7.59888	189.178
4.833	-4.21143	7.1106	189.209
4.834	-4.05884	6.95801	190.094
4.835	-4.36401	6.16455	190.155
4.836	-3.35693	6.28662	191.376
4.837	-3.66211	10.1929	195.587
4.838	-4.08936	11.7798	197.449
4.839	-5.00488	7.59888	193.695
4.84	-4.66919	5.00488	190.582
4.841	-3.84521	7.56836	190.735
4.842	-3.20435	9.46045	192.566
4.843	-4.11987	6.74438	193.542
4.844	-4.45557	5.43213	194.092
4.845	-4.57764	8.17871	193.359
4.846	-3.93677	9.76563	191.162
4.847	-2.80762	7.87354	188.751
4.848	-3.02124	6.95801	189.362
4.849	-3.72314	7.87354	191.345
4.85	-3.66211	8.27026	191.956
4.851	-4.11987	7.17163	190.887
4.852	-4.05884	6.68335	191.467
4.853	-4.27246	6.62231	192.902
4.854	-3.66211	6.22559	193.268
4.855	-3.05176	6.95801	195.221
4.856	-3.26538	11.0474	198.547
4.857	-3.63159	11.0168	198.7
4.858	-4.36401	6.80542	194.733
4.859	-4.02832	4.88281	192.383
4.86	-3.90625	7.90405	193.451
4.861	-3.23486	8.72803	195.587
4.862	-3.84521	6.2561	195.648
4.863	-3.90625	6.073	196.381
4.864	-4.02832	9.24683	194.489
4.865	-3.41797	9.67407	192.81
4.866	-2.86865	7.41577	190.46
4.867	-3.50952	6.56128	192.291
4.868	-4.3335	8.05664	193.97
4.869	-4.24194	8.36182	194.061
4.87	-4.24194	7.14111	193.39
4.871	-3.93677	7.1106	194.092
4.872	-3.9978	7.2937	194.977
4.873	-3.78418	6.5918	195.404
4.874	-3.63159	7.93457	198.761
4.875	-3.84521	11.5662	201.843
4.876	-4.69971	9.70459	200.226
4.877	-4.45557	5.58472	196.289
4.878	-4.08936	6.22559	195.19
4.879	-3.8147	9.76563	196.808
4.88	-4.30298	8.57544	197.815
4.881	-4.45557	5.82886	197.693
4.882	-4.76074	7.26318	198.242
4.883	-4.08936	10.0403	196.442
4.884	-3.2959	8.75854	194.672
4.885	-3.50952	6.65283	193.451
4.886	-3.2959	7.8125	195.557
4.887	-4.42505	9.39941	196.32
4.888	-4.30298	8.08716	195.679
4.889	-4.60815	6.65283	195.343
4.89	-4.73022	6.95801	197.083
4.891	-4.54712	6.86646	197.327
4.892	-3.93677	6.50024	198.12
4.893	-3.479	9.15527	201.202
4.894	-3.93677	11.6272	203.064
4.895	-4.63867	8.63647	200.073
4.896	-4.73022	5.21851	196.93
4.897	-3.9978	7.1106	197.449
4.898	-3.54004	9.552	199.158
4.899	-3.96729	7.23267	199.707
4.9	-4.24194	5.31006	199.31
4.901	-4.3335	8.3313	199.493
4.902	-3.26538	10.2844	197.815
4.903	-2.96021	8.20923	195.496
4.904	-3.08228	6.31714	195.465
4.905	-3.8147	8.11768	197.723
4.906	-4.24194	8.78906	198.425
4.907	-4.02832	7.26318	197.357
4.908	-3.9978	6.68335	197.479
4.909	-4.05884	7.78198	199.158
4.91	-3.72314	7.35474	199.158
4.911	-3.11279	6.5918	199.982
4.912	-3.8147	10.0708	204.529
4.913	-4.08936	11.7188	205.475
4.914	-4.85229	7.35474	202.057
4.915	-4.36401	5.0354	198.639
4.916	-3.50952	8.39233	200.073
4.917	-3.63159	10.3149	201.843
4.918	-3.72314	6.86646	201.874
4.919	-4.91333	5.70679	201.935
4.92	-4.42505	9.21631	201.904
4.921	-4.02832	10.1929	199.86
4.922	-3.479	7.23267	197.571
4.923	-3.41797	6.71387	198.669
4.924	-3.93677	8.94165	200.989
4.925	-3.93677	9.552	200.348
4.926	-3.84521	7.69043	199.615
4.927	-4.08936	6.92749	200.195
4.928	-4.27246	7.41577	201.66
4.929	-4.18091	6.92749	201.691
4.93	-3.50952	7.01904	203.491
4.931	-3.96729	10.9863	206.848
4.932	-3.87573	11.0474	206.604
4.933	-4.45557	6.43921	202.24
4.934	-4.05884	5.61523	200.439
4.935	-4.27246	8.97217	202.271
4.936	-4.18091	9.09424	204.102
4.937	-4.18091	5.70679	202.881
4.938	-4.57764	6.22559	203.766
4.939	-3.9978	10.1318	202.423
4.94	-3.2959	9.91821	201.05
4.941	-3.50952	7.08008	198.975
4.942	-3.17383	7.04956	200.836
4.943	-4.57764	9.15527	201.935
4.944	-3.90625	8.39233	201.508
4.945	-4.02832	6.46973	200.653
4.946	-3.90625	7.1106	202.454
4.947	-3.9978	7.84302	203.156
4.948	-3.38745	6.92749	203.278
4.949	-3.20435	8.08716	205.811
4.95	-3.84521	12.0239	209.961
4.951	-4.76074	9.97925	208.099
4.952	-4.54712	5.31006	204.102
4.953	-3.69263	6.073	202.85
4.954	-3.41797	10.2234	205.322
4.955	-3.75366	8.97217	206.238
4.956	-4.08936	5.79834	205.597
4.957	-4.57764	7.2937	206.177
4.958	-3.84521	10.6201	204.59
4.959	-3.50952	9.15527	202.423
4.96	-3.35693	6.43921	201.385
4.961	-3.32642	7.8125	204.041
4.962	-4.5166	9.8877	204.803
4.963	-3.8147	8.3313	204.254
4.964	-4.18091	7.2937	203.43
4.965	-4.02832	7.47681	205.536
4.966	-4.63867	7.41577	205.658
4.967	-3.66211	6.68335	205.719
4.968	-4.02832	9.12476	209.412
4.969	-3.96729	12.6953	211.975
4.97	-4.88281	9.33838	209.29
4.971	-4.39453	5.40161	205.902
4.972	-3.90625	7.32422	205.75
4.973	-3.93677	10.2234	207.52
4.974	-4.45557	7.72095	208.16
4.975	-4.5166	5.43213	208.527
4.976	-4.73022	8.3313	208.679
4.977	-3.96729	10.7117	206.696
4.978	-3.38745	9.27734	204.224
4.979	-3.54004	7.44629	203.705
4.98	-3.78418	8.36182	205.902
4.981	-4.54712	9.12476	206.299
4.982	-4.36401	7.65991	205.719
4.983	-4.24194	7.14111	205.78
4.984	-4.66919	7.62939	207.611
4.985	-3.90625	7.23267	207.855
4.986	-3.35693	7.08008	208.405
4.987	-3.2959	10.1929	212.28
4.988	-4.18091	11.7493	213.257
4.989	-4.88281	8.3313	210.815
4.99	-4.66919	5.98145	208.344
4.991	-3.93677	8.08716	208.679
4.992	-3.9978	9.46045	210.175
4.993	-3.87573	7.69043	210.083
4.994	-4.76074	7.04956	210.571
4.995	-4.42505	8.81958	210.175
4.996	-3.93677	10.1318	208.16
4.997	-3.479	7.99561	206.421
4.998	-3.72314	7.32422	206.635
4.999	-4.24194	8.75854	208.71
5	-4.02832	8.91113	208.405
5.001	-4.21143	7.99561	207.886
5.002	-4.24194	7.72095	208.801
5.003	-4.45557	7.78198	209.869
5.004	-3.9978	6.98853	210.327
5.005	-3.8147	7.32422	212.555
5.006	-3.78418	11.0474	215.973
5.007	-4.18091	11.4441	215.668
5.008	-4.21143	7.35474	212.372
5.009	-4.21143	7.08008	210.754
5.01	-3.9978	9.33838	211.06
5.011	-3.8147	9.49097	212.677
5.012	-4.27246	6.37817	212.28
5.013	-4.11987	7.17163	213.165
5.014	-4.27246	10.1318	212.494
5.015	-3.41797	9.97925	210.144
5.016	-3.02124	7.93457	208.221
5.017	-3.32642	8.11768	209.534
5.018	-4.15039	9.67407	210.602
5.019	-4.27246	8.42285	210.327
5.02	-4.27246	6.92749	210.022
5.021	-4.57764	7.72095	211.67
5.022	-4.3335	7.53784	212.433
5.023	-3.69263	6.95801	211.884
5.024	-3.32642	9.00269	215.973
5.025	-3.8147	12.8479	219.269
5.026	-4.66919	10.3149	217.133
5.027	-4.79126	5.79834	213.104
5.028	-4.02832	6.83594	212.219
5.029	-3.78418	10.1624	213.684
5.03	-4.08936	8.69751	214.905
5.031	-4.24194	6.34766	214.417
5.032	-4.39453	8.39233	215.546
5.033	-3.96729	11.1694	213.226
5.034	-3.479	9.46045	211.304
5.035	-3.54004	7.2937	209.625
5.036	-3.72314	7.96509	212.555
5.037	-4.76074	9.52148	213.501
5.038	-3.84521	8.60596	212.952
5.039	-4.54712	7.72095	212.585
5.04	-4.21143	7.99561	213.898
5.041	-4.08936	7.44629	214.142
5.042	-3.75366	6.98853	214.722
5.043	-3.84521	9.76563	218.75
5.044	-4.45557	12.5732	221.1
5.045	-4.97437	9.06372	217.499
5.046	-4.73022	5.46265	213.745
5.047	-4.08936	8.11768	214.447
5.048	-3.32642	11.0168	216.553
5.049	-4.3335	8.20923	217.072
5.05	-4.42505	5.98145	216.675
5.051	-4.69971	8.91113	216.797
5.052	-3.93677	11.1389	215.088
5.053	-3.41797	9.06372	212.433
5.054	-3.32642	7.20215	212.83
5.055	-3.66211	9.21631	215.332
5.056	-4.27246	9.8877	215.118
5.057	-4.3335	7.87354	214.203
5.058	-4.91333	7.38525	214.325
5.059	-4.63867	8.02612	216.827
5.06	-4.36401	7.50732	216.614
5.061	-3.2959	7.08008	217.529
5.062	-3.50952	11.2305	221.802
5.063	-4.18091	12.5732	222.198
5.064	-4.73022	7.35474	218.018
5.065	-4.42505	5.46265	215.118
5.066	-3.96729	9.30786	217.56
5.067	-3.84521	10.5591	219.177
5.068	-4.11987	7.04956	218.597
5.069	-3.9978	6.19507	219.055
5.07	-4.3335	10.8643	218.201
5.071	-3.78418	11.0168	216.339
5.072	-3.32642	7.53784	214.233
5.073	-3.69263	7.26318	215.942
5.074	-4.3335	9.64355	218.048
5.075	-4.66919	9.39941	216.858
5.076	-3.90625	7.50732	215.942
5.077	-4.02832	7.84302	217.346
5.078	-4.30298	8.66699	218.872
5.079	-4.11987	7.53784	218.201
5.08	-3.78418	7.69043	219.849
5.081	-3.9978	11.4746	223.724
5.082	-5.06592	10.8337	222.443
5.083	-4.3335	6.74438	218.781
5.084	-3.60107	6.98853	217.773
5.085	-3.479	10.6506	219.666
5.086	-4.15039	9.70459	220.612
5.087	-4.5166	6.62231	219.727
5.088	-4.60815	7.84302	220.49
5.089	-4.73022	10.6201	219.604
5.09	-3.60107	9.64355	217.743
5.091	-3.63159	7.01904	216.492
5.092	-2.92969	8.42285	218.353
5.093	-4.73022	10.5286	218.75
5.094	-3.93677	9.09424	217.865
5.095	-4.94385	7.72095	217.59
5.096	-4.08936	8.11768	219.879
5.097	-4.82178	8.11768	220.001
5.098	-3.96729	7.20215	220.306
5.099	-3.72314	9.21631	223.877
5.1	-3.84521	12.9089	226.532
5.101	-4.63867	9.67407	223.755
5.102	-4.91333	5.98145	219.421
5.103	-3.78418	7.96509	220.398
5.104	-3.93677	10.9863	221.527
5.105	-4.63867	8.08716	222.351
5.106	-5.24902	6.31714	221.344
5.107	-4.18091	9.33838	223.053
5.108	-4.18091	11.5356	220.276
5.109	-3.26538	9.09424	218.567
5.11	-3.93677	7.47681	217.957
5.111	-3.32642	9.18579	221.039
5.112	-5.00488	9.79614	220.581
5.113	-3.96729	8.11768	220.123
5.114	-4.69971	7.87354	219.757
5.115	-3.78418	8.45337	222.29
5.116	-4.79126	7.96509	221.313
5.117	-3.38745	7.50732	221.893
5.118	-3.93677	10.5896	226.166
5.119	-4.39453	13.0005	228.271
5.12	-5.15747	8.42285	224.915
5.121	-4.91333	5.7373	221.619
5.122	-3.44849	8.69751	222.595
5.123	-3.69263	10.8032	224.091
5.124	-3.87573	7.99561	224.518
5.125	-4.73022	6.86646	224.213
5.126	-3.87573	9.61304	224.548
5.127	-4.5166	10.7727	222.351
5.128	-3.38745	8.60596	219.94
5.129	-4.15039	7.56836	220.215
5.13	-3.66211	9.33838	223.053
5.131	-4.5166	9.97925	222.443
5.132	-4.08936	8.54492	222.137
5.133	-4.3335	8.23975	222.778
5.134	-3.9978	8.08716	224.335
5.135	-4.39453	7.20215	224.152
5.136	-3.63159	7.72095	225.769
5.137	-3.8147	11.9324	230.56
5.138	-4.60815	13.031	231.11
5.139	-5.12695	8.02612	227.02
5.14	-4.76074	6.46973	224.213
5.141	-3.72314	9.67407	225.342
5.142	-4.18091	10.1318	226.776
5.143	-4.42505	7.1106	227.234
5.144	-4.57764	7.08008	227.814
5.145	-4.21143	10.437	226.776
5.146	-4.15039	11.2915	224.121
5.147	-3.23486	8.88062	221.954
5.148	-3.90625	8.11768	222.961
5.149	-4.27246	9.39941	225.464
5.15	-5.24902	9.52148	224.579
5.151	-4.54712	8.14819	224.915
5.152	-4.36401	8.08716	225.677
5.153	-4.63867	7.93457	227.02
5.154	-4.05884	7.62939	227.112
5.155	-3.75366	8.75854	229.004
5.156	-3.87573	12.2986	232.666
5.157	-4.79126	11.6272	231.567
5.158	-4.69971	7.50732	227.905
5.159	-4.30298	7.26318	226.654
5.16	-3.90625	10.3455	228.058
5.161	-4.21143	9.8877	229.675
5.162	-4.21143	7.59888	229.065
5.163	-4.11987	8.17871	229.889
5.164	-4.69971	10.8948	228.21
5.165	-3.90625	10.3149	226.135
5.166	-4.08936	8.05664	224.762
5.167	-3.23486	8.66699	226.746
5.168	-4.85229	9.85718	227.509
5.169	-4.21143	9.3689	227.02
5.17	-4.79126	8.78906	226.563
5.171	-4.21143	8.57544	228.577
5.172	-4.76074	8.30078	228.882
5.173	-4.21143	7.56836	229.736
5.174	-3.84521	9.46045	233.49
5.175	-4.18091	13.0615	236.145
5.176	-4.82178	10.6812	234.009
5.177	-4.79126	7.17163	229.858
5.178	-3.9978	8.45337	228.973
5.179	-4.36401	10.8948	230.469
5.18	-4.60815	9.30786	231.537
5.181	-5.09644	6.92749	231.689
5.182	-4.85229	8.91113	232.33
5.183	-4.11987	11.2915	230.164
5.184	-3.8147	9.8877	228.241
5.185	-3.8147	8.3313	226.898
5.186	-3.93677	9.15527	229.34
5.187	-5.12695	10.1013	229.797
5.188	-4.54712	8.91113	229.004
5.189	-4.91333	8.20923	229.279
5.19	-4.5166	8.05664	231.049
5.191	-4.3335	7.69043	231.506
5.192	-3.8147	7.99561	231.903
5.193	-3.8147	11.0474	235.657
5.194	-4.73022	13.0005	236.938
5.195	-5.0354	8.72803	233.612
5.196	-5.12695	6.22559	230.835
5.197	-4.27246	9.09424	232.117
5.198	-3.9978	10.9253	233.215
5.199	-4.08936	8.14819	233.49
5.2	-4.45557	7.41577	233.124
5.201	-4.45557	10.4065	233.734
5.202	-4.57764	11.8103	230.896
5.203	-3.60107	8.88062	229.126
5.204	-3.90625	7.93457	229.645
5.205	-4.15039	10.1013	232.208
5.206	-4.73022	9.94873	231.476
5.207	-4.24194	8.30078	230.865
5.208	-4.57764	8.69751	231.842
5.209	-5.09644	9.33838	233.795
5.21	-4.63867	7.84302	233.185
5.211	-4.27246	7.90405	234.711
5.212	-3.96729	12.085	239.563
5.213	-4.63867	12.6953	239.288
5.214	-5.09644	7.65991	235.016
5.215	-4.11987	6.7749	232.513
5.216	-4.15039	10.8948	234.344
5.217	-3.90625	11.0779	235.413
5.218	-5.06592	7.41577	235.138
5.219	-4.79126	7.41577	236.115
5.22	-5.06592	11.1084	235.565
5.221	-4.15039	11.2	233.246
5.222	-3.8147	8.48389	230.988
5.223	-3.38745	8.54492	232.574
5.224	-4.5166	10.5896	234.406
5.225	-4.76074	9.91821	233.337
5.226	-4.60815	8.27026	233.002
5.227	-4.27246	8.42285	234.467
5.228	-4.94385	8.57544	235.474
5.229	-4.15039	7.72095	235.168
5.23	-3.41797	8.78906	236.908
5.231	-3.84521	12.8784	240.601
5.232	-4.79126	11.9629	239.471
5.233	-4.85229	7.14111	235.596
5.234	-4.18091	7.32422	234.863
5.235	-4.3335	10.8337	236.389
5.236	-4.3335	9.97925	237.457
5.237	-4.36401	7.23267	236.511
5.238	-4.24194	8.57544	237.518
5.239	-4.82178	11.5967	235.992
5.24	-3.75366	10.5286	233.978
5.241	-4.08936	8.23975	232.452
5.242	-3.32642	8.97217	234.955
5.243	-4.82178	10.1013	235.657
5.244	-4.3335	9.06372	234.802
5.245	-4.57764	8.5144	234.589
5.246	-3.96729	9.58252	237.03
5.247	-4.85229	8.94165	236.938
5.248	-4.27246	7.75146	236.938
5.249	-3.93677	9.64355	240.082
5.25	-4.3335	13.6719	243.744
5.251	-4.97437	10.7117	240.845
5.252	-5.06592	6.68335	237.427
5.253	-3.8147	8.75854	237.518
5.254	-3.93677	11.5356	238.831
5.255	-4.57764	9.3689	239.136
5.256	-4.82178	7.1106	238.983
5.257	-4.45557	9.42993	240.234
5.258	-4.63867	11.8408	238.22
5.259	-3.60107	9.30786	235.443
5.26	-3.9978	8.20923	235.138
5.261	-3.60107	10.0098	237.244
5.262	-4.91333	10.5896	237.701
5.263	-4.69971	8.75854	236.633
5.264	-4.79126	8.63647	237.671
5.265	-4.54712	8.75854	239.655
5.266	-5.15747	7.96509	239.136
5.267	-3.96729	7.72095	239.471
5.268	-3.69263	11.3525	243.958
5.269	-4.08936	13.6414	245.422
5.27	-4.94385	9.552	241.852
5.271	-5.5542	7.17163	238.892
5.272	-3.75366	9.30786	240.234
5.273	-4.05884	11.0168	241.425
5.274	-4.27246	8.23975	241.333
5.275	-5.00488	7.17163	241.272
5.276	-4.30298	10.6812	241.882
5.277	-4.27246	11.7493	239.441
5.278	-3.72314	9.3689	237.274
5.279	-4.08936	8.60596	237.549
5.28	-4.08936	10.1013	239.899
5.281	-4.88281	9.76563	239.349
5.282	-4.85229	8.54492	238.586
5.283	-4.54712	8.66699	239.838
5.284	-4.24194	9.30786	241.516
5.285	-4.63867	8.45337	240.906
5.286	-3.69263	8.45337	242.371
5.287	-3.8147	12.3596	247.681
5.288	-4.94385	13.1226	248.016
5.289	-5.00488	8.63647	244.232
5.29	-4.82178	7.23267	241.699
5.291	-3.63159	10.437	242.92
5.292	-4.15039	11.322	244.11
5.293	-4.24194	8.48389	243.896
5.294	-4.73022	8.30078	244.324
5.295	-4.54712	10.9558	243.958
5.296	-4.24194	11.4746	241.455
5.297	-3.69263	9.15527	239.471
5.298	-3.87573	8.63647	240.448
5.299	-4.18091	10.5286	242.584
5.3	-4.79126	10.5286	241.943
5.301	-4.69971	9.15527	241.791
5.302	-4.69971	8.75854	242.676
5.303	-4.79126	8.69751	243.958
5.304	-4.76074	8.17871	243.683
5.305	-3.63159	9.33838	246.643
5.306	-4.08936	13.4888	250.946
5.307	-4.60815	12.8784	249.542
5.308	-4.60815	8.20923	245.27
5.309	-4.27246	7.90405	243.713
5.31	-4.15039	11.0474	245.331
5.311	-4.79126	10.5286	246.643
5.312	-4.73022	7.84302	246.429
5.313	-4.66919	8.75854	247.528
5.314	-4.60815	12.0544	245.483
5.315	-3.90625	11.5356	243.195
5.316	-4.02832	8.97217	241.18
5.317	-3.54004	9.3689	243.561
5.318	-5.46265	10.498	244.659
5.319	-4.85229	9.67407	244.324
5.32	-5.12695	8.57544	243.683
5.321	-4.15039	8.97217	245.88
5.322	-4.97437	9.12476	246.368
5.323	-4.21143	8.3313	246.399
5.324	-3.66211	10.1318	249.451
5.325	-4.63867	13.4583	252.106
5.326	-5.15747	11.2305	249.786
5.327	-5.40161	7.59888	246.155
5.328	-4.11987	8.60596	246.643
5.329	-4.39453	11.4441	248.383
5.33	-4.11987	10.0403	248.962
5.331	-4.76074	8.08716	248.657
5.332	-4.5166	9.97925	248.932
5.333	-4.94385	11.9324	247.375
5.334	-4.11987	10.0098	245.27
5.335	-3.84521	8.69751	244.69
5.336	-3.84521	10.1929	246.582
5.337	-4.54712	11.0474	246.582
5.338	-4.3335	9.70459	245.941
5.339	-4.82178	9.06372	246.429
5.34	-4.85229	9.552	248.352
5.341	-4.97437	8.69751	248.688
5.342	-3.8147	8.27026	249.908
5.343	-4.24194	11.5356	253.906
5.344	-4.60815	13.1836	254.517
5.345	-5.12695	9.46045	250.305
5.346	-4.36401	7.50732	247.528
5.347	-4.21143	10.8337	248.993
5.348	-4.36401	11.9629	250.58
5.349	-4.5166	8.17871	249.969
5.35	-4.73022	7.62939	250.763
5.351	-4.54712	11.5051	250.702
5.352	-4.27246	12.0239	248.535
5.353	-3.479	8.97217	246.307
5.354	-3.63159	8.91113	247.345
5.355	-4.39453	11.261	249.268
5.356	-4.69971	10.3149	248.138
5.357	-4.91333	8.11768	247.65
5.358	-4.57764	8.97217	248.84
5.359	-4.91333	9.8877	250.366
5.36	-4.45557	8.88062	249.817
5.361	-3.75366	9.15527	251.251
5.362	-4.15039	13.0005	255.463
5.363	-4.69971	13.0005	254.974
5.364	-4.88281	8.23975	251.038
5.365	-4.45557	7.26318	249.786
5.366	-4.21143	11.2	251.587
5.367	-4.08936	10.9558	252.106
5.368	-4.63867	7.90405	251.282
5.369	-4.21143	9.15527	251.801
5.37	-5.21851	12.3596	251.038
5.371	-4.42505	11.0779	248.596
5.372	-4.21143	8.42285	247.345
5.373	-3.63159	9.52148	249.634
5.374	-4.94385	10.8337	250.58
5.375	-4.63867	9.46045	249.756
5.376	-4.91333	9.12476	249.176
5.377	-4.57764	10.0708	251.831
5.378	-5.34058	9.30786	251.373
5.379	-4.27246	7.90405	251.16
5.38	-3.90625	9.42993	253.845
5.381	-4.36401	13.5803	257.385
5.382	-4.85229	11.6577	254.669
5.383	-4.85229	7.87354	251.648
5.384	-3.96729	8.97217	251.923
5.385	-4.57764	12.0239	253.052
5.386	-4.82178	10.0403	253.235
5.387	-4.91333	7.47681	252.96
5.388	-4.69971	9.73511	254.517
5.389	-4.60815	11.9629	252.777
5.39	-3.90625	9.97925	250.549
5.391	-3.8147	8.78906	249.207
5.392	-3.41797	10.7727	251.801
5.393	-4.94385	11.1084	251.343
5.394	-5.0354	9.18579	250.488
5.395	-4.69971	8.63647	251.434
5.396	-4.82178	9.91821	253.815
5.397	-4.69971	9.0332	253.448
5.398	-3.87573	7.93457	253.265
5.399	-3.75366	11.1084	257.507
5.4	-4.45557	14.4958	260.132
5.401	-4.94385	11.0168	256.958
5.402	-5.06592	7.32422	253.082
5.403	-4.05884	9.39941	253.967
5.404	-4.08936	12.0239	255.341
5.405	-4.39453	9.3689	255.157
5.406	-4.85229	7.99561	255.615
5.407	-4.24194	10.6812	256.348
5.408	-4.42505	12.5427	254.181
5.409	-3.72314	9.97925	251.343
5.41	-3.9978	8.36182	251.251
5.411	-4.02832	10.437	254.028
5.412	-5.09644	10.8032	253.754
5.413	-4.24194	9.42993	253.021
5.414	-4.5166	9.46045	253.845
5.415	-4.27246	9.85718	255.829
5.416	-4.60815	9.00269	255.096
5.417	-4.02832	9.00269	255.585
5.418	-4.15039	11.9324	260.559
5.419	-4.57764	13.3972	261.292
5.42	-5.06592	9.27734	257.874
5.421	-4.79126	7.84302	255.524
5.422	-3.50952	10.7727	256.775
5.423	-4.57764	11.5356	257.69
5.424	-4.36401	8.78906	257.446
5.425	-4.85229	8.69751	258.179
5.426	-4.63867	11.2305	258.026
5.427	-4.5166	11.5967	255.341
5.428	-3.96729	9.49097	253.479
5.429	-3.72314	9.61304	254.395
5.43	-4.69971	11.1389	256.592
5.431	-4.45557	10.4675	255.31
5.432	-5.00488	9.24683	255.157
5.433	-4.45557	9.58252	256.744
5.434	-5.06592	9.33838	257.782
5.435	-4.54712	8.27026	257.69
5.436	-3.8147	9.39941	259.46
5.437	-3.75366	13.9771	264.496
5.438	-4.5166	13.916	263.641
5.439	-4.79126	9.21631	259.949
5.44	-4.76074	8.14819	257.935
5.441	-4.3335	11.1694	259.186
5.442	-4.57764	10.9863	260.406
5.443	-4.60815	8.57544	260.59
5.444	-4.3335	9.21631	260.986
5.445	-4.60815	12.3596	259.857
5.446	-3.9978	12.0544	256.897
5.447	-4.08936	9.82666	255.31
5.448	-3.75366	9.58252	256.866
5.449	-5.15747	10.6506	258.575
5.45	-4.91333	10.376	257.996
5.451	-4.66919	9.58252	257.965
5.452	-3.9978	9.91821	259.583
5.453	-4.60815	9.67407	260.162
5.454	-4.27246	8.78906	260.071
5.455	-3.63159	10.1318	262.878
5.456	-4.11987	14.3127	266.663
5.457	-4.91333	12.3901	265.228
5.458	-4.94385	8.14819	261.322
5.459	-4.02832	8.63647	260.04
5.46	-4.08936	11.9019	261.383
5.461	-4.15039	10.8032	262.787
5.462	-4.3335	8.5144	262.573
5.463	-4.85229	9.64355	263.519
5.464	-4.45557	12.085	261.444
5.465	-4.15039	11.2915	259.247
5.466	-3.78418	9.49097	257.629
5.467	-3.26538	10.2844	260.01
5.468	-5.34058	11.5967	260.529
5.469	-4.18091	10.3455	260.101
5.47	-5.52368	9.52148	260.315
5.471	-4.3335	9.73511	262.268
5.472	-5.64575	9.15527	262.665
5.473	-4.36401	8.36182	263.245
5.474	-3.8147	11.1084	266.632
5.475	-4.45557	14.6484	269.196
5.476	-4.91333	12.0239	266.052
5.477	-5.12695	8.20923	262.299
5.478	-3.93677	9.91821	262.634
5.479	-4.66919	12.1155	264.557
5.48	-4.82178	9.76563	265.076
5.481	-4.94385	8.08716	264.954
5.482	-4.57764	11.0168	265.564
5.483	-4.11987	12.8784	263.275
5.484	-3.66211	10.6812	260.742
5.485	-3.69263	9.3689	260.529
5.486	-4.39453	10.9863	262.97
5.487	-5.12695	10.8948	262.817
5.488	-4.91333	9.49097	261.993
5.489	-4.91333	9.49097	262.939
5.49	-4.85229	10.1624	264.526
5.491	-4.54712	9.39941	264.496
5.492	-3.479	9.61304	264.709
5.493	-3.41797	11.6577	264.313
5.494	-4.24194	12.2986	263.733
5.495	-4.30298	10.6201	261.963
5.496	-2.28882	10.3455	261.108
5.497	-0.427246	11.9324	264.038
5.498	-0.946045	12.8174	262.848
5.499	1.06812	12.3596	263
5.5	1.86157	13.031	262.97
5.501	3.41797	13.6108	261.871
5.502	3.32642	13.4888	263.123
5.503	1.00708	13.0615	262.512
5.504	2.31934	13.1226	262.024
5.505	3.05176	14.1602	264.282
5.506	3.54004	14.6179	262.299
5.507	4.45557	15.1978	261.749
5.508	6.10352	16.1438	263.855
5.509	9.18579	15.686	262.36
5.51	10.3149	16.2659	265.076
5.511	9.64355	16.5405	265.289
5.512	9.70459	15.8997	264.374
5.513	9.58252	16.6321	266.968
5.514	9.61304	17.2729	264.832
5.515	9.3689	18.0054	264.74
5.516	9.09424	18.7073	265.808
5.517	11.6882	17.3645	262.97
5.518	12.4512	18.4021	264.709
5.519	12.9395	18.8599	263.794
5.52	14.8315	19.1345	262.543
5.521	15.7471	19.2261	264.984
5.522	15.7471	19.8975	262.909
5.523	14.5874	20.4468	263.397
5.524	13.4583	20.2026	265.198
5.525	14.8926	19.4092	263.916
5.526	15.8386	20.4163	266.327
5.527	16.2964	21.7285	265.839
5.528	18.7988	21.698	263.214
5.529	20.3247	21.9727	265.32
5.53	20.9351	22.2473	262.848
5.531	20.752	22.9492	263.336
5.532	19.7144	22.7966	264.954
5.533	20.9961	21.9116	262.848
5.534	21.1792	22.1863	265.747
5.535	20.0195	22.9187	265.015
5.536	20.4468	23.3765	263.184
5.537	21.6064	23.5291	265.137
5.538	23.468	24.0784	262.268
5.539	24.292	24.2004	262.878
5.54	23.6511	24.0784	263.214
5.541	25.6348	23.3765	261.414
5.542	25.9705	24.5361	264.313
5.543	25.0549	25.6348	262.634
5.544	24.4141	25.6042	262.054
5.545	24.8718	24.4141	265.015
5.546	26.825	24.5667	262.146
5.547	27.3438	25.9399	263.977
5.548	26.9775	26.6724	264.221
5.549	29.3274	25.6348	261.505
5.55	30.0598	25.9399	264.069
5.551	30.2124	26.9775	262.146
5.552	29.9988	27.8625	261.353
5.553	29.9072	27.0996	263.367
5.554	30.8838	26.4587	260.651
5.555	30.426	27.1912	262.787
5.556	29.7546	27.9236	262.024
5.557	31.6162	27.5879	260.071
5.558	33.1116	28.0151	262.36
5.559	33.3557	28.9307	259.857
5.56	33.0505	29.2053	259.613
5.561	33.0811	28.3813	261.139
5.562	34.2712	28.0457	258.911
5.563	34.3323	29.541	261.292
5.564	33.844	29.6631	260.773
5.565	35.3699	28.6865	259.399
5.566	36.0718	29.2358	262.085
5.567	36.3159	29.9072	260.284
5.568	36.8347	31.0364	260.254
5.569	36.8958	31.0364	261.414
5.57	38.5132	30.426	258.453
5.571	38.208	31.0974	260.59
5.572	37.9028	31.4331	259.918
5.573	39.5508	30.7617	258.911
5.574	40.0085	31.189	261.658
5.575	41.1072	31.9214	258.698
5.576	41.748	32.1045	258.759
5.577	41.2903	31.8909	258.942
5.578	42.3584	32.7148	256.348
5.579	42.0837	34.0576	258.698
5.58	40.741	33.783	257.172
5.581	41.2292	32.5623	256.348
5.582	42.1753	31.8604	259.369
5.583	44.1284	32.4402	257.324
5.584	44.8914	33.905	258.942
5.585	44.5251	34.0881	259.399
5.586	45.8984	33.3252	256.927
5.587	46.0205	33.8135	259.644
5.588	44.9219	34.6985	257.904
5.589	45.8069	34.7595	256.866
5.59	45.929	34.668	258.881
5.591	47.6685	34.8206	255.646
5.592	47.76	35.3088	257.202
5.593	47.8821	35.0037	257.233
5.594	50.2014	34.9121	255.371
5.595	50.9949	35.9802	258.789
5.596	49.8047	36.5295	256.042
5.597	49.1943	36.2549	255.676
5.598	49.2554	35.9192	256.653
5.599	50.5981	36.377	253.387
5.6	50.354	37.3535	254.761
5.601	49.6826	37.8418	254.517
5.602	51.9714	36.9568	253.265
5.603	53.4668	36.3464	257.019
5.604	53.4363	36.8347	255.127
5.605	53.5889	37.5977	255.402
5.606	53.4058	37.9944	257.294
5.607	54.1992	37.8723	254.059
5.608	53.4363	38.1775	255.92
5.609	52.9175	38.208	254.547
5.61	54.5349	37.2925	253.021
5.611	55.3894	38.0249	256.195
5.612	56.7932	39.5203	252.96
5.613	56.8237	39.9475	253.113
5.614	56.7017	39.3066	254.364
5.615	58.075	38.7268	251.343
5.616	57.8308	39.2761	254.272
5.617	57.0374	40.1306	253.235
5.618	58.4412	40.0391	251.007
5.619	58.8379	39.4287	253.754
5.62	59.2346	40.1917	250.549
5.621	60.0586	41.4124	251.16
5.622	59.5398	40.8325	252.533
5.623	60.4858	40.1001	250
5.624	60.1501	40.6494	253.113
5.625	59.082	40.7715	252.014
5.626	60.4553	40.2832	251.526
5.627	61.2793	40.5273	254.639
5.628	62.0422	41.4734	250.549
5.629	62.2559	42.8467	252.136
5.63	62.4695	41.9922	252.106
5.631	64.3921	40.9546	249.634
5.632	63.7817	41.8396	252.93
5.633	62.8052	42.8467	250.549
5.634	63.7512	42.4805	249.817
5.635	63.8428	42.6636	252.35
5.636	65.033	43.0603	248.871
5.637	65.6738	44.0674	250.366
5.638	65.3687	43.7927	250.519
5.639	67.0776	43.0908	247.925
5.64	67.1997	42.9077	251.404
5.641	66.5588	43.5181	249.298
5.642	66.9556	44.4336	249.054
5.643	66.3757	45.0439	251.19
5.644	66.9861	44.8914	248.108
5.645	67.5049	45.105	249.359
5.646	67.3828	44.4946	249.664
5.647	69.1223	44.0674	247.65
5.648	69.8853	44.5557	251.251
5.649	69.519	45.2881	248.962
5.65	70.9839	45.2576	248.444
5.651	70.8008	45.2576	250.793
5.652	70.9839	45.5933	247.375
5.653	70.8008	46.2952	248.993
5.654	70.1599	46.1121	248.688
5.655	71.167	45.7764	246.429
5.656	71.5027	46.2341	249.146
5.657	71.2585	47.2717	246.948
5.658	72.5708	47.3938	247.192
5.659	73.0286	47.2107	249.054
5.66	74.2493	46.6614	246.368
5.661	74.0356	46.9666	248.81
5.662	73.4558	47.6685	247.589
5.663	74.4629	47.3938	245.972
5.664	74.8901	48.0347	248.596
5.665	74.0356	48.3704	245.056
5.666	74.1882	48.6755	246.429
5.667	74.0051	47.7295	247.192
5.668	76.1108	47.3328	244.72
5.669	76.5381	48.4619	247.406
5.67	76.1108	48.6755	246.521
5.671	77.5146	48.1262	245.3
5.672	77.5146	48.2483	248.596
5.673	77.301	48.7366	244.659
5.674	77.5452	49.53	246.002
5.675	76.9958	49.3164	246.216
5.676	78.6438	48.7061	243.103
5.677	79.0405	49.469	246.307
5.678	78.4302	50.2319	244.11
5.679	79.1931	50.1099	243.744
5.68	79.895	49.8657	246.277
5.681	80.5664	49.9878	243.53
5.682	80.7495	50.415	244.812
5.683	80.5359	50.1099	245.056
5.684	81.4819	49.6216	241.699
5.685	81.3904	50.5066	245.3
5.686	80.4749	51.3306	242.462
5.687	81.665	51.4832	242.004
5.688	81.543	51.0559	244.202
5.689	82.428	50.9644	241.211
5.69	82.7332	51.4221	243.408
5.691	82.8247	50.8118	243.53
5.692	83.7708	50.4761	241.516
5.693	83.4961	51.7883	244.507
5.694	82.7942	52.0325	242.188
5.695	83.2214	51.7273	242.401
5.696	83.252	51.6663	244.507
5.697	83.9233	52.2156	240.692
5.698	84.3506	53.3752	242.554
5.699	84.259	52.8564	242.188
5.7	85.9375	52.063	240.234
5.701	86.0901	52.2766	243.835
5.702	85.907	53.1006	241.364
5.703	86.3342	53.4973	241.943
5.704	85.6018	53.009	243.042
5.705	86.1511	52.7039	240.234
5.706	85.6628	53.833	241.821
5.707	84.7473	54.0466	240.692
5.708	85.7849	53.6804	238.495
5.709	86.7004	53.2227	241.699
5.71	86.3647	53.0701	238.983
5.711	87.4939	53.4058	240.479
5.712	88.0737	53.7415	242.004
5.713	89.325	54.1077	239.349
5.714	87.7991	54.8096	241.73
5.715	86.3953	54.0466	240.234
5.716	87.1582	53.4973	239.349
5.717	87.0667	53.6194	242.92
5.718	87.0667	54.8401	239.227
5.719	87.9517	55.2979	240.143
5.72	88.8977	54.6875	240.814
5.721	90.8203	54.3213	238.098
5.722	90.7898	55.0537	241.028
5.723	89.5691	55.4199	238.525
5.724	90.0574	54.9011	237.549
5.725	89.2639	54.5654	240.082
5.726	88.8977	54.4739	236.633
5.727	89.0198	55.5115	237.732
5.728	88.2874	55.9082	237.61
5.729	89.6606	55.0232	235.046
5.73	89.5691	55.1453	238.098
5.731	89.5996	54.7485	236.389
5.732	90.7898	54.9011	236.206
5.733	90.5457	55.2368	238.953
5.734	89.6606	55.1147	235.413
5.735	88.7451	55.1453	237.396
5.736	88.3179	54.5044	237.213
5.737	89.0198	54.3823	234.07
5.738	87.9517	55.3589	236.267
5.739	87.3108	54.5044	233.459
5.74	87.4329	52.4292	231.873
5.741	86.9141	52.0325	233.643
5.742	85.5408	52.6733	228.394
5.743	82.3975	51.9409	227.661
5.744	77.8809	47.699	222.717
5.745	74.1272	43.457	217.529
5.746	71.7773	42.3584	217.377
5.747	69.458	42.1753	212.585
5.748	69.6411	41.1682	210.51
5.749	68.512	40.6494	210.693
5.75	68.3899	40.802	207.397
5.751	67.4744	40.9546	210.358
5.752	65.979	40.4358	212.128
5.753	66.8945	39.1541	213.501
5.754	67.0471	39.1846	220.093
5.755	67.7185	39.3066	220.917
5.756	69.8547	39.3677	224.152
5.757	71.7773	39.3066	228.058
5.758	73.6694	40.6494	225.83
5.759	73.6389	42.572	227.417
5.76	72.5708	42.4805	224.274
5.761	72.7844	41.3513	220.001
5.762	72.2656	40.9851	221.313
5.763	70.5872	41.7786	218.14
5.764	70.6787	41.7175	218.842
5.765	70.9839	40.2832	221.497
5.766	72.998	39.4592	219.086
5.767	73.5474	40.0391	223.236
5.768	73.3032	40.4358	222.198
5.769	74.4934	40.5884	221.222
5.77	73.6389	40.6799	223.938
5.771	72.4792	40.4968	220.154
5.772	72.113	40.2832	220.612
5.773	72.1741	39.3982	222.137
5.774	73.5474	38.8184	219.452
5.775	73.3032	39.978	222.321
5.776	73.3337	39.5813	221.619
5.777	74.0662	38.2385	219.879
5.778	74.5544	38.3301	223.236
5.779	73.9746	38.8794	218.597
5.78	73.6084	39.7644	218.292
5.781	73.1201	39.2456	218.048
5.782	74.1272	38.3301	212.799
5.783	72.7844	39.0625	215.027
5.784	71.991	38.5132	212.982
5.785	73.3643	38.208	211.182
5.786	73.3032	38.1775	214.264
5.787	74.0967	38.208	211.09
5.788	74.7375	38.4827	211.945
5.789	74.4019	37.5671	212.677
5.79	75.9888	37.8723	209.839
5.791	74.6765	38.8794	212.799
5.792	73.1506	38.5437	210.693
5.793	73.5474	37.5671	210.571
5.794	73.5168	37.1704	214.63
5.795	73.8831	37.5977	211.945
5.796	74.4934	39.2456	214.417
5.797	75.1343	39.1235	215.057
5.798	77.0874	38.6963	211.7
5.799	77.2705	39.6118	215.088
5.8	76.0193	39.8254	211.853
5.801	76.1719	39.3982	211.273
5.802	75.2258	39.3066	214.325
5.803	75.7751	40.2222	210.602
5.804	76.2329	41.1987	212.921
5.805	76.9348	41.2292	213.348
5.806	79.4678	40.7715	211.06
5.807	80.2002	41.0461	215.179
5.808	79.9866	41.1072	212.494
5.809	80.3833	41.0461	212.463
5.81	79.9561	40.2527	215.21
5.811	79.5288	40.1917	211.578
5.812	78.4912	41.0461	213.837
5.813	77.1179	40.6799	213.47
5.814	78.5522	39.856	211.09
5.815	78.9795	39.9475	214.935
5.816	79.5288	39.917	212.28
5.817	81.4514	39.9475	212.28
5.818	81.7566	39.6729	214.539
5.819	82.1228	39.1846	210.999
5.82	81.1462	40.3442	213.44
5.821	79.9866	39.7339	213.043
5.822	80.0171	39.093	211.182
5.823	79.4983	39.4287	215.057
5.824	79.6204	39.7949	212.708
5.825	80.78	40.2222	213.379
5.826	81.5735	40.4053	215.576
5.827	83.0688	40.1306	212.769
5.828	83.1909	40.802	215.759
5.829	82.6111	40.3137	214.478
5.83	82.9468	39.5203	213.287
5.831	82.3364	39.1541	216.156
5.832	81.5735	39.7644	212.524
5.833	81.665	40.8936	213.287
5.834	81.6956	40.863	213.409
5.835	82.8552	40.0696	209.839
5.836	83.374	40.1001	212.463
5.837	82.7942	39.4287	210.297
5.838	83.6792	38.8794	210.022
5.839	83.3435	39.5203	213.959
5.84	83.7097	40.1001	210.175
5.841	83.4045	40.6799	212.036
5.842	83.0078	39.6729	212.86
5.843	84.5337	39.5203	210.266
5.844	85.022	41.2598	213.928
5.845	84.7168	42.0227	211.121
5.846	86.3953	41.3208	210.541
5.847	86.3953	40.5579	214.081
5.848	87.4329	40.9546	210.724
5.849	87.5244	42.2974	213.776
5.85	86.8835	42.0837	214.508
5.851	88.3484	41.3513	211.609
5.852	88.3484	41.4124	215.363
5.853	88.1958	41.7786	212.219
5.854	89.0808	42.1753	211.731
5.855	89.5386	42.3584	214.233
5.856	90.21	42.4194	210.266
5.857	89.9353	42.7551	212.891
5.858	89.7827	41.9617	213.043
5.859	91.5222	41.1072	210.938
5.86	91.3086	41.9922	214.172
5.861	91.0034	42.6331	211.639
5.862	92.1021	42.1448	210.999
5.863	92.4072	41.8091	213.715
5.864	93.6584	41.9006	209.29
5.865	93.7195	43.0603	211.823
5.866	92.7429	42.8772	210.999
5.867	94.2078	42.3584	208.221
5.868	93.9026	42.5415	212.402
5.869	93.3533	43.0603	208.893
5.87	94.2383	43.1213	209.534
5.871	94.0857	42.7856	211.334
5.872	95.4895	42.8772	207.794
5.873	95.3369	43.9148	210.51
5.874	95.0012	43.4875	208.679
5.875	95.9473	43.2739	207.001
5.876	95.52	44.1895	210.632
5.877	94.8792	44.7388	207.184
5.878	94.2383	44.4641	208.496
5.879	94.5129	43.2434	211.212
5.88	95.2759	43.3655	208.252
5.881	95.7642	44.9829	212.799
5.882	95.5505	44.9829	210.907
5.883	96.5881	44.4031	209.473
5.884	96.6797	44.3726	213.959
5.885	96.1304	45.3491	210.48
5.886	96.2219	46.2036	212.494
5.887	95.7031	45.3491	214.203
5.888	96.3745	45.5017	210.938
5.889	96.2219	46.6309	214.417
5.89	96.0083	46.7834	212.677
5.891	97.5342	46.5393	211.7
5.892	97.7783	46.4172	215.363
5.893	97.9919	46.9055	211.548
5.894	98.2666	47.2717	213.287
5.895	97.7173	47.0886	214.172
5.896	99.1211	47.2107	211.395
5.897	98.5718	48.3093	215.027
5.898	97.9614	48.4924	212.494
5.899	98.7244	47.7905	212.341
5.9	98.9685	47.1802	216.461
5.901	99.5789	47.4548	212.616
5.902	100.403	48.3704	215.302
5.903	100.433	48.5229	215.82
5.904	101.929	48.0652	212.921
5.905	101.807	48.4314	216.309
5.906	101.746	48.1262	214.325
5.907	102.386	47.6379	213.531
5.908	102.173	47.76	216.949
5.909	102.936	48.1262	213.104
5.91	103.21	48.3398	214.935
5.911	103.241	48.1873	215.271
5.912	104.797	48.4009	211.975
5.913	105.286	49.2249	215.637
5.914	104.797	49.4995	212.341
5.915	105.438	48.3398	212.402
5.916	105.286	47.5159	215.179
5.917	106.018	48.0347	211.7
5.918	105.957	49.4385	214.264
5.919	105.225	49.469	214.203
5.92	106.14	48.6755	211.731
5.921	106.171	48.3704	215.759
5.922	105.56	48.1873	213.043
5.923	106.262	48.0957	213.959
5.924	106.232	47.8516	216.492
5.925	107.788	47.821	212.83
5.926	107.544	48.7976	215.607
5.927	106.293	48.3398	214.294
5.928	107.605	47.3938	212.372
5.929	107.361	47.6074	215.729
5.93	106.812	47.7905	212.677
5.931	106.567	48.1262	213.196
5.932	106.781	47.2717	214.05
5.933	107.971	47.6074	210.022
5.934	108.093	49.1028	213.379
5.935	107.513	48.9197	211.365
5.936	108.276	47.6685	210.144
5.937	107.574	47.4854	213.837
5.938	107.361	48.2178	210.938
5.939	107.056	48.3398	212.341
5.94	107.178	47.5159	213.837
5.941	107.605	48.1567	210.693
5.942	107.666	49.1028	214.478
5.943	106.934	48.8586	212.219
5.944	107.849	47.8516	211.823
5.945	107.727	47.6379	215.79
5.946	107.391	47.9736	212.311
5.947	107.758	48.4009	214.508
5.948	107.483	47.8516	215.149
5.949	108.643	48.0042	212.524
5.95	108.002	49.0723	216.278
5.951	106.75	48.8281	213.959
5.952	107.086	48.1262	213.287
5.953	106.659	48.1262	216.156
5.954	106.873	48.3704	212.372
5.955	107.666	48.7976	214.966
5.956	107.513	48.3704	215.729
5.957	108.612	47.7905	213.44
5.958	109.009	48.1873	217.468
5.959	107.88	48.0347	213.898
5.96	107.697	47.7905	214.05
5.961	106.506	47.4854	216.431
5.962	106.049	47.7905	213.043
5.963	105.286	48.1567	215.057
5.964	105.225	46.814	215.057
5.965	106.72	46.1426	213.837
5.966	107.086	47.0886	218.201
5.967	107.3	47.2717	215.363
5.968	108.368	47.4243	216.187
5.969	107.544	46.7224	218.689
5.97	107.452	46.6614	214.966
5.971	106.567	47.4243	218.231
5.972	105.621	47.0581	217.712
5.973	106.659	46.7529	215.942
5.974	106.812	47.2412	219.757
5.975	106.75	47.1802	216.095
5.976	107.819	47.1497	217.865
5.977	107.605	46.814	219.788
5.978	108.673	46.3562	216.125
5.979	108.124	46.4172	219.635
5.98	106.384	45.5017	218.14
5.981	106.293	44.4031	216.095
5.982	104.584	44.1589	218.964
5.983	103.21	44.1284	214.844
5.984	103.088	43.8538	215.027
5.985	102.783	42.5415	216.797
5.986	103.455	41.687	213.257
5.987	102.783	42.2363	216.4
5.988	101.471	41.5955	214.569
5.989	101.593	40.3748	213.074
5.99	100.128	40.0391	216.217
5.991	98.5718	39.6729	212.921
5.992	98.2361	39.3982	214.203
5.993	97.9309	38.7878	216.339
5.994	98.7549	39.032	212.982
5.995	99.0295	39.7034	216.888
5.996	98.7244	39.0015	214.935
5.997	100.128	38.2385	213.959
5.998	99.1821	38.208	217.01
5.999	98.5107	38.208	213.593
6	97.7783	38.0554	214.935
6.001	97.3206	36.377	215.485
6.002	97.8394	35.8582	212.585
6.003	97.3511	37.1094	215.79
6.004	96.405	36.8347	213.348
6.005	95.7947	36.4685	212.524
6.006	95.3369	35.7056	215.179
6.007	94.8181	35.0342	212.067
6.008	95.1233	35.5225	214.081
6.009	94.9402	34.8206	215.027
6.01	96.0083	34.6375	212.86
6.011	95.1233	34.9121	216.4
6.012	93.6279	34.2712	214.172
6.013	93.9636	33.7219	214.05
6.014	93.3228	33.905	216.675
6.015	93.4143	34.3933	212.585
6.016	93.1396	34.9121	214.722
6.017	93.0481	33.8135	214.081
6.018	94.2688	33.6609	211.639
6.019	94.3604	34.4238	215.088
6.02	93.3228	34.0881	212.555
6.021	93.1091	33.5693	212.83
6.022	93.2007	33.4167	215.485
6.023	92.865	33.844	211.975
6.024	92.6819	34.668	214.264
6.025	92.041	34.79	213.837
6.026	93.4143	34.8511	211.975
6.027	93.3838	34.8206	215.149
6.028	93.2922	34.4849	213.165
6.029	94.3298	34.1492	214.172
6.03	94.5129	34.3933	216.827
6.031	95.1538	34.7595	212.982
6.032	94.7266	35.553	215.942
6.033	94.3604	34.8816	215.973
6.034	95.3979	34.5764	213.959
6.035	95.3369	35.6445	217.285
6.036	94.4824	36.0107	213.715
6.037	95.3979	35.3394	214.142
6.038	95.1843	34.4849	215.729
6.039	97.0154	34.6985	212.524
6.04	97.168	36.3464	215.424
6.041	96.3135	35.8582	214.294
6.042	97.8394	35.4004	211.823
6.043	97.7478	35.4919	215.179
6.044	96.8933	35.2478	211.7
6.045	96.3745	35.7971	212.28
6.046	95.7947	35.553	213.898
6.047	97.229	35.3394	210.419
6.048	96.8933	36.2244	213.989
6.049	96.7712	35.4919	212.616
6.05	98.6633	35.0342	212.219
6.051	99.0906	35.4004	215.851
6.052	98.5718	35.9497	211.914
6.053	98.3276	35.675	213.654
6.054	98.3582	34.668	214.539
6.055	98.877	34.668	211.121
6.056	98.2971	36.1328	214.935
6.057	97.7173	36.2244	211.853
6.058	98.877	34.9731	210.602
6.059	99.1211	34.79	214.02
6.06	99.5789	35.4309	210.052
6.061	99.6704	36.1023	211.792
6.062	99.3958	35.3699	212.036
6.063	100.189	34.6985	209.167
6.064	99.0295	35.8887	213.013
6.065	97.6257	36.0718	209.808
6.066	98.0225	35.4614	209.534
6.067	97.6563	35.553	212.585
6.068	98.175	36.2549	209.076
6.069	98.6938	36.5295	211.578
6.07	99.2737	35.5225	212.311
6.071	100.372	34.9121	210.632
6.072	99.762	36.2549	214.874
6.073	99.1821	36.438	212.463
6.074	99.2126	36.0107	212.158
6.075	99.0906	36.1023	214.691
6.076	98.7549	36.1328	210.724
6.077	99.3958	37.0178	213.348
6.078	99.7009	36.6821	213.806
6.079	100.861	37.3535	211.151
6.08	100.922	37.8723	214.478
6.081	100.433	37.6587	211.273
6.082	100.922	36.7737	211.975
6.083	100.189	36.5906	214.691
6.084	100.555	37.0483	211.426
6.085	100.281	38.0554	214.111
6.086	100.037	37.5366	212.86
6.087	101.837	37.5061	211.365
6.088	101.99	38.269	214.874
6.089	101.593	38.269	211.67
6.09	101.44	38.1775	213.165
6.091	100.83	37.3535	215.729
6.092	101.318	36.9568	213.043
6.093	101.685	37.9028	216.553
6.094	101.868	37.7808	215.607
6.095	103.546	37.8418	214.142
6.096	102.966	38.6353	217.468
6.097	102.448	38.8184	213.867
6.098	102.509	38.5437	215.088
6.099	102.722	37.8723	216.339
6.1	104.065	37.5671	212.799
6.101	103.851	38.8489	216.614
6.102	103.76	39.3066	214.447
6.103	104.736	39.1541	213.196
6.104	105.072	39.0015	216.644
6.105	104.797	38.9099	212.524
6.106	104.584	39.2151	214.02
6.107	104.248	38.7268	214.905
6.108	104.919	38.1165	211.884
6.109	104.797	39.3372	215.424
6.11	104.248	39.6118	212.921
6.111	105.713	39.2761	212.158
6.112	105.682	38.7573	215.607
6.113	105.438	38.3911	211.884
6.114	105.835	39.032	213.959
6.115	105.103	39.2151	214.783
6.116	106.415	38.7878	211.67
6.117	106.11	39.6423	215.393
6.118	105.927	39.4592	212.83
6.119	106.659	39.6118	212.433
6.12	106.232	40.0085	215.973
6.121	106.537	40.0696	211.945
6.122	106.537	40.3442	214.325
6.123	106.537	40.3137	214.478
6.124	108.429	39.978	211.365
6.125	108.032	41.0461	215.637
6.126	107.513	40.9851	212.982
6.127	108.398	40.3137	212.769
6.128	108.246	40.2527	215.973
6.129	108.429	40.6799	212.189
6.13	108.429	41.4124	214.691
6.131	107.849	41.0156	214.386
6.132	109.222	41.3208	212.006
6.133	108.734	42.1143	215.973
6.134	108.276	42.0227	212.799
6.135	108.459	41.2598	213.654
6.136	108.459	40.8325	217.224
6.137	109.07	41.1377	213.531
6.138	109.222	42.1448	217.316
6.139	109.558	41.8701	216.705
6.14	111.145	42.0532	214.935
6.141	110.077	43.335	218.719
6.142	109.558	43.3655	215.057
6.143	109.802	42.6636	216.187
6.144	109.497	41.748	218.292
6.145	110.291	41.687	215.088
6.146	110.229	42.8467	218.536
6.147	109.955	42.2363	217.346
6.148	111.053	41.9312	215.607
6.149	110.779	42.2974	219.147
6.15	109.283	42.7246	215.027
6.151	108.368	42.9993	215.82
6.152	107.88	42.2058	217.285
6.153	108.276	42.0227	213.928
6.154	108.398	42.572	217.224
6.155	108.673	41.626	216.614
6.156	110.626	41.2903	216.431
6.157	110.779	42.1448	220.917
6.158	110.016	42.3279	217.59
6.159	110.168	42.45	218.811
6.16	109.955	41.8396	220.276
6.161	109.985	42.3889	217.041
6.162	110.046	43.3044	219.788
6.163	109.894	43.0603	218.353
6.164	111.481	42.8467	217.346
6.165	111.725	42.9382	220.856
6.166	111.877	42.9993	217.773
6.167	112.183	42.9077	219.482
6.168	111.694	42.572	220.642
6.169	112.885	42.6331	217.438
6.17	112.335	43.1519	220.154
6.171	111.633	43.1824	217.499
6.172	112.518	43.335	215.973
6.173	112.579	43.457	219.116
6.174	111.938	43.6707	215.027
6.175	111.725	43.3044	217.59
6.176	111.389	42.2363	218.597
6.177	113.556	42.1143	216.919
6.178	113.678	43.3044	221.191
6.179	112.854	44.0063	218.506
6.18	113.586	43.396	218.018
6.181	113.403	42.9382	220.886
6.182	113.586	43.1213	216.736
6.183	113.19	43.7927	218.933
6.184	113.342	43.2129	218.903
6.185	114.716	43.1213	216.4
6.186	114.41	43.9148	220.612
6.187	114.136	44.0674	217.346
6.188	114.716	44.0063	217.651
6.189	114.38	43.7012	220.276
6.19	114.746	44.1284	216.4
6.191	114.471	44.6777	219.177
6.192	114.41	44.22	218.323
6.193	116.028	43.9148	216.034
6.194	115.723	44.8608	220.215
6.195	114.99	45.1355	216.858
6.196	115.417	45.1355	218.231
6.197	114.777	44.7083	220.917
6.198	114.96	44.2505	217.712
6.199	114.746	44.9219	221.252
6.2	114.349	44.5557	220.459
6.201	116.028	44.3115	218.933
6.202	115.845	45.1965	222.656
6.203	115.631	45.6543	219.727
6.204	116.089	45.1965	220.459
6.205	115.814	44.4946	222.778
6.206	115.692	44.5862	219.543
6.207	115.57	45.5627	222.565
6.208	114.624	45.6848	220.886
6.209	115.57	45.2271	219.238
6.21	115.417	45.7458	222.717
6.211	115.417	45.7153	219.147
6.212	116.302	45.166	220.947
6.213	115.845	44.7083	222.229
6.214	116.486	44.8914	219.421
6.215	116.394	45.929	222.778
6.216	115.326	45.6543	221.008
6.217	115.417	44.9524	220.306
6.218	114.471	44.9219	224.243
6.219	114.227	45.1355	220.764
6.22	114.594	45.4102	222.9
6.221	115.173	44.4336	224.335
6.222	117.065	44.281	221.069
6.223	117.554	45.5627	225.342
6.224	116.943	45.2576	222.778
6.225	117.462	44.9524	222.443
6.226	116.211	44.8608	225.25
6.227	114.929	44.8914	221.161
6.228	114.38	45.166	222.9
6.229	114.441	44.2505	223.236
6.23	116.516	43.9758	219.971
6.231	116.943	44.9524	223.633
6.232	116.73	45.105	221.161
6.233	117.615	44.6472	220.856
6.234	117.126	44.0063	223.541
6.235	116.272	43.9148	219.757
6.236	115.204	44.1589	221.741
6.237	113.892	44.0063	221.802
6.238	114.746	43.5486	219.299
6.239	114.899	43.9148	223.083
6.24	115.509	43.6401	220.856
6.241	116.76	43.2739	221.13
6.242	116.608	43.457	224.396
6.243	116.76	43.2129	220.856
6.244	116.272	43.6096	222.87
6.245	116.028	42.9077	222.9
6.246	116.516	42.8467	220.062
6.247	116.028	43.8232	223.816
6.248	115.54	44.0674	221.1
6.249	116.18	43.335	220.978
6.25	115.936	42.7246	223.785
6.251	116.211	42.6941	220.734
6.252	116.577	43.8538	223.389
6.253	116.669	43.5486	222.626
6.254	118.011	42.511	220.886
6.255	117.523	42.9688	224.243
6.256	117.004	42.9077	221.1
6.257	117.218	42.8162	221.313
6.258	116.486	42.6331	222.626
6.259	116.699	42.2974	219.147
6.26	115.967	42.4805	222.382
6.261	115.356	41.8396	221.649
6.262	116.516	41.6565	220.947
6.263	116.699	42.6331	224.518
6.264	116.425	42.572	221.008
6.265	116.821	41.6565	222.382
6.266	116.791	41.1072	224.182
6.267	117.523	41.3208	220.917
6.268	116.882	42.6636	224.091
6.269	115.631	42.5415	222.137
6.27	116.791	41.626	220.856
6.271	116.882	41.748	224.121
6.272	116.608	42.3584	220.612
6.273	116.669	42.572	221.924
6.274	116.73	41.2903	222.961
6.275	118.134	40.6799	219.879
6.276	117.737	41.6565	223.419
6.277	117.004	41.5955	220.978
6.278	117.004	41.687	219.727
6.279	116.028	41.8091	222.87
6.28	114.624	41.4734	219.055
6.281	114.563	41.626	221.161
6.282	114.685	40.7715	222.229
6.283	115.967	40.4968	219.818
6.284	117.035	41.7175	223.694
6.285	116.547	41.748	221.558
6.286	117.493	41.3208	221.1
6.287	116.669	41.1377	223.846
6.288	115.601	40.8936	220.673
6.289	114.441	41.5955	222.626
6.29	114.41	41.2903	223.48
6.291	115.387	40.0696	220.886
6.292	115.662	41.4429	224.335
6.293	115.631	41.4734	222.076
6.294	117.004	41.626	221.771
6.295	116.913	41.0156	224.579
6.296	116.364	40.5579	220.398
6.297	114.96	40.3748	222.229
6.298	113.77	39.3982	221.497
6.299	114.349	39.1235	219.421
6.3	113.098	39.8865	222.595
6.301	112.366	39.6729	218.842
6.302	111.908	39.2456	219.482
6.303	111.481	38.5437	221.863
6.304	111.816	38.4216	218.353
6.305	111.145	39.0015	221.558
6.306	110.718	38.0554	220.947
6.307	111.633	36.8652	219.269
6.308	110.84	37.5366	223.938
6.309	109.619	37.2314	220.795
6.31	109.436	37.262	222.015
6.311	108.185	36.8042	223.45
6.312	108.093	36.6211	219.849
6.313	107.666	37.0483	222.809
6.314	107.574	36.7737	221.1
6.315	108.734	36.2549	219.482
6.316	108.612	36.3159	223.267
6.317	107.941	36.2549	220.093
6.318	107.391	35.7666	221.1
6.319	106.415	34.9426	222.9
6.32	106.171	35.4614	219.94
6.321	105.133	36.499	222.778
6.322	104.614	36.1023	221.558
6.323	105.377	35.5225	220.215
6.324	105.774	35.3699	224.03
6.325	105.011	35.7666	221.1
6.326	105.804	36.0107	222.595
6.327	105.804	35.1563	224.243
6.328	105.804	34.6069	222.26
6.329	104.767	35.4004	224.976
6.33	103.455	35.675	224.121
6.331	103.851	35.4309	222.717
6.332	103.912	35.9802	226.379
6.333	103.821	35.9497	222.565
6.334	103.912	35.9192	223.328
6.335	104.431	35.7056	224.426
6.336	105.286	35.3394	221.924
6.337	104.828	35.8887	224.823
6.338	104.004	36.0107	222.382
6.339	104.431	35.2478	221.954
6.34	103.333	35.3088	225.006
6.341	102.509	35.553	221.039
6.342	102.173	36.2549	222.198
6.343	102.173	35.4919	222.748
6.344	103.424	35.0952	219.757
6.345	103.21	35.1563	223.45
6.346	102.356	34.8511	221.588
6.347	103.455	34.1492	222.046
6.348	102.234	34.3018	225.189
6.349	101.685	34.7595	221.222
6.35	101.166	35.1563	223.297
6.351	100.952	34.0881	223.145
6.352	102.661	33.9661	219.788
6.353	102.783	35.3088	223.755
6.354	102.142	35.553	220.398
6.355	102.936	34.5764	220.52
6.356	102.509	33.844	223.48
6.357	102.692	34.3628	219.513
6.358	102.539	35.2783	222.534
6.359	101.654	34.9121	221.741
6.36	102.631	34.4238	219.391
6.361	102.783	35.1257	223.083
6.362	103.18	35.4309	219.91
6.363	103.729	35.5225	220.062
6.364	102.844	35.553	222.87
6.365	103.241	35.4309	219.025
6.366	102.905	35.4919	222.412
6.367	102.203	34.2712	222.748
6.368	103.79	34.0881	220.856
6.369	103.973	35.553	225.159
6.37	103.79	36.2549	221.619
6.371	104.462	35.614	221.771
6.372	104.034	34.729	223.969
6.373	104.401	34.8511	220.398
6.374	103.577	36.1938	223.572
6.375	103.027	35.7056	222.9
6.376	104.492	35.0342	220.947
6.377	105.011	35.3699	225.189
6.378	104.645	36.4685	221.649
6.379	105.225	36.5906	222.473
6.38	104.675	35.7971	224.06
6.381	105.469	35.5225	220.337
6.382	104.797	36.5295	223.633
6.383	103.851	35.9497	221.527
6.384	104.919	35.4309	220.825
6.385	105.103	36.1328	224.365
6.386	104.004	36.8958	221.161
6.387	103.973	36.9568	222.931
6.388	103.943	35.7056	223.938
6.389	105.438	35.2478	221.191
6.39	105.591	36.2549	224.823
6.391	104.98	36.5295	223.022
6.392	105.804	35.8582	221.741
6.393	105.56	36.377	225.8
6.394	104.95	36.8042	221.619
6.395	104.553	37.1399	223.48
6.396	104.218	36.2549	224.518
6.397	105.713	36.0718	221.375
6.398	105.164	37.5671	224.854
6.399	105.408	37.323	221.985
6.4	106.384	36.5295	221.649
6.401	106.567	36.5601	225.281
6.402	106.567	37.2925	221.252
6.403	106.323	37.9333	223.358
6.404	105.804	36.9873	223.389
6.405	106.75	36.4685	220.978
6.406	106.506	37.5671	224.762
6.407	106.049	38.208	221.893
6.408	106.781	37.6282	221.68
6.409	106.873	37.0789	224.915
6.41	106.964	36.9873	221.191
6.411	107.239	37.5977	224.03
6.412	107.574	37.6587	224.701
6.413	108.673	37.2314	222.107
6.414	107.88	37.7808	225.616
6.415	107.208	37.9639	223.419
6.416	107.819	38.0554	223.083
6.417	107.666	38.4216	225.739
6.418	107.849	38.6047	221.497
6.419	107.697	38.6963	224.152
6.42	108.307	37.7197	224.243
6.421	110.535	37.5977	222.565
6.422	110.901	39.093	226.471
6.423	111.176	39.3677	223.175
6.424	110.779	38.8794	223.053
6.425	110.291	38.208	225.128
6.426	110.229	38.6047	221.741
6.427	109.985	39.9475	223.389
6.428	109.65	39.3677	222.046
6.429	111.145	38.6963	220.215
6.43	111.786	38.5437	225.067
6.431	111.298	38.6658	222.229
6.432	111.725	39.3372	223.846
6.433	111.145	39.5813	225.494
6.434	111.969	39.1846	222.443
6.435	111.511	39.6118	225.555
6.436	110.962	39.1235	223.999
6.437	112.61	39.4592	222.626
6.438	113.464	40.4968	226.074
6.439	113.281	40.6494	222.229
6.44	113.586	40.4358	223.572
6.441	113.373	39.7949	225.22
6.442	114.38	39.917	222.839
6.443	113.77	41.0461	226.227
6.444	113.22	40.7104	224.06
6.445	114.136	40.3442	222.931
6.446	114.685	40.741	226.196
6.447	114.746	41.3513	221.863
6.448	115.173	41.8091	223.328
6.449	114.655	41.4734	224.548
6.45	115.234	41.1682	221.68
6.451	114.838	41.3208	225.769
6.452	114.136	41.2903	224.548
6.453	115.143	41.2598	224.304
6.454	114.99	41.8091	227.539
6.455	115.204	42.3584	224.396
6.456	115.356	42.4194	226.196
6.457	116.15	41.9312	227.02
6.458	117.188	41.9617	223.785
6.459	116.699	42.8162	228.18
6.46	115.845	42.7856	225.861
6.461	116.394	42.3279	225.861
6.462	116.547	42.6025	229.156
6.463	116.547	43.0908	225.098
6.464	116.18	43.6096	227.356
6.465	116.486	42.8772	227.448
6.466	118.103	42.2974	225.006
6.467	118.439	43.1519	228.302
6.468	117.676	43.457	225.037
6.469	118.134	43.6401	225.494
6.47	117.126	43.5181	228.027
6.471	117.035	42.9993	224.457
6.472	116.547	43.2739	227.661
6.473	116.638	42.6025	227.02
6.474	118.164	42.4194	225.433
6.475	118.195	43.7317	228.882
6.476	118.347	43.6401	225.159
6.477	118.622	43.0298	225.83
6.478	118.469	42.1448	228.18
6.479	118.774	42.572	225.128
6.48	118.225	43.7927	227.997
6.481	117.554	43.1824	226.166
6.482	118.835	42.1143	224.121
6.483	119.019	42.6636	227.875
6.484	119.08	43.3655	224.152
6.485	119.598	43.3655	225.189
6.486	119.171	42.7246	226.41
6.487	119.354	42.4805	222.565
6.488	118.896	42.9993	225.555
6.489	117.645	42.6331	224.335
6.49	118.256	42.5415	223.206
6.491	117.615	43.0603	227.02
6.492	116.852	43.3044	223.45
6.493	116.73	43.3044	224.67
6.494	116.913	42.2058	226.624
6.495	117.249	41.8091	223.846
6.496	116.425	42.5415	227.661
6.497	115.356	41.9312	226.471
6.498	115.479	41.2292	225.922
6.499	114.471	41.5039	229.523
6.5	112.976	41.748	225.586
6.501	111.237	41.7175	226.563
6.502	110.199	39.856	228.241
6.503	108.978	38.7268	224.457
6.504	106.781	38.4216	227.051
6.505	103.699	36.6211	224.274
6.506	102.051	34.668	221.497
6.507	99.7009	34.2102	223.785
6.508	97.3816	34.3933	219.086
6.509	95.459	34.1797	218.842
6.51	93.5974	32.9895	218.872
6.511	93.6279	32.3792	216.217
6.512	92.6819	33.1421	219.971
6.513	92.2241	33.2947	219.421
6.514	93.9026	32.4402	221.1
6.515	94.2078	31.5552	226.624
6.516	95.1843	32.0129	225.922
6.517	95.8862	33.1116	229.156
6.518	96.8933	33.1421	230.927
6.519	98.4497	32.9895	228.333
6.52	98.4192	33.3252	231.445
6.521	97.6868	33.7219	227.844
6.522	98.114	34.3018	227.264
6.523	98.053	34.7595	229.462
6.524	98.6633	34.7595	225.433
6.525	98.877	35.3394	227.295
6.526	99.3042	34.4238	227.966
6.527	100.159	34.1187	226.227
6.528	100.037	34.8511	230.255
6.529	98.938	34.8511	227.478
6.53	99.2126	34.6375	227.417
6.531	98.999	34.2407	229.492
6.532	98.8464	34.2102	225.067
6.533	98.6328	35.0647	226.563
6.534	98.5107	35.0647	225.677
6.535	99.4263	34.4238	223.907
6.536	99.0906	34.668	227.203
6.537	97.9004	34.2102	225.189
6.538	97.5952	34.0881	226.135
6.539	97.0154	33.844	228.516
6.54	96.7102	34.0271	225.037
6.541	96.7102	35.0342	227.142
6.542	96.0083	33.8135	225.555
6.543	97.3206	33.5999	223.419
6.544	97.29	34.6375	225.8
6.545	96.7102	35.3088	222.412
6.546	96.6797	34.6375	222.412
6.547	95.7031	34.0576	224.06
6.548	96.0693	33.8745	221.1
6.549	96.0388	34.3018	223.877
6.55	95.5811	34.0881	223.297
6.551	97.168	33.9661	221.741
6.552	97.5037	34.6985	224.365
6.553	97.1069	35.3088	221.619
6.554	96.8323	35.3699	222.595
6.555	96.0693	34.8511	223.328
6.556	96.0693	34.3018	220.856
6.557	95.0012	35.4004	223.907
6.558	94.4519	34.8206	222.229
6.559	95.7031	33.9661	222.168
6.56	96.4966	34.6069	225.769
6.561	96.9849	35.614	222.229
6.562	97.0154	36.0107	223.358
6.563	97.9004	35.3088	224.152
6.564	98.4192	34.9426	221.222
6.565	97.5647	36.1938	224.609
6.566	97.1375	36.499	222.748
6.567	97.9309	36.0107	222.29
6.568	98.0835	36.1328	225.586
6.569	98.7244	36.8652	222.015
6.57	99.3958	37.7197	223.846
6.571	100.342	37.0178	224.304
6.572	102.142	36.2549	221.893
6.573	101.685	36.9263	224.945
6.574	101.379	37.1094	222.9
6.575	101.776	36.9263	222.748
6.576	101.837	36.8652	225.586
6.577	101.074	37.5977	222.351
6.578	100.769	38.1165	224.182
6.579	100.647	37.384	224.64
6.58	102.295	36.6211	223.022
6.581	103.027	37.8113	226.044
6.582	103.027	38.2385	224.274
6.583	103.912	37.9639	223.877
6.584	103.638	37.7808	227.081
6.585	102.997	37.7808	223.877
6.586	102.6	38.6047	226.074
6.587	101.318	38.7268	225.952
6.588	102.356	38.147	223.419
6.589	102.386	38.9709	226.685
6.59	102.02	38.9099	224.304
6.591	102.997	38.9709	223.907
6.592	102.814	38.8794	226.196
6.593	103.516	38.8489	222.992
6.594	102.966	39.6729	224.64
6.595	102.478	38.9099	223.602
6.596	103.638	38.3301	221.619
6.597	102.936	39.5813	224.731
6.598	102.02	40.1306	221.405
6.599	101.715	40.0696	221.588
6.6	101.654	38.8489	223.907
6.601	102.722	38.208	221.436
6.602	102.966	39.5203	224.64
6.603	102.6	40.3748	223.572
6.604	103.973	40.3442	222.839
6.605	104.431	40.3137	225.677
6.606	104.828	39.7644	222.839
6.607	104.98	40.4053	224.365
6.608	105.194	40.4968	226.074
6.609	106.293	40.2527	222.565
6.61	105.988	40.7715	225.555
6.611	105.499	41.0461	223.694
6.612	107.391	40.6494	222.87
6.613	107.422	40.9546	226.044
6.614	107.361	41.4734	222.504
6.615	107.697	41.3818	223.358
6.616	107.941	40.5579	223.999
6.617	109.131	39.978	220.703
6.618	108.978	41.3208	223.724
6.619	108.429	41.7786	221.1
6.62	109.039	41.1987	220.062
6.621	108.307	40.802	223.145
6.622	108.093	40.6799	220.154
6.623	108.124	41.1377	222.076
6.624	108.002	40.9851	222.29
6.625	109.375	40.6494	219.452
6.626	109.131	41.0461	222.748
6.627	109.589	40.5884	221.1
6.628	110.596	40.5579	221.1
6.629	109.985	41.5344	223.45
6.63	109.436	42.2363	220.337
6.631	108.49	42.1448	221.771
6.632	108.063	41.5955	221.344
6.633	109.253	41.5955	219.299
6.634	108.795	43.0298	222.565
6.635	108.459	43.0908	220.184
6.636	109.619	42.2363	220.734
6.637	110.077	42.0837	222.931
6.638	109.985	42.6331	219.849
6.639	108.887	43.8232	221.893
6.64	107.605	43.457	221.161
6.641	107.33	42.4194	220.062
6.642	106.842	42.8467	223.694
6.643	106.079	43.0908	221.222
6.644	107.33	43.2434	222.26
6.645	107.91	43.2739	224.335
6.646	108.917	43.1519	221.588
6.647	108.459	43.9453	224.487
6.648	107.697	43.0298	223.602
6.649	108.063	42.6331	222.229
6.65	107.117	43.4875	225.616
6.651	105.927	44.1589	222.015
6.652	106.293	44.0063	222.198
6.653	106.537	43.9758	223.663
6.654	108.246	44.1589	220.184
6.655	108.459	45.0134	222.137
6.656	108.826	44.4031	221.008
6.657	109.741	43.396	219.94
6.658	109.497	43.7622	223.389
6.659	108.459	44.0979	220.062
6.66	107.849	44.6777	221.161
6.661	106.842	44.7998	221.771
6.662	107.544	44.6472	218.933
6.663	107.361	44.4031	221.069
6.664	107.88	43.3655	220.032
6.665	110.107	42.8467	219.635
6.666	110.26	43.5486	222.565
6.667	109.741	43.6096	219.452
6.668	109.009	43.4875	220.306
6.669	108.307	42.8772	221.588
6.67	107.361	43.1213	218.262
6.671	106.171	43.9758	220.184
6.672	105.957	43.8232	218.475
6.673	106.964	43.0908	216.461
6.674	107.758	43.457	219.147
6.675	107.971	43.9148	216.98
6.676	108.063	43.5181	218.14
6.677	107.483	43.1519	219.299
6.678	107.697	42.8772	216.858
6.679	106.537	43.2129	219.177
6.68	105.164	43.457	216.888
6.681	106.14	43.2434	215.851
6.682	105.286	43.5791	217.59
6.683	105.042	43.7622	214.447
6.684	104.126	43.6096	215.82
6.685	103.851	41.8396	217.407
6.686	105.164	41.2598	215.973
6.687	104.675	42.9382	219.208
6.688	103.424	43.6707	217.224
6.689	103.79	43.0908	216.156
6.69	103.577	42.7856	218.323
6.691	103.027	42.9382	214.661
6.692	102.112	43.8232	216.766
6.693	101.654	43.3044	216.309
6.694	102.264	42.5415	214.386
6.695	101.318	43.1519	217.041
6.696	100.22	43.2739	214.752
6.697	99.8535	42.6636	215.485
6.698	99.0906	42.7246	217.072
6.699	98.6938	42.6941	213.44
6.7	96.8628	42.9993	214.172
6.701	95.2759	41.4734	212.921
6.702	94.635	40.2527	211.029
6.703	91.8884	40.6189	212.982
6.704	88.8062	39.917	209.29
6.705	86.0901	38.269	208.954
6.706	84.9609	36.9873	210.449
6.707	84.0454	37.2925	207.611
6.708	83.7708	38.269	207.825
6.709	81.7871	37.5366	206.879
6.71	81.1462	36.377	204.529
6.711	80.2307	35.614	207.55
6.712	78.6438	35.8582	206.36
6.713	78.5522	36.0413	208.099
6.714	78.3081	36.3464	210.754
6.715	79.0405	35.9802	208.862
6.716	79.1931	36.3159	210.785
6.717	78.5522	36.1023	211.09
6.718	79.9255	35.7666	209.381
6.719	79.4373	36.438	211.334
6.72	78.6133	36.377	207.825
6.721	77.9724	36.377	208.008
6.722	77.6367	35.9497	209.045
6.723	78.4302	36.0718	206.573
6.724	77.3926	37.2925	209.534
6.725	76.4771	37.0789	208.649
6.726	77.0874	35.9802	208.801
6.727	77.9114	35.9802	212.341
6.728	77.6367	36.7126	210.022
6.729	77.8198	37.262	211.487
6.73	78.186	36.9568	212.097
6.731	79.6204	36.7432	210.052
6.732	78.949	37.5671	212.677
6.733	78.4912	37.6892	210.663
6.734	78.8879	37.2925	209.9
6.735	78.3997	37.7502	213.074
6.736	77.7283	38.4827	210.144
6.737	77.4841	38.7268	211.273
6.738	77.7893	38.0859	211.06
6.739	79.4678	37.9028	208.374
6.74	79.5898	38.9099	211.487
6.741	78.8269	38.6353	209.106
6.742	79.2236	38.0554	208.13
6.743	78.7964	38.5132	210.205
6.744	77.301	39.1846	206.451
6.745	76.5991	39.7949	207.336
6.746	75.9583	39.4287	206.696
6.747	76.7517	38.7573	204.346
6.748	76.9958	39.0015	207.214
6.749	77.0874	38.4521	205.353
6.75	78.3386	37.9639	205.841
6.751	78.5217	38.3606	209.564
6.752	78.5828	39.4287	206.329
6.753	78.186	40.3137	207.672
6.754	77.5146	40.0391	207.886
6.755	77.6978	39.2761	205.048
6.756	77.2705	39.9475	208.893
6.757	77.2095	40.4663	205.994
6.758	78.7354	40.4053	205.017
6.759	79.1321	40.9241	207.733
6.76	80.2002	41.1072	204.376
6.761	79.9561	41.6565	206.97
6.762	79.6509	41.626	207.428
6.763	80.8411	41.1682	205.109
6.764	80.658	41.5955	208.374
6.765	80.1697	42.2974	205.475
6.766	81.4819	42.5415	205.597
6.767	81.2683	43.335	207.794
6.768	82.2449	43.6401	204.803
6.769	81.9397	43.6707	207.794
6.77	81.604	42.8467	207.977
6.771	83.0994	42.0532	207.55
6.772	82.8247	43.0298	211.578
6.773	82.489	43.8232	208.649
6.774	83.1299	43.8232	209.625
6.775	83.0994	43.6401	211.09
6.776	84.6252	44.0979	207.672
6.777	84.2285	45.1965	210.114
6.778	84.1675	44.9829	208.71
6.779	85.2966	44.4031	207.153
6.78	85.2661	44.5862	211.182
6.781	84.7778	45.105	208.405
6.782	84.8694	45.2576	209.625
6.783	84.5337	45.2881	210.846
6.784	85.3577	45.4102	208.16
6.785	85.0525	45.8679	210.938
6.786	84.2896	45.99	209.29
6.787	85.2661	45.5322	207.825
6.788	85.5713	46.1121	210.938
6.789	84.8694	46.7834	207.794
6.79	85.3271	46.7224	209.534
6.791	85.2356	45.4712	211.334
6.792	86.1206	45.166	209.442
6.793	85.7239	46.0815	212.555
6.794	84.7168	46.7224	210.236
6.795	85.4797	46.051	209.137
6.796	84.9304	46.2952	211.243
6.797	85.2966	46.3867	208.13
6.798	85.3577	47.4243	209.564
6.799	85.7544	46.936	210.449
6.8	87.0361	46.3562	207.153
6.801	87.1277	46.9666	210.754
6.802	86.5479	47.2717	208.649
6.803	87.4634	46.7529	208.405
6.804	86.8225	47.3022	211.426
6.805	87.1582	48.0652	207.611
6.806	86.7615	48.6145	209.595
6.807	86.6394	47.6074	208.923
6.808	88.0737	47.7295	206.787
6.809	87.9517	48.7061	210.541
6.81	87.616	48.4924	208.374
6.811	88.1653	47.821	209.259
6.812	88.1042	47.821	212.097
6.813	89.3555	48.3704	208.954
6.814	89.7522	48.7366	211.395
6.815	89.1113	48.2178	210.571
6.816	89.7217	47.8516	208.588
6.817	88.9893	48.7061	211.578
6.818	88.8672	49.3164	208.496
6.819	89.9048	49.1333	208.771
6.82	89.6301	49.0417	210.632
6.821	90.8508	49.0417	207.794
6.822	90.6372	49.6216	210.754
6.823	90.4846	49.2554	209.656
6.824	91.6748	49.3469	207.794
6.825	91.2476	50.1404	210.876
6.826	90.9424	50.1709	207.611
6.827	90.6677	50.1709	208.099
6.828	90.5457	50.2319	209.778
6.829	91.217	50.6592	206.573
6.83	90.9119	51.5442	209.473
6.831	90.1489	51.2695	208.466
6.832	91.3696	50.1709	207.672
6.833	91.8579	50.4456	211.243
6.834	91.0034	51.239	208.557
6.835	91.4917	51.6968	209.229
6.836	91.217	51.5137	211.029
6.837	91.8884	51.5747	208.466
6.838	91.7664	52.3987	210.907
6.839	90.6982	52.3376	209.534
6.84	91.3391	51.8799	208.801
6.841	91.095	52.5818	212.036
6.842	91.2476	53.2532	209.595
6.843	91.6138	53.772	210.419
6.844	92.041	53.5583	212.128
6.845	93.1091	53.1616	209.564
6.846	92.8345	53.7109	212.982
6.847	92.6208	54.0161	211.426
6.848	93.811	53.7109	210.602
6.849	93.7195	53.9246	213.318
6.85	93.4753	54.1687	210.144
6.851	93.3228	55.1453	211.945
6.852	92.926	55.1453	212.433
6.853	93.8416	54.7485	209.869
6.854	92.9871	54.7791	213.165
6.855	92.8345	54.1077	211.67
6.856	93.9636	53.6194	212.524
6.857	94.8181	54.3213	215.912
6.858	95.6726	55.3589	212.219
6.859	95.5811	55.9692	214.355
6.86	94.9402	55.3284	214.111
6.861	96.3135	54.5654	212.158
6.862	96.3135	55.0842	216.187
6.863	95.8557	55.603	212.921
6.864	96.4355	54.9927	213.348
6.865	96.5576	54.9622	215.851
6.866	97.4121	55.3284	213.043
6.867	97.5037	56.366	215.179
6.868	97.4426	55.9692	214.539
6.869	98.3276	55.2063	212.433
6.87	97.9004	55.9082	215.515
6.871	97.168	55.7251	212.463
6.872	97.3511	55.3589	212.83
6.873	97.29	55.7251	214.63
6.874	97.6868	56.1218	211.395
6.875	96.9238	56.7322	214.386
6.876	96.9238	55.8167	213.928
6.877	98.053	54.5959	212.738
6.878	98.0225	55.9387	216.583
6.879	98.114	56.6711	213.379
6.88	97.9309	56.3965	214.233
6.881	97.6257	56.1829	215.82
6.882	98.2361	56.1218	212.585
6.883	97.9919	56.8848	215.759
6.884	97.0154	57.0068	214.386
6.885	98.7854	55.7556	213.226
6.886	98.0835	56.3354	216.949
6.887	97.8394	57.0984	213.44
6.888	98.8464	57.312	213.989
6.889	98.2666	57.4646	215.698
6.89	99.0295	57.4341	212.463
6.891	98.3276	57.7698	215.454
6.892	97.5647	57.3425	213.348
6.893	98.3276	56.5186	213.043
6.894	97.9309	57.2205	216.309
6.895	97.3206	57.8613	213.104
6.896	97.1375	58.4717	214.661
6.897	97.3206	57.9834	216.064
6.898	98.175	57.373	213.654
6.899	98.2361	58.3801	217.377
6.9	97.5342	58.2275	215.424
6.901	99.0906	57.4951	215.271
6.902	98.999	57.312	218.903
6.903	99.1821	58.0444	215.851
6.904	99.1516	58.9294	218.079
6.905	98.1445	58.9294	218.262
6.906	99.2737	58.3801	215.851
6.907	98.1445	59.0515	218.567
6.908	97.9919	59.2346	216.156
6.909	99.3042	58.5938	215.363
6.91	99.6399	58.6548	218.658
6.911	100.128	58.9294	215.118
6.912	100.098	59.1736	217.651
6.913	99.4263	58.6853	217.712
6.914	99.8535	58.5632	216.125
6.915	98.9685	59.6008	219.177
6.916	98.053	60.0891	216.064
6.917	98.2361	59.2346	215.942
6.918	98.5107	58.5632	218.842
6.919	99.3347	58.1665	216.217
6.92	100.372	58.96	218.903
6.921	99.9451	58.8989	219.574
6.922	100.647	58.3496	216.919
6.923	100.159	58.7158	220.673
6.924	98.938	58.5938	218.079
6.925	98.9685	58.0444	217.712
6.926	97.8088	58.2275	220.123
6.927	98.0835	58.5632	215.912
6.928	98.6023	58.8379	218.14
6.929	99.2737	58.3801	217.59
6.93	100.983	57.5256	215.24
6.931	100.098	58.3801	219.574
6.932	98.7549	58.136	216.339
6.933	98.7244	57.4341	217.285
6.934	97.1375	57.2205	218.903
6.935	97.5647	57.312	215.21
6.936	96.344	58.3801	217.468
6.937	95.9778	58.0444	216.278
6.938	96.6797	57.0679	214.569
6.939	96.5271	56.6101	219.238
6.94	95.9167	56.2744	216.522
6.941	96.0693	56.0913	218.75
6.942	95.0317	56.2744	220.459
6.943	95.6421	56.1218	217.896
6.944	94.2078	56.7627	220.306
6.945	93.5669	56.5186	218.536
6.946	94.7571	55.6641	217.041
6.947	94.3909	56.0303	220.703
6.948	93.75	55.8472	216.644
6.949	93.7195	55.5725	218.536
6.95	93.2922	55.2673	219.299
6.951	93.4753	55.6641	216.248
6.952	91.98	56.1523	219.482
6.953	90.7898	55.2673	217.377
6.954	90.7593	54.0161	216.644
6.955	89.8438	54.1992	219.818
6.956	89.6912	54.3213	215.79
6.957	89.447	54.5044	217.163
6.958	88.9587	54.2603	217.773
6.959	89.447	54.0466	215.698
6.96	88.6536	54.2603	219.086
6.961	87.5244	53.3447	217.499
6.962	87.3718	52.2461	217.621
6.963	86.5173	51.8799	220.764
6.964	86.3342	52.3987	217.651
6.965	85.968	53.2227	219.055
6.966	85.8459	52.5208	218.719
6.967	86.5784	51.8494	216.461
6.968	85.8154	52.5818	219.025
6.969	84.4116	52.3987	217.102
6.97	84.137	51.0559	216.583
6.971	82.9163	50.8118	219.421
6.972	81.2988	50.6897	214.905
6.973	79.9561	50.5981	216.583
6.974	78.3386	49.4995	215.698
6.975	77.7283	48.3093	211.914
6.976	74.5239	47.6685	212.311
6.977	71.6553	45.8679	207.764
6.978	69.8853	43.8232	206.573
6.979	68.2068	43.4265	208.466
6.98	67.1387	44.0674	205.078
6.981	65.3076	43.7012	205.688
6.982	63.5071	42.9077	206.024
6.983	63.7817	42.0532	205.048
6.984	64.2395	43.0603	209.442
6.985	63.9648	43.2129	208.069
6.986	65.4297	41.9006	210.083
6.987	65.5212	41.5649	213.562
6.988	66.6809	42.572	212.28
6.989	66.8335	44.0369	214.874
6.99	65.9485	44.0369	215.057
6.991	66.7114	43.2129	212.799
6.992	66.1011	44.0063	215.179
6.993	65.8264	44.6777	211.731
6.994	66.5283	45.0439	211.273
6.995	66.7725	44.3115	212.555
6.996	68.1152	44.0369	209.778
6.997	67.8101	43.9148	213.074
6.998	66.7725	43.5791	212.524
6.999	67.1082	43.1213	210.999
7	66.1926	44.1895	213.959
7.001	65.0635	44.0674	210.876
7.002	64.8499	43.5791	211.243
7.003	64.5142	43.0908	212.463
7.004	66.0095	43.1213	209.015
7.005	66.2231	43.9758	210.663
7.006	65.979	43.5181	209.961
7.007	66.5588	42.6941	208.374
7.008	65.8875	43.2434	211.975
7.009	64.3311	43.1213	209.503
7.01	63.9648	42.9382	210.175
7.011	63.6597	43.0908	211.761
7.012	64.209	43.396	207.764
7.013	64.3616	44.22	209.259
7.014	64.7888	43.8232	206.94
7.015	66.1926	43.1213	205.353
7.016	66.0095	43.9453	208.282
7.017	65.1855	44.1589	205.261
7.018	64.9109	43.9453	206.116
7.019	65.033	42.9688	207.123
7.02	65.7349	42.8772	204.285
7.021	65.6128	44.2505	206.909
7.022	64.9414	44.6777	204.62
7.023	65.7959	44.0063	203.461
7.024	65.4907	43.457	206.848
7.025	65.5823	43.7012	204.468
7.026	65.918	44.7998	206.757
7.027	65.6128	44.6472	207.611
7.028	67.0471	44.0674	205.353
7.029	67.0776	44.7693	208.466
7.03	66.7725	45.105	206.512
7.031	67.627	45.105	205.811
7.032	67.5354	45.5933	208.862
7.033	68.0847	45.99	204.529
7.034	68.2068	46.6919	206.177
7.035	68.1152	46.7224	206.726
7.036	69.6106	46.4478	204.254
7.037	70.0073	47.3022	208.13
7.038	70.0073	47.6074	206.055
7.039	70.9229	46.9666	206.299
7.04	71.167	46.8445	209.106
7.041	71.9299	46.9971	205.414
7.042	72.1436	48.4619	207.489
7.043	71.0144	48.8281	206.909
7.044	71.8994	48.0042	204.559
7.045	71.3806	48.0652	208.221
7.046	71.8994	47.76	205.719
7.047	72.9675	47.4243	207.153
7.048	73.7	47.7295	209.9
7.049	75.2258	48.0347	206.635
7.05	75.4089	48.8586	209.29
7.051	75.2869	48.8892	208.527
7.052	75.8667	47.9126	206.604
7.053	75.5615	48.1262	210.236
7.054	74.6155	49.0723	207.428
7.055	74.5544	48.9807	207.977
7.056	74.8901	49.3164	209.473
7.057	76.355	48.7976	206.787
7.058	76.9958	50.293	209.473
7.059	77.0264	49.7437	208.618
7.06	77.8198	49.2554	206.94
7.061	77.7283	48.8892	210.48
7.062	76.416	49.5605	207.397
7.063	75.4395	49.6216	207.733
7.064	74.4629	49.9268	208.893
7.065	75.1953	49.8657	206.207
7.066	75.0427	50.6897	208.679
7.067	74.8291	50.2319	207.245
7.068	76.8433	48.4619	206.665
7.069	78.064	49.7437	210.052
7.07	78.0029	50.293	207.52
7.071	78.0029	50.5676	208.069
7.072	77.2705	50.2014	209.595
7.073	77.2705	50.0183	206.482
7.074	76.0803	51.3916	209.686
7.075	75.1648	51.5747	207.275
7.076	76.5686	50.7202	206.207
7.077	77.4536	51.0864	209.717
7.078	78.9185	51.6968	206.451
7.079	79.4678	52.5208	208.252
7.08	79.9255	52.3987	209.473
7.081	80.9631	52.124	206.818
7.082	79.9866	52.5818	210.358
7.083	77.8809	52.5818	208.771
7.084	77.6367	52.1545	208.16
7.085	77.179	52.6733	211.273
7.086	78.0945	52.9175	207.336
7.087	79.1321	53.1616	209.076
7.088	79.6204	52.7649	210.236
7.089	82.0007	52.6123	207.642
7.09	81.9702	53.3447	211.304
7.091	80.8411	52.6733	208.984
7.092	80.3528	51.8188	208.008
7.093	79.4067	51.8799	211.182
7.094	79.071	52.1851	206.879
7.095	79.2236	53.1921	208.038
7.096	79.071	53.3447	208.374
7.097	81.1157	53.1616	205.17
7.098	81.604	53.5583	208.527
7.099	81.4514	53.2532	206.482
7.1	81.6345	52.3987	206.329
7.101	81.2378	52.3987	209.229
7.102	81.2988	52.3376	206.451
7.103	80.5969	53.009	208.191
7.104	79.6204	52.948	207.489
7.105	80.719	52.887	205.261
7.106	80.78	54.0771	208.191
7.107	80.1392	54.2297	205.2
7.108	80.2917	53.3142	206.146
7.109	80.0781	52.2156	208.862
7.11	81.4209	51.8188	207.214
7.111	81.3293	53.4058	210.602
7.112	80.4749	53.6804	209.9
7.113	81.9092	53.009	208.344
7.114	81.3599	53.2227	211.456
7.115	80.4749	53.8635	208.496
7.116	80.0171	53.894	209.351
7.117	79.5288	53.4058	211.243
7.118	80.5969	52.887	208.221
7.119	80.1697	53.9856	211.67
7.12	79.5898	54.0161	210.266
7.121	80.4443	53.3142	209.412
7.122	79.9561	53.4973	213.013
7.123	79.1016	53.4973	209.686
7.124	78.5522	53.0396	210.968
7.125	77.9419	52.4902	211.273
7.126	78.6743	52.5818	208.344
7.127	77.8809	54.0161	210.876
7.128	77.0569	53.8025	209.045
7.129	77.3926	53.2227	208.282
7.13	77.0569	52.5818	211.945
7.131	77.1179	51.8799	209.717
7.132	77.0264	51.8799	211.731
7.133	76.7517	51.7273	213.104
7.134	77.3621	51.8799	210.144
7.135	76.9043	52.8259	213.379
7.136	76.0193	52.1545	210.693
7.137	76.5381	50.9644	210.052
7.138	75.8667	51.4526	213.684
7.139	75.2563	51.4221	210.022
7.14	74.7375	51.0864	211.578
7.141	74.1577	50.9033	211.517
7.142	75.531	50.5981	208.893
7.143	75.0427	50.9338	212.372
7.144	74.5239	50.7813	209.808
7.145	74.646	49.9573	209.503
7.146	74.0662	49.7437	212.28
7.147	73.7305	49.53	209.106
7.148	73.1812	50.2014	210.999
7.149	72.6624	50.6592	210.999
7.15	73.9136	50.293	208.954
7.151	73.761	50.293	212.86
7.152	72.998	49.6826	210.846
7.153	73.6389	49.1943	211.761
7.154	74.1882	49.6216	215.271
7.155	74.9817	49.7131	211.761
7.156	74.3713	50.5981	214.569
7.157	74.0356	50.1099	214.264
7.158	75.0732	49.4385	212.463
7.159	74.585	50.6592	216.675
7.16	73.6084	51.3	212.799
7.161	74.4934	50.6897	213.379
7.162	74.1882	50.1709	215.088
7.163	75.2258	50.0488	211.792
7.164	74.9512	51.5137	214.417
7.165	74.3408	51.3611	213.654
7.166	75.1038	50.1099	211.823
7.167	74.707	50.1099	215.454
7.168	74.4934	50.5066	212.555
7.169	74.585	50.9644	212.616
7.17	73.7915	51.1475	214.325
7.171	74.0967	50.9644	210.846
7.172	73.6694	51.2695	213.837
7.173	73.0896	50.5676	213.348
7.174	73.822	49.9878	211.548
7.175	73.8831	50.7202	215.729
7.176	73.9746	50.7813	212.952
7.177	74.4324	50.4761	214.05
7.178	74.3408	50.1099	216.125
7.179	74.8901	50.1709	212.585
7.18	74.646	51.0864	215.424
7.181	74.1272	51.4526	214.264
7.182	74.7375	50.3845	211.761
7.183	74.1577	50.5676	214.966
7.184	74.0356	50.415	212.036
7.185	74.8901	50.0488	213.47
7.186	74.8901	50.5371	214.661
7.187	76.5686	50.4456	212.189
7.188	77.0569	50.6287	215.21
7.189	76.3245	50.4761	213.013
7.19	76.416	50.9949	211.731
7.191	75.8667	51.6357	214.6
7.192	75.1038	50.8728	210.968
7.193	74.6155	50.1099	212.921
7.194	74.4934	49.3469	214.569
7.195	76.6602	49.2554	212.677
7.196	77.6062	50.8423	216.614
7.197	77.0874	51.4526	214.111
7.198	77.7893	50.6592	213.287
7.199	77.5452	49.9878	217.133
7.2	77.179	49.8657	213.898
7.201	77.3315	50.6897	216.339
7.202	76.6602	50.7507	216.827
7.203	78.4607	50.2319	213.959
7.204	78.8574	51.3306	217.621
7.205	78.8574	51.9714	214.752
7.206	79.2847	51.7273	214.691
7.207	79.3152	51.6968	218.079
7.208	79.5288	51.2085	214.569
7.209	78.6743	51.8188	217.499
7.21	78.3691	51.4526	217.468
7.211	79.3152	50.6592	215.363
7.212	79.3762	52.124	218.781
7.213	79.2236	52.7039	216.034
7.214	79.7119	52.6123	216.248
7.215	79.7424	52.4292	219.025
7.216	80.4138	51.4221	215.698
7.217	80.719	52.0935	219.147
7.218	80.4443	52.124	219.147
7.219	81.543	51.7273	216.949
7.22	81.6345	52.2156	220.459
7.221	81.0547	52.3987	217.59
7.222	81.3599	52.2461	217.651
7.223	80.8411	52.4597	220.093
7.224	81.665	52.7039	215.729
7.225	81.8787	53.2227	217.957
7.226	81.6956	53.4668	216.736
7.227	82.9163	52.7344	214.264
7.228	83.4961	52.8259	218.628
7.229	82.9163	52.887	215.912
7.23	83.0688	52.7039	216.431
7.231	82.8247	52.1851	218.17
7.232	83.9233	52.2461	215.21
7.233	83.8318	53.9856	217.621
7.234	83.0383	54.5044	215.485
7.235	83.4656	53.6194	213.776
7.236	83.6487	53.0396	217.438
7.237	83.6182	52.4292	215.027
7.238	83.9233	52.6733	217.041
7.239	84.137	52.6123	218.994
7.24	86.0291	52.887	216.217
7.241	86.3953	53.9246	219.757
7.242	85.7239	54.0771	217.896
7.243	86.8225	53.8025	216.705
7.244	86.0901	54.3518	219.879
7.245	85.7849	54.0466	216.217
7.246	85.3271	54.5654	217.621
7.247	85.907	54.1077	218.872
7.248	87.5549	54.0466	216.4
7.249	88.1042	55.5115	221.008
7.25	88.0737	55.481	218.597
7.251	88.8672	54.8096	218.201
7.252	88.9893	54.8401	221.313
7.253	88.4399	54.7791	217.651
7.254	87.8296	55.542	219.147
7.255	87.0667	55.8777	219.727
7.256	87.8601	55.2673	216.736
7.257	88.2874	55.8167	221.313
7.258	88.2874	55.3284	219.116
7.259	90.1489	54.8096	219.666
7.26	90.5457	55.2673	223.175
7.261	90.8813	55.1147	219.849
7.262	90.6067	55.7556	221.558
7.263	90.2405	55.5115	221.71
7.264	90.2405	55.0232	218.933
7.265	89.5386	56.0303	222.504
7.266	88.4094	55.8167	219.757
7.267	89.5691	54.8706	219.574
7.268	89.7217	54.9927	223.053
7.269	90.9424	54.8096	219.91
7.27	91.8884	56.1523	222.26
7.271	91.5833	56.1523	222.015
7.272	92.926	55.0842	220.001
7.273	91.7358	55.1453	223.328
7.274	90.271	55.0232	220.001
7.275	89.6606	55.0537	220.398
7.276	89.0808	54.9316	221.985
7.277	90.0574	54.1687	218.475
7.278	90.4236	54.7485	221.649
7.279	90.0574	54.5044	221.069
7.28	91.6748	53.894	219.788
7.281	91.6748	54.3518	223.694
7.282	90.7898	54.1687	220.581
7.283	90.0879	53.833	221.161
7.284	89.447	52.8259	223.175
7.285	90.1794	52.124	219.727
7.286	90.5151	53.0396	223.48
7.287	89.7522	52.948	221.527
7.288	90.8813	52.2156	219.757
7.289	90.5457	52.063	222.87
7.29	90.0879	51.178	218.475
7.291	89.386	50.415	219.36
7.292	88.3484	49.2554	220.337
7.293	88.4399	47.821	216.187
7.294	87.3413	47.4548	219.025
7.295	85.907	46.4172	215.637
7.296	86.8225	45.4407	213.348
7.297	86.2122	46.051	215.729
7.298	85.8154	45.5933	212.28
7.299	85.083	45.4102	213.623
7.3	84.137	44.0369	215.332
7.301	84.7778	42.9993	214.081
7.302	84.8999	44.1284	218.506
7.303	84.6558	43.9758	217.651
7.304	85.968	43.8232	217.896
7.305	86.4563	44.22	221.588
7.306	86.792	43.8538	219.604
7.307	86.4868	44.6777	222.168
7.308	86.7615	44.3115	223.419
7.309	87.4329	43.8538	220.551
7.31	87.4023	44.7998	224.182
7.311	86.792	45.0439	222.107
7.312	88.0737	44.8303	221.161
7.313	88.0737	44.7693	223.45
7.314	88.1042	44.3726	220.337
7.315	88.4094	44.9219	221.863
7.316	88.2874	44.5862	221.466
7.317	89.4775	44.1284	219.116
7.318	89.3555	44.7998	222.443
7.319	87.8296	44.7083	219.574
7.32	88.2263	43.5181	219.879
7.321	88.2874	43.0908	222.443
7.322	89.4775	43.1519	219.849
7.323	89.8438	43.9758	221.71
7.324	89.8743	43.9758	221.436
7.325	91.0034	43.4875	219.055
7.326	90.8203	43.7012	222.229
7.327	90.1489	43.335	219.238
7.328	90.5457	42.511	219.91
7.329	89.9963	43.1519	221.832
7.33	90.5151	42.4805	218.231
7.331	90.5457	43.2739	220.276
7.332	90.9424	43.6707	218.689
7.333	92.5903	43.2129	216.309
7.334	93.0481	43.5486	219.055
7.335	92.4988	43.1824	215.393
7.336	92.3462	42.8467	215.729
7.337	92.6208	41.9006	217.316
7.338	93.1091	42.0837	214.264
7.339	92.865	43.5181	217.194
7.34	91.7969	43.4875	215.729
7.341	93.2312	42.5415	215.332
7.342	93.1702	42.9688	218.506
7.343	93.2007	43.0908	215.363
7.344	94.4824	43.1213	216.797
7.345	94.3298	43.2434	218.658
7.346	95.1538	42.5415	215.79
7.347	94.9097	43.6707	219.238
7.348	94.2383	43.7317	218.475
7.349	94.574	43.6096	217.285
7.35	94.5129	44.0063	220.978
7.351	93.9026	44.4031	216.705
7.352	94.5129	44.1895	217.773
7.353	95.3064	44.0979	218.597
7.354	97.6563	43.8538	216.309
7.355	98.0225	45.2271	219.208
7.356	98.114	45.1965	217.346
7.357	98.5718	44.22	216.553
7.358	97.8699	44.0674	220.276
7.359	96.9849	44.4031	216.187
7.36	96.5576	44.9524	218.781
7.361	96.1304	45.166	219.055
7.362	98.053	44.2505	216.248
7.363	98.9075	44.5251	219.91
7.364	99.2432	45.0745	217.957
7.365	100.464	44.4946	218.353
7.366	99.7009	44.4946	221.71
7.367	99.7314	44.22	218.414
7.368	98.9685	44.6472	221.466
7.369	98.7549	44.22	221.283
7.37	100.647	43.8843	218.628
7.371	101.105	45.4407	221.71
7.372	101.227	45.5322	218.018
7.373	102.386	44.8303	217.896
7.374	102.325	44.7998	219.818
7.375	102.509	44.4031	215.759
7.376	101.227	44.8914	218.658
7.377	100.586	44.4336	218.262
7.378	101.776	43.8538	216.187
7.379	101.807	44.6167	219.879
7.38	101.318	44.7998	216.187
7.381	102.661	44.8303	216.4
7.382	102.692	44.6167	218.201
7.383	103.088	44.0979	214.539
7.384	102.539	44.1589	217.896
7.385	101.227	43.5486	217.468
7.386	102.264	43.2739	216.064
7.387	102.112	44.22	219.94
7.388	101.471	44.4946	216.553
7.389	102.051	44.5557	216.949
7.39	102.448	44.0063	218.811
7.391	103.18	43.457	215.21
7.392	102.844	44.5862	218.292
7.393	102.478	44.4031	217.041
7.394	103.241	43.7317	215.179
7.395	102.539	44.1895	218.506
7.396	101.746	43.9453	215.607
7.397	101.837	43.9453	216.431
7.398	101.379	43.7012	217.957
7.399	101.807	43.0908	214.325
7.4	100.83	43.1824	216.827
7.401	99.3347	42.5415	214.172
7.402	99.1516	41.1987	213.318
7.403	97.229	40.802	215.942
7.404	94.696	40.1917	211.456
7.405	92.1936	39.7339	212.25
7.406	91.3696	38.4216	212.341
7.407	91.3391	37.3535	208.557
7.408	89.5386	37.5366	211.182
7.409	87.5549	37.0483	208.221
7.41	86.6089	35.4309	207.214
7.411	84.3506	34.4238	210.022
7.412	81.543	33.5999	206.085
7.413	78.9185	32.959	206.848
7.414	75.1953	31.3721	205.414
7.415	71.9604	28.2593	198.608
7.416	66.5588	26.886	198.303
7.417	63.5681	26.123	195.526
7.418	62.9272	26.1841	194.244
7.419	63.8428	26.5503	197.845
7.42	63.1409	26.1536	194.153
7.421	61.4624	26.7639	196.32
7.422	61.1267	26.886	199.158
7.423	62.5	27.2522	200.775
7.424	64.2395	28.5645	207.336
7.425	65.1245	28.7476	208.588
7.426	67.4744	28.3203	210.022
7.427	69.4885	28.3508	213.806
7.428	70.6177	28.3508	212.128
7.429	71.4722	30.3345	213.959
7.43	70.9839	31.2195	214.233
7.431	71.1365	31.25	209.167
7.432	70.4651	32.0129	209.625
7.433	69.9463	32.135	207.214
7.434	70.5566	32.4707	206.482
7.435	70.5261	32.7454	210.48
7.436	70.4651	31.7383	209.29
7.437	70.8313	31.0974	212.402
7.438	70.7397	30.7007	213.562
7.439	72.0215	31.0974	211.7
7.44	71.6248	32.3486	214.325
7.441	70.1599	33.0811	210.205
7.442	69.7021	32.5623	208.221
7.443	68.9697	32.0129	207.672
7.444	69.1833	31.4331	203.064
7.445	68.8477	32.2876	204.987
7.446	67.9932	32.0129	204.254
7.447	68.2678	31.25	203.552
7.448	67.5049	31.0059	208.008
7.449	66.2537	30.6396	204.681
7.45	66.4978	30.2734	204.926
7.451	65.6128	30.6396	205.994
7.452	66.1621	30.2734	201.141
7.453	66.04	31.4941	202.332
7.454	65.5518	31.4026	200.165
7.455	66.4673	30.9448	197.083
7.456	66.1621	31.4026	200.958
7.457	65.8264	31.2195	198.334
7.458	66.1621	31.189	199.799
7.459	66.6199	30.7007	202.271
7.46	67.9016	29.9072	199.921
7.461	67.8406	31.25	203.094
7.462	68.3289	32.1045	201.569
7.463	69.7937	32.3792	199.921
7.464	70.0684	33.0811	203.247
7.465	69.6411	33.2642	199.585
7.466	69.8242	33.8745	201.294
7.467	69.7632	33.7524	203.033
7.468	70.8618	33.3252	200.165
7.469	71.1365	34.0881	203.949
7.47	71.1365	33.5999	203.003
7.471	72.6013	34.0881	202.087
7.472	73.4253	35.0342	205.566
7.473	73.4253	35.2478	201.324
7.474	74.3103	35.5225	202.667
7.475	74.5544	34.9426	204.468
7.476	76.0803	34.8816	202.209
7.477	76.4771	36.438	205.872
7.478	75.8667	36.438	204.01
7.479	76.6907	35.9802	202.667
7.48	76.8738	36.1633	206.329
7.481	76.8433	36.1023	203.156
7.482	77.0874	36.9263	204.987
7.483	76.9043	36.7737	205.688
7.484	78.3081	36.2549	202.606
7.485	78.8574	36.6821	206.421
7.486	78.4607	37.0178	204.041
7.487	78.6438	37.384	203.491
7.488	77.8503	37.6587	206.268
7.489	77.8198	37.0483	202.881
7.49	77.1484	37.6587	205.078
7.491	76.355	37.1704	205.322
7.492	77.6672	36.1633	203.583
7.493	78.3997	37.1399	207.886
7.494	78.3386	37.8723	205.261
7.495	79.071	38.208	205.597
7.496	78.9185	37.8418	207.947
7.497	78.949	36.9873	204.407
7.498	78.125	38.0249	207.336
7.499	76.9958	38.4827	206.757
7.5	77.1179	37.9028	203.766
7.501	77.24	38.3606	206.94
7.502	77.1179	38.6658	203.247
7.503	78.125	38.9099	203.156
7.504	78.4302	38.6658	205.17
7.505	80.0781	38.3911	201.508
7.506	79.7424	39.032	204.132
7.507	78.6133	39.1235	203.033
7.508	78.4302	38.8184	200.928
7.509	77.7283	39.9475	204.773
7.51	76.9043	40.2222	201.66
7.511	77.2095	40.6799	202.118
7.512	77.8809	39.9475	204.956
7.513	80.0476	39.5508	202.026
7.514	81.4514	40.741	205.811
7.515	82.2144	41.1072	206.024
7.516	83.6792	41.0767	204.224
7.517	83.4351	41.5955	208.496
7.518	82.0923	41.626	205.627
7.519	81.8787	42.1753	206.329
7.52	81.0547	42.3279	208.893
7.521	82.4585	41.9006	204.59
7.522	83.8013	42.4805	208.313
7.523	84.9304	42.2974	207.52
7.524	87.8601	42.511	205.811
7.525	88.8367	43.1519	209.564
7.526	88.3179	43.6401	205.994
7.527	87.7686	43.5181	206.39
7.528	86.2732	42.6331	207.306
7.529	86.3647	41.9006	203.827
7.53	86.5173	43.457	206.757
7.531	86.5173	43.8538	204.346
7.532	88.0737	43.3044	202.85
7.533	88.8672	43.1213	206.39
7.534	89.4165	42.572	202.881
7.535	89.5691	43.457	205.2
7.536	88.7756	43.7012	205.566
7.537	89.4165	42.572	202.332
7.538	88.3484	42.9993	205.902
7.539	87.4329	43.2129	203.003
7.54	88.1958	43.457	202.911
7.541	88.5315	44.4336	205.139
7.542	88.8672	44.5557	201.141
7.543	89.1113	45.0439	203.43
7.544	88.6536	44.4946	204.01
7.545	90.0269	44.4031	201.752
7.546	89.8132	45.8069	205.597
7.547	88.9893	45.5017	203.033
7.548	89.2334	45.2271	203.278
7.549	88.623	45.5017	206.085
7.55	89.3555	45.6848	202.209
7.551	89.8132	46.4478	205.414
7.552	88.7146	46.814	205.383
7.553	89.7522	46.936	203.766
7.554	89.8743	48.0957	208.252
7.555	89.6301	47.8821	205.811
7.556	90.1184	47.4854	206.909
7.557	90.4236	47.3022	210.297
7.558	91.7664	47.3938	207.306
7.559	92.1936	48.584	210.144
7.56	92.4377	48.7671	209.869
7.561	93.1091	48.2178	207.428
7.562	93.1396	49.0112	211.731
7.563	92.0105	49.7131	208.496
7.564	92.2852	49.7131	208.649
7.565	92.3157	49.6216	210.327
7.566	94.0247	48.8892	206.757
7.567	95.1538	49.1333	210.449
7.568	96.1914	49.9268	209.534
7.569	98.175	49.469	207.581
7.57	98.1445	49.6521	211.243
7.571	96.8323	49.5911	207.581
7.572	96.283	50.2625	208.679
7.573	95.0012	50.1404	209.717
7.574	95.1233	49.6216	206.177
7.575	95.2454	50.2319	209.229
7.576	95.4895	49.6826	207.336
7.577	98.0835	48.8281	207.245
7.578	99.2126	49.1943	211.578
7.579	99.0906	49.1333	207.764
7.58	98.3887	49.6521	209.93
7.581	97.4121	48.7366	210.968
7.582	97.4121	48.7366	207.825
7.583	96.5271	49.9268	210.876
7.584	95.8252	50.293	208.038
7.585	97.0764	49.7131	207.52
7.586	97.5342	49.8047	211.06
7.587	98.7244	49.9573	207.428
7.588	99.3652	50.5676	209.869
7.589	98.6938	49.469	210.449
7.59	99.3652	48.9807	208.557
7.591	98.3582	50.1709	211.945
7.592	96.6492	50.6897	208.893
7.593	96.4661	51.0559	207.977
7.594	96.4661	51.2085	210.114
7.595	96.6797	50.7813	206.024
7.596	97.1069	51.2695	207.886
7.597	96.9849	50.354	208.832
7.598	98.4802	49.8047	207.031
7.599	98.7244	50.7813	211.243
7.6	97.9614	51.1475	208.618
7.601	97.4426	50.6592	208.649
7.602	97.1375	51.0254	211.182
7.603	96.8628	50.8728	207.001
7.604	96.5576	52.0325	209.015
7.605	96.3135	51.9104	208.832
7.606	98.5718	51.0864	206.36
7.607	99.2737	52.002	209.9
7.608	99.4873	52.124	207.855
7.609	99.7009	52.2766	208.435
7.61	99.1516	52.3987	211.517
7.611	99.3042	51.9104	207.611
7.612	99.0906	52.4902	210.205
7.613	98.3582	52.0935	209.045
7.614	99.9451	52.002	207.092
7.615	100.769	53.1921	210.388
7.616	100.037	53.5583	207.245
7.617	99.762	53.6804	207.977
7.618	99.823	52.6123	210.663
7.619	100.22	51.4832	207.703
7.62	100.403	52.6733	212.25
7.621	99.6399	53.0396	210.968
7.622	101.044	52.5208	209.29
7.623	101.654	52.8564	213.593
7.624	101.532	52.7649	209.991
7.625	101.654	53.1006	211.609
7.626	101.288	53.0396	213.135
7.627	102.325	52.8259	209.9
7.628	101.563	53.4668	213.226
7.629	100.433	53.1616	210.907
7.63	101.898	52.8259	209.839
7.631	102.57	53.5278	213.867
7.632	102.356	53.3752	209.564
7.633	101.959	53.4668	211.06
7.634	101.41	52.1851	211.914
7.635	102.051	51.6663	209.351
7.636	101.227	53.2837	212.341
7.637	99.884	53.5583	210.052
7.638	100.067	52.9785	209.045
7.639	99.3347	52.7954	212.616
7.64	99.5789	52.1851	208.984
7.641	99.4873	52.3376	211.578
7.642	98.5718	52.124	212.28
7.643	99.4263	51.4221	209.747
7.644	98.9075	51.6052	213.531
7.645	97.9309	51.2695	211.517
7.646	97.6257	51.3611	211.212
7.647	96.3745	52.3682	214.294
7.648	95.5505	51.9714	209.259
7.649	94.6655	52.002	211.273
7.65	93.8416	51.178	210.876
7.651	94.8181	50.1709	207.886
7.652	93.9026	50.5371	211.151
7.653	92.0105	49.3774	208.557
7.654	90.3015	48.2788	207.611
7.655	87.616	47.3328	208.374
7.656	85.3271	46.0815	202.484
7.657	81.9092	46.0205	202.362
7.658	78.9185	44.9829	200.867
7.659	77.6062	43.6096	197.144
7.66	76.6907	42.9688	199.158
7.661	74.8901	42.1753	196.655
7.662	74.0051	41.626	196.838
7.663	73.822	41.1377	200.531
7.664	73.5474	40.8936	198.7
7.665	73.4558	41.6565	201.843
7.666	72.2046	41.2598	202.332
7.667	73.2422	40.3748	201.569
7.668	73.6084	41.4429	205.231
7.669	73.822	42.0227	203.369
7.67	74.1272	41.9006	203.674
7.671	74.0967	42.3279	205.719
7.672	75.47	42.4194	202.423
7.673	75.592	43.3044	205.109
7.674	74.8596	42.9077	204.681
7.675	75.4089	42.2363	203.308
7.676	75.5615	43.4875	207.062
7.677	74.3713	43.8843	203.735
7.678	74.1577	43.6707	204.041
7.679	73.6084	43.335	205.566
7.68	74.4934	43.0603	202.24
7.681	74.9512	43.7927	205.627
7.682	74.2188	43.4875	205.383
7.683	75.2869	42.8467	204.224
7.684	75.7141	43.4875	207.886
7.685	75.2258	43.7927	204.59
7.686	73.7915	43.7927	204.407
7.687	73.5474	43.457	206.665
7.688	74.2188	42.6941	203.003
7.689	74.1272	43.7317	205.994
7.69	73.3337	43.6707	204.346
7.691	74.8291	42.8467	202.057
7.692	75.7446	43.7927	205.353
7.693	75.1648	44.3726	201.508
7.694	74.3408	44.5251	202.209
7.695	73.5168	43.8843	203.125
7.696	75.0122	42.6636	199.005
7.697	75.3479	43.335	201.874
7.698	74.2798	43.2739	199.554
7.699	74.7375	43.3044	198.395
7.7	74.9207	43.9148	201.813
7.701	75.1648	44.0674	197.968
7.702	74.2798	44.7998	199.341
7.703	73.6084	43.7317	200.928
7.704	75.0122	42.1448	198.456
7.705	75.592	43.396	202.85
7.706	75.6226	44.0674	201.324
7.707	76.0498	44.0979	200.317
7.708	76.4771	44.3115	203.766
7.709	76.4771	43.9758	199.921
7.71	76.0193	45.0745	202.332
7.711	74.9207	45.0745	202.545
7.712	75.8362	44.4031	200.256
7.713	76.2024	45.5322	203.461
7.714	76.1719	45.2271	200.195
7.715	76.5076	45.1965	200.287
7.716	76.355	45.8069	203.491
7.717	77.0264	45.5933	199.31
7.718	75.9277	46.051	201.66
7.719	74.585	45.2881	201.447
7.72	75.1343	44.5557	199.371
7.721	75.3784	45.5627	202.423
7.722	74.9207	46.2341	199.249
7.723	74.7375	46.2341	199.066
7.724	74.2798	45.3491	201.965
7.725	74.646	43.9758	199.036
7.726	74.7986	44.8914	201.63
7.727	73.6084	45.2271	201.965
7.728	73.761	44.8303	198.822
7.729	73.761	45.0134	202.667
7.73	73.0591	44.9219	199.707
7.731	72.9065	45.1965	199.707
7.732	72.8455	45.3796	202.271
7.733	73.7915	44.9219	198.303
7.734	73.5779	45.4407	200.928
7.735	71.8079	45.7458	200.317
7.736	72.998	45.3491	198.761
7.737	73.0286	46.051	202.24
7.738	72.4182	46.2646	199.707
7.739	71.5027	46.7224	200.378
7.74	71.8079	46.051	201.996
7.741	73.2727	45.1355	199.005
7.742	73.6694	46.6919	202.057
7.743	72.4182	47.5464	200.775
7.744	72.8455	46.7529	199.371
7.745	72.2656	46.4478	202.972
7.746	71.8079	46.1426	200.012
7.747	71.7468	47.0886	201.355
7.748	71.6248	47.0886	202.545
7.749	73.3337	46.3257	199.646
7.75	73.9136	47.0886	203.094
7.751	73.2727	46.9666	201.569
7.752	74.3408	47.2107	200.348
7.753	74.5239	48.1262	203.979
7.754	73.6389	48.2483	200.409
7.755	72.6013	48.6145	201.447
7.756	71.8689	48.0652	202.148
7.757	73.4558	47.5464	199.493
7.758	75.2869	48.6755	203.247
7.759	75.47	48.8586	201.477
7.76	76.416	48.6145	200.897
7.761	76.7822	48.645	204.62
7.762	76.6602	48.5229	200.989
7.763	75.6531	49.8657	202.759
7.764	73.9441	49.7742	203.064
7.765	74.646	48.7061	200.195
7.766	74.8901	49.3164	203.552
7.767	75.3784	49.1943	201.782
7.768	76.8433	48.5535	201.141
7.769	77.9419	49.53	205.048
7.77	78.7048	49.408	201.416
7.771	78.2471	49.4995	202.759
7.772	76.5686	49.1333	203.125
7.773	76.9653	48.4924	200.165
7.774	76.7212	49.8962	203.186
7.775	76.0498	50.1709	200.226
7.776	76.2634	49.53	198.883
7.777	76.6602	49.5911	201.874
7.778	78.3691	49.53	197.937
7.779	78.7048	50.3235	200.317
7.78	77.8809	50.1404	200.623
7.781	78.4302	49.6521	197.693
7.782	78.2166	50.1404	201.08
7.783	77.0264	50.4761	197.662
7.784	76.416	51.1169	197.51
7.785	76.3245	51.2085	199.127
7.786	77.4841	50.4761	195.587
7.787	77.3926	50.9949	198.364
7.788	75.8667	50.4456	198.578
7.789	77.5757	50.1404	198.029
7.79	78.1555	51.3611	201.752
7.791	77.8503	51.9714	199.31
7.792	77.7283	51.6968	199.982
7.793	77.8198	51.5747	202.179
7.794	79.2236	51.4221	199.036
7.795	79.0405	53.3142	202.148
7.796	78.7048	53.4363	200.745
7.797	79.7119	52.2461	199.585
7.798	80.5054	52.7344	203.766
7.799	80.6885	53.2837	200.714
7.8	79.8035	54.0466	202.393
7.801	78.9795	54.1382	203.857
7.802	80.5969	53.5583	200.348
7.803	81.5125	53.894	203.4
7.804	80.6885	54.0161	201.447
7.805	81.7566	53.5278	200.134
7.806	82.2449	54.0466	203.796
7.807	81.7871	54.3213	200.928
7.808	81.2988	54.5044	202.576
7.809	80.4749	53.8635	204.315
7.81	81.5125	53.3752	201.385
7.811	81.8176	54.4128	204.803
7.812	81.0852	54.1077	202.85
7.813	81.8787	53.2227	201.874
7.814	83.0078	53.4363	205.292
7.815	83.5571	53.4973	201.141
7.816	82.8552	54.0161	202.789
7.817	82.1228	53.4973	204.132
7.818	82.7026	52.9785	200.714
7.819	82.428	53.894	203.674
7.82	80.9631	53.8025	201.447
7.821	81.3293	53.3752	200.256
7.822	82.2449	53.0396	203.644
7.823	83.5266	52.948	199.402
7.824	83.7402	53.5278	201.569
7.825	82.489	53.2837	201.385
7.826	83.1909	52.5208	199.097
7.827	83.2825	53.2532	202.271
7.828	81.3904	53.009	200.043
7.829	80.5054	53.0396	200.012
7.83	80.8105	52.7344	202.728
7.831	82.0618	52.8564	199.738
7.832	82.7942	54.0466	202.148
7.833	82.6111	53.6499	202.728
7.834	84.9915	52.3376	200.714
7.835	85.1746	53.0701	205.505
7.836	84.0454	53.2532	203.186
7.837	83.4045	53.894	203.278
7.838	82.2754	54.1687	205.688
7.839	82.7637	54.0161	201.172
7.84	82.4585	55.2063	203.217
7.841	82.489	54.5959	202.332
7.842	84.6558	54.1077	200.47
7.843	86.5479	54.6875	204.59
7.844	86.3037	54.9622	201.385
7.845	85.9375	55.3589	202.606
7.846	84.9304	54.7791	204.62
7.847	84.5032	54.7791	201.172
7.848	83.374	56.3354	204.193
7.849	82.0618	55.8167	202.576
7.85	83.2825	55.2979	200.287
7.851	85.3271	55.542	204.285
7.852	86.0291	55.3894	201.569
7.853	86.8835	56.3354	203.064
7.854	86.853	56.4575	206.238
7.855	87.1582	55.3894	202.606
7.856	85.7544	55.7251	206.055
7.857	84.259	55.2979	205.627
7.858	84.5947	55.4504	203.217
7.859	85.2661	56.3049	206.635
7.86	85.6018	56.5186	203.003
7.861	86.1816	56.9763	203.4
7.862	86.7615	56.6101	205.811
7.863	88.3789	56.0303	203.308
7.864	88.1348	56.5491	206.848
7.865	86.2732	56.1829	205.841
7.866	86.4258	55.8777	204.742
7.867	86.731	55.9082	208.466
7.868	87.0056	55.9692	204.437
7.869	87.0361	56.6711	205.719
7.87	86.6699	56.2744	206.787
7.871	88.0127	55.3284	203.949
7.872	87.7075	55.5115	207.214
7.873	86.0291	54.8096	205.597
7.874	85.3577	53.3752	205.475
7.875	85.144	52.4597	208.771
7.876	84.8389	51.1475	204.956
7.877	84.1064	51.3306	206.879
7.878	83.6182	49.7437	205.75
7.879	84.6252	47.2717	201.599
7.88	83.7402	46.5698	203.857
7.881	81.0547	45.4102	200.165
7.882	78.8574	43.8232	199.005
7.883	76.9653	42.6636	200.287
7.884	75.9888	40.6189	194.885
7.885	74.2493	39.032	195.77
7.886	73.3032	37.6587	195.313
7.887	74.5239	36.377	192.2
7.888	75.592	36.1938	195.251
7.889	74.1272	36.377	193.024
7.89	73.3948	36.0413	193.787
7.891	72.4182	35.8582	197.906
7.892	72.1741	35.4614	197.144
7.893	71.6553	36.6211	201.477
7.894	71.106	36.0107	203.491
7.895	73.4253	34.9121	203.979
7.896	75.7141	36.1023	208.893
7.897	76.4771	37.1094	207.489
7.898	77.24	37.6892	207.764
7.899	77.6367	37.8418	210.358
7.9	77.24	37.384	207.245
7.901	75.8667	38.0859	209.259
7.902	73.6084	38.0859	208.313
7.903	75.0122	37.4146	206.085
7.904	75.6226	38.269	208.862
7.905	76.0803	38.8184	205.505
7.906	77.3621	38.8489	206.146
7.907	78.064	37.9639	208.038
7.908	79.8645	37.323	205.383
7.909	79.4983	38.1165	207.458
7.91	77.1484	38.0554	205.719
7.911	77.3926	36.9568	203.888
7.912	77.5757	37.1094	206.177
7.913	76.5076	37.262	201.721
7.914	76.1414	37.9333	202.209
7.915	76.6296	37.262	202.576
7.916	78.5828	35.8582	198.975
7.917	79.1626	37.0789	202.026
7.918	77.9419	36.5295	200.195
7.919	78.3386	35.1563	198.822
7.92	78.5217	34.79	202.393
7.921	78.125	34.79	197.998
7.922	77.8198	36.0107	198.975
7.923	76.7822	35.9802	198.364
7.924	78.7354	35.0647	193.817
7.925	79.3762	36.1023	196.198
7.926	79.1626	35.9802	193.146
7.927	80.2612	35.4004	191.895
7.928	80.9937	35.1868	195.77
7.929	81.1462	35.0037	192.505
7.93	81.0547	35.7666	195.038
7.931	80.1697	35.5225	196.075
7.932	81.7261	35.0037	193.512
7.933	82.0007	36.8347	197.021
7.934	81.1462	37.2925	194.611
7.935	81.8481	37.2009	193.939
7.936	82.6111	37.2009	197.723
7.937	83.7708	36.7432	194.519
7.938	83.7708	37.9333	197.968
7.939	83.8013	38.147	199.524
7.94	84.9915	37.5671	197.296
7.941	85.9375	38.6047	201.691
7.942	85.3882	38.5132	199.341
7.943	86.1206	38.5742	199.188
7.944	87.4939	39.6118	202.271
7.945	88.4399	40.2222	198.212
7.946	88.4705	40.7104	199.86
7.947	87.9211	40.1306	200.714
7.948	89.9353	38.9099	198.761
7.949	90.7288	40.2527	203.125
7.95	90.1489	40.8936	201.385
7.951	90.7288	40.802	201.202
7.952	90.7898	40.2527	203.674
7.953	92.2852	39.8254	200.775
7.954	92.1326	41.4734	202.82
7.955	90.9119	41.5649	202.484
7.956	92.0105	40.6494	200.348
7.957	92.865	40.4053	204.285
7.958	92.1631	40.2222	202.118
7.959	92.3462	40.9241	203.979
7.96	92.8955	41.0156	206.512
7.961	94.3604	41.0156	203.278
7.962	94.4824	41.8091	206.055
7.963	93.5059	41.1377	204.315
7.964	94.635	40.1917	202.576
7.965	95.0928	40.9851	205.872
7.966	94.4519	41.7175	201.935
7.967	94.0552	41.8396	202.362
7.968	93.6584	41.1682	203.339
7.969	95.459	40.3442	199.86
7.97	95.5505	41.3513	202.82
7.971	94.5129	41.3513	200.5
7.972	95.6726	40.4968	198.914
7.973	96.1609	40.741	201.63
7.974	96.3135	40.8936	197.693
7.975	95.5811	41.5649	198.608
7.976	94.635	41.626	199.86
7.977	95.52	41.0156	196.075
7.978	95.2454	41.4429	200.165
7.979	94.7571	41.1682	198.792
7.98	96.0999	40.9851	198.456
7.981	97.1375	41.6565	202.271
7.982	97.8088	41.626	198.517
7.983	97.8088	42.511	200.592
7.984	97.8394	42.4805	201.904
7.985	98.8159	41.8396	198.853
7.986	98.2666	43.1213	203.4
7.987	97.229	43.0298	201.355
7.988	98.0835	42.3584	201.141
7.989	98.938	42.7551	204.865
7.99	100.403	43.3655	201.63
7.991	100.922	44.7693	204.224
7.992	101.044	44.2505	204.468
7.993	102.783	43.0298	201.721
7.994	103.088	43.9758	205.841
7.995	102.02	44.0674	202.484
7.996	101.99	43.7622	203.094
7.997	101.868	43.9148	205.719
7.998	102.478	43.7622	201.996
7.999	102.539	44.4031	204.407
8	102.997	43.8843	204.193
8.001	104.767	43.2434	201.63
8.002	105.682	44.0063	205.658
8.003	105.103	43.9148	202.087
8.004	105.316	43.7012	202.759
8.005	105.133	42.9993	204.865
8.006	105.835	42.7551	201.019
8.007	105.072	44.5251	204.102
8.008	103.668	44.5557	202.667
8.009	105.316	43.6096	200.226
8.01	106.628	44.1284	203.949
8.011	106.812	44.3115	200.012
8.012	107.758	44.3115	201.233
8.013	107.788	44.0369	203.369
8.014	109.436	43.7622	199.799
8.015	108.704	44.9829	203.217
8.016	106.75	44.9829	201.721
8.017	107.147	44.1284	200.256
8.018	106.964	44.9829	204.163
8.019	106.689	45.1965	200.745
8.02	107.3	45.2881	202.301
8.021	107.697	45.0439	204.376
8.022	109.253	44.7083	201.447
8.023	109.955	45.929	205.414
8.024	108.856	45.5627	204.254
8.025	109.192	44.8608	203.491
8.026	108.582	45.8069	207.397
8.027	107.452	45.7764	204.407
8.028	107.117	46.1731	205.322
8.029	107.269	46.1731	207.245
8.03	109.009	46.0815	203.827
8.031	109.344	47.1191	207.275
8.032	108.917	47.1802	205.841
8.033	110.26	46.5698	204.926
8.034	110.87	46.9666	208.801
8.035	110.474	46.6614	205.322
8.036	109.039	47.1802	207.367
8.037	108.246	46.7834	207.825
8.038	109.985	46.2036	205.017
8.039	110.229	47.1802	207.947
8.04	108.795	47.2717	204.681
8.041	109.375	46.5393	204.285
8.042	110.535	45.5933	208.099
8.043	110.901	44.9219	204.59
8.044	109.619	46.2036	207.581
8.045	108.368	45.99	207.306
8.046	110.26	44.22	204.498
8.047	109.863	44.3726	208.191
8.048	108.643	44.342	204.987
8.049	109.222	44.2505	205.109
8.05	109.406	44.0979	207.52
8.051	109.711	43.6707	203.156
8.052	108.398	44.0674	206.085
8.053	106.781	43.5181	204.926
8.054	107.269	42.2974	202.759
8.055	106.293	42.4805	206.329
8.056	105.133	41.4124	203.247
8.057	103.821	40.6799	203.094
8.058	102.966	40.0085	204.62
8.059	102.173	39.3677	200.165
8.06	98.9685	39.2151	201.782
8.061	93.2007	36.6821	198.547
8.062	85.5713	32.135	193.695
8.063	73.761	27.0691	189.819
8.064	63.2935	20.9656	178.314
8.065	56.0608	18.6157	176.422
8.066	57.0984	21.1487	177.063
8.067	59.4482	24.0784	172.821
8.068	59.6619	24.2615	173.462
8.069	55.6946	22.522	173.401
8.07	54.3823	21.9727	177.856
8.071	56.0303	23.1323	189.026
8.072	58.2275	23.0408	193.298
8.073	61.7676	22.0337	198.792
8.074	64.3005	21.3318	203.247
8.075	68.1458	21.3928	202.118
8.076	70.4956	24.5056	205.261
8.077	70.0989	27.4658	204.651
8.078	67.8711	27.6184	198.73
8.079	64.6667	25.9094	195.16
8.08	61.9202	24.5056	187.286
8.081	61.8286	26.062	186.371
8.082	63.0188	27.9541	188.721
8.083	64.2395	26.9165	189.24
8.084	64.0259	25.8789	195.282
8.085	62.2864	23.6816	198.059
8.086	62.9883	22.4915	200.043
8.087	63.9343	23.6816	204.987
8.088	63.9343	25.8484	201.752
8.089	63.9038	26.5808	199.463
8.09	64.0564	26.7639	197.662
8.091	65.5212	25.6042	191.101
8.092	64.8193	26.886	191.895
8.093	62.2253	27.1606	190.918
8.094	61.2793	26.0315	191.711
8.095	59.6619	25.0549	197.021
8.096	59.0515	24.353	195.129
8.097	58.5632	25.3601	196.747
8.098	58.6548	26.2756	196.716
8.099	61.0962	25.7568	191.467
8.1	61.4319	26.7639	191.65
8.101	59.4482	26.7334	187.439
8.102	58.197	26.3062	183.563
8.103	56.9458	25.9399	185.059
8.104	56.427	25.177	181.335
8.105	56.3049	25.4822	183.38
8.106	56.6406	24.4141	185.547
8.107	60.0281	23.0713	183.99
8.108	61.3708	24.6277	187.531
8.109	61.2488	25.0854	186.096
8.11	61.7981	24.5361	185.211
8.111	61.9507	25.116	189.148
8.112	61.4624	25.6958	185.944
8.113	60.8215	26.947	187.927
8.114	60.3027	27.1606	189.423
8.115	61.3708	26.5808	186.798
8.116	63.5071	26.7639	190.216
8.117	64.1479	27.71	188.568
8.118	65.3687	27.8931	187.561
8.119	65.7349	27.9236	189.606
8.12	66.8335	28.1982	185.76
8.121	67.1997	29.3274	187.378
8.122	66.8335	29.6021	187.531
8.123	68.7256	29.1748	185.486
8.124	70.343	29.9683	190.186
8.125	69.6106	30.426	188.385
8.126	69.7021	30.6702	188.69
8.127	69.7327	30.2429	191.406
8.128	71.5027	29.4495	188.873
8.129	71.6858	31.25	192.169
8.13	71.4722	31.7688	192.261
8.131	73.6694	30.4565	190.155
8.132	75.1953	30.304	194.427
8.133	74.2188	30.4871	192.108
8.134	73.3948	30.8838	192.413
8.135	73.2117	31.5247	194.855
8.136	74.1882	31.8604	191.406
8.137	73.2727	32.7759	193.176
8.138	72.0825	32.4097	191.528
8.139	73.6694	32.1655	189.728
8.14	75.1038	33.1421	193.665
8.141	75.2869	33.5083	190.887
8.142	74.6155	33.3252	192.413
8.143	73.6389	33.0505	195.19
8.144	74.5239	32.959	192.993
8.145	73.7	34.4849	196.136
8.146	72.0215	34.729	194.427
8.147	72.4487	33.9661	192.963
8.148	73.5474	33.8135	196.594
8.149	74.0356	33.5999	193.451
8.15	74.3103	34.3628	194.672
8.151	74.5544	34.7595	196.075
8.152	75.6226	34.1797	192.535
8.153	75.2258	34.6375	195.343
8.154	73.2422	34.3323	194.092
8.155	73.5168	34.0271	192.749
8.156	73.8525	34.9121	195.16
8.157	74.4934	35.0342	190.643
8.158	75.0122	35.3699	192.078
8.159	75.5615	35.7056	193.298
8.16	78.064	35.2783	190.491
8.161	78.4607	36.5906	194.275
8.162	77.9724	36.8958	192.993
8.163	78.4302	36.499	192.78
8.164	78.5828	36.499	196.228
8.165	79.1321	36.8042	193.298
8.166	79.2847	37.9944	195.984
8.167	78.6743	37.9639	196.045
8.168	79.9561	37.1094	194.519
8.169	81.4514	37.6587	199.158
8.17	81.7261	37.5366	197.51
8.171	82.5195	37.4146	197.784
8.172	83.313	37.7502	201.263
8.173	84.2285	37.4451	197.54
8.174	83.7097	37.8113	200.043
8.175	82.7026	37.4756	199.249
8.176	84.198	36.8652	197.052
8.177	84.3201	37.9333	200.012
8.178	84.1064	37.8418	196.198
8.179	84.4421	37.5366	195.923
8.18	84.8999	37.4756	197.845
8.181	86.3953	38.0249	193.665
8.182	86.9141	38.2385	196.106
8.183	85.5103	37.9639	194.458
8.184	86.0291	36.8347	192.627
8.185	85.2661	36.7432	195.831
8.186	84.0454	37.2925	192.352
8.187	83.7097	37.7197	192.932
8.188	83.5571	38.208	194.489
8.189	84.8999	38.2385	190.735
8.19	85.3271	38.6658	193.329
8.191	84.8999	38.3911	192.078
8.192	86.3953	37.8723	190.491
8.193	86.2732	38.2996	193.756
8.194	85.2356	38.2385	191.132
8.195	84.4421	38.1165	191.711
8.196	84.2285	38.3301	194
8.197	84.7473	38.7573	191.101
8.198	85.1746	40.4358	194.031
8.199	84.7168	40.863	192.841
8.2	85.9985	40.2222	191.528
8.201	87.1277	40.5884	195.618
8.202	87.2498	41.0156	193.115
8.203	87.1277	41.9922	195.374
8.204	86.6699	41.8701	197.296
8.205	87.9517	41.1072	195.496
8.206	88.1042	42.2974	199.371
8.207	87.0972	43.3044	197.784
8.208	88.1348	43.4875	197.205
8.209	88.562	43.9453	200.378
8.21	89.4165	43.7317	197.083
8.211	89.447	44.4641	199.219
8.212	88.9587	44.0674	201.08
8.213	90.0574	43.6401	199.188
8.214	90.5762	44.6167	203.918
8.215	90.3015	44.7083	201.752
8.216	91.2476	44.6167	202.423
8.217	92.1631	44.7388	205.627
8.218	93.5364	45.0745	201.813
8.219	94.3604	46.1121	204.224
8.22	93.5059	46.6309	203.979
8.221	95.2454	45.4712	202.057
8.222	95.3064	45.4407	205.444
8.223	94.696	45.2576	203.125
8.224	94.9402	45.3796	203.796
8.225	94.9402	45.1965	206.207
8.226	96.7407	45.0745	202.179
8.227	97.3816	45.9595	204.865
8.228	97.168	46.1121	202.759
8.229	98.5718	45.7153	200.745
8.23	98.4497	46.1426	203.674
8.231	97.5952	46.1426	200.684
8.232	97.0154	45.6543	201.355
8.233	96.405	44.5557	203.857
8.234	97.8394	44.6777	201.141
8.235	98.5413	46.2646	204.285
8.236	98.3887	46.6614	203.522
8.237	100.037	45.929	201.782
8.238	100.677	45.8374	204.895
8.239	99.884	45.7458	201.874
8.24	99.1516	45.929	202.942
8.241	98.175	45.5933	204.529
8.242	98.2056	45.7458	201.294
8.243	98.6938	46.3562	204.529
8.244	97.9614	46.936	202.332
8.245	99.6704	46.6003	201.263
8.246	100.311	46.8445	203.918
8.247	100.464	46.9666	200.317
8.248	100.494	46.9055	201.66
8.249	99.9451	46.2646	202.667
8.25	100.525	46.4172	199.554
8.251	100.189	48.2788	202.576
8.252	98.5413	49.0112	200.348
8.253	98.7549	48.3398	199.829
8.254	99.3042	47.4548	203.949
8.255	99.6704	47.2107	201.508
8.256	100.464	48.2788	203.979
8.257	101.196	48.7061	205.109
8.258	103.058	49.1943	202.484
8.259	103.149	49.5911	206.329
8.26	102.051	49.2554	204.559
8.261	102.234	48.8586	204.956
8.262	101.501	49.408	208.16
8.263	101.624	49.53	204.773
8.264	102.112	50.2319	206.39
8.265	102.173	49.9878	206.512
8.266	104.614	49.8657	204.041
8.267	105.072	50.9949	207.733
8.268	104.614	50.9338	205.261
8.269	104.553	50.5676	205.719
8.27	104.431	50.1709	208.649
8.271	104.797	50.0183	205.231
8.272	104.462	51.2085	207.489
8.273	103.577	51.9104	207.916
8.274	104.614	51.6968	205.505
8.275	104.797	51.4526	209.381
8.276	104.401	50.6897	207.214
8.277	105.347	50.5981	208.527
8.278	105.713	50.6592	211.792
8.279	105.957	50.354	208.16
8.28	105.682	51.0864	210.846
8.281	105.164	50.6287	210.815
8.282	106.018	49.8962	207.916
8.283	105.347	50.6592	211.151
8.284	104.858	50.1709	208.496
8.285	104.675	49.8047	208.435
8.286	104.218	49.9878	210.51
8.287	105.225	49.7437	207.275
8.288	105.286	50.354	210.541
8.289	104.675	50.1404	209.93
8.29	106.293	49.6216	208.71
8.291	106.415	49.8657	212.433
8.292	105.438	50.0793	209.076
8.293	104.767	50.415	210.205
8.294	103.851	50.0793	212.097
8.295	104.553	49.5605	209.229
8.296	104.156	50.5066	213.287
8.297	103.516	50.2319	212.097
8.298	104.675	49.3164	211.67
8.299	104.95	49.3774	216.034
8.3	105.347	50.0488	212.799
8.301	105.682	50.6287	213.837
8.302	104.919	49.8352	214.722
8.303	105.316	49.0723	212.494
8.304	104.736	49.9268	215.485
8.305	103.119	49.8352	213.867
8.306	103.76	49.7742	212.677
8.307	103.912	49.4995	215.576
8.308	103.79	49.7437	211.945
8.309	103.912	49.9268	213.501
8.31	103.577	49.7131	214.355
8.311	104.858	49.2249	211.06
8.312	104.187	49.3774	213.989
8.313	102.234	48.8586	211.212
8.314	101.746	48.3398	211.151
8.315	101.166	47.6685	213.593
8.316	100.067	47.7905	210.083
8.317	99.7314	48.1873	211.731
8.318	99.1211	48.0957	212.28
8.319	100.555	47.2717	209.869
8.32	100.861	47.6074	213.379
8.321	99.4568	47.5159	211.395
8.322	99.5483	46.6614	211.548
8.323	99.2126	46.2341	215.118
8.324	98.8159	46.2036	212.036
8.325	98.5718	46.6003	214.447
8.326	97.4426	47.0886	214.661
8.327	98.8464	47.0581	212.524
8.328	98.6328	47.9431	215.912
8.329	97.8394	47.9126	213.318
8.33	98.2971	47.3633	213.837
8.331	98.4192	47.1802	216.431
8.332	98.7549	46.875	213.989
8.333	98.6938	47.8516	216.858
8.334	97.7478	47.7905	216.644
8.335	98.5413	47.4854	215.057
8.336	98.5107	48.2178	218.475
8.337	97.5342	48.7976	215.82
8.338	97.168	48.1262	216.461
8.339	96.9849	47.6685	218.719
8.34	98.5107	47.3022	215.576
8.341	99.0906	48.1567	219.177
8.342	99.0906	48.0957	218.597
8.343	100.311	47.7295	218.323
8.344	100.555	48.3093	222.015
8.345	99.4263	48.4619	218.994
8.346	98.9075	48.9197	219.757
8.347	97.9004	48.1567	221.161
8.348	98.5107	48.2178	217.804
8.349	99.0295	48.7976	220.551
8.35	99.3958	48.8586	219.238
8.351	101.288	48.4619	218.231
8.352	102.295	48.1873	221.283
8.353	102.448	47.821	218.75
8.354	102.051	47.7905	220.032
8.355	101.166	47.76	221.13
8.356	100.861	47.8516	217.407
8.357	100.708	48.4314	219.482
8.358	99.4873	48.584	217.56
8.359	100.311	48.2483	216.187
8.36	101.349	47.7905	219.36
8.361	101.959	47.3022	216.705
8.362	102.692	47.1191	219.177
8.363	102.905	46.6614	220.673
8.364	103.455	47.0581	218.14
8.365	102.844	48.0957	220.734
8.366	101.532	47.9736	219.238
8.367	101.257	47.3328	217.499
8.368	100.891	47.3938	220.917
8.369	100.83	47.3022	217.499
8.37	101.41	47.699	218.933
8.371	102.295	47.5769	219.94
8.372	104.095	47.1191	217.621
8.373	104.065	47.7905	220.673
8.374	102.966	48.1262	218.933
8.375	103.18	47.699	218.018
8.376	102.173	47.2717	219.879
8.377	101.41	46.7834	216.248
8.378	100.616	47.5464	218.048
8.379	100.311	47.76	217.865
8.38	102.112	47.6379	215.515
8.381	102.112	48.1262	219.177
8.382	101.349	47.4854	217.285
8.383	102.173	46.7834	218.964
8.384	102.325	47.1191	222.443
8.385	102.661	47.5159	218.414
8.386	102.081	48.2483	220.825
8.387	101.227	47.6685	220.398
8.388	103.333	47.2717	218.872
8.389	103.699	48.4619	222.351
8.39	103.302	48.7671	219.513
8.391	103.394	48.4619	219.849
8.392	103.485	47.699	222.168
8.393	104.126	47.5159	218.994
8.394	104.065	48.4314	221.649
8.395	103.088	48.5535	220.184
8.396	104.218	48.2178	218.506
8.397	104.492	48.3093	221.497
8.398	103.79	47.9126	218.292
8.399	103.638	47.7905	218.903
8.4	103.455	48.1567	220.673
8.401	104.156	47.7905	217.285
8.402	104.34	47.8516	220.642
8.403	103.821	47.4854	219.727
8.404	105.56	47.1497	218.201
8.405	106.079	47.76	221.588
8.406	105.438	47.821	217.987
8.407	105.377	46.875	219.391
8.408	104.675	46.2646	221.375
8.409	106.018	46.2341	218.17
8.41	106.293	47.4243	221.313
8.411	105.377	47.7905	219.269
8.412	106.506	46.8445	217.865
8.413	106.659	46.814	221.313
8.414	107.33	46.7834	218.018
8.415	107.819	46.8445	219.421
8.416	107.147	47.0886	219.879
8.417	108.368	46.5698	217.377
8.418	108.429	47.3328	220.459
8.419	107.788	47.3328	218.536
8.42	108.185	47.2412	218.109
8.421	107.574	47.5769	220.917
8.422	107.086	46.875	217.926
8.423	106.842	47.0276	220.123
8.424	106.995	46.7834	220.917
8.425	108.978	46.2036	218.414
8.426	109.68	46.7834	222.443
8.427	108.612	47.4854	219.879
8.428	109.253	46.9666	220.245
8.429	108.673	46.5698	222.198
8.43	108.459	46.2036	218.964
8.431	107.635	47.0886	221.375
8.432	106.903	46.9971	221.161
8.433	108.307	46.7224	218.079
8.434	108.887	47.3328	221.039
8.435	108.704	47.2717	217.712
8.436	109.894	47.1802	218.231
8.437	109.833	47.2717	220.551
8.438	109.344	46.7224	217.224
8.439	108.612	47.0276	219.238
8.44	107.422	46.6003	218.872
8.441	108.368	46.4172	216.797
8.442	108.124	47.5464	219.757
8.443	107.727	47.76	217.01
8.444	108.185	47.3022	216.888
8.445	108.643	46.4783	218.964
8.446	109.375	45.5627	216.248
8.447	109.344	46.3257	219.177
8.448	108.337	46.4172	218.445
8.449	108.521	46.1731	216.614
8.45	107.208	46.4172	219.147
8.451	106.72	46.051	216.736
8.452	106.812	45.5017	216.736
8.453	106.659	45.929	218.811
8.454	106.903	46.051	215.24
8.455	106.689	46.1731	217.743
8.456	106.201	45.4407	217.529
8.457	107.422	45.0439	216.217
8.458	106.72	45.7458	219.452
8.459	105.194	46.0815	216.064
8.46	104.645	45.166	216.522
8.461	103.455	44.5251	217.865
8.462	105.194	44.0979	215.027
8.463	104.95	45.0439	217.285
8.464	103.943	45.0745	215.729
8.465	104.187	44.2505	214.63
8.466	104.34	43.7622	218.323
8.467	103.119	43.5791	215.729
8.468	102.844	43.5181	217.499
8.469	102.356	43.3655	218.781
8.47	103.943	43.2129	216.187
8.471	104.889	43.7927	219.025
8.472	104.797	43.9148	217.773
8.473	105.957	43.457	216.522
8.474	106.049	43.457	220.001
8.475	105.103	43.335	216.705
8.476	104.431	43.7012	218.689
8.477	103.577	43.3655	218.506
8.478	105.408	42.9077	216.309
8.479	105.713	44.0063	219.36
8.48	106.14	44.6472	217.102
8.481	107.147	44.1284	216.4
8.482	107.697	43.6707	218.292
8.483	107.361	43.0298	215.424
8.484	106.628	43.6401	217.224
8.485	105.499	43.7927	217.255
8.486	106.11	43.2434	214.966
8.487	106.232	43.5791	217.957
8.488	105.438	43.7317	215.393
8.489	106.842	43.8538	215.179
8.49	107.178	43.8843	217.377
8.491	107.452	43.2129	214.508
8.492	107.422	43.2434	216.705
8.493	106.964	43.5181	217.01
8.494	107.361	43.457	214.874
8.495	107.239	44.281	217.834
8.496	106.842	44.1895	215.302
8.497	106.842	43.8538	215.271
8.498	106.842	43.9758	217.285
8.499	107.147	44.342	214.142
8.5	107.452	44.8608	216.187
8.501	107.239	44.342	215.485
8.502	109.009	43.5486	213.837
8.503	108.948	44.5251	217.438
8.504	108.032	44.9219	214.294
8.505	108.002	45.166	214.935
8.506	107.33	44.6167	216.461
8.507	107.758	44.5251	213.226
8.508	107.391	45.166	215.851
8.509	106.293	44.6777	214.874
8.51	107.086	44.4336	213.989
8.511	107.3	45.166	217.804
8.512	107.239	45.5933	215.149
8.513	107.452	45.0439	216.553
8.514	107.3	44.22	218.628
8.515	107.819	43.7622	215.942
8.516	107.361	44.9219	218.872
8.517	105.865	45.4102	216.797
8.518	106.018	44.3115	214.935
8.519	104.95	43.457	217.041
8.52	103.363	42.7551	212.616
8.521	102.448	41.8396	213.928
8.522	101.41	41.1377	214.539
8.523	101.593	40.0085	210.114
8.524	100.586	39.6423	212.128
8.525	98.4802	38.9709	209.167
8.526	97.1069	37.7502	207.764
8.527	94.5435	36.8042	209.015
8.528	91.6138	35.2783	204.163
8.529	88.3179	33.5999	203.705
8.53	85.9985	31.4941	203.705
8.531	84.8694	29.4495	199.036
8.532	83.313	29.2969	199.799
8.533	81.7261	28.4424	197.906
8.534	81.0547	26.8555	196.045
8.535	80.6274	26.7944	199.005
8.536	79.895	27.4048	198.608
8.537	80.2612	28.2593	201.111
8.538	80.4443	28.595	203.705
8.539	81.7261	28.2898	203.583
8.54	82.5806	28.8391	208.588
8.541	83.2825	29.5105	210.144
8.542	85.968	29.8462	211.487
8.543	87.4023	30.8838	214.813
8.544	88.4705	31.0669	212.524
8.545	88.3484	31.5857	213.715
8.546	88.3789	32.0129	213.104
8.547	89.5081	32.8369	209.747
8.548	89.4165	34.2712	211.029
8.549	87.8601	34.1492	208.282
8.55	88.5925	32.9285	208.038
8.551	88.8977	32.4097	211.456
8.552	89.6912	32.5012	210.236
8.553	90.332	33.4167	213.074
8.554	89.5386	33.3862	213.776
8.555	90.8508	32.9285	211.792
8.556	91.1865	33.1421	213.989
8.557	90.271	33.2336	210.419
8.558	90.332	33.1726	208.954
8.559	89.8743	32.8064	209.961
8.56	89.9658	32.2876	205.811
8.561	90.271	32.6233	207.642
8.562	89.6301	32.7148	206.97
8.563	90.5151	32.5317	204.803
8.564	91.0034	32.7454	207.611
8.565	90.3931	32.7148	204.224
8.566	90.6372	32.2876	203.796
8.567	89.7827	31.6772	203.979
8.568	90.1184	31.6467	199.493
8.569	90.5151	32.4402	201.324
8.57	89.8438	32.7759	199.31
8.571	91.3086	31.9214	197.449
8.572	91.2476	32.4707	200.439
8.573	90.6067	32.4402	197.815
8.574	90.6982	31.9824	199.066
8.575	91.1255	31.4941	201.752
8.576	92.3157	31.5247	198.608
8.577	93.2312	32.4097	202.118
8.578	92.8345	32.8369	201.172
8.579	94.2688	32.6843	200.47
8.58	94.2993	33.1726	204.651
8.581	93.811	34.2712	201.355
8.582	94.1467	34.6069	202.728
8.583	93.5974	35.4919	203.979
8.584	94.7876	35.0952	201.141
8.585	95.52	35.4004	204.193
8.586	96.2524	36.1023	203.033
8.587	98.2361	36.499	202.606
8.588	98.999	37.0483	205.444
8.589	99.0906	36.8652	202.545
8.59	99.1516	37.1704	204.59
8.591	98.6938	37.6892	206.024
8.592	99.2126	37.5061	203.522
8.593	98.8464	38.6353	207.153
8.594	99.1821	38.147	205.536
8.595	100.739	37.7197	206.207
8.596	102.081	38.1775	209.656
8.597	103.027	38.269	206.36
8.598	102.875	38.2385	208.618
8.599	102.57	38.1165	209.473
8.6	103.821	37.384	207.397
8.601	103.455	38.7878	210.266
8.602	102.539	39.7339	207.764
8.603	103.271	39.2151	206.39
8.604	102.844	38.8489	208.832
8.605	103.699	39.1235	205.353
8.606	104.645	39.978	207.764
8.607	104.797	39.4287	207.764
8.608	106.628	38.8489	205.994
8.609	106.171	39.1541	209.442
8.61	105.652	39.6423	207.092
8.611	105.499	39.4897	206.818
8.612	104.645	39.856	208.282
8.613	104.156	39.7034	204.468
8.614	103.912	39.2151	206.512
8.615	104.126	38.7268	206.665
8.616	105.774	38.5437	204.498
8.617	106.293	39.2151	207.184
8.618	106.262	39.7644	204.834
8.619	106.415	39.2456	204.895
8.62	106.018	38.9099	207.184
8.621	105.774	39.1541	203.186
8.622	105.652	39.8865	205.627
8.623	104.675	39.9475	204.285
8.624	105.621	39.3982	202.789
8.625	105.865	40.4663	205.627
8.626	106.049	41.1072	203.339
8.627	107.178	40.9241	203.888
8.628	106.995	40.9851	206.635
8.629	107.88	40.4358	204.437
8.63	107.758	40.8325	207.703
8.631	107.269	41.0767	206.635
8.632	108.795	41.3513	205.2
8.633	108.673	42.3584	208.069
8.634	107.361	42.2058	205.078
8.635	106.995	41.1072	206.573
8.636	105.957	40.6189	208.71
8.637	106.842	40.802	206.329
8.638	107.208	41.8396	209.717
8.639	107.178	41.9006	208.13
8.64	108.521	41.1682	207.367
8.641	109.161	41.2292	210.388
8.642	108.643	41.3208	206.848
8.643	108.063	41.2903	208.252
8.644	107.025	40.6799	208.771
8.645	107.88	39.7949	205.658
8.646	107.269	40.4968	208.008
8.647	106.232	41.2598	205.414
8.648	107.3	40.8325	204.285
8.649	107.452	40.5273	206.36
8.65	107.635	40.1917	202.362
8.651	107.483	39.9475	203.613
8.652	106.781	39.3066	203.705
8.653	107.635	38.6658	201.202
8.654	107.025	39.5813	203.949
8.655	105.56	40.1306	201.965
8.656	105.621	39.4897	201.569
8.657	104.736	39.1235	204.437
8.658	104.828	39.1846	201.691
8.659	105.225	39.9475	203.918
8.66	105.652	39.6729	204.315
8.661	107.056	39.2761	202.026
8.662	107.269	39.917	205.414
8.663	106.781	40.2527	204.071
8.664	107.33	40.0085	204.834
8.665	105.988	40.6799	206.97
8.666	105.438	40.2832	204.529
8.667	104.584	40.8936	206.97
8.668	104.065	40.8936	206.97
8.669	105.286	40.7715	205.2
8.67	106.14	41.5649	208.496
8.671	106.72	41.8396	206.512
8.672	107.758	41.5039	207.489
8.673	107.361	41.3513	209.442
8.674	107.086	41.2598	206.604
8.675	105.408	42.45	208.984
8.676	103.851	42.0532	208.191
8.677	103.76	41.1072	207.184
8.678	103.027	41.748	210.144
8.679	102.844	42.0227	207.794
8.68	103.607	41.7786	208.588
8.681	103.79	41.4124	210.51
8.682	104.553	41.0156	207.977
8.683	104.187	41.4124	211.06
8.684	103.363	41.0156	210.114
8.685	103.363	40.4053	208.74
8.686	101.837	40.741	211.426
8.687	99.7009	40.7715	207.794
8.688	99.5178	40.4053	207.886
8.689	98.4192	40.0391	208.527
8.69	99.2432	40.0391	205.139
8.691	99.2432	39.917	207.306
8.692	98.2361	39.032	205.566
8.693	97.3206	37.9639	204.59
8.694	95.1843	37.2314	206.299
8.695	92.1021	36.8347	202.82
8.696	88.3484	36.2854	202.454
8.697	84.3811	35.0647	201.782
8.698	82.2449	33.7219	197.662
8.699	80.1086	33.3557	198.853
8.7	79.4067	33.6914	198.151
8.701	80.6274	33.5693	196.93
8.702	80.8411	33.2642	199.677
8.703	80.0781	33.2642	198.12
8.704	79.3762	32.7759	200.287
8.705	78.9795	32.196	203.186
8.706	78.6133	32.196	202.545
8.707	78.7964	33.3557	205.627
8.708	78.9185	33.6609	205.017
8.709	80.6885	33.2642	203.705
8.71	81.1157	34.4849	205.933
8.711	81.7261	35.4004	203.491
8.712	81.7261	35.7666	204.132
8.713	81.5125	34.6069	204.651
8.714	82.0007	34.1492	202.576
8.715	81.1462	34.8511	205.078
8.716	79.9561	35.7056	203.522
8.717	79.8035	35.7361	203.613
8.718	78.7354	35.8887	205.414
8.719	78.7048	35.4004	203.156
8.72	78.2166	35.7361	204.59
8.721	78.4607	35.3088	205.322
8.722	79.8645	34.8511	203.674
8.723	79.8035	35.8276	206.085
8.724	78.5828	36.377	203.827
8.725	78.3691	35.7361	204.01
8.726	77.179	35.0647	205.872
8.727	76.5076	34.8206	203.43
8.728	75.2258	35.7056	204.681
8.729	74.2188	35.4614	204.651
8.73	75.3479	34.9426	202.057
8.731	75.7751	36.1633	204.803
8.732	75.2563	36.8042	201.874
8.733	75.6531	36.0718	202.393
8.734	74.5239	35.553	203.644
8.735	74.2798	35.3699	201.141
8.736	73.3948	35.8276	202.576
8.737	72.1436	35.553	201.996
8.738	72.7234	35.0647	199.982
8.739	73.6389	36.1023	203.003
8.74	73.6084	36.9568	200.104
8.741	74.8901	36.499	200.592
8.742	74.5544	35.7056	202.85
8.743	75.0427	35.2783	200.745
8.744	75.4089	35.8887	203.461
8.745	74.7986	36.0413	203.278
8.746	75.531	35.7056	201.447
8.747	75.1953	36.2244	204.437
8.748	75.0427	36.4685	201.782
8.749	76.3245	36.4685	202.362
8.75	76.1719	36.8652	203.552
8.751	77.3926	36.9873	200.348
8.752	77.5452	37.4146	202.759
8.753	77.3621	37.6282	202.026
8.754	78.3386	37.4756	201.385
8.755	78.0945	38.2996	204.529
8.756	78.0334	38.6963	201.935
8.757	78.5217	38.3606	203.217
8.758	78.4302	38.3301	203.979
8.759	79.5593	38.3301	201.66
8.76	80.0171	39.1235	204.59
8.761	79.4983	39.5203	202.942
8.762	79.9866	39.0625	202.515
8.763	79.5288	39.2151	205.597
8.764	78.9185	39.3372	203.247
8.765	79.071	39.3372	205.017
8.766	78.3691	39.5203	205.872
8.767	79.2542	39.1541	203.491
8.768	79.1016	39.8254	206.329
8.769	79.071	40.3748	204.193
8.77	80.2002	39.9475	203.735
8.771	79.7729	40.5884	206.421
8.772	79.3457	40.8325	203.522
8.773	78.7964	41.3208	204.865
8.774	78.0029	40.8325	205.353
8.775	79.4983	40.3442	202.972
8.776	79.071	41.1682	206.39
8.777	78.4912	41.6565	203.857
8.778	79.3457	41.4734	203.705
8.779	79.0405	41.4429	205.811
8.78	79.4373	41.2903	202.606
8.781	79.1931	41.8396	204.315
8.782	78.6133	42.2058	204.254
8.783	78.949	41.748	201.874
8.784	78.6133	41.9617	204.742
8.785	77.9419	41.9312	202.728
8.786	78.8269	41.7786	202.393
8.787	78.8269	42.2974	205.017
8.788	79.5593	42.0227	201.599
8.789	80.4749	42.2974	203.644
8.79	80.3833	42.3889	204.254
8.791	81.543	42.3889	201.904
8.792	81.5735	43.7012	205.383
8.793	81.4514	44.0063	203.522
8.794	81.0242	43.6096	203.094
8.795	80.4138	43.3655	206.024
8.796	81.1768	42.8162	203.247
8.797	81.7871	43.9453	205.902
8.798	82.1838	44.3115	205.78
8.799	84.5032	44.3115	203.979
8.8	85.5103	44.7388	207.184
8.801	84.9915	45.166	204.712
8.802	84.6558	45.4102	205.322
8.803	83.2214	45.2271	206.818
8.804	82.8857	44.5251	204.163
8.805	82.3059	44.4641	207.428
8.806	81.7566	44.1589	206.94
8.807	83.8318	43.9148	206.299
8.808	84.6863	45.105	209.564
8.809	85.1746	46.1121	206.573
8.81	85.5713	46.051	207.214
8.811	84.3811	44.9524	208.252
8.812	83.8928	43.9453	204.987
8.813	81.3904	43.5181	208.435
8.814	79.4983	43.7012	206.177
8.815	79.5288	43.0298	204.834
8.816	79.4067	43.3044	206.512
8.817	78.6133	43.0603	201.874
8.818	77.7588	42.511	202.667
8.819	76.7822	42.0532	202.972
8.82	76.7212	41.5039	200.134
8.821	75.3784	41.8701	202.698
8.822	73.8831	41.626	200.775
8.823	74.1577	40.9851	200.165
8.824	73.7915	41.3818	203.003
8.825	73.7305	42.0227	200.806
8.826	73.4253	42.2974	202.881
8.827	72.876	41.9617	204.681
8.828	74.8596	41.3818	202.942
8.829	75.6531	42.1753	206.696
8.83	75.47	42.6636	204.987
8.831	76.416	42.3279	204.834
8.832	76.0498	42.8162	207.52
8.833	75.8057	43.2434	204.834
8.834	75.5615	43.2434	206.909
8.835	75.5005	42.8467	207.336
8.836	76.6296	42.9077	204.498
8.837	76.9348	43.6096	207.977
8.838	76.1719	44.5251	205.536
8.839	77.0874	44.2505	205.353
8.84	76.4771	44.0674	207.428
8.841	76.9958	43.7317	204.315
8.842	77.1484	43.7317	206.512
8.843	76.5686	43.5791	206.207
8.844	77.9724	43.4875	204.01
8.845	77.5757	44.6167	206.757
8.846	76.6907	44.8914	204.163
8.847	77.0874	44.8303	204.315
8.848	75.9277	44.5557	206.299
8.849	75.7751	43.8232	203.552
8.85	76.0498	43.8538	206.665
8.851	76.1719	43.9453	207.001
8.852	78.125	43.7317	205.536
8.853	78.3691	44.1284	208.74
8.854	77.6978	44.342	205.994
8.855	77.6367	44.5862	206.451
8.856	76.6296	45.0439	207.672
8.857	77.0874	44.7388	204.102
8.858	75.8972	44.8303	205.872
8.859	75.2563	44.6167	205.322
8.86	77.3315	44.3726	203.705
8.861	78.4912	45.1355	207.825
8.862	78.6743	45.4407	205.017
8.863	78.9185	45.6543	206.665
8.864	78.186	45.0745	208.344
8.865	78.4912	45.3491	205.688
8.866	77.6978	46.1426	208.252
8.867	77.1179	46.3562	207.275
8.868	77.9724	46.1731	205.994
8.869	78.7964	46.4172	209.473
8.87	78.8574	46.5088	207.397
8.871	79.9255	46.5393	208.893
8.872	80.3833	46.5393	210.876
8.873	81.1768	46.051	208.282
8.874	80.2307	46.875	210.999
8.875	79.8035	46.814	209.595
8.876	80.5969	45.8984	208.038
8.877	80.78	47.0581	210.938
8.878	80.6274	48.0652	207.52
8.879	80.9326	47.821	208.405
8.88	81.0852	46.9666	209.625
8.881	82.0618	46.4783	207.275
8.882	82.428	46.9666	210.724
8.883	81.665	47.2717	209.229
8.884	82.5806	46.875	208.649
8.885	81.9397	46.9666	210.693
8.886	81.7871	47.2717	207.062
8.887	82.0618	47.76	208.862
8.888	81.7566	47.4243	209.473
8.889	82.6721	46.936	206.94
8.89	82.1838	47.0886	210.388
8.891	81.1768	47.0886	208.71
8.892	81.8787	46.5698	209.412
8.893	81.4514	47.2107	212.25
8.894	82.0618	47.1802	209.015
8.895	81.8481	47.7905	211.121
8.896	82.0313	47.2107	211.182
8.897	84.0149	46.7834	208.71
8.898	83.6487	47.7905	211.853
8.899	82.9468	48.7061	208.893
8.9	83.5571	48.2788	209.412
8.901	83.1299	48.2788	211.761
8.902	83.1299	48.0347	208.13
8.903	82.3975	48.3398	210.999
8.904	81.9092	48.645	210.541
8.905	84.137	48.0957	208.252
8.906	84.4727	48.5535	211.517
8.907	84.3201	48.8892	208.374
8.908	84.4727	48.584	208.984
8.909	84.259	48.9197	210.632
8.91	84.5032	48.584	207.275
8.911	83.5266	49.1333	209.991
8.912	82.8552	48.4314	209.595
8.913	84.8389	47.6074	208.16
8.914	85.5713	48.3093	211.761
8.915	85.0525	49.4385	208.313
8.916	86.1816	48.8892	209.198
8.917	86.5173	48.5229	211.578
8.918	87.1582	48.645	208.618
8.919	86.0901	49.6216	211.639
8.92	85.3577	49.4385	210.938
8.921	86.9446	48.7671	209.9
8.922	87.4634	49.4995	213.074
8.923	87.0056	49.9878	210.266
8.924	87.7686	49.7437	211.975
8.925	88.623	49.53	212.921
8.926	90.2405	49.5911	209.961
8.927	89.7217	49.8047	212.982
8.928	88.9893	49.1943	211.487
8.929	89.5996	48.4924	210.541
8.93	89.4775	49.3164	213.623
8.931	88.2263	49.7131	210.297
8.932	87.7075	49.8047	211.884
8.933	88.0432	49.0417	212.28
8.934	90.2405	48.2788	210.114
8.935	90.6982	48.7976	213.776
8.936	89.9963	49.1943	212.158
8.937	91.3391	49.1943	211.975
8.938	91.6138	49.1333	214.874
8.939	90.6982	48.8281	212.006
8.94	89.7827	49.0723	213.745
8.941	89.1113	49.2554	214.294
8.942	90.9424	49.1943	211.273
8.943	90.8813	49.7437	213.989
8.944	90.9119	49.3469	211.517
8.945	92.5903	49.0723	211.426
8.946	93.2312	49.7437	214.203
8.947	93.0786	50.0183	210.632
8.948	91.7053	49.7742	212.891
8.949	90.5457	49.1333	213.074
8.95	91.3086	48.7366	210.663
8.951	90.332	49.8047	214.081
8.952	89.9658	50.5066	210.968
8.953	91.2476	50.354	210.907
8.954	91.9189	50.1404	213.043
8.955	92.4377	50.2319	210.632
8.956	92.1021	50.5371	213.379
8.957	91.3696	50.0793	213.715
8.958	91.6443	49.7437	212.189
8.959	90.8508	50.5371	215.912
8.96	90.271	50.4456	213.593
8.961	91.3086	50.3845	214.203
8.962	92.0715	51.178	216.187
8.963	92.7429	51.5442	212.311
8.964	92.3157	51.7273	214.63
8.965	92.3157	51.4832	214.508
8.966	93.9026	51.0254	212.555
8.967	93.5059	51.7883	215.942
8.968	92.3462	51.7883	213.501
8.969	92.804	51.4832	214.233
8.97	93.7195	51.4221	215.424
8.971	95.0012	51.6052	211.639
8.972	94.7571	52.4902	214.233
8.973	93.4753	52.7344	212.86
8.974	95.1233	51.3916	211.853
8.975	94.6045	51.3306	215.149
8.976	93.8721	51.4526	212.402
8.977	93.9331	51.6968	214.63
8.978	94.2688	51.7273	216.4
8.979	96.1304	51.6357	213.715
8.98	96.7102	51.7883	217.468
8.981	96.344	51.4832	215.729
8.982	97.7478	51.4221	214.966
8.983	98.4192	52.124	218.292
8.984	97.5037	51.9409	214.813
8.985	96.5881	51.8188	216.583
8.986	96.7407	51.6357	217.102
8.987	98.114	51.4221	214.02
8.988	97.6257	52.3376	217.712
8.989	97.1985	52.2156	215.729
8.99	98.6938	51.5137	214.935
8.991	99.4873	51.6663	217.56
8.992	99.2126	52.1545	214.63
8.993	98.3582	52.124	216.278
8.994	97.9919	52.002	216.492
8.995	98.3276	51.2695	215.118
8.996	97.3206	51.6052	218.384
8.997	96.8018	51.4221	216.583
8.998	97.9919	51.3	216.217
8.999	98.4802	51.2695	219.025
9	98.2056	51.6052	215.607
9.001	97.9309	51.5137	217.743
9.002	98.0225	50.9338	217.926
9.003	98.7549	50.3845	215.271
9.004	97.4731	51.2085	218.689
9.005	96.1609	51.0559	216.156
9.006	96.7407	50.4456	216.248
9.007	96.5881	50.7507	218.231
9.008	96.3135	51.1475	214.813
9.009	95.4895	51.3916	216.217
9.01	95.1843	50.293	215.851
9.011	96.0083	49.2554	213.837
9.012	93.9636	49.408	216.949
9.013	91.98	48.9197	213.867
9.014	90.6982	48.2178	214.081
9.015	88.3484	46.936	214.661
9.016	85.6628	45.1355	210.449
9.017	82.0923	44.6472	211.792
9.018	80.658	43.8232	210.327
9.019	81.2378	43.0603	207.916
9.02	80.5969	43.2434	210.144
9.021	79.1931	43.396	207.489
9.022	79.6814	43.4265	208.954
9.023	80.2002	43.5181	212.158
9.024	80.9631	43.1824	211.365
9.025	80.2002	42.9688	215.485
9.026	80.0476	42.8772	216.461
9.027	82.9163	42.8162	216.705
9.028	84.0454	43.8843	220.062
9.029	83.8013	45.0134	217.285
9.03	84.5032	45.4407	218.323
9.031	85.3882	45.3796	219.208
9.032	87.1277	45.2881	216.431
9.033	86.5784	46.2952	218.75
9.034	86.3037	46.0205	217.438
9.035	87.2803	45.2881	217.072
9.036	87.7686	45.3491	220.764
9.037	87.0972	46.051	218.14
9.038	86.9446	46.3562	219.391
9.039	86.8225	46.0205	220.459
9.04	87.5549	45.4102	217.743
9.041	87.3718	46.2952	220.306
9.042	87.4023	46.1731	218.414
9.043	89.0808	45.3186	216.431
9.044	89.1113	45.929	218.719
9.045	88.5315	46.1426	215.759
9.046	87.9517	46.2341	217.224
9.047	87.2192	45.8069	218.048
9.048	86.8835	45.6848	215.546
9.049	85.6628	46.2646	218.079
9.05	84.7778	46.051	216.522
9.051	86.2732	45.4102	215.881
9.052	86.4868	46.1426	218.384
9.053	86.731	46.7834	214.691
9.054	86.3342	46.7224	216.034
9.055	86.4563	45.9595	216.064
9.056	86.9751	46.1731	213.196
9.057	85.907	46.9971	215.698
9.058	84.3201	46.9971	212.708
9.059	84.5337	45.7458	212.952
9.06	84.4116	45.4102	215.637
9.061	85.144	45.6848	212.891
9.062	85.2661	46.7834	215.363
9.063	85.968	46.875	215.454
9.064	88.0127	46.7224	213.593
9.065	87.738	47.2412	217.438
9.066	86.4563	47.5464	214.783
9.067	86.7615	47.0886	215.82
9.068	87.0667	47.4548	217.896
9.069	87.6465	47.4854	215.271
9.07	86.731	48.0042	218.201
9.071	87.1887	48.4009	217.194
9.072	90.0574	48.645	215.607
9.073	90.5151	49.469	218.964
9.074	89.9658	49.2859	216.034
9.075	90.1489	48.7061	217.285
9.076	90.3931	49.1333	219.147
9.077	91.0339	49.0417	215.698
9.078	90.5762	49.3774	218.323
9.079	89.7522	49.2859	217.743
9.08	91.4001	49.408	217.01
9.081	91.9189	49.4995	220.215
9.082	91.1865	49.53	217.896
9.083	92.4988	49.4385	219.177
9.084	93.2312	49.5605	221.344
9.085	93.9331	49.8657	218.567
9.086	93.3228	50.2625	221.497
9.087	92.3157	49.408	220.276
9.088	93.7195	48.7671	219.635
9.089	93.689	49.3774	223.358
9.09	93.1091	50.293	221.039
9.091	92.7124	50.2625	221.832
9.092	93.0481	50.0793	222.473
9.093	94.0857	49.8962	220.032
9.094	93.811	50.5676	222.9
9.095	92.3462	50.7202	220.886
9.096	93.9331	50.1099	220.245
9.097	94.3298	49.8047	222.9
9.098	93.2617	50.3845	220.123
9.099	92.4072	50.7813	221.252
9.1	91.6443	50.6287	221.924
9.101	92.1021	50.5371	218.903
9.102	91.156	50.7813	221.924
9.103	90.271	50.1099	220.154
9.104	92.1936	49.408	220.245
9.105	93.0481	49.9878	223.022
9.106	93.8416	50.7202	219.269
9.107	92.4988	51.2085	221.558
9.108	92.0715	50.4761	222.26
9.109	93.3228	49.5605	220.062
9.11	92.1021	50.4761	223.877
9.111	90.6067	51.3306	221.191
9.112	91.6443	50.3845	220.917
9.113	92.6514	51.2695	222.992
9.114	94.2383	51.3	219.574
9.115	94.3298	52.1851	221.985
9.116	94.5129	51.7578	221.527
9.117	96.0999	51.3611	220.032
9.118	95.9473	51.6357	223.267
9.119	94.2078	51.7578	221.1
9.12	94.2078	51.6052	221.283
9.121	94.574	52.4292	223.785
9.122	94.5129	52.7039	220.764
9.123	94.4824	53.2837	223.694
9.124	94.8181	52.6123	223.694
9.125	97.29	51.8188	222.198
9.126	97.7478	52.1545	226.135
9.127	97.29	51.8188	223.541
9.128	97.4121	52.124	224.457
9.129	97.3816	52.1851	226.837
9.13	97.0764	52.5208	223.206
9.131	96.1914	53.0396	225.403
9.132	96.0693	52.3987	224.396
9.133	97.8394	51.9714	222.656
9.134	97.9309	52.5818	225.922
9.135	97.3206	52.6123	223.267
9.136	97.7478	52.4292	223.755
9.137	98.6633	52.3682	225.22
9.138	99.6704	52.3987	222.839
9.139	98.3276	53.0701	225.037
9.14	97.0764	52.8564	223.236
9.141	98.053	52.6123	222.168
9.142	98.175	53.2227	225.22
9.143	96.5576	53.3752	222.26
9.144	95.8862	53.3142	224.304
9.145	96.283	52.6123	225.586
9.146	98.2666	52.2766	224.091
9.147	98.1445	53.6804	227.6
9.148	96.9543	53.7109	226.349
9.149	98.2666	52.8259	226.135
9.15	98.3887	52.5818	229.095
9.151	97.4731	53.4058	226.44
9.152	97.1069	53.833	228.241
9.153	96.8628	53.5583	228.577
9.154	98.175	53.009	226.105
9.155	97.0459	54.3213	229.126
9.156	96.6797	54.4434	226.624
9.157	97.9309	54.3213	226.959
9.158	98.7244	53.833	229.431
9.159	98.2971	53.9551	226.41
9.16	98.1445	54.2297	228.821
9.161	97.8088	54.1077	228.577
9.162	99.3042	53.8635	226.563
9.163	98.4802	55.0232	229.34
9.164	96.9543	55.0842	227.142
9.165	97.9004	54.5044	227.448
9.166	98.7549	54.1382	230.469
9.167	98.7854	54.1992	227.57
9.168	98.3887	54.7791	230.042
9.169	98.999	54.2297	229.858
9.17	100.952	53.833	227.997
9.171	101.074	54.4128	231.171
9.172	100.067	54.1687	228.729
9.173	100.159	53.5583	229.309
9.174	100.037	54.4128	231.262
9.175	100.22	54.9927	227.753
9.176	99.5789	54.9316	229.675
9.177	99.5178	54.3213	228.729
9.178	101.44	53.894	227.6
9.179	101.654	54.7485	231.11
9.18	101.41	54.6875	228.271
9.181	101.959	54.1992	229.034
9.182	101.99	54.0466	230.713
9.183	101.807	54.1077	228.363
9.184	100.739	54.9927	230.865
9.185	99.3652	55.0842	229.126
9.186	100.159	54.3213	228.241
9.187	100.586	54.3518	231.171
9.188	100.128	53.7415	228.943
9.189	100.922	53.7109	230.957
9.19	101.593	53.6499	232.208
9.191	102.295	53.833	229.828
9.192	100.861	54.8096	232.422
9.193	99.762	53.9856	231.354
9.194	100.403	53.1311	230.408
9.195	100.037	53.8025	232.971
9.196	98.7549	54.0466	229.065
9.197	98.6023	54.3213	230.499
9.198	98.999	53.6499	231.201
9.199	100.983	53.6804	228.577
9.2	100.555	54.657	231.537
9.201	99.762	54.1382	230.011
9.202	100.8	53.2532	229.675
9.203	100.952	53.2227	232.513
9.204	99.6704	53.833	229.492
9.205	98.877	54.4128	230.804
9.206	98.2971	54.718	231.018
9.207	99.3347	54.3823	228.516
9.208	99.3042	54.3518	231.812
9.209	99.1516	53.8025	230.469
9.21	100.586	53.7109	230.774
9.211	100.8	54.4128	233.612
9.212	100.8	54.657	230.53
9.213	99.9146	54.657	232.056
9.214	99.5483	54.5654	233.215
9.215	100.525	54.3213	230.347
9.216	100.067	54.718	233.429
9.217	99.4568	54.7791	231.415
9.218	100.952	54.5654	230.896
9.219	101.654	55.2979	233.124
9.22	102.051	55.481	230.286
9.221	101.654	55.7556	232.88
9.222	101.379	55.3284	232.727
9.223	102.814	54.6265	231.079
9.224	102.234	55.0232	234.161
9.225	100.952	55.1758	231.171
9.226	101.746	55.0537	231.415
9.227	101.837	55.1758	233.521
9.228	102.631	55.4504	230.347
9.229	101.807	56.2439	233.124
9.23	101.349	55.542	231.689
9.231	102.966	55.0232	230.835
9.232	102.448	55.5725	234.161
9.233	101.379	55.3589	231.75
9.234	101.898	54.5654	232.666
9.235	102.844	54.5654	234.375
9.236	103.76	55.2673	231.476
9.237	103.302	56.3049	234.406
9.238	102.844	55.9082	232.971
9.239	104.553	55.2673	231.354
9.24	104.187	55.8472	234.711
9.241	102.783	55.8472	231.232
9.242	102.6	55.5725	232.758
9.243	103.485	55.2368	234.65
9.244	104.706	55.4199	231.781
9.245	103.851	56.1218	234.619
9.246	102.875	55.7251	232.941
9.247	104.492	55.481	231.689
9.248	104.523	56.4575	234.314
9.249	103.088	56.366	230.621
9.25	102.203	56.1523	232.025
9.251	101.837	55.3589	233.276
9.252	102.814	54.9316	231.262
9.253	102.112	55.6641	234.558
9.254	101.685	55.603	233.582
9.255	102.753	55.5725	232.574
9.256	103.363	56.0608	235.596
9.257	103.088	55.5115	232.758
9.258	102.692	55.4199	234.161
9.259	102.6	55.5725	234.985
9.26	103.485	55.6641	232.758
9.261	102.6	56.2744	235.077
9.262	101.807	55.7251	233.002
9.263	102.905	55.1147	232.788
9.264	103.119	55.6946	235.413
9.265	102.325	56.0608	232.635
9.266	101.959	56.366	234.222
9.267	102.264	55.3284	234.222
9.268	103.271	55.0232	231.689
9.269	102.234	56.0608	234.711
9.27	100.8	55.9387	232.758
9.271	100.769	55.9082	232.513
9.272	100.861	55.2368	235.382
9.273	100.647	55.0232	233.185
9.274	100.555	55.5115	235.809
9.275	100.647	55.6946	235.962
9.276	102.173	55.481	233.826
9.277	101.898	55.9998	237.183
9.278	100.861	55.2063	235.016
9.279	101.379	54.7485	235.657
9.28	101.227	55.0842	237.61
9.281	101.135	55.4199	234.711
9.282	99.762	55.7251	236.511
9.283	99.3347	55.4199	235.87
9.284	100.769	55.2368	233.917
9.285	101.105	55.8777	237.061
9.286	100.83	55.542	234.314
9.287	101.532	55.2368	234.467
9.288	101.685	55.1147	236.267
9.289	102.051	55.0842	233.673
9.29	100.525	55.8167	236.267
9.291	98.938	55.8472	235.199
9.292	99.6704	55.1758	233.582
9.293	99.3958	55.4199	236.694
9.294	99.1516	55.1453	234.619
9.295	100.25	54.9622	235.291
9.296	101.501	55.1453	237.762
9.297	102.325	55.3894	235.107
9.298	101.99	55.9998	238.22
9.299	100.555	55.2673	237.335
9.3	101.563	54.9316	236.053
9.301	101.044	55.8777	238.708
9.302	99.7314	55.8777	235.87
9.303	100.433	55.3894	236.511
9.304	100.739	55.542	237.732
9.305	102.753	55.7251	234.68
9.306	102.661	56.488	237.152
9.307	102.325	56.0913	236.725
9.308	102.905	55.4504	235.138
9.309	102.844	55.6641	238.342
9.31	101.166	55.5725	235.321
9.311	101.135	55.8777	236.481
9.312	100.891	55.7251	237.366
9.313	101.746	55.3589	235.046
9.314	100.983	56.366	237.793
9.315	100.464	55.6641	236.45
9.316	102.295	54.718	236.237
9.317	103.058	55.4504	239.258
9.318	102.112	56.0608	236.42
9.319	101.593	55.7251	237.64
9.32	101.593	54.7791	238.464
9.321	102.966	54.8401	235.84
9.322	101.776	56.0303	238.647
9.323	100.189	56.0608	236.145
9.324	101.288	55.3589	235.413
9.325	101.837	55.2063	237.518
9.326	101.105	55.8167	234.406
9.327	100.372	56.427	236.481
9.328	100.22	55.6641	236.847
9.329	102.112	55.3894	234.528
9.33	102.386	56.1218	236.908
9.331	101.471	55.7251	235.138
9.332	101.715	55.2368	235.107
9.333	101.44	55.7556	237.366
9.334	100.616	56.0913	233.978
9.335	99.3347	55.9998	236.084
9.336	98.5718	55.5115	236.481
9.337	100.769	55.3894	235.016
9.338	100.861	56.6406	237.793
9.339	100.403	55.9998	235.26
9.34	100.372	54.7791	235.809
9.341	101.196	55.1453	238.831
9.342	101.41	55.8472	235.626
9.343	100.83	56.8542	237.64
9.344	99.884	56.2744	236.938
9.345	100.616	56.0303	234.833
9.346	99.9451	56.6406	237.518
9.347	99.2737	56.5491	235.748
9.348	100.067	55.5115	236.084
9.349	101.044	55.7251	238.617
9.35	102.325	55.8167	235.931
9.351	101.959	56.3965	238.312
9.352	100.83	56.2744	237.213
9.353	101.41	56.0608	235.352
9.354	100.525	56.5186	238.22
9.355	98.8464	55.9387	235.291
9.356	98.1445	55.1147	236.176
9.357	98.2361	54.657	238.007
9.358	99.4263	54.718	234.741
9.359	99.6399	55.5115	238.007
9.36	99.2737	55.0842	237.091
9.361	100.983	54.2908	235.413
9.362	101.105	54.5044	238.647
9.363	98.8159	53.9246	235.077
9.364	97.168	53.8025	236.328
9.365	96.1609	53.3752	237.152
9.366	96.6187	52.6733	234.467
9.367	95.3674	53.3752	236.633
9.368	94.0247	52.7039	234.68
9.369	94.2993	51.5747	233.276
9.37	95.1233	51.2695	235.84
9.371	93.3533	49.9573	232.361
9.372	91.156	49.8047	233.063
9.373	89.0808	48.5535	232.117
9.374	87.5244	48.2483	228.912
9.375	85.022	48.4009	230.438
9.376	83.4351	48.0042	228.424
9.377	82.6721	46.9666	227.02
9.378	82.7332	45.8679	229.431
9.379	82.0007	45.4712	227.722
9.38	82.55	45.7458	229.187
9.381	82.9468	45.929	231.018
9.382	83.0994	45.5933	229.706
9.383	82.0007	46.2036	231.964
9.384	80.0781	45.2881	230.896
9.385	80.1697	44.4336	230.011
9.386	79.9561	44.5557	231.812
9.387	79.0405	44.8303	229.523
9.388	78.5522	45.4712	229.645
9.389	79.3457	45.105	230.133
9.39	81.1768	44.4336	228.668
9.391	80.8411	45.2271	230.591
9.392	79.2236	45.5627	229.431
9.393	79.6509	45.2881	229.187
9.394	79.6814	44.7998	231.506
9.395	79.1016	44.8914	228.943
9.396	79.3152	45.8679	231.232
9.397	79.5898	46.3257	230.988
9.398	81.543	45.929	229.645
9.399	81.9702	46.3867	232.605
9.4	80.658	45.99	230.957
9.401	80.5054	45.6848	231.354
9.402	81.2378	46.2036	233.49
9.403	81.8176	46.8445	230.194
9.404	81.4514	47.3633	231.903
9.405	81.3599	46.5088	231.628
9.406	83.1604	45.7764	230.164
9.407	83.252	46.8445	233.185
9.408	82.0007	47.5464	229.889
9.409	82.489	47.2412	230.194
9.41	82.9773	46.7224	231.781
9.411	83.2214	46.6309	228.577
9.412	82.6416	47.6379	230.743
9.413	82.0007	47.4243	229.462
9.414	83.5266	46.8445	226.807
9.415	84.0454	47.1802	230.103
9.416	83.6792	47.2107	226.654
9.417	84.137	47.3938	227.142
9.418	84.1675	47.3328	228.729
9.419	84.7168	47.5159	226.074
9.42	83.4961	48.0347	228.424
9.421	82.3975	47.3938	228.546
9.422	84.4116	46.7834	227.386
9.423	85.0525	47.4243	230.682
9.424	84.2896	47.76	227.6
9.425	84.6863	48.0347	228.79
9.426	85.3271	47.9736	230.103
9.427	86.853	47.7905	227.692
9.428	86.2732	49.2249	230.621
9.429	85.5408	49.1638	229.034
9.43	86.4563	48.4924	227.692
9.431	87.0361	48.9807	230.988
9.432	86.5479	49.4995	228.729
9.433	86.6394	49.8962	230.072
9.434	87.4023	49.8962	231.14
9.435	89.4165	49.7437	229.218
9.436	89.7827	50.293	232.056
9.437	88.5315	50.5676	230.072
9.438	89.325	50.9949	228.973
9.439	89.5691	51.1169	231.842
9.44	88.8977	50.8423	228.973
9.441	88.4094	50.7813	230.804
9.442	88.3179	50.293	232.147
9.443	90.3015	50.293	230.53
9.444	90.1489	51.3916	233.704
9.445	89.5081	51.5442	232.208
9.446	90.5151	51.2695	231.781
9.447	91.3391	50.7507	234.375
9.448	91.9189	51.0254	231.323
9.449	91.0645	51.8494	233.093
9.45	90.5762	51.7273	233.49
9.451	91.8274	51.2695	231.079
9.452	91.9189	52.002	233.978
9.453	91.0339	51.6968	231.293
9.454	91.6748	51.5137	231.445
9.455	91.98	51.7273	233.551
9.456	92.5293	51.9714	230.53
9.457	92.4988	52.3376	232.452
9.458	91.6443	52.2156	231.567
9.459	93.2617	51.7883	229.462
9.46	92.9871	52.4597	232.483
9.461	91.6138	52.7039	229.98
9.462	91.8579	51.9409	230.774
9.463	91.8884	51.3916	233.276
9.464	92.2852	51.178	230.896
9.465	92.4072	52.3682	233.551
9.466	92.1326	52.5513	233.215
9.467	93.4448	52.1851	230.743
9.468	93.3533	52.6733	234.1
9.469	92.4988	52.7344	231.079
9.47	93.0786	52.1851	231.934
9.471	92.804	52.6428	234.131
9.472	93.4753	52.8259	231.11
9.473	92.8955	53.2532	233.643
9.474	92.5598	53.1616	233.154
9.475	94.0552	52.9175	231.964
9.476	94.3298	53.7415	234.985
9.477	93.8721	53.9551	232.025
9.478	94.2383	53.5278	232.727
9.479	94.9402	52.7954	234.344
9.48	95.7947	52.8259	231.445
9.481	95.3369	53.894	234.528
9.482	93.5669	54.3518	232.88
9.483	94.4214	53.6499	232.056
9.484	94.3298	53.2227	235.413
9.485	94.2078	52.7954	232.88
9.486	94.1772	52.7344	234.131
9.487	95.1538	53.0396	235.718
9.488	96.7102	53.5583	232.269
9.489	97.0459	54.3823	235.26
9.49	95.5811	53.8025	232.819
9.491	96.5576	53.3447	232.056
9.492	97.0764	53.3142	234.802
9.493	96.0083	53.6194	231.842
9.494	95.1843	54.1077	233.734
9.495	95.6116	53.5583	234.1
9.496	97.9004	53.2532	230.988
9.497	98.4802	54.7791	234.436
9.498	97.7173	55.2673	231.903
9.499	98.2056	54.5959	231.018
9.5	98.3887	53.833	233.765
9.501	98.2056	53.5889	231.018
9.502	97.168	54.1687	232.452
9.503	96.2524	54.5654	232.819
9.504	97.8394	54.4739	230.56
9.505	98.2056	54.9927	233.734
9.506	97.29	54.6265	231.964
9.507	98.8464	54.2603	232.056
9.508	98.9075	54.8096	234.894
9.509	99.3042	54.8401	231.598
9.51	98.3582	54.9622	233.734
9.511	97.7478	54.5654	234.131
9.512	99.1821	54.6875	232.117
9.513	98.7854	56.2744	235.748
9.514	97.5342	56.1523	233.307
9.515	97.9309	55.0842	233.429
9.516	98.5107	54.657	236.145
9.517	99.5483	55.2673	233.215
9.518	99.1211	56.2439	235.138
9.519	97.9919	56.0608	234.741
9.52	98.9685	55.0537	232.849
9.521	98.2056	55.0537	236.237
9.522	96.4355	54.5959	233.276
9.523	95.1233	54.3823	233.582
9.524	94.3604	53.6804	234.772
9.525	94.7266	53.3752	231.476
9.526	94.0857	53.4973	233.582
9.527	93.3533	53.1311	232.605
9.528	94.2688	52.887	230.988
9.529	94.0857	53.1616	234.009
9.53	92.6514	52.0325	231.476
9.531	91.3391	51.3	233.154
9.532	90.9119	50.354	235.291
9.533	91.3086	50.4761	231.934
9.534	90.9729	51.6357	234.924
9.535	90.1184	51.5747	233.185
9.536	91.4917	50.8423	231.628
9.537	92.6208	51.239	234.344
9.538	92.1631	51.3	231.354
9.539	91.3696	51.178	232.574
9.54	90.8203	50.415	233.398
9.541	91.7358	49.8352	231.354
9.542	91.3086	50.7507	234.497
9.543	90.2405	50.8423	232.635
9.544	91.2476	50.6592	231.537
9.545	91.5222	51.4221	234.528
9.546	91.156	51.2695	231.262
9.547	90.4846	51.4832	232.666
9.548	90.7593	50.8118	234.1
9.549	91.9495	50.5371	231.415
9.55	91.8884	51.5137	235.321
9.551	90.5457	51.1169	233.795
9.552	91.5222	50.7813	232.971
9.553	91.7664	50.9644	236.298
9.554	90.7288	51.3916	232.574
9.555	90.6067	52.0325	234.436
9.556	91.1865	52.1545	235.107
9.557	92.5903	51.8799	231.903
9.558	91.7969	52.7649	234.68
9.559	90.5151	52.6123	233.185
9.56	91.8579	51.9714	232.819
9.561	92.5598	52.2461	236.42
9.562	92.5293	52.5208	232.971
9.563	91.6748	52.6733	234.619
9.564	90.8813	52.5208	234.65
9.565	92.8345	52.6428	232.056
9.566	92.3462	53.9551	235.26
9.567	90.7288	53.9246	232.422
9.568	90.6677	52.8259	232.33
9.569	90.8203	52.5513	235.413
9.57	91.2476	52.1851	232.819
9.571	91.0645	53.009	236.145
9.572	90.5762	52.9785	236.237
9.573	92.6819	52.8259	234.222
9.574	93.1702	53.5278	238.068
9.575	92.1326	53.1006	234.863
9.576	91.98	52.7954	235.474
9.577	91.7664	53.3142	237.335
9.578	92.4988	53.7109	233.521
9.579	92.4988	54.4434	236.359
9.58	92.041	53.5583	235.535
9.581	94.0857	52.9785	234.161
9.582	94.4824	54.2908	237.793
9.583	93.7195	54.1077	234.985
9.584	93.6584	53.8025	235.535
9.585	93.6279	53.4058	237.03
9.586	94.1162	53.4058	233.795
9.587	93.4143	55.0232	236.237
9.588	92.5598	54.6875	234.65
9.589	93.9941	54.0161	233.337
9.59	94.4824	53.9246	236.786
9.591	93.5974	53.8635	234.222
9.592	93.5364	53.772	235.87
9.593	94.1467	53.4363	237.823
9.594	94.8486	53.4973	234.985
9.595	94.3909	54.5044	238.403
9.596	93.2312	54.2908	236.725
9.597	94.8792	54.0161	235.413
9.598	95.0623	54.7485	237.671
9.599	94.1162	55.0842	234.68
9.6	93.5669	54.4739	235.535
9.601	93.5974	53.894	237.457
9.602	95.9167	53.833	234.741
9.603	95.2759	55.1758	237.946
9.604	92.9871	55.1453	236.084
9.605	93.4143	54.7485	235.138
9.606	94.3909	54.6265	237.885
9.607	94.1467	54.718	234.344
9.608	93.2312	55.2673	235.809
9.609	93.3533	55.0537	236.481
9.61	94.7571	54.9316	234.161
9.611	94.2383	54.9927	238.159
9.612	92.3462	54.4128	236.572
9.613	92.926	54.2603	236.572
9.614	93.811	54.7485	239.716
9.615	93.9331	55.2979	236.267
9.616	93.3228	55.2979	237.946
9.617	93.1702	55.0232	238.129
9.618	95.3674	54.5654	235.413
9.619	95.6116	55.5115	239.532
9.62	93.5059	55.9082	236.481
9.621	93.5364	55.3894	236.176
9.622	93.2922	55.2063	238.831
9.623	93.3838	55.6946	235.84
9.624	93.3533	56.427	238.159
9.625	93.689	56.1218	237.61
9.626	96.2219	56.1218	234.955
9.627	97.229	56.0608	238.373
9.628	95.52	55.9387	235.84
9.629	94.7876	55.7861	236.603
9.63	94.2078	56.2744	238.892
9.631	94.2688	55.9692	235.718
9.632	93.5669	56.366	238.556
9.633	92.5903	55.9082	238.403
9.634	94.6045	56.427	237.061
9.635	95.8557	56.8848	240.173
9.636	96.0999	56.4575	237.579
9.637	96.2524	55.6946	237.762
9.638	96.4661	55.7251	240.326
9.639	96.0083	56.6101	237.366
9.64	94.9402	57.7087	239.746
9.641	93.9026	57.1289	238.922
9.642	94.5129	56.2134	236.542
9.643	95.6726	56.427	240.295
9.644	94.9097	57.4341	237.061
9.645	96.0693	57.312	237.427
9.646	96.3745	56.5796	239.166
9.647	97.4121	56.6101	236.511
9.648	96.5576	57.0374	239.624
9.649	94.574	57.1594	238.251
9.65	95.2454	57.251	236.359
9.651	94.7876	57.373	239.441
9.652	93.6584	57.2205	236.145
9.653	93.2922	56.9458	237.518
9.654	93.5364	56.488	239.044
9.655	95.9473	56.0303	236.359
9.656	96.4661	57.1594	240.387
9.657	95.1843	57.312	239.014
9.658	96.1609	57.1289	238.495
9.659	96.0083	57.0374	240.814
9.66	94.9707	57.1594	237.244
9.661	94.0552	57.4646	238.953
9.662	94.1162	56.5491	239.929
9.663	96.1609	56.2439	237.122
9.664	96.4661	57.5562	240.57
9.665	95.4895	58.0139	238.159
9.666	96.7712	57.8613	237.61
9.667	97.168	57.4646	240.723
9.668	97.0459	57.4341	237.579
9.669	95.2759	57.8918	239.319
9.67	94.4214	57.4036	239.319
9.671	96.3745	57.0068	236.664
9.672	96.405	57.2815	239.99
9.673	95.0928	57.4951	237.549
9.674	95.52	57.7087	236.969
9.675	95.9473	57.2205	239.594
9.676	95.9473	56.8542	236.542
9.677	95.5811	56.7932	238.708
9.678	93.8416	56.3354	238.495
9.679	94.0857	55.9387	235.382
9.68	93.5974	56.1523	238.617
9.681	91.5527	55.2673	235.626
9.682	90.9119	54.4128	235.138
9.683	90.21	54.4434	236.664
9.684	89.2334	53.5889	232.574
9.685	85.907	52.8564	233.063
9.686	81.8787	50.1099	230.347
9.687	78.8269	47.2107	226.074
9.688	74.9817	46.3257	226.624
9.689	71.5637	44.7998	221.283
9.69	69.3054	43.2129	219.116
9.691	68.6646	42.6636	219.116
9.692	68.0847	43.3044	215.973
9.693	67.1387	44.0369	217.834
9.694	65.7043	43.4265	219.574
9.695	66.2842	43.1824	220.49
9.696	67.5964	43.7317	226.074
9.697	67.5964	42.9077	227.325
9.698	69.6411	42.2974	230.103
9.699	71.4111	42.1753	234.68
9.7	73.6389	43.6707	232.941
9.701	74.7681	45.4407	235.046
9.702	73.3948	45.6543	233.673
9.703	73.9746	46.1731	230.255
9.704	74.2798	47.8821	232.086
9.705	73.3643	48.1567	228.851
9.706	72.8455	48.0652	229.584
9.707	73.5168	46.814	232.361
9.708	76.0498	46.5393	230.896
9.709	77.2095	47.7295	234.528
9.71	76.0803	47.7295	234.406
9.711	76.6296	47.3938	232.605
9.712	76.2329	47.8516	234.863
9.713	75.0427	48.2788	230.621
9.714	73.9136	48.8586	229.431
9.715	73.0591	48.4619	229.462
9.716	74.3103	48.3398	225.494
9.717	75.0122	48.9197	228.333
9.718	74.3103	48.4314	227.875
9.719	75.531	47.6685	227.844
9.72	75.6531	48.0652	232.269
9.721	74.8291	47.9431	229.34
9.722	74.8596	47.6074	229.919
9.723	74.6765	47.4548	230.896
9.724	75.1038	48.0042	226.41
9.725	75.2258	49.8657	227.905
9.726	74.2493	50.0793	224.915
9.727	75.8057	48.4009	222.992
9.728	76.2024	48.645	225.952
9.729	76.4771	48.5229	223.419
9.73	76.8433	49.0112	224.976
9.731	76.9958	48.4924	226.379
9.732	78.8269	47.821	224.304
9.733	79.9561	48.7061	227.631
9.734	78.6133	49.1638	225.616
9.735	79.6204	49.6521	225.22
9.736	79.4373	50.1099	227.142
9.737	79.895	50.1404	224.548
9.738	79.1016	50.4761	226.685
9.739	78.6438	50.1404	227.478
9.74	80.9937	49.4995	225.616
9.741	81.8787	50.293	230.347
9.742	80.5359	50.5066	227.966
9.743	81.1462	50.354	228.363
9.744	82.1838	50.3235	230.835
9.745	83.4045	50.9949	227.356
9.746	82.6416	52.2766	229.126
9.747	81.2378	52.2766	228.577
9.748	83.2825	51.8188	226.563
9.749	83.7708	52.6733	229.98
9.75	82.3975	52.5513	227.142
9.751	82.7637	52.5208	227.631
9.752	83.4351	52.124	230.743
9.753	85.0525	51.9714	227.448
9.754	85.0525	52.887	230.53
9.755	83.9233	52.7344	229.736
9.756	85.5408	53.4058	227.692
9.757	86.3953	53.9856	230.53
9.758	84.5337	53.9856	227.661
9.759	83.2825	53.4973	228.302
9.76	83.0078	52.7649	230.499
9.761	84.8694	53.009	228.027
9.762	86.1206	54.1992	231.14
9.763	85.5103	54.1687	230.225
9.764	87.0056	53.7415	229.309
9.765	87.5854	54.0466	232.544
9.766	86.5784	54.5654	229.706
9.767	86.0596	55.0232	230.316
9.768	85.3271	54.4434	231.445
9.769	85.6018	53.894	228.516
9.77	85.5713	54.6875	231.659
9.771	85.1746	55.0232	229.919
9.772	87.2803	54.8706	228.302
9.773	88.562	55.2063	231.293
9.774	88.7146	55.4504	228.18
9.775	87.9822	55.3589	229.401
9.776	87.5549	54.2603	230.408
9.777	88.4094	53.8635	227.325
9.778	88.1042	55.2673	230.774
9.779	86.5173	55.9082	227.814
9.78	87.4023	55.3284	227.02
9.781	87.677	54.9622	229.828
9.782	88.4094	54.8096	226.807
9.783	88.5315	55.1147	229.218
9.784	88.4094	54.5349	230.225
9.785	90.21	54.1382	227.814
9.786	89.8132	55.0537	231.14
9.787	88.3484	54.9622	228.882
9.788	88.5925	55.0537	228.607
9.789	88.2568	55.3894	231.445
9.79	87.8906	55.0537	227.875
9.791	86.6089	55.2063	229.919
9.792	86.4868	54.6875	230.255
9.793	88.9587	54.718	228.546
9.794	89.7827	55.6641	232.544
9.795	88.623	55.4199	230.286
9.796	88.6536	55.1758	230.194
9.797	88.7451	54.6265	232.635
9.798	88.7146	54.6875	229.279
9.799	87.4939	55.5115	231.628
9.8	86.1206	55.2368	230.438
9.801	87.4939	54.8706	228.058
9.802	88.1042	55.2673	231.018
9.803	87.7075	55.1453	228.516
9.804	88.6536	54.9927	228.607
9.805	89.0808	54.9622	230.927
9.806	89.386	54.8401	227.539
9.807	88.8367	55.1758	229.736
9.808	88.0737	54.6875	229.095
9.809	89.0808	54.8401	226.471
9.81	89.0198	56.4575	229.614
9.811	88.1042	56.7322	226.288
9.812	88.0432	55.8167	226.501
9.813	88.501	55.2979	228.821
9.814	90.332	55.4199	226.227
9.815	90.5457	57.0374	229.126
9.816	90.2405	56.8237	228.149
9.817	91.5222	56.3049	226.41
9.818	92.4072	56.9763	229.98
9.819	91.4917	56.9763	227.173
9.82	90.5762	57.5562	227.661
9.821	89.5691	57.0984	228.851
9.822	90.8203	56.6101	226.44
9.823	90.4846	57.312	229.767
9.824	89.7217	57.4646	228.668
9.825	91.4001	57.1594	228.241
9.826	92.2241	57.373	231.995
9.827	91.9495	56.6406	229.156
9.828	91.1255	56.7017	231.201
9.829	90.1489	55.4199	231.873
9.83	89.2334	54.1687	228.302
9.831	85.6018	53.3447	230.713
9.832	81.3293	51.0864	227.081
9.833	78.2471	49.1028	224.243
9.834	75.1038	46.936	224.335
9.835	70.9229	43.9453	217.163
9.836	67.0166	42.3889	214.752
9.837	64.1785	41.8396	213.348
9.838	64.1174	41.3818	208.466
9.839	63.4155	40.6799	210.602
9.84	61.3098	40.802	210.571
9.841	61.8591	41.2292	212.494
9.842	63.3545	41.2292	219.269
9.843	64.1785	41.1072	220.825
9.844	65.8264	41.4734	225.189
9.845	66.7419	40.8325	229.431
9.846	69.6106	40.7715	229.187
9.847	71.7468	42.2974	233.002
9.848	71.7468	43.9453	231.323
9.849	72.1436	44.8303	229.187
9.85	71.7773	45.2271	230.469
9.851	71.4111	45.4407	226.654
9.852	70.6177	46.6309	228.241
9.853	70.4956	46.3562	228.912
9.854	72.5708	45.5627	227.539
9.855	73.0591	45.9595	231.842
9.856	72.4792	46.1731	230.713
9.857	74.0051	45.9595	230.682
9.858	74.0051	46.5698	232.941
9.859	73.9746	46.936	228.729
9.86	73.0896	47.6379	229.004
9.861	71.5637	46.814	227.203
9.862	72.2046	46.6309	223.572
9.863	72.2656	47.4854	226.227
9.864	70.6177	47.76	223.206
9.865	70.7397	47.0886	224.121
9.866	70.9839	46.0815	227.386
9.867	72.6318	46.0815	224.976
9.868	72.9675	46.875	227.936
9.869	72.113	46.051	227.02
9.87	73.4558	45.4102	224.701
9.871	74.1272	46.6919	227.295
9.872	72.8149	47.1497	222.504
9.873	72.2351	47.1191	221.191
9.874	71.7163	46.4478	222.076
9.875	73.2117	46.2646	218.414
9.876	74.4324	47.0581	221.161
9.877	74.8901	46.2646	220.215
9.878	76.9043	45.5627	218.628
9.879	78.8574	45.99	223.297
9.88	79.1321	46.3562	220.551
9.881	79.071	46.2341	221.802
9.882	77.6672	46.5698	223.938
9.883	78.2471	46.6919	220.642
9.884	77.7283	48.2483	223.907
9.885	77.0874	48.7976	222.137
9.886	78.2166	48.5229	220.947
9.887	80.0476	48.2483	225.525
9.888	79.9255	47.9126	222.961
9.889	80.5054	48.7366	225.372
9.89	80.2307	48.1567	228.546
9.891	80.5969	48.7366	225.586
9.892	80.2002	49.4385	228.851
9.893	79.3457	50.7202	227.417
9.894	79.9255	50.415	225.616
9.895	80.5359	51.4832	229.34
9.896	81.3293	51.4832	226.227
9.897	81.604	51.4832	227.081
9.898	81.9397	51.3306	229.248
9.899	83.5876	51.0559	226.868
9.9	83.4656	51.3916	231.079
9.901	81.7261	51.9409	229.828
9.902	81.3904	51.6357	229.034
9.903	81.7871	52.002	231.354
9.904	82.3364	52.4902	227.814
9.905	83.0688	53.009	228.668
9.906	83.0688	52.9175	228.485
9.907	84.2285	52.0935	226.593
9.908	84.5642	52.2156	230.896
9.909	83.0078	52.2766	229.523
9.91	83.313	52.7039	230.194
9.911	83.4961	52.6428	233.551
9.912	83.6487	52.948	230.133
9.913	83.1604	53.7415	232.056
9.914	83.1909	53.4363	232.117
9.915	86.2427	53.2532	229.645
9.916	87.0667	53.9551	233.368
9.917	86.4258	53.9551	230.499
9.918	86.5173	53.3142	231.049
9.919	86.3342	53.1311	233.887
9.92	86.5784	53.2837	229.98
9.921	85.8459	54.0466	232.178
9.922	84.8083	53.6194	231.201
9.923	86.853	53.009	228.973
9.924	88.0737	53.6804	231.873
9.925	87.9822	54.0161	228.302
9.926	88.0127	53.9551	228.821
9.927	87.5549	53.3142	230.56
9.928	88.2568	53.009	228.088
9.929	87.7991	53.9246	231.079
9.93	87.0361	53.3142	230.713
9.931	87.9822	53.1616	228.943
9.932	89.3555	54.2297	233.063
9.933	88.9587	54.9622	229.736
9.934	89.3555	55.0232	230.194
9.935	89.4165	53.9551	232.452
9.936	90.2405	53.833	230.194
9.937	89.9963	55.1147	234.192
9.938	89.1113	54.7485	233.765
9.939	89.7217	54.5654	233.002
9.94	89.9048	55.3894	236.816
9.941	89.2029	56.0303	233.673
9.942	89.9963	56.3049	234.894
9.943	90.1184	55.6946	235.901
9.944	91.4001	54.8706	233.185
9.945	91.7358	55.2673	235.931
9.946	90.4846	55.0232	234.589
9.947	91.2476	55.6641	233.643
9.948	90.7898	56.1523	235.962
9.949	89.7217	56.0913	232.056
9.95	88.5925	55.9082	233.124
9.951	88.2874	54.9316	233.459
9.952	90.4846	54.1077	230.377
9.953	90.6067	54.657	233.398
9.954	90.3015	54.718	231.293
9.955	91.3391	55.1758	230.652
9.956	91.7969	55.3894	233.643
9.957	91.0645	55.2673	230.225
9.958	89.9353	55.8167	232.391
9.959	88.4399	55.3589	232.239
9.96	90.21	54.8401	229.736
9.961	91.1255	55.9692	232.666
9.962	91.3696	56.2744	229.95
9.963	92.9565	56.3049	229.279
9.964	94.2078	56.3354	232.758
9.965	94.8792	56.3965	229.523
9.966	93.9026	57.0679	232.086
9.967	92.1021	56.427	232.3
9.968	92.2546	56.0608	230.103
9.969	92.3157	57.1289	233.612
9.97	92.3157	57.8003	230.835
9.971	93.2007	57.5867	231.018
9.972	94.1772	56.8542	233.978
9.973	95.1538	56.5796	231.903
9.974	95.8862	57.5562	235.565
9.975	95.3674	57.2205	236.359
9.976	95.2759	56.6711	234.1
9.977	94.2688	57.4036	238.342
9.978	92.6208	57.7698	235.809
9.979	92.5903	57.8613	235.84
9.98	92.8955	57.7087	238.281
9.981	94.574	57.3425	234.406
9.982	95.0012	57.7087	237.03
9.983	94.9707	57.2205	237.488
9.984	96.0388	57.0374	235.931
9.985	95.9778	57.9529	239.716
9.986	94.635	57.8308	236.603
9.987	93.2922	57.0068	236.969
9.988	92.3462	55.7861	238.373
9.989	93.2312	55.8472	234.619
9.99	93.1091	57.0068	236.328
9.991	91.3391	56.366	234.283
9.992	91.8274	54.8401	232.605
9.993	91.6443	53.9856	236.45
9.994	90.7898	53.0701	233.826
9.995	89.2334	53.2532	234.955
9.996	87.6465	52.6123	235.992
9.997	88.0432	51.6052	232.33
9.998	87.7075	51.5137	234.833
9.999	86.1511	50.9033	232.849
10	86.7615	50.5371	230.774
10.001	87.3108	50.9033	233.948
10.002	86.7615	50.7202	230.011
10.003	86.0291	50.293	231.689
10.004	85.0525	49.3774	232.513
10.005	86.7004	48.8281	229.98
10.006	86.1206	49.3164	233.582
10.007	84.8389	48.1567	231.842
10.008	84.7778	47.6074	231.11
10.009	85.1746	47.3633	234.1
10.01	84.7168	47.4854	230.255
10.011	83.7097	48.2788	231.323
10.012	82.9773	47.7295	231.415
10.013	83.6792	46.9666	228.912
10.014	84.0149	47.3938	232.33
10.015	83.2825	46.936	230.957
10.016	84.3506	46.4172	231.262
10.017	84.7473	46.0815	235.016
10.018	85.0525	45.9595	232.544
10.019	84.5642	46.6919	233.765
10.02	83.9539	46.5698	234.07
10.021	84.8999	46.2952	231.628
10.022	84.259	46.7224	234.711
10.023	83.2214	46.3867	231.812
10.024	83.4045	46.0205	231.171
10.025	83.4656	45.8374	234.009
10.026	84.0454	45.8069	230.316
10.027	84.137	45.9595	232.422
10.028	83.6487	45.0439	232.544
10.029	84.5947	44.4946	230.652
10.03	84.5337	44.9219	233.582
10.031	82.6416	44.9829	230.591
10.032	82.4585	45.2576	229.919
10.033	82.1838	44.5557	231.964
10.034	81.5125	43.9758	228.668
10.035	81.1768	44.8914	231.232
10.036	80.3223	44.2505	230.713
10.037	82.0923	43.5486	230.469
10.038	83.313	44.1284	234.436
10.039	82.489	44.8303	232.025
10.04	82.5195	44.8608	232.788
10.041	82.7332	44.5557	234.65
10.042	83.4656	44.342	231.903
10.043	82.6416	45.5933	234.253
10.044	81.6956	45.1355	233.521
10.045	82.8552	45.1965	231.323
10.046	83.9233	45.9595	234.467
10.047	83.6487	46.3562	230.713
10.048	84.5337	46.4478	231.659
10.049	84.5947	45.99	232.91
10.05	85.7544	45.2576	229.553
10.051	86.2427	46.0815	232.544
10.052	85.2661	45.7153	230.743
10.053	85.907	45.5017	229.004
10.054	86.3037	46.051	232.208
10.055	86.2732	46.6614	228.729
10.056	86.0901	47.1191	229.523
10.057	86.2732	46.2036	230.774
10.058	87.616	45.0439	228.546
10.059	88.5925	46.1731	231.689
10.06	88.5315	46.051	230.133
10.061	90.1184	45.7764	229.187
10.062	90.8813	46.5393	233.063
10.063	90.6372	46.875	229.431
10.064	90.4846	47.5769	230.53
10.065	90.271	46.875	231.049
10.066	91.217	46.4783	228.21
10.067	91.3391	47.4854	231.079
10.068	91.7358	47.699	230.133
10.069	93.4753	47.0276	229.462
10.07	94.4824	47.5769	233.215
10.071	95.1538	48.1262	230.194
10.072	95.0623	48.8281	231.445
10.073	93.8416	48.3093	231.689
10.074	95.0623	48.0042	229.187
10.075	94.696	49.1028	231.995
10.076	93.6584	49.0112	229.675
10.077	94.1772	48.5229	229.98
10.078	94.8181	48.0347	233.276
10.079	96.0999	48.0347	230.53
10.08	96.1609	49.3774	233.795
10.081	95.2454	49.469	233.246
10.082	96.7102	48.7061	231.72
10.083	97.1985	49.4995	234.802
10.084	96.1304	49.3469	231.75
10.085	96.4355	49.3164	232.147
10.086	96.5881	49.6521	234.131
10.087	97.7783	49.5605	230.652
10.088	97.1069	50.5981	232.605
10.089	96.4661	50.0183	232.422
10.09	97.9614	49.6826	230.988
10.091	98.4497	50.8423	234.741
10.092	97.7173	51.1169	231.567
10.093	97.6257	50.8423	231.995
10.094	97.8394	50.2319	233.429
10.095	98.999	49.9878	230.072
10.096	99.1821	51.239	232.849
10.097	98.0225	50.9949	231.934
10.098	98.6023	50.8728	231.018
10.099	99.0906	50.8423	234.131
10.1	98.5413	50.6592	231.689
10.101	98.7549	50.8423	232.574
10.102	98.175	50.9338	234.375
10.103	99.3042	50.9033	230.713
10.104	99.6704	51.5442	233.215
10.105	98.8159	50.4456	232.056
10.106	100.128	49.8657	231.323
10.107	100.861	50.9338	234.863
10.108	100.525	51.4526	231.506
10.109	99.9146	51.5442	232.239
10.11	99.2126	50.8728	233.246
10.111	100.098	50.7202	230.499
10.112	100.006	51.5442	233.368
10.113	99.9756	51.6663	231.262
10.114	101.288	50.7813	230.53
10.115	102.295	50.5981	233.459
10.116	102.478	50.9949	230.133
10.117	101.776	51.6663	232.147
10.118	100.983	50.9644	232.178
10.119	101.196	50.5066	229.584
10.12	101.044	50.7507	232.88
10.121	99.9146	50.415	230.499
10.122	100.739	50.1709	230.103
10.123	102.203	50.1709	233.154
10.124	102.936	50.415	229.919
10.125	102.875	51.0864	232.117
10.126	102.631	49.7437	232.727
10.127	103.668	49.1333	231.018
10.128	103.424	50.0183	234.161
10.129	101.41	50.7202	231.14
10.13	101.41	50.3845	230.743
10.131	100.891	49.9878	233.154
10.132	101.41	49.9268	229.553
10.133	101.196	50.2625	231.75
10.134	100.616	49.1638	231.995
10.135	101.501	48.3398	230.103
10.136	101.013	48.6145	233.398
10.137	99.5789	48.8281	230.286
10.138	98.4802	48.4009	230.103
10.139	96.4966	48.6145	231.75
10.14	95.6421	47.8821	227.966
10.141	94.0552	47.6074	229.797
10.142	92.8955	46.0205	229.034
10.143	93.0786	44.7693	227.6
10.144	92.5293	45.0439	230.621
10.145	91.3696	44.5557	227.844
10.146	89.5996	44.0369	227.173
10.147	87.7991	43.5486	228.394
10.148	86.2427	42.7246	225.311
10.149	84.6252	43.396	226.288
10.15	83.8013	42.3889	225.739
10.151	84.3811	42.511	224.365
10.152	85.2356	43.396	226.868
10.153	84.7168	43.9148	225.739
10.154	86.4868	43.2434	227.753
10.155	85.9375	43.2434	230.865
10.156	87.4939	43.5791	230.499
10.157	87.5549	44.7693	232.91
10.158	86.853	44.6167	231.934
10.159	88.3179	44.5557	230.347
10.16	89.4165	45.3796	233.307
10.161	88.8672	45.8984	230.774
10.162	88.9893	46.3257	231.842
10.163	88.8367	46.0815	233.307
10.164	89.8743	45.8069	231.75
10.165	90.1489	46.7529	235.199
10.166	89.4165	46.6919	234.314
10.167	90.3931	46.7224	233.917
10.168	90.7898	46.7834	236.877
10.169	90.9119	47.0581	234.283
10.17	90.9729	47.4854	235.413
10.171	91.6748	47.2107	235.901
10.172	92.7734	47.0276	233.185
10.173	92.1326	48.4314	235.718
10.174	90.4541	48.1873	233.093
10.175	91.4001	47.821	232.361
10.176	92.0715	47.6379	234.833
10.177	92.1631	47.9736	231.445
10.178	91.8579	48.0652	232.605
10.179	91.9189	47.4548	232.361
10.18	93.7195	47.0581	229.95
10.181	93.4753	48.0042	232.544
10.182	91.8579	48.5229	229.889
10.183	92.2546	48.0347	229.248
10.184	91.2476	47.6074	231.812
10.185	91.4917	47.4854	228.424
10.186	91.5833	48.0652	230.896
10.187	91.7053	47.7905	230.591
10.188	93.689	47.6685	228.302
10.189	94.7876	48.4619	231.659
10.19	94.2078	47.76	228.851
10.191	94.6655	47.3938	229.553
10.192	94.2383	48.0347	232.513
10.193	94.6045	48.4314	229.401
10.194	93.5364	49.3469	231.079
10.195	93.0176	48.9807	230.896
10.196	94.8792	48.6145	229.156
10.197	96.405	49.1028	232.727
10.198	96.283	49.9878	229.858
10.199	97.1985	49.7742	230.316
10.2	97.3206	49.469	232.361
10.201	97.6868	49.7131	229.187
10.202	97.1985	51.239	231.598
10.203	95.4285	50.9949	230.682
10.204	95.52	50.2319	229.34
10.205	95.7947	50.6287	233.337
10.206	96.2219	50.7507	230.896
10.207	97.4426	50.9644	232.788
10.208	98.7854	51.1475	234.711
10.209	100.555	51.4832	231.842
10.21	100.464	52.6123	235.138
10.211	98.5718	51.4832	233.917
10.212	98.5107	50.4456	233.368
10.213	97.9004	51.0864	236.603
10.214	96.8628	51.7273	233.398
10.215	96.4355	51.8799	234.039
10.216	96.3135	51.3916	234.894
10.217	97.9309	51.0864	231.72
10.218	98.0835	52.2461	234.344
10.219	97.168	51.5442	232.727
10.22	96.4966	50.7202	232.178
10.221	95.5811	50.0793	235.016
10.222	93.5974	50.1709	231.964
10.223	91.7053	51.1169	232.941
10.224	89.7217	50.9644	233.643
10.225	90.1489	50.2319	230.927
10.226	89.9658	50.5371	234.1
10.227	89.5386	49.9878	233.246
10.228	90.5151	49.6826	233.154
10.229	91.156	49.8047	236.115
10.23	90.6677	49.8657	233.582
10.231	89.7827	49.8047	235.138
10.232	88.623	49.469	236.542
10.233	88.5925	49.6826	234.406
10.234	88.2568	50.9338	237
10.235	87.7075	50.415	234.619
10.236	88.9282	49.8352	233.917
10.237	90.0879	50.1099	236.481
10.238	90.9424	50.9644	234.222
10.239	90.9424	51.6968	235.901
10.24	90.3015	51.2695	236.481
10.241	90.9119	50.1709	234.406
10.242	90.5457	50.9338	237.579
10.243	88.7756	50.9033	234.894
10.244	88.9587	51.0254	234.833
10.245	88.7146	51.3	236.816
10.246	90.332	51.1475	233.612
10.247	89.5081	51.7883	235.779
10.248	88.8062	50.293	235.626
10.249	89.9658	49.408	234.65
10.25	89.9353	50.6592	238.342
10.251	88.2263	50.9338	235.382
10.252	86.9141	50.2319	235.535
10.253	87.0667	49.1943	237.671
10.254	88.1042	49.2554	234.344
10.255	87.7075	50.9033	236.664
10.256	87.1887	50.7813	235.229
10.257	87.9517	49.9573	233.368
10.258	88.3179	50.2319	236.542
10.259	87.5244	50.2319	233.765
10.26	86.9141	50.1709	234.589
10.261	86.3342	49.8962	236.664
10.262	86.6089	50.0183	232.971
10.263	86.2427	50.2625	235.26
10.264	85.2661	49.9268	233.612
10.265	86.8225	49.9878	231.995
10.266	87.0972	50.8423	234.894
10.267	86.0291	51.2085	231.689
10.268	85.1746	50.5066	232.483
10.269	84.9915	49.5605	234.772
10.27	85.7239	49.5605	232.483
10.271	85.4187	51.0864	235.504
10.272	84.6252	51.0559	234.131
10.273	85.7849	50.2319	232.971
10.274	86.5173	50.5981	236.053
10.275	86.4258	50.8118	233.49
10.276	85.8459	51.3306	234.772
10.277	85.1746	51.5747	236.359
10.278	85.7849	51.5442	233.459
10.279	85.9375	52.4902	236.572
10.28	85.1135	52.063	234.924
10.281	86.1816	51.7273	234.589
10.282	87.0667	52.3987	238.342
10.283	88.0127	52.7954	236.176
10.284	87.9822	53.1616	236.938
10.285	87.1887	52.8259	237.976
10.286	88.0737	52.6733	235.87
10.287	87.7991	53.7415	238.647
10.288	86.731	53.833	237.03
10.289	87.0056	53.4973	236.816
10.29	87.4023	53.0701	239.96
10.291	88.623	52.887	237.335
10.292	89.2334	53.7415	239.716
10.293	89.1113	53.8025	239.929
10.294	90.271	53.6194	238.22
10.295	89.9658	53.9246	241.608
10.296	88.6536	53.7109	239.441
10.297	88.6536	53.6194	239.655
10.298	88.4094	53.9551	242.004
10.299	89.1113	54.3518	238.037
10.3	88.9893	54.9622	239.99
10.301	89.5996	54.718	239.655
10.302	91.5222	54.1382	237.61
10.303	91.7664	54.1687	240.57
10.304	90.8508	53.9246	238.007
10.305	90.0574	53.8025	238.037
10.306	89.7217	53.7109	240.265
10.307	89.8132	53.833	236.45
10.308	89.0808	54.9622	238.098
10.309	88.3484	54.8096	236.603
10.31	89.325	54.0161	234.68
10.311	89.9963	53.833	237.61
10.312	90.0879	53.1311	235.626
10.313	90.6067	53.3447	236.42
10.314	90.1794	53.6804	238.77
10.315	89.9353	53.8025	235.84
10.316	89.7217	54.5654	238.037
10.317	89.0198	54.0466	237.61
10.318	90.3015	53.5583	235.596
10.319	90.4846	54.8096	239.075
10.32	90.4541	55.3284	236.176
10.321	90.9424	54.5654	235.901
10.322	91.5222	54.2908	238.647
10.323	92.7429	54.6875	235.931
10.324	92.0715	56.0608	239.258
10.325	91.3086	55.6641	238.22
10.326	92.6208	54.9927	237.213
10.327	93.1091	55.0842	240.021
10.328	92.9565	55.7861	236.755
10.329	92.9565	56.427	237.518
10.33	92.5903	56.1829	239.014
10.331	93.4753	55.9082	236.267
10.332	92.804	56.5491	239.594
10.333	91.3696	56.1218	238.251
10.334	92.5293	55.4199	238.251
10.335	93.75	55.8472	242.096
10.336	94.2383	56.3049	238.892
10.337	93.8721	56.5796	240.845
10.338	94.1467	56.2439	241.699
10.339	95.9473	56.1218	239.075
10.34	95.9473	56.9763	242.004
10.341	94.6045	56.5796	239.868
10.342	94.3298	56.6101	239.136
10.343	94.574	57.0068	242.126
10.344	95.1233	57.0374	238.342
10.345	95.0012	57.4646	240.662
10.346	95.0012	56.7627	240.845
10.347	97.4426	56.2439	238.678
10.348	97.3816	57.1289	242.035
10.349	95.9167	57.373	239.105
10.35	95.7031	57.0679	238.495
10.351	95.0928	56.8848	241.119
10.352	95.1233	57.251	237.885
10.353	94.4824	58.2581	240.112
10.354	93.5059	57.4036	240.173
10.355	94.696	56.1523	238.525
10.356	95.5505	56.9153	242.462
10.357	95.2148	56.8542	240.479
10.358	95.6726	57.0068	240.601
10.359	95.2759	57.0679	242.798
10.36	95.2759	56.5491	239.349
10.361	94.5129	56.7627	241.852
10.362	93.3228	57.0374	241.547
10.363	94.4214	56.8542	238.953
10.364	94.4214	57.4036	241.364
10.365	93.6584	57.1289	238.77
10.366	94.2993	56.5186	239.563
10.367	94.9402	56.5796	241.852
10.368	96.0693	56.8848	239.227
10.369	95.4285	57.6782	240.967
10.37	93.7805	57.1289	239.716
10.371	94.8181	56.5491	238.159
10.372	94.8792	57.251	241.211
10.373	94.0247	57.3425	237.915
10.374	93.6584	57.0679	238.953
10.375	93.6584	56.3354	241.333
10.376	95.1233	56.0608	239.166
10.377	95.3674	57.1899	242.004
10.378	94.6655	56.7932	240.723
10.379	95.6726	56.3965	239.624
10.38	96.0083	56.7932	243.286
10.381	94.8792	55.9082	240.021
10.382	94.3909	55.6946	241.547
10.383	93.6279	55.8167	242.096
10.384	95.1538	56.1523	238.861
10.385	94.6655	57.1594	241.333
10.386	93.9026	56.488	239.349
10.387	94.574	55.2673	238.403
10.388	95.2454	55.4504	241.119
10.389	94.5435	55.603	238.007
10.39	93.6584	55.3589	239.319
10.391	92.2852	54.3823	240.051
10.392	92.8345	54.0466	236.877
10.393	91.8274	54.9622	239.197
10.394	89.6301	54.9316	236.42
10.395	90.271	53.8635	236.145
10.396	90.0879	52.7039	238.525
10.397	89.8743	52.7039	235.87
10.398	89.7217	53.2227	237.61
10.399	89.7217	53.009	238.983
10.4	89.9963	52.5208	236.481
10.401	89.5081	53.2532	239.594
10.402	88.3484	52.2461	237.61
10.403	87.9822	51.5137	237.305
10.404	87.4329	52.063	240.387
10.405	87.0667	53.0701	236.816
10.406	86.5479	52.7344	237.396
10.407	86.5784	52.5818	238.007
10.408	88.0737	51.9409	235.901
10.409	88.4705	52.4597	238.861
10.41	87.5549	52.4597	237.732
10.411	87.4023	51.6663	237.61
10.412	87.2803	51.7883	239.868
10.413	87.0972	51.7578	237.305
10.414	87.0056	52.7954	239.41
10.415	85.6323	53.0701	238.77
10.416	85.968	52.4597	237.305
10.417	86.3342	52.3987	240.356
10.418	86.2427	51.5442	238.708
10.419	86.5173	51.6052	239.777
10.42	87.0056	51.6052	241.852
10.421	87.7686	52.1545	238.739
10.422	86.9141	52.4902	240.814
10.423	85.7544	51.5747	240.143
10.424	86.7004	50.6592	238.464
10.425	86.6699	51.2695	241.211
10.426	85.4492	51.2085	237.274
10.427	85.5713	50.8728	237.305
10.428	85.3577	49.7742	238.342
10.429	85.9985	49.7437	234.833
10.43	85.7544	50.4761	237.762
10.431	84.5947	49.7742	236.267
10.432	84.6252	48.3398	234.65
10.433	84.198	48.2483	237.183
10.434	83.8928	47.76	233.917
10.435	83.374	47.8821	234.497
10.436	83.0994	48.7366	235.87
10.437	84.1675	48.7366	232.941
10.438	84.1064	48.645	235.413
10.439	83.9844	47.2107	234.741
10.44	85.1135	46.6919	234.314
10.441	85.7849	47.6379	238.037
10.442	84.9609	47.7905	235.26
10.443	84.5947	47.76	236.633
10.444	84.7473	47.6379	238.281
10.445	85.9985	47.821	235.321
10.446	86.1206	49.0723	238.129
10.447	85.0525	48.7366	236.42
10.448	85.7239	48.3704	235.229
10.449	86.6394	48.5535	238.495
10.45	86.5173	49.0417	235.504
10.451	86.7615	49.3469	237.213
10.452	86.6394	48.6755	238.342
10.453	88.0737	48.7061	235.87
10.454	87.7075	49.3774	239.288
10.455	86.3953	49.3164	236.511
10.456	87.0361	49.3164	235.565
10.457	87.0056	49.469	237.854
10.458	87.1277	49.8657	234.68
10.459	86.4563	49.9573	236.053
10.46	86.4258	49.3164	237.091
10.461	88.2263	48.645	235.016
10.462	88.1348	49.6216	239.136
10.463	87.3108	49.6521	236.664
10.464	87.9517	49.3774	236.938
10.465	87.8906	49.469	239.471
10.466	88.4399	49.6826	235.535
10.467	87.8906	50.5676	237.518
10.468	87.738	50.415	236.816
10.469	89.1724	49.6826	234.65
10.47	89.1724	50.4456	237.946
10.471	88.9587	50.1709	234.894
10.472	89.7217	49.6216	235.718
10.473	90.21	49.7437	238.22
10.474	91.1255	49.8962	235.382
10.475	90.332	50.8423	237.152
10.476	89.6912	50.5676	235.748
10.477	90.5457	49.9573	233.826
10.478	90.6677	50.7507	236.877
10.479	89.9048	50.9033	233.643
10.48	90.21	50.7202	234.497
10.481	90.6982	50.0183	237.427
10.482	91.8579	49.6521	235.229
10.483	92.4988	51.0559	238.525
10.484	92.1021	51.0559	237.915
10.485	92.5903	50.9338	235.901
10.486	92.7429	51.7273	239.349
10.487	92.4683	51.3	236.176
10.488	92.5293	51.178	236.969
10.489	92.6819	51.0254	239.471
10.49	93.9941	50.9033	236.633
10.491	94.3909	51.8188	239.166
10.492	94.1162	51.9409	238.647
10.493	95.3674	51.6357	236.816
10.494	95.7031	52.4597	240.021
10.495	95.2148	52.2766	237.091
10.496	95.1233	52.2766	237.305
10.497	94.9402	51.5747	238.739
10.498	96.2524	51.6663	235.779
10.499	96.5576	52.7649	238.525
10.5	95.6421	53.2837	237.152
10.501	96.4661	52.7649	236.359
10.502	96.8018	52.1545	240.234
10.503	96.3135	52.063	237.701
10.504	96.283	52.9175	239.532
10.505	95.9473	52.8259	240.448
10.506	97.7783	52.063	237.701
10.507	98.175	52.6428	241.058
10.508	97.8394	53.0396	238.708
10.509	98.5413	53.0396	237.701
10.51	99.5483	53.3447	240.692
10.511	99.1211	53.0701	236.877
10.512	98.4497	53.4058	238.77
10.513	98.2971	52.7344	238.678
10.514	99.6094	52.3987	236.206
10.515	99.6704	53.6194	238.892
10.516	99.5483	53.9551	235.84
10.517	100.189	53.2837	235.229
10.518	100.433	53.1006	237.732
10.519	101.105	53.2227	234.406
10.52	100.708	54.1687	236.328
10.521	100.159	53.833	236.176
10.522	100.983	53.4363	234.283
10.523	101.349	54.0466	237.396
10.524	100.952	53.8025	235.016
10.525	101.685	53.1311	235.931
10.526	102.173	53.3447	238.586
10.527	103.21	54.0771	235.443
10.528	103.21	55.1453	237.671
10.529	103.18	54.2908	237.183
10.53	104.675	53.9246	235.657
10.531	104.187	55.2063	238.678
10.532	103.394	55.0842	236.145
10.533	103.546	54.2908	236.481
10.534	103.882	54.2603	238.953
10.535	104.889	55.1147	236.084
10.536	105.408	56.2744	238.434
10.537	104.95	56.1218	238.068
10.538	106.598	55.7251	236.328
10.539	107.025	56.2134	239.136
10.54	106.384	56.2134	236.267
10.541	106.537	55.7861	237.427
10.542	106.293	55.5115	239.105
10.543	107.086	55.5115	236.694
10.544	106.659	56.6406	239.624
10.545	105.53	56.4575	238.464
10.546	107.056	55.603	237.732
10.547	107.605	56.0913	240.814
10.548	108.002	55.9387	237.488
10.549	108.002	55.9692	238.77
10.55	108.063	55.7251	239.655
10.551	109.314	55.3284	237.213
10.552	109.07	56.5491	239.746
10.553	107.544	56.2134	238.068
10.554	107.941	55.5725	237.091
10.555	108.063	56.0608	239.471
10.556	107.788	56.3049	236.42
10.557	107.91	56.5186	237.579
10.558	108.398	56.0608	238.19
10.559	110.535	56.2134	235.748
10.56	110.962	57.0374	238.403
10.561	109.863	56.1523	236.572
10.562	109.68	55.7861	236.206
10.563	109.222	56.0913	239.044
10.564	108.826	56.488	236.053
10.565	108.063	57.0068	237.152
10.566	108.612	56.0608	237.701
10.567	110.077	55.9998	235.565
10.568	110.809	56.9458	238.556
10.569	110.626	56.1523	236.969
10.57	110.809	55.6641	236.725
10.571	110.718	56.0913	239.716
10.572	110.016	55.9082	236.45
10.573	108.765	56.3049	238.281
10.574	108.551	56.6711	239.227
10.575	110.229	56.7322	235.901
10.576	110.016	57.4951	238.831
10.577	109.314	56.9153	236.969
10.578	110.718	55.603	236.633
10.579	110.565	55.6641	239.197
10.58	109.772	55.2979	236.389
10.581	107.544	54.4128	237.61
10.582	104.095	51.7578	236.847
10.583	102.966	50.5371	234.131
10.584	100.922	50.9949	235.565
10.585	98.3887	50.0793	230.499
10.586	96.2524	48.9197	228.455
10.587	95.2759	47.1497	229.431
10.588	94.3909	46.5393	227.051
10.589	94.0247	47.2412	229.675
10.59	93.2922	47.3328	230.896
10.591	94.6655	46.875	230.682
10.592	95.2148	46.8445	235.077
10.593	94.1467	46.051	234.558
10.594	94.6045	45.9595	236.938
10.595	94.2993	46.4783	240.753
10.596	95.3674	47.5464	238.556
10.597	95.2454	48.6145	240.967
10.598	95.3674	48.3398	240.234
10.599	97.5952	48.3398	238.831
10.6	98.999	49.3469	242.035
10.601	98.7244	49.5605	239.014
10.602	98.1445	49.1333	240.479
10.603	98.0835	47.821	242.157
10.604	98.6328	47.5769	239.96
10.605	98.2971	49.1638	242.34
10.606	96.8018	49.5911	240.54
10.607	96.7407	49.3164	239.532
10.608	97.1069	49.3774	241.974
10.609	97.3511	48.2483	239.258
10.61	98.175	48.3704	240.021
10.611	98.938	48.1567	241.486
10.612	100.189	48.4009	238.159
10.613	99.7925	49.2859	240.448
10.614	98.5413	48.3704	239.197
10.615	98.3276	47.5159	238.312
10.616	97.4121	48.3093	241.058
10.617	96.4966	48.6755	238.007
10.618	96.3745	48.7366	238.464
10.619	96.7712	47.9126	238.586
10.62	98.6633	47.5464	236.145
10.621	99.5483	49.0112	238.312
10.622	99.1516	48.9197	235.84
10.623	99.884	48.0042	234.467
10.624	99.3958	47.3633	236.816
10.625	98.0835	47.2717	233.276
10.626	97.1375	48.1567	234.497
10.627	96.4355	47.9126	234.467
10.628	98.053	47.3938	231.903
10.629	98.3887	48.4009	235.138
10.63	98.4802	48.6145	232.941
10.631	99.823	47.8821	233.551
10.632	100.372	47.9126	236.908
10.633	100.525	48.0042	234.314
10.634	99.5789	48.8586	236.877
10.635	98.6328	48.4619	237.122
10.636	100.189	48.4924	235.26
10.637	100.494	50.1099	238.403
10.638	100.037	50.1709	234.894
10.639	100.616	49.6826	235.657
10.64	101.624	49.9878	238.007
10.641	103.058	50.1709	234.741
10.642	103.119	51.0864	237.335
10.643	102.997	50.8728	236.755
10.644	104.004	50.2014	235.321
10.645	104.248	50.7507	238.678
10.646	103.424	51.5137	235.718
10.647	103.546	51.6968	235.382
10.648	103.699	51.7273	237.518
10.649	104.767	51.9714	234.894
10.65	104.919	52.4597	237.152
10.651	104.828	51.6968	237.03
10.652	106.354	51.4221	236.237
10.653	106.903	52.1851	239.868
10.654	106.598	52.2461	237.122
10.655	106.445	51.3611	237.915
10.656	106.628	51.3916	239.868
10.657	106.842	51.7273	236.877
10.658	106.964	53.3447	238.739
10.659	106.415	52.8564	237.366
10.66	107.91	52.4597	235.931
10.661	107.666	52.6428	238.708
10.662	107.422	52.887	236.328
10.663	107.544	52.7039	237.396
10.664	107.208	52.4597	238.922
10.665	108.093	51.9104	236.572
10.666	107.697	53.3447	238.22
10.667	106.812	53.5889	237
10.668	107.239	53.2227	235.565
10.669	107.819	53.5278	237.671
10.67	107.269	53.8025	234.65
10.671	106.354	53.4058	236.267
10.672	106.537	52.3987	237.457
10.673	107.666	51.8799	235.84
10.674	108.002	53.5278	238.678
10.675	106.964	53.8635	236.633
10.676	107.483	53.1311	235.535
10.677	107.361	53.1006	237.61
10.678	107.544	53.1006	233.978
10.679	107.117	53.5583	236.115
10.68	107.33	53.0701	236.115
10.681	108.917	53.009	233.551
10.682	108.917	54.1382	236.786
10.683	108.154	54.1687	234.161
10.684	109.039	53.7415	234.528
10.685	109.344	53.9551	237.366
10.686	109.161	54.4434	233.917
10.687	108.398	54.6265	235.901
10.688	108.337	53.7109	236.053
10.689	110.199	53.6499	234.253
10.69	110.87	54.9927	237.762
10.691	110.016	54.7791	234.772
10.692	109.436	54.0771	235.168
10.693	108.978	53.2837	238.007
10.694	108.978	52.6123	234.833
10.695	107.971	52.9175	236.359
10.696	107.178	52.0325	235.199
10.697	107.788	51.3611	232.574
10.698	107.605	51.7273	234.1
10.699	105.896	50.6287	230.133
10.7	103.18	48.3093	228.363
10.701	96.4966	44.342	225.037
10.702	89.7827	37.3535	216.461
10.703	81.1157	33.6914	213.348
10.704	77.8809	32.7759	209.442
10.705	76.8433	32.9895	203.217
10.706	76.8738	33.6609	201.904
10.707	73.822	33.2642	197.662
10.708	71.228	32.3792	199.524
10.709	70.5872	32.3181	205.475
10.71	71.3806	32.5317	209.564
10.711	72.8455	32.8369	217.285
10.712	73.9136	31.9824	221.771
10.713	77.301	31.311	224.518
10.714	79.8645	32.7759	230.347
10.715	79.9866	34.6069	230.164
10.716	80.3528	36.1633	231.415
10.717	79.1626	37.0789	231.201
10.718	79.2847	37.3535	224.823
10.719	78.4302	39.032	224.182
10.72	77.8198	38.8794	221.954
10.721	78.7964	38.4827	222.321
10.722	79.4678	38.7268	227.661
10.723	79.2236	38.0249	228.302
10.724	78.5828	37.323	230.469
10.725	78.186	36.8958	233.49
10.726	78.9185	37.2314	231.628
10.727	79.1931	39.2151	234.039
10.728	78.2776	39.856	231.018
10.729	79.5288	39.3982	227.356
10.73	80.3833	38.9099	227.905
10.731	80.1086	38.8794	223.663
10.732	79.7729	39.2151	224.548
10.733	78.186	38.6963	226.837
10.734	77.6672	37.8723	225.22
10.735	76.2634	37.9028	228.424
10.736	75.2869	37.262	227.02
10.737	76.9043	36.8958	224.762
10.738	78.3997	37.7197	225.8
10.739	78.5828	38.7573	220.245
10.74	78.5217	38.6047	219.391
10.741	77.6062	37.384	218.597
10.742	77.6367	36.7432	214.722
10.743	76.5686	37.4146	216.522
10.744	75.5005	36.6211	214.813
10.745	76.6296	35.2783	213.623
10.746	77.6367	35.4004	217.102
10.747	78.949	35.6445	213.501
10.748	80.4443	35.5225	215.21
10.749	81.1157	35.7056	215.363
10.75	83.1604	35.553	213.165
10.751	83.0688	37.1704	216.553
10.752	80.8716	37.0789	213.898
10.753	80.4443	36.5906	214.05
10.754	79.5898	37.2314	217.041
10.755	80.78	37.5366	213.318
10.756	81.2073	37.8418	216.339
10.757	81.543	37.4146	216.675
10.758	84.1064	37.3535	215.698
10.759	85.3271	39.3677	219.604
10.76	85.5408	40.3137	216.675
10.761	84.9609	40.3137	217.682
10.762	84.7473	40.2527	220.673
10.763	85.6323	40.5579	218.109
10.764	85.9985	41.4429	221.893
10.765	85.6628	41.748	221.161
10.766	87.738	41.5039	219.94
10.767	88.8672	42.7551	223.572
10.768	89.7827	42.7551	221.069
10.769	90.332	42.3279	222.443
10.77	90.2405	42.4805	224.67
10.771	91.0034	42.7856	221.222
10.772	91.1865	43.1213	223.846
10.773	89.6301	43.0298	222.137
10.774	90.4541	42.6636	220.764
10.775	90.8813	43.5181	223.45
10.776	90.8203	43.6401	220.337
10.777	90.332	43.7317	221.405
10.778	90.332	42.9688	223.175
10.779	91.4917	42.8467	220.978
10.78	91.9189	43.8232	224.67
10.781	90.9424	44.3115	223.572
10.782	91.7358	43.9758	223.297
10.783	90.7593	44.1284	226.166
10.784	90.0574	43.6096	223.663
10.785	89.447	43.6401	224.609
10.786	89.8743	43.9453	226.044
10.787	91.2476	43.9758	222.595
10.788	91.3696	44.5251	225.494
10.789	90.5762	44.6167	223.206
10.79	91.4612	44.1284	222.443
10.791	91.3696	44.2505	224.548
10.792	90.8813	44.5557	220.947
10.793	90.0269	44.4641	221.558
10.794	89.2029	43.8843	220.978
10.795	90.3931	43.6401	218.414
10.796	90.3625	45.0134	220.947
10.797	89.2944	45.7764	218.323
10.798	89.8438	44.9829	218.475
10.799	90.21	44.4641	221.893
10.8	90.7593	44.6167	219.299
10.801	90.6067	45.5627	222.107
10.802	91.1255	45.3491	222.717
10.803	92.6819	45.4102	220.917
10.804	92.7429	46.6919	225.098
10.805	91.7664	46.814	223.175
10.806	91.7969	46.1731	224.091
10.807	91.6138	46.6309	227.539
10.808	92.6514	47.2717	224.884
10.809	92.5903	48.2483	227.692
10.81	92.7734	47.7905	227.692
10.811	95.2148	47.3328	225.8
10.812	96.3135	48.584	229.462
10.813	95.9473	49.1333	226.44
10.814	95.5811	48.3398	226.807
10.815	94.9707	47.821	228.973
10.816	95.2454	47.9736	225.311
10.817	95.0623	49.0417	227.753
10.818	94.696	48.9807	226.593
10.819	96.1609	48.3093	224.731
10.82	97.0154	48.7976	227.692
10.821	97.4426	48.5535	224.792
10.822	98.2056	48.2788	225.067
10.823	97.8394	47.9126	227.02
10.824	98.5718	47.6074	223.45
10.825	97.7783	48.0957	225.098
10.826	97.1985	47.76	224.67
10.827	98.2666	47.6379	222.412
10.828	98.6633	48.7366	224.915
10.829	98.3276	49.0417	221.161
10.83	99.1211	48.2788	221.1
10.831	98.9075	48.4314	222.748
10.832	99.7925	48.5535	218.994
10.833	99.1516	49.6216	221.619
10.834	98.4802	48.8281	220.367
10.835	99.762	47.9126	218.842
10.836	100.342	48.8892	222.29
10.837	99.9756	49.9573	218.903
10.838	99.823	50.354	219.849
10.839	98.877	50.0793	220.947
10.84	99.9146	49.4385	218.75
10.841	99.5178	50.293	223.053
10.842	98.4192	49.9573	221.924
10.843	99.2126	49.6521	222.412
10.844	99.7925	50.5981	226.654
10.845	99.9146	51.3306	223.267
10.846	99.4263	51.7578	225.983
10.847	99.6094	51.3	226.532
10.848	101.166	51.6968	224.396
10.849	100.708	53.1921	227.814
10.85	99.762	53.4058	225.464
10.851	100.128	52.6733	225.555
10.852	100.739	52.9175	228.607
10.853	100.83	53.7415	224.884
10.854	100.525	54.3823	227.814
10.855	99.6399	53.6194	227.875
10.856	101.074	53.4363	225.769
10.857	101.135	54.2908	229.248
10.858	100.037	54.4128	226.166
10.859	99.7925	53.8025	225.952
10.86	99.2737	53.833	228.577
10.861	99.5789	53.4363	224.579
10.862	98.999	53.009	227.417
10.863	97.6563	51.8494	227.692
10.864	99.0295	50.8728	225.922
10.865	98.877	51.7578	229.187
10.866	97.6868	51.6357	226.135
10.867	96.283	50.7507	225.189
10.868	94.7571	49.7742	226.41
10.869	93.75	48.8586	222.9
10.87	91.9495	49.0417	224.335
10.871	90.7288	47.6074	223.663
10.872	91.156	46.1426	220.612
10.873	90.5762	46.5393	223.602
10.874	89.1418	46.2341	220.551
10.875	88.2263	45.3186	220.825
10.876	87.0056	44.6167	222.321
10.877	87.0056	44.0063	219.818
10.878	85.8459	44.281	222.168
10.879	85.2051	43.2129	221.1
10.88	86.6089	42.3584	220.642
10.881	86.3647	43.0603	223.907
10.882	85.7544	43.3655	221.619
10.883	84.9609	42.7246	223.022
10.884	84.1675	41.7175	225.311
10.885	84.9915	41.1987	223.236
10.886	85.022	41.8091	225.891
10.887	84.1675	42.1753	225.128
10.888	85.144	42.0532	224.03
10.889	85.9375	42.7551	227.478
10.89	85.7849	43.0603	224.121
10.891	85.2661	42.8162	225.647
10.892	84.5642	42.2058	227.142
10.893	85.2356	41.9312	224.762
10.894	84.9609	43.1213	227.844
10.895	84.259	42.9688	226.135
10.896	85.3271	42.7551	225.586
10.897	86.2732	43.2434	228.333
10.898	86.6394	43.2739	225.159
10.899	85.7544	43.4875	226.135
10.9	85.2051	42.8772	226.715
10.901	85.7849	42.2974	223.724
10.902	85.3577	43.1213	226.746
10.903	83.7097	43.3044	224.518
10.904	83.6182	43.0908	223.572
10.905	83.6182	43.396	226.715
10.906	83.8623	43.0298	223.389
10.907	83.9539	43.0908	225.037
10.908	83.7402	42.6636	226.196
10.909	85.022	42.0837	223.633
10.91	84.7168	43.6401	226.501
10.911	83.4351	43.7622	224.67
10.912	84.0149	43.6401	223.663
10.913	82.7942	43.9758	226.654
10.914	82.9773	44.0674	223.907
10.915	82.8552	44.1895	224.731
10.916	83.0994	43.7012	225.677
10.917	84.7473	43.2129	223.877
10.918	86.1206	44.281	227.356
10.919	86.0596	44.8303	225.037
10.92	86.8835	44.7998	224.304
10.921	86.1816	44.8608	226.898
10.922	85.5408	45.3491	223.145
10.923	84.6558	45.3186	225.067
10.924	83.6182	44.6472	224.609
10.925	85.1746	44.3115	223.083
10.926	85.9985	45.4407	226.929
10.927	85.968	45.7764	224.426
10.928	86.853	45.8374	225.586
10.929	87.2192	45.8069	228.516
10.93	87.677	45.929	224.884
10.931	87.1582	46.6919	228.607
10.932	86.2732	46.3562	228.119
10.933	87.9211	45.9595	226.532
10.934	88.8062	47.2107	230.835
10.935	88.8062	47.5464	227.631
10.936	89.1724	47.7905	228.455
10.937	89.0198	47.4548	231.201
10.938	90.3931	47.3938	228.058
10.939	90.271	47.6685	231.476
10.94	89.4775	47.5769	230.438
10.941	90.4846	47.2107	229.279
10.942	90.8203	48.3398	232.269
10.943	90.8203	48.4314	228.516
10.944	90.6067	48.3398	229.248
10.945	90.0269	48.3093	230.804
10.946	91.217	47.8821	228.119
10.947	91.156	48.3704	231.079
10.948	90.2405	48.0957	230.011
10.949	90.9119	47.4854	229.065
10.95	91.5527	47.821	232.483
10.951	91.7664	47.5769	229.614
10.952	91.7053	48.0957	230.621
10.953	91.3696	47.9126	231.293
10.954	92.1936	47.3328	228.18
10.955	91.7664	48.1567	231.323
10.956	91.0034	48.1262	229.248
10.957	91.98	47.8821	228.394
10.958	92.1936	49.1028	230.896
10.959	92.4988	48.7671	227.234
10.96	92.2546	48.7061	228.455
10.961	92.2546	47.8516	229.095
10.962	93.9026	47.5769	227.112
10.963	93.7195	49.0112	230.286
10.964	92.6208	49.0112	227.539
10.965	92.6819	48.584	226.807
10.966	92.4988	49.2554	229.828
10.967	92.2241	49.408	225.861
10.968	91.7358	49.9573	228.577
10.969	91.5527	49.1943	229.004
10.97	93.8416	48.4009	227.875
10.971	94.1467	49.53	232.025
10.972	94.635	50.0183	230.042
10.973	95.3674	49.9268	230.286
10.974	95.2454	50.1709	233.551
10.975	94.6655	50.6287	230.011
10.976	93.9941	51.239	232.239
10.977	93.4143	50.9338	232.422
10.978	94.8181	50.9644	230.164
10.979	95.8862	51.9104	233.856
10.98	95.4895	52.3376	231.049
10.981	96.8018	51.8188	232.208
10.982	97.6563	52.1851	234.741
10.983	98.6633	51.9104	231.323
10.984	97.7478	52.6733	233.917
10.985	96.2524	52.124	233.612
10.986	97.2595	51.5747	231.903
10.987	97.1069	52.8564	234.741
10.988	96.6492	53.3142	231.018
10.989	96.4661	52.4292	231.628
10.99	96.7712	51.6663	234.161
10.991	98.4192	51.0864	231.476
10.992	98.7244	52.0325	234.1
10.993	98.2056	51.6052	233.398
10.994	98.5107	50.5981	231.598
10.995	98.2361	51.6968	234.802
10.996	97.9309	51.5747	231.201
10.997	97.0459	51.3916	231.354
10.998	96.4966	51.3916	233.063
10.999	97.4121	51.3916	229.401
11	97.6868	51.8494	232.239
11.001	97.9309	51.178	231.262
11.002	99.823	50.6897	230.286
11.003	100.067	51.8799	233.49
11.004	99.3958	52.2461	230.652
11.005	98.5413	51.5747	231.781
11.006	97.5952	50.8423	232.3
11.007	97.8394	50.7202	229.553
11.008	97.8394	52.0325	232.239
11.009	97.1985	52.1545	230.591
11.01	97.9309	51.5747	229.828
11.011	98.175	51.239	233.551
11.012	98.114	51.1169	230.743
11.013	98.0835	51.3611	233.124
11.014	97.4121	50.9338	234.009
11.015	98.5413	50.8728	231.079
11.016	97.9614	51.9104	234.344
11.017	97.2595	51.7273	231.659
11.018	98.175	50.8728	231.171
11.019	98.175	51.4221	234.222
11.02	98.2056	51.7273	230.56
11.021	97.8088	52.1545	232.727
11.022	97.3816	51.3306	232.88
11.023	98.6328	50.8728	230.621
11.024	98.5107	51.5747	234.314
11.025	97.5037	51.239	231.293
11.026	98.0835	51.2085	231.75
11.027	98.2666	51.3611	233.978
11.028	98.7549	51.4221	229.919
11.029	97.9309	51.5442	232.422
11.03	96.9849	51.2085	232.208
11.031	97.8394	50.415	230.469
11.032	97.5952	51.2695	234.619
11.033	96.6797	50.8118	232.269
11.034	96.8628	50.0183	233.002
11.035	96.7407	50.3845	236.053
11.036	97.8699	50.5066	232.269
11.037	97.5037	50.5371	235.016
11.038	96.9238	49.8962	234.406
11.039	97.9004	49.5605	233.551
11.04	97.4121	50.4761	236.389
11.041	96.4355	49.8047	233.643
11.042	95.7642	49.1028	234.375
11.043	95.2148	49.0723	236.267
11.044	95.52	49.6216	232.971
11.045	95.8252	49.8657	236.42
11.046	95.1538	48.3398	234.955
11.047	96.9849	47.5464	234.009
11.048	96.6797	48.7061	236.664
11.049	95.9473	48.4009	234.283
11.05	94.7571	47.9736	235.107
11.051	93.1091	47.2717	235.748
11.052	92.804	46.936	232.941
11.053	91.7664	47.5464	235.535
11.054	90.9424	46.6919	234.039
11.055	92.5903	45.7764	233.582
11.056	93.0176	46.4783	236.694
11.057	92.5903	46.8445	233.978
11.058	92.0715	46.2036	235.931
11.059	91.7053	45.2881	237.152
11.06	92.0715	45.3491	235.168
11.061	91.156	46.4172	238.281
11.062	89.3555	46.0205	235.84
11.063	90.271	45.4102	235.596
11.064	91.4612	46.1731	238.068
11.065	91.6138	46.6003	234.406
11.066	92.041	46.4172	235.992
11.067	91.5527	45.7458	236.328
11.068	92.7429	45.0439	234.314
11.069	92.1631	45.8679	237.03
11.07	90.7898	46.0205	234.741
11.071	90.5762	45.4102	233.856
11.072	90.271	46.0205	236.359
11.073	90.1184	46.7529	232.758
11.074	90.0574	47.0276	233.734
11.075	89.8132	45.8984	234.558
11.076	91.4612	44.8303	232.91
11.077	92.1631	46.1731	236.786
11.078	91.98	46.2952	234.802
11.079	92.2546	45.5322	235.046
11.08	92.1326	46.2036	237.64
11.081	91.5527	46.5698	234.314
11.082	91.3086	47.1497	236.176
11.083	91.156	46.9055	235.657
11.084	92.8955	46.2952	233.368
11.085	93.0786	47.1191	236.298
11.086	93.0786	47.1191	233.734
11.087	94.5129	46.814	234.375
11.088	95.0012	47.1802	237.061
11.089	95.3674	47.4854	233.521
11.09	95.1843	48.0652	236.115
11.091	93.75	47.5464	234.894
11.092	94.9707	47.2717	233.337
11.093	95.0928	48.4924	236.267
11.094	95.1538	48.7976	233.063
11.095	95.9473	48.6145	234.497
11.096	96.2524	48.1262	237
11.097	96.8323	47.821	234.467
11.098	96.6797	48.645	238.739
11.099	96.0693	48.6755	238.159
11.1	97.2595	48.1567	236.938
11.101	97.5342	49.2859	240.479
11.102	97.0764	49.4995	236.755
11.103	97.6563	49.3469	237.915
11.104	97.8394	49.2554	239.594
11.105	98.6328	49.408	236.389
11.106	98.3887	49.9573	239.685
11.107	97.4426	49.5605	238.098
11.108	98.999	49.408	236.908
11.109	98.999	50.5981	240.234
11.11	98.7549	50.6592	236.511
11.111	98.5413	50.1404	237.762
11.112	98.3276	49.3774	239.075
11.113	99.4568	49.469	235.413
11.114	99.1516	50.5981	238.464
11.115	98.114	50.5981	236.664
11.116	98.8159	49.8962	236.206
11.117	99.1211	50.6287	239.685
11.118	98.8464	50.5371	236.237
11.119	98.8464	50.5066	238.251
11.12	98.3582	49.7437	238.739
11.121	99.3652	49.4995	235.87
11.122	99.7009	50.0183	239.502
11.123	98.938	49.8657	236.755
11.124	100.22	49.5605	236.633
11.125	100.25	50.7507	239.655
11.126	100.067	51.2085	235.809
11.127	99.9451	50.9338	236.725
11.128	98.9075	50.5066	237.244
11.129	100.311	50.4456	234.68
11.13	100.616	50.9644	237.518
11.131	100.525	50.9338	235.413
11.132	101.776	50.4456	235.107
11.133	101.715	50.4456	238.19
11.134	101.227	50.8728	234.406
11.135	100.22	51.3916	236.542
11.136	99.1516	50.5676	236.42
11.137	99.4873	49.8962	233.765
11.138	99.5789	49.8657	237.396
11.139	98.877	50.1404	234.131
11.14	100.403	49.469	235.077
11.141	100.342	49.8962	237.671
11.142	101.257	50.1709	234.528
11.143	100.372	50.1709	237.213
11.144	99.6094	49.53	237.488
11.145	100.433	49.1943	235.84
11.146	100.403	50.2319	239.746
11.147	99.4263	50.7813	236.328
11.148	100.433	50.415	236.877
11.149	100.83	50.6287	238.983
11.15	102.142	50.7813	235.565
11.151	101.898	51.3	238.953
11.152	101.135	50.8118	238.434
11.153	102.356	49.9573	237.305
11.154	102.325	50.5981	241.364
11.155	101.41	50.9033	237.823
11.156	101.349	50.7813	239.075
11.157	101.166	51.1475	240.601
11.158	101.898	51.2695	237.122
11.159	101.715	51.5747	240.082
11.16	101.105	50.2625	238.953
11.161	102.448	49.7437	238.861
11.162	103.088	50.9033	242.279
11.163	102.6	51.0864	239.502
11.164	102.478	50.8118	240.784
11.165	101.471	50.5676	242.31
11.166	102.081	50.6897	239.197
11.167	101.99	51.8799	241.608
11.168	101.654	51.1475	240.021
11.169	103.241	49.8352	239.166
11.17	103.363	50.9033	242.31
11.171	103.516	51.5442	239.197
11.172	103.271	51.4221	240.57
11.173	102.936	50.9033	241.516
11.174	103.333	50.7813	238.098
11.175	102.844	50.7813	241.486
11.176	101.807	50.293	238.983
11.177	103.241	50.293	238.068
11.178	103.76	51.3306	239.929
11.179	103.363	51.3	236.084
11.18	103.394	50.5981	238.159
11.181	102.234	50.0488	238.739
11.182	102.722	49.3774	236.725
11.183	102.081	50.2319	240.692
11.184	101.288	49.8657	238.678
11.185	102.325	49.7131	238.22
11.186	103.241	50.354	240.936
11.187	103.546	50.5981	236.694
11.188	103.699	50.8118	238.708
11.189	103.21	50.5066	238.892
11.19	104.492	49.9268	236.511
11.191	103.729	50.415	240.234
11.192	102.295	50.5981	237.274
11.193	102.814	49.7437	237.213
11.194	102.814	50.2014	240.295
11.195	103.302	50.7813	236.633
11.196	103.424	51.0864	238.373
11.197	103.149	50.1709	237.213
11.198	104.767	49.3774	235.199
11.199	104.645	50.0793	239.075
11.2	103.302	50.5981	235.565
11.201	103.18	50.2319	236.725
11.202	102.081	50.0488	238.159
11.203	102.386	49.5605	235.474
11.204	101.99	50.1404	238.159
11.205	102.142	49.5605	238.068
11.206	104.004	49.1028	236.115
11.207	104.218	49.6216	239.96
11.208	103.882	49.469	236.572
11.209	104.187	49.1028	237.549
11.21	103.088	48.9807	239.777
11.211	103.21	49.0417	236.328
11.212	102.203	49.4385	238.586
11.213	101.44	48.3704	237.488
11.214	102.936	48.0652	236.053
11.215	103.729	49.0723	238.403
11.216	103.851	49.2554	234.833
11.217	104.431	48.5229	235.992
11.218	104.309	47.6379	237.213
11.219	104.492	47.6379	234.955
11.22	103.546	48.6145	237.122
11.221	101.898	48.1262	235.474
11.222	101.868	47.3328	234.741
11.223	101.959	47.7295	237.793
11.224	101.99	47.7905	234.589
11.225	102.875	47.4548	236.664
11.226	103.058	47.3633	237.579
11.227	104.858	47.3328	235.321
11.228	104.797	47.821	238.464
11.229	103.668	47.2717	237.122
11.23	104.065	46.6614	236.603
11.231	103.607	47.1191	239.594
11.232	102.936	47.5159	236.053
11.233	102.814	47.8516	237.335
11.234	102.936	47.4243	236.786
11.235	104.675	47.1497	233.704
11.236	105.164	47.9126	236.755
11.237	104.279	47.3633	234.253
11.238	105.438	46.5698	234.039
11.239	104.98	47.1497	236.603
11.24	104.523	47.2107	233.246
11.241	103.394	47.7295	234.894
11.242	102.234	47.6074	234.894
11.243	102.875	47.1191	232.147
11.244	102.814	47.3633	235.413
11.245	102.539	46.7834	232.544
11.246	104.248	46.3562	233.215
11.247	105.286	46.2341	236.755
11.248	105.194	46.6309	233.246
11.249	104.797	46.9971	235.138
11.25	103.363	46.8445	235.138
11.251	103.638	46.1426	232.422
11.252	102.478	46.875	235.382
11.253	101.685	46.2952	232.574
11.254	102.478	45.8679	231.995
11.255	103.333	46.4478	234.772
11.256	104.218	46.814	230.804
11.257	104.462	47.2107	233.124
11.258	103.76	46.7834	233.185
11.259	105.103	45.5933	231.842
11.26	104.34	46.4172	235.138
11.261	102.905	46.9971	231.537
11.262	103.027	46.5698	232.239
11.263	102.875	46.6309	233.826
11.264	103.912	47.0886	230.713
11.265	103.76	47.6685	233.856
11.266	103.363	46.936	233.276
11.267	104.828	46.0205	232.574
11.268	105.408	46.4478	237.457
11.269	104.98	46.936	234.039
11.27	104.889	47.4243	235.077
11.271	104.645	46.875	236.542
11.272	105.591	46.6309	233.032
11.273	104.919	47.5464	235.504
11.274	103.851	47.5159	234.009
11.275	105.713	46.7834	232.605
11.276	106.293	47.5159	235.87
11.277	106.14	47.7905	232.483
11.278	106.201	47.8516	234.192
11.279	105.682	47.5769	235.504
11.28	106.812	47.2412	232.178
11.281	106.323	48.1567	235.138
11.282	105.408	48.0347	232.635
11.283	106.415	47.1497	232.025
11.284	106.537	47.5769	234.924
11.285	106.598	48.0042	231.659
11.286	106.567	48.5535	233.215
11.287	105.896	48.0042	234.406
11.288	107.117	47.0276	232.025
11.289	106.781	47.6379	235.352
11.29	105.804	47.2717	233.643
11.291	107.086	46.9055	232.452
11.292	108.154	47.6379	235.413
11.293	107.605	47.8516	231.415
11.294	107.605	48.0652	232.971
11.295	107.147	48.1262	233.307
11.296	108.246	48.1262	230.469
11.297	107.697	48.6755	233.368
11.298	106.598	47.9736	231.049
11.299	107.91	46.9666	231.537
11.3	108.917	47.9126	234.283
11.301	109.68	48.7671	230.56
11.302	109.497	48.9807	232.178
11.303	108.795	47.9736	231.598
11.304	110.352	47.5769	229.736
11.305	109.68	48.7976	232.88
11.306	107.88	48.7976	229.553
11.307	108.032	47.7905	230.896
11.308	108.154	48.2178	233.215
11.309	109.161	48.5535	230.164
11.31	109.924	48.0347	233.032
11.311	110.016	47.6379	232.635
11.312	111.877	47.8516	231.232
11.313	111.908	49.53	234.741
11.314	111.176	48.9197	230.865
11.315	111.206	48.2483	231.598
11.316	110.229	49.0112	233.551
11.317	110.779	49.3774	229.797
11.318	110.291	49.5605	233.154
11.319	110.352	49.1638	231.873
11.32	112.701	48.5535	230.377
11.321	114.105	49.4385	233.978
11.322	114.014	49.6521	230.743
11.323	114.075	49.1943	231.995
11.324	113.312	49.1638	233.246
11.325	112.823	49.5911	229.767
11.326	111.694	50.354	232.208
11.327	110.535	50.0793	230.408
11.328	111.572	49.0112	229.492
11.329	112.152	49.0112	232.819
11.33	112.122	49.3774	230.164
11.331	113.312	49.2554	232.025
11.332	113.892	49.2554	233.795
11.333	113.739	49.2859	230.011
11.334	112.762	49.9268	232.727
11.335	111.084	49.7131	231.567
11.336	111.572	48.8586	229.767
11.337	111.084	49.8047	233.368
11.338	110.992	49.5605	229.675
11.339	112.122	49.1333	231.201
11.34	112.457	48.8892	233.185
11.341	113.708	49.1943	230.469
11.342	113.22	50.2014	233.368
11.343	111.359	50.0488	231.11
11.344	111.755	48.9197	230.377
11.345	111.084	48.7366	233.154
11.346	110.321	48.8892	229.309
11.347	109.711	49.0417	230.347
11.348	109.283	48.2178	230.957
11.349	109.772	47.699	227.997
11.35	108.917	48.0652	231.75
11.351	107.544	47.0581	229.431
11.352	107.788	46.4783	229.431
11.353	107.513	47.3022	232.269
11.354	107.391	47.5769	228.851
11.355	106.506	47.1191	230.713
11.356	106.018	45.4407	231.689
11.357	107.391	45.2271	230.133
11.358	107.208	46.4478	233.978
11.359	106.354	46.7224	230.988
11.36	106.964	45.8984	231.445
11.361	106.873	45.5933	233.673
11.362	106.75	45.99	230.133
11.363	106.11	46.5088	232.483
11.364	105.469	45.9595	231.476
11.365	106.781	45.105	229.34
11.366	106.415	45.0134	232.544
11.367	105.286	44.4031	229.767
11.368	105.072	44.342	230.469
11.369	104.37	44.7083	232.056
11.37	103.973	44.7693	228.851
11.371	102.905	44.9829	230.896
11.372	101.868	44.1589	230.408
11.373	103.088	43.2129	228.424
11.374	103.699	43.5791	232.025
11.375	102.539	42.8467	229.767
11.376	102.753	42.45	230.865
11.377	102.509	43.2434	232.88
11.378	102.661	42.9688	229.645
11.379	101.074	43.457	231.689
11.38	99.6704	42.2058	230.316
11.381	100.128	41.626	228.912
11.382	100.372	42.9382	231.75
11.383	99.884	42.6331	228.241
11.384	99.884	41.8396	228.607
11.385	99.4263	41.4429	229.919
11.386	99.9146	41.7175	227.478
11.387	98.6023	42.2058	230.255
11.388	96.9238	41.5344	228.18
11.389	97.0154	41.1987	227.386
11.39	96.5576	41.5955	230.133
11.391	96.5576	41.4124	226.776
11.392	96.8323	41.4734	228.271
11.393	96.283	41.1377	229.095
11.394	96.9543	41.1072	227.386
11.395	96.7712	41.4429	231.079
11.396	96.1304	40.9851	229.492
11.397	96.8018	40.3442	229.065
11.398	96.344	40.8325	231.689
11.399	95.459	41.0461	228.516
11.4	95.0623	40.8936	230.286
11.401	94.8181	41.2598	230.652
11.402	95.459	41.1377	227.386
11.403	95.0623	41.687	229.919
11.404	94.2688	41.3208	228.088
11.405	95.0928	40.7715	227.753
11.406	95.5811	40.9241	230.896
11.407	95.4285	40.802	227.295
11.408	94.4824	41.2292	229.279
11.409	93.9331	41.0461	229.462
11.41	94.6045	41.0767	226.898
11.411	94.3909	42.0837	229.553
11.412	93.2007	42.2363	227.02
11.413	93.5364	41.3208	227.173
11.414	94.4519	40.6799	230.255
11.415	95.0317	40.6799	227.722
11.416	95.3674	41.7786	230.133
11.417	95.8252	41.4429	230.774
11.418	96.5881	40.802	228.18
11.419	96.0999	41.5649	231.628
11.42	94.9097	40.8936	229.187
11.421	95.4285	40.9851	228.607
11.422	95.3064	41.687	231.262
11.423	94.7571	42.4805	227.173
11.424	95.1538	42.0227	229.492
11.425	95.4895	40.863	229.431
11.426	96.6187	41.626	227.325
11.427	96.2524	42.45	230.286
11.428	95.4285	41.626	227.509
11.429	95.9473	40.3748	228.027
11.43	95.3369	40.5273	229.889
11.431	95.4285	41.2598	225.83
11.432	94.4824	42.2058	228.18
11.433	93.3533	41.7786	226.776
11.434	93.9026	41.4124	225.067
11.435	94.0247	41.2292	229.065
11.436	93.6584	40.7104	226.074
11.437	93.6279	39.8254	227.936
11.438	93.6584	40.2527	230.591
11.439	95.1843	41.1682	227.356
11.44	95.2148	41.9006	229.98
11.441	94.3604	41.3513	228.241
11.442	95.2759	40.4053	226.776
11.443	94.8181	41.1072	230.804
11.444	94.1467	41.5955	226.929
11.445	94.0552	41.626	228.333
11.446	93.5669	41.3208	229.309
11.447	95.3369	41.5649	225.952
11.448	94.7266	42.6331	229.523
11.449	94.5435	42.1753	227.905
11.45	95.4895	41.3208	227.234
11.451	95.9473	41.5649	230.53
11.452	95.2759	41.8701	227.325
11.453	95.1538	42.572	229.034
11.454	94.1467	42.9382	229.736
11.455	94.9707	42.7551	226.318
11.456	94.6045	43.0298	229.736
11.457	93.689	42.2363	228.455
11.458	94.8486	41.9617	228.271
11.459	96.1914	42.1753	231.842
11.46	96.3135	42.5415	227.814
11.461	96.4966	42.8467	229.553
11.462	96.0083	42.6941	230.469
11.463	96.8323	42.7551	227.631
11.464	96.1304	43.7012	230.56
11.465	94.9707	43.1824	227.783
11.466	95.5811	42.3279	226.929
11.467	95.9167	42.9993	230.286
11.468	96.5576	43.4875	226.288
11.469	96.8323	43.6707	228.424
11.47	96.7102	43.6096	228.516
11.471	98.053	43.1824	226.196
11.472	97.9309	43.5791	229.919
11.473	97.0154	43.3655	226.807
11.474	97.4121	43.0298	226.654
11.475	97.0764	43.7317	228.607
11.476	96.7102	44.2505	225.037
11.477	96.1609	44.3726	227.57
11.478	95.6726	43.6096	227.6
11.479	97.229	43.3044	226.227
11.48	97.9614	44.22	230.103
11.481	97.4426	44.1284	227.142
11.482	98.1445	43.6096	228.027
11.483	98.5413	43.7622	230.469
11.484	98.8464	43.9453	226.929
11.485	98.0225	45.4102	229.401
11.486	96.8628	45.2881	228.119
11.487	98.0225	44.3726	226.227
11.488	97.8088	45.166	229.553
11.489	97.6563	45.0134	226.593
11.49	98.053	45.0439	227.753
11.491	99.3652	45.0439	230.072
11.492	100.83	45.1355	226.532
11.493	100.586	45.8374	229.431
11.494	99.5483	45.5933	228.119
11.495	100.189	45.3491	226.44
11.496	99.2432	46.5088	228.821
11.497	97.9309	46.2952	225.555
11.498	97.5037	45.7153	226.196
11.499	98.3276	45.2271	228.912
11.5	99.884	45.105	225.616
11.501	100.952	46.0205	229.065
11.502	100.952	45.8679	228.271
11.503	101.807	45.6543	226.868
11.504	101.685	46.4172	229.858
11.505	100.464	45.7458	226.654
11.506	99.5178	45.6543	227.417
11.507	99.3652	45.8374	229.95
11.508	100.342	45.99	226.318
11.509	100.647	46.9971	229.279
11.51	100.83	46.875	227.539
11.511	103.363	45.5627	226.746
11.512	103.943	46.3867	230.286
11.513	102.844	47.3328	226.868
11.514	102.173	47.1497	228.18
11.515	101.563	46.2341	228.21
11.516	102.081	46.2952	225.464
11.517	101.837	47.5464	228.546
11.518	100.8	47.3328	225.983
11.519	101.532	46.2646	225.586
11.52	102.386	46.7224	229.553
11.521	102.478	46.5698	226.349
11.522	102.661	46.4478	229.126
11.523	101.837	47.0886	229.248
11.524	102.905	46.6003	226.166
11.525	102.081	47.1191	229.34
11.526	100.647	46.5698	226.593
11.527	101.654	45.8374	227.112
11.528	102.234	46.3257	230.011
11.529	102.844	46.7224	226.166
11.53	102.722	47.3328	228.271
11.531	101.715	47.3022	227.966
11.532	102.875	46.875	225.83
11.533	102.386	47.6074	228.699
11.534	101.318	47.5159	225.708
11.535	101.196	46.4172	225.861
11.536	101.624	46.1121	228.455
11.537	102.631	46.2952	225.281
11.538	102.905	47.5159	227.875
11.539	102.173	47.9431	227.203
11.54	102.6	47.6685	225.342
11.541	101.929	47.7295	229.065
11.542	100.769	47.2107	226.44
11.543	101.227	46.5088	227.234
11.544	101.654	47.1497	229.614
11.545	102.448	47.1191	225.891
11.546	103.424	47.3938	229.248
11.547	103.516	47.5464	228.729
11.548	105.347	47.4548	227.142
11.549	104.828	48.2483	230.408
11.55	103.394	48.1873	227.448
11.551	102.844	47.6074	227.905
11.552	102.539	47.8516	229.736
11.553	103.149	47.8821	225.922
11.554	103.699	48.7671	228.516
11.555	103.882	48.645	227.509
11.556	106.384	47.9126	226.532
11.557	107.025	48.2178	229.431
11.558	106.354	48.4009	226.166
11.559	105.438	48.7366	227.295
11.56	104.248	49.1333	228.088
11.561	104.279	48.4314	225.159
11.562	103.76	48.8586	228.607
11.563	102.966	48.0652	226.746
11.564	104.523	47.0886	226.807
11.565	105.865	48.4619	230.591
11.566	106.842	49.1943	227.325
11.567	107.147	49.1333	228.729
11.568	106.842	49.0723	229.706
11.569	107.544	48.2788	226.807
11.57	106.842	49.2859	229.828
11.571	105.469	49.408	227.722
11.572	105.865	49.0723	226.959
11.573	106.293	49.5605	229.706
11.574	106.598	49.7437	226.105
11.575	107.056	49.8657	228.363
11.576	107.391	50.2014	229.034
11.577	109.528	49.5911	226.288
11.578	109.192	50.5981	229.34
11.579	108.093	50.4456	226.593
11.58	108.032	49.8657	226.41
11.581	107.849	50.5066	229.523
11.582	107.208	50.9949	226.044
11.583	106.781	50.8118	228.577
11.584	106.659	50.2319	229.523
11.585	108.704	50.0793	227.203
11.586	109.863	51.0559	230.804
11.587	109.68	51.3611	228.241
11.588	110.504	50.7507	227.753
11.589	110.077	51.3	230.927
11.59	109.68	51.0864	226.959
11.591	109.131	51.2695	229.431
11.592	108.734	51.5442	229.645
11.593	109.65	51.0559	227.081
11.594	109.833	51.8799	230.438
11.595	109.711	52.3376	227.631
11.596	111.603	51.6052	227.539
11.597	112	52.1545	230.011
11.598	112.488	52.1851	226.715
11.599	111.542	52.6428	229.126
11.6	110.657	52.1851	228.79
11.601	111.237	51.5747	226.807
11.602	110.931	52.7649	229.889
11.603	109.924	52.887	226.746
11.604	110.657	52.2461	227.936
11.605	111.633	52.0935	230.164
11.606	112.488	51.9104	226.868
11.607	112.762	52.9785	230.133
11.608	111.877	52.3682	228.668
11.609	113.007	51.7578	227.509
11.61	112.305	52.3987	230.652
11.611	111.664	51.7578	227.142
11.612	111.176	51.4832	228.485
11.613	111.389	51.5137	230.194
11.614	112.366	51.5747	226.41
11.615	112.152	52.7344	229.156
11.616	111.267	51.7883	226.868
11.617	112	50.7813	225.647
11.618	111.603	51.6052	228.943
11.619	111.084	51.3611	225.159
11.62	110.413	50.7813	226.471
11.621	110.046	50.2625	227.57
11.622	110.809	50.0183	224.609
11.623	110.229	51.5137	227.478
11.624	109.406	51.0864	224.701
11.625	108.917	50.1709	224.762
11.626	108.612	49.9268	227.417
11.627	108.185	49.3774	224.67
11.628	108.063	49.2554	226.379
11.629	107.727	49.4995	227.722
11.63	108.551	49.2859	224.548
11.631	108.063	49.9878	227.753
11.632	107.33	49.0417	225.739
11.633	107.117	47.6379	224.945
11.634	106.628	47.9736	228.302
11.635	105.133	48.1262	224.701
11.636	104.523	48.2178	226.227
11.637	104.095	47.5464	225.952
11.638	105.408	47.1802	223.724
11.639	105.621	48.2788	226.563
11.64	105.103	47.8821	224.121
11.641	105.286	46.7224	224.548
11.642	105.042	46.814	227.02
11.643	104.065	46.7834	223.907
11.644	103.394	47.5464	226.196
11.645	102.753	47.1497	226.379
11.646	103.394	46.4783	224.335
11.647	103.363	47.5769	227.386
11.648	103.058	47.1802	225.433
11.649	104.095	46.2341	225.769
11.65	104.553	46.4783	228.455
11.651	104.462	46.1731	225.22
11.652	103.76	46.6003	227.57
11.653	102.325	46.1426	226.959
11.654	102.875	45.2881	224.976
11.655	101.837	45.7764	227.448
11.656	99.9756	44.7998	223.785
11.657	98.3276	43.3044	223.175
11.658	97.3511	42.3584	224.304
11.659	97.4426	41.8396	219.879
11.66	96.4966	42.2363	221.222
11.661	94.2688	41.748	219.727
11.662	94.2078	40.4053	217.133
11.663	92.865	40.4663	219.635
11.664	91.4307	40.0696	216.461
11.665	90.5457	39.5813	217.468
11.666	90.0269	39.3066	219.879
11.667	90.1184	39.2456	217.133
11.668	90.0269	39.3066	219.421
11.669	89.2944	38.7878	220.032
11.67	89.7522	37.8113	219.177
11.671	89.5996	38.6047	222.778
11.672	88.8672	38.7268	220.428
11.673	88.562	38.3606	220.551
11.674	88.8062	38.6047	222.443
11.675	89.5386	39.0625	219.116
11.676	89.5996	40.0085	221.741
11.677	89.2029	39.7949	221.771
11.678	89.6606	38.5132	220.154
11.679	90.1489	39.4287	224.487
11.68	90.0574	39.7644	222.015
11.681	89.8132	39.6118	223.694
11.682	90.21	39.8254	224.945
11.683	90.9729	39.6118	222.198
11.684	91.4917	40.863	224.457
11.685	90.9729	40.6494	222.015
11.686	91.7969	40.6189	220.673
11.687	91.7053	41.3208	222.595
11.688	91.4612	40.8936	219.818
11.689	90.6982	40.5884	221.588
11.69	90.4846	39.7034	223.785
11.691	91.8274	39.3982	222.076
11.692	92.9565	40.6799	225.464
11.693	92.3157	41.3208	223.053
11.694	93.2312	40.741	221.71
11.695	93.811	40.6494	224.609
11.696	94.0857	40.3137	221.1
11.697	93.4448	41.0156	222.137
11.698	93.5364	40.9851	222.717
11.699	94.4519	40.5273	219.635
11.7	94.1467	41.0461	222.9
11.701	93.8721	41.0461	220.734
11.702	94.2688	40.741	220.612
11.703	94.635	41.0461	222.717
11.704	95.3369	41.1987	219.025
11.705	96.1609	41.2598	220.642
11.706	95.6726	41.4124	219.91
11.707	97.4121	41.4734	217.957
11.708	96.8323	42.8772	220.428
11.709	95.3674	42.5415	218.109
11.71	94.696	41.4429	218.811
11.711	94.7571	41.6565	222.534
11.712	94.9707	41.3208	219.177
11.713	95.7642	42.3889	222.076
11.714	95.9473	42.7551	221.619
11.715	98.1445	42.6025	219.818
11.716	99.0295	43.8843	222.626
11.717	98.4802	43.5486	220.001
11.718	98.3276	42.9993	220.398
11.719	97.5647	43.2129	223.541
11.72	97.8088	43.1213	220.001
11.721	97.1985	44.281	222.931
11.722	96.6797	44.9829	222.107
11.723	98.8159	44.4336	219.727
11.724	99.9451	45.105	223.267
11.725	100.555	45.0439	220.703
11.726	101.044	44.9829	221.161
11.727	101.288	44.7083	222.992
11.728	101.501	44.4641	219.757
11.729	101.227	45.8374	223.175
11.73	99.9451	46.3257	221.619
11.731	100.983	45.8374	220.856
11.732	101.257	45.9595	223.724
11.733	101.532	45.4407	221.283
11.734	102.112	45.4712	222.992
11.735	102.966	45.5933	225.159
11.736	103.912	45.3796	221.802
11.737	104.401	46.7224	225.311
11.738	103.088	46.5393	223.053
11.739	104.187	45.5322	222.198
11.74	103.973	46.3562	225.8
11.741	103.363	45.8679	221.619
11.742	103.149	46.1731	222.565
11.743	103.729	46.0815	223.175
11.744	105.316	45.5017	220.123
11.745	105.652	46.814	223.45
11.746	105.255	46.6614	220.947
11.747	105.896	46.1731	220.367
11.748	105.835	46.5088	223.053
11.749	105.194	46.1121	219.452
11.75	104.706	46.3257	221.069
11.751	104.37	46.5393	221.405
11.752	105.225	46.4172	218.506
11.753	105.682	47.2717	221.802
11.754	105.804	46.6614	219.879
11.755	106.567	46.1426	220.306
11.756	106.873	46.814	223.175
11.757	106.995	46.7224	220.062
11.758	107.452	47.3938	222.015
11.759	107.147	47.6379	222.595
11.76	107.91	47.0276	219.879
11.761	107.91	48.1567	223.48
11.762	107.33	48.5535	221.161
11.763	108.063	47.7905	220.825
11.764	108.154	48.3398	224.152
11.765	108.917	48.2788	221.039
11.766	109.192	49.0723	223.48
11.767	109.314	49.3469	223.846
11.768	110.84	48.7366	221.375
11.769	110.748	49.5911	224.67
11.77	109.955	49.3774	222.046
11.771	110.016	49.1333	222.107
11.772	109.467	49.8352	224.091
11.773	110.046	49.408	220.612
11.774	109.955	49.6216	223.48
11.775	109.406	49.2249	223.083
11.776	110.718	48.6145	221.741
11.777	111.511	50.2014	225.708
11.778	111.145	49.7437	221.344
11.779	110.901	48.7061	222.107
11.78	110.626	48.3704	224.365
11.781	110.84	48.3398	220.062
11.782	110.901	49.53	223.48
11.783	110.046	49.5605	221.588
11.784	111.023	48.645	219.574
11.785	111.45	49.1333	223.022
11.786	111.237	48.3704	219.421
11.787	110.626	48.4924	220.612
11.788	110.077	48.4009	221.893
11.789	110.229	47.4854	218.109
11.79	109.65	47.4243	221.283
11.791	108.307	46.9666	218.781
11.792	107.849	45.99	216.919
11.793	106.812	45.8984	219.604
11.794	104.736	45.4102	215.759
11.795	102.386	44.8608	216.278
11.796	101.471	43.457	217.56
11.797	100.8	41.7175	214.6
11.798	98.877	41.9312	216.98
11.799	96.1609	40.4968	215.179
11.8	92.4683	37.9944	213.013
11.801	88.4399	35.0037	213.379
11.802	83.3435	31.7078	207.794
11.803	79.8645	30.304	205.933
11.804	78.3386	30.3345	204.865
11.805	77.8198	30.6396	200.562
11.806	77.3315	30.7312	200.836
11.807	74.9817	30.426	199.982
11.808	74.8901	29.48	201.385
11.809	75.1648	29.6021	208.527
11.81	76.2329	29.5715	210.48
11.811	78.064	29.6021	215.424
11.812	78.6743	29.8767	219.116
11.813	80.8411	29.9988	218.781
11.814	81.6345	32.3792	222.412
11.815	81.3904	33.6914	221.924
11.816	81.604	33.5388	221.436
11.817	81.9702	34.2712	222.565
11.818	82.3059	34.5154	218.262
11.819	83.4351	35.675	219.147
11.82	83.5571	35.1257	220.612
11.821	85.144	34.5459	219.971
11.822	85.5103	35.4614	224.701
11.823	84.3201	35.3699	222.961
11.824	84.5642	35.0647	223.053
11.825	84.4421	35.2783	225.464
11.826	85.083	35.2783	221.405
11.827	84.8694	36.1328	222.26
11.828	85.083	36.438	220.612
11.829	86.3953	35.9497	216.339
11.83	87.2803	35.8582	218.75
11.831	86.4868	35.3088	215.424
11.832	86.3953	34.8206	216.064
11.833	85.7239	34.9121	218.109
11.834	85.022	34.2102	214.722
11.835	84.4727	34.4849	216.431
11.836	83.1299	34.2712	214.844
11.837	83.8928	33.844	211.365
11.838	84.7778	34.2407	213.074
11.839	84.2896	34.1187	209.015
11.84	84.1675	33.7524	208.496
11.841	84.198	33.6914	210.297
11.842	84.5642	32.6538	205.658
11.843	84.5337	33.3557	208.069
11.844	83.8928	33.2336	206.482
11.845	84.9915	32.5623	205.017
11.846	84.9304	33.3252	208.221
11.847	84.9915	33.2642	205.444
11.848	85.3271	32.9895	205.597
11.849	86.2122	33.5388	208.496
11.85	87.4634	33.844	205.505
11.851	88.4094	35.0952	209.015
11.852	87.7075	35.2783	208.344
11.853	88.4399	35.3088	206.848
11.854	88.6841	36.0718	210.419
11.855	88.0127	35.8276	207.489
11.856	87.8906	35.8276	209.747
11.857	87.6465	36.3464	211.029
11.858	88.9587	36.5601	208.74
11.859	89.9048	37.262	212.433
11.86	89.386	37.323	210.724
11.861	90.4846	37.384	211.151
11.862	90.9119	38.5132	214.691
11.863	91.3696	38.269	211.487
11.864	90.4236	38.5437	214.233
11.865	90.6067	37.9028	215.607
11.866	92.4377	37.7808	213.776
11.867	93.2922	39.2761	217.346
11.868	92.7734	39.4897	216.034
11.869	93.4448	39.0625	216.187
11.87	94.3298	39.3372	219.452
11.871	94.3298	39.1846	215.576
11.872	94.0247	39.8254	218.323
11.873	93.4143	39.3982	217.529
11.874	95.0623	38.6658	215.485
11.875	96.1914	40.1306	219.177
11.876	95.1233	40.3442	216.736
11.877	94.9707	39.4592	216.675
11.878	95.0012	39.6423	219.391
11.879	95.1843	39.7339	216.461
11.88	94.2688	40.4968	218.933
11.881	93.1702	40.0085	218.964
11.882	94.6655	39.3066	217.224
11.883	95.8862	40.3442	221.039
11.884	95.0317	40.1611	218.14
11.885	95.4285	39.7644	218.506
11.886	96.1609	39.7339	220.764
11.887	96.2219	39.4592	217.102
11.888	95.459	40.2527	219.238
11.889	94.3909	39.9475	218.506
11.89	95.8557	39.6423	216.309
11.891	96.1304	41.1072	218.933
11.892	95.459	40.6494	214.874
11.893	95.4285	39.5813	215.729
11.894	95.5505	39.6423	218.018
11.895	97.3511	39.4592	214.661
11.896	97.7478	40.6799	217.682
11.897	96.5576	40.1917	216.187
11.898	97.229	40.2222	214.935
11.899	98.1445	41.2292	218.903
11.9	97.29	41.5344	214.966
11.901	96.7102	41.2292	216.339
11.902	96.5271	40.6799	218.842
11.903	98.3887	39.8865	215.912
11.904	99.2432	41.1072	220.856
11.905	98.6938	41.5955	220.001
11.906	99.884	41.5649	218.781
11.907	100.586	42.511	223.114
11.908	99.4263	42.2058	219.574
11.909	98.5718	42.0532	221.924
11.91	98.0225	41.8396	223.297
11.911	99.1821	41.626	219.818
11.912	99.884	42.6941	223.114
11.913	99.2126	42.8467	220.795
11.914	100.708	42.1753	220.215
11.915	102.142	43.1519	223.145
11.916	102.081	42.7246	218.658
11.917	100.677	42.7856	220.062
11.918	99.3958	42.1448	220.612
11.919	100.433	41.4124	217.407
11.92	100.464	42.8467	220.154
11.921	99.3042	43.0908	216.827
11.922	99.4568	42.6331	215.942
11.923	100.555	42.4805	218.933
11.924	101.135	41.8701	215.942
11.925	101.135	42.4194	217.834
11.926	100.494	42.2974	218.658
11.927	101.654	41.5344	215.82
11.928	101.929	42.572	219.269
11.929	100.677	43.0603	216.797
11.93	100.861	42.6941	216.125
11.931	101.349	42.9993	218.536
11.932	101.746	42.7856	215.607
11.933	101.715	43.396	217.59
11.934	101.685	42.511	218.048
11.935	103.973	41.9006	216.064
11.936	104.431	43.4265	220.001
11.937	103.241	43.5181	216.888
11.938	103.241	42.3889	217.682
11.939	102.814	41.8091	220.184
11.94	102.875	41.7175	217.102
11.941	101.532	42.4194	219.666
11.942	100.281	41.9617	219.025
11.943	100.555	41.687	217.285
11.944	101.349	41.6565	221.466
11.945	99.762	41.0156	218.75
11.946	99.4263	40.6494	220.551
11.947	99.3958	40.741	223.389
11.948	100.067	40.4968	219.788
11.949	99.3042	40.8325	223.602
11.95	97.3816	40.0696	223.083
11.951	98.8464	40.1001	222.351
11.952	99.2432	41.687	226.074
11.953	98.175	41.6565	222.961
11.954	97.5037	41.2903	224.854
11.955	97.4731	41.0767	227.142
11.956	99.2432	40.7104	223.969
11.957	99.8535	41.9617	227.692
11.958	98.5107	42.4805	226.288
11.959	99.4263	41.7175	225.433
11.96	100.037	41.9617	228.546
11.961	99.0295	42.0837	224.915
11.962	98.053	42.1143	226.44
11.963	96.7407	42.3279	227.325
11.964	97.8699	41.6565	224.548
11.965	97.9614	42.6331	227.631
11.966	97.1375	42.0532	225.891
11.967	98.5718	41.5955	225.311
11.968	99.9146	42.3584	228.668
11.969	99.7009	42.2363	225.281
11.97	98.5107	42.3584	226.166
11.971	98.114	41.7175	227.753
11.972	99.2432	41.1987	224.03
11.973	99.8535	42.4805	227.356
11.974	98.7244	42.6025	224.731
11.975	99.5178	42.0837	223.541
11.976	100.922	42.1143	226.379
11.977	101.471	41.9617	222.778
11.978	101.807	42.3889	224.487
11.979	101.837	41.626	224.823
11.98	103.21	40.8325	221.588
11.981	103.699	41.4734	224.854
11.982	102.478	41.4734	222.076
11.983	102.539	41.5955	221.252
11.984	103.302	41.9312	223.236
11.985	103.79	41.4429	219.421
11.986	102.6	41.8091	221.527
11.987	102.203	40.9241	221.68
11.988	104.401	40.5273	220.215
11.989	106.049	41.5955	223.999
11.99	104.431	41.5649	221.497
11.991	103.912	40.802	222.26
11.992	104.614	40.9546	225.586
11.993	105.042	41.4429	221.741
11.994	103.516	42.2974	224.487
11.995	101.959	42.4194	223.969
11.996	103.455	41.9006	222.534
11.997	104.553	42.6941	225.983
11.998	103.668	42.6941	223.328
11.999	103.363	42.572	224.731
12	104.034	42.511	227.173
12.001	104.706	42.1143	224.396
12.002	103.119	43.335	227.142
12.003	101.685	43.2739	226.288
12.004	102.02	43.0298	224.976
12.005	102.142	44.1284	227.936
12.006	100.464	44.281	225.25
12.007	100.372	43.8232	226.44
12.008	101.471	43.2434	228.851
12.009	102.325	43.0603	226.593
12.01	102.478	44.22	230.042
12.011	101.685	43.457	230.042
12.012	102.997	42.6331	229.187
12.013	102.631	43.5181	232.666
12.014	101.166	43.8232	229.431
12.015	100.067	43.8843	229.462
12.016	100.464	43.4875	231.14
12.017	101.593	42.6941	227.478
12.018	101.898	43.6707	229.706
12.019	101.624	43.2129	228.668
12.02	103.119	42.1753	228.027
12.021	103.485	42.4805	230.591
12.022	102.6	42.0532	227.783
12.023	101.288	41.8091	228.851
12.024	100.128	41.4429	229.523
12.025	101.013	40.802	226.593
12.026	100.708	42.4194	229.156
12.027	99.5789	42.3889	227.203
12.028	100.372	41.7175	226.929
12.029	101.746	41.4429	230.194
12.03	101.288	40.741	227.6
12.031	100.098	40.6494	231.079
12.032	99.5178	40.741	232.208
12.033	101.074	40.6189	229.736
12.034	100.8	41.6565	232.819
12.035	98.7549	41.3513	230.225
12.036	98.4802	40.9851	230.469
12.037	99.4263	41.3818	233.307
12.038	100.25	41.4124	229.523
12.039	99.2432	41.748	231.842
12.04	98.0835	41.2292	231.842
12.041	99.7009	40.5884	230.225
12.042	99.762	41.7786	233.429
12.043	98.2056	42.0532	230.957
12.044	97.1069	41.9312	231.262
12.045	96.8018	41.7786	233.032
12.046	97.5647	41.1987	229.828
12.047	97.0154	41.748	231.903
12.048	96.1304	42.3584	230.835
12.049	98.5718	41.748	228.943
12.05	98.7854	42.4805	231.995
12.051	97.5952	42.0837	229.767
12.052	96.7712	41.2292	230.804
12.053	97.4426	41.1072	233.124
12.054	97.2595	40.863	229.98
12.055	97.0459	41.7786	232.025
12.056	96.3135	41.748	230.682
12.057	98.3582	40.8936	228.76
12.058	99.6399	41.8396	231.506
12.059	99.1211	42.0532	228.394
12.06	99.1821	41.7175	228.668
12.061	98.8464	41.3818	230.377
12.062	99.4873	40.802	227.081
12.063	99.3958	41.5955	229.431
12.064	98.5107	41.5039	228.607
12.065	100.22	41.1987	226.685
12.066	101.624	41.8396	229.553
12.067	100.8	41.5955	225.769
12.068	100.647	41.5344	227.539
12.069	100.494	41.3208	228.79
12.07	100.769	40.9851	226.105
12.071	100.22	41.8396	229.584
12.072	98.9685	41.7786	227.844
12.073	100.769	41.1072	227.6
12.074	102.051	42.0227	231.75
12.075	101.349	41.8701	228.088
12.076	100.952	41.9312	230.53
12.077	101.196	41.687	231.506
12.078	102.478	41.5649	228.699
12.079	102.051	42.9993	232.391
12.08	100.372	43.2739	230.316
12.081	101.288	42.6636	230.103
12.082	101.99	43.2739	233.429
12.083	102.203	43.2434	230.194
12.084	101.532	43.457	232.483
12.085	101.227	43.1213	233.124
12.086	103.058	42.8467	231.11
12.087	103.058	43.9148	234.222
12.088	101.41	44.0674	231.72
12.089	101.715	43.6707	231.72
12.09	101.99	44.342	234.589
12.091	101.349	44.0369	231.11
12.092	99.9451	43.7927	233.398
12.093	99.7009	43.0603	234.1
12.094	101.746	42.2058	232.422
12.095	102.112	43.7927	235.84
12.096	101.563	44.4946	233.795
12.097	102.051	44.0979	233.276
12.098	102.631	44.1895	235.657
12.099	101.807	43.4265	232.178
12.1	100.8	43.5791	234.039
12.101	100.494	43.5181	234.741
12.102	102.081	43.1824	232.025
12.103	102.295	43.7317	234.68
12.104	101.654	43.8232	232.666
12.105	102.264	43.5181	232.422
12.106	103.088	44.0674	233.948
12.107	103.241	43.5181	230.621
12.108	102.264	43.8232	231.934
12.109	100.983	42.5415	231.445
12.11	102.478	41.7175	229.645
12.111	102.936	43.0908	232.422
12.112	101.257	43.4875	228.943
12.113	100.311	43.2739	229.401
12.114	100.525	42.45	231.11
12.115	101.41	41.6565	228.241
12.116	101.013	42.6941	230.896
12.117	100.159	42.7551	229.614
12.118	102.325	41.8396	228.271
12.119	102.997	42.5415	231.842
12.12	102.386	42.572	229.248
12.121	101.685	42.6636	230.438
12.122	100.983	43.0298	232.117
12.123	102.295	42.8162	228.485
12.124	101.715	43.7012	231.72
12.125	100.861	43.5486	230.103
12.126	102.875	43.2434	228.699
12.127	104.279	43.9758	231.964
12.128	103.851	43.7927	228.607
12.129	102.875	43.1519	231.079
12.13	101.868	43.2739	232.513
12.131	103.516	43.1519	230.164
12.132	102.478	44.5557	232.544
12.133	101.044	44.5862	230.835
12.134	101.959	43.8538	229.858
12.135	103.394	44.1895	233.185
12.136	102.722	44.3726	229.34
12.137	102.356	44.6167	231.598
12.138	102.112	44.0979	233.002
12.139	103.516	43.0603	231.812
12.14	102.753	43.7927	234.985
12.141	101.532	43.8232	233.582
12.142	102.539	43.396	232.758
12.143	102.936	44.0674	235.382
12.144	102.325	44.3115	231.262
12.145	101.563	44.22	232.483
12.146	100.952	43.4875	232.666
12.147	102.081	42.4805	230.316
12.148	100.739	42.8772	233.429
12.149	99.3347	42.5415	231.934
12.15	99.0906	41.7786	231.903
12.151	99.4873	41.2903	233.521
12.152	98.5107	41.3513	229.675
12.153	96.6187	42.1448	231.201
12.154	95.0012	41.0767	230.072
12.155	95.7031	39.917	228.302
12.156	95.3369	40.6494	230.621
12.157	93.8416	40.5579	229.156
12.158	94.0552	39.4287	230.042
12.159	93.8416	39.4592	233.368
12.16	93.7195	39.3066	230.591
12.161	92.1631	39.9475	233.185
12.162	91.4307	39.4287	232.849
12.163	92.9871	38.7573	231.201
12.164	93.3228	39.7644	233.978
12.165	92.0105	40.2832	231.049
12.166	92.1021	39.8865	231.049
12.167	91.8579	39.5813	233.276
12.168	92.3157	39.3372	230.56
12.169	91.4307	39.5508	233.307
12.17	90.3931	39.093	232.574
12.171	91.4612	38.4521	231.14
12.172	91.5222	39.5203	233.276
12.173	90.3931	39.856	230.53
12.174	89.7217	40.0696	230.408
12.175	89.2639	39.5813	231.567
12.176	89.4165	38.8794	228.363
12.177	88.5925	38.7268	231.14
12.178	87.5244	38.269	230.957
12.179	89.1418	37.7502	230.225
12.18	88.8367	38.4521	233.002
12.181	87.9211	38.6658	230.255
12.182	87.3718	38.208	230.591
12.183	87.3718	38.1775	231.476
12.184	87.8296	37.4146	227.814
12.185	87.1887	37.6282	229.98
12.186	86.0291	37.5366	228.76
12.187	87.1277	36.7737	227.875
12.188	87.3108	36.9263	229.858
12.189	85.907	37.6587	226.99
12.19	85.083	37.4146	227.966
12.191	84.8999	37.0789	228.485
12.192	85.907	36.2549	225.83
12.193	85.6323	36.7432	228.241
12.194	84.3811	36.9873	226.227
12.195	84.9609	35.8276	225.494
12.196	85.6628	36.3159	228.455
12.197	84.7778	36.7737	225.952
12.198	83.5876	37.0483	227.966
12.199	82.7942	35.9497	228.516
12.2	83.8623	35.3088	227.142
12.201	84.0454	36.3464	230.133
12.202	83.6487	37.2009	228.516
12.203	84.8694	36.0107	227.966
12.204	86.1206	36.7432	230.774
12.205	85.7239	37.0178	227.997
12.206	84.8694	37.384	230.072
12.207	83.5571	36.9873	230.652
12.208	85.1135	36.2549	228.668
12.209	85.1746	37.4451	231.384
12.21	84.137	37.7808	228.607
12.211	84.8083	37.7197	228.699
12.212	85.4492	38.2996	230.469
12.213	86.4258	37.9333	226.868
12.214	85.5713	38.269	228.973
12.215	84.5337	37.6282	229.156
12.216	85.3271	36.6516	227.905
12.217	85.4797	37.9333	230.988
12.218	84.0149	38.269	228.088
12.219	83.4961	38.208	227.875
12.22	83.7708	38.1165	229.248
12.221	84.6863	37.4451	226.318
12.222	84.259	37.5671	228.241
12.223	84.0759	37.7502	228.058
12.224	85.3271	37.0178	225.983
12.225	85.5103	37.6587	229.126
12.226	84.6558	37.4756	226.837
12.227	84.137	37.0178	227.692
12.228	83.6792	37.3535	229.889
12.229	84.0149	37.7197	226.44
12.23	83.4961	38.2385	227.753
12.231	83.1299	38.0554	226.807
12.232	84.8694	37.3535	225.555
12.233	86.0901	37.9028	228.119
12.234	86.2122	38.4216	225.525
12.235	85.9985	38.1775	226.318
12.236	85.2966	37.6587	227.356
12.237	86.0901	37.2925	224.854
12.238	85.144	38.0249	227.081
12.239	83.3435	38.269	225.189
12.24	84.5947	37.384	224.091
12.241	85.1135	37.8113	226.532
12.242	85.6018	38.3911	223.785
12.243	85.7544	38.7573	225.159
12.244	85.7544	38.3911	226.471
12.245	87.1277	37.9639	224.06
12.246	87.0667	38.269	227.692
12.247	86.2427	38.1775	226.196
12.248	86.731	37.8418	225.952
12.249	86.7004	38.9709	228.607
12.25	86.4258	39.4897	225.311
12.251	85.968	39.5813	226.501
12.252	85.968	39.3677	227.051
12.253	87.616	39.093	224.854
12.254	88.7146	39.917	227.875
12.255	88.4094	39.7644	226.379
12.256	89.0808	39.4897	226.379
12.257	89.8438	39.5203	229.187
12.258	89.325	40.0696	226.166
12.259	88.0432	40.5273	227.57
12.26	86.4868	40.5884	227.539
12.261	87.3718	39.917	225.586
12.262	88.0432	40.3137	228.455
12.263	87.9517	40.5273	226.532
12.264	89.447	40.2527	226.807
12.265	91.1255	40.741	229.523
12.266	91.5527	41.0156	227.02
12.267	90.3931	41.4429	228.241
12.268	89.6606	40.8936	229.492
12.269	89.9353	40.2832	227.203
12.27	89.5691	40.802	229.889
12.271	88.4094	41.4734	227.6
12.272	89.7217	41.4124	227.081
12.273	91.0034	41.8396	228.76
12.274	92.6208	41.9617	225.464
12.275	92.4072	42.2363	227.234
12.276	91.6138	41.7786	227.448
12.277	92.4377	40.9851	225.311
12.278	92.5903	41.3818	228.119
12.279	90.7288	41.7175	224.915
12.28	90.3625	41.6565	225.159
12.281	90.332	41.7786	226.715
12.282	91.4612	42.1143	223.145
12.283	91.156	42.572	225.433
12.284	90.6067	41.9312	225.372
12.285	92.5598	41.0767	224.579
12.286	93.5974	41.8701	228.516
12.287	92.4072	42.6331	225.555
12.288	92.0715	42.3584	226.837
12.289	91.5222	42.0837	228.851
12.29	92.7124	42.2058	226.074
12.291	92.7429	43.2739	228.729
12.292	91.8884	43.396	227.112
12.293	94.0552	42.7551	226.074
12.294	95.1538	43.6401	229.156
12.295	95.3674	44.3726	225.922
12.296	95.0012	43.8843	226.898
12.297	94.4519	43.7012	228.607
12.298	95.459	43.8232	225.769
12.299	95.3369	44.3115	228.638
12.3	94.3298	44.0674	226.41
12.301	95.4895	43.396	226.227
12.302	96.283	44.4336	228.729
12.303	96.7102	45.5017	225.372
12.304	96.0999	45.6848	226.868
12.305	95.8862	44.7388	228.088
12.306	96.8933	43.9453	226.074
12.307	97.0459	44.7083	229.828
12.308	96.8933	44.7998	227.753
12.309	97.4426	44.4031	227.234
12.31	98.2056	45.2271	230.164
12.311	98.938	45.7153	226.685
12.312	98.2056	45.99	228.302
12.313	97.9614	45.6543	228.577
12.314	99.2126	45.3491	225.891
12.315	99.0906	46.3257	228.516
12.316	98.3887	46.1731	226.318
12.317	99.6399	45.8069	226.624
12.318	100.433	46.2341	228.882
12.319	100.739	46.7834	225.708
12.32	100.281	47.1497	227.448
12.321	99.2126	46.5393	227.722
12.322	100.83	45.9595	225.555
12.323	100.739	47.1497	228.668
12.324	99.4568	47.9431	226.074
12.325	100.22	47.3938	226.593
12.326	100.647	47.3022	229.065
12.327	101.746	47.2107	225.891
12.328	101.532	47.5769	228.973
12.329	101.318	47.1497	229.095
12.33	103.119	45.99	227.539
12.331	103.271	47.2717	231.262
12.332	102.325	48.1567	228.18
12.333	102.112	48.2178	228.302
12.334	101.99	48.1873	229.858
12.335	102.539	48.1873	226.166
12.336	102.203	48.7976	229.004
12.337	101.501	48.4314	227.661
12.338	104.156	47.4548	226.837
12.339	104.98	48.2483	230.011
12.34	105.042	48.8281	227.081
12.341	104.736	48.9807	227.783
12.342	104.248	49.1638	229.279
12.343	104.279	48.9197	226.318
12.344	103.333	49.7131	228.729
12.345	101.99	49.7437	227.173
12.346	103.455	48.7366	226.379
12.347	104.492	48.5535	229.523
12.348	104.523	48.6755	227.264
12.349	105.042	49.1943	229.004
12.35	105.865	49.4385	230.621
12.351	106.201	49.1943	227.661
12.352	105.469	49.4995	230.133
12.353	104.248	48.8281	229.401
12.354	104.645	48.5535	227.905
12.355	104.858	49.9268	230.469
12.356	104.37	50.1404	226.807
12.357	105.164	49.3164	228.21
12.358	105.53	49.4385	229.828
12.359	107.513	49.5911	227.356
12.36	107.178	50.1404	229.858
12.361	105.804	50.5676	228.729
12.362	106.903	50.0488	227.448
12.363	107.361	49.6826	230.225
12.364	106.506	49.8047	227.173
12.365	105.896	50.415	228.912
12.366	105.591	50.3235	228.821
12.367	106.628	49.9573	226.44
12.368	106.659	50.354	229.279
12.369	105.072	50.2319	227.631
12.37	105.927	49.4995	227.722
12.371	106.659	49.5911	230.774
12.372	106.293	49.4385	227.173
12.373	106.11	49.6521	228.973
12.374	106.049	49.0417	228.729
12.375	107.941	48.9807	226.196
12.376	107.513	50.1404	229.492
12.377	105.225	50.5676	226.868
12.378	105.408	49.5911	227.173
12.379	105.804	49.5605	230.072
12.38	105.988	49.6826	226.318
12.381	105.835	50.2014	228.851
12.382	105.286	49.9573	228.516
12.383	107.086	49.0112	226.532
12.384	107.605	49.4995	230.408
12.385	106.72	50.0183	227.234
12.386	106.323	49.7131	227.478
12.387	105.591	49.7437	229.126
12.388	105.225	49.7742	225.891
12.389	104.309	49.9878	228.363
12.39	103.973	49.53	227.936
12.391	105.591	48.2483	226.41
12.392	106.781	49.2554	230.713
12.393	106.384	49.4995	227.661
12.394	106.567	49.1028	229.279
12.395	106.049	49.1028	231.171
12.396	105.865	49.2554	228.271
12.397	104.431	50.293	230.347
12.398	103.516	50.293	229.156
12.399	105.225	49.0723	227.295
12.4	106.079	49.3774	230.286
12.401	106.506	49.3774	227.081
12.402	106.964	49.4995	229.431
12.403	106.171	49.5605	230.438
12.404	106.903	48.8586	227.448
12.405	104.767	48.4314	229.736
12.406	102.814	47.76	227.325
12.407	102.539	47.1497	226.257
12.408	102.051	47.7295	227.905
12.409	100.83	47.1802	222.717
12.41	99.4873	46.1426	223.755
12.411	97.7478	43.7317	223.267
12.412	97.229	40.8325	220.062
12.413	94.4824	40.2527	221.527
12.414	91.7053	39.3982	218.414
12.415	89.5691	37.9028	214.996
12.416	88.6841	37.384	215.82
12.417	86.792	36.6821	211.243
12.418	85.3882	36.7432	211.975
12.419	84.8999	36.6821	213.959
12.42	86.2122	36.2244	212.86
12.421	87.0056	36.7126	217.712
12.422	86.9446	36.3464	218.781
12.423	89.0198	36.1023	220.886
12.424	90.5762	36.6821	225.708
12.425	90.4236	37.8418	224.335
12.426	90.4541	38.4216	226.807
12.427	89.9353	38.7573	226.898
12.428	91.1865	38.7573	224.213
12.429	91.156	40.3442	225.861
12.43	90.6372	41.0156	223.48
12.431	91.7664	41.2598	223.694
12.432	92.7124	41.3208	226.563
12.433	93.5669	40.863	224.609
12.434	93.2312	41.1682	227.417
12.435	93.2617	40.8325	229.004
12.436	94.3604	40.1611	227.356
12.437	94.8181	40.802	229.889
12.438	93.8416	41.5955	227.356
12.439	93.9941	41.5649	226.349
12.44	94.6655	42.0837	227.783
12.441	94.8792	42.1143	224.274
12.442	94.2383	42.4194	225.281
12.443	94.0247	41.7175	225.342
12.444	95.3979	40.8936	223.175
12.445	95.9473	41.6565	226.624
12.446	95.0317	41.1377	223.358
12.447	95.8862	40.6494	223.297
12.448	96.1304	41.3818	224.518
12.449	96.5576	41.4734	219.971
12.45	95.6726	42.511	221.161
12.451	93.811	41.8701	218.872
12.452	94.3909	40.6494	217.01
12.453	95.5505	40.8325	219.666
12.454	94.696	40.4358	216.492
12.455	95.2759	39.9475	218.475
12.456	96.1609	39.9475	220.52
12.457	97.5647	40.3442	217.468
12.458	97.6257	41.5344	220.337
12.459	96.8933	40.7104	218.781
12.46	97.6563	40.3137	217.499
12.461	97.9614	41.3513	221.313
12.462	97.5037	41.5955	217.499
12.463	98.1445	41.8396	219.482
12.464	98.877	41.6565	220.886
12.465	100.311	41.9922	217.834
12.466	100.952	43.0603	221.313
12.467	100.006	42.8772	219.604
12.468	100.983	42.9077	218.567
12.469	102.081	43.2739	221.741
12.47	101.471	43.6096	218.445
12.471	101.074	44.1895	220.215
12.472	100.708	44.5251	221.069
12.473	102.203	44.0063	219.086
12.474	102.57	45.105	222.656
12.475	102.295	44.7693	221.588
12.476	104.126	44.0979	221.832
12.477	105.164	44.9524	225.433
12.478	104.736	45.4407	222.473
12.479	104.584	45.7153	224.091
12.48	104.065	45.0745	224.762
12.481	105.194	44.6167	222.626
12.482	104.889	45.6848	225.739
12.483	104.462	45.5627	223.45
12.484	105.56	45.2576	223.236
12.485	106.659	45.8069	225.739
12.486	107.025	46.1121	222.382
12.487	106.842	46.6919	223.816
12.488	106.354	46.2036	223.267
12.489	106.812	45.105	221.008
12.49	106.903	45.5322	224.457
12.491	105.713	45.4407	221.954
12.492	106.415	45.5627	222.321
12.493	106.659	45.7458	224.64
12.494	106.659	45.5017	221.222
12.495	106.11	46.3257	223.938
12.496	105.499	45.6543	223.175
12.497	106.598	44.4946	221.222
12.498	106.781	45.1965	224.274
12.499	106.262	44.7998	221.313
12.5	107.117	44.4336	221.771
12.501	108.154	44.5862	224.091
12.502	108.154	44.7998	220.032
12.503	107.117	45.4102	222.26
12.504	105.438	45.1965	220.703
12.505	107.208	44.5251	218.781
12.506	108.093	45.2271	221.466
12.507	107.574	45.2271	218.048
12.508	108.307	44.9219	218.536
12.509	109.497	45.0134	220.947
12.51	110.565	45.0134	217.651
12.511	110.962	45.6543	221.008
12.512	109.283	45.2576	220.032
12.513	109.863	44.9524	219.269
12.514	109.711	45.7153	222.534
12.515	108.917	45.9595	219.208
12.516	108.765	46.1731	220.032
12.517	109.283	45.5322	221.985
12.518	110.657	44.8914	219.635
12.519	110.596	45.5627	223.419
12.52	109.131	45.166	222.778
12.521	109.314	44.2505	222.015
12.522	108.673	44.5557	224.731
12.523	106.628	44.1589	221.527
12.524	105.682	44.0979	221.954
12.525	105.103	43.4875	222.87
12.526	104.919	43.0603	218.201
12.527	104.736	42.9993	220.856
12.528	103.821	42.7551	219.055
12.529	105.377	41.9006	218.292
12.53	105.682	42.0837	221.069
12.531	104.98	42.1448	217.926
12.532	104.004	42.3279	219.452
12.533	103.18	41.6565	219.879
12.534	103.943	41.0156	216.766
12.535	104.187	42.1753	219.727
12.536	103.18	42.3279	216.888
12.537	103.912	41.4734	216.919
12.538	104.767	40.9546	220.215
12.539	104.797	40.863	218.079
12.54	104.218	42.1753	220.764
12.541	103.851	42.3584	221.191
12.542	105.316	41.9617	218.597
12.543	105.835	42.8162	221.924
12.544	104.95	42.7551	218.964
12.545	106.018	42.2058	219.604
12.546	106.659	42.572	223.206
12.547	106.903	43.1213	219.543
12.548	106.11	43.6401	222.321
12.549	105.286	42.9993	222.321
12.55	106.75	42.8772	220.581
12.551	107.178	43.6401	223.755
12.552	106.567	43.6707	220.703
12.553	107.147	43.7927	221.039
12.554	107.941	43.2739	223.145
12.555	108.124	42.9688	219.604
12.556	107.269	43.9453	222.626
12.557	105.621	43.9453	222.107
12.558	106.079	43.3655	220.49
12.559	106.171	43.5181	224.091
12.56	105.011	43.335	221.497
12.561	106.14	43.0603	222.321
12.562	106.75	43.3044	223.999
12.563	107.574	43.396	220.154
12.564	107.483	43.9453	223.267
12.565	106.598	43.6707	222.26
12.566	107.361	42.8162	221.161
12.567	107.147	43.2129	225.098
12.568	106.384	43.1824	222.137
12.569	105.835	43.3655	223.236
12.57	105.896	43.5791	224.457
12.571	107.422	43.6707	220.459
12.572	107.208	44.0063	223.206
12.573	107.178	43.4875	220.978
12.574	107.91	42.4805	220.306
12.575	108.093	42.3889	223.267
12.576	107.635	42.511	219.91
12.577	106.14	43.7927	221.466
12.578	104.98	43.8232	222.137
12.579	105.042	43.0603	219.513
12.58	104.797	43.396	223.083
12.581	104.34	42.8162	221.1
12.582	105.621	42.6636	221.039
12.583	107.361	43.6401	224.304
12.584	107.574	43.9758	220.642
12.585	107.635	43.396	223.206
12.586	106.842	43.0298	224.487
12.587	107.208	42.9688	222.29
12.588	106.506	43.9453	225.464
12.589	104.645	43.8843	223.022
12.59	104.95	43.1519	222.382
12.591	106.11	42.9077	224.304
12.592	106.75	43.2434	220.398
12.593	106.903	43.9758	221.954
12.594	105.804	42.9688	221.832
12.595	106.201	41.3513	219.086
12.596	104.584	41.4734	222.168
12.597	101.837	40.9241	219.055
12.598	100.037	40.2832	218.018
12.599	98.3276	40.1306	219.604
12.6	97.0154	39.9475	215.179
12.601	96.1304	39.8254	216.766
12.602	95.1233	38.7573	216.705
12.603	96.283	37.4451	214.966
12.604	96.0999	37.9333	218.109
12.605	94.7266	38.2385	217.041
12.606	94.3604	37.8418	217.407
12.607	94.2078	37.5671	220.459
12.608	93.6279	37.7808	218.201
12.609	92.7734	38.4521	220.978
12.61	92.6208	38.0249	221.619
12.611	94.2993	37.6282	219.971
12.612	95.3064	38.8184	222.473
12.613	95.2454	39.3372	220.673
12.614	96.1304	39.1846	220.856
12.615	96.405	39.4897	223.389
12.616	95.9778	39.4287	221.039
12.617	95.0317	40.0391	223.572
12.618	93.4753	39.3982	222.626
12.619	93.8416	38.9099	221.405
12.62	94.2688	40.0085	224.396
12.621	93.5669	40.2832	221.588
12.622	94.4519	40.741	222.961
12.623	95.4285	39.9475	225.372
12.624	96.1304	39.7339	222.656
12.625	95.8862	40.1917	226.318
12.626	94.3909	40.1001	225.281
12.627	94.9707	39.3677	223.938
12.628	95.459	39.7339	226.624
12.629	95.1233	39.917	223.297
12.63	95.3369	39.9475	223.938
12.631	95.2454	39.3066	225.037
12.632	96.5881	39.3372	221.466
12.633	96.4661	40.741	223.419
12.634	95.0317	40.3748	221.008
12.635	95.4895	39.3372	219.788
12.636	96.0388	38.9709	223.053
12.637	95.5505	38.7878	219.177
12.638	94.8792	38.7573	220.459
12.639	94.1772	38.6353	220.978
12.64	95.4895	38.3911	217.194
12.641	95.6421	39.3982	219.818
12.642	94.4519	39.2456	217.468
12.643	95.1843	38.5132	216.888
12.644	95.52	37.8418	220.367
12.645	94.7571	37.3535	217.255
12.646	94.5129	37.5366	219.788
12.647	94.1772	37.384	220.398
12.648	94.9097	37.323	217.743
12.649	94.1467	37.9333	220.062
12.65	93.0786	37.5366	218.201
12.651	93.3838	37.6282	217.712
12.652	94.0247	38.1775	220.184
12.653	93.5364	38.208	216.888
12.654	93.1396	38.3911	218.811
12.655	93.1091	38.147	219.604
12.656	94.2688	38.208	217.407
12.657	93.9941	38.5437	220.642
12.658	93.0786	38.3301	218.903
12.659	93.5364	38.4216	219.055
12.66	93.9941	38.6963	221.252
12.661	93.9026	39.1235	217.743
12.662	93.4448	40.0391	219.879
12.663	92.2852	39.4592	219.482
12.664	93.4753	38.8489	218.323
12.665	94.2383	39.3372	222.107
12.666	93.5974	39.0625	219.849
12.667	93.689	38.8794	220.825
12.668	94.3298	38.6047	223.663
12.669	94.5435	39.3066	220.123
12.67	94.3604	40.6799	222.656
12.671	92.926	40.3748	221.497
12.672	93.689	39.3066	220.062
12.673	93.5364	39.978	223.602
12.674	93.4143	40.3442	220.795
12.675	93.8721	40.2222	221.497
12.676	94.1162	40.1917	223.694
12.677	95.0012	40.2222	220.276
12.678	94.9402	40.9241	223.236
12.679	94.0552	40.5273	221.649
12.68	94.2383	39.917	219.879
12.681	94.0552	40.5579	222.656
12.682	92.7734	40.5884	218.933
12.683	92.5598	40.3748	220.062
12.684	92.4072	39.9475	221.252
12.685	93.75	40.2832	218.964
12.686	94.0552	41.2598	220.947
12.687	93.3838	40.6189	219.543
12.688	94.0552	39.5813	218.597
12.689	94.574	39.9475	221.954
12.69	93.6279	40.4053	218.536
12.691	93.6279	40.7715	219.574
12.692	93.2007	40.863	221.008
12.693	93.9331	40.6189	217.438
12.694	94.1162	41.4124	220.673
12.695	93.75	41.3818	219.299
12.696	95.2759	41.2598	218.231
12.697	96.7102	41.4429	221.222
12.698	97.0764	41.2598	218.781
12.699	97.4121	41.5344	220.551
12.7	96.8933	41.5955	221.558
12.701	97.9614	41.7786	219.116
12.702	97.4731	42.511	221.619
12.703	95.7031	42.3889	219.513
12.704	95.8862	42.2363	219.513
12.705	97.29	42.2363	221.802
12.706	97.7478	42.7246	218.384
12.707	97.7783	42.9382	221.008
12.708	98.2361	41.9006	221.71
12.709	99.7925	41.5955	220.062
12.71	99.823	42.6331	223.511
12.711	98.3582	43.0298	221.313
12.712	98.3276	42.3584	221.252
12.713	98.1445	42.3889	224.03
12.714	98.4497	42.5415	220.612
12.715	99.0906	43.335	222.473
12.716	99.3042	42.9993	221.985
12.717	100.952	43.4265	219.727
12.718	101.624	43.3044	222.87
12.719	100.433	42.9382	220.001
12.72	100.128	42.2974	220.856
12.721	99.762	42.7246	222.473
12.722	99.9451	43.0908	219.177
12.723	99.3042	43.335	220.886
12.724	98.1445	43.4875	219.513
12.725	99.2126	43.5486	217.01
12.726	99.762	44.1284	219.177
12.727	98.9685	44.3115	216.919
12.728	98.6023	43.8232	217.896
12.729	98.9075	43.1213	220.062
12.73	99.0295	43.0298	218.353
12.731	98.8159	44.0369	221.161
12.732	97.6868	44.22	219.94
12.733	98.5718	44.22	218.658
12.734	98.938	44.9524	221.619
12.735	98.0835	44.8608	218.75
12.736	98.0835	44.5557	219.635
12.737	97.8088	45.1355	221.832
12.738	98.8159	45.1355	218.872
12.739	98.8464	45.9595	221.832
12.74	98.0835	46.2341	220.917
12.741	99.2737	46.1731	220.367
12.742	99.6399	46.2952	223.755
12.743	99.4263	46.3867	220.306
12.744	99.5483	47.0886	221.802
12.745	98.999	46.8445	222.504
12.746	99.9756	46.5088	219.879
12.747	99.6094	47.8516	223.511
12.748	98.053	48.4314	222.015
12.749	98.877	48.0347	221.954
12.75	99.8535	47.5159	225.464
12.751	99.7314	47.4548	222.534
12.752	100.647	48.1262	225.372
12.753	100.281	48.1567	226.105
12.754	102.02	47.4854	223.969
12.755	101.959	48.2178	227.173
12.756	101.44	48.1262	225.037
12.757	101.41	47.9431	224.792
12.758	101.868	48.3704	227.386
12.759	101.288	48.3704	223.48
12.76	101.013	48.6755	225.555
12.761	101.105	48.2178	225.769
12.762	103.088	48.1567	223.175
12.763	103.943	48.584	226.44
12.764	103.638	48.4619	223.755
12.765	103.943	48.2483	223.694
12.766	103.943	48.2483	226.41
12.767	103.241	48.3704	223.083
12.768	102.783	49.408	225.189
12.769	101.593	49.0723	224.854
12.77	102.814	48.6755	222.717
12.771	103.18	49.2554	225.22
12.772	103.21	48.7366	223.419
12.773	104.492	47.8821	223.969
12.774	105.225	48.2788	226.776
12.775	105.286	48.5535	223.999
12.776	105.194	49.0723	226.227
12.777	103.668	48.7366	225.83
12.778	103.699	48.5535	223.541
12.779	103.455	49.6826	226.135
12.78	102.722	49.7742	223.236
12.781	103.149	49.1333	222.9
12.782	103.912	49.0112	225.311
12.783	104.98	49.2249	222.198
12.784	105.621	50.4456	225.708
12.785	104.858	50.354	225.098
12.786	105.682	50.0183	223.572
12.787	104.919	50.293	226.624
12.788	103.516	50.4761	223.328
12.789	103.058	50.6287	224.579
12.79	102.997	50.8728	225.555
12.791	103.882	50.8118	222.137
12.792	103.607	51.239	225.098
12.793	102.661	50.4761	224.182
12.794	103.424	49.8657	224.213
12.795	103.577	50.1709	226.99
12.796	102.234	50.5371	224.06
12.797	101.105	50.415	225.342
12.798	100.769	49.2859	226.318
12.799	101.135	49.2554	223.572
12.8	101.379	50.4456	226.227
12.801	100.586	50.7202	224.487
12.802	101.746	50.354	223.663
12.803	102.203	50.354	226.837
12.804	101.471	50.1404	224.152
12.805	101.135	50.5371	226.135
12.806	100.494	50.7202	226.624
12.807	101.379	50.1404	224.67
12.808	101.41	50.8728	227.997
12.809	100.677	50.8118	226.074
12.81	101.837	50.7202	225.189
12.811	102.631	51.0559	227.844
12.812	102.325	51.2085	224.579
12.813	101.379	51.2085	226.685
12.814	100.464	50.7813	227.844
12.815	101.227	50.5676	225.464
12.816	101.318	51.0864	228.729
12.817	100.555	51.0864	226.166
12.818	101.196	50.4456	226.288
12.819	101.776	50.6592	228.851
12.82	102.509	51.0254	225.555
12.821	102.386	51.4832	227.264
12.822	102.02	51.0864	228.058
12.823	102.539	50.7202	225.677
12.824	102.02	51.6968	228.76
12.825	100.922	51.5442	226.41
12.826	101.105	51.2695	226.563
12.827	101.563	51.6052	229.004
12.828	102.814	51.2695	225.677
[truncated: 321,966 more chars]
