# Supplementary material for: Model of Ploughing Cortical Bone with Single-Point Diamond Tool
Source: Materials (Basel). 2021 Oct 29;14(21):6530. doi: 10.3390/ma14216530 (PMC8585360; doi:10.3390/ma14216530)
Supplement: Supplementary file 1 [file materials-14-06530-s001.zip › 05-5.txt]

DynoWare	Version 2.6.5.16
Path:	C:\Users\CJ\Desktop\����0909\
Filename:	05б5.dwd
Config ID:	05б5.cfg
Setup ID:	0
Manipulated:	0
Filename 1:	
Filename 2:	
Date:	2020��9��9��
Time:	15:25:14
Sampling rate [Hz]:	1000
Measuring time [s]:	30
Delay time [s]:	0
Cycle time [s]:	0
Cycles:	1
Samples per channel:	30001
Cycle interval:	0
Cycle No:	1
Time	Ch1	Ch2	Ch3
s	N	N	N
0	-0.0915527	-0.0915527	0.457764
0.001	-0.152588	0	0.427246
0.002	-0.244141	-0.0610352	0.366211
0.003	0.518799	-0.0915527	0.244141
0.004	0.0610352	-0.12207	-0.0305176
0.005	-0.0305176	0.183105	0.366211
0.006	-0.183105	0.0915527	0.213623
0.007	-0.0610352	0.0610352	0.457764
0.008	-0.0305176	0.12207	0.305176
0.009	-0.0305176	0.0915527	0.244141
0.01	-0.152588	-0.0305176	0.244141
0.011	-0.396729	0.0915527	0.0915527
0.012	-0.183105	-0.0305176	0.274658
0.013	-0.213623	0.0610352	0.427246
0.014	-0.0915527	0.0915527	0.762939
0.015	-0.213623	0.213623	0.579834
0.016	-0.0915527	0	0.152588
0.017	-0.0610352	0.152588	0.366211
0.018	0.0305176	0.0610352	-0.0305176
0.019	0.183105	0.0915527	0.183105
0.02	0.183105	-0.0305176	0.396729
0.021	0.152588	0.12207	0.244141
0.022	-0.305176	0.0610352	0.366211
0.023	-0.396729	0.12207	0
0.024	-0.0305176	-0.0305176	0.183105
0.025	-0.305176	0.274658	0.0915527
0.026	0.457764	0	0.457764
0.027	-0.0305176	0	-0.0305176
0.028	0.579834	-0.0305176	0.427246
0.029	0	0.12207	0.183105
0.03	-0.0915527	0.12207	0.427246
0.031	-0.183105	0.427246	0.0915527
0.032	-0.0915527	-0.12207	0.274658
0.033	0.244141	-0.152588	0.183105
0.034	0.12207	-0.0305176	0.0915527
0.035	0.12207	0.152588	0.305176
0.036	0.0305176	0	0.305176
0.037	-0.366211	0.12207	0.335693
0.038	-0.12207	0.0305176	0.335693
0.039	-0.610352	0.274658	0.213623
0.04	-0.0305176	0	0
0.041	0	0	0.12207
0.042	0.274658	-0.183105	-0.0610352
0.043	-0.274658	0.0610352	0
0.044	-0.213623	0.0305176	0.244141
0.045	-0.244141	0.0915527	0.183105
0.046	-0.213623	0.0915527	0.213623
0.047	-0.152588	-0.152588	0.0915527
0.048	0.152588	-0.244141	0.213623
0.049	-0.0305176	-0.0305176	0.0610352
0.05	0.0305176	-0.0610352	0.335693
0.051	0	-0.0305176	0.366211
0.052	-0.396729	0.213623	0.366211
0.053	-0.488281	0	0.213623
0.054	-0.305176	0.0915527	0.0305176
0.055	-0.305176	-0.213623	0.183105
0.056	-0.0305176	-0.0915527	0.0915527
0.057	0.0305176	-0.183105	-0.0610352
0.058	0.335693	-0.305176	0.213623
0.059	0.0915527	-0.213623	0.244141
0.06	-0.213623	-0.0915527	0.366211
0.061	-0.366211	-0.0305176	0.12207
0.062	-0.213623	-0.0305176	0.183105
0.063	0.0305176	0	0.0610352
0.064	0.12207	0.0610352	0.183105
0.065	0.366211	-0.0305176	-0.12207
0.066	0.0610352	-0.0305176	0.305176
0.067	-0.0610352	-0.0305176	0.244141
0.068	0	0	0.305176
0.069	-0.274658	0.152588	0.305176
0.07	0.0305176	-0.0915527	0.305176
0.071	-0.457764	0	0.305176
0.072	-0.0305176	-0.274658	0.213623
0.073	0.0610352	-0.183105	0.488281
0.074	0.0610352	-0.0305176	0.427246
0.075	-0.0915527	0.0305176	0.518799
0.076	-0.335693	0.335693	0.152588
0.077	0.0915527	0.12207	0.396729
0.078	-0.213623	0.12207	0.427246
0.079	0.274658	0.0305176	0.427246
0.08	-0.0305176	0	0.12207
0.081	0.244141	0.0305176	0.396729
0.082	0.0305176	0.0915527	0.305176
0.083	-0.0610352	0.152588	0.579834
0.084	-0.152588	0.152588	0.244141
0.085	-0.12207	0	0.335693
0.086	-0.0610352	0.0610352	0.396729
0.087	0.0305176	-0.0610352	0.244141
0.088	0.12207	-0.244141	0.274658
0.089	-0.0610352	-0.12207	0.427246
0.09	0.0610352	-0.244141	0.671387
0.091	-0.0305176	0.0610352	0.457764
0.092	0	0	0.213623
0.093	-0.274658	-0.0610352	0
0.094	0.0915527	-0.0305176	0.183105
0.095	0.305176	-0.0915527	0.335693
0.096	0.0915527	-0.0610352	0.366211
0.097	0	0.152588	0.335693
0.098	-0.335693	0.274658	0.213623
0.099	-0.305176	0.213623	0.213623
0.1	-0.335693	0.0915527	0.12207
0.101	-0.183105	0.0305176	0.0915527
0.102	0.183105	-0.0610352	0.12207
0.103	0.427246	-0.0915527	0.152588
0.104	0.0915527	0.0915527	0.152588
0.105	-0.0305176	0.0915527	0.427246
0.106	-0.12207	0.0305176	0.12207
0.107	-0.152588	0.12207	0.305176
0.108	-0.305176	0.0610352	0.183105
0.109	0.0305176	-0.183105	0.213623
0.11	0	-0.0915527	0.0915527
0.111	0.12207	0.0305176	0.0915527
0.112	0.183105	0.0305176	0.152588
0.113	0.274658	0.0915527	0.335693
0.114	0.213623	-0.12207	0.152588
0.115	-0.152588	0.0305176	0.0610352
0.116	0	-0.0915527	0.152588
0.117	-0.0915527	0	-0.244141
0.118	-0.213623	0.0610352	-0.0610352
0.119	-0.274658	-0.0305176	-0.0305176
0.12	-0.305176	0.0610352	0.183105
0.121	-0.213623	0.213623	0.366211
0.122	-0.610352	0.305176	-0.0610352
0.123	-0.0610352	0.0305176	0.213623
0.124	0	0	0.274658
0.125	-0.152588	-0.0610352	0.183105
0.126	0.244141	-0.0610352	0.183105
0.127	0.0915527	-0.0305176	0.0305176
0.128	0.0305176	-0.0610352	0.183105
0.129	-0.152588	0.0915527	0.152588
0.13	-0.427246	-0.0305176	0.152588
0.131	-0.244141	0.0305176	0.183105
0.132	-0.183105	-0.0915527	0.152588
0.133	0.0915527	-0.152588	0.213623
0.134	0.0915527	0.152588	0.0305176
0.135	-0.0305176	0.0305176	0.427246
0.136	0.0305176	-0.0610352	0.213623
0.137	-0.305176	-0.0915527	0.427246
0.138	-0.0305176	-0.0305176	0.244141
0.139	-0.244141	0.0610352	0.244141
0.14	0.0610352	-0.0610352	0.335693
0.141	-0.0610352	0	0.213623
0.142	-0.12207	0.12207	0.213623
0.143	-0.0610352	0.0915527	0.335693
0.144	-0.488281	-0.152588	0.366211
0.145	-0.396729	0.12207	0.610352
0.146	-0.244141	-0.0305176	0.366211
0.147	-0.213623	-0.183105	0.305176
0.148	-0.396729	0.0305176	0.213623
0.149	-0.0610352	-0.0915527	0.244141
0.15	0.0305176	0.0305176	0.427246
0.151	0.0305176	0.183105	0.335693
0.152	-0.396729	0.0305176	0.396729
0.153	-0.305176	0.12207	0.335693
0.154	-0.396729	0.12207	0.0915527
0.155	-0.0305176	0.0305176	0.335693
0.156	0	0.0915527	0.213623
0.157	-0.0305176	0.0305176	0.152588
0.158	-0.335693	-0.183105	0.396729
0.159	-0.335693	-0.0610352	0.335693
0.16	-0.518799	-0.0305176	0.701904
0.161	-0.244141	-0.152588	0.183105
0.162	-0.0915527	0.0915527	0.396729
0.163	-0.183105	0.152588	-0.152588
0.164	-0.0915527	-0.152588	0.12207
0.165	-0.0610352	0.0610352	0.152588
0.166	-0.0915527	0.0305176	0.366211
0.167	-0.305176	0.213623	0.366211
0.168	-0.335693	0.213623	0.244141
0.169	-0.396729	0.152588	-0.0305176
0.17	-0.213623	0.0610352	0.274658
0.171	-0.213623	-0.0915527	0
0.172	-0.183105	-0.0610352	0.335693
0.173	-0.12207	-0.0305176	0.152588
0.174	-0.274658	0.213623	0.335693
0.175	-0.0610352	0.0915527	0.0305176
0.176	-0.427246	0.0305176	0.152588
0.177	-0.183105	-0.0305176	0.274658
0.178	-0.335693	0.0610352	0.0915527
0.179	-0.0915527	-0.152588	0.396729
0.18	-0.152588	0.0610352	0.0305176
0.181	0.0610352	-0.183105	0.213623
0.182	-0.213623	0.12207	0.335693
0.183	-0.518799	-0.0305176	0.335693
0.184	-0.396729	0.12207	0.305176
0.185	-0.457764	0.0610352	0
0.186	-0.12207	0.0305176	0.183105
0.187	-0.0610352	0.183105	-0.152588
0.188	0.0610352	0.0610352	0.12207
0.189	-0.305176	-0.0305176	0.0915527
0.19	-0.244141	0.305176	0.335693
0.191	-0.335693	0.0305176	0.152588
0.192	-0.549316	0.213623	0.0610352
0.193	-0.183105	0.152588	0.274658
0.194	0.0610352	0.0305176	0.183105
0.195	0.213623	0	0.274658
0.196	-0.0610352	0.183105	-0.427246
0.197	0.183105	0.0305176	0.366211
0.198	-0.0610352	-0.0915527	0.213623
0.199	-0.12207	-0.0610352	0.183105
0.2	-0.488281	-0.0610352	0
0.201	-0.0915527	-0.0915527	0.244141
0.202	-0.0305176	-0.244141	-0.0305176
0.203	-0.12207	-0.12207	0.0610352
0.204	-0.396729	0.0305176	0.213623
0.205	-0.244141	0.0915527	0.335693
0.206	-0.305176	0	0.305176
0.207	-0.244141	-0.0915527	0.213623
0.208	-0.0610352	-0.213623	0.244141
0.209	0.152588	-0.183105	0.396729
0.21	0.152588	0.0915527	0
0.211	0.0305176	-0.0305176	0.396729
0.212	0.152588	0.152588	0.335693
0.213	0	-0.0915527	0.366211
0.214	0.0610352	0.0915527	0.518799
0.215	-0.152588	0.152588	0.244141
0.216	-0.213623	0.12207	0.671387
0.217	0.152588	0.0305176	0.183105
0.218	0.12207	-0.0610352	0.427246
0.219	0.0915527	0.12207	-0.0305176
0.22	0.0610352	0.152588	0.305176
0.221	-0.305176	-0.0610352	0.213623
0.222	-0.213623	-0.0305176	0.305176
0.223	0.213623	-0.152588	0.305176
0.224	0.213623	0.0305176	0.213623
0.225	0.183105	-0.244141	0.12207
0.226	0.335693	-0.396729	0.366211
0.227	0.0610352	0.0305176	0.274658
0.228	-0.427246	0.12207	0.335693
0.229	-0.0610352	0.0610352	0.335693
0.23	-0.213623	0.0610352	0.335693
0.231	0.244141	0.183105	0.244141
0.232	0.152588	-0.0915527	0.0305176
0.233	0.244141	0.0610352	0.366211
0.234	0.0610352	0	-0.0610352
0.235	0.152588	0.0915527	0.305176
0.236	-0.0610352	-0.0610352	0.183105
0.237	-0.12207	-0.0915527	0.0610352
0.238	-0.0610352	0.0610352	0.335693
0.239	-0.274658	-0.0610352	0.183105
0.24	0.213623	-0.12207	0.0610352
0.241	0.274658	-0.183105	0.305176
0.242	0.244141	-0.12207	0.183105
0.243	0.183105	-0.12207	0.335693
0.244	-0.0610352	0.0305176	0.549316
0.245	0.0610352	-0.0305176	0.335693
0.246	0.183105	-0.335693	0.12207
0.247	0.396729	-0.152588	0.152588
0.248	0.0610352	0.0305176	0.183105
0.249	-0.183105	-0.0610352	0.274658
0.25	-0.305176	-0.213623	0.0305176
0.251	-0.305176	0.0305176	0.366211
0.252	-0.274658	-0.244141	0.0915527
0.253	-0.12207	0	0.396729
0.254	0.183105	-0.0610352	0.274658
0.255	0.244141	-0.152588	0.0610352
0.256	0.335693	-0.12207	0.0305176
0.257	0.213623	-0.0915527	0.0915527
0.258	0.152588	-0.0610352	0.274658
0.259	-0.305176	-0.0610352	0.396729
0.26	-0.335693	-0.152588	0.213623
0.261	-0.274658	-0.152588	0.0915527
0.262	0.152588	-0.305176	-0.183105
0.263	0.335693	-0.213623	0.274658
0.264	0.12207	0.0305176	0.0305176
0.265	0.0610352	0.0610352	0.152588
0.266	-0.0915527	0.0610352	0.366211
0.267	-0.12207	0.0305176	0.366211
0.268	-0.244141	0.152588	0.213623
0.269	-0.0610352	-0.0305176	0.274658
0.27	-0.152588	-0.152588	-0.0915527
0.271	0.0915527	-0.0610352	0.152588
0.272	0.152588	-0.12207	0.0915527
0.273	0.0610352	-0.12207	0.396729
0.274	-0.305176	-0.12207	0.335693
0.275	-0.305176	0.0915527	0.244141
0.276	-0.396729	-0.274658	0.396729
0.277	-0.12207	-0.152588	0.0915527
0.278	-0.0610352	-0.0915527	-0.152588
0.279	0.152588	-0.0915527	0.244141
0.28	-0.0610352	-0.0305176	0.12207
0.281	-0.183105	-0.0915527	0.518799
0.282	-0.244141	0.0305176	0.213623
0.283	-0.305176	0.0305176	0.244141
0.284	0.0305176	-0.213623	0.305176
0.285	-0.183105	0.0915527	0.0915527
0.286	0.0915527	-0.0305176	0.427246
0.287	-0.0305176	0.0915527	-0.0915527
0.288	0.0915527	0.0915527	0.640869
0.289	-0.457764	0.183105	0.244141
0.29	-0.274658	-0.0305176	0.366211
0.291	-0.335693	0.0305176	0.427246
0.292	-0.183105	0.0305176	0.244141
0.293	-0.0915527	-0.0915527	0.274658
0.294	0.0915527	-0.12207	0.0305176
0.295	0.0915527	-0.244141	0.335693
0.296	-0.274658	-0.0915527	0.244141
0.297	-0.366211	0.183105	0.305176
0.298	-0.335693	0.12207	0.335693
0.299	-0.396729	0.0915527	0.0610352
0.3	-0.549316	-0.0305176	0.183105
0.301	-0.305176	0.0305176	0.0305176
0.302	-0.0915527	0.0610352	0.0305176
0.303	0.0610352	0.0915527	0.183105
0.304	0	0.244141	0.335693
0.305	-0.244141	0.213623	0.244141
0.306	-0.0915527	-0.0305176	0.274658
0.307	-0.305176	-0.213623	0.183105
0.308	-0.0915527	-0.0610352	0.335693
0.309	-0.244141	-0.12207	0.0305176
0.31	0.12207	-0.0915527	0.366211
0.311	-0.183105	0	0.213623
0.312	-0.244141	0.244141	0.518799
0.313	-0.396729	0.0305176	0.305176
0.314	-0.213623	0.0915527	0.213623
0.315	-0.305176	0.0610352	0.213623
0.316	-0.213623	0.183105	0.152588
0.317	0.183105	0.0305176	-0.0610352
0.318	-0.0915527	0.0610352	0.640869
0.319	-0.12207	0.0915527	0.366211
0.32	-0.274658	0.0915527	0.396729
0.321	-0.305176	0.12207	0.0610352
0.322	-0.274658	0.152588	0.152588
0.323	-0.0305176	0.213623	0.12207
0.324	-0.183105	0	-0.12207
0.325	-0.12207	-0.0305176	0.12207
0.326	0.0610352	0	0.274658
0.327	-0.183105	0.0915527	0.152588
0.328	-0.152588	-0.12207	0.335693
0.329	-0.366211	-0.0305176	0.457764
0.33	-0.213623	0.152588	0.244141
0.331	-0.244141	0.0305176	0.305176
0.332	-0.0915527	-0.12207	0.152588
0.333	-0.12207	-0.0305176	0.152588
0.334	-0.244141	0.0915527	0.305176
0.335	-0.0915527	0.305176	0.427246
0.336	-0.549316	0	0.305176
0.337	-0.305176	0.0305176	0.366211
0.338	-0.0610352	0.0915527	0.183105
0.339	-0.213623	0.183105	0.152588
0.34	0.0305176	0.183105	0.183105
0.341	-0.0610352	-0.274658	0.244141
0.342	-0.152588	0.0915527	0.427246
0.343	-0.183105	0.183105	0.152588
0.344	-0.549316	0.0915527	0.335693
0.345	-0.305176	0.335693	0.183105
0.346	-0.12207	-0.0915527	0.335693
0.347	0	-0.0305176	0.12207
0.348	-0.0610352	0.0915527	0.305176
0.349	-0.12207	-0.0610352	0.488281
0.35	-0.152588	0.0305176	0.305176
0.351	0.0305176	-0.305176	0.549316
0.352	-0.183105	0.0610352	0.213623
0.353	0.213623	0.0915527	0.0915527
0.354	-0.0305176	0.0610352	0.152588
0.355	-0.0915527	-0.0610352	-0.0305176
0.356	-0.0305176	0.0305176	0.335693
0.357	0	-0.213623	0.183105
0.358	-0.335693	-0.0305176	0.366211
0.359	-0.366211	0.0305176	0.396729
0.36	-0.152588	0.213623	0.0915527
0.361	0	0.0305176	0.457764
0.362	-0.0305176	0.12207	0.0610352
0.363	0.0610352	-0.0305176	0.274658
0.364	0.152588	0.0305176	0.366211
0.365	-0.12207	0.0915527	0.213623
0.366	-0.335693	0.0610352	0.579834
0.367	-0.366211	0.152588	0.213623
0.368	0.0305176	0.0305176	0.762939
0.369	0.0610352	-0.0305176	0.305176
0.37	0.152588	0.0915527	0.152588
0.371	0.366211	-0.12207	0.396729
0.372	-0.0305176	0.12207	0.0610352
0.373	-0.0915527	0.0305176	0.427246
0.374	-0.457764	0.0915527	0.305176
0.375	0.0915527	-0.183105	0.244141
0.376	0.0305176	-0.12207	0.396729
0.377	0.0610352	-0.12207	-0.0305176
0.378	0.0610352	0.0305176	0.244141
0.379	-0.0305176	0.0610352	0.183105
0.38	-0.0610352	0.244141	0.152588
0.381	-0.0610352	-0.0915527	0.274658
0.382	-0.244141	0.0305176	0.183105
0.383	-0.213623	-0.0305176	0.457764
0.384	-0.244141	0.0915527	0.12207
0.385	0	-0.183105	0.183105
0.386	-0.0610352	-0.0915527	0.183105
0.387	0.244141	-0.213623	0.152588
0.388	-0.244141	0.12207	0.244141
0.389	-0.0305176	0.183105	0.488281
0.39	-0.274658	0.305176	-0.0610352
0.391	-0.0305176	-0.0305176	0.213623
0.392	0.0610352	-0.0305176	-0.183105
0.393	-0.0610352	-0.0305176	0.274658
0.394	-0.12207	0.244141	-0.0610352
0.395	0	-0.0915527	0.274658
0.396	-0.305176	0.274658	0.213623
0.397	-0.213623	0.12207	0.244141
0.398	-0.183105	0.183105	0.183105
0.399	0.0610352	-0.0915527	0.0915527
0.4	-0.0610352	-0.0610352	-0.12207
0.401	0.0915527	-0.0305176	0.488281
0.402	0.0915527	0.0915527	0.0915527
0.403	0	0	0.488281
0.404	-0.0915527	-0.0915527	0.366211
0.405	-0.274658	0.0915527	0.0610352
0.406	-0.244141	-0.12207	0.183105
0.407	-0.0915527	-0.152588	0.0305176
0.408	0.0915527	0.0305176	0.152588
0.409	0.366211	-0.0610352	0.0305176
0.41	0.274658	-0.0305176	0.213623
0.411	-0.244141	0.0915527	0.305176
0.412	-0.213623	0.12207	0.305176
0.413	-0.0915527	-0.12207	0.244141
0.414	-0.244141	-0.0305176	0.274658
0.415	-0.0915527	-0.0610352	-0.0915527
0.416	0.671387	-0.244141	0.0610352
0.417	0.366211	-0.0305176	-0.0305176
0.418	0.0305176	-0.0305176	0.396729
0.419	-0.12207	-0.0610352	0.335693
0.42	-0.244141	-0.0915527	0.213623
0.421	-0.305176	0.0305176	0.366211
0.422	-0.0610352	-0.213623	0.183105
0.423	0	-0.183105	0.396729
0.424	0.0305176	-0.0915527	0.0305176
0.425	0.183105	-0.12207	0.305176
0.426	-0.12207	0.0610352	0.427246
0.427	-0.152588	-0.0305176	0.579834
0.428	-0.244141	0.0305176	0.396729
0.429	-0.213623	-0.0915527	0.244141
0.43	0.0305176	-0.0610352	0.0610352
0.431	0	-0.0610352	0.0610352
0.432	-0.183105	-0.0915527	0
0.433	0.0915527	-0.183105	0.518799
0.434	-0.152588	0.0915527	0.366211
0.435	-0.152588	0.0610352	0.274658
0.436	-0.366211	-0.0305176	0.213623
0.437	0	-0.0610352	0.335693
0.438	-0.244141	-0.518799	0.488281
0.439	0.0915527	-0.152588	0.366211
0.44	0.0610352	-0.0305176	-0.0610352
0.441	-0.0915527	-0.12207	0.396729
0.442	-0.0610352	0.0305176	0.0610352
0.443	-0.305176	-0.12207	0.244141
0.444	-0.396729	-0.0305176	0.213623
0.445	-0.152588	-0.152588	0.244141
0.446	0.0305176	-0.0915527	0.12207
0.447	0.213623	-0.12207	0.0610352
0.448	-0.244141	0.0305176	0.12207
0.449	-0.274658	-0.0305176	0.213623
0.45	-0.396729	0.0915527	0.396729
0.451	-0.244141	-0.0915527	0.427246
0.452	-0.305176	-0.12207	0.0610352
0.453	0.183105	-0.183105	0.213623
0.454	0.335693	-0.183105	0.0305176
0.455	0.183105	-0.244141	0.335693
0.456	-0.0305176	0.0305176	0.0610352
0.457	-0.183105	-0.0610352	0.366211
0.458	-0.152588	-0.12207	0.366211
0.459	-0.213623	-0.0305176	0.305176
0.46	-0.274658	-0.152588	0.183105
0.461	-0.0610352	-0.152588	0.244141
0.462	0.0305176	-0.183105	0.0915527
0.463	-0.12207	0.0305176	0.0305176
0.464	0.0915527	0	0.213623
0.465	0.0305176	0.0915527	0.335693
0.466	-0.213623	-0.0610352	0.0610352
0.467	-0.244141	-0.0305176	0.274658
0.468	-0.305176	0.12207	-0.0305176
0.469	-0.0305176	-0.0305176	0.244141
0.47	-0.0915527	-0.0610352	0.244141
0.471	-0.305176	-0.0610352	0.12207
0.472	-0.274658	0.152588	0.366211
0.473	-0.213623	0	0.244141
0.474	-0.152588	-0.0610352	0.274658
0.475	-0.183105	-0.213623	0.274658
0.476	0.0915527	-0.244141	0.274658
0.477	0.213623	-0.274658	-0.183105
0.478	0.0915527	-0.0610352	0.12207
0.479	0	-0.0610352	0.427246
0.48	-0.396729	-0.244141	0.152588
0.481	-0.335693	-0.0610352	0.366211
0.482	-0.12207	0.0915527	0.152588
0.483	0.152588	0.0915527	0.274658
0.484	0.244141	0.0305176	0.0915527
0.485	-0.274658	0.0915527	0.213623
0.486	0.183105	-0.12207	0.427246
0.487	-0.0610352	0	0.274658
0.488	0.0610352	0.0915527	0.488281
0.489	-0.366211	0.152588	0.244141
0.49	-0.488281	0.213623	0.183105
0.491	-0.12207	0.152588	0.396729
0.492	-0.12207	-0.244141	0.0305176
0.493	0.183105	0.0305176	0.305176
0.494	-0.183105	0.12207	0.274658
0.495	-0.0915527	-0.0915527	0.457764
0.496	-0.305176	0.0915527	0.366211
0.497	-0.396729	-0.244141	0.335693
0.498	-0.396729	0	0.427246
0.499	-0.366211	0	0.0915527
0.5	0.12207	-0.671387	0.335693
0.501	-0.0305176	-0.152588	0.213623
0.502	-0.152588	-0.0305176	0.0610352
0.503	-0.213623	-0.244141	0.305176
0.504	-0.305176	0.274658	0.305176
0.505	-0.152588	-0.12207	0.274658
0.506	-0.366211	0.0610352	0.335693
0.507	-0.0610352	0.0915527	0.0305176
0.508	-0.0915527	0.244141	0.366211
0.509	-0.152588	0	0.396729
0.51	0	0.244141	0.671387
0.511	-0.335693	0.183105	0.549316
0.512	-0.579834	0.152588	0.12207
0.513	-0.396729	0.366211	0.0610352
0.514	0.183105	-0.213623	0.305176
0.515	0.0610352	0.0305176	0.183105
0.516	0	0	0.213623
0.517	0.183105	0.152588	0.12207
0.518	-0.0305176	-0.0305176	0.0915527
0.519	-0.274658	0.12207	0.518799
0.52	-0.305176	0.0610352	0.213623
0.521	-0.427246	0.305176	0.0305176
0.522	0.0305176	-0.213623	0.244141
0.523	0.335693	-0.0915527	0.12207
0.524	0.0915527	0	0.152588
0.525	0.0305176	0.0915527	0.0305176
0.526	-0.152588	0.0915527	0.366211
0.527	-0.366211	0.274658	0.152588
0.528	-0.213623	0.335693	0.0305176
0.529	0	0.244141	0.12207
0.53	0.152588	0.0915527	0.152588
0.531	-0.12207	0.0305176	0.183105
0.532	0	0.0915527	0.366211
0.533	-0.335693	0.213623	0.274658
0.534	-0.427246	0.0915527	0.610352
0.535	-0.396729	0.0610352	0.274658
0.536	-0.244141	0.274658	0.12207
0.537	0.0305176	0.0915527	0.0610352
0.538	0.152588	-0.0610352	0.244141
0.539	0.244141	-0.0305176	0.244141
0.54	-0.0610352	0.0305176	0.0305176
0.541	0.0305176	0.0305176	0.457764
0.542	0	0.0915527	0.0915527
0.543	-0.12207	0.213623	0.12207
0.544	0.183105	-0.12207	0.152588
0.545	-0.12207	-0.213623	0.152588
0.546	-0.244141	-0.213623	0
0.547	-0.305176	-0.213623	0.0610352
0.548	0.0915527	0.0305176	0.427246
0.549	0	0.12207	0.427246
0.55	-0.335693	0.0610352	0.335693
0.551	0.0915527	-0.0610352	0.335693
0.552	-0.12207	-0.213623	-0.0305176
0.553	-0.213623	-0.0915527	0.183105
0.554	-0.12207	-0.0610352	0.213623
0.555	-0.0305176	-0.0610352	0.274658
0.556	-0.244141	0.12207	0.0610352
0.557	-0.183105	-0.0610352	0.396729
0.558	-0.305176	0.0305176	0.274658
0.559	-0.305176	0.12207	0.274658
0.56	-0.213623	0	0.152588
0.561	-0.0915527	0.0610352	0.274658
0.562	0.396729	-0.0305176	-0.0610352
0.563	0.701904	-0.0915527	0.549316
0.564	-0.12207	0.152588	0.305176
0.565	0	-0.0610352	0.610352
0.566	-0.274658	0.0915527	0.152588
0.567	-0.396729	0	0.457764
0.568	-0.0305176	0.152588	0.366211
0.569	0.12207	0.0305176	0.427246
0.57	0.335693	-0.0610352	0.488281
0.571	-0.0610352	0.0610352	0.366211
0.572	-0.213623	0.0915527	0.457764
0.573	-0.183105	0.152588	0.488281
0.574	-0.244141	-0.152588	0.274658
0.575	-0.213623	0	0.335693
0.576	-0.183105	0	0.0305176
0.577	0.12207	0.0610352	0.0915527
0.578	0.0915527	0.12207	0.152588
0.579	-0.0915527	0.0915527	0.183105
0.58	-0.213623	0.366211	0.366211
0.581	-0.274658	0.183105	0.366211
0.582	-0.396729	0	0.213623
0.583	0.0610352	-0.0915527	0.152588
0.584	0.366211	-0.183105	0.152588
0.585	0.0915527	-0.0915527	0.12207
0.586	0.12207	0.12207	0.0915527
0.587	-0.12207	-0.12207	0.0915527
0.588	-0.183105	-0.0305176	0.518799
0.589	-0.152588	-0.0305176	0.305176
0.59	0.0305176	-0.335693	0.305176
0.591	-0.12207	0.0610352	0.305176
0.592	0.0915527	-0.0915527	0
0.593	0.0305176	-0.427246	0.244141
0.594	-0.244141	-0.12207	0.152588
0.595	-0.335693	-0.0305176	0.335693
0.596	-0.335693	0.0610352	0.0610352
0.597	-0.549316	0.152588	-0.0915527
0.598	-0.366211	0.12207	0.0610352
0.599	-0.183105	-0.0610352	-0.0305176
0.6	-0.0915527	-0.0610352	0.274658
0.601	-0.152588	-0.0305176	0
0.602	-0.12207	0.0915527	0.244141
0.603	-0.183105	0.0305176	0.335693
0.604	-0.0610352	-0.12207	0.213623
0.605	0.0305176	-0.12207	0.213623
0.606	-0.152588	-0.0610352	0.183105
0.607	-0.213623	-0.244141	0.488281
0.608	0.366211	-0.396729	0
0.609	-0.0915527	-0.0305176	0.0610352
0.61	0.0305176	0	0.244141
0.611	-0.0610352	0.244141	0.244141
0.612	-0.0305176	-0.213623	0.244141
0.613	-0.244141	0.0915527	0.183105
0.614	0.0610352	0.12207	0.396729
0.615	0.183105	0.152588	-0.12207
0.616	0.213623	0.0915527	0.305176
0.617	-0.152588	0.0610352	0.213623
0.618	-0.152588	0	0.274658
0.619	-0.305176	-0.0610352	0.335693
0.62	-0.12207	-0.0610352	0.366211
0.621	-0.366211	-0.0915527	0.305176
0.622	0	-0.0610352	0.152588
0.623	-0.183105	-0.12207	0.152588
0.624	0.213623	-0.244141	0.274658
0.625	-0.274658	0	0.305176
0.626	-0.244141	0.0305176	0.701904
0.627	-0.457764	-0.12207	0.305176
0.628	-0.335693	-0.0305176	0.396729
0.629	0.0915527	-0.183105	0.396729
0.63	-0.213623	-0.0915527	0.0915527
0.631	0.0305176	0	0.335693
0.632	-0.0305176	0.0610352	0.152588
0.633	0.366211	-0.0305176	0.457764
0.634	-0.244141	-0.0610352	0.244141
0.635	-0.396729	0.244141	0.274658
0.636	-0.335693	0.0305176	0.213623
0.637	0	-0.0915527	0.12207
0.638	0.0915527	0.0915527	0.213623
0.639	0.0610352	-0.0610352	0.213623
0.64	-0.0610352	-0.0305176	0.213623
0.641	-0.305176	0.244141	0.427246
0.642	-0.305176	-0.0305176	0.305176
0.643	-0.213623	-0.12207	0.457764
0.644	-0.183105	-0.0305176	0.335693
0.645	-0.274658	-0.152588	0.183105
0.646	-0.0915527	-0.274658	0.396729
0.647	-0.0915527	-0.0915527	0.244141
0.648	-0.12207	0.0610352	0.457764
0.649	-0.274658	0.0305176	0.0915527
0.65	-0.0305176	-0.213623	0.549316
0.651	-0.0915527	0.152588	0.183105
0.652	-0.0305176	-0.0915527	0.0610352
0.653	0.0305176	0.0915527	0.0305176
0.654	0.152588	0.0915527	0.152588
0.655	0.12207	0.12207	0.183105
0.656	-0.12207	0.0915527	0
0.657	-0.427246	-0.0610352	0.213623
0.658	-0.610352	0.0915527	0.12207
0.659	-0.0915527	0.0305176	0.183105
0.66	0.0305176	-0.152588	0.213623
0.661	0.0305176	0.183105	0.244141
0.662	0.0610352	-0.0305176	0.0610352
0.663	0.0915527	-0.0305176	0.549316
0.664	-0.274658	0	0.0915527
0.665	-0.518799	0.152588	0.274658
0.666	-0.396729	0.0305176	0.213623
0.667	-0.305176	-0.12207	0.12207
0.668	0	0	0.0610352
0.669	0.152588	-0.12207	0.0915527
0.67	0	0.152588	0.244141
0.671	-0.0915527	0.0915527	0.244141
0.672	-0.183105	-0.152588	0.335693
0.673	-0.396729	-0.0305176	0.335693
0.674	-0.0915527	0.0610352	0.457764
0.675	-0.12207	0	0.305176
0.676	-0.0915527	-0.0610352	-0.0305176
0.677	0.12207	0.0305176	0.0305176
0.678	0.12207	0.0915527	-0.0610352
0.679	-0.12207	0.183105	0.12207
0.68	-0.152588	-0.0305176	0.183105
0.681	-0.0915527	-0.12207	0.427246
0.682	-0.274658	-0.183105	0.0305176
0.683	-0.12207	-0.0305176	0
0.684	0.0305176	0.152588	0.0915527
0.685	-0.183105	0.213623	0.0610352
0.686	-0.213623	0.12207	0.274658
0.687	-0.640869	0.274658	0.396729
0.688	-0.579834	0.183105	0.427246
0.689	-0.518799	0.0915527	0.549316
0.69	-0.0915527	0.183105	0.183105
0.691	-0.0305176	0.0610352	0.396729
0.692	0.244141	0	0.244141
0.693	0.0305176	0.152588	0.518799
0.694	-0.0915527	0	0.518799
0.695	-0.183105	-0.0610352	0.518799
0.696	-0.274658	0.152588	0.518799
0.697	-0.12207	0.183105	0.457764
0.698	0.335693	-0.152588	0.610352
0.699	0.0915527	0.0610352	0.183105
0.7	0.183105	0.0305176	0.183105
0.701	-0.152588	0.0915527	0.0610352
0.702	-0.244141	-0.0915527	0.366211
0.703	-0.518799	0	0.335693
0.704	-0.244141	0.0915527	0.457764
0.705	-0.335693	0.0305176	0.12207
0.706	-0.183105	-0.0610352	0.305176
0.707	-0.274658	-0.0305176	0.244141
0.708	-0.152588	0.0915527	0.305176
0.709	-0.152588	-0.12207	0.152588
0.71	-0.366211	0.0915527	0.518799
0.711	-0.213623	0.12207	0.305176
0.712	-0.274658	0.183105	0.0610352
0.713	-0.213623	-0.0610352	0.488281
0.714	-0.244141	0.152588	0.183105
0.715	0.0915527	0.0915527	0.488281
0.716	-0.0610352	0.0610352	0.518799
0.717	-0.274658	0.183105	0.366211
0.718	-0.305176	0.0305176	0.366211
0.719	-0.305176	0.183105	0.213623
0.72	-0.0305176	-0.152588	0.488281
0.721	0.0305176	-0.244141	0.366211
0.722	0.183105	0	0.244141
0.723	-0.0305176	0.0915527	0.0305176
0.724	-0.12207	-0.0915527	0.183105
0.725	-0.610352	0.213623	0.396729
0.726	-0.396729	0.12207	-0.0915527
0.727	-0.305176	0.0305176	0.0915527
0.728	-0.244141	0.0915527	0.183105
0.729	0.152588	-0.12207	-0.0610352
0.73	0.0610352	-0.0915527	0.274658
0.731	-0.0915527	-0.0305176	0.183105
0.732	-0.396729	0.0915527	0.427246
0.733	-0.579834	0.213623	-0.0305176
0.734	-0.366211	0	0.183105
0.735	-0.366211	-0.0610352	0.366211
0.736	-0.0610352	0.152588	0.213623
0.737	-0.0610352	-0.152588	0.12207
0.738	-0.0610352	0.0610352	0.152588
0.739	0	-0.0915527	0.335693
0.74	-0.274658	0.183105	0.183105
0.741	-0.305176	0.0915527	0.549316
0.742	-0.305176	-0.335693	0.244141
0.743	-0.305176	0.274658	0
0.744	-0.0610352	-0.335693	0.305176
0.745	0.0305176	0.244141	0.0915527
0.746	0.0915527	-0.183105	-0.0915527
0.747	-0.0915527	0.183105	0.12207
0.748	0.0915527	0.12207	0.396729
0.749	0.0305176	0.213623	0.244141
0.75	-0.0305176	-0.0305176	0.244141
0.751	-0.213623	0	-0.0610352
0.752	0.152588	-0.12207	0.152588
0.753	-0.183105	-0.0305176	0.0915527
0.754	0	-0.213623	0.12207
0.755	-0.183105	0	0.244141
0.756	-0.0610352	-0.335693	0.396729
0.757	-0.274658	0.0915527	0.152588
0.758	-0.213623	0	0.0915527
0.759	-0.213623	-0.427246	0.183105
0.76	0.0305176	-0.0915527	0.0915527
0.761	-0.12207	0.12207	-0.0610352
0.762	0.152588	-0.0610352	0.274658
0.763	-0.213623	0.0915527	0.12207
0.764	0.12207	0.0305176	0.518799
0.765	-0.244141	0.0915527	0.396729
0.766	-0.244141	-0.12207	0.457764
0.767	-0.213623	0.0915527	0.213623
0.768	0	0.0915527	0.0610352
0.769	0.0305176	-0.152588	0.335693
0.77	-0.0915527	-0.183105	0.518799
0.771	0.0305176	-0.0915527	0.488281
0.772	-0.274658	0	0.518799
0.773	-0.396729	-0.244141	0.366211
0.774	-0.152588	-0.0915527	0.396729
0.775	-0.12207	-0.12207	0.244141
0.776	0.0305176	-0.0305176	0.244141
0.777	0.0305176	-0.0610352	0.0610352
0.778	-0.0305176	-0.0305176	0.427246
0.779	-0.213623	0	0.488281
0.78	-0.305176	0.0915527	0.152588
0.781	-0.0915527	-0.0915527	0.305176
0.782	0.0305176	0.0610352	-0.0610352
0.783	-0.0915527	-0.152588	-0.0305176
0.784	0.12207	-0.213623	0.0305176
0.785	0	0.0305176	0.0915527
0.786	-0.244141	0.152588	0.396729
0.787	-0.396729	-0.0305176	0.274658
0.788	-0.366211	0	0.213623
0.789	-0.274658	-0.0915527	0.213623
0.79	-0.0610352	-0.152588	0.427246
0.791	-0.0610352	-0.0610352	0.274658
0.792	0.0915527	-0.183105	0.244141
0.793	-0.183105	-0.0915527	0.396729
0.794	-0.0610352	0	0.305176
0.795	-0.579834	0.0305176	0.0305176
0.796	-0.488281	0.0305176	0.12207
0.797	-0.213623	-0.0305176	0.152588
0.798	0	0.0305176	0.0915527
0.799	0.305176	-0.213623	-0.0305176
0.8	0.396729	-0.152588	0.396729
0.801	-0.0915527	0.0305176	0.335693
0.802	-0.274658	0.12207	0.244141
0.803	-0.152588	-0.244141	0.305176
0.804	-0.396729	0.0915527	0.0610352
0.805	-0.12207	0.213623	-0.0305176
0.806	0.183105	-0.213623	0.213623
0.807	0	-0.183105	0
0.808	0.0305176	-0.183105	-0.152588
0.809	-0.274658	-0.0610352	0.305176
0.81	-0.183105	-0.0915527	0.396729
0.811	-0.366211	-0.152588	0.274658
0.812	-0.244141	-0.12207	0.213623
0.813	-0.12207	-0.183105	0.335693
0.814	-0.0915527	-0.0610352	0.0305176
0.815	-0.152588	-0.0305176	0.0610352
0.816	-0.0305176	0.213623	0.305176
0.817	-0.12207	0	0.213623
0.818	-0.183105	0.0305176	0.366211
0.819	-0.213623	0.0610352	0.0610352
0.82	-0.488281	0.152588	0.0915527
0.821	-0.152588	0.0305176	-0.0305176
0.822	-0.213623	-0.244141	0.213623
0.823	-0.0305176	-0.152588	0.274658
0.824	-0.244141	-0.0305176	0.213623
0.825	-0.305176	0.0610352	0.366211
0.826	-0.427246	0.0305176	-0.0305176
0.827	-0.213623	-0.0305176	0.396729
0.828	0.335693	-0.183105	0.0305176
0.829	0.0915527	-0.152588	0.0610352
0.83	0.0915527	0.12207	0.0915527
0.831	0.0610352	-0.0610352	0.274658
0.832	-0.183105	-0.12207	0.213623
0.833	-0.152588	0.12207	0.183105
0.834	-0.366211	-0.0915527	0.244141
0.835	-0.335693	0.0915527	0.213623
0.836	-0.0915527	-0.274658	0.0305176
0.837	-0.183105	-0.183105	0.244141
0.838	-0.244141	-0.0305176	0.0610352
0.839	0	0.12207	0.366211
0.84	-0.274658	0.152588	0.457764
0.841	-0.366211	0.183105	0.213623
0.842	-0.305176	0	0.457764
0.843	-0.335693	0.244141	0.12207
0.844	0.152588	-0.244141	0.335693
0.845	-0.183105	0	0.244141
0.846	0.12207	-0.12207	0.366211
0.847	-0.305176	0.0610352	0.549316
0.848	-0.457764	0.366211	0.152588
0.849	-0.366211	-0.0610352	0.274658
0.85	-0.244141	0.0305176	0.274658
0.851	0.183105	0.213623	-0.0610352
0.852	-0.0915527	-0.274658	0.0305176
0.853	0.0305176	0.12207	0.0305176
0.854	-0.0305176	-0.0305176	0.244141
0.855	-0.213623	-0.0610352	0.183105
0.856	-0.244141	-0.0610352	0.457764
0.857	-0.244141	-0.0305176	0.396729
0.858	-0.183105	0.0305176	0.213623
0.859	-0.0305176	-0.183105	0.0305176
0.86	-0.183105	-0.366211	0.213623
0.861	-0.213623	0.0915527	0.152588
0.862	-0.0305176	-0.0915527	0.366211
0.863	-0.305176	0	0.244141
0.864	-0.0915527	-0.152588	0.305176
0.865	-0.244141	-0.0305176	0.0915527
0.866	0.0915527	-0.0610352	0.0915527
0.867	-0.12207	0	0.0915527
0.868	-0.0305176	0.12207	0.244141
0.869	-0.244141	0.0305176	0.183105
0.87	-0.244141	-0.305176	0.427246
0.871	-0.305176	0.0305176	0.396729
0.872	-0.457764	0.12207	0.427246
0.873	-0.488281	0.12207	0.152588
0.874	-0.0305176	-0.0610352	0.183105
0.875	0.152588	-0.305176	0.152588
0.876	0.183105	0.12207	0.0610352
0.877	0.0610352	0.0305176	0.396729
0.878	-0.183105	0.183105	0.12207
0.879	-0.12207	-0.0305176	0.305176
0.88	-0.244141	0.0305176	0.305176
0.881	-0.244141	0.0915527	0.305176
0.882	-0.0305176	0	0.183105
0.883	0	-0.0305176	0.0915527
0.884	0.12207	-0.152588	0.274658
0.885	0	-0.213623	0.244141
0.886	-0.0915527	0.0305176	0.152588
0.887	-0.335693	0.213623	0.305176
0.888	-0.0610352	0.0610352	0.305176
0.889	-0.213623	-0.12207	0.183105
0.89	0.0915527	-0.335693	0.213623
0.891	0.152588	-0.213623	0.366211
0.892	-0.0610352	0.0915527	0.244141
0.893	-0.305176	0.0915527	0.305176
0.894	-0.244141	0.0915527	0.427246
0.895	-0.335693	0.0305176	0.213623
0.896	-0.244141	-0.0915527	0.457764
0.897	-0.244141	-0.0610352	0.427246
0.898	-0.0305176	0.0305176	0.183105
0.899	-0.0610352	0	0.152588
0.9	0.0305176	-0.0305176	0.427246
0.901	-0.12207	0.12207	0.213623
0.902	-0.488281	0.0305176	0.488281
0.903	-0.457764	-0.0305176	0.213623
0.904	-0.152588	-0.0610352	0.396729
0.905	-0.183105	-0.0915527	0.183105
0.906	0.152588	0.0915527	0.213623
0.907	-0.0915527	0.0915527	0.12207
0.908	-0.152588	0.0610352	0.488281
0.909	-0.488281	0.0610352	0.366211
0.91	-0.396729	0.0915527	0.183105
0.911	-0.335693	0.12207	0.0305176
0.912	-0.244141	-0.0915527	0.0610352
0.913	-0.0305176	-0.0305176	0
0.914	-0.0610352	0.0305176	-0.183105
0.915	-0.12207	0.0305176	0.183105
0.916	-0.213623	0.12207	0.396729
0.917	-0.335693	0.0915527	0.579834
0.918	-0.183105	0.12207	0.244141
0.919	-0.244141	-0.12207	0.244141
0.92	-0.274658	-0.0915527	0.244141
0.921	-0.0915527	0.0305176	0.0915527
0.922	-0.183105	-0.12207	0.213623
0.923	-0.274658	-0.152588	0.213623
0.924	-0.488281	0	0.366211
0.925	-0.335693	0.213623	0.518799
0.926	-0.183105	0.0610352	-0.0610352
0.927	-0.213623	0.152588	0.213623
0.928	-0.152588	0.0610352	0.0915527
0.929	0.12207	0.0915527	0.183105
0.93	-0.0915527	-0.152588	0.305176
0.931	-0.0610352	0.0610352	0.366211
0.932	-0.366211	0.183105	-0.12207
0.933	-0.335693	0.12207	0.244141
0.934	-0.183105	-0.12207	0.0305176
0.935	0.0915527	-0.213623	0.427246
0.936	0.0915527	0.12207	0.0915527
0.937	-0.0610352	-0.0305176	0.244141
0.938	-0.0305176	0.0305176	0.0610352
0.939	-0.152588	-0.0610352	0.488281
0.94	-0.244141	-0.0915527	0.427246
0.941	-0.366211	0.152588	0.274658
0.942	-0.335693	-0.0610352	0.183105
0.943	0.0305176	0.12207	0.12207
0.944	0.152588	-0.0915527	0.0915527
0.945	0.213623	0	0.274658
0.946	0.0610352	0.183105	0.488281
0.947	-0.305176	0.183105	0.701904
0.948	-0.335693	-0.0305176	0.457764
0.949	-0.457764	0	0.12207
0.95	-0.152588	0.0305176	0.518799
0.951	-0.457764	0.152588	0.152588
0.952	0.366211	-0.0915527	0.396729
0.953	-0.244141	0.0305176	0.488281
0.954	-0.274658	0.0610352	0.457764
0.955	-0.366211	0.213623	0.518799
0.956	-0.183105	-0.12207	0.427246
0.957	-0.213623	0.0610352	0.396729
0.958	-0.305176	-0.0915527	0.183105
0.959	-0.0305176	-0.183105	0.396729
0.96	0	-0.0305176	0.427246
0.961	0.183105	0.0305176	0.427246
0.962	-0.274658	0.12207	0.671387
0.963	-0.274658	0.366211	0.396729
0.964	-0.0610352	0.12207	0.152588
0.965	-0.152588	0.152588	0.396729
0.966	0.274658	0.0915527	0.213623
0.967	0.152588	0.0305176	0.183105
0.968	0.0915527	0.12207	0.366211
0.969	0.0610352	0.244141	0.396729
0.97	-0.335693	0.274658	0.610352
0.971	-0.274658	0.366211	0.305176
0.972	-0.305176	-0.152588	0.396729
0.973	0	0.244141	0.335693
0.974	-0.0610352	0.183105	0.396729
0.975	0.427246	-0.12207	0.457764
0.976	-0.0610352	0	0.305176
0.977	-0.213623	0.244141	0.427246
0.978	-0.274658	0.274658	-0.0305176
0.979	-0.335693	0.0610352	0.335693
0.98	-0.213623	-0.152588	0.152588
0.981	-0.0610352	0.0610352	0.152588
0.982	0.152588	0.0305176	0.213623
0.983	0.213623	0.0915527	0.0305176
0.984	0.152588	0.12207	0.396729
0.985	-0.0610352	0.12207	-0.0915527
0.986	0	0	0.0305176
0.987	-0.0915527	0	0.274658
0.988	-0.183105	0.183105	0.0305176
0.989	0.0305176	0.244141	0.183105
0.99	-0.0305176	0.12207	0.0305176
0.991	-0.0610352	0.274658	0.12207
0.992	0.12207	0.152588	0.183105
0.993	-0.305176	0.488281	0.366211
0.994	-0.152588	0.335693	0.335693
0.995	-0.244141	0.274658	0.0305176
0.996	-0.0915527	0.0915527	0.488281
0.997	-0.0610352	0.0915527	0.0610352
0.998	0.0610352	0.152588	0.335693
0.999	0.183105	0.366211	0.366211
1	-0.396729	0.213623	0.396729
1.001	-0.305176	0.335693	0.244141
1.002	-0.396729	0.244141	0.183105
1.003	0.12207	0.12207	0.274658
1.004	-0.0610352	0.213623	0.12207
1.005	0.305176	0.335693	0.305176
1.006	0.0915527	0.183105	0.335693
1.007	0.12207	0.0915527	0.274658
1.008	0.0915527	0.335693	0.0915527
1.009	-0.0305176	0.274658	0.183105
1.01	-0.0305176	0.305176	0.335693
1.011	-0.488281	0.0915527	0.427246
1.012	0.0915527	0.152588	0.518799
1.013	-0.213623	0.213623	0.274658
1.014	0.12207	0.0915527	0.366211
1.015	-0.0915527	0.244141	0.549316
1.016	-0.518799	0.305176	0.396729
1.017	-0.12207	-0.0610352	0.457764
1.018	-0.0915527	0.366211	0.305176
1.019	0.0915527	0.335693	0.457764
1.02	-0.274658	0.12207	0.213623
1.021	0.0915527	0.0915527	0.396729
1.022	-0.152588	0.335693	0.244141
1.023	-0.366211	0.335693	0.518799
1.024	-0.12207	0.213623	0.457764
1.025	-0.274658	-0.0915527	0.335693
1.026	0.12207	-0.0915527	0.610352
1.027	-0.0610352	0.152588	0.274658
1.028	0.183105	0.0915527	0.518799
1.029	-0.274658	-0.0305176	0.305176
1.03	-0.183105	-0.0305176	0.549316
1.031	-0.213623	0.0915527	0.335693
1.032	-0.274658	0	0.396729
1.033	-0.244141	0.183105	0.396729
1.034	0.0610352	0.0305176	0.152588
1.035	0.0610352	0.0305176	0.274658
1.036	0	0.152588	0.213623
1.037	-0.213623	0.335693	0.0305176
1.038	-0.12207	0.183105	0.0915527
1.039	-0.366211	0.213623	-0.0610352
1.04	-0.610352	0	0.366211
1.041	-0.335693	-0.0305176	0.183105
1.042	-0.244141	0.152588	0.488281
1.043	-0.0305176	0.152588	0.0610352
1.044	0.0610352	0.0915527	0.244141
1.045	0.244141	0.152588	0.244141
1.046	-0.396729	0.152588	0.274658
1.047	-0.427246	0.152588	0.213623
1.048	-0.457764	0.152588	0.274658
1.049	-0.396729	-0.0915527	0.457764
1.05	-0.274658	0	0.152588
1.051	-0.213623	-0.0305176	0.152588
1.052	-0.152588	-0.0610352	0.183105
1.053	-0.457764	0.0305176	0
1.054	-0.640869	-0.152588	0.335693
1.055	-0.762939	0.0305176	0.183105
1.056	-0.518799	0.152588	0.335693
1.057	-0.396729	0.152588	0.0915527
1.058	-0.213623	-0.12207	0.183105
1.059	-0.213623	-0.0610352	0.213623
1.06	-0.274658	0	-0.0305176
1.061	-0.213623	-0.0305176	0.213623
1.062	-0.396729	-0.0915527	0.244141
1.063	-0.396729	0	0.366211
1.064	-0.427246	-0.366211	0.457764
1.065	-0.488281	-0.0305176	0.0610352
1.066	-0.396729	-0.396729	0.335693
1.067	-0.152588	-0.12207	0.12207
1.068	-0.152588	-0.0305176	0.244141
1.069	-0.0610352	-0.0305176	0.396729
1.07	-0.305176	-0.213623	0.274658
1.071	-0.427246	0.0305176	0.152588
1.072	-0.366211	-0.152588	0.274658
1.073	-0.213623	-0.0305176	0.0305176
1.074	-0.305176	0.152588	0.0305176
1.075	-0.305176	-0.12207	0.12207
1.076	-0.244141	-0.213623	0.0915527
1.077	-0.518799	-0.213623	0.213623
1.078	-0.701904	0.0305176	0.244141
1.079	-0.610352	-0.12207	0.366211
1.08	-0.671387	-0.0915527	0.0305176
1.081	-0.671387	-0.12207	0.213623
1.082	-0.305176	-0.305176	0.0610352
1.083	-0.0915527	-0.213623	0.0915527
1.084	-0.274658	-0.457764	0.427246
1.085	-0.610352	-0.244141	0.335693
1.086	-0.701904	-0.213623	0.0610352
1.087	-0.793457	-0.335693	0.244141
1.088	-0.488281	-0.427246	0.0610352
1.089	-0.518799	-0.427246	-0.305176
1.09	-0.335693	-0.335693	0.152588
1.091	-0.305176	-0.305176	0.0610352
1.092	-0.488281	-0.244141	0.152588
1.093	-0.610352	-0.152588	0.152588
1.094	-0.488281	-0.366211	0.0305176
1.095	-0.274658	-0.335693	0.0915527
1.096	-0.12207	-0.335693	0.0305176
1.097	-0.12207	-0.457764	0.183105
1.098	-0.0915527	-0.488281	-0.12207
1.099	-0.274658	-0.488281	0.183105
1.1	-0.671387	-0.213623	0.213623
1.101	-0.793457	-0.183105	0.12207
1.102	-0.640869	-0.183105	0.244141
1.103	-0.396729	-0.457764	0.183105
1.104	-0.488281	-0.549316	0.366211
1.105	-0.12207	-0.518799	0.183105
1.106	-0.305176	-0.518799	0.213623
1.107	-0.671387	-0.457764	0.457764
1.108	-0.762939	-0.305176	0.183105
1.109	-0.762939	-0.640869	0.335693
1.11	-0.793457	-0.396729	0.0610352
1.111	-0.305176	-0.457764	0.244141
1.112	-0.244141	-0.335693	0.12207
1.113	-0.0915527	-0.488281	0.274658
1.114	-0.640869	-0.427246	0.244141
1.115	-0.732422	-0.12207	0.488281
1.116	-0.671387	-0.366211	0.427246
1.117	-0.610352	-0.396729	0.335693
1.118	-0.762939	-0.488281	0.12207
1.119	-0.457764	-0.579834	0.213623
1.12	-0.305176	-0.457764	-0.152588
1.121	-0.366211	-0.335693	0.0610352
1.122	-0.244141	-0.457764	0.152588
1.123	-0.640869	-0.305176	0.274658
1.124	-0.823975	-0.366211	0.396729
1.125	-0.518799	-0.518799	0.427246
1.126	-0.396729	-0.427246	0.274658
1.127	-0.366211	-0.640869	0.427246
1.128	-0.335693	-0.518799	0.183105
1.129	-0.0915527	-0.579834	0.244141
1.13	-0.335693	-0.335693	0.366211
1.131	-0.579834	-0.274658	0.457764
1.132	-0.457764	-0.396729	0.152588
1.133	-0.488281	-0.427246	0.244141
1.134	-0.0915527	-0.427246	0.0915527
1.135	-0.335693	-0.274658	0.0610352
1.136	-0.366211	-0.396729	0.183105
1.137	-0.640869	-0.396729	0.427246
1.138	-0.640869	-0.244141	0.549316
1.139	-0.579834	-0.213623	0.457764
1.14	-0.671387	-0.335693	0.396729
1.141	-0.457764	-0.244141	0.488281
1.142	-0.366211	-0.0305176	-0.12207
1.143	-0.335693	-0.305176	0.305176
1.144	0.0305176	-0.366211	0.457764
1.145	-0.427246	-0.12207	0.244141
1.146	-0.213623	-0.305176	0.488281
1.147	-0.518799	-0.12207	0.335693
1.148	-0.396729	-0.0610352	0.244141
1.149	0.0915527	-0.305176	0.12207
1.15	-0.183105	-0.213623	0.335693
1.151	0.0915527	-0.0915527	0.0915527
1.152	-0.12207	-0.427246	0.488281
1.153	-0.305176	-0.0305176	0.335693
1.154	-0.152588	-0.0305176	0.244141
1.155	-0.701904	-0.152588	0.183105
1.156	-0.305176	-0.213623	0.305176
1.157	-0.274658	-0.305176	0.305176
1.158	0	-0.152588	0.213623
1.159	0.0305176	-0.12207	0.335693
1.16	-0.244141	-0.0305176	0.335693
1.161	-0.183105	0	0.213623
1.162	-0.732422	0.152588	0.366211
1.163	-0.457764	0	0.0915527
1.164	-0.366211	0.152588	-0.0305176
1.165	0.0305176	-0.152588	0.0610352
1.166	0.0610352	-0.152588	0
1.167	-0.12207	0.0610352	0.183105
1.168	-0.152588	0.12207	0.183105
1.169	-0.396729	0.305176	0.0915527
1.17	-0.366211	0.152588	0.12207
1.171	-0.244141	-0.0610352	0.0610352
1.172	-0.0915527	0.0915527	0.0915527
1.173	-0.0305176	0.183105	-0.0915527
1.174	0.152588	0	0.152588
1.175	-0.0915527	0	0.183105
1.176	-0.244141	0.12207	0.152588
1.177	-0.213623	0.152588	0.366211
1.178	-0.396729	0	0.335693
1.179	-0.152588	0.183105	0.244141
1.18	0.152588	0.0610352	0.396729
1.181	0	-0.0305176	0.0915527
1.182	-0.244141	0.213623	0.274658
1.183	-0.213623	0.12207	0.0610352
1.184	-0.274658	0.213623	0.335693
1.185	-0.427246	0.12207	0.305176
1.186	-0.244141	0.213623	0.152588
1.187	-0.274658	0.305176	0.518799
1.188	-0.0305176	-0.0610352	0.183105
1.189	0.12207	0.0915527	0.305176
1.19	0.0915527	0.12207	0.183105
1.191	-0.0610352	0.305176	0.396729
1.192	-0.274658	0.12207	0.366211
1.193	-0.0915527	0.183105	0.488281
1.194	-0.183105	0.213623	0.213623
1.195	0.0305176	0.12207	0.396729
1.196	-0.152588	0.0305176	0.305176
1.197	0	0.12207	0.427246
1.198	0.0305176	0.274658	0.396729
1.199	0	0.427246	0.610352
1.2	-0.244141	0.366211	0.335693
1.201	-0.12207	0.488281	0.274658
1.202	-0.152588	0.244141	0.488281
1.203	-0.0915527	0.152588	0.366211
1.204	-0.12207	0.244141	0.366211
1.205	0.0305176	0.366211	0.488281
1.206	-0.244141	0.305176	0.335693
1.207	-0.457764	0.488281	0.518799
1.208	-0.488281	0.457764	0.579834
1.209	-0.274658	0.335693	0.488281
1.21	-0.213623	0.396729	0.335693
1.211	-0.12207	0.213623	0.488281
1.212	-0.0915527	0.152588	0.335693
1.213	-0.213623	0.244141	0.335693
1.214	-0.366211	0.396729	0.274658
1.215	-0.366211	0.305176	0.640869
1.216	-0.396729	0.305176	0.366211
1.217	-0.640869	0.335693	0.396729
1.218	-0.152588	0.12207	0.152588
1.219	-0.0610352	0.0915527	0.183105
1.22	0.274658	0.244141	0.305176
1.221	0.274658	0.305176	0.335693
1.222	-0.213623	0.213623	0.335693
1.223	-0.305176	0.183105	0.457764
1.224	-0.488281	0.183105	0.244141
1.225	0.0915527	-0.0610352	0.244141
1.226	-0.213623	0.152588	0.274658
1.227	0	0.12207	0.183105
1.228	-0.213623	0.0915527	0.305176
1.229	-0.183105	0	0.427246
1.23	-0.396729	0.152588	0.457764
1.231	-0.518799	0.183105	0.274658
1.232	-0.762939	0.274658	0.213623
1.233	-0.335693	-0.0305176	0.12207
1.234	-0.640869	0.274658	0.244141
1.235	-0.12207	0.183105	0.396729
1.236	-0.274658	0.0915527	0.244141
1.237	-0.518799	0.0915527	0.396729
1.238	-0.518799	0.12207	0.274658
1.239	-0.518799	0.0915527	0.12207
1.24	-0.793457	0.396729	0.0915527
1.241	-0.152588	-0.0305176	0.152588
1.242	-0.183105	0.12207	0.244141
1.243	-0.12207	-0.0305176	0.12207
1.244	-0.366211	0.0610352	0.213623
1.245	-0.701904	0.152588	0.244141
1.246	-0.671387	0.152588	0.305176
1.247	-0.549316	0.213623	0.244141
1.248	-0.549316	-0.305176	0.0915527
1.249	-0.457764	0.152588	0.396729
1.25	-0.244141	0	0.183105
1.251	-0.427246	-0.12207	0.305176
1.252	-0.274658	-0.0305176	0.457764
1.253	-0.671387	0.0915527	0.335693
1.254	-0.549316	0.244141	0.213623
1.255	-0.549316	-0.427246	0.366211
1.256	-0.579834	-0.152588	0.610352
1.257	-0.366211	0.0305176	0.305176
1.258	-0.0610352	-0.152588	0.427246
1.259	-0.335693	-0.0915527	0.12207
1.26	-0.335693	-0.0610352	0.549316
1.261	-0.610352	-0.335693	0.152588
1.262	-0.396729	0.183105	0.549316
1.263	-0.701904	-0.305176	0.274658
1.264	-0.213623	-0.0915527	0.305176
1.265	-0.12207	-0.305176	0.12207
1.266	-0.366211	-0.396729	0.549316
1.267	-0.518799	-0.12207	0.183105
1.268	-0.854492	-0.12207	0.305176
1.269	-0.152588	-0.183105	0.335693
1.27	-0.457764	0	0.0610352
1.271	-0.579834	-0.671387	0.549316
1.272	-0.0915527	-0.0915527	0.366211
1.273	-0.427246	-0.335693	0.335693
1.274	-0.244141	-0.488281	0.213623
1.275	-0.549316	-0.274658	0.396729
1.276	-0.457764	-0.183105	0.518799
1.277	-0.88501	-0.0610352	0.183105
1.278	-0.488281	-0.366211	0.305176
1.279	-0.244141	-0.183105	0.335693
1.28	-0.335693	-0.274658	0.305176
1.281	0.0915527	-0.12207	0.213623
1.282	-0.213623	-0.305176	0.152588
1.283	-0.610352	-0.396729	0.518799
1.284	-0.518799	-0.335693	0.366211
1.285	-0.427246	-0.213623	0.0915527
1.286	-0.152588	-0.488281	0.244141
1.287	-0.183105	-0.396729	0.152588
1.288	-0.152588	-0.518799	0.183105
1.289	-0.0305176	-0.366211	0.0305176
1.29	-0.0610352	-0.335693	0.335693
1.291	-0.335693	-0.213623	0.274658
1.292	-0.305176	-0.213623	0.183105
1.293	-0.427246	-0.518799	0.274658
1.294	-0.244141	-0.335693	0.183105
1.295	-0.244141	-0.396729	0.183105
1.296	-0.0610352	-0.366211	0.213623
1.297	-0.488281	-0.335693	0.244141
1.298	-0.518799	-0.335693	0.579834
1.299	-0.518799	-0.305176	0.244141
1.3	-0.579834	-0.366211	0.183105
1.301	-0.610352	-0.0915527	0.152588
1.302	-0.488281	-0.396729	0.0305176
1.303	-0.183105	-0.549316	0.305176
1.304	-0.152588	-0.488281	0.0610352
1.305	-0.152588	-0.335693	0.244141
1.306	-0.244141	-0.305176	0.274658
1.307	-0.305176	-0.396729	0.152588
1.308	-0.396729	-0.244141	0.335693
1.309	-0.457764	-0.0915527	0.0915527
1.31	-0.274658	-0.274658	0.0610352
1.311	-0.12207	-0.183105	0.0305176
1.312	-0.12207	-0.396729	0.213623
1.313	-0.12207	-0.244141	0.183105
1.314	-0.12207	-0.0610352	0.183105
1.315	-0.274658	-0.274658	0.244141
1.316	-0.305176	-0.0610352	0
1.317	-0.427246	-0.366211	0.335693
1.318	-0.0915527	-0.305176	0.12207
1.319	-0.366211	-0.0915527	0.0915527
1.32	-0.244141	-0.183105	0.12207
1.321	-0.305176	-0.0915527	0.335693
1.322	-0.427246	-0.274658	0.457764
1.323	-0.549316	-0.0915527	0.0305176
1.324	-0.396729	-0.12207	0.244141
1.325	-0.244141	0.0305176	0.12207
1.326	0.0610352	-0.335693	0.0915527
1.327	0	-0.183105	0.427246
1.328	0.0305176	-0.0610352	0.12207
1.329	-0.213623	-0.0610352	0.366211
1.33	-0.274658	-0.213623	0.305176
1.331	-0.396729	-0.12207	0.427246
1.332	-0.305176	-0.0610352	0.213623
1.333	-0.244141	0.152588	-0.0610352
1.334	-0.0305176	-0.213623	0.366211
1.335	0.12207	-0.0915527	-0.0305176
1.336	-0.0610352	-0.152588	0.366211
1.337	-0.0305176	-0.183105	0.488281
1.338	-0.305176	0.0915527	0.244141
1.339	-0.244141	0.0610352	0.427246
1.34	-0.213623	-0.213623	0.183105
1.341	-0.213623	-0.335693	0.366211
1.342	-0.213623	-0.0610352	0.335693
1.343	-0.0915527	-0.213623	0.274658
1.344	-0.152588	-0.0305176	0.488281
1.345	-0.457764	0.0915527	0.213623
1.346	-0.366211	0.0915527	0.671387
1.347	-0.305176	-0.0305176	0.12207
1.348	-0.213623	-0.183105	0.396729
1.349	-0.0610352	-0.0610352	0.0610352
1.35	0	-0.213623	0.701904
1.351	0.0915527	0.12207	0.244141
1.352	0.183105	0.12207	0.213623
1.353	-0.213623	0	0.518799
1.354	-0.0610352	-0.0305176	0.488281
1.355	-0.427246	-0.0305176	0.305176
1.356	-0.0610352	-0.0915527	0.305176
1.357	0.0305176	0.12207	0.305176
1.358	0.0915527	0	0.213623
1.359	0.0610352	0.0305176	0.305176
1.36	-0.213623	0.152588	0.366211
1.361	-0.274658	0.213623	0.457764
1.362	-0.396729	0.0610352	0.12207
1.363	-0.274658	0.213623	0.396729
1.364	-0.213623	-0.0305176	0.274658
1.365	-0.183105	0.213623	0.366211
1.366	-0.152588	0.0305176	0.244141
1.367	-0.396729	0.0610352	0.488281
1.368	-0.183105	0.0305176	0.701904
1.369	-0.610352	0.335693	0.213623
1.37	-0.366211	0	0.366211
1.371	-0.12207	0.12207	0.335693
1.372	-0.244141	0.12207	0.213623
1.373	0.0610352	0.0915527	0.335693
1.374	-0.12207	0.0305176	0.0915527
1.375	-0.0915527	0.213623	0.457764
1.376	-0.366211	0.12207	0.396729
1.377	-0.213623	0.0610352	0.549316
1.378	-0.152588	0.0915527	0.427246
1.379	-0.457764	0.0610352	0.213623
1.38	-0.274658	0.183105	0.183105
1.381	-0.274658	0.244141	0.0915527
1.382	-0.0610352	0.0305176	0.152588
1.383	-0.488281	0.0915527	0.366211
1.384	-0.488281	0.244141	0.488281
1.385	-0.457764	0.183105	0.183105
1.386	-0.274658	0.183105	0.396729
1.387	-0.305176	0.0610352	0.305176
1.388	-0.12207	0.0305176	0.152588
1.389	-0.427246	-0.0915527	0.488281
1.39	-0.488281	0.0305176	0.396729
1.391	-0.457764	0.366211	0.457764
1.392	-0.549316	0.152588	0.305176
1.393	-0.427246	0.0305176	0.549316
1.394	-0.457764	0.12207	0.0915527
1.395	-0.152588	0.0610352	0.0915527
1.396	-0.335693	0.183105	0.0305176
1.397	-0.366211	0.0915527	0
1.398	-0.427246	0.274658	0.488281
1.399	-0.457764	0.183105	0.396729
1.4	-0.366211	0.152588	0.244141
1.401	-0.457764	0.0915527	0.335693
1.402	-0.671387	0.12207	0.305176
1.403	-0.640869	0.12207	0.274658
1.404	-0.488281	0.152588	0.152588
1.405	-0.549316	0.0305176	0.457764
1.406	-0.549316	0.335693	0.457764
1.407	-0.732422	0.0915527	0.549316
1.408	-0.549316	0	0.396729
1.409	-0.427246	0.0610352	0.244141
1.41	-0.274658	0.0305176	0.213623
1.411	-0.274658	0.213623	0.305176
1.412	-0.213623	0.305176	0.213623
1.413	-0.274658	-0.0915527	0.671387
1.414	-0.549316	0.0915527	0.396729
1.415	-0.488281	0.0915527	0.213623
1.416	-0.671387	0.244141	0.213623
1.417	-0.518799	-0.0915527	0.305176
1.418	-0.396729	0	0.335693
1.419	-0.366211	0	0.12207
1.42	-0.457764	0.274658	0.305176
1.421	-0.427246	0.0610352	0.488281
1.422	-0.610352	0.335693	0.518799
1.423	-0.549316	0.152588	0.12207
1.424	-0.396729	0.12207	0.305176
1.425	-0.305176	0.152588	0.366211
1.426	-0.0915527	-0.0305176	0.274658
1.427	-0.0305176	-0.12207	0.244141
1.428	-0.457764	0.0915527	0.488281
1.429	-0.610352	0.244141	0.305176
1.43	-0.579834	0.0915527	0.366211
1.431	-0.640869	-0.0915527	0.335693
1.432	-0.183105	0	0.183105
1.433	-0.244141	-0.152588	0.305176
1.434	-0.183105	0	0.244141
1.435	-0.610352	-0.152588	0.305176
1.436	-0.457764	-0.0610352	0.427246
1.437	-0.671387	0.213623	0.274658
1.438	-0.518799	-0.0915527	0.305176
1.439	-0.610352	0	0.518799
1.44	-0.427246	-0.152588	0.518799
1.441	-0.335693	-0.183105	0.366211
1.442	-0.0915527	-0.0610352	0.152588
1.443	-0.335693	0.12207	0.427246
1.444	-0.518799	0.152588	0
1.445	-0.366211	0.183105	0.152588
1.446	-0.396729	0.0915527	0.0305176
1.447	-0.213623	0	0.213623
1.448	-0.12207	-0.0610352	0.396729
1.449	-0.213623	-0.152588	0.427246
1.45	-0.0915527	-0.152588	0.0915527
1.451	-0.183105	-0.152588	0.488281
1.452	-0.793457	0.12207	0.183105
1.453	-0.518799	-0.152588	-0.0305176
1.454	-0.518799	-0.335693	0.12207
1.455	-0.396729	-0.152588	0.0915527
1.456	-0.0915527	-0.0915527	0.0915527
1.457	0.0915527	-0.488281	0.0915527
1.458	-0.396729	-0.0305176	0.274658
1.459	-0.396729	-0.213623	0.396729
1.46	-0.518799	-0.0305176	0.457764
1.461	-0.152588	-0.152588	0.488281
1.462	-0.183105	-0.12207	0.396729
1.463	0	-0.0305176	-0.0305176
1.464	0.0305176	-0.0610352	-0.0610352
1.465	-0.0915527	-0.244141	-0.12207
1.466	-0.488281	-0.0305176	0.335693
1.467	-0.610352	0.0305176	0.244141
1.468	-0.823975	-0.12207	0.823975
1.469	-0.610352	-0.396729	0.549316
1.47	-0.488281	-0.213623	0.305176
1.471	-0.213623	-0.335693	0.305176
1.472	0.213623	-0.396729	0.0610352
1.473	0.0915527	-0.579834	0.366211
1.474	-0.0610352	-0.274658	0.0610352
1.475	-0.0610352	-0.274658	0.549316
1.476	0	-0.244141	0.183105
1.477	-0.12207	-0.305176	0.12207
1.478	-0.12207	-0.274658	0.213623
1.479	-0.213623	-0.244141	0.0305176
1.48	0.0305176	0.0915527	0.335693
1.481	-0.183105	-0.244141	0.274658
1.482	-0.183105	-0.0915527	0.518799
1.483	-0.488281	-0.152588	0.427246
1.484	-0.213623	-0.0915527	-0.0305176
1.485	-0.0305176	-0.396729	0.152588
1.486	0.0305176	-0.274658	-0.0305176
1.487	0.0915527	-0.213623	0.244141
1.488	0.305176	-0.335693	-0.183105
1.489	0.183105	-0.152588	0.183105
1.49	0	-0.12207	0.366211
1.491	-0.213623	-0.0915527	0.0305176
1.492	0.0610352	-0.152588	0.244141
1.493	-0.274658	-0.183105	0.12207
1.494	-0.0915527	-0.274658	0.549316
1.495	-0.0915527	-0.213623	0.12207
1.496	-0.213623	-0.396729	0.396729
1.497	-0.274658	-0.0915527	0.0305176
1.498	-0.244141	-0.152588	0.0915527
1.499	0.152588	-0.213623	-0.0305176
1.5	-0.12207	-0.152588	0.12207
1.501	-0.0305176	-0.366211	0.335693
1.502	0.183105	-0.213623	0.183105
1.503	0	-0.366211	0.244141
1.504	-0.457764	-0.0915527	0.396729
1.505	-0.640869	-0.12207	0.518799
1.506	-0.335693	-0.244141	0.701904
1.507	-0.396729	-0.427246	0.549316
1.508	-0.0305176	-0.0915527	0.610352
1.509	0.244141	-0.213623	-0.0610352
1.51	-0.0305176	-0.213623	0.366211
1.511	0.0610352	-0.457764	-0.213623
1.512	-0.305176	-0.152588	0.244141
1.513	-0.518799	0.0305176	0.427246
1.514	-0.335693	-0.183105	0.12207
1.515	-0.274658	-0.213623	0.335693
1.516	-0.274658	0.0915527	-0.0305176
1.517	-0.12207	-0.396729	0.244141
1.518	-0.0305176	-0.183105	0.274658
1.519	-0.213623	0	0.152588
1.52	-0.244141	0	0.335693
1.521	-0.366211	-0.0305176	0.152588
1.522	-0.152588	-0.12207	-0.0305176
1.523	-0.12207	-0.0610352	0.152588
1.524	-0.274658	-0.213623	0.0915527
1.525	0.0305176	-0.183105	0
1.526	-0.0305176	-0.0305176	0.0305176
1.527	0.183105	-0.274658	0.0610352
1.528	-0.0610352	-0.0305176	0.305176
1.529	-0.305176	0.0610352	0.274658
1.53	-0.0610352	-0.457764	0.366211
1.531	-0.305176	-0.183105	0.0915527
1.532	-0.305176	-0.0305176	0.274658
1.533	-0.396729	-0.305176	0.0305176
1.534	-0.396729	-0.274658	0.12207
1.535	-0.396729	-0.0305176	0.213623
1.536	-0.762939	0.12207	0.610352
1.537	-0.427246	0.0915527	0.152588
1.538	-0.366211	0.0915527	0.457764
1.539	-0.152588	0.0305176	0.213623
1.54	0.0915527	0	0.335693
1.541	-0.0305176	-0.0305176	0.244141
1.542	-0.12207	0.0305176	0.457764
1.543	-0.274658	0.183105	0.701904
1.544	-0.549316	0.152588	0.0915527
1.545	-0.88501	0	0.0915527
1.546	-0.518799	-0.244141	0.244141
1.547	-0.457764	-0.0610352	0.244141
1.548	-0.457764	-0.152588	0.488281
1.549	-0.335693	-0.12207	0.305176
1.55	-0.457764	-0.0305176	0.457764
1.551	-0.0915527	-0.183105	0.366211
1.552	-0.457764	0.0305176	0.396729
1.553	-0.427246	0.0610352	0.274658
1.554	-0.0915527	-0.0915527	0.305176
1.555	-0.274658	0.0305176	0.427246
1.556	-0.274658	-0.213623	0.244141
1.557	-0.0305176	-0.12207	0.335693
1.558	-0.274658	-0.12207	0.457764
1.559	-0.457764	0.0305176	0.427246
1.56	-0.854492	0.0915527	0.396729
1.561	-0.762939	-0.0305176	0.183105
1.562	-0.518799	0.0305176	0.396729
1.563	-0.457764	0.0305176	0.0305176
1.564	-0.213623	-0.0915527	0.427246
1.565	-0.305176	0.0610352	0.396729
1.566	-0.0915527	0.0305176	0.335693
1.567	-0.244141	-0.183105	0.518799
1.568	-0.579834	0.244141	0.335693
1.569	-0.488281	0	0.457764
1.57	-0.396729	0.0915527	0.0915527
1.571	-0.244141	0.0915527	0.152588
1.572	-0.427246	-0.0610352	0.183105
1.573	-0.457764	0.12207	0.427246
1.574	-0.396729	-0.0610352	0.396729
1.575	-0.701904	0.183105	0.335693
1.576	-0.396729	0.12207	0.335693
1.577	-0.305176	0.0305176	0.427246
1.578	-0.213623	0.0915527	0.213623
1.579	-0.12207	-0.0305176	0.305176
1.58	-0.12207	-0.0610352	0.335693
1.581	-0.152588	0.12207	0.549316
1.582	-0.610352	0.183105	0.335693
1.583	-0.335693	0.0915527	0.457764
1.584	-0.579834	0.0610352	0.152588
1.585	-0.488281	0.152588	0.183105
1.586	-0.244141	-0.0305176	0.0305176
1.587	-0.335693	0.0305176	0.213623
1.588	-0.183105	0.152588	0.457764
1.589	-0.305176	0.0915527	0.274658
1.59	-0.457764	0.0305176	0.396729
1.591	-0.274658	0.183105	0.0305176
1.592	-0.457764	0.0305176	0.335693
1.593	-0.0915527	0.0305176	0.213623
1.594	-0.12207	0	0.213623
1.595	-0.183105	0	0.457764
1.596	-0.183105	-0.0305176	0.244141
1.597	-0.488281	0	0.274658
1.598	-0.427246	0.0305176	0.335693
1.599	-0.762939	0.152588	0.0915527
1.6	-0.427246	-0.0610352	0.396729
1.601	-0.396729	0.183105	0.183105
1.602	-0.396729	0.12207	0.183105
1.603	-0.366211	0.244141	0.152588
1.604	-0.335693	0.0305176	0.274658
1.605	-0.396729	0.183105	0.457764
1.606	-0.671387	0.183105	0.183105
1.607	-0.488281	0.244141	0.305176
1.608	-0.305176	0.152588	0.213623
1.609	-0.0915527	0.0305176	0.366211
1.61	-0.0610352	0.12207	0.396729
1.611	-0.213623	-0.0610352	0.335693
1.612	-0.305176	0.152588	0.579834
1.613	-0.579834	0.213623	0.427246
1.614	-0.335693	0.213623	0.396729
1.615	-0.305176	0.213623	0.244141
1.616	-0.0610352	-0.213623	0.305176
1.617	-0.0305176	-0.0610352	0.213623
1.618	-0.305176	0.152588	0.335693
1.619	-0.366211	0.183105	0.244141
1.62	-0.427246	0.12207	0.244141
1.621	-0.518799	0.0305176	0.305176
1.622	-0.488281	0.183105	0.305176
1.623	-0.549316	0.152588	0.0915527
1.624	-0.213623	-0.305176	0.396729
1.625	-0.305176	0.0915527	0.213623
1.626	-0.152588	0.12207	0.488281
1.627	-0.335693	0.152588	0.488281
1.628	-0.488281	0.0305176	0.518799
1.629	-0.457764	0.152588	0.305176
1.63	-0.335693	0.12207	0.213623
1.631	-0.305176	-0.0305176	0.213623
1.632	-0.12207	-0.213623	0.213623
1.633	-0.305176	0.0915527	0.366211
1.634	-0.213623	-0.0305176	0.183105
1.635	-0.183105	-0.0610352	0.366211
1.636	-0.366211	0.0305176	0.305176
1.637	-0.457764	0.12207	0.366211
1.638	-0.244141	0.0305176	0.305176
1.639	-0.701904	-0.0610352	0.457764
1.64	-0.274658	-0.0915527	0
1.641	-0.396729	0.12207	0.457764
1.642	-0.274658	-0.0915527	0.335693
1.643	-0.244141	0.12207	0.305176
1.644	-0.427246	0.183105	0.183105
1.645	-0.0305176	-0.0305176	0.335693
1.646	-0.152588	-0.335693	0.427246
1.647	-0.183105	0	0.366211
1.648	-0.0610352	0.12207	0.305176
1.649	-0.0915527	-0.0610352	0.12207
1.65	-0.274658	0.0305176	0.244141
1.651	-0.640869	-0.152588	0.549316
1.652	-0.396729	0.0915527	0.0915527
1.653	-0.640869	0.0610352	0.152588
1.654	-0.152588	-0.213623	-0.0305176
1.655	-0.12207	-0.0305176	0.152588
1.656	0.152588	-0.0610352	0.152588
1.657	0	0.152588	-0.0610352
1.658	-0.0915527	0.183105	0.12207
1.659	-0.152588	0.12207	0.183105
1.66	-0.427246	-0.0305176	0.305176
1.661	-0.0610352	-0.0610352	0.0915527
1.662	-0.183105	-0.152588	0.0915527
1.663	-0.0305176	0.12207	0.0305176
1.664	-0.183105	-0.213623	-0.213623
1.665	-0.274658	-0.213623	0.549316
1.666	-0.366211	0.0610352	0.305176
1.667	-0.12207	-0.183105	0.488281
1.668	-0.152588	-0.183105	0.0305176
1.669	-0.183105	-0.0305176	0.12207
1.67	0.0915527	-0.183105	0.152588
1.671	0.183105	-0.305176	0.0610352
1.672	0.0305176	-0.152588	0.305176
1.673	0	-0.0610352	0.183105
1.674	-0.427246	0.0610352	0.640869
1.675	-0.823975	0.0305176	0.0305176
1.676	-0.305176	-0.244141	-0.0915527
1.677	0.152588	-0.152588	0.0610352
1.678	0.12207	-0.0305176	0.0610352
1.679	0.0915527	-0.0305176	-0.0305176
1.68	0.0610352	-0.335693	0.488281
1.681	-0.183105	-0.0610352	0.244141
1.682	-0.274658	-0.183105	0.396729
1.683	-0.183105	-0.274658	0.152588
1.684	-0.335693	-0.244141	0.0610352
1.685	-0.0915527	-0.152588	0.335693
1.686	0.335693	-0.274658	0.274658
1.687	0.0610352	-0.396729	0.366211
1.688	-0.152588	-0.183105	0.244141
1.689	-0.12207	-0.0915527	0.457764
1.69	-0.366211	-0.152588	0.305176
1.691	-0.335693	-0.305176	-0.0610352
1.692	0.0610352	-0.183105	0.305176
1.693	-0.12207	-0.244141	0.0610352
1.694	0.213623	-0.305176	0.213623
1.695	0	-0.244141	0.183105
1.696	0	-0.244141	0.396729
1.697	0.0305176	-0.12207	0.244141
1.698	0.0915527	-0.12207	0.152588
1.699	-0.0305176	-0.152588	0.274658
1.7	-0.0610352	-0.335693	-0.0610352
1.701	0.0915527	-0.427246	0.274658
1.702	-0.0305176	-0.244141	0.396729
1.703	-0.0610352	-0.183105	0.12207
1.704	-0.213623	-0.152588	0.427246
1.705	-0.213623	-0.0305176	0.427246
1.706	0	-0.244141	0.274658
1.707	-0.183105	-0.12207	0.305176
1.708	-0.0610352	-0.244141	0.274658
1.709	0.12207	-0.274658	0.12207
1.71	0.0305176	-0.274658	0.0915527
1.711	0.0610352	-0.152588	0.244141
1.712	-0.335693	-0.0915527	0.396729
1.713	-0.0305176	0.0915527	0.366211
1.714	-0.183105	-0.183105	0.396729
1.715	0	-0.335693	0.12207
1.716	0.335693	-0.244141	0.244141
1.717	0.0305176	-0.335693	0.0610352
1.718	0.0610352	-0.305176	0.488281
1.719	-0.366211	-0.213623	0.366211
1.72	-0.213623	-0.335693	0.579834
1.721	-0.183105	-0.213623	0.152588
1.722	-0.213623	-0.152588	0.335693
1.723	0.396729	-0.183105	0.274658
1.724	0.0915527	-0.244141	0.305176
1.725	0.12207	-0.305176	0.152588
1.726	-0.152588	-0.213623	0.457764
1.727	-0.610352	-0.152588	0.457764
1.728	-0.488281	-0.12207	0.213623
1.729	-0.518799	-0.152588	0.274658
1.73	-0.213623	-0.152588	0.0915527
1.731	0.152588	-0.396729	0.12207
1.732	-0.152588	-0.244141	0.152588
1.733	-0.183105	-0.244141	0.274658
1.734	-0.335693	-0.183105	0.518799
1.735	-0.396729	0	0.305176
1.736	-0.183105	-0.152588	0.396729
1.737	-0.244141	-0.0305176	0.0915527
1.738	-0.183105	-0.12207	0.152588
1.739	0.0610352	-0.244141	0.12207
1.74	-0.183105	-0.305176	0.244141
1.741	-0.213623	-0.0915527	0.244141
1.742	-0.274658	-0.0610352	0.274658
1.743	-0.457764	0.0915527	0.335693
1.744	-0.396729	-0.274658	0.12207
1.745	-0.213623	-0.335693	0.244141
1.746	-0.0610352	-0.183105	0.366211
1.747	-0.12207	-0.244141	0.0305176
1.748	-0.335693	-0.0305176	0.213623
1.749	-0.244141	-0.0915527	0.0305176
1.75	-0.549316	-0.0610352	0.335693
1.751	-0.610352	0.152588	-0.0305176
1.752	-0.366211	-0.0610352	0.244141
1.753	-0.244141	-0.0610352	0.274658
1.754	-0.396729	-0.152588	0.0915527
1.755	-0.427246	-0.213623	0.427246
1.756	-0.213623	0.0915527	0.152588
1.757	-0.213623	0.0305176	0.457764
1.758	-0.335693	0.0915527	0.213623
1.759	-0.549316	-0.12207	0.213623
1.76	-0.671387	-0.12207	0.305176
1.761	-0.457764	-0.0305176	0.244141
1.762	-0.213623	-0.488281	0.396729
1.763	0	-0.0610352	0.335693
1.764	0.0305176	-0.0305176	0.335693
1.765	-0.427246	-0.213623	0.579834
1.766	-0.274658	0.152588	0.183105
1.767	-0.427246	-0.0610352	0.244141
1.768	-0.488281	0.244141	0.0915527
1.769	0.0610352	-0.0610352	0.488281
1.77	-0.274658	-0.0610352	0.335693
1.771	-0.0305176	0.0915527	0.305176
1.772	-0.488281	0.0915527	0.488281
1.773	-0.396729	0.213623	0.427246
1.774	-0.610352	0.183105	0.396729
1.775	-0.610352	0.335693	0.213623
1.776	-0.274658	-0.152588	0.518799
1.777	-0.427246	0.0915527	0.335693
1.778	0	0.0305176	0.457764
1.779	-0.579834	-0.0915527	0.396729
1.78	-0.152588	0.427246	0.701904
1.781	-0.152588	0.0915527	0.640869
1.782	-0.396729	0.213623	0.244141
1.783	-0.335693	0.183105	0.457764
1.784	-0.457764	0.274658	0.335693
1.785	-0.12207	0.0915527	0.152588
1.786	-0.0610352	0.152588	0.366211
1.787	-0.396729	-0.0305176	0.366211
1.788	-0.0915527	0.274658	0.488281
1.789	-0.274658	0.244141	0.762939
1.79	-0.610352	-0.0305176	0.305176
1.791	-0.488281	0.0915527	0.183105
1.792	-0.213623	0.213623	0.366211
1.793	-0.213623	0.183105	0.274658
1.794	-0.0610352	0.335693	0.274658
1.795	-0.244141	0.0610352	0.549316
1.796	-0.213623	0.244141	0.610352
1.797	-0.305176	0.183105	0.274658
1.798	-0.518799	0.244141	0.427246
1.799	-0.366211	0.152588	0.518799
1.8	-0.213623	0.0610352	0.213623
1.801	-0.213623	0.0915527	0.396729
1.802	-0.274658	-0.0305176	0.305176
1.803	-0.12207	0.244141	0.640869
1.804	-0.396729	0.396729	0.183105
1.805	-0.305176	0.183105	0.396729
1.806	-0.366211	0.244141	0.244141
1.807	-0.183105	0.274658	0.335693
1.808	-0.0915527	0	0.335693
1.809	0.0305176	0.183105	0.0915527
1.81	-0.12207	0.274658	0.213623
1.811	-0.335693	0.0610352	0.213623
1.812	-0.457764	0.152588	0.305176
1.813	-0.0915527	-0.305176	0.12207
1.814	-0.152588	0.0915527	0.457764
1.815	0.152588	0.12207	0.0915527
1.816	0.0610352	-0.0305176	0.335693
1.817	-0.0610352	-0.0305176	0.152588
1.818	-0.244141	0.183105	0.427246
1.819	-0.610352	0.549316	0.305176
1.82	-0.488281	0.213623	0.183105
1.821	-0.244141	-0.0305176	0.0915527
1.822	0.0610352	0.183105	0.213623
1.823	0	0.0915527	0.0305176
1.824	0.213623	0.0915527	0.12207
1.825	-0.0915527	0.183105	0.0305176
1.826	-0.0305176	0.213623	0.152588
1.827	-0.335693	0.213623	-0.0305176
1.828	-0.457764	0.0915527	0.12207
1.829	-0.366211	0.274658	0.152588
1.83	-0.0305176	0.183105	0.152588
1.831	0.152588	-0.0305176	0.0610352
1.832	-0.0305176	0.0610352	0.0915527
1.833	0.0305176	0.12207	0.305176
1.834	-0.12207	0.0915527	0.396729
1.835	-0.335693	0.274658	0.274658
1.836	-0.366211	-0.0915527	0.457764
1.837	-0.183105	0.0915527	0.244141
1.838	-0.183105	0.0305176	0.0305176
1.839	-0.0305176	-0.0305176	0.183105
1.84	0.0915527	0.12207	0.183105
1.841	-0.152588	0.0305176	0.366211
1.842	-0.0915527	0.244141	0.488281
1.843	-0.244141	0.366211	0.12207
1.844	0.0610352	0.0610352	0.244141
1.845	0	-0.0305176	0.152588
1.846	-0.12207	0.0305176	-0.0305176
1.847	0.366211	-0.0305176	0.244141
1.848	-0.0305176	-0.0915527	0.213623
1.849	0.0915527	0.183105	0.640869
1.85	-0.396729	0.0305176	0.183105
1.851	-0.12207	-0.152588	0.305176
1.852	-0.244141	-0.0305176	0.579834
1.853	0.12207	-0.0610352	0.335693
1.854	0.0915527	-0.335693	0.152588
1.855	-0.0305176	-0.0305176	0.396729
1.856	-0.335693	-0.0305176	0.152588
1.857	-0.152588	0.152588	0.610352
1.858	-0.366211	-0.244141	0.213623
1.859	-0.366211	-0.0610352	0.274658
1.86	-0.0915527	-0.12207	0.0915527
1.861	-0.0610352	-0.0305176	0.305176
1.862	0.0610352	-0.183105	0.0915527
1.863	0.0915527	0.0610352	0.0915527
1.864	0	0	0.701904
1.865	-0.152588	0.12207	0.335693
1.866	-0.427246	0.0305176	0.396729
1.867	-0.427246	-0.0610352	0.213623
1.868	-0.305176	-0.213623	0.274658
1.869	0.0610352	-0.213623	0.396729
1.87	0.0915527	-0.0305176	0.183105
1.871	-0.0610352	-0.244141	0.518799
1.872	-0.0610352	-0.0915527	0.335693
1.873	-0.274658	0.12207	0.305176
1.874	-0.152588	-0.0305176	0.518799
1.875	-0.12207	-0.0610352	0.0305176
1.876	0.0610352	-0.152588	0.305176
1.877	0.0915527	-0.305176	0.0915527
1.878	-0.274658	-0.152588	-0.0305176
1.879	-0.0305176	-0.0305176	0.396729
1.88	-0.183105	0.0610352	0.427246
1.881	-0.12207	-0.152588	0.518799
1.882	0.12207	-0.12207	0.152588
1.883	0.0610352	-0.0610352	0.152588
1.884	0.152588	-0.183105	0.244141
1.885	0.0305176	0.0305176	0.0915527
1.886	-0.213623	-0.0915527	0.335693
1.887	-0.274658	-0.183105	0.396729
1.888	-0.335693	-0.213623	0.274658
1.889	-0.671387	-0.213623	0.518799
1.89	-0.244141	-0.0610352	0.0915527
1.891	-0.12207	-0.12207	0.427246
1.892	-0.0305176	-0.12207	0.0915527
1.893	0.183105	-0.183105	0.213623
1.894	-0.0305176	-0.0610352	0.183105
1.895	-0.183105	-0.0915527	0.335693
1.896	-0.152588	-0.0915527	0.0305176
1.897	-0.183105	-0.12207	0.152588
1.898	-0.274658	-0.12207	0.183105
1.899	-0.183105	0.0610352	0.183105
1.9	0.0915527	-0.0610352	-0.0305176
1.901	0.183105	-0.335693	0.152588
1.902	-0.12207	-0.12207	0
1.903	-0.244141	0.0610352	0.0610352
1.904	-0.427246	-0.274658	0.457764
1.905	0	-0.183105	0.12207
1.906	-0.0915527	-0.244141	0.274658
1.907	0.0915527	-0.305176	0.183105
1.908	-0.0305176	-0.244141	0.396729
1.909	-0.183105	-0.12207	0.244141
1.91	0	-0.152588	0.427246
1.911	-0.0915527	-0.12207	0.366211
1.912	-0.0305176	-0.213623	0.213623
1.913	-0.335693	-0.0915527	0.427246
1.914	0.0610352	-0.274658	0.0610352
1.915	-0.0915527	-0.305176	0.0610352
1.916	-0.0610352	-0.244141	-0.0915527
1.917	0.183105	-0.213623	0.274658
1.918	-0.213623	-0.12207	0.305176
1.919	-0.12207	-0.0610352	0.305176
1.92	-0.183105	-0.152588	0.213623
1.921	-0.0305176	0	0.183105
1.922	-0.0305176	-0.244141	0.0610352
1.923	0.0915527	-0.12207	0.183105
1.924	-0.0915527	-0.427246	0.183105
1.925	-0.152588	-0.274658	0.640869
1.926	-0.12207	-0.0915527	0.335693
1.927	-0.335693	-0.0610352	0.610352
1.928	-0.274658	-0.0915527	0.183105
1.929	0.152588	-0.305176	0.305176
1.93	-0.0610352	-0.183105	0.183105
1.931	-0.0305176	-0.0915527	0.0610352
1.932	-0.244141	-0.0610352	0.213623
1.933	-0.152588	0	0.244141
1.934	0.12207	-0.12207	0.396729
1.935	-0.0915527	-0.0610352	0.183105
1.936	-0.152588	-0.0305176	0.274658
1.937	-0.213623	-0.0305176	0.12207
1.938	0.0610352	-0.0610352	0.183105
1.939	0.305176	0.183105	0.213623
1.94	0.0915527	0.0610352	0.335693
1.941	-0.152588	0.213623	0.305176
1.942	-0.305176	-0.183105	0.549316
1.943	-0.396729	-0.152588	0.366211
1.944	0.0610352	-0.183105	0.213623
1.945	0	-0.0610352	0.244141
1.946	-0.12207	-0.12207	0.183105
1.947	-0.12207	0.183105	0.12207
1.948	-0.244141	-0.0610352	0.213623
1.949	-0.396729	-0.12207	0.274658
1.95	-0.335693	-0.0915527	0.274658
1.951	-0.457764	0.213623	0.152588
1.952	-0.183105	-0.0915527	0.0610352
1.953	-0.183105	0.183105	0.213623
1.954	0.152588	0.0915527	0.152588
1.955	-0.12207	0.274658	0.183105
1.956	0.152588	-0.12207	0.213623
1.957	-0.335693	0.0915527	0.335693
1.958	-0.457764	0.0305176	0.396729
1.959	-0.335693	0	0.305176
1.96	-0.183105	-0.0305176	0.0915527
1.961	0.0305176	-0.0305176	0.0305176
1.962	0	0.0305176	0.152588
1.963	0.335693	0.0305176	0.213623
1.964	-0.0915527	0.0915527	0.244141
1.965	-0.244141	0.183105	0.305176
1.966	-0.244141	0.183105	0.0305176
1.967	-0.244141	0.0915527	0.335693
1.968	-0.12207	0.0305176	0.0305176
1.969	-0.274658	-0.0305176	0.183105
1.97	-0.0915527	0	0.183105
1.971	0.0915527	0.183105	0.12207
1.972	-0.335693	0.0915527	0.366211
1.973	-0.427246	0.213623	0.335693
1.974	-0.213623	0.213623	0.152588
1.975	-0.213623	0.0915527	0.12207
1.976	-0.427246	0	0.183105
1.977	-0.213623	0.244141	0.152588
1.978	-0.183105	0.244141	0.0915527
1.979	-0.213623	0.0915527	0.610352
1.98	-0.213623	0.183105	0.427246
1.981	-0.244141	0.274658	0.305176
1.982	-0.457764	0.244141	0.152588
1.983	-0.335693	0.213623	0.335693
1.984	-0.0305176	0.0305176	0.152588
1.985	0.0915527	0.183105	0.213623
1.986	-0.274658	0.0915527	0.305176
1.987	-0.335693	0.366211	0.335693
1.988	-0.0305176	0.213623	0.396729
1.989	-0.0305176	0.152588	0.457764
1.99	0.0305176	0.12207	0.274658
1.991	-0.213623	0.213623	0.366211
1.992	-0.0305176	0.305176	0.305176
1.993	-0.274658	0.457764	0.274658
1.994	0.335693	0.0610352	0.335693
1.995	-0.213623	0.305176	0.488281
1.996	-0.244141	0.213623	0.305176
1.997	-0.183105	0.366211	0.305176
1.998	-0.335693	0.12207	0.213623
1.999	-0.0610352	0.0305176	0.396729
2	-0.0610352	0.152588	0.366211
2.001	0.0610352	0.12207	0.457764
2.002	-0.274658	0.213623	0.396729
2.003	-0.152588	0.183105	0.427246
2.004	-0.12207	0.12207	0.274658
2.005	-0.152588	0.213623	0.213623
2.006	-0.12207	0.12207	0.213623
2.007	0.0915527	0.12207	0.274658
2.008	0.305176	-0.12207	0.396729
2.009	0.0915527	0.305176	0.0305176
2.01	-0.0610352	0.213623	0.183105
2.011	-0.427246	0.274658	0.152588
2.012	-0.274658	0.183105	0.213623
2.013	-0.0915527	-0.0305176	0.213623
2.014	0.0305176	0.152588	0.305176
2.015	0.305176	0.152588	0.12207
2.016	0.0610352	0.0915527	0.183105
2.017	-0.0915527	0.183105	0.457764
2.018	0	-0.0305176	0.549316
2.019	-0.305176	0.274658	0.366211
2.02	-0.183105	0.0610352	0.183105
2.021	-0.183105	0.152588	0.244141
2.022	-0.0305176	0.0610352	0.335693
2.023	0.335693	-0.396729	-0.0610352
2.024	-0.0305176	0	0.213623
2.025	0.12207	0.213623	0.244141
2.026	-0.0305176	0.0305176	0.305176
2.027	0.0610352	-0.0610352	0.427246
2.028	0	0.0305176	0.0610352
2.029	0.152588	-0.12207	0.335693
2.03	0.152588	0.0305176	-0.0915527
2.031	0.305176	0.0915527	-0.0305176
2.032	0.152588	0.0915527	0.0915527
2.033	0.0305176	0.152588	-0.0610352
2.034	-0.183105	0.12207	0.457764
2.035	-0.366211	-0.335693	0.0610352
2.036	-0.183105	0.0915527	0.335693
2.037	0.213623	-0.152588	0.0305176
2.038	0.244141	-0.274658	-0.0915527
2.039	0	0	0.305176
2.04	-0.305176	-0.0915527	0.274658
2.041	-0.305176	0.0915527	0.305176
2.042	-0.640869	-0.0610352	0.366211
2.043	-0.427246	-0.12207	0.244141
2.044	0.0915527	0.152588	0.152588
2.045	0.0305176	0.152588	-0.0305176
2.046	-0.0610352	-0.183105	0.0305176
2.047	0.427246	-0.183105	0.12207
2.048	0.0610352	0.0915527	0.183105
2.049	-0.152588	0.0610352	0.274658
2.05	-0.0915527	-0.305176	0.0915527
2.051	0.0305176	-0.183105	0.305176
2.052	0.213623	0.0305176	0.152588
2.053	0.183105	-0.0305176	0.183105
2.054	0.427246	-0.152588	0.274658
2.055	0.0610352	-0.12207	0.244141
2.056	-0.0915527	-0.0610352	0.457764
2.057	-0.549316	0.0610352	0.274658
2.058	-0.152588	-0.0610352	0.335693
2.059	0.0610352	-0.12207	0.244141
2.06	0.0305176	-0.12207	0.213623
2.061	0.0305176	-0.305176	0.213623
2.062	0.152588	-0.244141	0.488281
2.063	-0.0610352	-0.0305176	0.244141
2.064	0.0915527	0.0305176	0.366211
2.065	-0.274658	0.0610352	0.213623
2.066	-0.0915527	0.12207	0.213623
2.067	-0.0305176	-0.0610352	0.427246
2.068	0.213623	-0.0915527	-0.0305176
2.069	0.152588	-0.274658	0.244141
2.07	-0.152588	0	0.305176
2.071	-0.12207	0	0.366211
2.072	-0.213623	-0.12207	0.335693
2.073	0.0305176	-0.0915527	0.274658
2.074	-0.12207	-0.0305176	0.488281
2.075	0.274658	-0.0610352	0.396729
2.076	0.183105	-0.0915527	0.213623
2.077	0	-0.152588	0.457764
2.078	-0.0915527	-0.0915527	0.335693
2.079	-0.0610352	-0.274658	0.823975
2.08	-0.518799	0.152588	0.152588
2.081	-0.0610352	-0.274658	0.457764
2.082	-0.12207	-0.183105	0.305176
2.083	0.0610352	-0.213623	-0.0915527
2.084	0	-0.0610352	0.366211
2.085	0.244141	-0.0610352	0.183105
2.086	0.0915527	0	0.305176
2.087	-0.274658	0.0915527	0.427246
2.088	-0.274658	-0.0305176	0.152588
2.089	-0.152588	-0.0915527	0.244141
2.09	-0.0915527	0.152588	-0.0915527
2.091	0.12207	-0.305176	0.213623
2.092	-0.213623	-0.244141	0.213623
2.093	-0.12207	-0.0305176	0.335693
2.094	-0.274658	-0.0610352	0.488281
2.095	-0.335693	0.0915527	0.305176
2.096	-0.152588	-0.183105	0.305176
2.097	-0.183105	-0.12207	0.274658
2.098	0.0305176	-0.305176	0.518799
2.099	0.0610352	-0.305176	0.213623
2.1	-0.0915527	-0.12207	0.152588
2.101	-0.183105	-0.0915527	0.305176
2.102	-0.457764	0.0915527	0.213623
2.103	-0.274658	-0.0610352	0.488281
2.104	-0.366211	-0.152588	0.396729
2.105	-0.244141	-0.183105	0.244141
2.106	-0.0610352	-0.183105	0.213623
2.107	0.0305176	-0.0305176	0.305176
2.108	0.0305176	-0.0915527	0.0915527
2.109	0.0610352	-0.0915527	0.183105
2.11	-0.305176	0	0.396729
2.111	-0.305176	-0.183105	0.366211
2.112	-0.518799	0.0915527	0.152588
2.113	-0.12207	-0.305176	0.305176
2.114	-0.12207	-0.12207	0.213623
2.115	0.12207	0.0610352	-0.0610352
2.116	0.213623	-0.152588	0.12207
2.117	-0.152588	-0.0610352	0.183105
2.118	-0.244141	0.0915527	0.152588
2.119	-0.0915527	-0.244141	0.0305176
2.12	-0.0610352	-0.12207	0.183105
2.121	-0.0610352	-0.0915527	0.0915527
2.122	-0.0305176	-0.0915527	0.12207
2.123	0.152588	0.0305176	0.183105
2.124	-0.152588	-0.0610352	-0.0610352
2.125	-0.213623	0.0915527	0.396729
2.126	-0.518799	0.0610352	0.396729
2.127	-0.12207	0.12207	0.183105
2.128	0.0915527	-0.274658	0.305176
2.129	0.0305176	0.0610352	0.0915527
2.13	0.12207	-0.12207	0.274658
2.131	-0.0610352	-0.0610352	0.244141
2.132	0.0915527	-0.0610352	0.549316
2.133	-0.244141	-0.0305176	0.549316
2.134	0	-0.0610352	0.427246
2.135	-0.244141	-0.0915527	0.244141
2.136	0.12207	-0.152588	-0.0610352
2.137	0.0915527	-0.0915527	0.244141
2.138	0.305176	-0.0915527	0.0915527
2.139	0.0915527	-0.152588	0.0915527
2.14	0.0305176	0.0610352	0.183105
2.141	0.0305176	0.152588	0
2.142	-0.183105	0.274658	0.213623
2.143	0.0915527	0.0305176	0.0915527
2.144	-0.183105	0.12207	0.366211
2.145	-0.0915527	0.0915527	0.0915527
2.146	0.274658	-0.152588	0.488281
2.147	-0.0915527	0	0.427246
2.148	-0.152588	0.0610352	0.518799
2.149	-0.152588	0.274658	0.244141
2.15	-0.152588	0.335693	0.152588
2.151	-0.0305176	0.0610352	0.0915527
2.152	0.0610352	-0.183105	0.335693
2.153	0.0915527	0.0610352	0.152588
2.154	0.0610352	0.152588	0.396729
2.155	-0.12207	0.12207	0.213623
2.156	-0.0915527	0.0915527	0.274658
2.157	-0.305176	0.274658	0.152588
2.158	-0.0915527	-0.0610352	0.305176
2.159	0	0.152588	0.152588
2.16	-0.12207	0.0610352	0.183105
2.161	0.396729	0.152588	0.152588
2.162	0.183105	0.183105	0.152588
2.163	0.0305176	0.213623	0.0915527
2.164	-0.152588	0.274658	0.12207
2.165	-0.152588	0.244141	0.335693
2.166	0.0915527	-0.0915527	0.274658
2.167	-0.213623	-0.12207	0.335693
2.168	0.0305176	-0.0915527	0.335693
2.169	0.0610352	0	0.152588
2.17	0	0.0305176	0.396729
2.171	-0.12207	0.0915527	0.213623
2.172	-0.213623	0	0.305176
2.173	-0.0305176	0.0305176	0.335693
2.174	-0.0610352	0.0305176	0.12207
2.175	0.0610352	0.0915527	0.152588
2.176	0.152588	0.0915527	0
2.177	0.0305176	0.213623	0.12207
2.178	0.0915527	0.0305176	0.152588
2.179	-0.0915527	0.183105	0.213623
2.18	-0.183105	0	0.274658
2.181	-0.274658	0.274658	0.0305176
2.182	0.183105	-0.0305176	0
2.183	0.0915527	0.0610352	0
2.184	0.610352	0.0305176	0.12207
2.185	0.152588	-0.0610352	0.213623
2.186	0.12207	0.213623	0.396729
2.187	-0.152588	0.0915527	0.213623
2.188	-0.0610352	0.244141	0.366211
2.189	-0.183105	-0.0305176	0.12207
2.19	0.0305176	0.213623	-0.0305176
2.191	0.0610352	0.0915527	-0.0305176
2.192	0.183105	0.183105	0
2.193	-0.0305176	0.366211	-0.0305176
2.194	-0.0610352	0.213623	0.274658
2.195	-0.305176	0.396729	0.183105
2.196	-0.12207	0.0915527	0.0915527
2.197	0.0915527	0.12207	0.152588
2.198	0.0305176	0.183105	0.152588
2.199	0.366211	0.0915527	0.213623
2.2	0.0610352	0.0305176	0.274658
2.201	-0.0305176	0.183105	0.183105
2.202	-0.183105	0.488281	0.244141
2.203	-0.244141	0.244141	0.396729
2.204	-0.12207	-0.12207	0.213623
2.205	-0.274658	-0.0305176	0.183105
2.206	0.12207	-0.0610352	0.427246
2.207	0.183105	-0.152588	0.244141
2.208	0.12207	0.0915527	0.366211
2.209	0	0.0305176	0.366211
2.21	-0.274658	0.274658	0.457764
2.211	-0.0305176	0.0305176	0.274658
2.212	0.0915527	-0.152588	0.274658
2.213	0.0305176	0	0.335693
2.214	0.0305176	0.12207	0.183105
2.215	0.183105	0.183105	0.335693
2.216	-0.152588	0.274658	0.518799
2.217	-0.0915527	0.305176	0.488281
2.218	-0.0915527	0.183105	0.244141
2.219	-0.0915527	-0.152588	0.518799
2.22	-0.183105	0	0.457764
2.221	-0.335693	0.0305176	0.213623
2.222	0.183105	0.0610352	0.244141
2.223	0.0610352	-0.0305176	0.427246
2.224	0.152588	-0.0610352	0.640869
2.225	-0.183105	0.0915527	0.457764
2.226	-0.152588	0.0305176	0.488281
2.227	0.0610352	-0.152588	0.244141
2.228	0.0305176	0.152588	0.549316
2.229	0.274658	0.0610352	0.274658
2.23	0.12207	0.0915527	0.12207
2.231	0.0915527	-0.0610352	0.305176
2.232	0.0305176	0.0305176	0.366211
2.233	-0.12207	0.244141	0.427246
2.234	-0.0610352	0.213623	0.213623
2.235	-0.0305176	-0.183105	0.183105
2.236	-0.213623	-0.0305176	0.152588
2.237	0.12207	-0.12207	0
2.238	0.0915527	-0.0915527	0.0915527
2.239	-0.152588	0.0305176	0.305176
2.24	-0.427246	0.12207	0.244141
2.241	-0.12207	-0.183105	0.518799
2.242	-0.305176	-0.152588	0.0915527
2.243	0.12207	-0.152588	0.244141
2.244	0.0610352	0.0610352	0.183105
2.245	0.0915527	-0.183105	0.244141
2.246	0.183105	-0.12207	-0.0305176
2.247	-0.213623	0.0305176	0.305176
2.248	0.152588	0.0610352	0.335693
2.249	-0.213623	0.0915527	-0.0915527
2.25	-0.12207	0.0305176	-0.213623
2.251	-0.152588	-0.183105	-0.0610352
2.252	0.0915527	0.213623	-0.366211
2.253	0.366211	0	-0.0610352
2.254	-0.12207	0.274658	0.0305176
2.255	-0.12207	0.213623	-0.0305176
2.256	-0.213623	-0.0305176	-0.0305176
2.257	-0.0915527	0.183105	-0.0610352
2.258	0.0305176	-0.274658	0.518799
2.259	0.12207	-0.12207	-0.0610352
2.26	0.244141	-0.0915527	0.0915527
2.261	-0.0915527	-0.0915527	0.0915527
2.262	-0.12207	-0.0305176	0.0915527
2.263	-0.0305176	0	0.274658
2.264	-0.183105	0.12207	0.305176
2.265	-0.335693	0.0305176	0.183105
2.266	0.0305176	-0.213623	0.0305176
2.267	0.244141	0.0305176	0.12207
2.268	0.274658	-0.0610352	-0.0915527
2.269	0.0305176	-0.0305176	-0.0305176
2.27	0.0305176	0.213623	0.213623
2.271	-0.12207	0.12207	0.0915527
2.272	-0.183105	0.12207	0.305176
2.273	0	0	0.213623
2.274	-0.244141	0.274658	0.0610352
2.275	0.213623	-0.12207	0.0610352
2.276	0.0610352	-0.213623	0.152588
2.277	0.213623	0.0610352	0.427246
2.278	0.0610352	0.152588	0.610352
2.279	-0.274658	-0.274658	0.335693
2.28	-0.274658	0.0305176	0.640869
2.281	0.244141	-0.427246	0.335693
2.282	0.152588	-0.0915527	0.457764
2.283	0.274658	-0.0305176	0.244141
2.284	0.0915527	0.0610352	0.457764
2.285	0.244141	-0.0305176	0.579834
2.286	-0.0305176	0.152588	0.518799
2.287	0.152588	0.152588	0.305176
2.288	-0.12207	-0.152588	0.671387
2.289	-0.0915527	0.0915527	0.0915527
2.29	0.152588	-0.0305176	0.183105
2.291	0.305176	-0.335693	0.12207
2.292	0.244141	0.213623	0.549316
2.293	-0.0610352	0.152588	0.396729
2.294	-0.0305176	-0.0610352	0.671387
2.295	0.12207	0.0305176	0.274658
2.296	-0.0610352	-0.579834	0.396729
2.297	0.335693	0.183105	0.366211
2.298	0.183105	-0.0915527	0.244141
2.299	0.274658	0	0.244141
2.3	-0.0915527	0.335693	0.244141
2.301	0.0610352	-0.0610352	0.427246
2.302	-0.0305176	-0.213623	0.305176
2.303	-0.0305176	0.274658	0.244141
2.304	-0.0915527	-0.0915527	0.274658
2.305	-0.12207	-0.0915527	0.213623
2.306	0.396729	0.152588	0.0305176
2.307	0.396729	0.0915527	0.366211
2.308	0.0915527	0.335693	0.274658
2.309	-0.12207	0.183105	0.457764
2.31	-0.152588	0.274658	0.0305176
2.311	-0.335693	0.152588	0.0610352
2.312	0.183105	-0.0610352	0.12207
2.313	0.213623	-0.0305176	0.152588
2.314	0.335693	-0.152588	0.0915527
2.315	0.152588	0.0610352	0.0610352
2.316	-0.183105	0	0.274658
2.317	-0.183105	0.183105	0.0915527
2.318	-0.0915527	-0.0915527	0.0915527
2.319	0	0.0915527	0.0305176
2.32	-0.0305176	0.0305176	-0.183105
2.321	0.0915527	0.0305176	-0.0305176
2.322	0.0610352	0.12207	-0.0915527
2.323	0.0610352	0.213623	0.0305176
2.324	-0.152588	0.213623	-0.0305176
2.325	-0.213623	0.152588	0.0610352
2.326	-0.244141	0.0305176	-0.0610352
2.327	-0.183105	0.183105	0.0305176
2.328	0.244141	0.0305176	-0.0305176
2.329	0.183105	0	0.0610352
2.33	0.183105	0	0.183105
2.331	0.0610352	0	0
2.332	-0.152588	0.0305176	0.152588
2.333	-0.12207	0.0610352	0.0305176
2.334	-0.0610352	-0.244141	0.244141
2.335	0.0610352	-0.0610352	0.183105
2.336	0.213623	-0.0610352	0.0305176
2.337	0.366211	-0.0305176	0.213623
2.338	0.12207	-0.183105	0.213623
2.339	0.0305176	0.0915527	0.335693
2.34	-0.152588	0.213623	0.0915527
2.341	0.0610352	0.244141	0.213623
2.342	0.0915527	-0.0610352	0.274658
2.343	0.213623	0.0915527	0.274658
2.344	0.274658	-0.183105	0.0305176
2.345	0.0915527	-0.12207	0.457764
2.346	-0.12207	0.152588	0.274658
2.347	-0.305176	0.0915527	0.427246
2.348	0.0915527	-0.12207	0.366211
2.349	-0.305176	0.213623	0.213623
2.35	0.0610352	0	0.549316
2.351	0.0915527	0.12207	0.213623
2.352	0.335693	0.213623	0.152588
2.353	0.152588	-0.0915527	0.396729
2.354	0.152588	0.0915527	0.579834
2.355	0	0.183105	0.579834
2.356	-0.213623	-0.152588	0.244141
2.357	-0.0610352	-0.12207	0.610352
2.358	0.274658	0.0915527	0.213623
2.359	0.213623	-0.0305176	0.152588
2.36	0.305176	-0.0305176	0.366211
2.361	0.0915527	-0.0305176	0.427246
2.362	-0.183105	0.183105	0.457764
2.363	-0.305176	0.335693	0.213623
2.364	-0.274658	-0.0610352	0.366211
2.365	-0.305176	0.0305176	0.152588
2.366	0.152588	0.12207	0.213623
2.367	-0.0305176	-0.0915527	0.305176
2.368	0.0915527	-0.244141	0.335693
2.369	-0.0915527	0.0305176	0.549316
2.37	-0.335693	0.12207	0.427246
2.371	-0.213623	0.152588	0.366211
2.372	-0.549316	0.152588	0.152588
2.373	0.0305176	0	0.366211
2.374	-0.0915527	-0.0610352	0.244141
2.375	0.244141	0	0.152588
2.376	0.0305176	0	0.305176
2.377	-0.0305176	0.183105	0.152588
2.378	-0.244141	0.152588	0.244141
2.379	-0.366211	0.12207	0.213623
2.38	-0.488281	0.0610352	0.0305176
2.381	-0.0610352	0.0915527	0.0915527
2.382	0.12207	-0.0610352	-0.0305176
2.383	0	-0.0915527	0.0305176
2.384	0.366211	0.0915527	0.0915527
2.385	-0.0915527	0.152588	0.274658
2.386	-0.396729	-0.0610352	0.305176
2.387	-0.671387	0.12207	-0.0915527
2.388	-0.610352	0.12207	0.274658
2.389	-0.12207	-0.12207	-0.0305176
2.39	-0.0305176	-0.0305176	0
2.391	0	0.0610352	0.0305176
2.392	0.0915527	-0.183105	0.183105
2.393	-0.12207	0.213623	0.183105
2.394	-0.0610352	-0.0610352	0.0915527
2.395	-0.12207	0.0610352	0
2.396	0.152588	0.0915527	0.0610352
2.397	0	-0.0610352	-0.152588
2.398	0.0915527	0.0610352	-0.0610352
2.399	0.12207	0.12207	0.0610352
2.4	-0.0915527	0.152588	0.305176
2.401	-0.335693	0.244141	0.0305176
2.402	-0.0915527	0.12207	0.152588
2.403	-0.0915527	0.274658	-0.0915527
2.404	0.213623	0.0305176	0.0610352
2.405	0.0915527	0.0305176	-0.12207
2.406	-0.305176	0.12207	0.12207
2.407	-0.0610352	-0.0915527	0.488281
2.408	-0.12207	0.0915527	0.213623
2.409	-0.12207	0.152588	0.0915527
2.41	-0.427246	0.0305176	0.213623
2.411	-0.152588	-0.0610352	0.213623
2.412	-0.152588	-0.183105	0.183105
2.413	0.183105	-0.0610352	0.396729
2.414	-0.0610352	0.0305176	0.305176
2.415	-0.12207	0.152588	0.274658
2.416	0.0305176	0	0.396729
2.417	-0.396729	0.0305176	0.244141
2.418	0.183105	-0.0305176	0.305176
2.419	-0.0610352	0.0610352	0.396729
2.42	0.0915527	-0.0305176	0.396729
2.421	0.335693	-0.0305176	0.213623
2.422	0.0305176	0.0305176	0.488281
2.423	0.12207	0.274658	0.274658
2.424	-0.335693	0.0610352	0.457764
2.425	0.0915527	0.183105	0.488281
2.426	-0.152588	0.0610352	0.427246
2.427	0.152588	-0.0610352	0.335693
2.428	0.0915527	0.0305176	0.213623
2.429	-0.0915527	0.274658	0.427246
2.43	0.0915527	0.213623	0.549316
2.431	-0.0915527	0.12207	0.396729
2.432	-0.213623	0.0915527	0.579834
2.433	-0.244141	0.183105	0.213623
2.434	-0.0610352	-0.0610352	0.427246
2.435	-0.12207	-0.0915527	0.335693
2.436	-0.0915527	0.0915527	0.0915527
2.437	0.12207	0.0915527	0.213623
2.438	0.0610352	0.274658	0.427246
2.439	0.0915527	0.0915527	0.396729
2.44	-0.305176	0.213623	0.305176
2.441	-0.12207	0.0610352	0.213623
2.442	0.152588	0.12207	0.396729
2.443	0.0915527	-0.0610352	0.213623
2.444	0.335693	-0.244141	0.366211
2.445	0.152588	0.0915527	0.244141
2.446	0.0915527	0.0610352	0.183105
2.447	-0.366211	0.0610352	0.366211
2.448	-0.0915527	0.0610352	0.274658
2.449	-0.0610352	0	0.152588
2.45	-0.0915527	0.0915527	0.0305176
2.451	0.0610352	-0.274658	-0.0305176
2.452	0.12207	-0.0610352	-0.0610352
2.453	0.213623	0.0610352	0.0915527
2.454	-0.183105	0	0.244141
2.455	-0.274658	0.0305176	0.0915527
2.456	-0.12207	0.0305176	0.274658
2.457	-0.0305176	0.0305176	-0.0610352
2.458	0.0305176	-0.12207	-0.12207
2.459	0.213623	0.152588	-0.183105
2.46	-0.0305176	0.183105	-0.0610352
2.461	-0.0610352	0.12207	0.12207
2.462	-0.152588	-0.0610352	-0.0610352
2.463	-0.12207	-0.0915527	0.213623
2.464	-0.274658	-0.0305176	0
2.465	-0.0305176	-0.183105	-0.0305176
2.466	0.213623	-0.0915527	0.0610352
2.467	0.335693	0.0305176	-0.213623
2.468	0.335693	0.244141	0
2.469	-0.0305176	0.274658	0.183105
2.47	-0.152588	0.183105	0.0915527
2.471	-0.152588	0.0305176	-0.0610352
2.472	0.305176	0	-0.0305176
2.473	0.0915527	-0.0915527	0.0610352
2.474	0.0610352	0.213623	-0.152588
2.475	0.274658	0	-0.0610352
2.476	-0.0305176	-0.0610352	-0.0305176
2.477	0.0610352	-0.0305176	0.396729
2.478	-0.274658	0.0915527	0.396729
2.479	-0.152588	-0.0305176	0.213623
2.48	0.0610352	-0.0305176	0.274658
2.481	0.152588	0.0610352	0.152588
2.482	0.152588	0	0.274658
2.483	0.12207	-0.0610352	0.213623
2.484	0.213623	-0.152588	0.366211
2.485	-0.244141	0.0305176	0.549316
2.486	-0.0610352	0.0305176	0.244141
2.487	-0.152588	-0.213623	0.305176
2.488	-0.12207	-0.0915527	0.335693
2.489	0.0915527	0.0305176	0.0915527
2.49	0.152588	0.12207	0.274658
2.491	0.0915527	0.152588	0.366211
2.492	-0.366211	0.0305176	0.610352
2.493	-0.0305176	0.183105	0.366211
2.494	0.0915527	0.0305176	0.244141
2.495	0.0915527	-0.0915527	0.396729
2.496	-0.0305176	-0.12207	0.244141
2.497	0.0305176	0.0915527	0.366211
2.498	0.0305176	0	0.427246
2.499	-0.183105	-0.0305176	0.579834
2.5	-0.244141	0.0610352	0.488281
2.501	-0.335693	0.0305176	0.549316
2.502	0.12207	-0.0915527	0.396729
2.503	0	-0.0305176	0.549316
2.504	0.12207	-0.152588	0.549316
2.505	0	0.0305176	0.305176
2.506	0.213623	-0.0305176	0.610352
2.507	0.0915527	0.0610352	0.488281
2.508	-0.12207	0.183105	0.335693
2.509	-0.305176	0.213623	0.244141
2.51	-0.244141	0.12207	0.244141
2.511	-0.305176	-0.0610352	0.183105
2.512	-0.0610352	0.0305176	0.244141
2.513	0.183105	0.152588	0.0610352
2.514	0.213623	-0.0915527	0.213623
2.515	-0.0305176	0.274658	0.12207
2.516	0.0915527	-0.0610352	0.396729
2.517	-0.396729	0.0305176	0.213623
2.518	-0.396729	0.0305176	0.305176
2.519	-0.0915527	0.0305176	0.305176
2.52	-0.213623	0.152588	0.0610352
2.521	0.0305176	0.0915527	-0.0305176
2.522	0.0305176	0	0.183105
2.523	-0.0610352	0.152588	0.396729
2.524	-0.518799	0.12207	0
2.525	-0.305176	-0.0305176	0.183105
2.526	-0.0305176	0.244141	0.213623
2.527	-0.152588	0.152588	-0.152588
2.528	0.305176	0.12207	-0.12207
2.529	-0.366211	0.12207	-0.244141
2.53	0.0915527	0.274658	0
2.531	-0.366211	0.12207	0.0610352
2.532	-0.396729	0.0610352	-0.12207
2.533	-0.213623	-0.0915527	-0.0305176
2.534	-0.0915527	0.12207	-0.0915527
2.535	-0.0915527	-0.12207	-0.244141
2.536	0.0305176	0.244141	-0.152588
2.537	0.244141	0.0610352	0.0305176
2.538	-0.366211	0.12207	0.183105
2.539	-0.152588	0.12207	0.0610352
2.54	-0.640869	0.152588	0.305176
2.541	-0.305176	0.0915527	0.152588
2.542	-0.0305176	-0.0610352	0.183105
2.543	0.0610352	0.152588	-0.0915527
2.544	0.0610352	-0.12207	-0.0610352
2.545	-0.0915527	0	-0.0305176
2.546	-0.213623	0.0915527	0.0915527
2.547	-0.213623	0	0.244141
2.548	-0.274658	0.12207	0.183105
2.549	0.244141	-0.0305176	0.0610352
2.55	0.213623	0.244141	0.335693
2.551	0.12207	0.152588	0
2.552	0.396729	-0.12207	0.183105
2.553	-0.396729	0.152588	0.244141
2.554	0.0305176	-0.183105	0.457764
2.555	-0.152588	0.0915527	0.335693
2.556	-0.152588	-0.0610352	0.274658
2.557	-0.335693	-0.12207	0.183105
2.558	-0.0915527	0	0.12207
2.559	0.335693	-0.152588	0.274658
2.56	-0.0305176	0.0610352	0.457764
2.561	0.12207	-0.213623	0.335693
2.562	-0.0305176	0.213623	0.579834
2.563	-0.213623	0.0915527	0.305176
2.564	0.0610352	-0.0610352	0.274658
2.565	0.244141	0.0305176	0.427246
2.566	0.213623	-0.0305176	0.152588
2.567	-0.0305176	-0.0915527	0.335693
2.568	-0.0610352	0.0915527	0.366211
2.569	-0.152588	0.183105	0.457764
2.57	0	0.183105	0.549316
2.571	-0.0610352	0.0610352	0.274658
2.572	0.0305176	-0.274658	0.579834
2.573	0.0305176	0.0305176	0.0915527
2.574	0.0915527	0.152588	0.396729
2.575	0.335693	0.0915527	0.366211
2.576	-0.0305176	0.0305176	0.457764
2.577	0.0610352	0	0.396729
2.578	-0.213623	0.0610352	0.335693
2.579	-0.152588	0.0610352	0.427246
2.58	0.0915527	-0.0305176	0.213623
2.581	0.152588	-0.0610352	0.0915527
2.582	0.0915527	0.0305176	0.12207
2.583	0.274658	-0.0305176	0.12207
2.584	0.152588	0.0305176	0.305176
2.585	-0.274658	0.12207	0.335693
2.586	0.0305176	0.0915527	-0.12207
2.587	0.0305176	0.0915527	0.488281
2.588	0.0610352	0.12207	0.183105
2.589	0.12207	0.0915527	0.152588
2.59	0.274658	-0.12207	0.244141
2.591	0	0.0305176	0.0915527
2.592	-0.244141	0.0610352	0.335693
2.593	-0.244141	0.0305176	0
2.594	-0.305176	0.0305176	0.457764
2.595	0.152588	-0.0610352	0.0305176
2.596	0.305176	-0.0610352	-0.0305176
2.597	0.366211	0.152588	-0.0305176
2.598	0.183105	-0.0305176	-0.183105
2.599	0.213623	-0.0915527	0.305176
2.6	-0.0915527	0	-0.12207
2.601	0	0.0915527	0.0610352
2.602	-0.0915527	0	-0.12207
2.603	0.0305176	0.0305176	-0.152588
2.604	0.152588	0.0305176	-0.183105
2.605	0.0305176	0.12207	-0.0915527
2.606	0.0915527	0.0610352	0.0305176
2.607	0.0915527	0.12207	0.183105
2.608	0.0305176	0.12207	-0.12207
2.609	0.0305176	0.0915527	0.0915527
2.61	0.0610352	0.0305176	0.0305176
2.611	0.0915527	-0.0305176	0.213623
2.612	-0.0610352	-0.0610352	0.0915527
2.613	0	-0.0305176	-0.0305176
2.614	0	0.12207	0.396729
2.615	-0.244141	0.152588	0.305176
2.616	-0.12207	0.0305176	0.305176
2.617	-0.457764	0.12207	0
2.618	0.0305176	0.0915527	0.244141
2.619	0.0915527	0.0915527	-0.0610352
2.62	-0.0305176	-0.0305176	0.244141
2.621	0.152588	-0.183105	0.213623
2.622	-0.213623	0.0610352	0.213623
2.623	-0.366211	0.213623	0.183105
2.624	-0.152588	0.0915527	0.12207
2.625	0	0.0305176	0.152588
2.626	0	0.0610352	0.274658
2.627	0.244141	0.0915527	0.0305176
2.628	0.0610352	-0.152588	0.0305176
2.629	0.0610352	0.0305176	0.366211
2.63	0	0.0610352	0.518799
2.631	0.152588	-0.152588	0.335693
2.632	-0.183105	-0.0915527	0.213623
2.633	-0.0305176	-0.0305176	0.213623
2.634	0.366211	-0.0610352	0.701904
2.635	0.213623	-0.0305176	0.366211
2.636	0.12207	0.12207	0.0915527
2.637	0.12207	0.0305176	0.610352
2.638	-0.244141	0.183105	0.457764
2.639	-0.12207	0.305176	0.274658
2.64	0.0915527	0.0610352	0.366211
2.641	-0.152588	0	0.396729
2.642	-0.183105	0.183105	0.274658
2.643	0.0610352	0.12207	0.0610352
2.644	0.183105	0.0915527	0.549316
2.645	0.0915527	0.12207	0.274658
2.646	0.0915527	0.0305176	0.274658
2.647	-0.12207	0.0305176	0.366211
2.648	-0.366211	-0.12207	0.305176
2.649	0.12207	-0.0610352	0.549316
2.65	0.244141	-0.0915527	0.183105
2.651	0.0305176	0.0610352	0.213623
2.652	0.0915527	-0.152588	0.244141
2.653	0.0610352	0.0610352	0.427246
2.654	-0.0610352	-0.0305176	0.518799
2.655	-0.274658	-0.0610352	0.0915527
2.656	-0.183105	-0.0915527	0.335693
2.657	-0.244141	0	0.183105
2.658	0.0610352	0	-0.0305176
2.659	-0.0610352	-0.0305176	-0.0305176
2.66	0	0.152588	0.274658
2.661	-0.335693	0.213623	0.274658
2.662	-0.213623	0.0610352	0.488281
2.663	-0.305176	-0.0610352	0.244141
2.664	-0.12207	0.12207	0.0915527
2.665	0.0915527	0.152588	0.0915527
2.666	0.0915527	-0.0610352	0.0610352
2.667	0.0305176	0	0.0915527
2.668	-0.0610352	-0.0610352	0.396729
2.669	-0.12207	0.0915527	0.366211
2.67	-0.732422	0.12207	-0.0305176
2.671	-0.488281	-0.0610352	0.12207
2.672	0.183105	-0.152588	0.12207
2.673	-0.0305176	0.0915527	-0.0915527
2.674	0.518799	-0.213623	0.152588
2.675	-0.0610352	-0.0610352	0.305176
2.676	-0.0305176	0.0610352	0.0610352
2.677	-0.305176	0.0915527	-0.0305176
2.678	-0.183105	-0.0610352	0
2.679	-0.0305176	0	-0.12207
2.68	0.0305176	0.0915527	0.0610352
2.681	-0.0305176	-0.0305176	-0.12207
2.682	-0.12207	0.0610352	-0.0610352
2.683	0.152588	-0.0305176	0.396729
2.684	-0.305176	0.0915527	0.12207
2.685	-0.183105	0.12207	0.0915527
2.686	-0.274658	0.152588	-0.0305176
2.687	-0.12207	0.152588	0.0915527
2.688	-0.274658	-0.183105	0.0915527
2.689	-0.0305176	-0.12207	0.183105
2.69	0.152588	-0.0305176	0.244141
2.691	0.0610352	0.335693	0.152588
2.692	-0.152588	0.152588	0.152588
2.693	-0.183105	0.0915527	0.152588
2.694	0.0305176	0.0305176	0.12207
2.695	0.213623	-0.12207	0.244141
2.696	0.152588	-0.244141	0.0610352
2.697	0	0.0305176	0.244141
2.698	-0.0305176	-0.12207	0.0915527
2.699	-0.213623	0.183105	0.274658
2.7	-0.396729	0.12207	0.457764
2.701	-0.396729	0	0.12207
2.702	0.0305176	0.0915527	0.488281
2.703	-0.0305176	0.0305176	0.274658
2.704	-0.0915527	0.0915527	0.183105
2.705	-0.0915527	-0.0305176	0.793457
2.706	0.183105	0.0305176	0.244141
2.707	-0.12207	0.12207	0.549316
2.708	-0.0610352	0.0915527	0.427246
2.709	-0.12207	0.0305176	0.488281
2.71	0.12207	0.0610352	0.579834
2.711	0	0.12207	0.274658
2.712	0.0610352	-0.183105	0.427246
2.713	0.0305176	0.183105	0.427246
2.714	0	0.152588	0.427246
2.715	-0.12207	0.0915527	0.579834
2.716	-0.12207	0.0305176	0.274658
2.717	-0.213623	0	0.244141
2.718	-0.152588	-0.0305176	0.0610352
2.719	0.0915527	-0.0915527	0.305176
2.72	-0.0305176	0.0305176	0.213623
2.721	0.183105	0.0915527	0.244141
2.722	0.274658	-0.0305176	0.579834
2.723	-0.0915527	-0.0305176	0.457764
2.724	-0.0305176	-0.0915527	0.427246
2.725	-0.0305176	0.0610352	0.335693
2.726	-0.0610352	-0.0915527	0.274658
2.727	0.0610352	-0.183105	0.0915527
2.728	0.396729	0.152588	0.213623
2.729	0.152588	0.0610352	0.152588
2.73	-0.0915527	0.244141	0.396729
2.731	-0.213623	0.0610352	0.152588
2.732	-0.0610352	0.0610352	0.305176
2.733	0.152588	0.12207	0.152588
2.734	0.183105	-0.0915527	0.213623
2.735	-0.0915527	0.183105	0.152588
2.736	0.0305176	-0.183105	0.152588
2.737	-0.0305176	-0.0305176	0.183105
2.738	-0.488281	0.0915527	-0.0305176
2.739	-0.274658	-0.0305176	0.305176
2.74	-0.0610352	0.0305176	-0.0610352
2.741	-0.0305176	-0.152588	0.0305176
2.742	0.335693	-0.152588	-0.183105
2.743	0.0610352	0.0610352	0.0610352
2.744	-0.274658	0.0915527	0.213623
2.745	-0.244141	-0.0305176	-0.0305176
2.746	-0.335693	-0.152588	0.0915527
2.747	-0.366211	0.0305176	-0.0610352
2.748	-0.0915527	0.0305176	0
2.749	0.12207	-0.0305176	0.0610352
2.75	0.0915527	0.0305176	-0.0305176
2.751	0.0305176	-0.0915527	0.12207
2.752	-0.0305176	0	-0.0305176
2.753	-0.0610352	0.183105	0.244141
2.754	-0.0610352	0.12207	0.12207
2.755	-0.213623	0.152588	-0.152588
2.756	-0.0915527	0	0.183105
2.757	-0.183105	-0.183105	-0.305176
2.758	0.274658	0	0.183105
2.759	0.0610352	0.0610352	0.244141
2.76	-0.183105	0.244141	0.0305176
2.761	-0.213623	0.213623	0.244141
2.762	-0.213623	0.0915527	0.0915527
2.763	-0.0610352	0.0305176	0.244141
2.764	-0.12207	0.183105	0.152588
2.765	0.274658	-0.183105	-0.0305176
2.766	-0.0305176	-0.0305176	0.0915527
2.767	0.183105	0.0305176	-0.0610352
2.768	-0.12207	0.0305176	0.396729
2.769	-0.0610352	-0.0305176	0.183105
2.77	-0.0610352	0.12207	0.213623
2.771	-0.244141	-0.0915527	0.488281
2.772	-0.152588	0.0610352	-0.0610352
2.773	-0.152588	0.0305176	0.396729
2.774	-0.0610352	0.244141	0.183105
2.775	0.0915527	0.0915527	0.213623
2.776	-0.152588	0.0915527	0.518799
2.777	0.0305176	0	0.335693
2.778	-0.366211	0.183105	0.518799
2.779	-0.0305176	0.0305176	0.244141
2.78	0	-0.0305176	0.366211
2.781	0.0915527	-0.0305176	0.274658
2.782	0.0610352	0.183105	0.335693
2.783	-0.0915527	0.0610352	0.457764
2.784	-0.12207	0.183105	0.427246
2.785	-0.0610352	0.12207	0.427246
2.786	0.0610352	0	0.305176
2.787	0.244141	-0.183105	0.0610352
2.788	0	0	0.274658
2.789	0.213623	0	-0.0915527
2.79	0.244141	-0.0305176	0.213623
2.791	-0.244141	0.0610352	0.366211
2.792	-0.183105	0.0915527	0.366211
2.793	-0.0610352	-0.0305176	0.427246
2.794	-0.0915527	-0.0305176	0.244141
2.795	-0.0610352	0.0915527	0.213623
2.796	-0.0610352	0.0610352	0.274658
2.797	0.0915527	0.0915527	0.244141
2.798	0.0305176	-0.305176	0.396729
2.799	-0.183105	0.183105	0.244141
2.8	0	-0.183105	0.305176
2.801	-0.244141	0.12207	0.0915527
2.802	0.213623	-0.213623	-0.12207
2.803	0.0915527	-0.12207	0.0915527
2.804	0.0305176	0.274658	-0.12207
2.805	0.366211	0.12207	0.244141
2.806	0.0305176	-0.152588	0.274658
2.807	-0.0610352	0.0610352	-0.12207
2.808	-0.457764	0.12207	0.274658
2.809	-0.427246	-0.0305176	-0.213623
2.81	0.0915527	0.0610352	0.274658
2.811	0.366211	-0.152588	0.0610352
2.812	0.152588	0.0915527	-0.12207
2.813	-0.0610352	-0.0610352	0.457764
2.814	-0.152588	0	-0.12207
2.815	-0.305176	-0.183105	0.427246
2.816	-0.12207	0.183105	0.12207
2.817	0.0305176	0.12207	-0.0305176
2.818	-0.0305176	0	0.152588
2.819	0.213623	-0.0305176	-0.213623
2.82	0.183105	0.0305176	0.335693
2.821	-0.244141	0.152588	0.0915527
2.822	-0.579834	0.0610352	0.488281
2.823	-0.366211	-0.0915527	-0.12207
2.824	-0.0305176	-0.0305176	0
2.825	0.152588	-0.183105	0.213623
2.826	0.213623	-0.213623	0.12207
2.827	0.305176	0.0305176	0.0610352
2.828	0	0	0.274658
2.829	-0.0610352	0	0.244141
2.83	-0.183105	-0.12207	0.274658
2.831	-0.152588	0.152588	0.305176
2.832	-0.0915527	0.0610352	0.335693
2.833	0.183105	-0.152588	0.0915527
2.834	0.305176	-0.183105	0.213623
2.835	0.0305176	-0.244141	0.305176
2.836	0	-0.0915527	0.427246
2.837	-0.0305176	-0.0305176	0.305176
2.838	0.183105	0.0610352	0.305176
2.839	-0.152588	0.213623	0.152588
2.84	0.0610352	-0.0610352	0.213623
2.841	-0.0610352	-0.0915527	0.152588
2.842	0.244141	0.152588	0.152588
2.843	0.0915527	0.0915527	0.457764
2.844	-0.0305176	0.0915527	0.488281
2.845	-0.244141	0.396729	0.12207
2.846	-0.213623	0.213623	0.335693
2.847	0.0610352	0.183105	0.152588
2.848	0.0915527	-0.183105	0.579834
2.849	0.0305176	0.0610352	0.152588
2.85	0.183105	0.0915527	0.305176
2.851	0.335693	-0.0915527	0.396729
2.852	-0.183105	0.244141	0.274658
2.853	-0.366211	-0.0915527	0.457764
2.854	-0.244141	0.0305176	0.366211
2.855	-0.12207	-0.244141	0.579834
2.856	0	0.0610352	0.244141
2.857	0.244141	0.0915527	0.12207
2.858	0.396729	0.0915527	0.335693
2.859	0.183105	0.0915527	0.152588
2.86	-0.335693	0.0915527	0.366211
2.861	-0.213623	0.0915527	0.427246
2.862	0.0305176	0.0915527	0.0305176
2.863	0.12207	-0.12207	0.366211
2.864	0.0610352	-0.0915527	0.0610352
2.865	0	0.0610352	0.0915527
2.866	-0.0305176	0.152588	0.12207
2.867	0.0305176	0	0.12207
2.868	-0.335693	0.0915527	0.183105
2.869	-0.0915527	0.183105	-0.0305176
2.87	-0.274658	-0.0915527	0.12207
2.871	-0.183105	-0.0915527	0.213623
2.872	-0.0305176	-0.0915527	0.152588
2.873	0.0915527	-0.0305176	0.0610352
2.874	0.305176	-0.0610352	0.213623
2.875	0.0915527	0.0610352	0.427246
2.876	-0.12207	0.183105	0.0610352
2.877	0	-0.0305176	0.152588
2.878	0	-0.0915527	0.0610352
2.879	0	0.0305176	-0.0610352
2.88	0.183105	0.12207	0
2.881	0.0305176	-0.0915527	-0.0305176
2.882	0.244141	0.152588	0.152588
2.883	-0.366211	0.0915527	0.183105
2.884	-0.0915527	0.244141	0.12207
2.885	-0.0915527	-0.152588	0.244141
2.886	-0.244141	0.366211	0.0610352
2.887	0.152588	0.0305176	0.213623
2.888	0.244141	0.0610352	0.183105
2.889	0.183105	0.0915527	-0.0610352
2.89	-0.0610352	0.0915527	0.488281
2.891	-0.183105	0.152588	0.244141
2.892	-0.274658	0.213623	0
2.893	-0.305176	0.0305176	0.152588
2.894	-0.0305176	0	0.274658
2.895	0.274658	-0.0915527	0
2.896	0.0915527	0	0.0915527
2.897	-0.0915527	-0.0610352	0.213623
2.898	-0.244141	0.305176	0.213623
2.899	-0.0915527	-0.0305176	0.213623
2.9	-0.274658	0	0.274658
2.901	-0.0305176	0.12207	0.0610352
2.902	0.0305176	0.0305176	0.0305176
2.903	0.183105	-0.0305176	0.152588
2.904	0	-0.0915527	-0.0305176
2.905	0.12207	0.0610352	0.396729
2.906	-0.12207	0.152588	0.335693
2.907	-0.213623	0.0610352	0.274658
2.908	-0.0610352	0.213623	0.457764
2.909	0.0610352	0.0915527	0.244141
2.91	0.0305176	-0.0610352	0.457764
2.911	0.0915527	0.12207	0.152588
2.912	0.0305176	0.0915527	0.274658
2.913	-0.152588	0.244141	0.488281
2.914	-0.183105	0.305176	0.152588
2.915	0	-0.183105	0.366211
2.916	-0.274658	0.213623	0.0610352
2.917	0.244141	0.274658	0.12207
2.918	0.335693	-0.0305176	0.183105
2.919	0.152588	0.0915527	0.152588
2.92	0.0915527	-0.0610352	0.213623
2.921	-0.0915527	0	0.366211
2.922	-0.183105	-0.0305176	0.366211
2.923	-0.183105	0.0305176	0.335693
2.924	0.244141	0.0610352	0.305176
2.925	0.213623	-0.0610352	0.152588
2.926	-0.0610352	0.0915527	0.152588
2.927	-0.213623	-0.0915527	0.12207
2.928	0	-0.152588	0.610352
2.929	-0.152588	0.0915527	0.335693
2.93	-0.457764	0	0.305176
2.931	-0.305176	-0.0915527	0.366211
2.932	-0.244141	0.152588	0.0610352
2.933	0.183105	-0.0305176	0.335693
2.934	0.183105	0.0305176	0
2.935	-0.0305176	0.305176	0.0915527
2.936	-0.0915527	0.0915527	0.244141
2.937	-0.0610352	0.183105	0.152588
2.938	-0.213623	0.12207	0.152588
2.939	-0.274658	0.0610352	0.213623
2.94	-0.0915527	-0.0610352	0.152588
2.941	0.335693	-0.0305176	0.0305176
2.942	0.152588	-0.0915527	0
2.943	0.12207	-0.0610352	0.274658
2.944	0.0610352	0	0.244141
2.945	-0.152588	-0.0610352	0.152588
2.946	-0.335693	-0.0915527	0.244141
2.947	-0.152588	0.0610352	-0.0305176
2.948	0.152588	-0.12207	0.213623
2.949	0.0610352	-0.12207	-0.0305176
2.95	0.213623	-0.0305176	0.457764
2.951	-0.0305176	0.12207	0.12207
2.952	-0.0915527	0.0610352	0.396729
2.953	-0.274658	-0.0305176	0.152588
2.954	-0.274658	0.0915527	0.0305176
2.955	0	0.0915527	0.244141
2.956	-0.0305176	-0.0915527	-0.0305176
2.957	0.244141	0	-0.0610352
2.958	0.12207	0.12207	0.0915527
2.959	0.0305176	0.213623	0.335693
2.96	-0.12207	0.213623	0.213623
2.961	-0.0610352	-0.12207	0.12207
2.962	-0.0915527	-0.0305176	0.12207
2.963	0.274658	0.0915527	0.0610352
2.964	0.0305176	0.0915527	-0.0305176
2.965	0.12207	-0.0610352	0.0915527
2.966	0.0305176	-0.0610352	0.274658
2.967	0.0610352	0.0915527	0.305176
2.968	-0.244141	0	0.274658
2.969	-0.335693	0.0305176	0.274658
2.97	-0.152588	-0.0305176	-0.152588
2.971	0.0305176	-0.0915527	0.0915527
2.972	0	-0.0305176	-0.0610352
2.973	-0.0305176	0.0305176	0
2.974	0.12207	-0.0305176	0.549316
2.975	-0.0915527	0.0915527	0.183105
2.976	-0.366211	-0.0915527	0.0915527
2.977	-0.366211	0.0915527	0.152588
2.978	0.244141	0.0610352	0.274658
2.979	0.0305176	0	0.0915527
2.98	0.213623	0.152588	0.152588
2.981	0.0305176	0	0.335693
2.982	-0.244141	0	0.183105
2.983	-0.0305176	0.12207	0.427246
2.984	-0.152588	-0.0305176	0.305176
2.985	0	0.12207	0.213623
2.986	0.0305176	0	0.244141
2.987	0.152588	-0.183105	0.335693
2.988	0.0610352	0.0610352	0.274658
2.989	0.244141	-0.0610352	0.305176
2.99	0	0.183105	0.213623
2.991	0.183105	-0.0305176	0.244141
2.992	-0.152588	-0.0610352	0.183105
2.993	-0.0305176	-0.0305176	0.366211
2.994	0	0.0915527	0.244141
2.995	-0.0305176	0.0305176	0.0915527
2.996	0.0305176	0	0.183105
2.997	0.0305176	0.0610352	0.518799
2.998	0.12207	0.183105	0.335693
2.999	0	-0.152588	0.366211
3	-0.213623	0.0610352	0.274658
3.001	-0.0610352	0.152588	0.335693
3.002	-0.0305176	0.0305176	0.0915527
3.003	0.274658	-0.0305176	0.366211
3.004	0.0305176	-0.0915527	0.0915527
3.005	0.213623	0.152588	0.366211
3.006	-0.244141	-0.0305176	0.213623
3.007	0	0	0.244141
3.008	-0.183105	0	0.366211
3.009	0.0305176	0	0.152588
3.01	0.244141	0.0610352	-0.0305176
3.011	0.0915527	0.213623	0.274658
3.012	0	0.183105	0.213623
3.013	-0.0915527	0.12207	0.366211
3.014	-0.213623	0.183105	0.244141
3.015	-0.0305176	0.0610352	0.305176
3.016	0.12207	0.183105	0.213623
3.017	0.0305176	0.0305176	0.0305176
3.018	0.0915527	-0.152588	0.183105
3.019	0.0915527	-0.183105	0.213623
3.02	-0.0305176	-0.0305176	0.366211
3.021	-0.335693	0.12207	0.305176
3.022	-0.274658	-0.0305176	0
3.023	-0.152588	-0.12207	0.152588
3.024	-0.0915527	0.0610352	0
3.025	0.457764	-0.183105	0.152588
3.026	0.0915527	-0.0305176	0.0305176
3.027	0.0610352	0.0915527	0.305176
3.028	-0.152588	0.0305176	0.183105
3.029	-0.213623	0.0915527	0.274658
3.03	-0.152588	-0.0305176	-0.152588
3.031	-0.396729	0.0610352	0.0915527
3.032	-0.366211	0.0610352	0
3.033	0.183105	-0.305176	0.0305176
3.034	0.152588	-0.0610352	0.152588
3.035	0.0305176	0.0610352	0.0915527
3.036	-0.0610352	0.183105	0.335693
3.037	-0.12207	-0.12207	0.183105
3.038	-0.396729	-0.0305176	-0.0305176
3.039	-0.152588	-0.0915527	0.244141
3.04	0.0305176	0.0915527	-0.0305176
3.041	-0.0915527	-0.213623	0.0915527
3.042	0.244141	-0.0305176	0.0915527
3.043	-0.0610352	-0.0610352	0.213623
3.044	-0.305176	-0.152588	0.366211
3.045	-0.152588	0.0305176	0.12207
3.046	-0.366211	-0.0305176	0.0610352
3.047	0.0610352	0.0610352	-0.0915527
3.048	0.152588	-0.0915527	-0.213623
3.049	0.274658	0	-0.0610352
3.05	0.0915527	0	-0.0305176
3.051	0.152588	0.152588	0.244141
3.052	-0.0915527	0.396729	0.0915527
3.053	-0.0305176	-0.274658	0.396729
3.054	-0.0915527	0.152588	-0.213623
3.055	-0.0610352	-0.366211	0.12207
3.056	-0.152588	0.152588	-0.0915527
3.057	-0.0305176	-0.244141	0.213623
3.058	0.0915527	0.0915527	0.244141
3.059	-0.457764	0.12207	0.183105
3.06	-0.244141	0.0610352	0.396729
3.061	-0.305176	-0.244141	0.366211
3.062	-0.274658	0.0305176	0.183105
3.063	0.12207	0.0305176	0.183105
3.064	-0.12207	-0.0610352	0.213623
3.065	0.213623	0.0305176	0.488281
3.066	-0.0305176	0.183105	0.335693
3.067	-0.305176	0.0610352	0.0610352
3.068	-0.457764	-0.0915527	0.579834
3.069	-0.549316	0	0.0305176
3.07	-0.0610352	0	0.305176
3.071	0.213623	0.0305176	0.12207
3.072	0.0915527	-0.12207	0.0915527
3.073	0.12207	-0.183105	-0.0915527
3.074	0.0915527	0.0305176	0.488281
3.075	-0.213623	-0.152588	0.640869
3.076	-0.366211	0.0305176	0.213623
3.077	0	-0.244141	0.427246
3.078	0	-0.0305176	0.183105
3.079	0.0915527	0.0610352	0.427246
3.08	0.213623	0.0610352	0.274658
3.081	-0.0305176	-0.0305176	0.396729
3.082	-0.0915527	-0.244141	0.701904
3.083	-0.0305176	0.213623	0.244141
3.084	-0.152588	0.0610352	0.183105
3.085	0.183105	0.0305176	0.183105
3.086	-0.0305176	0.0610352	0.213623
3.087	-0.0610352	-0.0915527	0.12207
3.088	-0.152588	0.0305176	0.183105
3.089	0.12207	0.0610352	0.213623
3.09	0	-0.0305176	0.457764
3.091	-0.0915527	0.0915527	0.213623
3.092	-0.0305176	-0.0610352	0.427246
3.093	-0.0305176	0.0915527	0.244141
3.094	0.427246	-0.183105	0.396729
3.095	-0.0610352	0	0.0915527
3.096	0.0915527	0.0305176	0.457764
3.097	-0.0915527	-0.0305176	0.457764
3.098	-0.244141	0.0610352	0.183105
3.099	0.0305176	0.12207	0.305176
3.1	0	-0.0610352	0.0915527
3.101	0.183105	-0.0305176	0.183105
3.102	0.12207	-0.0915527	0.0915527
3.103	0.305176	-0.152588	0.0305176
3.104	0.0610352	0.0305176	0.427246
3.105	-0.335693	0.12207	0.213623
3.106	-0.396729	0.0915527	0.152588
3.107	-0.244141	0.0305176	0.0915527
3.108	0.0610352	0.183105	0.0915527
3.109	0.12207	0.0915527	0.183105
3.11	0.274658	0	-0.0305176
3.111	0.0915527	0	0.183105
3.112	-0.0610352	0.183105	0.152588
3.113	-0.244141	0.0915527	0.244141
3.114	-0.213623	-0.0305176	0.183105
3.115	-0.152588	0.244141	-0.0610352
3.116	0.0610352	-0.152588	0.183105
3.117	0.0305176	-0.183105	-0.0305176
3.118	0.0305176	0	-0.12207
3.119	0.0610352	0.213623	0.366211
3.12	0	0.183105	0.0915527
3.121	-0.0610352	0.0915527	0.274658
3.122	-0.0915527	0.0610352	0.0305176
3.123	-0.0305176	0.0915527	0.274658
3.124	0.152588	-0.0305176	-0.0305176
3.125	-0.12207	-0.0305176	0.0610352
3.126	-0.12207	0	0
3.127	-0.0610352	-0.244141	0.274658
3.128	-0.213623	0.366211	0.152588
3.129	-0.335693	0.152588	0.305176
3.13	0.12207	0.0915527	0.213623
3.131	0.12207	0.0305176	0.183105
3.132	-0.0305176	0.0305176	-0.12207
3.133	0.12207	-0.183105	0.335693
3.134	0.0915527	0.12207	0.396729
3.135	-0.305176	0	0.305176
3.136	-0.366211	0.12207	0.244141
3.137	-0.0915527	0.152588	0.244141
3.138	-0.0610352	0.152588	0.183105
3.139	0.183105	0	0.518799
3.14	0.274658	-0.152588	0.0915527
3.141	0.183105	-0.0610352	0.274658
3.142	0.0610352	-0.0305176	0.152588
3.143	0.0305176	0	0.549316
3.144	-0.0610352	0	0.549316
3.145	-0.244141	0	0.213623
3.146	0	-0.12207	0.213623
3.147	0.183105	-0.0915527	0.488281
3.148	0.183105	0	0.213623
3.149	0.0610352	0.0915527	0.244141
3.15	0.0915527	0.12207	0.335693
3.151	-0.152588	0.0305176	0.305176
3.152	-0.152588	-0.0305176	0.549316
3.153	-0.152588	-0.0305176	0.366211
3.154	-0.152588	-0.0610352	0.12207
3.155	0.0305176	0.0305176	0.213623
3.156	0.152588	-0.0610352	0.244141
3.157	0.0610352	0	0.305176
3.158	0.335693	0.183105	0.427246
3.159	-0.0305176	-0.0915527	0.396729
3.16	0	0.12207	0.0915527
3.161	-0.183105	0.12207	0.457764
3.162	0.183105	0.0610352	0.152588
3.163	0.0610352	0.0610352	0
3.164	0.335693	-0.0305176	0.274658
3.165	0.213623	0.12207	-0.0305176
3.166	-0.0610352	0.0305176	0.335693
3.167	-0.152588	0.152588	0.244141
3.168	-0.0610352	0.244141	0.244141
3.169	0.244141	0	0.152588
3.17	0.213623	-0.0610352	0.183105
3.171	-0.0305176	0.0610352	0.152588
3.172	-0.152588	0.0610352	0.0915527
3.173	0.0610352	-0.0305176	0.305176
3.174	0.12207	-0.12207	0.305176
3.175	-0.579834	0.183105	0.244141
3.176	-0.152588	0	0.152588
3.177	-0.152588	-0.0610352	0.12207
3.178	-0.0305176	0.0305176	-0.0610352
3.179	0.183105	0.0610352	-0.0305176
3.18	0.335693	0.183105	0.244141
3.181	-0.0610352	0.12207	0.244141
3.182	-0.213623	-0.0305176	0.305176
3.183	-0.152588	0.0915527	0.244141
3.184	-0.213623	-0.0305176	0.12207
3.185	0.0305176	0.0305176	-0.12207
3.186	0.213623	-0.12207	0.12207
3.187	-0.0610352	-0.183105	0.12207
3.188	0	0.305176	0.274658
3.189	-0.12207	0	0.335693
3.19	-0.0915527	0.0915527	0.305176
3.191	-0.213623	0.152588	0.0915527
3.192	-0.0305176	0.152588	0.12207
3.193	-0.12207	0.183105	-0.152588
3.194	0.183105	-0.244141	0.183105
3.195	-0.0305176	-0.0610352	0.12207
3.196	-0.0305176	-0.0915527	0.457764
3.197	-0.335693	0.152588	0.274658
3.198	-0.549316	0.274658	-0.0305176
3.199	-0.152588	0.152588	0.183105
3.2	0.0305176	-0.12207	-0.0305176
3.201	0.213623	-0.0610352	-0.152588
3.202	0.305176	0.0915527	0.0915527
3.203	0.213623	0.0305176	0.0610352
3.204	-0.0305176	-0.0610352	0.457764
3.205	-0.427246	0.183105	0.396729
3.206	-0.0610352	-0.183105	0.396729
3.207	-0.366211	0.152588	0.12207
3.208	0.213623	-0.0305176	0.366211
3.209	0.305176	0.0305176	0.183105
3.21	0.366211	-0.0305176	0.0610352
3.211	0.152588	0.0610352	0.366211
3.212	-0.12207	0.0915527	0.427246
3.213	-0.183105	0.0610352	0.396729
3.214	0.0915527	-0.0915527	0.335693
3.215	-0.12207	-0.0915527	0.274658
3.216	-0.366211	0.152588	0.0305176
3.217	0.366211	-0.0305176	0.183105
3.218	0.274658	-0.152588	0.213623
3.219	0.152588	0.152588	0.305176
3.22	-0.244141	0.335693	0.0305176
3.221	-0.0915527	0	0.427246
3.222	-0.183105	-0.0305176	0.152588
3.223	-0.0305176	-0.0915527	0.183105
3.224	0.12207	-0.0915527	0.12207
3.225	-0.0915527	0.0915527	-0.0305176
3.226	0.0610352	-0.0305176	0.0610352
3.227	0.0610352	0.0610352	0.366211
3.228	-0.213623	0.152588	0.152588
3.229	-0.183105	0.0915527	0.305176
3.23	-0.0915527	0.152588	0.274658
3.231	-0.0305176	-0.0305176	0.152588
3.232	0	0.0915527	0.0915527
3.233	0.305176	-0.0305176	0
3.234	-0.12207	-0.152588	0.457764
3.235	-0.152588	0.183105	0.396729
3.236	-0.518799	0.0610352	0.213623
3.237	-0.366211	0.0305176	0.213623
3.238	0	-0.0305176	0.213623
3.239	0.213623	-0.152588	0.12207
3.24	0.244141	-0.0915527	0.0915527
3.241	-0.0915527	-0.396729	0.0305176
3.242	-0.335693	-0.152588	0.396729
3.243	-0.12207	0.0915527	0.213623
3.244	-0.152588	0.0915527	0.427246
3.245	-0.0915527	-0.152588	0.0305176
3.246	0.12207	-0.0610352	0.244141
3.247	-0.0915527	0.213623	0
3.248	0.396729	-0.12207	0.0915527
3.249	0.213623	0.0915527	0.305176
3.25	0.0305176	0.12207	0.305176
3.251	0	0.366211	0.12207
3.252	-0.12207	0.244141	0.183105
3.253	0.152588	0.0915527	0.0610352
3.254	-0.396729	0.0610352	-0.0610352
3.255	0.274658	0.213623	0
3.256	-0.183105	0	0.0915527
3.257	0.0610352	0.152588	0.305176
3.258	0.0305176	0.0610352	0.305176
3.259	-0.244141	0.0915527	0.213623
3.26	-0.0915527	0.0305176	0.0915527
3.261	-0.244141	0.0305176	0.427246
3.262	-0.0915527	0.0305176	0.335693
3.263	0.0915527	0.0305176	0.12207
3.264	0.0610352	0.0305176	0.396729
3.265	0	0.396729	0.244141
3.266	-0.0915527	0.0915527	0.427246
3.267	-0.274658	-0.0305176	0.488281
3.268	-0.183105	0.0305176	0.335693
3.269	0.274658	-0.213623	0.0915527
3.27	0.0915527	-0.12207	-0.0305176
3.271	0.305176	-0.0305176	0.335693
3.272	-0.0610352	0.183105	0.274658
3.273	0.0915527	0.213623	0.183105
3.274	0.0610352	0.152588	0.305176
3.275	-0.152588	0.0305176	0.12207
3.276	-0.0305176	0	0.213623
3.277	-0.152588	0.0305176	0.0610352
3.278	0.0915527	-0.244141	0.244141
3.279	-0.12207	-0.0610352	0.305176
3.28	0.0610352	-0.0610352	0.305176
3.281	-0.305176	0.0305176	0.396729
3.282	-0.335693	-0.0305176	0.335693
3.283	-0.396729	-0.0305176	0.183105
3.284	-0.152588	-0.0610352	0.396729
3.285	0.213623	0.0915527	-0.0610352
3.286	0.0305176	-0.152588	0.549316
3.287	0.274658	-0.0305176	0.0915527
3.288	-0.213623	-0.0915527	0.335693
3.289	-0.183105	0.0915527	0.274658
3.29	-0.305176	-0.0305176	0.0915527
3.291	-0.0915527	0.12207	0.366211
3.292	0	0.0305176	-0.183105
3.293	0.183105	0.0915527	-0.305176
3.294	0.0915527	-0.0305176	0.0305176
3.295	0.0915527	0.183105	0.0305176
3.296	0.0610352	0.0305176	0.274658
3.297	-0.305176	-0.0610352	0.152588
3.298	-0.335693	0	0.152588
3.299	0	0	0.183105
3.3	0.0305176	-0.12207	-0.0610352
3.301	0.335693	0.0610352	0.152588
3.302	-0.244141	0.0305176	-0.0305176
3.303	-0.274658	0.0915527	0.427246
3.304	-0.0305176	-0.0610352	0.152588
3.305	-0.305176	-0.213623	0.335693
3.306	0.12207	-0.12207	0.366211
3.307	-0.0305176	0.12207	0.12207
3.308	0.0610352	-0.244141	0.305176
3.309	0.0915527	0.213623	0
3.31	0.274658	-0.213623	0.0305176
3.311	0.427246	0.0305176	0.488281
3.312	-0.427246	-0.305176	0.274658
3.313	-0.183105	0.12207	0.213623
3.314	-0.396729	0.0915527	0.152588
3.315	0.335693	-0.0305176	0.213623
3.316	-0.305176	0.0915527	0.0305176
3.317	0.274658	0.0305176	-0.0610352
3.318	0.244141	0.0305176	0.152588
3.319	-0.0610352	-0.0305176	-0.0610352
3.32	-0.396729	0.0915527	0.366211
3.321	-0.518799	-0.0915527	0.366211
3.322	-0.0610352	0.152588	0.0305176
3.323	0.213623	-0.0305176	0.244141
3.324	0	-0.335693	0.0305176
3.325	-0.0305176	0.0915527	0.213623
3.326	-0.274658	0.152588	0.213623
3.327	-0.274658	0.0915527	0.152588
3.328	-0.152588	0.0915527	0.366211
3.329	-0.457764	0.12207	0.152588
3.33	-0.0915527	0	0.213623
3.331	0	0.0610352	0
3.332	-0.152588	-0.244141	0.183105
3.333	-0.152588	-0.0915527	0.183105
3.334	-0.335693	0.0305176	0.152588
3.335	-0.0305176	0.0610352	0.305176
3.336	-0.0610352	-0.12207	0.213623
3.337	0.0915527	-0.12207	0.274658
3.338	0.152588	-0.0305176	0.0915527
3.339	0.0915527	-0.0915527	0.213623
3.34	0.0305176	0	0.274658
3.341	-0.0915527	0.152588	0.274658
3.342	-0.12207	-0.0610352	0.366211
3.343	-0.244141	0.0915527	0.427246
3.344	-0.0610352	0.0305176	0.152588
3.345	0.183105	0.213623	0.183105
3.346	0.274658	-0.0610352	0.12207
3.347	-0.12207	0.0915527	0.0305176
3.348	0.0915527	-0.0305176	0.152588
3.349	-0.12207	0.213623	0.305176
3.35	-0.518799	0.213623	0.305176
3.351	-0.305176	0.213623	0.213623
3.352	-0.213623	-0.0610352	0.213623
3.353	0.0915527	0.244141	0.0305176
3.354	0.244141	-0.0305176	0.335693
3.355	0.0915527	0.0915527	0.244141
3.356	0.0610352	-0.0305176	0.305176
3.357	0	-0.0305176	0.457764
3.358	0.12207	0.152588	0.549316
3.359	-0.305176	0	0.640869
3.36	-0.0305176	0.244141	0.0305176
3.361	0.0610352	-0.0610352	0.0915527
3.362	0.213623	0	0.0915527
3.363	0.152588	0	0.366211
3.364	0.152588	-0.0915527	0.396729
3.365	-0.0305176	0.0915527	0.366211
3.366	-0.152588	0	0.305176
3.367	-0.12207	0.12207	0.152588
3.368	0.0915527	0.12207	0.0305176
3.369	-0.0915527	0.0305176	0.0915527
3.37	-0.0610352	-0.0610352	0.0610352
3.371	0.0305176	0.12207	0.305176
3.372	-0.12207	0	0.244141
3.373	-0.12207	0.152588	0.183105
3.374	-0.335693	-0.0305176	0.305176
3.375	-0.152588	0	0.274658
3.376	-0.183105	0.0610352	0.213623
3.377	-0.0915527	0.12207	0.213623
3.378	0.213623	0.12207	0.244141
3.379	0.12207	0	0.12207
3.38	-0.0610352	0.12207	0.12207
3.381	-0.274658	0.12207	0.244141
3.382	-0.305176	0.213623	0.12207
3.383	0.0610352	0.213623	0.0610352
3.384	0.0610352	-0.12207	0
3.385	0	0.152588	-0.152588
3.386	0.0305176	0.183105	0.12207
3.387	0.0915527	0.0915527	0.0610352
3.388	-0.183105	0.152588	0.183105
3.389	-0.12207	-0.0610352	0.366211
3.39	0	-0.0915527	0.335693
3.391	0	-0.0610352	0.12207
3.392	0.0305176	-0.152588	0.12207
3.393	0.0305176	-0.0305176	-0.183105
3.394	0.152588	0.0305176	0.183105
3.395	0	0.244141	0.183105
3.396	-0.0915527	-0.0610352	0.518799
3.397	-0.152588	-0.152588	0.335693
3.398	-0.0610352	-0.0915527	0.244141
3.399	-0.152588	0.0915527	0.183105
3.4	-0.0305176	0.0305176	0.0305176
3.401	-0.0305176	0.0305176	-0.12207
3.402	0.0610352	0.0915527	0.183105
3.403	-0.0305176	-0.0305176	0.213623
3.404	0.0915527	-0.0305176	0.366211
3.405	-0.213623	-0.0305176	0.183105
3.406	-0.183105	0	0.213623
3.407	0.0305176	0.0305176	-0.0915527
3.408	-0.0305176	-0.152588	0.0305176
3.409	0.152588	-0.427246	0.244141
3.41	-0.0915527	-0.0305176	0.213623
3.411	-0.0915527	-0.0610352	0.427246
3.412	-0.335693	0.0915527	0.366211
3.413	-0.213623	0.244141	0.0915527
3.414	0.12207	-0.12207	0.366211
3.415	0.213623	0	0.244141
3.416	0.274658	-0.0915527	0.12207
3.417	0.152588	0.0305176	0.213623
3.418	-0.0305176	0.0915527	0.396729
3.419	-0.183105	0.0610352	0.152588
3.42	-0.0915527	0.274658	0.396729
3.421	0	-0.0305176	0.610352
3.422	-0.0915527	-0.335693	0.976563
3.423	-0.152588	-0.396729	0.579834
3.424	0.213623	-0.213623	-0.0915527
3.425	0.213623	0.701904	-0.610352
3.426	0.274658	0.732422	-0.274658
3.427	-0.244141	-0.183105	0.274658
3.428	-0.488281	-0.976563	0.12207
3.429	-0.640869	-0.579834	0.671387
3.43	0.12207	0.732422	0.244141
3.431	0.549316	1.0376	0.610352
3.432	0.518799	0.183105	-0.549316
3.433	0.244141	-0.793457	-0.396729
3.434	-0.366211	-0.701904	-0.12207
3.435	-0.549316	0.427246	1.0376
3.436	-0.488281	0.701904	1.28174
3.437	-0.396729	0.0915527	0.88501
3.438	0.0610352	-0.823975	-0.274658
3.439	0.518799	-0.244141	-0.366211
3.44	0.0610352	0.427246	0.396729
3.441	-0.579834	0.305176	1.43433
3.442	-0.854492	-0.0305176	1.40381
3.443	-0.274658	-0.12207	0.183105
3.444	0.457764	0.579834	-0.671387
3.445	0.671387	1.0376	-1.28174
3.446	-0.152588	0.12207	-0.457764
3.447	-0.579834	-0.823975	0
3.448	-0.305176	-0.305176	1.06812
3.449	0.12207	0.854492	0.915527
3.45	0.671387	0.88501	0.396729
3.451	0.183105	-0.335693	-0.946045
3.452	-0.366211	-1.19019	-0.854492
3.453	-0.671387	-0.488281	-0.183105
3.454	-0.213623	0.701904	1.46484
3.455	-0.12207	0.701904	1.25122
3.456	0.0915527	-0.244141	0.732422
3.457	0.152588	-0.732422	-0.946045
3.458	0.305176	-0.183105	-0.274658
3.459	-0.335693	0.549316	0.671387
3.46	-0.549316	0.366211	1.52588
3.461	-0.244141	-0.518799	0.518799
3.462	0.427246	-0.183105	-0.305176
3.463	0.976563	0.610352	-1.31226
3.464	0.396729	0.946045	-0.823975
3.465	-0.823975	-0.0305176	-0.457764
3.466	-1.31226	-0.793457	0.732422
3.467	-0.610352	0.0305176	0.946045
3.468	0.366211	0.610352	0.976563
3.469	1.00708	0.610352	-0.0915527
3.47	0.671387	-0.640869	-1.2207
3.471	-0.12207	-1.2207	-0.762939
3.472	-0.701904	0	0.335693
3.473	-0.701904	0.732422	1.7395
3.474	-0.366211	0.488281	1.12915
3.475	-0.0915527	-0.640869	0.366211
3.476	0.335693	-0.823975	-1.34277
3.477	0.427246	0.0305176	-0.610352
3.478	0.396729	0.488281	0.549316
3.479	-0.549316	0.152588	1.92261
3.48	-0.366211	-0.793457	0.946045
3.481	-0.12207	-0.0915527	-0.427246
3.482	0.396729	1.19019	-1.92261
3.483	0.183105	1.15967	-1.37329
3.484	-0.457764	-0.366211	-0.518799
3.485	-0.823975	-1.40381	0.915527
3.486	-0.335693	-0.488281	1.31226
3.487	0.549316	1.06812	1.12915
3.488	0.701904	1.19019	-0.183105
3.489	0.0610352	-0.305176	-0.946045
3.49	-0.762939	-1.5564	-0.946045
3.491	-0.488281	-0.671387	0.640869
3.492	-0.427246	0.915527	1.49536
3.493	0.0610352	0.701904	1.89209
3.494	0.0610352	-0.396729	0.335693
3.495	0.213623	-0.976563	-0.946045
3.496	0.213623	-0.0305176	-0.274658
3.497	-0.366211	0.640869	0.823975
3.498	-0.549316	0.305176	1.7395
3.499	-0.152588	-0.396729	0.396729
3.5	0.610352	-0.0305176	-0.579834
3.501	1.2207	0.701904	-1.64795
3.502	0.671387	0.366211	-0.732422
3.503	-1.25122	-0.579834	-0.488281
3.504	-1.80054	-0.762939	1.31226
3.505	-0.823975	0.305176	1.43433
3.506	1.00708	1.12915	1.52588
3.507	1.31226	0.396729	-0.701904
3.508	0.854492	-1.2207	-1.09863
3.509	-0.762939	-1.19019	-0.762939
3.51	-1.00708	0.183105	1.25122
3.511	-0.88501	1.06812	2.38037
3.512	-0.0610352	0.366211	1.64795
3.513	0.305176	-1.00708	-0.427246
3.514	0.610352	-1.12915	-1.12915
3.515	0.335693	0.213623	-0.457764
3.516	-0.213623	0.549316	1.67847
3.517	-0.518799	0.0610352	1.83105
3.518	-0.213623	-0.396729	0.457764
3.519	0.335693	0.244141	-1.00708
3.52	0.518799	1.06812	-1.67847
3.521	-0.366211	0.457764	-0.732422
3.522	-0.915527	-0.732422	-0.0305176
3.523	-1.19019	-0.762939	1.49536
3.524	0.549316	0.335693	1.43433
3.525	1.00708	1.34277	0.854492
3.526	0.610352	0.518799	-0.854492
3.527	0	-1.12915	-1.12915
3.528	-1.25122	-0.976563	-0.335693
3.529	-0.732422	0.518799	1.43433
3.53	-0.0915527	0.946045	2.10571
3.531	0.396729	0.0610352	1.31226
3.532	0.579834	-1.12915	-1.06812
3.533	0.579834	-0.579834	-0.976563
3.534	0.0915527	0.488281	0.305176
3.535	-0.701904	0.610352	2.31934
3.536	-0.457764	-0.183105	1.31226
3.537	0.396729	-0.366211	0.396729
3.538	0.823975	0.610352	-0.793457
3.539	0.274658	0.671387	0.0915527
3.54	-0.579834	-0.183105	0.671387
3.541	-1.5564	-0.579834	1.95313
3.542	-0.793457	0	2.0752
3.543	0.0915527	1.19019	1.64795
3.544	1.09863	0.915527	0.152588
3.545	0.762939	-0.854492	-0.732422
3.546	-0.427246	-1.34277	-0.244141
3.547	-0.854492	-0.0305176	1.0376
3.548	-0.762939	1.0376	2.99072
3.549	0.152588	0.518799	2.41089
3.55	0.152588	-0.549316	0.88501
3.551	0.12207	-0.579834	-0.427246
3.552	0.274658	0.244141	0.976563
3.553	-0.518799	0.701904	3.05176
3.554	-0.427246	-0.274658	4.15039
3.555	-0.274658	-0.823975	2.56348
3.556	0.610352	0.183105	1.28174
3.557	0.427246	1.19019	0.152588
3.558	-0.488281	0.701904	1.58691
3.559	-1.46484	-0.793457	1.80054
3.56	-1.09863	-0.793457	3.54004
3.561	0.396729	0.0610352	2.80762
3.562	1.34277	1.0376	2.53296
3.563	1.09863	0.244141	0.762939
3.564	-0.152588	-0.915527	0.488281
3.565	-1.28174	-0.244141	1.40381
3.566	-0.762939	0.518799	3.32642
3.567	-0.427246	0.976563	3.93677
3.568	0.335693	-0.610352	3.23486
3.569	0.366211	-0.823975	1.95313
3.57	0.640869	-0.0610352	1.86157
3.571	-0.213623	1.43433	3.44849
3.572	-0.457764	-0.0610352	4.63867
3.573	-0.671387	-0.610352	4.73022
3.574	-0.0915527	-0.640869	3.11279
3.575	0.640869	0.762939	2.62451
3.576	0.457764	0.854492	1.67847
3.577	-0.366211	-0.12207	2.92969
3.578	-1.09863	-0.88501	3.23486
3.579	-0.305176	-0.0610352	4.82178
3.58	0.335693	1.09863	3.54004
3.581	1.31226	0.579834	3.26538
3.582	0.0305176	-0.518799	1.67847
3.583	0.0610352	-0.823975	2.47192
3.584	-0.366211	0.396729	3.57056
3.585	-0.610352	1.06812	4.82178
3.586	0	-0.152588	4.39453
3.587	0.457764	-0.946045	3.96729
3.588	0	-0.12207	2.99072
3.589	0.0610352	1.15967	3.87573
3.59	-0.427246	0.793457	4.91333
3.591	-0.610352	-1.00708	6.13403
3.592	-0.427246	-1.49536	5.18799
3.593	0.610352	0.396729	4.15039
3.594	0.671387	1.7395	3.26538
3.595	-0.274658	0.671387	3.66211
3.596	-0.823975	-1.00708	4.57764
3.597	-0.88501	-1.12915	5.31006
3.598	-0.12207	0.396729	5.46265
3.599	0.762939	1.06812	4.48608
3.6	0.915527	-0.0915527	4.02832
3.601	-0.0305176	-0.946045	3.17383
3.602	-0.0915527	-0.579834	4.27246
3.603	-0.488281	0.793457	4.76074
3.604	0.0915527	0.488281	5.92041
3.605	0	-0.701904	4.69971
3.606	0.244141	-1.25122	4.57764
3.607	0.610352	0.427246	4.54712
3.608	0.610352	1.77002	6.2561
3.609	-0.0610352	0.213623	7.32422
3.61	-0.274658	-1.98364	7.23267
3.611	0.335693	-1.49536	5.7373
3.612	1.12915	1.0376	4.82178
3.613	0.793457	1.98364	4.21143
3.614	-0.335693	0	5.27954
3.615	-1.00708	-1.86157	6.01196
3.616	-0.396729	-1.00708	6.53076
3.617	0.701904	1.2207	5.85938
3.618	1.25122	1.46484	4.88281
3.619	0.762939	-0.518799	4.02832
3.62	-0.396729	-1.64795	3.72314
3.621	-0.640869	-0.244141	4.97437
3.622	-0.396729	1.19019	6.2561
3.623	0.396729	0.427246	6.71387
3.624	0.579834	-1.43433	5.67627
3.625	0.762939	-1.2207	5.37109
3.626	1.19019	1.19019	5.67627
3.627	0.488281	1.98364	7.96509
3.628	0	-0.488281	9.06372
3.629	-0.518799	-2.50244	9.27734
3.63	0.671387	-1.61743	6.98853
3.631	1.77002	1.06812	6.53076
3.632	1.00708	1.67847	5.43213
3.633	-0.244141	-0.457764	7.47681
3.634	-1.61743	-1.61743	7.69043
3.635	-0.12207	-0.152588	8.36182
3.636	1.15967	1.0376	7.38525
3.637	1.80054	0.701904	6.46973
3.638	0.976563	-1.31226	5.43213
3.639	0.0305176	-1.12915	6.40869
3.64	-0.0305176	0.579834	7.17163
3.641	0.549316	1.12915	8.66699
3.642	0.244141	-0.396729	8.11768
3.643	0.579834	-2.16675	7.26318
3.644	0.579834	-0.793457	7.2937
3.645	1.15967	1.77002	8.5144
3.646	-0.12207	1.7395	10.7117
3.647	-0.0915527	-1.25122	11.1084
3.648	0.183105	-2.31934	10.5896
3.649	1.25122	-0.518799	8.60596
3.65	1.7395	1.77002	8.3313
3.651	0.518799	0.976563	7.78198
3.652	-0.640869	-1.0376	9.39941
3.653	-0.915527	-1.64795	9.8877
3.654	0.183105	0.12207	10.3455
3.655	1.43433	1.2207	8.3313
3.656	1.49536	-0.12207	7.90405
3.657	0.305176	-1.52588	7.1106
3.658	0.0305176	-0.488281	9.0332
3.659	-0.183105	1.19019	9.58252
3.66	0.396729	0.488281	10.498
3.661	0.0915527	-1.64795	9.67407
3.662	0.457764	-2.01416	9.09424
3.663	0.762939	0.549316	9.97925
3.664	0.671387	3.05176	11.8408
3.665	-0.0305176	1.28174	12.97
3.666	-0.488281	-1.95313	13.2141
3.667	0.335693	-2.22778	11.9019
3.668	1.15967	0.579834	10.6201
3.669	1.2207	1.98364	10.0708
3.67	-0.213623	0.274658	11.0474
3.671	-1.19019	-1.25122	12.1765
3.672	-0.579834	-0.396729	12.1765
3.673	0.793457	1.28174	11.322
3.674	1.15967	0.88501	9.67407
3.675	0.366211	-1.12915	9.73511
3.676	-0.457764	-1.46484	10.0098
3.677	-0.335693	0.610352	11.6577
3.678	-0.305176	1.49536	11.8713
3.679	0.335693	-0.0610352	12.4512
3.68	-0.213623	-1.77002	11.1694
3.681	-0.244141	-0.915527	11.5356
3.682	0.0610352	2.13623	12.6038
3.683	-0.244141	2.96021	14.9841
3.684	-0.762939	0.335693	15.4419
3.685	-0.579834	-2.19727	15.1062
3.686	-0.12207	-0.946045	13.3362
3.687	0.488281	1.80054	12.7869
3.688	-0.152588	1.80054	12.3596
3.689	-0.88501	-0.457764	13.5498
3.69	-1.70898	-1.19019	14.4348
3.691	-0.610352	0.854492	14.0991
3.692	0.488281	1.7395	12.9395
3.693	0.762939	0.335693	11.4441
3.694	0.0610352	-0.946045	11.8408
3.695	-0.610352	0.12207	12.9089
3.696	-0.396729	1.80054	14.0076
3.697	-0.793457	1.12915	14.2212
3.698	-0.640869	-1.25122	14.2822
3.699	-0.640869	-2.01416	13.5803
3.7	-0.457764	0.183105	14.3127
3.701	-0.244141	3.26538	15.625
3.702	-0.12207	2.65503	17.4561
3.703	-0.762939	-0.671387	16.9067
3.704	-0.549316	-1.83105	16.3574
3.705	-0.183105	0.335693	14.0686
3.706	-0.152588	1.49536	14.5569
3.707	-0.640869	0.671387	14.5264
3.708	-1.25122	-1.06812	15.9912
3.709	-1.09863	-0.244141	15.625
3.71	-0.152588	1.67847	15.1367
3.711	0.732422	1.34277	13.3972
3.712	0.213623	-0.640869	13.1836
3.713	-0.701904	-1.28174	13.3972
3.714	-0.457764	0.427246	14.9841
3.715	-0.274658	1.34277	15.2893
3.716	0	-0.305176	15.0757
3.717	-0.549316	-2.0752	13.9771
3.718	-0.183105	-1.5564	14.0991
3.719	-0.0305176	1.2207	15.1367
3.72	-0.0610352	2.99072	17.3035
3.721	-0.732422	0.762939	18.3411
3.722	-0.854492	-2.22778	17.9749
3.723	-0.0610352	-1.86157	16.51
3.724	0.579834	0.854492	15.2588
3.725	0.0915527	1.89209	15.5945
3.726	-0.640869	0.183105	16.1743
3.727	-1.52588	-1.28174	17.5781
3.728	-0.671387	0.0915527	17.1204
3.729	0.274658	1.89209	16.8457
3.73	0.671387	0.854492	15.4724
3.731	0.0915527	-0.793457	16.0828
3.732	-0.274658	-0.335693	16.9373
3.733	0.0305176	1.83105	18.5242
3.734	0.183105	2.01416	18.6462
3.735	0.0305176	-0.12207	18.9514
3.736	-0.183105	-1.70898	18.1885
3.737	-0.335693	0.0915527	19.0735
3.738	-0.213623	3.11279	20.2637
3.739	-0.244141	3.84521	21.7896
3.74	-1.00708	1.06812	22.0947
3.741	-0.915527	-1.0376	21.4233
3.742	-0.0305176	-0.0610352	20.4468
3.743	0.305176	2.53296	19.6533
3.744	-0.244141	2.2583	20.6604
3.745	-1.25122	0.366211	21.3623
3.746	-1.46484	-0.0915527	22.0337
3.747	-0.152588	1.92261	20.7214
3.748	0.518799	3.20435	19.8059
3.749	0.335693	1.46484	18.4937
3.75	-0.0915527	-0.0915527	19.2261
3.751	-0.793457	0.640869	20.0195
3.752	-0.213623	2.28882	21.3013
3.753	-0.244141	1.89209	20.7825
3.754	-0.335693	-0.274658	20.874
3.755	-0.518799	-0.701904	19.8364
3.756	0.12207	1.40381	21.0876
3.757	0.183105	4.05884	21.9727
3.758	0.274658	3.41797	23.8953
3.759	-0.518799	0.396729	23.4375
3.76	-0.701904	-0.88501	22.8271
3.761	0.0915527	0.610352	20.7825
3.762	0.762939	2.34985	20.8435
3.763	0.213623	1.7395	20.5994
3.764	-0.762939	0.12207	22.3083
3.765	-0.915527	0.488281	21.5454
3.766	0.244141	2.01416	20.9656
3.767	0.854492	2.34985	19.3481
3.768	0.610352	0.396729	19.0735
3.769	0.274658	-0.396729	19.3481
3.77	0.183105	1.00708	20.6604
3.771	0.549316	2.0752	21.2097
3.772	0.427246	1.25122	20.6604
3.773	-0.244141	-0.732422	20.3552
3.774	0	-1.34277	19.7144
3.775	0.0610352	0.946045	21.5759
3.776	0.518799	3.78418	23.6511
3.777	0.244141	2.83813	25.3601
3.778	-0.183105	-0.274658	24.5972
3.779	-0.0305176	-1.19019	23.6816
3.78	0.732422	0.88501	21.5759
3.781	0.793457	2.04468	21.8201
3.782	-0.335693	0.427246	22.1558
3.783	-1.37329	-0.579834	23.8647
3.784	-1.2207	0.335693	23.407
3.785	0.427246	1.95313	22.9492
3.786	0.640869	1.95313	20.4468
3.787	0.488281	-0.12207	20.874
3.788	-0.244141	-0.457764	20.9045
3.789	-0.335693	1.00708	23.468
3.79	-0.183105	1.70898	23.7122
3.791	0.0915527	0.274658	23.8342
3.792	-0.762939	-1.67847	22.7356
3.793	-0.12207	-0.823975	22.8882
3.794	-0.213623	1.7395	24.353
3.795	0.183105	4.15039	26.2451
3.796	-0.335693	2.2583	27.1301
3.797	-0.946045	-0.88501	26.4893
3.798	-0.579834	-1.19019	25.4517
3.799	0.335693	0.793457	24.353
3.8	0.518799	1.98364	24.5667
3.801	-0.396729	0.701904	25.0854
3.802	-0.640869	-0.335693	26.2146
3.803	-0.518799	0.976563	25.4517
3.804	0.640869	1.80054	24.9023
3.805	0.976563	1.2207	23.2544
3.806	0.427246	-0.396729	23.8647
3.807	0	-0.183105	24.3835
3.808	0.579834	1.49536	26.001
3.809	1.00708	1.49536	25.7263
3.81	1.06812	-0.12207	25.6042
3.811	0.305176	-1.2207	24.7803
3.812	0.610352	-0.427246	25.4517
3.813	0.579834	2.22778	27.2827
3.814	0.793457	3.35693	28.8391
3.815	0.549316	1.06812	29.1138
3.816	0.274658	-0.854492	27.9846
3.817	0.854492	0.0305176	26.5198
3.818	1.5564	1.61743	25.7874
3.819	1.2207	1.40381	25.9399
3.82	0.183105	0.0610352	27.1912
3.821	-0.213623	-0.274658	27.4963
3.822	0.610352	1.34277	27.0081
3.823	1.64795	1.92261	25.177
3.824	1.80054	0.823975	24.1699
3.825	1.43433	-0.12207	24.6582
3.826	0.88501	0.671387	25.7263
3.827	1.06812	1.5564	27.0081
3.828	1.09863	0.762939	26.4587
3.829	0.427246	-1.06812	26.1536
3.83	0.244141	-1.37329	25.6348
3.831	0.518799	0.457764	26.825
3.832	1.00708	3.17383	28.5339
3.833	0.518799	2.83813	29.9988
3.834	0.12207	0.305176	29.4189
3.835	-0.427246	-1.31226	28.4424
3.836	0.305176	-0.0610352	26.7334
3.837	0.305176	1.80054	26.825
3.838	-0.335693	0.671387	26.4893
3.839	-0.610352	-0.396729	27.8931
3.84	-0.854492	0.152588	27.6184
3.841	0.0915527	2.04468	26.9775
3.842	0.823975	1.61743	24.9939
3.843	0.305176	-0.793457	25.2075
3.844	-0.152588	-1.0376	25.3906
3.845	-0.335693	0.854492	27.3132
3.846	-0.0305176	1.49536	27.71
3.847	-0.427246	-0.0915527	27.3132
3.848	-0.732422	-1.89209	26.6418
3.849	-0.671387	-1.00708	26.4282
3.85	-0.0305176	1.09863	27.771
3.851	-0.244141	2.68555	29.0527
3.852	-0.366211	0.854492	30.1208
3.853	-0.518799	-1.43433	29.1443
3.854	-0.427246	-1.09863	28.3203
3.855	0.183105	1.2207	26.825
3.856	0.0915527	1.40381	27.2827
3.857	-0.640869	-0.366211	27.6184
3.858	-1.12915	-1.0376	29.4189
3.859	-0.579834	0.549316	28.5339
3.86	0.12207	1.67847	28.3813
3.861	0.762939	-0.0305176	26.3977
3.862	0.732422	-0.946045	27.2217
3.863	0.213623	0.366211	27.771
3.864	0.701904	1.80054	29.1138
3.865	0.305176	1.0376	28.8086
3.866	0.152588	-1.43433	29.2053
3.867	-0.0915527	-1.43433	28.9917
3.868	0.488281	0.579834	29.4495
3.869	0.579834	1.98364	30.9143
3.87	0.701904	2.86865	32.3792
3.871	-0.0915527	1.49536	33.2947
3.872	-0.152588	-0.518799	32.2876
3.873	0.671387	-0.488281	30.7312
3.874	0.640869	1.49536	30.2734
3.875	0.579834	1.92261	30.9448
3.876	-0.183105	0.366211	31.7688
3.877	-0.274658	-0.427246	32.5317
3.878	0.549316	1.37329	31.3416
3.879	1.2207	2.74658	30.8838
3.88	1.40381	1.2207	29.5105
3.881	0.579834	-0.366211	30.4871
3.882	0.0610352	-0.0610352	31.3416
3.883	0.549316	1.80054	33.0811
3.884	0.762939	1.7395	32.196
3.885	0.610352	-0.12207	32.0129
3.886	0.213623	-0.823975	30.9143
3.887	0.274658	0.915527	32.1045
3.888	0.579834	3.50952	33.6914
3.889	0.274658	3.54004	34.5459
3.89	-0.549316	0.396729	33.9966
3.891	-0.549316	-1.28174	32.9285
3.892	0.183105	0.701904	32.1045
3.893	0.732422	2.68555	31.7688
3.894	0.152588	1.83105	31.9214
3.895	-0.88501	-0.12207	32.7454
3.896	-1.19019	0.640869	32.8369
3.897	-0.396729	2.34985	32.3486
3.898	0.335693	2.22778	30.6396
3.899	0.152588	0.396729	30.5176
3.9	-0.213623	0.488281	31.0059
3.901	-0.244141	1.80054	32.196
3.902	-0.0610352	2.31934	32.4707
3.903	-0.457764	0.793457	31.8604
3.904	-0.854492	-0.579834	32.2266
3.905	-0.396729	-0.152588	32.0129
3.906	-0.549316	1.46484	33.3557
3.907	-0.457764	3.479	34.5154
3.908	-0.457764	3.14331	35.4004
3.909	-0.854492	0.762939	34.9121
3.91	-0.732422	-0.0915527	33.9355
3.911	-0.213623	1.40381	32.5623
3.912	0	2.31934	33.2031
3.913	-0.701904	1.19019	33.3557
3.914	-1.19019	0.0305176	34.668
3.915	-1.00708	1.31226	33.905
3.916	0.183105	3.17383	33.2947
3.917	-0.0305176	2.80762	31.6467
3.918	-0.12207	0.640869	31.9214
3.919	-0.640869	0.457764	32.7454
3.92	-0.427246	2.2583	34.4543
3.921	-0.305176	2.68555	34.3933
3.922	-0.213623	0.88501	34.1187
3.923	-0.396729	-0.0610352	34.0271
3.924	-0.0305176	1.15967	34.2102
3.925	0.0915527	3.05176	35.8887
3.926	0.0610352	4.42505	37.4756
3.927	-0.457764	2.96021	38.8794
3.928	-0.732422	0.274658	37.9333
3.929	-0.396729	0.0915527	37.2009
3.93	0.457764	1.95313	35.5225
3.931	0.549316	3.20435	36.3464
3.932	-0.12207	1.92261	36.377
3.933	-0.88501	0.823975	37.6892
3.934	-0.579834	1.92261	36.5601
3.935	0.640869	3.26538	36.2549
3.936	0.701904	2.53296	34.0576
3.937	0.579834	0.793457	35.2173
3.938	-0.213623	0.823975	35.6445
3.939	0.427246	2.62451	37.6587
3.94	0.213623	3.05176	37.1704
3.941	0.457764	1.15967	37.4451
3.942	-0.244141	-0.579834	36.2549
3.943	-0.183105	0.488281	36.8042
3.944	-0.0610352	3.2959	38.7268
3.945	0.305176	5.12695	40.5579
3.946	-0.335693	3.26538	41.0767
3.947	-0.701904	0.183105	40.0391
3.948	-0.213623	0.640869	38.6353
3.949	0.823975	2.47192	37.7197
3.95	0.579834	2.62451	38.0554
3.951	-0.518799	1.06812	39.032
3.952	-0.88501	0.427246	40.0085
3.953	-0.396729	2.0752	39.032
3.954	0.579834	3.44849	37.4756
3.955	0.732422	2.04468	35.7666
3.956	0.0305176	0.671387	36.2244
3.957	-0.274658	0.946045	37.1399
3.958	-0.213623	2.04468	38.7268
3.959	-0.244141	1.95313	38.3301
3.96	-0.274658	0.274658	37.9944
3.961	-0.701904	-0.457764	37.4451
3.962	-0.0610352	0.854492	37.9639
3.963	-0.0305176	3.60107	40.1001
3.964	0.0305176	4.91333	41.6565
3.965	-0.701904	1.89209	41.687
3.966	-1.34277	-0.457764	40.6799
3.967	-0.640869	0.549316	38.4827
3.968	0.305176	2.28882	38.3301
3.969	-0.0915527	2.04468	38.6353
3.97	-1.06812	0.640869	40.0085
3.971	-1.40381	1.06812	40.2222
3.972	-0.335693	2.80762	38.9709
3.973	0.366211	2.53296	37.2925
3.974	0.0305176	0.823975	36.4685
3.975	-0.396729	0.213623	37.4451
3.976	-0.732422	1.37329	38.8794
3.977	0.12207	2.13623	39.5203
3.978	-0.518799	1.61743	38.9099
3.979	-0.488281	-0.152588	38.5742
3.98	-0.88501	-0.152588	38.0554
3.981	-0.488281	0.88501	39.5203
3.982	-0.213623	3.54004	41.7175
3.983	-0.0915527	4.08936	43.4265
3.984	-0.579834	1.61743	42.8772
3.985	-0.671387	-0.488281	41.687
3.986	0	0.946045	39.8254
3.987	0.518799	2.56348	40.2832
3.988	-0.12207	1.64795	40.2832
3.989	-1.2207	0.0610352	42.1448
3.99	-0.88501	0.671387	41.9312
3.991	0.213623	2.74658	40.9241
3.992	0.701904	2.68555	38.9099
3.993	0.915527	1.12915	38.3911
3.994	-0.305176	0.640869	39.4287
3.995	-0.183105	1.70898	40.9851
3.996	0	2.04468	41.3513
3.997	-0.427246	0.762939	41.4124
3.998	-0.671387	-0.274658	40.6189
3.999	-0.305176	0.183105	40.9241
4	0.12207	1.5564	41.9617
4.001	0.12207	3.69263	43.5181
4.002	0.12207	2.99072	44.3726
4.003	-0.610352	0.427246	42.9688
4.004	-0.518799	-0.305176	42.0837
4.005	-0.305176	1.25122	40.9851
4.006	0.0915527	2.04468	41.9006
4.007	-0.396729	0.732422	42.1753
4.008	-0.610352	0.183105	43.4875
4.009	-0.396729	1.49536	43.2129
4.01	-0.183105	2.50244	41.748
4.011	0.396729	1.00708	40.1611
4.012	0	-0.335693	41.1377
4.013	-0.549316	0.671387	41.5649
4.014	-0.0305176	1.86157	42.7551
4.015	-0.152588	0.915527	41.7786
4.016	-0.244141	-0.244141	41.8396
4.017	-0.640869	-0.244141	41.0767
4.018	-0.488281	0.457764	41.5955
4.019	-0.244141	1.34277	43.4875
4.02	-0.183105	2.92969	45.4712
4.021	-0.732422	1.70898	46.051
4.022	-0.640869	-0.701904	44.6777
4.023	0.0305176	-0.579834	43.1824
4.024	0.183105	1.58691	42.4194
4.025	0.305176	1.80054	42.6025
4.026	-0.915527	-0.427246	43.4265
4.027	-1.06812	-0.88501	43.8843
4.028	-0.183105	1.37329	43.2129
4.029	0.213623	2.28882	41.8396
4.03	0.366211	0.488281	40.1306
4.031	0.244141	-0.854492	41.0767
4.032	0.0915527	0.640869	42.0227
4.033	0.12207	1.67847	42.9382
4.034	0.152588	0.457764	41.9617
4.035	-0.640869	-1.58691	41.4734
4.036	-0.518799	-1.34277	41.2292
4.037	0.152588	0.0610352	42.0532
4.038	0.213623	2.56348	43.7012
4.039	0.12207	2.99072	45.2881
4.04	-0.732422	0.518799	45.166
4.041	-0.823975	-1.2207	44.0979
4.042	0	-0.274658	42.7856
4.043	0.183105	1.25122	43.1519
4.044	-0.0915527	0.671387	43.7317
4.045	-0.793457	-0.732422	44.7998
4.046	-0.671387	0.0915527	44.8608
4.047	0.152588	2.0752	43.7317
4.048	0.762939	1.95313	42.3584
4.049	0.213623	0	41.626
4.05	-0.152588	-0.396729	42.8162
4.051	-0.335693	0.976563	43.6707
4.052	0.274658	1.64795	44.5251
4.053	-0.0915527	0.335693	43.7012
4.054	-0.762939	-0.793457	43.5486
4.055	-0.0915527	-0.274658	43.5181
4.056	0.0915527	1.19019	45.2881
4.057	0.0305176	3.17383	47.0886
4.058	-0.0610352	2.96021	48.6755
4.059	-0.610352	0.549316	48.0957
4.06	-0.488281	-0.549316	47.4548
4.061	-0.0305176	1.12915	46.1121
4.062	0.335693	2.22778	46.9055
4.063	-0.335693	1.15967	46.8445
4.064	-0.946045	-0.305176	48.6755
4.065	-0.915527	0.976563	48.1873
4.066	-0.183105	2.50244	47.821
4.067	0.305176	1.67847	46.0815
4.068	-0.0610352	0.213623	46.2646
4.069	-0.396729	0.854492	46.9971
4.07	-0.579834	2.13623	48.3398
4.071	-0.213623	1.86157	48.2178
4.072	-0.671387	0.12207	47.76
4.073	-1.31226	-0.152588	48.0042
4.074	-0.671387	0.457764	48.1873
4.075	-0.396729	1.67847	49.5605
4.076	-0.0305176	3.72314	51.5747
4.077	-0.305176	2.99072	52.6428
4.078	-0.701904	1.15967	51.8799
4.079	-0.579834	-0.0305176	50.5066
4.08	-0.0610352	1.25122	49.1943
4.081	0.0305176	2.2583	49.8962
4.082	-0.518799	0.915527	50.0183
4.083	-0.671387	0.183105	51.4526
4.084	-0.457764	1.49536	50.1709
4.085	0.640869	3.2959	49.3774
4.086	0.701904	2.13623	47.4854
4.087	0.488281	1.12915	47.9431
4.088	-0.274658	0.823975	48.8892
4.089	0.183105	2.41089	50.5066
4.09	0.152588	2.28882	50.5066
4.091	0.335693	1.00708	50.0183
4.092	-0.640869	0.640869	49.6826
4.093	0.0915527	1.25122	50.5676
4.094	0.0915527	3.2959	52.5208
4.095	0.0915527	4.85229	54.5349
4.096	-0.88501	3.08228	54.5959
4.097	-0.946045	0.640869	53.4363
4.098	-0.366211	0.823975	52.063
4.099	0.183105	2.89917	51.3
4.1	0.457764	3.14331	51.6663
4.101	-0.579834	1.80054	52.3987
4.102	-1.34277	1.58691	53.1921
4.103	-0.396729	3.14331	52.2156
4.104	0.213623	3.75366	50.7507
4.105	0.305176	2.38037	49.3774
4.106	-0.274658	1.49536	49.9878
4.107	-0.518799	2.65503	51.5137
4.108	-0.0305176	3.69263	52.5208
4.109	-0.305176	3.17383	52.063
4.11	-0.854492	1.5564	51.7883
4.111	-1.28174	0.854492	51.8188
4.112	-0.671387	1.86157	53.3447
4.113	-0.335693	4.57764	55.3284
4.114	-0.579834	6.01196	57.0374
4.115	-0.88501	3.35693	56.9153
4.116	-0.823975	0.793457	55.3284
4.117	-0.549316	1.64795	53.4668
4.118	-0.0610352	3.72314	53.4058
4.119	-0.335693	3.32642	53.7109
4.12	-1.34277	1.70898	55.2063
4.121	-1.40381	1.77002	55.1453
4.122	-0.335693	3.78418	54.1382
4.123	0.366211	4.21143	52.002
4.124	0.366211	2.34985	50.9033
4.125	-0.244141	1.31226	52.2766
4.126	-0.823975	2.34985	53.8635
4.127	-0.12207	3.26538	55.1758
4.128	-0.183105	2.34985	54.5349
4.129	-0.457764	1.09863	54.0161
4.13	-0.366211	0.762939	53.772
4.131	-0.0915527	2.47192	55.3284
4.132	0.213623	5.34058	57.9834
4.133	0.12207	5.43213	59.6924
4.134	-0.854492	2.2583	58.5632
4.135	-0.640869	-0.0915527	56.427
4.136	0.305176	1.25122	54.718
4.137	0.762939	3.57056	55.7251
4.138	0.488281	3.23486	56.1523
4.139	-0.12207	1.46484	57.8918
4.14	-0.305176	2.10571	56.8848
4.141	0.488281	3.93677	55.5115
4.142	0.946045	3.38745	53.2837
4.143	0.762939	1.34277	53.5278
4.144	-0.152588	1.15967	55.4199
4.145	0.0305176	2.96021	57.251
4.146	0.152588	3.72314	57.1289
4.147	0.213623	2.50244	56.7017
4.148	-0.396729	0.488281	55.6641
4.149	-0.183105	0.732422	56.488
4.15	-0.0915527	2.92969	58.4412
4.151	0.0610352	5.88989	60.5469
4.152	-0.457764	4.36401	60.8826
4.153	-0.854492	0.854492	58.5327
4.154	-0.701904	0.640869	57.1594
4.155	-0.0610352	3.35693	56.1218
4.156	0	3.96729	57.8003
4.157	-0.854492	1.61743	57.9834
4.158	-1.64795	0.396729	59.2346
4.159	-1.12915	2.80762	57.6477
4.16	-0.152588	4.08936	56.1523
4.161	-0.0305176	2.19727	53.8635
4.162	-0.274658	0.946045	55.1453
4.163	-1.00708	2.10571	55.9998
4.164	-0.488281	3.38745	57.312
4.165	-0.946045	2.0752	55.6641
4.166	-1.34277	0.12207	55.542
4.167	-1.37329	0.0305176	55.3894
4.168	-0.946045	1.7395	56.3965
4.169	-0.579834	3.17383	57.8308
4.17	-0.793457	3.93677	58.8684
4.171	-2.04468	1.92261	58.6243
4.172	-1.92261	0.152588	57.2205
4.173	-1.46484	0.88501	55.7861
4.174	-1.0376	2.01416	55.8777
4.175	-0.854492	1.92261	56.6711
4.176	-1.52588	0.427246	57.251
4.177	-2.04468	0.88501	56.9458
4.178	-1.58691	2.38037	55.7861
4.179	-0.518799	2.71606	54.657
4.18	-1.00708	0.701904	54.1992
4.181	-1.25122	0.152588	55.4504
4.182	-1.37329	1.46484	55.9387
4.183	-1.34277	2.41089	56.4575
4.184	-1.46484	1.40381	55.3589
4.185	-1.58691	-0.152588	55.8472
4.186	-1.95313	0.396729	55.8472
4.187	-1.49536	1.7395	56.9458
4.188	-1.70898	3.2959	59.6008
4.189	-1.61743	3.23486	60.791
4.19	-2.2583	0.88501	60.3638
4.191	-2.22778	0.0915527	58.8989
4.192	-1.2207	1.83105	58.075
4.193	-1.09863	2.74658	58.3191
4.194	-1.70898	1.25122	58.4717
4.195	-2.50244	-0.152588	60.1807
4.196	-2.44141	1.34277	59.5093
4.197	-1.46484	3.05176	58.5938
4.198	-0.762939	2.22778	56.8848
4.199	-0.88501	0.854492	56.7017
4.2	-1.52588	1.15967	57.9834
4.201	-1.31226	2.44141	59.021
4.202	-1.34277	2.01416	59.1125
4.203	-1.77002	0.640869	58.6853
4.204	-2.04468	0.0305176	59.021
4.205	-1.40381	0.396729	59.021
4.206	-1.19019	1.95313	60.2722
4.207	-0.823975	4.11987	63.2019
4.208	-1.28174	3.78418	64.4836
4.209	-1.58691	0.823975	62.8967
4.21	-1.49536	-0.549316	61.0962
4.211	-1.40381	1.49536	59.7839
4.212	-0.640869	2.56348	60.6995
4.213	-0.976563	1.00708	61.2488
4.214	-1.49536	-0.305176	62.1948
4.215	-1.37329	1.86157	61.0046
4.216	-0.0915527	3.57056	59.6313
4.217	0.0305176	1.7395	57.0984
4.218	-0.579834	-0.335693	57.5256
4.219	-1.46484	0.305176	58.8989
4.22	-0.762939	1.98364	60.4553
4.221	-0.823975	1.70898	59.6313
4.222	-0.610352	0.152588	58.9294
4.223	-1.25122	-0.457764	58.4412
4.224	-0.854492	0.366211	58.96
4.225	-0.305176	1.46484	61.0352
4.226	-0.88501	3.75366	63.7817
4.227	-1.61743	2.83813	64.6667
4.228	-1.80054	-0.244141	63.1409
4.229	-1.19019	-0.823975	61.4929
4.23	-0.305176	0.976563	60.5774
4.231	-0.305176	2.19727	61.4624
4.232	-1.25122	0.549316	62.2864
4.233	-1.52588	-0.701904	63.2629
4.234	-1.61743	1.28174	61.7065
4.235	-0.305176	2.65503	60.3027
4.236	-0.0610352	1.40381	58.0139
4.237	-0.12207	0.0305176	59.2346
4.238	-1.09863	0.640869	60.2722
4.239	-0.579834	2.34985	61.554
4.24	-0.823975	1.49536	61.0962
4.241	-1.12915	-0.213623	60.6079
4.242	-1.5564	-0.579834	60.6384
4.243	-0.915527	0.305176	61.7065
4.244	-0.579834	2.65503	63.9038
4.245	-0.366211	4.45557	65.8569
4.246	-1.19019	3.08228	65.8875
4.247	-1.52588	0.213623	64.209
4.248	-0.88501	0.0915527	62.8357
4.249	-0.244141	1.92261	62.9883
4.25	-0.457764	1.77002	63.6597
4.251	-0.976563	0.305176	64.8804
4.252	-0.823975	0.579834	65.3076
4.253	-0.152588	2.62451	63.7817
4.254	0.213623	3.08228	62.1338
4.255	0.488281	1.58691	60.8521
4.256	-0.152588	0.488281	61.9507
4.257	-0.457764	1.52588	62.9578
4.258	-0.152588	2.04468	64.3616
4.259	-0.366211	1.43433	63.6902
4.26	-0.305176	0.396729	63.5681
4.261	-0.274658	0.274658	63.7512
4.262	0.335693	1.43433	64.8804
4.263	0.335693	3.63159	67.5049
4.264	0.0305176	4.27246	70.0989
4.265	-0.640869	2.0752	69.6106
4.266	-0.823975	-0.12207	68.0542
4.267	0.0610352	0.854492	66.3452
4.268	0.915527	2.86865	66.4063
4.269	0.549316	2.2583	67.1387
4.27	0	0.915527	68.2983
4.271	-0.366211	1.40381	68.6035
4.272	0.579834	3.05176	67.5049
4.273	1.09863	2.96021	65.4297
4.274	1.00708	1.49536	65.0024
4.275	0.579834	1.34277	65.9485
4.276	0.183105	2.41089	67.5049
4.277	0.335693	2.96021	67.9626
4.278	-0.0610352	1.77002	67.688
4.279	-0.518799	0.823975	67.688
4.28	-0.152588	0.396729	67.7795
4.281	0.213623	1.70898	69.7937
4.282	0.335693	4.69971	72.2351
4.283	0.152588	5.06592	73.3948
4.284	-0.427246	2.04468	72.1436
4.285	-0.305176	0.701904	69.8853
4.286	-0.183105	1.83105	69.458
4.287	-0.0610352	3.26538	69.9463
4.288	-0.640869	1.98364	70.9229
4.289	-0.915527	0.701904	72.052
4.29	-0.823975	2.53296	71.0754
4.291	0.274658	4.30298	69.5801
4.292	0.610352	3.26538	67.1997
4.293	0.0610352	1.7395	67.5049
4.294	-0.762939	1.83105	68.9392
4.295	-0.701904	3.32642	70.4346
4.296	-0.854492	2.89917	70.1294
4.297	-1.19019	1.80054	69.6716
4.298	-1.52588	1.49536	69.3359
4.299	-0.915527	1.89209	69.9158
4.3	-0.518799	3.41797	71.3501
4.301	-0.701904	5.43213	73.7915
4.302	-1.43433	4.54712	74.0356
4.303	-1.58691	1.58691	72.2656
4.304	-1.25122	1.12915	71.0449
4.305	-0.610352	3.35693	70.3735
4.306	-0.793457	3.87573	71.4417
4.307	-1.06812	2.50244	72.0825
4.308	-1.80054	1.95313	72.4792
4.309	-1.43433	3.75366	71.5942
4.31	-0.610352	4.57764	69.9463
4.311	-0.579834	2.80762	68.634
4.312	-0.793457	2.04468	69.5496
4.313	-1.19019	3.11279	70.9229
4.314	-0.854492	4.24194	71.7468
4.315	-1.34277	3.69263	70.6787
4.316	-1.58691	2.0752	70.8313
4.317	-1.83105	1.89209	70.8313
4.318	-1.46484	2.71606	71.991
4.319	-1.00708	4.24194	74.0051
4.32	-1.09863	5.61523	76.0193
4.321	-1.64795	3.84521	75.8667
4.322	-1.86157	1.64795	73.6389
4.323	-1.31226	2.56348	72.1741
4.324	-0.823975	4.05884	72.6013
4.325	-1.61743	3.479	73.3032
4.326	-2.41089	1.58691	74.0967
4.327	-2.13623	2.04468	73.9746
4.328	-1.37329	4.30298	72.6318
4.329	-0.640869	4.45557	70.9839
4.33	-0.946045	2.41089	69.8547
4.331	-1.25122	1.77002	71.5637
4.332	-1.86157	3.11279	72.3877
4.333	-1.58691	3.63159	73.3032
4.334	-2.16675	1.89209	71.8689
4.335	-2.2583	1.06812	72.4792
4.336	-2.13623	1.49536	72.5403
4.337	-1.49536	2.68555	73.5474
4.338	-1.31226	4.76074	75.4395
4.339	-1.52588	4.94385	77.3926
4.34	-2.65503	2.34985	76.4771
4.341	-2.7771	0.305176	74.9512
4.342	-1.86157	1.7395	73.7305
4.343	-1.77002	3.54004	74.6155
4.344	-1.67847	2.44141	75.1038
4.345	-2.31934	0.946045	76.0193
4.346	-2.2583	1.98364	75.2258
4.347	-1.80054	4.15039	73.7915
4.348	-1.31226	2.74658	71.6858
4.349	-1.5564	0.946045	71.5942
4.35	-2.22778	1.15967	73.2727
4.351	-1.83105	2.7771	74.1272
4.352	-1.70898	2.71606	74.0051
4.353	-2.10571	1.37329	73.2727
4.354	-2.34985	0.671387	73.2727
4.355	-2.13623	0.854492	73.5474
4.356	-1.80054	1.67847	74.8596
4.357	-1.67847	3.9978	77.3926
4.358	-1.64795	3.93677	78.8269
4.359	-2.38037	1.61743	77.0569
4.36	-1.61743	0.274658	75.4089
4.361	-0.946045	2.0752	74.585
4.362	-1.0376	3.05176	75.4089
4.363	-1.70898	1.37329	76.0803
4.364	-1.89209	0.12207	76.9043
4.365	-1.7395	1.7395	75.9888
4.366	-1.09863	3.66211	74.4934
4.367	-0.274658	2.53296	72.5403
4.368	-0.671387	0.88501	72.6929
4.369	-1.09863	1.77002	73.9136
4.37	-1.06812	2.92969	74.9817
4.371	-1.06812	2.22778	74.4629
4.372	-1.49536	1.0376	74.4324
4.373	-1.80054	0.366211	74.3713
4.374	-1.0376	0.946045	74.6765
4.375	-0.488281	2.83813	77.0569
4.376	-0.396729	5.24902	79.8035
4.377	-1.19019	4.08936	80.4749
4.378	-1.86157	0.762939	78.6133
4.379	-1.64795	0.488281	77.0264
4.38	-0.946045	2.31934	76.1108
4.381	-0.88501	2.68555	76.9653
4.382	-1.19019	1.19019	77.4841
4.383	-1.34277	0.976563	78.5522
4.384	-1.19019	2.92969	77.3315
4.385	-0.854492	3.87573	75.3784
4.386	-0.610352	2.04468	73.4253
4.387	-1.06812	0.671387	74.4019
4.388	-1.70898	1.64795	75.8667
4.389	-1.43433	2.71606	77.0569
4.39	-1.2207	2.19727	76.2634
4.391	-1.2207	0.946045	76.2939
4.392	-1.52588	0.640869	76.1108
4.393	-1.19019	0.976563	77.0264
4.394	-1.00708	2.74658	79.071
4.395	-0.915527	4.73022	81.9702
4.396	-1.86157	3.60107	82.0007
4.397	-1.89209	0.701904	80.2612
4.398	-0.976563	0.823975	78.6133
4.399	-0.335693	2.68555	78.5522
4.4	-0.488281	2.71606	79.3457
4.401	-1.49536	1.2207	80.7495
4.402	-1.70898	1.19019	80.9937
4.403	-1.31226	2.7771	80.2307
4.404	-0.305176	3.32642	78.0334
4.405	0.213623	2.31934	76.9958
4.406	-0.518799	1.7395	77.6672
4.407	-1.31226	2.56348	79.1321
4.408	-0.854492	3.05176	79.9866
4.409	-1.06812	2.41089	79.7424
4.41	-0.915527	1.2207	79.9561
4.411	-0.610352	0.640869	80.2002
4.412	-0.244141	1.70898	81.665
4.413	0.183105	4.42505	84.3201
4.414	0.305176	5.64575	86.2427
4.415	-0.640869	3.479	85.3577
4.416	-0.823975	1.09863	83.5571
4.417	-0.274658	1.98364	82.428
4.418	0.244141	3.2959	82.8247
4.419	-0.183105	2.71606	83.4045
4.42	-0.610352	1.61743	84.7473
4.421	-0.579834	2.62451	84.0454
4.422	0.213623	4.24194	82.9773
4.423	0.610352	3.9978	80.9326
4.424	0.549316	2.41089	80.5664
4.425	0.0305176	1.86157	81.6956
4.426	-0.0305176	3.14331	83.0078
4.427	-0.0610352	3.479	83.1299
4.428	-0.12207	2.80762	82.489
4.429	-0.518799	1.52588	82.2754
4.43	-0.305176	1.89209	82.7942
4.431	0.0915527	2.99072	84.5947
4.432	0.305176	5.34058	87.677
4.433	-0.305176	5.06592	88.623
4.434	-0.854492	1.89209	87.0361
4.435	-0.427246	0.579834	84.7778
4.436	-0.0610352	3.32642	83.4351
4.437	0.12207	4.24194	84.4116
4.438	-0.518799	2.31934	84.8694
4.439	-0.915527	1.15967	85.9985
4.44	-0.915527	3.38745	84.8999
4.441	-0.305176	4.63867	83.0078
4.442	0.152588	2.89917	80.8716
4.443	0.213623	1.2207	81.7566
4.444	-0.701904	2.62451	83.0688
4.445	-0.701904	3.96729	84.3811
4.446	-0.854492	3.20435	83.6792
4.447	-1.12915	1.19019	83.2214
4.448	-1.7395	0.915527	83.1909
4.449	-0.88501	1.7395	83.9233
4.45	-0.671387	3.44849	85.968
4.451	-0.427246	5.49316	88.1042
4.452	-1.25122	4.15039	87.8296
4.453	-1.58691	0.976563	85.4492
4.454	-1.43433	1.0376	83.7097
4.455	-0.854492	3.41797	84.0149
4.456	-1.28174	3.05176	85.6018
4.457	-1.58691	0.976563	86.1206
4.458	-2.13623	1.12915	86.3953
4.459	-1.31226	3.75366	84.4421
4.46	-0.640869	4.27246	83.2214
4.461	-0.762939	2.01416	81.4819
4.462	-0.946045	1.06812	83.374
4.463	-1.80054	2.92969	84.3201
4.464	-1.64795	3.57056	85.144
4.465	-1.77002	1.80054	83.6792
4.466	-2.28882	0.976563	84.1675
4.467	-2.19727	1.67847	84.3811
4.468	-1.46484	2.56348	85.9375
4.469	-1.46484	3.8147	88.1042
4.47	-1.92261	4.94385	90.3015
4.471	-2.65503	2.68555	89.2334
4.472	-2.16675	0.427246	87.0667
4.473	-1.83105	1.83105	86.2732
4.474	-1.09863	4.21143	87.0056
4.475	-1.86157	2.96021	87.616
4.476	-2.10571	1.06812	88.1348
4.477	-2.16675	2.41089	87.9211
4.478	-1.37329	4.42505	86.7615
4.479	-0.976563	3.11279	84.8694
4.48	-1.12915	1.00708	84.5337
4.481	-1.61743	1.92261	86.1816
4.482	-1.5564	4.11987	87.1277
4.483	-1.98364	3.479	87.0667
4.484	-1.7395	1.43433	86.0596
4.485	-2.38037	1.37329	87.0667
4.486	-2.10571	2.28882	87.4329
4.487	-1.40381	2.53296	88.8672
4.488	-1.67847	4.30298	90.9424
4.489	-1.83105	4.60815	92.4377
4.49	-2.04468	2.96021	90.5762
4.491	-1.34277	1.46484	88.9282
4.492	-1.52588	3.02124	88.4705
4.493	-1.46484	3.78418	90.2405
4.494	-2.0752	2.19727	90.3015
4.495	-2.47192	1.49536	90.9119
4.496	-2.0752	3.63159	89.6301
4.497	-1.40381	4.85229	88.7756
4.498	-0.762939	3.14331	86.8225
4.499	-0.976563	2.01416	87.4634
4.5	-1.77002	3.54004	88.501
4.501	-1.58691	4.36401	89.5691
4.502	-2.13623	2.56348	88.6841
4.503	-2.41089	1.34277	88.8062
4.504	-2.44141	2.0752	89.4775
4.505	-1.80054	2.99072	89.5996
4.506	-1.34277	3.17383	90.6372
4.507	-1.52588	5.00488	93.0176
4.508	-2.13623	4.79126	93.5669
4.509	-2.2583	2.34985	91.8884
4.51	-2.01416	1.31226	90.7288
4.511	-1.77002	3.26538	90.332
4.512	-1.67847	3.8147	91.4307
4.513	-2.38037	2.38037	91.0034
4.514	-2.62451	1.52588	91.3391
4.515	-2.38037	3.84521	90.271
4.516	-1.64795	4.66919	89.447
4.517	-1.52588	2.71606	87.6465
4.518	-1.64795	1.70898	88.1348
4.519	-2.0752	3.05176	89.4165
4.52	-1.7395	4.18091	90.1489
4.521	-1.98364	3.11279	89.0808
4.522	-2.16675	1.89209	89.4775
4.523	-2.50244	1.95313	89.5386
4.524	-1.86157	2.0752	90.4846
4.525	-1.70898	3.32642	92.4988
4.526	-1.61743	5.64575	95.6116
4.527	-2.19727	4.76074	95.8252
4.528	-1.98364	1.83105	93.689
4.529	-1.46484	1.31226	92.1326
4.53	-1.43433	3.78418	91.7664
4.531	-1.34277	3.63159	92.5598
4.532	-2.2583	1.89209	93.3838
4.533	-2.31934	1.83105	93.6279
4.534	-1.49536	4.27246	92.4683
4.535	-0.823975	5.06592	90.5457
4.536	-0.396729	3.17383	88.6841
4.537	-1.28174	2.41089	89.7827
4.538	-1.58691	3.26538	91.6443
4.539	-1.43433	3.8147	92.7429
4.54	-1.52588	2.7771	91.8274
4.541	-1.12915	1.37329	92.2546
4.542	-1.52588	1.28174	92.2546
4.543	-1.25122	2.34985	93.2007
4.544	-0.946045	4.85229	95.8252
4.545	-0.549316	6.5918	97.9919
4.546	-1.67847	3.9978	97.1985
4.547	-2.01416	1.0376	95.1843
4.548	-1.06812	1.83105	93.75
4.549	-0.579834	3.60107	94.2993
4.55	-0.671387	3.2959	95.0623
4.551	-1.2207	1.77002	96.2219
4.552	-1.34277	2.71606	95.6726
4.553	-0.640869	4.48608	94.0857
4.554	-0.12207	4.24194	92.1326
4.555	-0.366211	2.31934	91.1865
4.556	-0.915527	2.2583	93.0481
4.557	-0.854492	3.23486	94.1772
4.558	-0.213623	3.60107	94.4519
4.559	-0.671387	2.7771	94.1772
4.56	-1.00708	1.98364	94.4824
4.561	-0.701904	1.61743	95.0317
4.562	-0.579834	2.19727	96.6187
4.563	-0.366211	5.00488	99.3042
4.564	-0.518799	6.073	101.044
4.565	-1.25122	3.35693	99.823
4.566	-0.946045	1.12915	97.6563
4.567	-0.396729	2.71606	96.344
4.568	-0.213623	4.39453	96.9238
4.569	-0.396729	2.59399	97.6563
4.57	-1.43433	1.2207	98.4497
4.571	-1.64795	2.50244	98.2361
4.572	-0.549316	4.42505	96.3135
4.573	0.0915527	3.60107	93.9636
4.574	-0.12207	2.34985	93.4753
4.575	-0.701904	2.74658	94.9707
4.576	-0.946045	3.75366	96.0693
4.577	-1.25122	3.11279	95.9473
4.578	-1.58691	1.83105	95.6116
4.579	-1.67847	1.19019	96.3135
4.58	-1.25122	1.5564	96.8323
4.581	-0.488281	2.62451	98.8464
4.582	-0.671387	5.64575	101.532
4.583	-0.640869	5.7373	102.356
4.584	-1.09863	2.19727	100.006
4.585	-1.19019	0.915527	97.8699
4.586	-0.579834	3.05176	97.5647
4.587	-0.793457	3.8147	98.7854
4.588	-1.00708	2.04468	99.3958
4.589	-0.946045	1.5564	99.9756
4.59	-0.946045	3.93677	98.4802
4.591	-0.0915527	4.97437	97.0764
4.592	0.0610352	2.86865	94.6045
4.593	-0.823975	1.98364	96.0693
4.594	-1.12915	3.20435	97.4426
4.595	-1.09863	3.63159	98.7854
4.596	-1.25122	2.74658	97.7783
4.597	-1.31226	1.95313	97.6563
4.598	-1.61743	2.2583	98.5107
4.599	-0.854492	2.44141	98.9075
4.6	-0.915527	3.54004	101.288
4.601	-0.946045	5.5542	103.455
4.602	-1.5564	4.57764	103.271
4.603	-2.04468	1.52588	100.891
4.604	-0.976563	1.77002	99.4263
4.605	-0.793457	4.27246	99.9756
4.606	-1.00708	4.11987	100.098
4.607	-1.64795	1.70898	101.013
4.608	-1.89209	1.80054	100.952
4.609	-1.52588	4.21143	99.9146
4.61	-0.946045	4.36401	98.6633
4.611	-0.793457	2.47192	97.1985
4.612	-0.88501	2.68555	98.999
4.613	-1.70898	4.18091	99.6399
4.614	-1.43433	3.63159	99.6094
4.615	-1.70898	2.34985	99.0906
4.616	-2.38037	2.04468	99.8535
4.617	-2.2583	2.0752	100.311
4.618	-1.83105	2.34985	100.983
4.619	-1.37329	4.27246	103.546
4.62	-1.46484	6.13403	106.049
4.621	-2.31934	4.30298	104.828
4.622	-2.22778	1.37329	102.478
4.623	-1.7395	2.10571	101.288
4.624	-1.31226	4.42505	102.173
4.625	-2.01416	3.05176	102.356
4.626	-2.44141	1.37329	103.149
4.627	-2.04468	2.80762	102.966
4.628	-1.52588	5.18799	101.776
4.629	-0.793457	4.42505	99.823
4.63	-1.31226	2.28882	99.2126
4.631	-1.61743	2.44141	100.891
4.632	-2.0752	3.72314	102.02
4.633	-1.7395	3.479	102.142
4.634	-1.98364	2.41089	101.41
4.635	-2.10571	2.2583	102.386
4.636	-1.5564	2.47192	102.478
4.637	-1.09863	2.99072	103.638
4.638	-1.46484	5.27954	106.354
4.639	-1.43433	5.67627	107.91
4.64	-2.2583	2.92969	106.201
4.641	-1.95313	1.31226	104.462
4.642	-1.25122	3.17383	103.455
4.643	-1.37329	4.54712	104.584
4.644	-1.80054	2.99072	104.675
4.645	-2.38037	1.80054	105.499
4.646	-2.28882	3.57056	104.37
4.647	-1.43433	4.73022	103.638
4.648	-1.0376	3.44849	101.563
4.649	-1.12915	2.19727	101.807
4.65	-1.61743	3.20435	103.394
4.651	-1.40381	4.5166	103.821
4.652	-1.46484	3.41797	103.271
4.653	-2.28882	2.22778	102.997
4.654	-2.44141	2.31934	103.638
4.655	-1.98364	2.28882	104.309
4.656	-1.43433	2.80762	105.469
4.657	-1.34277	5.34058	108.063
4.658	-1.64795	5.5542	108.887
4.659	-1.67847	3.05176	106.964
4.66	-1.61743	2.22778	105.896
4.661	-1.25122	4.08936	105.347
4.662	-1.64795	4.27246	106.842
4.663	-2.2583	2.50244	106.812
4.664	-2.16675	2.22778	107.849
4.665	-2.22778	4.63867	106.689
4.666	-1.43433	5.5542	105.103
4.667	-1.2207	3.66211	103.455
4.668	-1.7395	2.99072	104.309
4.669	-2.04468	3.96729	105.652
4.67	-2.19727	4.42505	106.201
4.671	-2.0752	3.57056	105.225
4.672	-2.41089	2.50244	105.804
4.673	-2.19727	2.71606	106.262
4.674	-1.77002	3.20435	106.598
4.675	-1.52588	4.42505	109.436
4.676	-1.40381	6.7749	111.755
4.677	-2.47192	5.00488	112.061
4.678	-2.31934	1.92261	109.161
4.679	-1.77002	2.31934	107.941
4.68	-1.49536	4.94385	107.91
4.681	-1.52588	4.63867	108.337
4.682	-2.13623	2.65503	109.07
4.683	-2.22778	2.80762	109.467
4.684	-1.83105	5.31006	108.185
4.685	-1.31226	4.94385	106.659
4.686	-1.46484	3.08228	105.072
4.687	-1.58691	2.83813	106.964
4.688	-1.70898	4.18091	108.124
4.689	-1.46484	4.69971	108.673
4.69	-2.01416	3.60107	107.758
4.691	-1.89209	2.68555	108.063
4.692	-2.04468	2.44141	108.429
4.693	-1.7395	2.7771	109.558
4.694	-1.31226	5.00488	112
4.695	-1.43433	6.83594	114.655
4.696	-2.10571	4.97437	113.861
4.697	-1.92261	2.2583	111.786
4.698	-1.12915	3.14331	110.229
4.699	-0.640869	4.21143	110.992
4.7	-1.09863	3.75366	111.389
4.701	-2.0752	2.53296	112.762
4.702	-1.98364	3.32642	112.457
4.703	-1.25122	5.21851	110.931
4.704	-0.518799	5.12695	108.643
4.705	-0.701904	4.08936	107.788
4.706	-1.40381	3.90625	108.978
4.707	-1.58691	4.08936	110.535
4.708	-1.61743	4.30298	110.931
4.709	-1.80054	3.50952	111.176
4.71	-1.95313	2.68555	111.267
4.711	-1.40381	2.22778	111.938
4.712	-1.25122	3.17383	113.281
4.713	-0.671387	6.74438	116.913
4.714	-1.00708	7.14111	117.676
4.715	-1.89209	3.479	115.387
4.716	-1.64795	1.86157	113.159
4.717	-1.0376	3.9978	112.885
4.718	-1.06812	5.06592	113.586
4.719	-1.37329	3.14331	113.983
4.72	-1.40381	2.56348	114.96
4.721	-1.43433	4.76074	114.044
4.722	-0.579834	5.61523	112.335
4.723	-0.305176	3.66211	109.924
4.724	-0.823975	2.7771	110.84
4.725	-1.31226	3.78418	111.847
4.726	-0.793457	4.60815	112.701
4.727	-0.762939	4.21143	111.511
4.728	-1.28174	3.17383	111.725
4.729	-1.5564	2.74658	112.457
4.73	-1.09863	2.62451	113.251
4.731	-0.976563	3.8147	115.997
4.732	-0.793457	6.74438	119.629
4.733	-1.2207	6.01196	120.117
4.734	-1.49536	2.28882	117.218
4.735	-1.40381	2.2583	114.96
4.736	-0.946045	4.79126	114.319
4.737	-1.2207	4.85229	115.631
4.738	-1.92261	2.65503	116.119
4.739	-2.10571	2.38037	117.004
4.74	-1.7395	5.12695	115.387
4.741	-0.518799	5.67627	113.342
4.742	0.0915527	3.84521	110.718
4.743	-0.244141	3.20435	112
4.744	-1.00708	4.02832	113.037
4.745	-0.579834	4.76074	113.708
4.746	-1.0376	3.8147	112.244
4.747	-0.946045	2.56348	112.671
4.748	-0.946045	1.89209	112.671
4.749	-0.396729	2.83813	114.136
4.75	-0.518799	5.49316	116.974
4.751	-0.579834	7.99561	120.27
4.752	-1.5564	5.12695	119.507
4.753	-1.67847	1.67847	117.218
4.754	-1.43433	2.44141	116.302
4.755	-1.37329	5.15747	117.218
4.756	-1.7395	4.30298	118.866
4.757	-2.0752	2.56348	119.72
4.758	-2.13623	3.26538	120.361
4.759	-2.04468	5.7373	117.706
4.76	-1.31226	5.49316	115.997
4.761	-1.58691	2.80762	114.044
4.762	-1.40381	2.65503	116.211
4.763	-1.98364	4.42505	116.15
4.764	-1.2207	4.60815	115.936
4.765	-1.19019	3.26538	113.373
4.766	-1.37329	2.53296	114.075
4.767	-0.579834	2.59399	114.197
4.768	-0.610352	3.08228	115.387
4.769	-0.762939	4.45557	117.157
4.77	-0.518799	5.43213	118.774
4.771	-1.49536	3.32642	117.584
4.772	-1.2207	2.19727	116.516
4.773	-0.88501	3.69263	116.089
4.774	-0.854492	4.63867	118.073
4.775	-1.31226	3.32642	118.835
4.776	-2.01416	2.34985	119.995
4.777	-2.59399	3.84521	119.598
4.778	-2.04468	4.5166	118.286
4.779	-1.46484	3.35693	117.218
4.78	-1.37329	2.7771	117.371
4.781	-1.83105	4.3335	118.317
4.782	-2.01416	4.54712	117.737
4.783	-1.89209	3.23486	116.669
4.784	-2.50244	3.05176	116.333
4.785	-2.56348	3.35693	117.279
4.786	-1.77002	3.02124	117.065
4.787	-1.25122	3.02124	118.378
4.788	-0.88501	5.15747	120.667
4.789	-0.793457	6.62231	121.826
4.79	-1.52588	3.69263	119.629
4.791	-1.37329	2.04468	118.896
4.792	-1.2207	4.21143	118.835
4.793	-1.0376	5.09644	120.422
4.794	-1.64795	3.14331	119.904
4.795	-1.83105	2.59399	121.002
4.796	-1.64795	5.15747	120.697
4.797	-0.976563	6.22559	119.965
4.798	-0.518799	3.93677	117.676
4.799	-1.09863	3.08228	118.5
4.8	-1.86157	4.48608	119.843
4.801	-1.83105	4.73022	120.27
4.802	-1.95313	3.23486	119.232
4.803	-1.7395	3.11279	119.415
4.804	-1.98364	3.93677	119.781
4.805	-1.2207	3.50952	119.141
4.806	-1.25122	3.63159	120.392
4.807	-1.49536	6.40869	123.566
4.808	-1.64795	6.2561	124.39
4.809	-1.92261	2.65503	121.704
4.81	-1.34277	1.67847	120.422
4.811	-1.12915	4.54712	120.483
4.812	-1.28174	5.06592	121.002
4.813	-1.80054	2.62451	120.728
4.814	-2.34985	2.62451	121.429
4.815	-2.28882	5.67627	120.789
4.816	-1.52588	5.40161	119.446
4.817	-1.34277	2.7771	117.554
4.818	-1.89209	2.86865	118.988
4.819	-2.04468	5.00488	120.239
4.82	-1.80054	4.69971	120.636
4.821	-2.34985	3.41797	120.026
4.822	-2.62451	3.2959	121.277
4.823	-3.11279	3.41797	121.796
4.824	-2.2583	2.86865	122.253
4.825	-2.01416	4.18091	125
4.826	-2.01416	7.96509	127.777
4.827	-2.7771	6.7749	127.258
4.828	-2.74658	2.92969	124.878
4.829	-2.31934	3.05176	123.444
4.83	-2.13623	5.31006	124.512
4.831	-2.44141	4.88281	124.939
4.832	-2.99072	2.86865	125.977
4.833	-3.11279	3.69263	126.099
4.834	-2.47192	6.53076	125
4.835	-2.10571	6.073	122.772
4.836	-2.31934	3.93677	121.246
4.837	-2.7771	3.75366	122.986
4.838	-2.89917	5.06592	124.634
4.839	-2.50244	4.97437	124.817
4.84	-2.7771	3.69263	124.451
4.841	-2.80762	3.479	124.847
4.842	-2.41089	3.84521	124.939
4.843	-1.67847	3.84521	125.885
4.844	-1.43433	5.88989	128.235
4.845	-1.58691	7.72095	130.524
4.846	-2.65503	5.06592	129.089
4.847	-2.2583	2.13623	126.465
4.848	-1.58691	3.57056	125.183
4.849	-0.762939	5.31006	126.068
4.85	-1.00708	4.54712	126.251
4.851	-1.67847	2.47192	127.228
4.852	-1.70898	4.05884	126.801
4.853	-0.915527	5.61523	124.908
4.854	-0.488281	4.73022	122.955
4.855	-0.0305176	2.96021	122.284
4.856	-0.915527	3.78418	123.627
4.857	-0.488281	4.45557	124.481
4.858	-0.488281	4.54712	124.42
4.859	-0.671387	3.35693	123.871
4.86	-1.0376	2.83813	124.878
4.861	-0.88501	2.22778	125.427
4.862	-0.732422	3.41797	127.075
4.863	-0.488281	6.37817	130.463
4.864	-0.335693	7.32422	132.111
4.865	-0.946045	4.48608	130.096
4.866	-0.946045	2.99072	127.93
4.867	-0.305176	4.76074	127.533
4.868	-0.610352	5.76782	128.723
4.869	-1.5564	3.69263	129.242
4.87	-1.80054	3.44849	130.768
4.871	-1.64795	5.70679	130.371
4.872	-1.2207	6.7749	128.723
4.873	-0.488281	5.31006	126.526
4.874	-1.19019	4.88281	127.502
4.875	-1.80054	5.27954	129.028
4.876	-2.22778	5.64575	129.669
4.877	-1.83105	4.73022	129.761
4.878	-2.41089	4.5166	129.822
4.879	-2.53296	4.05884	130.249
4.88	-1.70898	3.75366	130.585
4.881	-1.70898	5.12695	132.538
4.882	-1.70898	8.08716	135.284
4.883	-2.22778	7.1106	135.315
4.884	-2.38037	3.66211	132.416
4.885	-2.19727	3.35693	130.646
4.886	-1.43433	5.24902	130.28
4.887	-1.43433	5.46265	130.798
4.888	-1.92261	3.66211	131.165
4.889	-2.0752	3.96729	131.897
4.89	-2.01416	5.85938	130.157
4.891	-0.915527	5.64575	128.479
4.892	-0.762939	3.8147	126.801
4.893	-1.40381	3.60107	128.021
4.894	-1.37329	4.36401	128.571
4.895	-0.762939	4.60815	129.059
4.896	-1.0376	4.42505	128.571
4.897	-1.46484	3.60107	128.51
4.898	-1.40381	2.7771	128.967
4.899	-0.976563	2.59399	130.035
4.9	-1.43433	4.82178	132.721
4.901	-0.396729	7.04956	134.735
4.902	-1.00708	4.88281	133.331
4.903	-0.640869	2.31934	130.798
4.904	-0.396729	4.02832	129.73
4.905	0.610352	5.24902	130.463
4.906	-0.701904	4.15039	131.042
4.907	-0.976563	2.31934	131.958
4.908	-1.12915	4.05884	132.538
4.909	-0.762939	6.01196	131.012
4.91	0	5.00488	129.639
4.911	0.152588	3.87573	129.028
4.912	-0.274658	4.85229	131.226
4.913	-0.518799	5.49316	132.08
4.914	-0.457764	4.76074	132.019
4.915	-1.31226	3.8147	132.111
4.916	-1.40381	4.05884	133.636
4.917	-1.09863	3.90625	134.125
4.918	-1.0376	4.57764	135.04
4.919	-0.88501	6.80542	137.726
4.92	-0.823975	8.08716	139.648
4.921	-1.64795	5.24902	137.421
4.922	-1.19019	2.74658	135.498
4.923	-1.00708	5.0354	135.468
4.924	-1.19019	6.28662	136.108
4.925	-1.46484	4.15039	136.139
4.926	-1.5564	3.2959	136.261
4.927	-2.04468	5.64575	135.651
4.928	-1.5564	6.95801	133.972
4.929	-0.640869	4.94385	131.622
4.93	-1.37329	3.78418	131.927
4.931	-1.7395	4.82178	133.514
4.932	-1.46484	5.31006	133.82
4.933	-1.5564	3.9978	132.782
4.934	-1.92261	3.69263	132.782
4.935	-2.04468	3.96729	133.911
4.936	-1.64795	3.26538	133.484
4.937	-1.34277	3.17383	134.888
4.938	-1.67847	6.28662	137.604
4.939	-1.40381	7.04956	138.611
4.94	-1.95313	3.35693	136.23
4.941	-1.40381	2.13623	134.46
4.942	-0.793457	4.5166	133.942
4.943	-1.28174	5.34058	134.766
4.944	-1.95313	2.99072	134.125
4.945	-2.50244	2.2583	135.162
4.946	-2.31934	4.76074	134.338
4.947	-1.37329	5.64575	133.179
4.948	-0.579834	3.57056	131.012
4.949	-1.12915	3.20435	131.592
4.95	-1.5564	4.73022	133.331
4.951	-1.5564	4.91333	133.759
4.952	-1.67847	3.44849	133.667
4.953	-2.19727	3.05176	134.277
4.954	-2.31934	3.54004	135.62
4.955	-1.64795	3.23486	136.169
4.956	-1.28174	4.08936	137.421
4.957	-1.31226	7.20215	140.656
4.958	-1.77002	7.56836	141.113
4.959	-1.95313	3.93677	138.733
4.96	-1.49536	3.05176	137.573
4.961	-1.77002	5.34058	137.787
4.962	-1.58691	5.64575	138.794
4.963	-2.16675	3.87573	138.702
4.964	-2.13623	3.87573	139.496
4.965	-1.95313	6.65283	138.611
4.966	-1.12915	6.7749	136.993
4.967	-1.28174	4.66919	135.437
4.968	-1.80054	4.45557	136.475
4.969	-2.10571	5.49316	137.878
4.97	-1.98364	5.58472	138.153
4.971	-1.89209	4.57764	137.573
4.972	-2.31934	4.42505	138.458
4.973	-2.50244	4.60815	139.069
4.974	-1.67847	3.72314	139.893
4.975	-2.28882	5.24902	141.968
4.976	-1.98364	7.93457	144.928
4.977	-2.74658	6.86646	144.653
4.978	-2.62451	3.35693	141.571
4.979	-1.92261	3.63159	140.32
4.98	-1.52588	6.10352	139.954
4.981	-1.7395	5.34058	140.32
4.982	-2.41089	3.2959	140.137
4.983	-2.22778	3.8147	140.442
4.984	-1.98364	6.13403	139.069
4.985	-1.46484	5.64575	137.085
4.986	-1.28174	3.87573	135.651
4.987	-1.61743	4.18091	136.993
4.988	-1.77002	5.0354	137.97
4.989	-1.52588	4.82178	138.245
4.99	-2.13623	3.84521	137.878
4.991	-2.50244	3.35693	138.672
4.992	-2.13623	2.99072	139.679
4.993	-1.67847	3.41797	140.594
4.994	-1.70898	5.82886	143.616
4.995	-1.61743	7.8125	145.63
4.996	-2.34985	5.70679	144.531
4.997	-2.7771	3.63159	142.273
4.998	-1.77002	4.48608	141.541
4.999	-1.86157	5.58472	142.67
5	-2.13623	4.63867	143.127
5.001	-2.83813	3.69263	144.379
5.002	-2.50244	5.43213	144.257
5.003	-2.01416	7.17163	142.761
5.004	-1.46484	6.13403	141.022
5.005	-1.83105	4.82178	140.503
5.006	-2.13623	5.31006	142.395
5.007	-2.2583	6.01196	143.28
5.008	-1.98364	5.37109	143.219
5.009	-2.7771	5.18799	143.372
5.01	-2.68555	5.12695	143.982
5.011	-2.28882	4.48608	144.714
5.012	-2.19727	5.12695	146.21
5.013	-2.2583	7.96509	148.926
5.014	-2.0752	8.5144	150.238
5.015	-2.68555	5.46265	148.315
5.016	-2.13623	4.05884	146.21
5.017	-1.43433	5.79834	145.721
5.018	-1.40381	6.98853	146.057
5.019	-1.95313	5.18799	145.996
5.02	-2.0752	4.5166	146.515
5.021	-2.28882	6.19507	145.63
5.022	-1.34277	6.83594	143.982
5.023	-0.88501	5.40161	141.846
5.024	-1.19019	4.82178	142.517
5.025	-1.40381	5.98145	143.097
5.026	-0.88501	6.01196	143.738
5.027	-1.52588	5.18799	142.639
5.028	-1.92261	4.63867	143.372
5.029	-2.10571	4.11987	144.318
5.03	-1.34277	3.54004	144.836
5.031	-1.46484	4.60815	146.698
5.032	-0.946045	8.05664	149.994
5.033	-1.46484	7.72095	149.902
5.034	-1.46484	4.30298	147.247
5.035	-1.28174	3.84521	145.813
5.036	-1.12915	6.01196	146.027
5.037	-1.40381	5.85938	146.729
5.038	-2.22778	3.87573	147.43
5.039	-2.28882	4.21143	148.071
5.04	-2.10571	6.74438	146.576
5.041	-1.25122	6.92749	144.958
5.042	-0.88501	5.40161	143.341
5.043	-1.46484	5.00488	144.989
5.044	-1.61743	5.64575	145.996
5.045	-1.95313	5.67627	146.881
5.046	-2.0752	5.31006	146.515
5.047	-2.50244	5.00488	146.973
5.048	-2.62451	4.02832	147.614
5.049	-1.95313	4.60815	148.407
5.05	-1.89209	6.68335	151.367
5.051	-1.43433	8.57544	152.802
5.052	-2.34985	6.10352	151.062
5.053	-2.16675	3.63159	149.017
5.054	-1.67847	5.18799	148.346
5.055	-1.61743	6.92749	149.506
5.056	-1.61743	5.46265	149.445
5.057	-2.0752	4.30298	149.933
5.058	-2.01416	5.88989	149.811
5.059	-1.80054	6.89697	148.407
5.06	-1.43433	5.27954	146.729
5.061	-1.28174	4.24194	146.271
5.062	-1.34277	5.49316	148.285
5.063	-0.793457	6.37817	148.132
5.064	-0.946045	5.27954	147.095
5.065	-1.40381	4.36401	147.034
5.066	-1.58691	4.79126	148.468
5.067	-1.52588	4.36401	148.499
5.068	-0.793457	3.90625	148.895
5.069	-0.88501	5.95093	151.611
5.07	-0.854492	8.11768	153.534
5.071	-1.09863	5.49316	151.55
5.072	-0.701904	3.32642	149.231
5.073	-0.427246	5.12695	148.865
5.074	-0.732422	6.40869	149.78
5.075	-1.19019	4.27246	149.506
5.076	-1.86157	3.05176	150.116
5.077	-1.61743	5.43213	150.085
5.078	-0.823975	7.23267	148.621
5.079	-0.12207	5.31006	146.698
5.08	-0.152588	4.3335	147.186
5.081	-0.976563	5.24902	148.56
5.082	-0.946045	6.073	149.353
5.083	-1.58691	5.00488	148.926
5.084	-1.92261	4.36401	149.231
5.085	-1.83105	4.54712	150.391
5.086	-1.12915	4.45557	150.421
5.087	-1.28174	5.12695	152.13
5.088	-1.00708	7.69043	154.358
5.089	-1.5564	7.2937	154.51
5.09	-2.04468	4.27246	152.008
5.091	-1.43433	3.75366	151.367
5.092	-1.89209	6.16455	151.52
5.093	-1.77002	6.04248	152.283
5.094	-2.28882	4.15039	151.703
5.095	-2.31934	4.66919	152.618
5.096	-2.41089	6.86646	151.52
5.097	-1.98364	6.46973	150.421
5.098	-1.70898	4.48608	148.743
5.099	-1.98364	4.73022	150.299
5.1	-1.80054	5.98145	151.306
5.101	-1.77002	5.61523	150.635
5.102	-2.47192	4.60815	150.238
5.103	-2.53296	4.88281	151.184
5.104	-2.53296	5.34058	151.733
5.105	-2.19727	4.21143	151.733
5.106	-2.13623	5.24902	153.717
5.107	-1.92261	7.8125	156.25
5.108	-2.13623	7.04956	155.609
5.109	-1.80054	3.8147	153.381
5.11	-1.77002	4.54712	152.222
5.111	-1.43433	6.68335	152.802
5.112	-1.89209	5.46265	153.198
5.113	-2.28882	3.66211	152.618
5.114	-2.74658	4.48608	153.595
5.115	-2.0752	6.95801	152.405
5.116	-1.25122	6.2561	150.909
5.117	-1.46484	4.5166	149.597
5.118	-1.49536	5.5542	151.001
5.119	-1.89209	6.31714	152.008
5.12	-1.67847	5.37109	151.733
5.121	-2.28882	4.5166	151.672
5.122	-2.38037	4.5166	153.015
5.123	-1.92261	4.5166	153.503
5.124	-1.37329	4.48608	154.022
5.125	-1.64795	6.46973	156.952
5.126	-1.52588	9.46045	159.485
5.127	-2.62451	6.86646	158.752
5.128	-2.0752	3.38745	156.128
5.129	-1.43433	4.97437	155.487
5.13	-0.976563	6.98853	156.738
5.131	-1.83105	5.64575	156.219
5.132	-2.22778	3.90625	157.135
5.133	-2.41089	6.28662	157.196
5.134	-1.70898	7.90405	155.945
5.135	-1.58691	6.37817	153.748
5.136	-1.61743	4.88281	153.229
5.137	-2.47192	5.67627	155.151
5.138	-2.13623	6.53076	155.975
5.139	-2.0752	5.76782	155.975
5.14	-2.0752	5.37109	155.975
5.141	-2.50244	5.21851	156.952
5.142	-2.34985	4.57764	157.074
5.143	-1.95313	4.79126	157.959
5.144	-2.28882	7.59888	161.072
5.145	-2.13623	9.12476	162.964
5.146	-2.68555	5.79834	160.583
5.147	-2.53296	3.9978	158.386
5.148	-1.64795	6.01196	157.41
5.149	-1.43433	6.95801	158.508
5.15	-2.2583	4.94385	158.356
5.151	-2.65503	4.05884	159.454
5.152	-2.89917	5.88989	158.905
5.153	-2.22778	6.98853	156.86
5.154	-1.25122	5.79834	154.633
5.155	-1.46484	5.18799	154.846
5.156	-1.80054	6.04248	156.311
5.157	-1.77002	6.04248	156.677
5.158	-1.86157	5.58472	156.647
5.159	-2.2583	4.88281	157.074
5.16	-2.89917	4.42505	158.234
5.161	-2.01416	3.93677	158.752
5.162	-1.92261	5.31006	160.767
5.163	-1.49536	8.88062	163.788
5.164	-1.5564	9.12476	164.093
5.165	-2.28882	5.37109	161.896
5.166	-1.92261	4.5166	160.278
5.167	-1.77002	6.53076	160.187
5.168	-1.86157	6.5918	160.828
5.169	-2.0752	4.88281	161.102
5.17	-2.19727	5.12695	162.384
5.171	-1.92261	7.50732	161.346
5.172	-1.58691	7.87354	159.332
5.173	-0.854492	6.073	157.776
5.174	-1.46484	5.79834	158.905
5.175	-1.70898	6.7749	160.065
5.176	-1.64795	6.43921	160.492
5.177	-2.10571	6.04248	160.522
5.178	-2.28882	6.01196	160.858
5.179	-2.28882	5.61523	161.957
5.18	-1.89209	5.18799	162.231
5.181	-1.95313	6.43921	164.948
5.182	-1.83105	9.49097	167.694
5.183	-2.34985	8.23975	167.267
5.184	-2.38037	4.73022	163.94
5.185	-1.61743	5.18799	163.086
5.186	-1.40381	7.53784	163.025
5.187	-1.64795	6.50024	163.757
5.188	-2.2583	4.73022	163.757
5.189	-2.65503	5.76782	164.703
5.19	-2.56348	7.50732	162.872
5.191	-1.95313	6.74438	161.255
5.192	-1.43433	5.37109	159.576
5.193	-1.52588	6.2561	161.591
5.194	-1.43433	7.14111	162.323
5.195	-1.58691	6.46973	161.835
5.196	-2.13623	5.24902	161.743
5.197	-2.28882	5.37109	163.3
5.198	-2.62451	4.79126	163.544
5.199	-1.77002	4.45557	164.215
5.2	-1.80054	6.50024	166.656
5.201	-1.70898	9.18579	168.518
5.202	-2.38037	7.14111	166.718
5.203	-2.28882	4.48608	164.215
5.204	-1.7395	5.76782	164.063
5.205	-1.49536	7.08008	165.161
5.206	-2.10571	5.5542	165.344
5.207	-2.38037	4.15039	165.253
5.208	-2.04468	6.16455	165.68
5.209	-1.70898	8.14819	163.94
5.21	-1.43433	6.74438	162.079
5.211	-1.31226	5.27954	161.621
5.212	-1.7395	6.46973	163.483
5.213	-1.67847	6.74438	163.879
5.214	-1.86157	5.7373	163.391
5.215	-2.16675	5.61523	163.818
5.216	-2.13623	6.04248	165.344
5.217	-1.7395	5.58472	165.68
5.218	-1.52588	5.37109	166.565
5.219	-1.64795	8.17871	169.8
5.22	-1.98364	9.18579	171.844
5.221	-2.41089	6.31714	169.495
5.222	-2.0752	4.18091	167.358
5.223	-1.5564	6.74438	167.084
5.224	-1.70898	7.96509	167.908
5.225	-2.41089	5.58472	167.542
5.226	-2.50244	4.85229	168.365
5.227	-2.71606	6.98853	167.511
5.228	-1.95313	7.84302	165.955
5.229	-1.43433	6.10352	163.788
5.23	-1.43433	5.12695	164.093
5.231	-1.40381	6.5918	165.344
5.232	-1.12915	7.32422	165.527
5.233	-1.00708	6.22559	164.917
5.234	-1.83105	5.61523	165.161
5.235	-1.86157	5.27954	166.199
5.236	-1.83105	4.94385	166.443
5.237	-1.67847	5.88989	167.969
5.238	-1.49536	8.3313	170.654
5.239	-1.37329	8.3313	171.356
5.24	-1.49536	5.31006	168.701
5.241	-1.40381	5.06592	167.358
5.242	-1.2207	6.74438	167.542
5.243	-1.64795	6.43921	168.365
5.244	-2.19727	4.63867	168.549
5.245	-2.41089	4.88281	169.373
5.246	-2.53296	7.41577	168.121
5.247	-1.58691	7.53784	166.992
5.248	-1.64795	6.01196	165.375
5.249	-1.80054	5.82886	166.473
5.25	-2.13623	6.74438	167.755
5.251	-1.95313	6.53076	167.969
5.252	-2.2583	5.49316	167.389
5.253	-2.50244	5.09644	168.213
5.254	-2.50244	5.12695	169.128
5.255	-2.0752	5.40161	169.373
5.256	-1.77002	6.40869	170.349
5.257	-1.58691	8.60596	173.096
5.258	-1.89209	8.36182	172.791
5.259	-1.92261	5.37109	170.471
5.26	-1.12915	5.06592	169.586
5.261	-1.09863	7.2937	170.013
5.262	-1.06812	6.74438	170.288
5.263	-1.7395	4.94385	169.952
5.264	-2.2583	5.79834	170.532
5.265	-2.47192	7.44629	169.769
5.266	-1.58691	6.89697	168.61
5.267	-1.49536	5.43213	167.419
5.268	-1.58691	5.98145	169.128
5.269	-1.86157	7.04956	169.983
5.27	-1.64795	6.46973	170.135
5.271	-2.28882	5.98145	170.044
5.272	-2.31934	5.88989	171.356
5.273	-2.74658	5.00488	171.844
5.274	-2.34985	4.82178	171.814
5.275	-2.10571	6.71387	175.14
5.276	-2.01416	9.52148	177.307
5.277	-2.47192	7.47681	176.27
5.278	-1.95313	4.57764	173.309
5.279	-1.34277	5.98145	172.546
5.28	-1.5564	7.56836	172.852
5.281	-2.04468	5.92041	172.302
5.282	-2.44141	4.5166	172.76
5.283	-2.47192	6.2561	173.187
5.284	-1.64795	8.02612	171.417
5.285	-0.88501	6.86646	169.373
5.286	-0.976563	6.16455	168.427
5.287	-1.43433	6.7749	170.654
5.288	-1.64795	6.89697	171.753
5.289	-1.77002	5.92041	171.936
5.29	-2.31934	5.79834	172.302
5.291	-2.31934	5.79834	173.462
5.292	-2.10571	5.12695	173.523
5.293	-1.83105	5.40161	174.225
5.294	-1.70898	8.30078	177.185
5.295	-2.13623	9.85718	178.986
5.296	-2.65503	7.04956	177.765
5.297	-2.53296	4.88281	175.568
5.298	-2.22778	6.13403	175.385
5.299	-1.98364	7.38525	175.995
5.3	-1.86157	6.10352	175.629
5.301	-2.53296	5.34058	176.422
5.302	-2.83813	7.23267	175.69
5.303	-2.31934	8.08716	173.859
5.304	-1.86157	7.1106	171.57
5.305	-2.13623	6.28662	171.997
5.306	-2.31934	6.71387	173.828
5.307	-1.95313	7.1106	174.255
5.308	-1.61743	6.7749	174.622
5.309	-2.28882	6.68335	175.079
5.31	-2.65503	6.2561	176.147
5.311	-2.56348	5.06592	176.514
5.312	-2.71606	5.95093	178.162
5.313	-2.65503	9.21631	181.885
5.314	-2.47192	9.70459	182.312
5.315	-2.62451	6.2561	179.138
5.316	-1.98364	5.43213	176.971
5.317	-1.40381	7.62939	176.331
5.318	-1.64795	7.78198	177.277
5.319	-2.59399	5.5542	177.429
5.32	-2.62451	5.49316	178.894
5.321	-3.02124	7.62939	178.009
5.322	-2.01416	8.23975	175.995
5.323	-1.00708	6.83594	174.042
5.324	-1.46484	6.56128	175.171
5.325	-1.98364	7.2937	176.544
5.326	-1.83105	7.35474	177.216
5.327	-2.16675	6.43921	177.704
5.328	-2.7771	6.34766	178.68
5.329	-2.68555	5.5542	179.81
5.33	-2.0752	5.34058	180.145
5.331	-1.86157	7.04956	182.8
5.332	-2.2583	10.3149	185.638
5.333	-2.47192	9.15527	184.662
5.334	-2.47192	5.31006	181.091
5.335	-1.58691	5.24902	179.016
5.336	-1.40381	7.44629	179.26
5.337	-1.7395	6.7749	179.871
5.338	-1.92261	5.31006	180.084
5.339	-2.22778	6.073	180.542
5.34	-1.98364	8.63647	178.955
5.341	-1.37329	8.11768	176.758
5.342	-0.640869	5.79834	175.385
5.343	-1.52588	6.28662	177.399
5.344	-1.83105	7.50732	179.199
5.345	-1.19019	7.14111	179.871
5.346	-1.58691	6.19507	179.169
5.347	-2.13623	6.40869	180.695
5.348	-2.28882	6.68335	181.915
5.349	-1.67847	5.58472	182.495
5.35	-2.10571	7.47681	184.692
5.351	-2.2583	9.97925	186.798
5.352	-3.20435	8.20923	185.364
5.353	-2.65503	5.49316	182.19
5.354	-1.95313	6.43921	181.976
5.355	-1.95313	8.69751	183.38
5.356	-2.19727	7.08008	183.38
5.357	-2.86865	5.46265	183.655
5.358	-3.17383	7.23267	183.746
5.359	-2.80762	8.81958	182.281
5.36	-2.16675	7.50732	180.115
5.361	-1.58691	6.37817	179.657
5.362	-1.83105	7.84302	181.458
5.363	-1.80054	8.42285	181.183
5.364	-2.0752	6.92749	180.939
5.365	-2.53296	6.22559	180.786
5.366	-2.92969	6.43921	182.281
5.367	-2.2583	6.01196	183.075
5.368	-1.58691	5.79834	183.685
5.369	-1.86157	8.20923	185.791
5.37	-1.52588	9.18579	185.73
5.371	-1.77002	6.83594	183.167
5.372	-1.64795	5.43213	181.03
5.373	-1.98364	7.20215	181.335
5.374	-1.7395	6.98853	182.22
5.375	-2.04468	5.00488	181.58
5.376	-2.41089	5.43213	181.885
5.377	-2.56348	7.56836	181.793
5.378	-2.16675	7.62939	180.389
5.379	-1.58691	5.7373	179.565
5.38	-2.13623	5.98145	180.084
5.381	-1.95313	7.41577	181.519
5.382	-2.28882	6.5918	181.122
5.383	-2.38037	5.0354	180.939
5.384	-2.68555	6.13403	182.068
5.385	-2.80762	6.68335	182.556
5.386	-2.13623	5.49316	182.343
5.387	-2.13623	6.34766	184.021
5.388	-2.28882	9.09424	187.378
5.389	-2.22778	8.45337	187.378
5.39	-2.19727	4.82178	184.845
5.391	-1.86157	5.40161	184.204
5.392	-1.89209	8.27026	184.113
5.393	-2.10571	7.47681	184.57
5.394	-2.34985	5.46265	184.052
5.395	-2.74658	6.50024	184.906
5.396	-2.74658	9.0332	184.235
5.397	-2.13623	8.23975	182.892
5.398	-1.58691	6.01196	181.915
5.399	-2.0752	7.04956	183.624
5.4	-1.70898	8.3313	185.364
5.401	-1.95313	7.78198	185.089
5.402	-2.2583	6.7749	184.875
5.403	-2.65503	6.71387	186.34
5.404	-2.80762	6.34766	186.737
5.405	-1.70898	5.79834	186.554
5.406	-2.16675	7.41577	188.721
5.407	-1.83105	10.498	191.406
5.408	-2.10571	8.97217	190.125
5.409	-2.16675	5.49316	187.012
5.41	-1.61743	6.19507	186.218
5.411	-1.77002	8.14819	187.164
5.412	-1.92261	6.86646	186.92
5.413	-2.38037	4.85229	187.042
5.414	-2.01416	6.50024	187.744
5.415	-2.10571	8.66699	185.852
5.416	-1.46484	7.65991	183.624
5.417	-1.49536	6.22559	182.922
5.418	-1.89209	7.08008	184.906
5.419	-1.98364	7.41577	185.364
5.42	-1.67847	6.43921	185.333
5.421	-2.16675	6.34766	185.333
5.422	-2.2583	6.56128	186.92
5.423	-2.01416	5.67627	186.981
5.424	-1.77002	5.5542	187.561
5.425	-2.10571	8.23975	190.948
5.426	-2.38037	10.2844	193.176
5.427	-3.23486	7.04956	191.01
5.428	-2.65503	4.66919	188.568
5.429	-2.19727	6.71387	188.324
5.43	-2.01416	8.23975	189.117
5.431	-2.47192	6.43921	189.056
5.432	-2.86865	5.67627	190.186
5.433	-3.17383	7.69043	190.43
5.434	-2.59399	8.75854	188.324
5.435	-2.04468	6.83594	186.493
5.436	-2.38037	6.22559	186.554
5.437	-2.65503	7.44629	188.354
5.438	-2.16675	7.69043	188.66
5.439	-2.2583	7.1106	188.507
5.44	-2.59399	6.74438	188.416
5.441	-2.96021	6.62231	189.789
5.442	-3.05176	5.70679	189.911
5.443	-2.44141	6.2561	191.254
5.444	-2.28882	9.27734	193.634
5.445	-1.98364	9.91821	194.946
5.446	-2.41089	7.35474	192.505
5.447	-2.10571	5.98145	190.765
5.448	-1.92261	7.78198	190.125
5.449	-2.10571	7.99561	190.826
5.45	-2.59399	6.2561	190.796
5.451	-3.02124	6.16455	191.925
5.452	-3.08228	7.78198	191.193
5.453	-1.86157	8.69751	190.063
5.454	-1.52588	7.78198	188.293
5.455	-1.52588	7.56836	188.873
5.456	-1.95313	7.93457	189.85
5.457	-1.83105	7.47681	190.796
5.458	-2.50244	7.20215	190.552
5.459	-2.68555	6.95801	191.589
5.46	-2.80762	6.56128	192.566
5.461	-2.22778	6.19507	192.993
5.462	-1.89209	7.2937	194.824
5.463	-1.98364	10.5286	197.937
5.464	-2.41089	10.376	197.876
5.465	-2.62451	6.65283	195.465
5.466	-2.19727	5.76782	194.061
5.467	-2.0752	7.90405	193.878
5.468	-2.10571	7.90405	194.183
5.469	-2.44141	6.22559	194.489
5.47	-2.96021	7.01904	195.313
5.471	-2.71606	9.12476	193.848
5.472	-1.70898	8.45337	192.108
5.473	-1.64795	6.86646	190.491
5.474	-1.92261	7.08008	191.803
5.475	-1.89209	7.72095	192.81
5.476	-1.83105	7.38525	192.993
5.477	-2.2583	7.14111	192.749
5.478	-2.41089	6.92749	194
5.479	-2.68555	6.04248	194.397
5.48	-2.2583	5.31006	194.794
5.481	-2.22778	7.41577	197.571
5.482	-2.38037	10.6201	200.562
5.483	-2.59399	9.15527	199.249
5.484	-2.34985	5.82886	196.167
5.485	-2.01416	6.56128	195.282
5.486	-1.95313	8.69751	196.075
5.487	-2.83813	7.23267	196.045
5.488	-3.17383	5.7373	197.144
5.489	-3.35693	6.86646	198.151
5.49	-2.96021	8.97217	196.533
5.491	-1.92261	8.05664	194.672
5.492	-1.86157	6.95801	193.512
5.493	-1.89209	8.17871	195.313
5.494	-2.13623	8.39233	196.106
5.495	-2.0752	7.41577	195.709
5.496	-2.89917	7.01904	196.32
5.497	-3.02124	6.89697	197.388
5.498	-2.86865	6.10352	197.815
5.499	-2.50244	6.43921	198.12
5.5	-2.2583	9.06372	201.019
5.501	-2.50244	11.0474	202.148
5.502	-2.92969	8.30078	199.524
5.503	-2.62451	6.13403	197.205
5.504	-2.50244	7.69043	197.235
5.505	-2.44141	8.66699	198.395
5.506	-2.41089	6.5918	198.242
5.507	-2.53296	6.40869	198.883
5.508	-2.89917	8.97217	198.883
5.509	-2.53296	9.552	197.021
5.51	-1.86157	7.44629	195.435
5.511	-1.95313	7.17163	195.923
5.512	-2.16675	8.57544	197.54
5.513	-1.80054	8.23975	197.357
5.514	-2.0752	7.17163	197.021
5.515	-2.59399	7.69043	197.266
5.516	-2.74658	7.56836	198.761
5.517	-2.38037	6.74438	198.303
5.518	-2.10571	6.7749	199.738
5.519	-2.31934	9.82666	203.064
5.52	-2.53296	10.498	203.705
5.521	-2.56348	7.14111	201.08
5.522	-2.01416	6.34766	199.097
5.523	-1.86157	8.88062	199.677
5.524	-2.22778	8.75854	199.86
5.525	-2.80762	6.56128	199.799
5.526	-3.54004	6.65283	200.47
5.527	-3.57056	9.06372	200.439
5.528	-2.53296	9.00269	198.914
5.529	-1.7395	7.08008	197.235
5.53	-2.01416	7.72095	198.669
5.531	-2.44141	8.81958	199.86
5.532	-2.0752	8.36182	199.432
5.533	-2.62451	7.35474	199.249
5.534	-3.11279	7.35474	200.226
5.535	-3.05176	6.80542	201.416
5.536	-2.74658	6.10352	200.867
5.537	-2.44141	7.50732	202.484
5.538	-2.50244	10.7422	205.75
5.539	-2.65503	10.0403	204.742
5.54	-2.68555	6.28662	201.874
5.541	-2.2583	6.31714	200.989
5.542	-2.47192	8.69751	201.385
5.543	-2.59399	7.84302	202.118
5.544	-3.11279	5.85938	201.874
5.545	-2.96021	7.01904	203.156
5.546	-2.71606	9.33838	201.904
5.547	-2.01416	9.0332	199.982
5.548	-1.70898	7.01904	198.944
5.549	-1.83105	7.72095	200.623
5.55	-2.31934	8.3313	201.63
5.551	-2.19727	7.56836	201.385
5.552	-2.50244	6.98853	201.08
5.553	-2.59399	7.38525	202.789
5.554	-2.47192	7.04956	203.247
5.555	-2.13623	6.62231	203.308
5.556	-2.16675	7.72095	205.17
5.557	-2.2583	10.6506	207.855
5.558	-2.74658	9.15527	206.726
5.559	-2.28882	6.22559	203.979
5.56	-1.95313	7.01904	203.369
5.561	-1.7395	9.24683	203.979
5.562	-1.89209	8.08716	204.376
5.563	-2.47192	6.43921	204.071
5.564	-2.68555	7.44629	205.048
5.565	-2.44141	9.42993	203.857
5.566	-1.86157	8.3313	202.423
5.567	-1.25122	6.86646	201.385
5.568	-1.52588	8.14819	203.186
5.569	-1.52588	8.72803	203.552
5.57	-1.52588	8.08716	203.186
5.571	-2.34985	7.44629	203.125
5.572	-2.41089	7.1106	204.712
5.573	-2.53296	6.53076	205.139
5.574	-1.80054	6.37817	205.75
5.575	-2.34985	9.09424	208.649
5.576	-2.01416	11.322	211.304
5.577	-2.71606	8.75854	208.862
5.578	-2.13623	5.98145	205.933
5.579	-1.83105	7.8125	205.475
5.58	-2.2583	9.09424	206.299
5.581	-2.62451	7.04956	206.085
5.582	-3.05176	6.16455	206.909
5.583	-2.92969	8.63647	207.031
5.584	-1.92261	9.82666	205.078
5.585	-1.40381	8.3313	202.942
5.586	-1.49536	7.14111	203.094
5.587	-2.13623	8.20923	204.834
5.588	-2.19727	8.20923	204.987
5.589	-2.22778	7.53784	204.834
5.59	-2.74658	7.41577	205.322
5.591	-2.41089	7.38525	206.97
5.592	-2.50244	6.74438	206.635
5.593	-2.0752	7.26318	207.886
5.594	-2.80762	10.1624	210.724
5.595	-2.53296	10.8643	212.067
5.596	-3.23486	7.84302	210.083
5.597	-2.99072	6.31714	208.374
5.598	-2.38037	8.27026	208.435
5.599	-2.65503	8.94165	209.259
5.6	-2.83813	7.20215	209.503
5.601	-3.54004	7.23267	210.51
5.602	-3.69263	8.97217	209.9
5.603	-3.08228	9.39941	208.069
5.604	-2.65503	7.87354	206.512
5.605	-2.50244	7.56836	207.092
5.606	-2.62451	8.48389	207.672
5.607	-2.0752	8.36182	207.489
5.608	-2.50244	7.84302	207.153
5.609	-2.96021	7.78198	207.52
5.61	-3.08228	6.80542	208.466
5.611	-2.34985	6.073	208.466
5.612	-2.0752	7.38525	210.571
5.613	-1.95313	10.4675	213.715
5.614	-2.19727	10.498	212.86
5.615	-1.95313	7.2937	210.419
5.616	-2.0752	7.14111	209.167
5.617	-1.86157	9.18579	209.686
5.618	-2.19727	7.87354	210.48
5.619	-2.83813	6.31714	211.273
5.62	-2.89917	7.38525	212.799
5.621	-3.2959	9.552	211.731
5.622	-2.16675	9.27734	210.297
5.623	-1.92261	7.84302	208.771
5.624	-2.50244	8.36182	210.388
5.625	-2.56348	8.75854	211.304
5.626	-2.59399	8.14819	211.151
5.627	-2.96021	7.53784	210.907
5.628	-3.02124	7.53784	212.128
5.629	-2.96021	7.1106	212.555
5.63	-2.47192	7.04956	212.463
5.631	-2.65503	8.81958	214.935
5.632	-2.16675	11.5356	217.377
5.633	-2.96021	9.73511	216.248
5.634	-2.83813	6.5918	213.287
5.635	-2.34985	7.84302	212.708
5.636	-2.31934	9.30786	213.013
5.637	-2.0752	8.36182	213.135
5.638	-2.71606	6.80542	213.715
5.639	-2.99072	8.66699	214.172
5.64	-2.62451	10.1624	213.196
5.641	-2.16675	8.91113	211.304
5.642	-1.95313	7.65991	211.029
5.643	-2.13623	8.39233	212.769
5.644	-2.53296	8.69751	213.257
5.645	-2.19727	8.45337	212.952
5.646	-2.99072	8.23975	213.348
5.647	-3.26538	8.17871	214.447
5.648	-3.60107	7.17163	214.508
5.649	-2.96021	6.83594	214.996
5.65	-2.68555	9.18579	217.438
5.651	-2.92969	11.261	218.811
5.652	-3.11279	8.81958	216.064
5.653	-2.65503	6.92749	213.531
5.654	-2.74658	8.75854	213.867
5.655	-2.96021	9.42993	214.691
5.656	-2.99072	7.01904	214.722
5.657	-3.35693	6.68335	215.637
5.658	-3.35693	9.24683	215.424
5.659	-2.38037	9.91821	213.867
5.66	-1.58691	7.93457	211.792
5.661	-1.67847	8.17871	212.25
5.662	-2.0752	9.70459	214.02
5.663	-2.16675	9.0332	213.806
5.664	-2.50244	7.72095	213.196
5.665	-3.17383	7.72095	214.386
5.666	-3.23486	8.08716	216.156
5.667	-2.56348	7.2937	215.759
5.668	-2.2583	7.75146	216.949
5.669	-2.34985	11.0168	220.459
5.67	-2.68555	11.5356	221.313
5.671	-2.65503	7.62939	218.17
5.672	-2.47192	6.80542	216.278
5.673	-2.65503	9.67407	217.041
5.674	-2.80762	9.73511	217.438
5.675	-2.62451	6.92749	217.499
5.676	-3.08228	7.78198	218.231
5.677	-2.92969	10.376	217.712
5.678	-2.56348	10.0098	215.881
5.679	-1.80054	7.75146	214.294
5.68	-1.86157	7.65991	215.393
5.681	-1.98364	9.3689	216.858
5.682	-2.01416	8.72803	216.492
5.683	-2.22778	7.90405	215.82
5.684	-2.56348	8.39233	217.041
5.685	-2.7771	7.93457	217.773
5.686	-2.13623	7.04956	217.529
5.687	-2.50244	8.27026	219.116
5.688	-2.68555	10.7117	221.619
5.689	-2.7771	9.94873	220.917
5.69	-2.53296	7.14111	217.896
5.691	-2.13623	7.44629	217.56
5.692	-2.50244	9.64355	218.323
5.693	-2.56348	8.45337	218.994
5.694	-3.17383	6.89697	218.903
5.695	-3.32642	7.96509	219.818
5.696	-3.23486	9.76563	218.658
5.697	-2.56348	9.06372	217.102
5.698	-2.01416	7.62939	216.522
5.699	-1.70898	9.06372	218.17
5.7	-2.19727	9.76563	218.414
5.701	-2.22778	8.39233	217.773
5.702	-3.17383	7.72095	217.346
5.703	-3.2959	8.17871	219.055
5.704	-3.11279	7.53784	219.635
5.705	-2.65503	6.86646	219.452
5.706	-2.13623	8.81958	221.68
5.707	-2.31934	11.4441	223.633
5.708	-2.56348	9.73511	221.771
5.709	-2.62451	6.7749	219.452
5.71	-2.53296	8.30078	219.635
5.711	-2.7771	9.70459	220.673
5.712	-2.99072	7.96509	220.49
5.713	-3.08228	6.86646	220.734
5.714	-3.02124	9.09424	221.222
5.715	-2.56348	10.3455	220.184
5.716	-1.86157	8.72803	218.445
5.717	-1.86157	7.8125	218.048
5.718	-2.28882	9.09424	220.123
5.719	-2.38037	9.12476	219.879
5.72	-2.50244	8.11768	219.482
5.721	-2.56348	8.14819	219.91
5.722	-2.7771	8.48389	221.1
5.723	-2.53296	7.8125	220.856
5.724	-2.41089	7.47681	220.825
5.725	-2.80762	9.97925	224.487
5.726	-2.71606	11.7188	226.715
5.727	-3.2959	8.81958	224.884
5.728	-2.59399	7.01904	222.321
5.729	-2.04468	9.00269	221.924
5.73	-2.0752	9.85718	222.656
5.731	-2.7771	7.84302	222.137
5.732	-3.08228	7.14111	223.48
5.733	-3.17383	9.30786	223.328
5.734	-2.50244	10.6506	221.436
5.735	-1.7395	8.63647	219.635
5.736	-1.49536	8.14819	219.666
5.737	-2.01416	9.46045	221.252
5.738	-2.0752	9.39941	221.832
5.739	-2.13623	8.23975	221.527
5.74	-2.96021	8.05664	222.321
5.741	-3.11279	7.59888	223.175
5.742	-2.92969	6.92749	223.114
5.743	-2.59399	7.53784	224.06
5.744	-2.22778	11.1084	227.203
5.745	-2.19727	12.0544	227.905
5.746	-2.71606	8.69751	225.281
5.747	-2.68555	7.08008	223.267
5.748	-2.44141	9.15527	223.724
5.749	-2.38037	9.12476	224.945
5.75	-3.08228	7.26318	225.128
5.751	-2.89917	7.41577	226.563
5.752	-3.08228	10.0098	225.708
5.753	-2.2583	10.0708	223.999
5.754	-1.89209	8.63647	222.015
5.755	-1.95313	8.45337	223.053
5.756	-2.19727	9.49097	224.304
5.757	-2.19727	8.60596	224.426
5.758	-2.2583	7.84302	224.274
5.759	-3.11279	8.60596	225.22
5.76	-3.14331	8.20923	226.471
5.761	-2.62451	7.23267	226.837
5.762	-2.62451	8.57544	228.516
5.763	-2.71606	11.8103	232.147
5.764	-3.02124	11.3525	231.384
5.765	-3.02124	7.65991	228.455
5.766	-2.83813	7.84302	227.081
5.767	-2.01416	10.1624	227.722
5.768	-2.41089	9.3689	228.302
5.769	-2.86865	7.53784	228.424
5.77	-3.26538	8.48389	229.767
5.771	-3.08228	10.2539	228.241
5.772	-2.31934	9.70459	226.471
5.773	-1.86157	8.11768	225.128
5.774	-1.98364	9.0332	225.83
5.775	-1.95313	9.61304	226.654
5.776	-1.64795	9.06372	226.532
5.777	-2.22778	8.72803	226.166
5.778	-3.02124	8.39233	227.386
5.779	-2.50244	7.38525	228.058
5.78	-2.59399	7.26318	228.699
5.781	-2.71606	9.73511	231.842
5.782	-2.28882	12.146	234.161
5.783	-2.80762	10.2539	232.513
5.784	-2.50244	7.78198	229.584
5.785	-2.19727	9.0332	228.973
5.786	-2.56348	10.1318	229.828
5.787	-2.89917	8.30078	230.438
5.788	-3.41797	7.41577	231.323
5.789	-3.38745	9.27734	231.506
5.79	-2.83813	10.8032	229.889
5.791	-2.10571	9.52148	228.027
5.792	-2.0752	8.75854	227.325
5.793	-2.16675	9.42993	229.279
5.794	-2.31934	9.49097	229.248
5.795	-2.59399	8.57544	228.851
5.796	-3.32642	8.5144	229.309
5.797	-3.32642	8.54492	230.652
5.798	-3.11279	8.14819	230.743
5.799	-2.83813	8.39233	231.354
5.8	-2.71606	10.6506	233.948
5.801	-3.35693	11.7798	234.955
5.802	-3.35693	9.15527	232.727
5.803	-3.20435	7.69043	230.804
5.804	-2.99072	9.46045	231.171
5.805	-2.71606	10.0708	232.086
5.806	-2.96021	7.87354	232.025
5.807	-3.23486	8.27026	232.819
5.808	-3.66211	10.2234	232.758
5.809	-3.08228	10.4675	231.201
5.81	-2.47192	8.48389	229.614
5.811	-2.53296	9.09424	230.255
5.812	-2.38037	9.97925	231.384
5.813	-2.01416	9.49097	230.682
5.814	-2.59399	8.78906	230.469
5.815	-3.08228	9.3689	231.506
5.816	-3.50952	8.72803	232.819
5.817	-3.02124	7.44629	232.3
5.818	-2.86865	8.17871	234.192
5.819	-2.74658	11.7493	237.854
5.82	-2.28882	11.6882	237.732
5.821	-2.68555	8.23975	234.802
5.822	-2.44141	8.17871	233.215
5.823	-2.47192	10.7422	234.039
5.824	-2.80762	9.8877	234.283
5.825	-2.74658	7.53784	234.406
5.826	-3.20435	8.27026	235.687
5.827	-2.83813	10.7727	234.863
5.828	-1.49536	10.4065	232.941
5.829	-1.34277	8.97217	231.384
5.83	-1.58691	9.61304	232.758
5.831	-2.0752	10.0403	233.704
5.832	-1.86157	9.21631	233.063
5.833	-2.41089	8.48389	232.941
5.834	-2.74658	8.91113	234.406
5.835	-2.74658	8.11768	234.955
5.836	-2.19727	7.84302	234.985
5.837	-2.28882	9.58252	236.847
5.838	-2.62451	12.2375	239.227
5.839	-2.7771	10.9863	238.373
5.84	-2.83813	7.84302	236.084
5.841	-2.89917	8.45337	235.626
5.842	-2.62451	10.437	236.267
5.843	-2.62451	9.30786	236.542
5.844	-2.83813	7.99561	236.877
5.845	-3.11279	9.24683	237.457
5.846	-2.86865	10.9253	236.267
5.847	-2.50244	9.94873	234.467
5.848	-2.22778	8.69751	233.856
5.849	-2.34985	9.52148	234.833
5.85	-2.31934	9.76563	235.382
5.851	-2.19727	9.27734	234.589
5.852	-2.80762	9.00269	234.833
5.853	-2.96021	9.15527	235.901
5.854	-3.05176	8.54492	236.267
5.855	-2.74658	7.8125	236.633
5.856	-2.80762	9.24683	238.892
5.857	-2.92969	12.1155	241.241
5.858	-3.05176	10.376	240.143
5.859	-3.05176	7.99561	237.305
5.86	-2.65503	9.21631	237.122
5.861	-3.02124	10.8032	237.518
5.862	-3.05176	9.00269	238.098
5.863	-3.60107	7.69043	238.373
5.864	-3.63159	9.39941	239.227
5.865	-3.14331	10.8032	237.671
5.866	-2.2583	9.552	235.84
5.867	-2.10571	9.24683	234.833
5.868	-2.50244	10.1318	236.633
5.869	-2.19727	10.0098	236.572
5.87	-2.38037	8.66699	235.779
5.871	-3.08228	8.78906	236.542
5.872	-3.14331	8.88062	237.793
5.873	-2.80762	8.08716	237.457
5.874	-2.22778	7.87354	238.251
5.875	-2.19727	10.5286	241.608
5.876	-2.50244	12.9089	243.896
5.877	-2.83813	9.73511	241.302
5.878	-2.92969	7.41577	239.349
5.879	-2.56348	9.79614	239.685
5.88	-2.38037	10.2539	240.173
5.881	-2.80762	8.57544	240.387
5.882	-2.56348	8.11768	241.119
5.883	-2.99072	10.4065	241.577
5.884	-2.50244	11.2915	239.258
5.885	-1.95313	9.73511	237.701
5.886	-2.22778	9.12476	238.037
5.887	-2.62451	10.0098	239.441
5.888	-2.28882	9.39941	239.563
5.889	-2.16675	9.12476	239.075
5.89	-2.92969	9.82666	239.655
5.891	-2.80762	9.39941	241.089
5.892	-2.71606	8.08716	240.631
5.893	-2.50244	8.66699	241.974
5.894	-2.96021	11.6882	245.27
5.895	-2.41089	12.5427	246.552
5.896	-2.7771	9.58252	243.896
5.897	-2.53296	8.48389	242.584
5.898	-2.41089	10.376	242.432
5.899	-2.16675	10.498	243.225
5.9	-2.28882	8.27026	243.561
5.901	-3.08228	8.48389	244.934
5.902	-2.96021	10.1318	244.202
5.903	-2.13623	10.7422	242.401
5.904	-1.64795	9.79614	240.479
5.905	-1.70898	9.58252	241.272
5.906	-2.19727	10.3149	242.065
5.907	-2.16675	9.82666	241.882
5.908	-2.47192	9.12476	241.73
5.909	-3.02124	9.15527	242.828
5.91	-3.23486	8.42285	243.835
5.911	-2.59399	7.87354	243.958
5.912	-1.95313	9.30786	246.399
5.913	-2.22778	12.8174	249.237
5.914	-2.56348	12.2986	248.749
5.915	-2.7771	8.81958	245.27
5.916	-2.44141	8.60596	244.598
5.917	-2.62451	10.376	244.751
5.918	-2.01416	9.33838	245.789
5.919	-2.65503	8.11768	246.155
5.92	-2.56348	9.27734	246.979
5.921	-2.31934	11.2915	245.605
5.922	-1.86157	10.6201	243.53
5.923	-1.70898	9.21631	242.065
5.924	-2.2583	9.70459	243.469
5.925	-2.28882	10.2539	244.385
5.926	-2.13623	9.67407	244.019
5.927	-2.71606	9.49097	244.232
5.928	-2.80762	9.61304	245.27
5.929	-3.02124	8.91113	245.972
5.93	-2.53296	8.48389	246.552
5.931	-2.89917	10.8032	249.634
5.932	-3.08228	13.3972	252.716
5.933	-3.479	11.2305	251.099
5.934	-2.92969	8.36182	247.833
5.935	-2.2583	9.49097	246.765
5.936	-2.2583	11.6577	247.864
5.937	-2.59399	9.94873	248.383
5.938	-3.35693	8.57544	249.237
5.939	-3.44849	10.3149	249.481
5.94	-3.02124	11.6882	247.559
5.941	-2.0752	10.498	245.544
5.942	-2.01416	9.39941	244.934
5.943	-2.10571	10.1929	247.009
5.944	-2.22778	10.8032	246.796
5.945	-2.16675	9.97925	246.368
5.946	-2.92969	9.94873	246.643
5.947	-3.32642	9.27734	248.138
5.948	-3.35693	8.08716	248.505
5.949	-2.92969	8.72803	249.42
5.95	-2.7771	11.9934	252.533
5.951	-2.7771	13.0615	252.716
5.952	-3.20435	9.70459	249.878
5.953	-2.96021	8.54492	247.894
5.954	-2.28882	10.5896	248.901
5.955	-2.74658	10.6201	249.908
5.956	-2.99072	8.45337	250.183
5.957	-3.08228	8.63647	251.16
5.958	-3.32642	11.261	250.458
5.959	-2.62451	11.0474	248.779
5.96	-2.0752	9.46045	246.887
5.961	-2.0752	9.76563	247.955
5.962	-2.16675	10.7727	249.176
5.963	-1.95313	9.76563	248.108
5.964	-2.53296	8.88062	247.986
5.965	-2.99072	9.64355	249.451
5.966	-3.2959	9.70459	250.275
5.967	-2.83813	8.36182	250.031
5.968	-2.53296	9.39941	251.007
5.969	-2.74658	12.1765	254.028
5.97	-2.74658	11.4136	252.869
5.971	-2.89917	8.54492	250.824
5.972	-2.41089	9.24683	250.275
5.973	-2.34985	11.261	251.221
5.974	-2.44141	9.91821	251.343
5.975	-2.7771	8.57544	250.946
5.976	-3.02124	9.91821	252.319
5.977	-3.50952	11.1389	251.343
5.978	-2.83813	9.94873	250.244
5.979	-2.34985	9.30786	249.176
5.98	-1.95313	10.376	250.671
5.981	-1.70898	10.7422	250.427
5.982	-2.19727	10.0403	249.634
5.983	-2.53296	9.73511	250.092
5.984	-3.26538	10.0403	251.038
5.985	-3.23486	9.15527	251.892
5.986	-2.7771	8.3313	251.221
5.987	-2.99072	10.1929	253.784
5.988	-2.83813	13.092	256.47
5.989	-2.68555	11.2305	255.28
5.99	-2.44141	8.78906	252.655
5.991	-2.13623	9.76563	252.594
5.992	-2.65503	11.3525	252.716
5.993	-2.92969	9.58252	252.808
5.994	-3.23486	8.36182	253.021
5.995	-3.02124	10.1929	254.059
5.996	-2.96021	11.3831	252.716
5.997	-1.67847	10.437	250.732
5.998	-1.92261	9.49097	249.939
5.999	-2.01416	10.7117	251.77
6	-2.34985	10.2539	251.465
6.001	-2.41089	9.42993	250.885
6.002	-2.74658	9.67407	251.373
6.003	-2.7771	9.91821	252.96
6.004	-2.7771	8.57544	252.167
6.005	-2.53296	8.91113	252.655
6.006	-2.59399	11.6882	256.226
6.007	-2.7771	13.6414	257.935
6.008	-3.23486	10.1624	255.676
6.009	-2.74658	7.96509	253.632
6.01	-2.47192	10.1318	254.089
6.011	-2.2583	11.261	254.456
6.012	-2.59399	9.06372	254.517
6.013	-2.89917	9.09424	255.157
6.014	-3.02124	11.3831	255.371
6.015	-2.68555	11.3831	253.387
6.016	-1.64795	9.27734	251.556
6.017	-2.47192	9.73511	251.831
6.018	-2.50244	10.8337	253.784
6.019	-2.19727	10.2844	253.021
6.02	-1.95313	9.67407	252.686
6.021	-2.89917	10.3455	253.632
6.022	-3.02124	10.1318	254.669
6.023	-2.71606	8.39233	254.791
6.024	-2.86865	9.27734	255.89
6.025	-2.7771	12.3596	259.46
6.026	-2.96021	13.3362	260.498
6.027	-2.7771	10.0098	257.751
6.028	-2.50244	9.09424	256.683
6.029	-2.10571	11.1084	256.927
6.03	-2.04468	10.9863	257.66
6.031	-2.38037	8.94165	257.599
6.032	-2.74658	9.0332	258.881
6.033	-3.02124	11.2	258.209
6.034	-2.38037	11.261	256.409
6.035	-1.58691	10.0708	254.395
6.036	-1.89209	10.4675	254.852
6.037	-2.04468	11.0168	255.92
6.038	-2.04468	10.2234	255.249
6.039	-2.44141	9.552	255.432
6.04	-3.17383	9.79614	256.744
6.041	-2.71606	9.30786	257.568
6.042	-2.2583	8.66699	257.721
6.043	-2.0752	9.82666	259.277
6.044	-2.28882	12.97	262.024
6.045	-2.16675	13.0005	262.299
6.046	-2.74658	9.70459	259.674
6.047	-2.56348	8.81958	258.881
6.048	-2.38037	10.9253	259.308
6.049	-2.34985	10.1624	260.101
6.05	-2.22778	8.78906	259.949
6.051	-2.59399	9.94873	261.047
6.052	-2.53296	11.6882	259.949
6.053	-1.98364	11.0168	257.904
6.054	-1.49536	9.58252	256.409
6.055	-2.19727	10.1624	257.538
6.056	-2.28882	10.9253	257.904
6.057	-2.01416	10.0403	257.446
6.058	-2.65503	9.94873	257.446
6.059	-2.68555	10.2234	258.942
6.06	-2.59399	9.3689	259.827
6.061	-2.56348	8.91113	259.827
6.062	-2.99072	10.6812	262.665
6.063	-2.50244	13.2141	265.869
6.064	-2.62451	12.085	265.228
6.065	-2.7771	9.3689	262.634
6.066	-2.34985	9.94873	262.115
6.067	-2.44141	11.5051	262.299
6.068	-2.59399	10.376	262.238
6.069	-3.08228	8.97217	263.031
6.07	-3.23486	10.2539	263.58
6.071	-2.53296	11.5051	262.451
6.072	-2.10571	10.9253	260.223
6.073	-1.77002	10.437	258.759
6.074	-2.28882	10.9863	259.857
6.075	-2.59399	11.1389	260.04
6.076	-2.28882	10.1624	259.857
6.077	-3.17383	10.0708	260.406
6.078	-3.11279	9.8877	261.688
6.079	-3.20435	9.06372	261.81
6.08	-2.74658	8.81958	262.634
6.081	-2.56348	11.5051	265.411
6.082	-2.71606	14.0381	267.059
6.083	-3.17383	11.8713	265.35
6.084	-3.11279	9.18579	263.275
6.085	-2.83813	10.2844	263.458
6.086	-2.71606	11.0474	264.435
6.087	-3.11279	10.0098	264.374
6.088	-2.80762	9.21631	265.259
6.089	-3.14331	11.0779	265.198
6.09	-2.44141	12.085	263.153
6.091	-2.13623	10.5896	261.078
6.092	-2.01416	9.85718	260.681
6.093	-2.19727	10.9863	262.268
6.094	-2.38037	10.6812	261.749
6.095	-2.19727	9.85718	261.261
6.096	-2.62451	10.1929	262.238
6.097	-2.89917	10.7422	263.824
6.098	-2.41089	9.30786	263.977
6.099	-2.50244	9.64355	265.015
6.1	-2.01416	12.4817	268.768
6.101	-2.2583	13.3362	269.653
6.102	-2.59399	10.1624	266.937
6.103	-2.38037	9.24683	265.259
6.104	-2.59399	11.7188	266.052
6.105	-2.56348	11.6577	266.937
6.106	-2.96021	9.42993	267.12
6.107	-3.17383	9.552	268.463
6.108	-3.44849	11.8103	267.944
6.109	-2.68555	11.4441	266.144
6.11	-1.98364	9.8877	264.069
6.111	-2.01416	10.5591	264.923
6.112	-2.31934	11.6577	265.717
6.113	-2.19727	10.8032	264.465
6.114	-2.80762	10.0098	264.313
6.115	-3.23486	10.437	265.32
6.116	-3.50952	9.85718	266.296
6.117	-2.86865	8.78906	266.418
6.118	-2.50244	10.0708	267.792
6.119	-2.10571	13.1531	271.362
6.12	-2.2583	13.3362	271.057
6.121	-2.44141	9.97925	268.738
6.122	-2.0752	9.39941	267.7
6.123	-2.68555	11.5967	268.402
6.124	-2.7771	10.8032	269.409
6.125	-2.80762	9.06372	269.379
6.126	-2.71606	10.0708	270.477
6.127	-2.74658	11.8713	269.287
6.128	-2.10571	11.5967	267.395
6.129	-1.52588	10.1624	265.503
6.13	-2.19727	10.7117	267.029
6.131	-2.44141	11.0779	266.998
6.132	-2.71606	10.2844	266.51
6.133	-2.7771	10.0708	266.876
6.134	-3.02124	10.5286	268.097
6.135	-2.80762	9.94873	268.89
6.136	-2.22778	9.58252	268.646
6.137	-2.2583	11.0779	271.118
6.138	-2.16675	13.7939	273.743
6.139	-3.02124	11.6882	272.064
6.14	-2.41089	8.88062	269.379
6.141	-2.16675	10.4675	269.47
6.142	-2.44141	12.2986	270.172
6.143	-2.53296	10.5896	270.508
6.144	-2.62451	9.30786	271.21
6.145	-2.74658	11.0168	271.851
6.146	-2.89917	12.2986	270.172
6.147	-2.34985	10.7727	268.372
6.148	-1.98364	10.1013	267.395
6.149	-1.95313	11.4746	269.287
6.15	-2.22778	11.5967	268.402
6.151	-2.2583	10.6812	267.395
6.152	-3.20435	11.0779	268.646
6.153	-3.44849	10.7117	270.386
6.154	-3.17383	9.3689	270.63
6.155	-2.50244	9.67407	271.362
6.156	-2.92969	12.2986	274.17
6.157	-2.19727	14.2517	276.093
6.158	-2.83813	11.3831	273.315
6.159	-2.53296	9.52148	270.996
6.16	-2.2583	11.6272	271.423
6.161	-2.59399	11.7798	272.095
6.162	-2.80762	9.42993	272.217
6.163	-3.02124	9.27734	273.163
6.164	-2.99072	11.5051	273.468
6.165	-2.68555	12.2375	271.271
6.166	-1.77002	10.5896	269.104
6.167	-2.10571	10.8337	269.165
6.168	-2.65503	11.7188	270.752
6.169	-2.59399	10.7422	270.081
6.17	-2.86865	10.0403	269.928
6.171	-3.32642	10.6506	271.21
6.172	-3.11279	10.5896	272.583
6.173	-3.11279	9.18579	271.973
6.174	-2.62451	10.1624	273.193
6.175	-2.89917	13.0615	276.367
6.176	-2.50244	13.5803	277.405
6.177	-3.20435	10.6201	275.543
6.178	-2.59399	9.46045	273.956
6.179	-2.28882	11.261	274.445
6.18	-2.41089	11.5051	274.963
6.181	-2.53296	10.0098	274.994
6.182	-2.80762	10.1929	276.245
6.183	-2.96021	11.7188	275.543
6.184	-2.44141	11.8408	273.834
6.185	-2.0752	10.8337	271.973
6.186	-1.83105	10.8032	272.522
6.187	-2.10571	11.4746	272.98
6.188	-1.64795	10.9863	273.01
6.189	-2.41089	10.7727	273.132
6.19	-2.74658	10.8948	274.414
6.191	-2.74658	10.1013	275.635
6.192	-2.56348	9.49097	275.665
6.193	-2.62451	10.437	277.618
6.194	-2.2583	13.3667	280.579
6.195	-2.04468	13.855	280.487
6.196	-2.50244	11.0168	278.015
6.197	-1.86157	10.5286	276.794
6.198	-2.22778	11.7798	276.978
6.199	-1.95313	11.4441	277.496
6.2	-2.83813	9.552	277.71
6.201	-2.62451	10.2539	278.625
6.202	-2.41089	12.146	277.832
6.203	-1.58691	12.0239	275.787
6.204	-1.28174	11.0779	274.078
6.205	-1.80054	11.4441	274.963
6.206	-1.89209	11.5967	275.36
6.207	-2.50244	10.7117	274.78
6.208	-2.7771	10.376	275.299
6.209	-3.02124	10.6506	276.642
6.21	-3.05176	9.8877	277.313
6.211	-2.53296	9.49097	277.374
6.212	-2.19727	11.2	280.609
6.213	-2.41089	14.1602	283.142
6.214	-2.96021	12.6343	282.074
6.215	-2.86865	9.73511	279.175
6.216	-2.89917	10.2844	278.9
6.217	-2.47192	11.7493	279.144
6.218	-2.59399	10.498	279.694
6.219	-2.96021	9.85718	280.121
6.22	-2.89917	11.2	280.64
6.221	-2.89917	12.6038	279.114
6.222	-2.34985	11.2305	276.978
6.223	-2.28882	10.4675	275.787
6.224	-2.50244	11.2305	277.527
6.225	-2.19727	11.5662	277.283
6.226	-2.16675	10.8032	277.252
6.227	-3.08228	11.0168	277.71
6.228	-3.26538	10.9253	279.419
6.229	-3.35693	10.0708	279.572
6.23	-2.89917	9.52148	280.273
6.231	-2.71606	12.2681	283.813
6.232	-2.74658	14.6179	286.011
6.233	-2.89917	12.0544	284.058
6.234	-2.44141	9.91821	281.342
6.235	-2.38037	11.5967	281.097
6.236	-2.47192	12.5732	282.074
6.237	-2.74658	10.4675	281.799
6.238	-3.05176	9.64355	283.234
6.239	-3.05176	11.7493	283.295
6.24	-2.47192	12.8174	281.494
6.241	-1.70898	11.5967	278.9
6.242	-1.70898	11.2915	278.931
6.243	-1.89209	12.3901	280.182
6.244	-2.04468	11.9019	280.334
6.245	-2.0752	10.8643	279.694
6.246	-2.83813	11.0168	281.25
6.247	-3.08228	11.0168	282.898
6.248	-2.28882	9.46045	283.417
6.249	-2.34985	10.4065	284.058
6.25	-2.22778	13.7634	287.079
6.251	-2.28882	14.4043	287.109
6.252	-2.13623	10.7727	284.271
6.253	-1.95313	9.67407	282.745
6.254	-2.19727	12.085	283.661
6.255	-2.0752	11.4441	284.454
6.256	-2.13623	9.8877	284.058
6.257	-2.34985	10.6812	285.004
6.258	-2.62451	12.8479	284.363
6.259	-1.92261	12.2681	282.074
6.26	-1.49536	9.94873	280.609
6.261	-1.37329	11.0474	281.891
6.262	-2.10571	12.2681	282.532
6.263	-1.7395	10.8948	281.219
6.264	-2.10571	10.5896	281.219
6.265	-2.80762	11.5662	283.203
6.266	-2.7771	10.8643	283.966
6.267	-2.50244	9.61304	283.875
6.268	-2.41089	10.9558	286.407
6.269	-2.47192	13.8855	289.368
6.27	-2.50244	12.8784	288.635
6.271	-2.22778	9.94873	286.133
6.272	-2.01416	10.8948	285.461
6.273	-2.34985	12.6343	285.706
6.274	-2.47192	11.322	285.797
6.275	-2.68555	9.552	285.645
6.276	-3.20435	10.9558	286.835
6.277	-3.35693	12.7869	285.492
6.278	-2.22778	11.5967	283.63
6.279	-1.70898	10.7117	282.684
6.28	-1.80054	11.9934	284.546
6.281	-2.01416	11.9629	284.515
6.282	-2.19727	10.9558	283.447
6.283	-2.74658	11.1084	284.027
6.284	-2.99072	11.322	286.194
6.285	-2.80762	10.1013	285.736
6.286	-1.98364	9.70459	285.797
6.287	-1.89209	12.3596	288.544
6.288	-2.0752	14.9841	290.894
6.289	-2.31934	12.5732	289.093
6.29	-2.0752	9.85718	286.743
6.291	-2.0752	11.3525	287.292
6.292	-1.95313	12.5122	287.75
6.293	-2.10571	10.437	287.262
6.294	-2.0752	9.79614	287.872
6.295	-2.47192	12.2375	288.422
6.296	-2.13623	13.0615	286.621
6.297	-1.67847	11.3831	284.21
6.298	-1.7395	11.0168	284.18
6.299	-1.92261	12.1155	286.011
6.3	-2.19727	11.1084	285.217
6.301	-2.19727	10.5591	284.851
6.302	-2.89917	11.7188	286.072
6.303	-2.62451	11.6272	287.323
6.304	-2.71606	10.1318	286.774
6.305	-2.44141	10.3455	287.75
6.306	-2.31934	12.97	291.351
6.307	-2.65503	14.1907	292.023
6.308	-2.44141	10.9558	289.917
6.309	-2.04468	9.94873	288.086
6.31	-1.89209	12.3596	288.849
6.311	-2.04468	12.3596	288.757
6.312	-2.13623	10.1318	288.544
6.313	-2.56348	10.2234	289.215
6.314	-3.20435	12.5122	289.185
6.315	-2.2583	12.2375	287.17
6.316	-1.92261	10.5286	285.461
6.317	-2.13623	11.5356	286.194
6.318	-2.0752	12.5732	287.598
6.319	-1.98364	11.5967	286.438
6.32	-2.56348	10.8948	286.713
6.321	-3.11279	11.7188	288.208
6.322	-3.20435	10.9253	289.307
6.323	-2.65503	9.3689	289.001
6.324	-2.62451	10.7422	290.894
6.325	-2.28882	14.4653	295.227
6.326	-2.28882	14.4958	295.288
6.327	-2.47192	10.7727	292.297
6.328	-2.34985	10.5286	291.229
6.329	-2.31934	12.6343	291.595
6.33	-2.44141	11.8408	291.748
6.331	-2.34985	9.67407	291.962
6.332	-2.47192	11.0474	292.694
6.333	-2.65503	13.2446	291.382
6.334	-1.89209	12.7563	289.551
6.335	-1.70898	11.1389	287.292
6.336	-2.10571	11.7188	288.94
6.337	-2.2583	12.0239	289.764
6.338	-2.47192	11.1084	289.124
6.339	-2.62451	10.9863	289.52
6.34	-2.92969	11.8103	291.321
6.341	-2.83813	10.7422	291.687
6.342	-2.22778	9.97925	291.901
6.343	-2.59399	11.5662	293.701
6.344	-2.47192	14.5264	297.363
6.345	-2.50244	13.6719	296.967
6.346	-2.50244	10.437	294.495
6.347	-2.34985	10.6201	293.793
6.348	-2.13623	12.8174	293.945
6.349	-1.86157	11.8408	294.128
6.35	-2.56348	10.3149	294.434
6.351	-2.47192	11.261	295.166
6.352	-2.7771	12.9089	293.793
6.353	-2.19727	12.5122	291.809
6.354	-1.46484	11.1694	290.253
6.355	-1.89209	11.9629	291.962
6.356	-1.86157	12.5122	292.206
6.357	-2.16675	11.9019	291.901
6.358	-2.71606	11.5356	292.297
6.359	-2.86865	11.5356	294.159
6.36	-3.17383	10.437	294.983
6.361	-2.47192	10.1013	295.38
6.362	-2.50244	12.1765	297.974
6.363	-2.04468	15.1062	300.537
6.364	-2.28882	13.7024	299.286
6.365	-2.38037	11.0779	296.57
6.366	-2.2583	11.8103	296.143
6.367	-2.41089	12.7869	296.57
6.368	-2.38037	11.2305	296.997
6.369	-2.71606	10.1013	297.668
6.37	-2.68555	11.8103	298.035
6.371	-2.65503	13.3972	296.234
6.372	-1.98364	12.5427	293.884
6.373	-1.80054	11.9324	292.877
6.374	-2.50244	12.4817	294.373
6.375	-2.28882	11.9934	294.617
6.376	-2.62451	11.6272	294.312
6.377	-2.99072	11.6577	295.105
6.378	-3.02124	11.5662	296.57
6.379	-3.02124	10.8643	296.997
6.38	-2.38037	11.0168	297.485
6.381	-2.38037	13.4277	301.056
6.382	-2.38037	15.0757	303.04
6.383	-3.08228	12.4817	300.842
6.384	-2.44141	10.1929	298.431
6.385	-2.44141	11.9019	298.096
6.386	-1.89209	12.7563	298.615
6.387	-2.62451	11.3831	298.981
6.388	-2.56348	10.8643	299.347
6.389	-2.74658	12.5427	299.164
6.39	-2.53296	13.2446	297.241
6.391	-1.67847	11.5356	295.471
6.392	-1.67847	11.5356	295.227
6.393	-2.10571	12.3291	296.844
6.394	-1.80054	12.3901	296.631
6.395	-2.16675	11.2915	296.6
6.396	-2.89917	11.9019	297.76
6.397	-3.08228	11.5356	299.164
6.398	-2.59399	10.376	299.622
6.399	-2.22778	10.5286	300.72
6.4	-1.80054	13.6414	304.047
6.401	-2.13623	14.7705	304.23
6.402	-2.04468	11.8408	301.788
6.403	-1.92261	10.9253	300.049
6.404	-1.92261	12.6953	300.781
6.405	-2.04468	12.2375	301.422
6.406	-2.41089	10.3149	301.056
6.407	-2.50244	10.8948	302.094
6.408	-2.68555	12.9089	301.208
6.409	-1.86157	12.8479	299.591
6.41	-1.28174	11.9019	297.485
6.411	-1.64795	12.4512	298.553
6.412	-1.89209	12.9089	299.438
6.413	-1.77002	11.8408	298.828
6.414	-2.56348	11.4441	299.377
6.415	-2.80762	11.9324	300.903
6.416	-2.56348	11.322	301.91
6.417	-2.22778	11.0474	302.338
6.418	-1.67847	12.7258	302.643
6.419	-0.671387	13.9771	301.392
6.42	-0.823975	13.3362	300.964
6.421	-0.823975	12.9395	299.255
6.422	-0.183105	13.4277	300.293
6.423	1.19019	13.6414	300.537
6.424	3.479	13.7329	299.652
6.425	4.27246	14.5874	300.629
6.426	3.66211	16.0217	299.408
6.427	4.05884	15.625	299.011
6.428	4.42505	15.1672	300.69
6.429	4.11987	15.564	298.309
6.43	4.24194	15.9912	299.652
6.431	4.63867	15.4419	299.774
6.432	7.65991	15.9302	297.913
6.433	8.66699	17.9443	301.025
6.434	8.14819	19.0125	299.316
6.435	9.79614	18.0054	299.866
6.436	11.261	17.5476	303.04
6.437	12.146	17.7307	301.514
6.438	10.9558	18.6157	303.131
6.439	10.376	19.0125	303.528
6.44	12.4512	18.8293	301.514
6.441	13.6108	19.7144	304.138
6.442	13.3972	20.6299	301.056
6.443	13.916	20.6299	300.262
6.444	15.2588	20.813	302.155
6.445	16.3269	21.1182	298.431
6.446	15.8997	21.0876	300.659
6.447	15.2283	21.4233	300.659
6.448	17.0898	21.2708	299.347
6.449	17.4561	22.4915	302.46
6.45	16.4795	23.0408	300.842
6.451	17.3035	22.5525	301.208
6.452	19.2566	22.3389	304.047
6.453	21.0266	22.583	301.178
6.454	21.6675	23.9868	303.131
6.455	21.0876	24.8718	302.032
6.456	22.0947	24.2004	300.079
6.457	22.0947	24.7803	303.558
6.458	21.1792	24.8413	301.758
6.459	21.0876	24.6582	301.788
6.46	22.7051	24.5361	303.894
6.461	24.4751	24.5667	301.239
6.462	25.2075	25.5127	302.551
6.463	24.8718	26.5198	301.117
6.464	26.2146	26.5198	299.255
6.465	26.9165	26.947	301.453
6.466	26.123	26.9165	299.255
6.467	25.6042	26.947	299.774
6.468	25.8179	26.2756	301.575
6.469	27.0386	26.123	299.072
6.47	27.9846	27.3743	301.849
6.471	28.5645	28.4119	301.27
6.472	30.426	27.71	300.14
6.473	31.1279	27.4963	302.979
6.474	31.5857	27.9846	300.201
6.475	30.6702	28.7476	301.361
6.476	30.9143	28.4729	302.185
6.477	31.8604	28.1067	299.713
6.478	31.8604	29.2358	302.399
6.479	31.9214	29.8462	300.262
6.48	33.783	29.2664	299.316
6.481	35.0952	29.6631	301.971
6.482	35.9497	30.4871	298.492
6.483	35.675	30.7312	299.377
6.484	35.553	30.3345	300.11
6.485	36.377	30.3345	298.004
6.486	36.5906	31.5247	300.598
6.487	35.614	31.8909	298.34
6.488	36.0107	31.5552	298.035
6.489	36.8652	31.2805	300.751
6.49	37.7502	31.9824	298.187
6.491	38.7268	32.5317	300.232
6.492	39.6729	32.8674	300.659
6.493	41.5039	32.2266	298.218
6.494	41.3513	33.1726	301.422
6.495	40.802	33.2642	299.377
6.496	41.0156	32.8369	299.103
6.497	41.2598	32.959	301.971
6.498	41.5955	33.8135	298.37
6.499	41.8396	34.5459	300.232
6.5	42.511	34.1492	299.255
6.501	44.9829	33.9661	297.18
6.502	45.5017	35.614	299.591
6.503	45.3186	36.2549	297.211
6.504	45.2271	35.614	296.783
6.505	45.7458	34.9426	298.767
6.506	46.3562	34.668	296.112
6.507	46.1121	36.0413	298.737
6.508	46.2341	37.0178	297.974
6.509	47.9126	36.9568	296.021
6.51	48.9807	36.8042	298.523
6.511	48.0957	36.4685	296.356
6.512	47.9736	36.499	297.424
6.513	48.4009	36.9263	299.194
6.514	50.1404	37.2009	296.631
6.515	49.8047	38.0554	299.011
6.516	50.354	37.7808	297.485
6.517	52.3376	37.1094	295.929
6.518	53.4668	38.2385	298.889
6.519	53.009	39.3372	295.41
6.52	52.4902	39.4287	296.387
6.521	52.9175	38.1165	297.15
6.522	54.1382	38.2996	294.647
6.523	54.1992	39.7949	297.516
6.524	53.894	40.5884	295.044
6.525	55.2063	40.2527	294.281
6.526	56.0608	40.3137	296.906
6.527	56.3354	40.2222	294.006
6.528	56.7017	40.6189	295.349
6.529	56.8848	40.4968	296.326
6.53	57.6172	40.7715	294.434
6.531	57.5562	41.6565	297.089
6.532	56.8848	41.3818	295.197
6.533	57.7393	41.4124	294.861
6.534	58.7158	41.8091	296.844
6.535	59.1736	41.9922	294.128
6.536	59.4482	42.0532	295.441
6.537	60.1807	41.5344	295.532
6.538	62.1948	41.5649	293.579
6.539	62.3779	43.0908	296.509
6.54	61.0046	43.8232	294.189
6.541	60.7605	43.335	293.488
6.542	60.791	42.7246	295.776
6.543	61.3098	43.2739	292.511
6.544	62.0422	44.4031	294.098
6.545	63.2324	44.5557	293.488
6.546	65.7959	43.8538	291.656
6.547	66.2842	44.0674	294.983
6.548	65.2771	44.7998	292.938
6.549	65.4602	45.166	293.304
6.55	64.9414	45.3186	295.166
6.551	63.5986	44.5862	291.992
6.552	63.5986	44.6167	294.373
6.553	63.8428	44.7693	293.488
6.554	66.9556	45.3491	291.809
6.555	68.634	46.1121	294.006
6.556	68.2678	46.2036	291.046
6.557	69.0918	45.7458	292.053
6.558	69.8242	45.3796	293.762
6.559	69.7021	45.5017	291.107
6.56	68.2068	47.3938	293.64
6.561	66.9861	47.3633	292.145
6.562	68.634	46.2952	290.649
6.563	69.519	46.8445	293.213
6.564	70.1904	47.9126	290.009
6.565	71.9299	48.5229	290.527
6.566	73.6389	47.821	291.748
6.567	74.8901	47.1191	289.551
6.568	74.0967	48.1873	292.694
6.569	72.7234	48.3093	290.985
6.57	73.0591	48.1873	289.734
6.571	72.113	48.8892	292.389
6.572	71.3806	49.3774	289.307
6.573	71.9604	48.7976	289.551
6.574	73.3032	48.4619	290.039
6.575	75.7446	48.7366	288.513
6.576	76.7212	50.354	290.985
6.577	77.301	50.0793	289.459
6.578	77.3926	49.469	288.33
6.579	76.2634	49.7437	291.534
6.58	74.4629	49.8352	288.483
6.581	74.6155	50.4456	290.131
6.582	74.646	50.7202	290.436
6.583	76.416	50.6592	286.987
6.584	77.5146	50.8728	289.856
6.585	78.2166	51.1475	288.3
6.586	80.4443	51.3	287.994
6.587	80.0781	52.3987	290.375
6.588	79.4067	51.7273	287.415
6.589	78.6743	50.9338	288.727
6.59	77.8809	50.7813	289.337
6.591	79.6204	51.1475	286.56
6.592	80.0781	52.5208	288.94
6.593	79.5593	53.3447	285.583
6.594	80.1086	53.1921	285.065
6.595	80.2917	51.8188	286.804
6.596	80.9021	51.6052	284.729
6.597	80.6274	52.8564	287.201
6.598	80.2002	52.9785	286.926
6.599	81.4819	51.8188	285.37
6.6	81.7261	52.124	288.635
6.601	81.665	52.7649	285.37
6.602	82.3975	53.0701	285.767
6.603	82.9163	53.5278	286.56
6.604	83.6182	53.6194	283.6
6.605	82.55	53.7109	285.522
6.606	82.5195	53.1311	284.729
6.607	84.7168	52.9785	283.752
6.608	85.3882	53.772	287.292
6.609	84.7778	54.4128	284.058
6.61	85.022	54.0771	284.668
6.611	85.3271	53.6499	285.309
6.612	85.7849	53.9856	281.982
6.613	85.144	55.0537	284.088
6.614	84.8694	54.9927	282.074
6.615	85.7544	54.5349	280.823
6.616	86.1206	55.1453	283.234
6.617	85.7849	55.0232	280.914
6.618	86.0596	55.1147	282.379
6.619	86.1816	54.8096	283.447
6.62	86.9141	54.5654	281.219
6.621	86.3953	55.1453	284.18
6.622	85.6018	54.718	282.349
6.623	86.5173	55.0842	281.067
6.624	86.7004	55.6641	283.264
6.625	86.1816	55.9082	280.029
6.626	86.2427	55.542	281.372
6.627	86.9751	54.9927	281.891
6.628	88.7451	55.2063	280.06
6.629	88.5315	55.9692	283.203
6.63	88.0432	56.1829	280.853
6.631	88.5925	56.0913	280.182
6.632	88.6841	55.9692	282.043
6.633	87.6465	56.2439	278.503
6.634	87.2192	56.6711	279.938
6.635	86.792	56.488	279.022
6.636	87.9211	55.8777	277.924
6.637	87.9211	56.6406	280.701
6.638	88.0737	56.5491	278.656
6.639	88.7756	56.2134	279.358
6.64	89.4775	56.6406	281.677
6.641	89.4775	56.5796	278.687
6.642	88.9893	57.1594	280.731
6.643	88.7756	56.5186	280.334
6.644	89.6912	56.1523	279.236
6.645	89.5081	57.0068	282.104
6.646	89.447	57.6172	279.541
6.647	90.21	57.7393	279.724
6.648	90.5151	57.1594	281.158
6.649	91.0645	57.373	278.076
6.65	91.0339	58.1665	280.518
6.651	90.8203	57.6172	279.114
6.652	92.4988	56.9153	277.222
6.653	92.2546	57.4646	280.243
6.654	90.8203	57.9224	277.405
6.655	91.0339	58.5327	278.259
6.656	91.095	58.1055	279.327
6.657	90.9424	58.6548	276.428
6.658	90.9729	58.9294	278.717
6.659	91.4001	58.3801	278.107
6.66	93.0786	58.075	277.527
6.661	93.6279	58.3801	280.121
6.662	93.2312	58.6243	278.32
6.663	94.0552	58.5938	279.327
6.664	93.5669	59.1125	280.609
6.665	93.1396	59.3567	277.405
6.666	92.8955	59.3262	279.968
6.667	91.98	59.2346	279.083
6.668	93.7805	59.1736	277.222
6.669	93.5364	60.3943	279.419
6.67	93.9026	60.4858	276.611
6.671	94.8486	60.3943	277.466
6.672	95.2454	59.7229	278.717
6.673	96.2219	59.7839	277.496
6.674	95.4895	60.3027	279.968
6.675	94.635	60.4248	278.351
6.676	95.7031	60.73	277.557
6.677	95.0623	61.2183	279.663
6.678	93.6584	61.554	276.306
6.679	93.7195	61.615	277.893
6.68	93.9636	60.1807	278.198
6.681	95.4895	59.9976	277.557
6.682	95.5505	60.73	280.609
6.683	95.1233	61.0352	279.083
6.684	96.0388	60.9131	279.327
6.685	96.3745	60.9436	281.25
6.686	95.2759	61.676	278.015
6.687	94.1467	62.2559	279.419
6.688	94.0552	61.0046	278.29
6.689	95.2454	60.6995	276.184
6.69	95.2759	61.2183	279.205
6.691	95.5811	61.615	276.52
6.692	96.5271	61.9812	277.13
6.693	96.6492	61.9202	278.809
6.694	96.1914	62.1033	275.94
6.695	94.8486	62.0728	278.229
6.696	94.6655	61.0962	277.283
6.697	95.4895	61.3098	275.818
6.698	95.3064	61.8591	278.717
6.699	94.7876	61.7371	275.94
6.7	95.7031	61.5845	276.917
6.701	95.7947	61.0962	279.175
6.702	95.2148	61.3403	276.52
6.703	94.7571	62.1338	279.358
6.704	94.4519	61.6455	278.229
6.705	95.5811	61.3708	275.787
6.706	94.8792	61.2488	278.046
6.707	94.574	60.9741	275.116
6.708	94.9707	61.2488	275.604
6.709	95.0012	61.0352	277.435
6.71	94.574	61.0352	274.078
6.711	93.9636	61.0962	277.1
6.712	93.2007	60.3943	275.085
6.713	94.3298	60.6689	274.078
6.714	93.5974	61.7065	276.825
6.715	93.0176	61.7371	273.438
6.716	93.3533	60.3027	274.323
6.717	93.2617	59.5093	275.757
6.718	93.8416	59.7839	273.163
6.719	93.1702	60.73	275.696
6.72	92.041	60.4553	274.17
6.721	92.4988	60.1196	273.529
6.722	91.4001	60.3027	276.062
6.723	90.6372	60.0281	271.484
6.724	90.8813	59.906	273.102
6.725	90.9729	58.6853	273.193
6.726	91.4917	58.6548	269.501
6.727	91.2476	59.021	273.743
6.728	90.0574	58.5938	271.606
6.729	90.5762	58.4106	270.874
6.73	89.9353	58.6243	274.109
6.731	88.9282	59.3567	270.874
6.732	88.6841	59.906	272.247
6.733	88.7756	59.2651	272.858
6.734	90.6372	59.1431	269.989
6.735	91.2781	59.2651	273.468
6.736	91.4001	59.2651	271.942
6.737	92.9871	59.1736	272.339
6.738	92.865	59.4177	275.726
6.739	91.5222	59.9365	272.491
6.74	90.4846	60.5774	274.323
6.741	89.6912	60.0891	273.59
6.742	90.3625	60.4553	270.721
6.743	91.1255	60.6079	273.712
6.744	91.8884	60.3943	271.149
6.745	93.9636	60.4553	271.606
6.746	94.4519	60.5164	274.78
6.747	94.0552	60.4858	271.729
6.748	93.0176	60.8215	274.231
6.749	92.2546	59.9976	274.567
6.75	92.4377	59.967	272.339
6.751	92.3462	60.8826	275.482
6.752	92.5598	60.9131	271.851
6.753	94.4214	60.73	271.027
6.754	95.1538	60.73	273.376
6.755	95.4895	61.4929	269.348
6.756	95.1538	61.7676	272.339
6.757	94.696	60.3943	271.881
6.758	95.2454	60.1807	270.294
6.759	94.3604	60.791	273.651
6.76	93.1091	61.4014	270.355
6.761	93.3838	61.676	270.264
6.762	93.3533	61.4319	271.362
6.763	93.811	61.6455	267.67
6.764	93.5974	62.1033	270.142
6.765	93.1091	60.8826	269.592
6.766	94.4214	60.7605	268.89
6.767	94.5129	61.2183	272.858
6.768	93.8416	61.8896	269.989
6.769	93.8416	62.2864	270.935
6.77	93.9941	61.3403	272.43
6.771	94.3298	61.554	269.073
6.772	93.75	62.5305	272.43
6.773	93.7805	62.6221	270.233
6.774	95.2148	62.2559	268.829
6.775	95.9167	62.3779	272.339
6.776	95.3674	62.7747	269.043
6.777	95.3979	63.4766	270.905
6.778	95.3674	63.2019	271.881
6.779	95.8557	62.8052	268.768
6.78	94.8792	63.0188	272.217
6.781	94.0552	62.9883	270.203
6.782	95.6116	63.2629	269.47
6.783	95.5811	63.9038	271.912
6.784	95.6726	64.209	268.311
6.785	96.0083	64.0869	270.02
6.786	96.2524	63.0493	271.484
6.787	97.229	62.7136	269.287
6.788	96.7712	63.6902	273.01
6.789	96.9238	63.5376	270.813
6.79	98.4497	63.3545	270.233
6.791	98.9075	63.1409	272.766
6.792	98.3276	63.5376	269.043
6.793	98.175	64.0259	270.355
6.794	98.6938	63.6597	270.416
6.795	100.189	63.3545	267.975
6.796	100.006	63.8733	271.027
6.797	99.5789	63.9648	268.982
6.798	100.769	64.0259	268.89
6.799	100.922	64.1785	271.698
6.8	100.739	64.8804	268.005
6.801	100.464	64.3921	269.897
6.802	99.9756	63.4155	269.318
6.803	101.349	63.8428	266.907
6.804	101.196	65.155	269.806
6.805	100.006	65.6738	267.181
6.806	101.013	65.033	267.731
6.807	100.616	63.6902	270.386
6.808	100.739	63.8123	267.67
6.809	100.494	64.8804	270.966
6.81	100.8	64.6362	270.142
6.811	102.264	64.3921	268.25
6.812	101.715	65.0635	271.82
6.813	101.349	65.3687	268.86
6.814	101.898	65.7043	269.104
6.815	101.471	65.7043	271.545
6.816	102.173	65.6738	268.188
6.817	101.135	66.1011	271.149
6.818	101.135	65.8264	270.477
6.819	103.149	65.7654	269.165
6.82	103.516	66.5283	272.491
6.821	103.271	66.925	269.562
6.822	103.79	66.9861	270.905
6.823	103.821	66.4063	271.912
6.824	104.309	66.1316	268.494
6.825	103.485	67.1082	271.179
6.826	103.302	66.8945	269.958
6.827	104.462	66.864	268.738
6.828	105.133	66.6504	271.851
6.829	105.255	66.803	268.372
6.83	105.865	67.2607	269.653
6.831	105.927	66.803	270.935
6.832	105.988	66.7725	268.036
6.833	105.591	66.864	270.538
6.834	105.225	65.5212	269.165
6.835	106.384	65.6128	268.005
6.836	106.323	67.1997	271.24
6.837	105.927	67.7795	267.273
6.838	106.659	66.6199	267.914
6.839	106.171	65.5518	268.799
6.84	106.689	65.979	265.808
6.841	106.14	66.6504	268.28
6.842	105.652	66.1926	266.602
6.843	106.903	65.2161	265.472
6.844	107.178	64.9414	268.066
6.845	106.689	66.0095	264.587
6.846	106.293	66.7419	265.656
6.847	105.804	66.2231	264.862
6.848	106.293	65.5823	262.299
6.849	105.316	65.4297	265.991
6.85	104.309	64.5752	264.282
6.851	104.858	64.6973	264.832
6.852	105.377	65.155	268.28
6.853	105.103	65.7349	265.411
6.854	104.797	65.9485	268.158
6.855	104.706	65.3687	268.341
6.856	106.293	65.155	266.357
6.857	105.591	65.979	269.958
6.858	104.584	66.1316	266.998
6.859	105.072	65.7654	267.303
6.86	105.286	65.3076	269.775
6.861	105.621	65.5823	266.632
6.862	104.95	66.4368	269.379
6.863	105.408	65.8569	269.104
6.864	107.117	65.2161	266.785
6.865	106.781	65.033	269.714
6.866	105.53	65.3076	265.778
6.867	106.232	65.6128	265.869
6.868	105.438	64.7888	267.12
6.869	104.553	64.3311	263.611
6.87	103.607	64.4531	266.205
6.871	102.844	62.8357	265.564
6.872	104.187	62.1338	263.947
6.873	104.98	62.8967	267.731
6.874	104.401	63.324	263.916
6.875	104.584	63.4155	264.069
6.876	104.248	62.0728	265.503
6.877	104.248	61.2183	262.482
6.878	102.783	61.7981	264.893
6.879	102.02	61.0962	264.526
6.88	103.027	60.73	262.573
6.881	103.333	60.5469	265.991
6.882	103.271	60.9436	262.726
6.883	103.79	61.0962	263.519
6.884	104.431	60.5774	264.435
6.885	104.736	60.5774	261.261
6.886	104.37	60.6384	263.58
6.887	103.577	59.906	261.81
6.888	104.218	59.3567	261.139
6.889	104.065	59.9976	263.885
6.89	103.18	60.4248	260.895
6.891	103.027	60.5469	262.512
6.892	102.692	59.7534	264.191
6.893	104.523	59.7534	261.658
6.894	104.401	59.7839	265.625
6.895	103.546	59.3872	263.55
6.896	104.919	59.3262	263.153
6.897	104.767	59.967	266.357
6.898	104.004	59.906	262.909
6.899	103.302	59.7534	265.106
6.9	102.631	59.1125	265.778
6.901	103.577	59.5093	262.787
6.902	103.577	60.3638	266.205
6.903	102.661	59.845	263.092
6.904	104.126	59.2651	262.512
6.905	104.523	59.5398	265.564
6.906	104.767	59.8145	261.78
6.907	103.21	60.2722	263.214
6.908	103.088	59.5398	263
6.909	103.424	58.8074	260.254
6.91	102.722	59.6619	263.916
6.911	102.081	59.7534	260.773
6.912	103.149	60.0281	261.2
6.913	103.485	59.2651	263.611
6.914	103.485	59.6313	260.681
6.915	103.851	59.6924	263.733
6.916	103.546	59.6008	263.763
6.917	103.607	59.5703	261.475
6.918	103.638	59.6619	265.076
6.919	103.119	59.3262	262.482
6.92	103.821	59.2957	262.268
6.921	104.279	59.6008	264.679
6.922	104.37	59.906	260.773
6.923	103.912	60.73	262.512
6.924	104.065	59.9365	262.39
6.925	104.858	59.3872	260.376
6.926	104.584	59.8755	263.733
6.927	103.973	60.4248	261.017
6.928	105.103	60.3333	261.261
6.929	105.804	59.4177	263.702
6.93	106.354	60.6079	260.193
6.931	106.049	61.5234	263
6.932	105.194	61.2183	262.024
6.933	106.506	60.2722	260.895
6.934	105.408	60.2417	264.801
6.935	103.973	60.73	262.36
6.936	104.736	60.6689	263.794
6.937	105.103	60.4553	266.571
6.938	106.628	61.2488	262.726
6.939	107.086	61.615	266.418
6.94	107.025	60.8215	264.587
6.941	109.253	60.7605	263.641
6.942	109.253	61.4319	267.212
6.943	108.124	61.7981	263.306
6.944	107.666	61.676	264.801
6.945	107.361	61.3098	266.052
6.946	108.032	62.1033	262.115
6.947	108.429	62.7136	266.083
6.948	108.276	62.0117	263.611
6.949	110.352	62.1033	263.367
6.95	110.382	62.561	266.51
6.951	110.596	62.2864	263.672
6.952	110.199	62.5916	265.411
6.953	109.711	62.2559	266.51
6.954	109.894	62.8662	264.038
6.955	109.283	62.8052	267.517
6.956	108.826	61.9812	265.747
6.957	110.626	61.9812	264.862
6.958	111.176	62.3779	267.853
6.959	111.298	63.1104	264.343
6.96	111.298	63.1104	266.266
6.961	111.359	62.1948	266.571
6.962	111.969	61.9812	263.885
6.963	111.115	62.9883	267.487
6.964	110.382	62.6831	264.893
6.965	111.847	62.5305	264.435
6.966	112.366	62.8052	266.876
6.967	112.61	63.6902	263.062
6.968	112.915	63.7512	265.106
6.969	113.037	63.2935	264.984
6.97	114.197	63.2324	263.062
6.971	113.739	63.5071	266.449
6.972	112.701	63.2935	263.916
6.973	113.281	62.9578	265.045
6.974	113.068	63.0493	267.456
6.975	112.488	63.9954	264.313
6.976	112.488	64.4226	266.571
6.977	112.183	63.5986	265.717
6.978	113.586	63.2935	264.801
6.979	113.739	63.446	268.219
6.98	113.373	63.385	265.839
6.981	113.678	64.1479	266.632
6.982	114.502	63.5986	268.555
6.983	114.471	63.5681	265.686
6.984	113.861	64.4531	268.829
6.985	113.525	64.5142	267.578
6.986	115.326	64.27	265.686
6.987	114.868	64.4531	268.585
6.988	114.502	64.6362	265.442
6.989	114.777	64.8499	266.876
6.99	115.204	64.3921	268.585
6.991	115.723	64.6973	265.503
6.992	115.54	64.6667	268.951
6.993	114.655	64.0564	267.456
6.994	116.455	64.0869	266.479
6.995	116.577	64.3921	269.135
6.996	116.119	64.5447	265.747
6.997	115.936	64.3921	266.357
6.998	115.479	63.3545	268.036
6.999	115.204	63.6597	264.893
7	115.54	64.1479	267.914
7.001	114.655	63.1409	266.083
7.002	115.967	62.561	265.503
7.003	116.394	62.6831	268.28
7.004	116.18	63.0188	265.167
7.005	116.119	63.4766	266.51
7.006	115.326	62.9578	266.571
7.007	115.234	62.5305	263.733
7.008	114.136	61.9812	266.876
7.009	113.495	61.0352	265.228
7.01	114.258	61.0352	264.343
7.011	114.624	60.8521	267.456
7.012	114.807	60.7605	263.55
7.013	114.624	60.1196	264.709
7.014	113.77	58.9294	264.13
7.015	113.464	58.6548	260.712
7.016	111.298	58.5022	263.275
7.017	109.161	57.1899	260.468
7.018	109.283	55.8777	260.284
7.019	108.643	55.3284	262.543
7.02	108.368	55.2368	259.216
7.021	108.276	55.7556	261.81
7.022	108.307	54.9011	262.146
7.023	109.161	54.657	259.979
7.024	108.612	54.4434	263.062
7.025	107.422	53.3142	261.169
7.026	108.063	53.2532	261.597
7.027	107.727	53.1311	264.709
7.028	107.33	53.6194	261.139
7.029	106.934	53.1006	264.221
7.03	106.964	51.6968	263.428
7.031	108.887	52.3376	261.627
7.032	108.521	53.2837	264.709
7.033	108.307	53.1311	261.078
7.034	108.368	51.9409	262.085
7.035	108.124	51.4526	263.763
7.036	107.971	52.3682	260.773
7.037	107.544	52.7649	263.672
7.038	107.452	51.6663	262.848
7.039	108.49	51.0254	261.444
7.04	108.673	51.5137	264.618
7.041	108.398	51.4832	261.993
7.042	108.856	51.6357	262.421
7.043	108.826	51.2695	263.55
7.044	108.917	51.0559	259.674
7.045	108.337	50.9644	262.085
7.046	107.025	49.7742	260.803
7.047	107.88	49.1638	259.186
7.048	107.697	49.5605	262.146
7.049	107.208	49.0417	258.728
7.05	107.635	49.3164	259.033
7.051	107.697	49.0723	260.071
7.052	107.819	48.9807	256.012
7.053	107.086	49.0723	258.453
7.054	106.293	48.0957	256.653
7.055	107.544	47.3633	255.157
7.056	107.33	47.2412	257.935
7.057	106.262	47.4854	254.486
7.058	106.72	47.7905	255.585
7.059	106.323	48.0347	256.683
7.06	106.476	48.3093	253.387
7.061	105.927	48.6145	256.256
7.062	104.889	47.5769	254.211
7.063	106.018	46.7224	254.517
7.064	106.018	46.9666	258.362
7.065	106.659	47.6074	255.493
7.066	106.964	48.3398	258.026
7.067	107.33	47.9126	258.82
7.068	107.941	48.2483	256.531
7.069	107.239	48.8892	259.918
7.07	106.384	48.7976	257.385
7.071	106.995	48.3704	257.233
7.072	106.964	48.6145	259.583
7.073	107.483	49.408	255.92
7.074	108.398	49.5605	258.636
7.075	109.161	48.7366	259.277
7.076	110.718	49.2859	257.172
7.077	110.443	50.1099	260.345
7.078	109.833	49.8962	257.599
7.079	110.413	49.3469	257.446
7.08	109.894	49.6216	259.583
7.081	109.802	50.3845	256.104
7.082	109.741	50.7507	257.751
7.083	110.26	49.5605	258.423
7.084	112.244	49.408	256.744
7.085	113.129	50.1709	260.437
7.086	113.342	50.354	257.66
7.087	114.471	49.7742	258.636
7.088	113.739	49.7742	260.101
7.089	113.312	50.2625	257.019
7.09	113.037	50.9033	258.942
7.091	113.464	50.7507	258.24
7.092	114.288	50.5981	255.768
7.093	114.685	50.8118	259.369
7.094	114.899	50.9949	256.47
7.095	116.821	51.1475	257.446
7.096	116.821	51.239	259.796
7.097	117.035	51.9409	256.683
7.098	116.425	52.002	258.789
7.099	116.272	51.3	257.996
7.1	117.249	51.3	256.531
7.101	117.035	51.8494	259.277
7.102	116.119	52.4597	256.104
7.103	116.821	52.2461	257.629
7.104	117.279	51.0559	259.521
7.105	118.011	51.239	257.141
7.106	117.889	52.8259	260.315
7.107	117.371	52.8259	258.728
7.108	118.652	51.9714	257.935
7.109	118.591	52.002	260.895
7.11	117.889	52.5208	257.599
7.111	118.042	52.9175	259.003
7.112	118.652	52.887	260.071
7.113	119.354	52.948	257.111
7.114	119.019	53.894	260.284
7.115	118.774	53.7415	258.362
7.116	120.3	53.4363	257.568
7.117	120.209	53.9551	261.169
7.118	120.361	54.1687	258.362
7.119	120.85	54.1992	260.315
7.12	121.033	53.3142	260.956
7.121	121.948	54.1077	257.996
7.122	121.582	55.2368	261.2
7.123	120.758	55.0537	258.911
7.124	121.582	54.2297	258.301
7.125	121.582	53.9856	261.566
7.126	121.582	53.8635	258.362
7.127	122.711	54.1992	260.712
7.128	122.864	54.2297	261.139
7.129	124.054	54.9011	258.575
7.13	123.81	54.9927	260.956
7.131	123.688	54.2908	259.125
7.132	124.359	54.3518	258.636
7.133	123.84	54.5349	261.627
7.134	123.291	54.9011	258.362
7.135	123.383	55.1758	260.101
7.136	123.962	54.3823	260.345
7.137	125.214	54.7791	257.477
7.138	125.671	55.0842	260.895
7.139	125.549	54.8706	258.453
7.14	126.526	54.2603	258.575
7.141	126.526	54.1077	260.986
7.142	126.465	54.657	257.477
7.143	125.244	55.3589	259.674
7.144	124.451	54.657	258.789
7.145	125.031	54.5349	256.897
7.146	124.39	54.7791	260.559
7.147	124.146	54.7485	257.446
7.148	125.519	54.5654	258.82
7.149	125.732	53.894	260.956
7.15	126.007	54.3518	258.545
7.151	125.549	55.1758	261.444
7.152	125.153	54.657	260.59
7.153	125.519	54.6875	259.125
7.154	124.512	55.0842	262.634
7.155	123.596	54.9927	259.583
7.156	124.542	54.718	260.803
7.157	124.908	54.5349	262.848
7.158	125.824	55.3284	259.857
7.159	125.732	56.0303	263
7.16	125.732	54.9927	261.658
7.161	126.77	54.9622	260.712
7.162	126.556	55.0842	264.13
7.163	125.214	55.0232	260.62
7.164	125.244	55.603	262.299
7.165	124.908	55.3894	263.123
7.166	125.214	55.9082	259.949
7.167	124.878	55.8167	263.641
7.168	124.695	54.9316	261.993
7.169	126.221	55.0232	262.177
7.17	126.19	55.3894	265.472
7.171	125.946	55.2673	262.024
7.172	125.946	55.4199	263.733
7.173	125.946	54.9011	264.465
7.174	126.068	54.9927	261.932
7.175	125.946	55.542	264.618
7.176	125.214	55.2368	263.153
7.177	125.763	54.5349	261.749
7.178	125.732	54.657	264.832
7.179	125.488	54.718	261.871
7.18	125.183	54.3823	263.184
7.181	125.336	53.9856	263.855
7.182	125.366	53.9551	260.803
7.183	124.817	54.2297	263.519
7.184	124.268	53.6194	260.559
7.185	124.664	53.5889	260.071
7.186	124.237	53.2837	262.177
7.187	123.26	53.9856	259.094
7.188	122.314	54.2603	261.169
7.189	121.368	52.5513	261.414
7.19	122.162	52.3376	260.284
7.191	122.009	52.7344	264.435
7.192	121.155	53.0396	261.749
7.193	122.467	53.0701	262.726
7.194	122.65	52.3376	265.747
7.195	122.314	52.6123	262.604
7.196	121.887	54.0161	265.686
7.197	121.765	53.6194	265.198
7.198	122.009	53.5889	263.214
7.199	120.758	53.833	266.663
7.2	120.209	53.4973	263.123
7.201	121.246	52.7344	264.557
7.202	121.979	52.8259	266.846
7.203	122.62	53.9551	262.939
7.204	122.375	54.657	265.686
7.205	121.918	53.6804	264.587
7.206	123.077	53.3447	262.97
7.207	121.521	53.9246	266.388
7.208	120.483	54.4434	262.939
7.209	120.483	54.2603	264.465
7.21	120.605	53.5583	266.449
7.211	120.819	53.4058	263.428
7.212	120.85	54.1992	267.639
7.213	120.544	53.4973	266.602
7.214	121.429	53.5278	265.503
7.215	120.636	53.7415	269.379
7.216	119.598	53.3447	265.625
7.217	119.415	53.0701	266.571
7.218	119.476	53.2837	268.097
7.219	119.812	53.9551	264.618
7.22	119.354	54.7791	267.883
7.221	118.835	54.1077	266.022
7.222	120.209	53.6804	264.709
7.223	119.873	53.894	268.066
7.224	118.927	53.8025	264.648
7.225	119.659	53.9856	266.449
7.226	119.568	53.3752	267.273
7.227	120.27	53.7109	264.374
7.228	119.507	54.9316	267.456
7.229	118.652	54.1687	265.015
7.23	119.354	53.8025	265.076
7.231	119.263	53.6194	268.372
7.232	118.774	53.6804	265.106
7.233	118.683	53.7415	268.25
7.234	118.927	52.948	269.135
7.235	119.69	53.0396	267.181
7.236	119.446	54.3823	270.813
7.237	118.622	54.2908	267.731
7.238	119.049	53.833	267.273
7.239	117.95	53.8025	269.409
7.24	116.76	54.0466	265.594
7.241	116.241	53.772	267.548
7.242	116.119	52.8259	267.487
7.243	117.065	53.2227	265.289
7.244	117.004	54.0466	268.524
7.245	116.76	53.8635	265.594
7.246	117.157	53.5889	265.808
7.247	116.425	53.2227	268.005
7.248	115.326	53.772	264.709
7.249	114.288	53.5583	266.937
7.25	112.976	53.1616	266.357
7.251	113.556	53.4058	264.587
7.252	112.885	53.0396	267.365
7.253	113.068	52.002	265.564
7.254	114.197	52.002	266.724
7.255	113.861	52.1545	269.135
7.256	113.342	52.6733	265.381
7.257	112.701	52.063	268.036
7.258	112.122	51.0559	267.09
7.259	111.908	51.7578	264.984
7.26	110.992	53.1616	267.578
7.261	110.291	52.1851	265.472
7.262	110.748	50.9033	265.381
7.263	110.809	50.9033	267.822
7.264	110.779	52.063	265.198
7.265	110.87	52.4597	266.937
7.266	109.985	51.4526	266.022
7.267	110.626	50.8728	264.404
7.268	109.192	51.1169	266.724
7.269	108.093	51.1475	264.465
7.27	108.307	50.7507	264.954
7.271	108.063	50.354	266.479
7.272	107.33	50.8423	263.641
7.273	106.964	51.3306	266.357
7.274	106.659	50.0183	265.381
7.275	107.452	49.3774	264.465
7.276	107.117	50.1709	267.09
7.277	106.323	49.7742	264.374
7.278	106.018	49.2554	265.503
7.279	106.049	48.2483	266.51
7.28	105.865	48.9807	263.55
7.281	104.584	50.354	265.717
7.282	103.973	49.53	264.13
7.283	104.553	48.6145	263.031
7.284	104.37	48.4009	265.717
7.285	103.394	49.3469	262.36
7.286	103.851	49.1028	263.458
7.287	103.882	47.7905	263.947
7.288	104.187	47.7905	261.566
7.289	102.966	48.2178	263.55
7.29	102.325	47.9431	261.993
7.291	102.264	47.2412	261.292
7.292	101.654	47.1802	263.611
7.293	100.433	47.76	259.979
7.294	99.4568	47.5464	261.536
7.295	98.877	46.2646	262.512
7.296	99.762	46.2341	260.925
7.297	99.2737	46.9971	263.947
7.298	98.877	46.6614	262.238
7.299	100.342	45.8679	262.299
7.3	101.044	45.9595	264.618
7.301	100.342	46.7834	261.719
7.302	99.9756	47.4854	263.306
7.303	100.067	46.5698	262.909
7.304	100.8	46.3562	260.986
7.305	100.189	47.7905	263.245
7.306	100.128	47.76	260.651
7.307	101.288	47.3938	260.162
7.308	102.112	47.1802	262.543
7.309	102.264	47.6685	260.162
7.31	101.776	47.6685	261.749
7.311	101.685	47.0276	261.047
7.312	102.783	47.5464	259.674
7.313	101.257	48.1262	262.054
7.314	99.4873	47.8821	259.033
7.315	100.494	48.0957	259.918
7.316	100.647	47.7295	262.238
7.317	100.769	48.0347	259.399
7.318	101.196	48.4009	262.665
7.319	101.837	47.3938	262.39
7.32	103.333	47.7295	261.963
7.321	102.6	48.3704	265.076
7.322	101.44	48.5229	261.78
7.323	101.349	48.3093	262.39
7.324	100.952	48.2178	264.16
7.325	101.41	48.6145	260.742
7.326	101.563	49.3469	263.031
7.327	102.448	48.7976	261.383
7.328	104.858	48.8892	260.132
7.329	105.225	49.3774	262.726
7.33	104.614	49.469	259.552
7.331	104.401	49.0723	260.986
7.332	104.004	48.7061	261.81
7.333	103.638	49.7131	259.216
7.334	103.21	50.9338	261.383
7.335	102.997	50.1709	259.277
7.336	104.492	49.8657	258.423
7.337	104.462	50.1099	261.81
7.338	104.736	50.1709	259.308
7.339	105.194	49.9878	261.566
7.34	105.133	49.5911	263.123
7.341	104.95	49.9268	260.59
7.342	104.492	51.239	263.306
7.343	104.34	50.8118	261.658
7.344	105.316	50.6592	260.437
7.345	105.408	51.5442	263.275
7.346	105.804	51.3306	258.972
7.347	107.117	50.7813	260.956
7.348	107.971	51.0864	261.353
7.349	108.887	52.0325	258.698
7.35	108.246	53.2532	261.2
7.351	107.941	52.6428	259.888
7.352	108.673	52.1851	258.789
7.353	108.612	52.2156	261.627
7.354	108.246	52.7344	258.789
7.355	109.375	53.1311	261.261
7.356	110.016	53.1921	261.536
7.357	111.664	53.8025	259.979
7.358	110.901	54.2908	263.428
7.359	109.924	53.6804	261.841
7.36	110.26	53.1006	262.512
7.361	110.382	53.4668	265.228
7.362	109.741	54.1687	262.726
7.363	110.382	54.5959	264.343
7.364	111.328	53.3447	264.191
7.365	113.556	53.772	262.482
7.366	113.556	55.542	265.839
7.367	113.556	55.3894	262.451
7.368	114.38	54.8706	262.909
7.369	113.922	54.1992	264.954
7.37	113.098	54.7791	261.81
7.371	112.091	55.6946	264.038
7.372	112.061	55.3589	263.275
7.373	114.044	55.2368	261.841
7.374	114.532	55.6946	264.771
7.375	114.868	55.3894	262.115
7.376	116.089	55.4504	262.726
7.377	115.906	55.7251	264.526
7.378	115.387	56.1523	261.383
7.379	114.41	56.366	264.282
7.38	113.281	55.0232	263.428
7.381	113.983	54.9622	262.329
7.382	113.556	55.8472	265.289
7.383	113.739	56.1218	262.512
7.384	115.173	56.1523	263.092
7.385	116.119	55.7556	264.679
7.386	116.699	56.488	261.658
7.387	116.425	57.312	264.862
7.388	115.723	56.7627	263.672
7.389	116.241	56.5186	262.939
7.39	114.96	57.4036	265.747
7.391	114.471	57.312	262.817
7.392	115.051	57.1899	264.099
7.393	116.211	57.312	265.747
7.394	118.042	57.8918	262.787
7.395	118.805	59.021	265.472
7.396	119.263	58.4717	263.702
7.397	120.728	57.8918	263.031
7.398	119.629	58.4106	266.357
7.399	117.828	58.6548	263.58
7.4	117.523	58.3496	265.106
7.401	117.096	57.7087	266.357
7.402	118.866	58.1055	264.038
7.403	120.026	59.021	266.937
7.404	120.697	59.021	264.526
7.405	122.955	59.0515	264.008
7.406	123.077	58.8989	266.663
7.407	122.101	59.082	263.336
7.408	120.85	59.2346	265.686
7.409	120.3	58.96	265.778
7.41	120.941	58.96	263.397
7.411	120.453	59.906	266.785
7.412	120.514	60.1196	263.885
7.413	122.925	60.0281	263.58
7.414	124.023	59.9976	265.778
7.415	124.084	60.3638	262.817
7.416	123.901	59.7839	265.137
7.417	122.803	59.6924	264.862
7.418	122.955	59.845	263.611
7.419	121.429	60.9741	266.327
7.42	120.148	60.8521	263.458
7.421	120.697	60.2722	263.519
7.422	121.674	59.7229	265.961
7.423	122.131	60.0281	263.031
7.424	123.26	60.9131	265.686
7.425	123.962	60.5469	265.228
7.426	124.451	60.3638	263.916
7.427	122.894	61.4929	267.029
7.428	121.735	60.9131	264.648
7.429	121.155	60.6079	265.076
7.43	120.239	60.3333	267.944
7.431	120.209	60.5774	264.557
7.432	120.728	61.0962	266.907
7.433	121.613	60.6689	266.602
7.434	123.291	60.9436	264.984
7.435	122.742	61.9202	268.402
7.436	121.521	61.615	265.442
7.437	121.826	60.9436	265.808
7.438	120.819	59.5398	267.487
7.439	119.995	59.8755	264.038
7.44	119.659	60.3027	266.937
7.441	118.591	59.7839	264.954
7.442	119.202	59.4788	263.702
7.443	118.286	59.845	265.533
7.444	117.31	58.5022	262.573
7.445	117.035	57.6782	264.008
7.446	117.126	56.8848	265.137
7.447	117.188	57.4341	261.841
7.448	115.906	57.9529	265.289
7.449	115.57	56.8848	263.214
7.45	116.394	56.3354	263.184
7.451	114.899	56.7627	266.052
7.452	113.892	56.7627	263.55
7.453	113.617	56.4575	265.259
7.454	113.953	55.542	266.205
7.455	115.234	56.2134	264.008
7.456	116.15	56.9763	267.181
7.457	116.302	56.488	265.564
7.458	117.401	56.0608	265.289
7.459	116.821	55.9998	267.944
7.46	115.662	55.7251	265.35
7.461	114.716	56.3049	266.876
7.462	113.861	56.0303	267.029
7.463	114.227	56.0913	265.167
7.464	113.983	57.0374	268.463
7.465	114.044	56.4575	266.693
7.466	116.18	55.6641	267.212
7.467	116.852	55.603	269.836
7.468	116.821	55.9692	268.188
7.469	116.547	56.488	269.714
7.47	115.509	55.3894	269.775
7.471	114.868	55.4199	268.158
7.472	113.556	56.7017	270.752
7.473	112.701	56.3049	268.25
7.474	114.014	55.7861	268.036
7.475	114.471	55.7251	269.501
7.476	114.532	56.2134	266.418
7.477	115.295	56.2744	268.036
7.478	115.54	55.2368	267.792
7.479	115.845	55.2673	266.205
7.48	114.075	55.8777	268.219
7.481	112.061	55.4504	264.893
7.482	112.122	55.1453	265.839
7.483	112.03	54.9011	266.479
7.484	111.725	55.603	263.367
7.485	111.42	56.3354	266.144
7.486	111.694	55.2673	265.564
7.487	113.403	54.6265	265.076
7.488	113.464	55.2063	268.799
7.489	112.762	55.1758	266.022
7.49	112.976	54.657	267.731
7.491	112.579	54.4128	269.684
7.492	112.64	54.9622	266.571
7.493	112.305	55.8777	269.226
7.494	112.488	55.8777	267.395
7.495	114.288	55.9998	266.052
7.496	113.983	56.3965	268.951
7.497	113.8	55.8777	265.442
7.498	114.716	55.2063	267.212
7.499	114.899	55.2979	268.494
7.5	115.662	55.9082	265.808
7.501	115.54	56.3354	268.677
7.502	114.777	55.7556	266.785
7.503	115.631	56.366	266.052
7.504	114.594	57.312	268.402
7.505	113.8	57.1899	265.137
7.506	113.831	56.7627	266.693
7.507	114.655	55.8472	268.524
7.508	115.845	56.0303	266.541
7.509	116.699	56.9153	270.203
7.51	116.913	56.5491	268.89
7.511	117.584	56.1523	268.555
7.512	117.126	56.7017	271.576
7.513	116.15	57.373	268.066
7.514	116.089	57.5256	268.829
7.515	115.448	56.8237	269.47
7.516	116.394	56.7322	266.968
7.517	116.394	57.9834	269.836
7.518	117.249	58.0139	268.829
7.519	119.263	57.7087	267.914
7.52	119.293	57.8918	271.423
7.521	118.561	58.1055	268.188
7.522	118.622	57.9529	270.325
7.523	118.317	57.0984	269.775
7.524	118.896	57.6782	267.639
7.525	117.981	59.021	270.081
7.526	117.889	58.9294	268.219
7.527	118.683	58.4717	268.524
7.528	118.988	57.9224	271.21
7.529	118.683	57.2815	268.768
7.53	118.5	57.7393	271.759
7.531	118.774	57.6477	271.881
7.532	120.209	58.1665	269.684
7.533	119.507	58.8379	272.217
7.534	118.866	58.4106	268.921
7.535	120.117	57.5867	269.501
7.536	119.385	57.8918	271.454
7.537	119.659	58.9294	268.25
7.538	119.537	59.4788	269.836
7.539	120.148	58.2886	268.707
7.54	121.765	58.1055	267.578
7.541	121.124	59.082	270.752
7.542	121.124	59.1736	267.151
7.543	121.033	59.2041	267.67
7.544	120.392	58.5632	268.738
7.545	120.27	58.2886	266.235
7.546	119.934	58.4717	269.257
7.547	119.812	58.3801	268.097
7.548	121.063	58.7463	267.12
7.549	120.514	59.1431	270.05
7.55	119.629	58.4412	267.212
7.551	121.033	58.3801	268.921
7.552	121.216	58.3496	270.233
7.553	120.941	58.4106	266.937
7.554	120.148	58.8074	269.775
7.555	119.995	57.5256	268.524
7.556	121.216	58.0139	267.731
7.557	121.094	59.0515	270.233
7.558	120.514	58.96	266.479
7.559	120.819	58.6243	268.005
7.56	120.88	58.197	268.89
7.561	121.704	58.3801	265.869
7.562	121.063	58.8379	268.616
7.563	121.429	58.3191	267.487
7.564	123.444	57.9529	266.968
7.565	123.138	58.136	270.142
7.566	122.223	58.4106	266.693
7.567	122.192	58.6243	268.311
7.568	121.46	57.7393	268.463
7.569	121.887	58.2581	266.571
7.57	121.704	58.8684	269.318
7.571	121.613	58.2886	266.327
7.572	122.864	57.6172	266.663
7.573	123.413	57.7087	269.745
7.574	123.474	57.6782	266.907
7.575	123.016	58.1055	269.287
7.576	122.955	57.4951	269.348
7.577	123.566	57.5562	267.242
7.578	122.162	59.1125	270.294
7.579	121.521	58.96	267.212
7.58	122.589	58.5938	267.426
7.581	122.864	58.3496	269.073
7.582	123.047	58.5327	265.93
7.583	123.779	58.5022	269.287
7.584	124.023	57.9224	269.043
7.585	125.61	57.9834	267.7
7.586	124.725	59.0515	270.752
7.587	123.627	58.8379	267.578
7.588	123.413	59.1431	267.792
7.589	122.559	59.1736	269.226
7.59	122.101	59.082	265.625
7.591	121.643	58.6853	268.341
7.592	122.62	57.5562	267.944
7.593	124.847	58.0139	267.365
7.594	125.336	59.2346	270.447
7.595	124.695	59.3872	267.975
7.596	125.061	59.1125	268.402
7.597	123.993	58.6853	269.806
7.598	123.138	58.5938	266.785
7.599	122.284	58.96	269.348
7.6	122.742	58.5022	268.188
7.601	124.573	58.4412	266.541
7.602	124.847	59.3262	269.928
7.603	125.366	59.3872	266.937
7.604	126.282	58.8684	268.066
7.605	125.336	58.5022	269.287
7.606	124.512	58.7158	266.022
7.607	122.681	58.5327	268.25
7.608	121.948	57.0068	266.022
7.609	123.047	56.488	265.32
7.61	121.887	57.373	268.219
7.611	120.911	57.5256	264.435
7.612	121.46	57.1289	266.205
7.613	120.911	55.8167	266.907
7.614	120.361	55.481	263.855
7.615	119.293	55.9387	267.731
7.616	118.256	55.0537	265.747
7.617	118.744	54.7485	265.686
7.618	117.92	55.0232	268.646
7.619	117.859	54.4128	265.228
7.62	117.889	54.4739	267.7
7.621	118.317	53.9246	268.89
7.622	118.927	54.2908	266.144
7.623	117.737	55.0537	269.135
7.624	116.699	54.4739	266.876
7.625	117.737	53.8635	266.418
7.626	117.004	54.1077	268.616
7.627	115.906	54.2908	265.625
7.628	115.356	53.9551	267.67
7.629	115.417	52.9785	268.066
7.63	116.669	53.3142	266.327
7.631	116.486	53.9856	269.135
7.632	115.631	54.0161	266.876
7.633	116.486	53.8025	266.815
7.634	115.326	53.4668	269.104
7.635	114.044	53.2532	266.327
7.636	113.922	53.009	268.677
7.637	113.831	52.5208	268.707
7.638	115.021	52.3376	267.548
7.639	115.265	53.1311	270.691
7.64	115.295	53.0396	268.463
7.641	116.455	52.8564	268.25
7.642	115.814	53.0396	270.02
7.643	114.746	53.1921	266.479
7.644	114.075	52.8259	267.975
7.645	113.617	51.8188	268.036
7.646	114.624	52.063	265.869
7.647	114.227	52.7649	268.768
7.648	113.647	53.1311	266.235
7.649	114.899	52.7954	266.602
7.65	115.143	52.1851	267.975
7.651	113.953	52.948	264.709
7.652	113.19	53.7415	266.571
7.653	112.762	52.4597	265.259
7.654	113.495	51.8188	264.648
7.655	113.159	52.1851	267.578
7.656	112.366	52.124	265.442
7.657	113.861	51.7883	266.876
7.658	113.831	51.5442	268.555
7.659	114.288	52.2156	265.778
7.66	113.617	53.3142	268.188
7.661	113.525	52.124	266.541
7.662	114.594	51.9714	265.503
7.663	113.556	52.8564	268.097
7.664	113.434	53.0701	265.106
7.665	113.922	52.948	265.9
7.666	114.563	52.3376	267.365
7.667	114.716	52.7954	264.709
7.668	114.532	53.772	267.914
7.669	114.319	53.3142	265.9
7.67	116.15	53.1006	265.228
7.671	115.753	53.6804	267.212
7.672	114.777	54.1382	264.13
7.673	115.54	53.9246	265.9
7.674	115.54	53.6194	266.51
7.675	116.15	53.8635	264.465
7.676	115.723	54.5044	267.822
7.677	115.662	53.1921	266.663
7.678	116.913	53.2227	266.449
7.679	116.608	54.7485	269.226
7.68	116.699	54.6265	264.954
7.681	117.096	54.1077	266.51
7.682	117.279	53.4058	267.029
7.683	117.706	54.2297	264.648
7.684	117.676	55.2063	267.242
7.685	117.615	54.6875	265.564
7.686	118.561	54.4739	264.954
7.687	118.103	54.8401	267.578
7.688	117.554	54.8096	264.893
7.689	118.164	55.0842	265.839
7.69	118.286	55.2673	266.205
7.691	119.232	55.3589	263.672
7.692	118.958	55.1453	267.059
7.693	118.591	54.9011	264.893
7.694	120.148	55.6641	265.32
7.695	119.781	56.1218	266.937
7.696	118.561	56.0303	264.13
7.697	118.347	55.481	266.144
7.698	118.225	54.8706	265.9
7.699	119.415	54.5349	265.076
7.7	119.049	55.5115	267.914
7.701	118.744	56.1218	264.893
7.702	119.843	55.7861	265.991
7.703	119.781	55.1758	267.548
7.704	119.446	55.2368	264.709
7.705	118.835	56.2744	267.334
7.706	119.08	55.8472	265.808
7.707	120.026	55.5725	264.526
7.708	119.537	56.366	267.12
7.709	119.385	56.3354	263.55
7.71	119.843	55.8472	265.137
7.711	119.72	55.6641	266.724
7.712	119.019	56.0303	263.489
7.713	118.774	56.1218	266.144
7.714	118.652	55.1453	264.221
7.715	119.812	55.481	263.55
7.716	119.415	56.366	265.656
7.717	118.835	56.3354	262.054
7.718	119.171	55.8167	263.367
7.719	118.774	54.6875	264.008
7.72	118.164	54.7791	261.292
7.721	117.645	55.1453	265.076
7.722	117.523	54.5654	263.153
7.723	118.408	54.4739	262.39
7.724	118.011	54.9011	264.526
7.725	117.218	54.657	260.742
7.726	117.401	54.4434	262.299
7.727	117.401	53.6499	263.367
7.728	117.34	53.5889	259.979
7.729	116.455	54.1992	263
7.73	115.845	53.5583	260.956
7.731	116.608	53.1006	260.437
7.732	114.899	53.8635	262.39
7.733	114.502	53.3752	258.82
7.734	113.892	52.6733	259.949
7.735	113.281	51.3916	259.888
7.736	113.403	50.7507	257.172
7.737	112.091	51.6663	259.796
7.738	110.992	51.0254	256.989
7.739	111.298	50.2319	257.05
7.74	109.314	49.7437	259.033
7.741	107.666	49.6826	255.707
7.742	106.781	49.6216	258.026
7.743	106.201	47.6685	257.507
7.744	106.232	47.0276	255.585
7.745	104.858	47.3938	258.85
7.746	104.34	46.4172	256.561
7.747	103.851	45.6848	255.768
7.748	100.83	44.8608	255.981
7.749	96.2219	42.6025	249.878
7.75	91.4001	39.917	249.207
7.751	88.7756	37.0483	246.735
7.752	86.3342	35.9192	242.31
7.753	84.3811	35.9497	241.791
7.754	82.489	34.8816	238.281
7.755	81.8481	33.2031	237.335
7.756	80.78	33.1726	239.227
7.757	78.0029	33.8745	237.976
7.758	76.5686	33.5999	240.479
7.759	75.7446	32.5928	243.134
7.76	77.1179	32.7148	244.659
7.761	78.7354	32.9895	249.817
7.762	79.1016	33.5999	250.153
7.763	81.7566	33.844	252.197
7.764	82.7637	33.9355	254.578
7.765	82.7637	35.1868	252.899
7.766	82.8247	35.8276	253.021
7.767	82.489	35.3088	252.502
7.768	82.489	36.1328	250.641
7.769	81.2988	37.4756	253.082
7.77	81.4209	37.0789	251.221
7.771	82.5195	36.377	251.923
7.772	82.6721	36.438	254.7
7.773	83.0078	36.8958	252.625
7.774	83.252	36.8042	254.974
7.775	83.7402	36.1328	254.364
7.776	85.144	36.3464	252.563
7.777	84.5032	36.8347	253.143
7.778	83.4961	37.0789	248.749
7.779	84.137	37.0789	248.352
7.78	83.0688	36.438	248.169
7.781	82.7942	36.1633	245.178
7.782	81.4514	36.4075	247.833
7.783	81.543	34.8206	246.979
7.784	83.1604	34.3628	246.307
7.785	83.2825	35.1563	249.329
7.786	82.4585	35.9497	245.178
7.787	83.1299	35.4309	245.85
7.788	82.7026	34.7595	245.117
7.789	82.3975	34.79	241.119
7.79	81.2378	35.4004	243.103
7.791	80.8105	34.6985	240.173
7.792	82.7637	34.4543	239.471
7.793	82.55	35.2478	241.913
7.794	82.1228	35.2173	238.281
7.795	83.0383	35.0342	240.631
7.796	83.374	34.9426	241.272
7.797	84.4421	35.0952	238.464
7.798	83.4656	35.9497	241.699
7.799	83.1909	35.8276	239.594
7.8	84.4421	35.7971	239.532
7.801	84.259	36.2244	242.371
7.802	83.7402	37.0483	239.868
7.803	84.1675	37.5977	241.974
7.804	84.6558	36.3159	242.676
7.805	85.5408	36.8958	240.936
7.806	86.0291	38.3606	244.69
7.807	85.907	38.3301	241.882
7.808	87.4634	38.7268	242.157
7.809	87.7991	39.4287	244.934
7.81	87.3108	39.6118	242.432
7.811	87.4329	38.9709	245.026
7.812	87.7075	38.4521	246.307
7.813	88.9893	39.5813	244.843
7.814	89.0808	41.0767	247.833
7.815	89.2334	41.2292	245.026
7.816	90.8813	41.0461	245.239
7.817	90.9424	41.0767	247.803
7.818	90.9729	41.2292	244.293
7.819	90.9729	40.9546	247.009
7.82	91.3391	40.2832	246.582
7.821	92.2852	40.3137	244.995
7.822	91.98	41.1987	248.108
7.823	91.2781	41.8701	245.453
7.824	92.0105	41.9312	246.277
7.825	91.8274	41.1377	247.589
7.826	91.98	41.1987	244.69
7.827	92.1936	41.626	247.772
7.828	92.926	40.863	246.46
7.829	94.6045	40.8325	245.819
7.83	93.811	41.4124	249.603
7.831	93.3838	41.687	246.979
7.832	94.4824	41.6565	248.535
7.833	93.811	41.8396	249.512
7.834	93.5059	42.3889	245.728
7.835	92.7734	42.7246	247.894
7.836	92.804	41.5649	245.728
7.837	94.7876	41.9312	244.751
7.838	94.7571	42.8772	247.772
7.839	94.9707	43.1519	244.202
7.84	95.9473	42.3889	245.819
7.841	95.0928	41.626	246.979
7.842	94.574	42.1753	244.141
7.843	93.5059	43.396	246.49
7.844	92.7429	43.2129	243.835
7.845	94.0552	42.9993	242.462
7.846	94.3909	42.9688	245.148
7.847	94.635	43.1824	241.669
7.848	96.0693	43.2434	243.896
7.849	96.1304	42.9688	245.209
7.85	95.9473	43.2739	243.134
7.851	95.3979	43.6096	246.887
7.852	95.1538	43.335	245.789
7.853	96.283	43.5791	244.781
7.854	95.8252	44.8914	247.62
7.855	95.7947	45.5017	243.591
7.856	97.229	44.9829	245.483
7.857	97.7478	44.6167	246.033
7.858	99.2737	45.0134	243.652
7.859	98.9685	45.7764	247.742
7.86	99.7314	45.166	246.033
7.861	101.074	44.9524	245.361
7.862	100.922	45.8069	247.711
7.863	99.4873	46.3562	243.469
7.864	100.281	46.4172	244.415
7.865	100.189	45.6848	244.324
7.866	101.532	46.0205	241.669
7.867	101.929	46.7224	244.843
7.868	101.868	46.2952	242.188
7.869	102.814	46.4783	243.195
7.87	103.149	46.1426	246.765
7.871	102.051	46.6614	243.683
7.872	101.563	46.8445	246.429
7.873	101.288	46.2646	246.002
7.874	102.844	46.2952	244.019
7.875	102.661	46.9055	247.65
7.876	103.088	47.5159	243.5
7.877	105.042	48.0347	244.263
7.878	104.645	47.8821	245.697
7.879	104.767	48.3093	241.394
7.88	104.431	48.4619	244.995
7.881	104.401	47.5159	243.927
7.882	105.957	47.5769	242.432
7.883	105.011	48.7976	245.972
7.884	105.194	49.2554	242.432
7.885	106.628	49.4995	243.744
7.886	106.445	49.6521	245.392
7.887	105.957	50.7813	242.737
7.888	105.774	50.8118	246.704
7.889	105.713	49.1943	246.552
7.89	106.903	48.8892	246.887
7.891	106.781	50.2319	250.946
7.892	106.415	50.8728	248.383
7.893	107.239	50.9949	249.695
7.894	106.903	50.6592	251.068
7.895	107.178	51.0559	247.406
7.896	106.934	51.6357	250.244
7.897	107.544	51.3611	248.474
7.898	109.406	51.3306	247.253
7.899	109.039	52.0325	250.122
7.9	109.161	52.3987	246.918
7.901	110.046	52.6428	248.932
7.902	110.474	52.4597	249.634
7.903	110.962	53.009	246.704
7.904	111.053	53.4973	250
7.905	111.176	53.009	247.559
7.906	112.488	53.3142	247.101
7.907	112.396	54.1077	249.634
7.908	111.206	54.4739	246.368
7.909	111.938	53.9856	248.505
7.91	111.633	52.5208	249.573
7.911	112.457	52.7039	248.108
7.912	112.579	53.7415	251.16
7.913	112.946	53.9856	248.535
7.914	114.838	53.6804	248.505
7.915	114.868	54.0771	250.671
7.916	114.502	54.5654	246.399
7.917	114.746	54.8706	248.657
7.918	114.075	54.3823	248.413
7.919	114.929	54.0466	246.826
7.92	114.929	54.4128	250.305
7.921	115.997	54.657	247.223
7.922	118.134	54.8401	247.589
7.923	118.713	55.0537	249.42
7.924	119.141	55.2673	245.453
7.925	118.896	55.7251	248.138
7.926	117.981	54.5959	247.04
7.927	118.103	54.5349	244.965
7.928	117.249	55.4199	248.077
7.929	116.913	55.7556	245.148
7.93	118.225	55.3589	245.911
7.931	118.408	55.2673	247.467
7.932	119.537	55.5115	244.72
7.933	119.904	55.9082	247.009
7.934	120.331	55.2063	246.643
7.935	120.667	55.5725	244.72
7.936	119.537	56.9458	247.894
7.937	118.988	56.3965	244.598
7.938	119.232	56.0303	245.544
7.939	118.774	56.3049	248.047
7.94	119.476	57.312	244.507
7.941	120.605	57.9224	247.284
7.942	121.399	56.9153	246.46
7.943	122.528	57.3425	245.178
7.944	121.735	58.2581	248.444
7.945	121.643	58.2886	245.209
7.946	122.803	58.3191	246.613
7.947	122.253	58.136	248.199
7.948	122.04	58.7769	244.995
7.949	122.162	59.8755	248.413
7.95	123.016	58.96	247.04
7.951	125.183	59.5703	246.521
7.952	124.847	60.0586	250.061
7.953	124.176	60.0891	247.65
7.954	124.451	59.8755	250.519
7.955	124.878	59.5093	252.136
7.956	125.854	60.0281	249.573
7.957	126.099	60.9436	253.845
7.958	126.404	60.3027	252.563
7.959	128.845	60.1196	252.472
7.96	128.967	60.791	255.829
7.961	128.845	62.2253	252.014
7.962	128.754	61.8286	253.51
7.963	127.899	60.8826	253.723
7.964	128.479	61.4014	251.038
7.965	127.991	62.4695	254.059
7.966	128.235	61.7676	251.556
7.967	130.432	61.0657	251.434
7.968	130.249	61.2183	254.028
7.969	130.249	61.554	250.916
7.97	130.371	62.1338	252.197
7.971	129.608	61.676	251.801
7.972	129.364	61.6455	249.298
7.973	127.96	61.9202	252.258
7.974	126.953	60.9436	250
7.975	128.174	60.0281	250.549
7.976	127.991	60.4858	252.899
7.977	127.96	61.0962	249.359
7.978	128.448	61.2183	251.404
7.979	127.869	59.906	251.099
7.98	127.808	59.6924	248.26
7.981	126.404	60.2417	251.16
7.982	124.603	59.4177	247.559
7.983	125.275	59.082	247.772
7.984	123.718	58.8074	249.451
7.985	123.138	58.8379	245.239
7.986	122.162	58.7463	247.65
7.987	121.979	57.0679	247.314
7.988	122.681	56.4575	245.697
7.989	121.185	56.4575	248.291
7.99	119.934	55.8777	245.178
7.991	119.598	55.2063	245.88
7.992	117.493	54.1077	247.62
7.993	115.112	53.3752	244.263
7.994	113.007	52.2766	247.284
7.995	111.084	50.0183	246.429
7.996	111.084	48.8892	244.507
7.997	110.046	49.1028	247.406
7.998	109.436	49.3469	244.08
7.999	109.375	48.7366	245.056
8	107.788	47.5769	246.643
8.001	105.865	46.9055	243.774
8.002	103.546	46.7834	247.406
8.003	102.539	45.2271	246.735
8.004	103.119	44.281	245.88
8.005	102.081	44.7693	248.84
8.006	101.471	45.2576	245.972
8.007	102.631	44.5862	247.589
8.008	101.624	43.7317	248.657
8.009	101.074	42.8162	245.667
8.01	99.762	42.0532	247.833
8.011	97.9614	40.0696	246.033
8.012	97.5342	39.4287	244.751
8.013	95.6116	39.6423	245.911
8.014	93.5364	39.5813	242.371
8.015	92.5293	38.6963	242.767
8.016	92.2241	37.384	244.324
8.017	91.98	37.3535	242.523
8.018	92.4377	37.9639	244.995
8.019	92.6514	37.4451	244.446
8.02	94.1162	36.7126	244.202
8.021	93.4143	36.8347	247.833
8.022	92.8955	37.1094	246.185
8.023	93.5059	37.1094	247.955
8.024	92.6514	36.9263	248.779
8.025	92.9871	37.6282	246.002
8.026	93.0481	37.5671	248.138
8.027	93.3533	36.8042	245.544
8.028	95.2759	37.2009	244.843
8.029	95.5811	38.0859	246.674
8.03	95.1843	38.208	243.195
8.031	94.8181	37.2314	244.537
8.032	93.8721	36.1023	244.202
8.033	93.9026	36.4075	241.913
8.034	92.926	37.3535	244.446
8.035	91.6748	37.2009	241.516
8.036	92.8345	36.2854	241.089
8.037	92.4683	35.8276	243.439
8.038	92.5903	36.1328	239.746
8.039	93.1702	36.5295	242.249
8.04	93.2617	35.614	241.18
8.041	93.7195	35.9497	239.41
8.042	93.0176	36.2244	242.676
8.043	92.8955	35.3699	239.288
8.044	93.5974	35.2783	239.899
8.045	93.1702	35.8887	240.997
8.046	93.3838	36.8652	236.786
8.047	93.4448	36.8652	239.288
8.048	94.0247	35.7666	237.915
8.049	95.5505	35.9497	236.053
8.05	95.0623	36.8042	239.319
8.051	94.7571	36.5906	235.718
8.052	96.0083	36.5906	237.061
8.053	95.3674	36.5601	237.915
8.054	95.1843	37.1094	234.619
8.055	95.0012	37.8113	237.244
8.056	95.0317	36.8652	236.45
8.057	96.3135	36.9873	235.229
8.058	96.7712	37.7197	238.953
8.059	96.8933	37.6587	235.962
8.06	98.5107	37.9028	238.861
8.061	98.7244	38.2385	240.448
8.062	99.3042	38.1775	237.061
8.063	98.8464	38.3606	240.723
8.064	98.938	37.7197	239.014
8.065	100.098	38.4216	237.793
8.066	99.7009	39.917	241.119
8.067	99.3042	40.1306	237.03
8.068	100.83	39.4287	238.617
8.069	101.074	39.2761	240.204
8.07	101.776	40.1306	237.396
8.071	101.685	41.2598	240.723
8.072	102.264	40.4663	238.953
8.073	104.065	40.1001	238.281
8.074	103.729	40.9851	241.547
8.075	102.966	41.6565	238.098
8.076	103.027	41.748	240.051
8.077	101.929	41.7175	240.631
8.078	102.753	41.8091	237.823
8.079	102.234	41.9312	241.699
8.08	102.539	41.1682	240.265
8.081	105.133	41.1987	240.784
8.082	105.408	41.9922	243.988
8.083	105.865	42.7551	240.601
8.084	105.621	42.7246	242.584
8.085	104.98	41.9922	242.645
8.086	105.133	42.2058	240.417
8.087	104.279	43.396	243.835
8.088	103.851	43.1519	241.241
8.089	105.133	42.7246	241.577
8.09	106.018	42.9688	244.263
8.091	106.262	43.7012	240.845
8.092	107.3	44.2505	243.652
8.093	107.269	43.3044	243.286
8.094	107.849	42.9993	241.211
8.095	106.934	43.4265	244.293
8.096	106.476	43.335	241.211
8.097	107.483	43.6401	241.486
8.098	106.934	43.7622	243.561
8.099	106.689	44.342	240.082
8.1	107.178	43.9148	242.798
8.101	107.452	42.6331	242.432
8.102	108.917	43.0603	240.692
8.103	109.009	44.0674	244.232
8.104	109.406	43.396	240.906
8.105	110.016	43.0603	241.699
8.106	109.711	42.9688	243.561
8.107	109.039	43.8843	239.532
8.108	109.161	44.4946	242.279
8.109	108.521	43.5791	240.875
8.11	109.894	42.9993	238.922
8.111	109.924	44.0369	242.981
8.112	110.687	44.1895	239.319
8.113	111.969	43.8843	239.96
8.114	111.908	44.22	242.34
8.115	112.579	44.6472	238.159
8.116	112.244	44.5862	241.486
8.117	112	43.7317	240.051
8.118	112.976	44.1895	238.77
8.119	112.152	45.0439	241.791
8.12	111.603	45.4407	238.464
8.121	112.457	45.5017	240.265
8.122	112.091	44.3726	241.669
8.123	112.366	44.6167	238.983
8.124	112.854	45.4712	243.317
8.125	113.159	45.0745	241.882
8.126	114.319	45.0745	241.699
8.127	113.983	45.8069	244.507
8.128	113.922	46.1121	241.058
8.129	114.624	46.5088	243.042
8.13	114.075	45.9595	243.347
8.131	114.563	46.5698	240.234
8.132	114.258	47.0581	243.866
8.133	114.746	46.4478	241.516
8.134	116.18	46.6003	241.913
8.135	116.028	47.4548	245.239
8.136	115.692	48.0042	241.333
8.137	115.906	48.2788	243.713
8.138	115.875	47.1802	244.293
8.139	116.76	47.6074	241.913
8.14	116.302	48.584	245.178
8.141	116.15	48.0042	242.645
8.142	118.042	47.7905	243.042
8.143	118.225	48.4009	246.002
8.144	117.981	48.5535	243.011
8.145	118.591	48.6755	245.728
8.146	118.53	48.1262	246.002
8.147	119.232	48.5229	243.134
8.148	119.171	48.645	246.735
8.149	118.896	47.9431	244.293
8.15	120.453	47.9431	244.324
8.151	120.422	49.0723	246.826
8.152	120.636	49.2859	243.5
8.153	120.605	49.1028	245.85
8.154	120.27	48.2178	245.544
8.155	121.124	48.2483	243.591
8.156	120.575	49.1333	247.07
8.157	120.88	49.0112	243.835
8.158	122.253	48.7671	244.324
8.159	122.253	48.645	246.124
8.16	122.406	48.7976	243.011
8.161	122.009	49.6521	245.544
8.162	120.941	48.8892	244.232
8.163	120.85	48.2483	243.134
8.164	120.056	48.7061	246.246
8.165	119.537	48.5229	243.164
8.166	120.514	48.4619	244.598
8.167	120.239	48.4314	246.613
8.168	120.697	48.584	243.164
8.169	121.155	49.1333	246.582
8.17	121.002	48.2178	245.239
8.171	121.979	47.9126	244.11
8.172	120.544	49.0112	247.284
8.173	119.843	49.0112	244.049
8.174	120.697	49.0112	245.422
8.175	120.728	48.6755	246.582
8.176	120.636	49.2554	243.011
8.177	121.094	49.8962	246.033
8.178	121.429	49.1943	244.812
8.179	122.62	48.7061	243.835
8.18	122.681	49.0112	247.345
8.181	121.918	49.7437	243.988
8.182	122.223	49.6216	245.392
8.183	121.887	49.4385	246.216
8.184	121.918	49.6216	243.195
8.185	120.758	50.2014	246.185
8.186	121.124	48.7976	244.476
8.187	122.498	49.0723	244.446
8.188	122.925	49.8962	247.711
8.189	122.62	49.4995	243.988
8.19	123.138	48.9807	246.704
8.191	122.864	48.4619	247.864
8.192	123.169	48.8586	244.537
8.193	122.742	50.1709	247.65
8.194	121.796	48.9197	245.392
8.195	122.498	48.3093	244.476
8.196	122.131	48.8281	248.016
8.197	122.284	49.4385	243.866
8.198	122.62	49.3469	245.758
8.199	121.826	48.1262	246.307
8.2	121.704	47.5769	243.866
8.201	120.636	48.0347	247.375
8.202	120.27	47.6379	244.873
8.203	119.781	47.3938	244.293
8.204	118.744	47.2717	246.948
8.205	117.645	47.7295	243.042
8.206	117.126	47.7905	245.941
8.207	116.516	46.9666	245.667
8.208	116.608	46.3562	244.507
8.209	116.089	47.1191	248.932
8.21	116.211	46.7834	247.345
8.211	117.188	46.9055	248.901
8.212	117.371	46.3257	250.732
8.213	116.791	47.1191	247.559
8.214	115.936	48.0652	251.007
8.215	115.814	46.814	250.244
8.216	116.272	46.2341	248.474
8.217	114.99	47.5464	251.587
8.218	114.136	47.3633	247.65
8.219	115.692	46.7834	249.176
8.22	114.929	46.7834	250.732
8.221	114.838	47.0886	247.162
8.222	114.014	47.2412	249.542
8.223	113.373	45.9595	248.077
8.224	113.556	46.051	246.857
8.225	112.366	46.5088	249.756
8.226	111.359	46.2341	245.941
8.227	111.481	45.99	247.65
8.228	111.145	45.8069	249.573
8.229	111.176	46.051	246.49
8.23	111.633	46.1426	250.336
8.231	111.298	45.4102	248.383
8.232	112.762	44.7998	247.589
8.233	111.694	45.3186	250.58
8.234	111.267	44.9219	247.253
8.235	111.176	45.0134	248.932
8.236	110.046	45.2881	249.664
8.237	110.016	45.4407	246.002
8.238	109.589	45.5017	248.901
8.239	109.009	44.0979	246.613
8.24	109.863	44.1284	245.544
8.241	109.375	44.8608	248.566
8.242	108.246	44.7083	244.568
8.243	107.788	44.22	246.552
8.244	106.812	43.5181	247.009
8.245	106.903	43.8538	244.385
8.246	105.652	44.1895	246.948
8.247	105.164	43.5791	245.148
8.248	106.171	43.3044	244.934
8.249	106.14	43.2434	248.23
8.25	105.103	43.2129	245.483
8.251	105.286	43.0908	248.962
8.252	104.919	42.9077	248.962
8.253	104.828	43.5791	246.735
8.254	104.004	43.8843	250.122
8.255	103.729	42.8162	247.498
8.256	104.767	42.3889	248.138
8.257	104.858	43.4875	250.641
8.258	104.248	44.1589	246.948
8.259	103.729	43.9758	249.176
8.26	103.088	43.0298	248.566
8.261	103.516	43.396	246.796
8.262	102.814	44.2505	250.427
8.263	102.264	44.0674	246.887
8.264	103.882	43.5791	247.65
8.265	104.523	43.0908	250
8.266	104.248	43.9758	246.521
8.267	104.248	44.7693	249.207
8.268	103.516	44.0674	248.718
8.269	103.577	44.0063	247.345
8.27	102.692	44.4336	250.61
8.271	102.539	44.22	248.047
8.272	103.943	44.0063	249.268
8.273	104.523	44.1895	251.709
8.274	104.889	44.7998	247.894
8.275	105.621	45.4102	250.916
8.276	105.896	44.3726	249.878
8.277	106.72	44.3726	247.894
8.278	105.804	45.4407	251.038
8.279	105.225	45.4407	248.474
8.28	106.079	45.8069	248.444
8.281	105.927	45.7153	250.305
8.282	106.598	46.3257	246.338
8.283	107.697	46.2036	249.542
8.284	108.185	45.7764	248.413
8.285	110.229	45.8984	247.009
8.286	110.168	46.2036	249.939
8.287	109.375	46.5088	246.521
8.288	109.68	46.7529	247.925
8.289	108.948	46.2341	249.359
8.29	108.765	46.7529	246.002
8.291	108.856	47.2412	249.176
8.292	108.765	47.0276	246.948
8.293	110.016	46.2952	247.009
8.294	110.413	46.3562	250.549
8.295	110.413	46.8445	247.498
8.296	111.481	47.6074	249.786
8.297	111.206	47.3328	250.183
8.298	111.359	47.6379	247.162
8.299	110.626	48.4619	251.16
8.3	109.924	47.5159	248.077
8.301	111.816	47.4854	248.322
8.302	111.053	48.4314	250.916
8.303	111.633	49.1028	247.62
8.304	112.64	49.2249	250.275
8.305	113.434	48.7366	250.061
8.306	113.983	49.2859	247.803
8.307	113.495	49.9573	251.007
8.308	113.098	48.8586	248.26
8.309	114.105	49.0723	249.054
8.31	113.831	49.6216	251.526
8.311	113.403	50.354	247.803
8.312	113.647	50.5981	250.305
8.313	113.342	49.8047	250.824
8.314	114.777	49.8352	248.688
8.315	115.112	50.8118	252.38
8.316	115.326	50.3235	249.115
8.317	116.852	49.9268	249.878
8.318	116.638	49.8962	252.258
8.319	116.547	50.6592	248.718
8.32	116.15	51.2695	251.526
8.321	115.967	50.9338	250.824
8.322	116.669	50.7813	248.077
8.323	116.333	51.3306	251.892
8.324	116.882	51.1475	248.383
8.325	118.988	51.0864	249.023
8.326	119.354	51.3611	250.793
8.327	119.537	52.0325	247.589
8.328	118.988	52.1545	250.793
8.329	118.744	51.0559	249.939
8.33	118.896	50.9033	248.291
8.331	118.073	52.002	251.77
8.332	117.096	51.7883	248.474
8.333	117.554	51.7578	249.512
8.334	117.92	51.5442	251.251
8.335	118.652	51.7883	247.955
8.336	119.019	52.2766	251.556
8.337	119.141	51.3916	249.847
8.338	119.476	50.9949	249.237
8.339	118.683	51.3916	252.655
8.34	117.798	51.2695	249.451
8.341	117.92	51.7578	251.16
8.342	117.645	51.5747	252.136
8.343	118.103	52.3987	248.81
8.344	118.286	52.6428	252.014
8.345	118.042	51.7273	249.481
8.346	119.385	51.6357	249.207
8.347	118.622	52.1545	252.594
8.348	118.073	52.0935	249.207
8.349	118.134	51.7273	251.343
8.35	117.859	51.3916	251.984
8.351	117.645	51.7578	248.627
8.352	117.462	52.6123	251.984
8.353	116.73	52.3376	249.115
8.354	117.767	51.7578	248.444
8.355	117.676	51.9409	251.587
8.356	117.767	51.8799	248.199
8.357	118.347	51.6052	250.824
8.358	117.981	51.3916	252.258
8.359	118.591	51.8799	249.786
8.36	118.042	52.4292	252.655
8.361	118.164	51.7883	250.305
8.362	118.713	51.9409	249.695
8.363	118.5	52.6733	252.289
8.364	118.195	52.7344	248.352
8.365	118.835	52.4292	250.061
8.366	118.866	52.002	251.587
8.367	119.507	51.9104	248.383
8.368	119.019	52.4597	252.014
8.369	118.744	52.002	250.031
8.37	119.385	52.002	249.329
8.371	118.378	52.3376	251.068
8.372	117.859	52.5208	247.284
8.373	118.042	52.6428	249.084
8.374	117.432	51.8799	248.413
8.375	117.859	51.8799	245.728
8.376	116.913	52.063	249.725
8.377	116.425	51.7273	247.742
8.378	117.615	51.178	249.084
8.379	117.004	51.3	251.404
8.38	116.73	51.8799	248.596
8.381	116.089	52.3376	251.251
8.382	116.211	51.3	250.061
8.383	117.065	51.6663	247.864
8.384	116.577	52.6123	251.434
8.385	115.967	52.2156	247.986
8.386	117.31	51.5137	249.329
8.387	117.34	51.6663	251.923
8.388	117.126	52.6733	248.566
8.389	116.425	52.948	251.373
8.39	115.845	52.002	250.061
8.391	116.364	52.002	248.199
8.392	115.143	52.3376	251.19
8.393	114.197	51.8188	247.742
8.394	114.594	51.8799	249.542
8.395	114.349	51.8188	251.129
8.396	113.922	52.2461	248.23
8.397	113.159	52.7649	251.495
8.398	112.213	51.4832	250.336
8.399	112.793	50.9033	249.298
8.4	111.542	51.239	253.143
8.401	110.077	50.6897	249.207
8.402	110.046	50.0793	250.58
8.403	109.039	49.7131	251.556
8.404	108.063	49.8657	248.047
8.405	106.171	49.408	250.977
8.406	103.424	47.1191	248.779
8.407	100.647	44.8303	246.002
8.408	97.0154	43.8843	248.199
8.409	94.0857	43.396	243.378
8.41	93.4753	43.0908	243.256
8.411	92.7734	42.7551	242.92
8.412	91.8274	41.7175	238.495
8.413	91.0034	41.9006	240.814
8.414	90.21	42.1143	240.509
8.415	91.0034	41.8701	241.73
8.416	90.4236	41.6565	245.575
8.417	90.1794	41.0767	245.087
8.418	90.8508	41.0461	248.26
8.419	91.217	40.7104	249.756
8.42	92.6819	41.5344	249.451
8.421	92.6208	42.7551	252.502
8.422	92.7734	42.5415	250.61
8.423	94.2688	42.5415	250.275
8.424	94.4214	42.9688	251.77
8.425	93.9026	43.8843	249.115
8.426	93.7195	44.1589	251.282
8.427	93.3228	43.0603	252.014
8.428	93.4753	43.396	250.793
8.429	93.1396	44.0063	254.456
8.43	92.8345	43.5181	251.221
8.431	94.3298	43.8232	251.923
8.432	94.8181	43.9758	254.181
8.433	95.3674	44.3115	250.183
8.434	95.5505	44.4641	252.075
8.435	95.0012	44.0369	250.458
8.436	95.0317	44.0674	248.016
8.437	93.9636	44.7083	250.61
8.438	92.5903	44.4336	247.528
8.439	93.1091	44.0369	248.322
8.44	93.0176	43.1824	250.519
8.441	93.4143	43.4265	247.711
8.442	94.3298	44.4336	250.183
8.443	94.7571	44.0369	249.115
8.444	94.7876	44.3115	246.155
8.445	93.5974	44.3726	248.718
8.446	92.2852	43.9148	245.544
8.447	92.4988	43.8232	245.422
8.448	92.5293	44.22	247.772
8.449	92.865	44.4336	243.866
8.45	93.1091	44.9219	245.941
8.451	94.2688	44.7998	246.124
8.452	96.1609	44.22	244.324
8.453	95.8557	45.2271	248.199
8.454	95.2454	45.2576	245.056
8.455	96.2524	45.3186	246.368
8.456	96.0388	45.0439	247.955
8.457	96.6797	45.929	244.385
8.458	96.6797	47.1497	246.979
8.459	96.6797	47.0581	244.751
8.46	97.6257	46.7529	244.385
8.461	97.7173	46.1731	248.047
8.462	97.6563	45.6543	245.789
8.463	98.6938	46.051	248.413
8.464	99.0906	46.6003	250.427
8.465	99.5483	48.0347	247.467
8.466	99.762	48.4009	251.251
8.467	99.8535	47.2412	249.481
8.468	101.593	47.3938	249.268
8.469	101.379	48.0042	253.082
8.47	101.196	47.9126	248.932
8.471	101.959	48.1567	251.526
8.472	101.563	47.9431	252.289
8.473	102.356	48.3704	249.573
8.474	102.539	49.7131	253.021
8.475	102.631	49.3774	250.305
8.476	103.577	48.7366	249.207
8.477	103.516	48.4924	251.678
8.478	103.485	48.4009	247.803
8.479	103.76	49.1638	249.695
8.48	103.21	49.3774	249.298
8.481	103.424	49.3164	246.887
8.482	102.539	49.6216	250.366
8.483	102.112	49.0723	248.505
8.484	103.577	48.8281	248.932
8.485	103.027	49.408	251.678
8.486	103.302	49.6216	248.23
8.487	103.546	49.5605	250.458
8.488	103.668	49.3774	250.793
8.489	104.675	49.6521	248.81
8.49	103.882	50.1099	252.319
8.491	103.21	49.9878	249.756
8.492	103.912	50.0183	250.61
8.493	104.095	50.0183	253.021
8.494	104.065	50.3845	249.329
8.495	104.614	51.0254	251.343
8.496	105.133	50.8423	250.641
8.497	107.819	50.5676	248.566
8.498	107.361	50.7507	251.373
8.499	106.659	50.7202	248.138
8.5	107.33	50.7202	249.115
8.501	106.354	50.6592	251.19
8.502	106.201	50.9644	247.986
8.503	105.56	51.6052	250.61
8.504	105.835	50.7202	249.725
8.505	107.941	50.7202	248.688
8.506	108.795	51.5137	251.801
8.507	108.612	51.3611	248.84
8.508	109.619	50.6287	251.007
8.509	109.436	50.6287	253.082
8.51	109.406	51.3611	250.183
8.511	107.88	52.5818	253.174
8.512	107.3	52.124	251.465
8.513	108.673	51.6052	249.695
8.514	109.07	52.0325	252.136
8.515	109.985	52.7039	248.749
8.516	111.603	52.8259	250.153
8.517	112.549	52.0325	251.007
8.518	113.373	52.3987	248.199
8.519	112.305	53.1311	251.862
8.52	110.901	53.2532	249.847
8.521	110.992	52.8259	249.084
8.522	110.291	53.009	251.587
8.523	109.436	53.5889	248.138
8.524	110.992	53.4668	249.878
8.525	112.671	52.4292	250.854
8.526	113.892	53.1006	248.749
8.527	114.349	54.2297	251.953
8.528	113.495	53.6499	250.336
8.529	113.708	52.8564	250.031
8.53	112.579	53.4058	253.021
8.531	111.359	53.6804	249.878
8.532	111.786	53.833	251.099
8.533	113.19	53.4973	251.221
8.534	114.96	54.0161	248.566
8.535	115.021	55.0842	251.373
8.536	114.99	55.0537	249.207
8.537	116.394	54.6875	248.901
8.538	116.18	54.7485	252.045
8.539	115.295	54.3823	249.146
8.54	114.594	54.5959	250.549
8.541	114.258	54.1687	250.519
8.542	115.906	54.7791	247.833
8.543	115.662	55.7251	250.702
8.544	113.983	54.9316	248.26
8.545	114.319	54.8706	249.237
8.546	113.983	54.1077	251.617
8.547	113.617	53.7109	249.359
8.548	113.739	53.4973	252.686
8.549	113.464	53.1616	252.38
8.55	115.082	53.6499	250.641
8.551	114.502	54.1992	253.54
8.552	113.434	53.2837	250.366
8.553	113.068	52.6428	250.977
8.554	112.183	52.2156	252.93
8.555	111.084	52.4597	249.329
8.556	109.772	52.8564	252.014
8.557	109.009	51.6663	250.427
8.558	110.474	51.6052	248.779
8.559	110.077	51.3611	252.228
8.56	108.917	50.5981	249.054
8.561	108.032	50.5981	250.397
8.562	106.659	49.7437	251.404
8.563	105.133	49.3469	248.352
8.564	103.21	49.7437	251.099
8.565	102.051	49.0112	249.268
8.566	102.783	48.7366	247.864
8.567	102.203	48.7671	250.793
8.568	101.074	47.6074	248.474
8.569	101.685	47.2717	250.336
8.57	101.99	46.6309	251.831
8.571	101.563	47.2717	249.603
8.572	100.25	47.8821	252.38
8.573	99.2737	46.936	250.824
8.574	99.9146	46.7529	250.183
8.575	100.159	47.4854	253.143
8.576	99.5178	47.3022	249.939
8.577	99.7009	46.936	251.19
8.578	99.9451	46.2036	252.441
8.579	100.159	46.6309	250.244
8.58	98.877	47.3328	252.716
8.581	98.2361	46.936	250.793
8.582	99.2737	45.6543	250.732
8.583	98.175	46.1121	252.533
8.584	97.2595	46.5698	249.725
8.585	96.7712	46.7529	251.038
8.586	96.9849	45.7458	251.373
8.587	97.5952	45.7458	250
8.588	97.1985	46.4478	253.265
8.589	96.8628	45.7153	251.16
8.59	97.8699	45.3186	251.404
8.591	98.7854	45.5627	254.181
8.592	97.7783	45.4407	250.854
8.593	97.5952	45.1355	253.143
8.594	96.9238	44.7083	253.235
8.595	97.7173	45.1355	251.007
8.596	96.8628	46.4783	252.838
8.597	95.9473	46.0205	250.458
8.598	96.4661	45.4407	250.458
8.599	96.405	45.4712	252.472
8.6	96.6187	45.3796	249.664
8.601	96.4966	45.5322	251.862
8.602	96.8323	45.0745	251.556
8.603	98.114	44.9829	249.573
8.604	97.0154	45.5933	251.953
8.605	95.5811	45.5627	248.901
8.606	95.4285	45.8069	249.146
8.607	95.4285	45.5933	250.366
8.608	95.0623	46.051	247.467
8.609	95.0317	46.1731	249.634
8.61	95.1233	45.3186	249.268
8.611	96.5576	45.1355	248.474
8.612	96.8018	45.8069	251.984
8.613	96.6187	45.3186	249.969
8.614	96.8018	45.3796	250.977
8.615	95.7031	45.5933	252.686
8.616	95.2148	45.8984	249.176
8.617	95.3064	46.6614	251.556
8.618	95.0623	46.2341	250.336
8.619	96.7407	45.8069	248.199
8.62	96.4661	46.3867	250.946
8.621	96.2219	45.8374	248.505
8.622	96.6187	45.0439	249.481
8.623	96.3135	44.6777	251.587
8.624	96.3745	44.9829	248.016
8.625	95.5505	45.7458	249.725
8.626	94.2993	44.9524	247.498
8.627	94.4824	44.4946	244.995
8.628	93.9331	44.342	247.253
8.629	92.926	43.7622	243.896
8.63	92.7124	43.2129	245.3
8.631	91.9189	42.2974	246.979
8.632	91.8274	42.7246	245.178
8.633	91.0645	43.1519	247.742
8.634	90.4236	42.2363	246.765
8.635	91.4001	41.3513	245.819
8.636	90.5457	41.748	247.864
8.637	88.9893	41.1682	244.446
8.638	88.1348	40.8325	245.819
8.639	87.5244	40.1001	246.735
8.64	87.616	39.9475	243.927
8.641	86.3342	40.802	246.277
8.642	83.9233	40.1611	244.141
8.643	83.4656	39.093	242.981
8.644	81.8787	38.2385	244.873
8.645	80.8716	37.7197	242.157
8.646	79.9255	37.1704	242.462
8.647	78.9185	36.0107	242.615
8.648	78.3691	36.2244	240.417
8.649	76.8127	37.1704	241.882
8.65	74.9207	36.7432	240.356
8.651	74.4934	35.7056	239.868
8.652	73.6389	34.8816	242.31
8.653	71.9604	34.5459	240.967
8.654	72.6929	34.8206	242.31
8.655	72.9675	34.5154	243.835
8.656	74.8596	34.8816	242.096
8.657	74.4934	35.4309	244.324
8.658	73.4558	35.0037	243.256
8.659	73.6694	34.8511	243.469
8.66	73.2117	35.4309	245.667
8.661	72.7539	35.8582	243.042
8.662	72.8455	36.1023	244.202
8.663	73.2117	34.9426	244.324
8.664	74.5544	35.2173	242.676
8.665	74.9817	36.8042	244.843
8.666	74.9512	36.8347	242.523
8.667	75.3479	35.7361	242.462
8.668	74.7375	34.8206	244.415
8.669	74.0662	35.2173	241.455
8.67	73.3337	36.6821	242.889
8.671	72.8149	36.0413	241.333
8.672	73.5168	35.7666	240.143
8.673	73.0896	35.614	242.92
8.674	73.3032	35.1868	240.143
8.675	74.5544	35.1563	241.394
8.676	74.4324	35.0647	242.615
8.677	74.1272	35.1257	240.082
8.678	73.3032	35.614	242.279
8.679	73.7305	34.6375	240.814
8.68	75.3174	34.8816	239.563
8.681	74.2493	35.7666	241.028
8.682	73.2422	35.5225	237.823
8.683	73.7305	35.2173	239.288
8.684	74.1882	34.7595	240.326
8.685	75.0732	35.3088	237.183
8.686	75.3174	36.2244	239.075
8.687	75.1648	35.6445	238.007
8.688	76.355	35.8276	237.03
8.689	76.0193	35.9802	239.471
8.69	75.2258	35.675	236.053
8.691	75.2563	36.2244	237.946
8.692	74.5544	36.499	238.892
8.693	75.592	36.7126	236.359
8.694	75.6531	36.8652	238.892
8.695	75.8667	36.6516	237.671
8.696	77.6672	36.8652	237.579
8.697	77.7893	37.4756	240.448
8.698	77.7588	37.0178	237.885
8.699	77.8809	37.384	239.41
8.7	77.9114	37.2314	240.509
8.701	77.8198	37.7197	237.854
8.702	77.5146	39.1235	241.241
8.703	77.24	38.2996	239.532
8.704	78.6133	38.2385	238.342
8.705	79.4067	38.9099	240.814
8.706	79.2236	39.4287	238.007
8.707	80.1086	39.3372	239.716
8.708	79.4067	38.7268	240.234
8.709	80.4443	38.7573	239.014
8.71	79.7729	39.3372	241.73
8.711	78.6133	39.7339	239.868
8.712	79.1626	39.093	239.258
8.713	79.4373	39.2456	241.76
8.714	78.9185	39.7949	238.556
8.715	79.2542	40.4663	240.601
8.716	79.4373	39.3066	240.173
8.717	80.5664	39.1846	238.678
8.718	80.3223	39.6118	242.065
8.719	79.2542	39.1235	239.075
8.72	80.0476	39.1541	239.471
8.721	80.0781	38.8184	242.004
8.722	79.5593	38.2996	238.495
8.723	79.2847	39.1235	241.18
8.724	79.1321	39.1235	240.204
8.725	81.4819	39.4287	238.098
8.726	80.8411	40.3442	240.631
8.727	80.2917	39.7949	237.457
8.728	80.8411	39.3066	238.586
8.729	80.5969	39.1846	240.509
8.73	81.5735	39.2151	237.335
8.731	81.1462	39.9475	239.716
8.732	80.8411	38.6963	239.197
8.733	81.9397	39.1541	238.403
8.734	81.7566	40.3748	241.058
8.735	80.719	40.6189	237.488
8.736	81.0242	40.1917	238.617
8.737	81.2073	39.7339	240.082
8.738	81.9397	39.5508	237.885
8.739	82.0007	40.5884	240.936
8.74	82.0313	39.7644	239.99
8.741	83.252	39.6423	239.227
8.742	83.1909	40.3137	242.401
8.743	82.6416	40.6189	239.532
8.744	83.0078	40.863	240.143
8.745	82.3364	40.3748	241.18
8.746	82.489	40.6799	238.251
8.747	83.0078	41.5649	240.875
8.748	82.9163	41.1987	239.288
8.749	85.022	41.0461	238.495
8.75	85.144	41.1682	241.669
8.751	84.7168	41.4734	238.892
8.752	84.5642	41.2598	241.302
8.753	83.4961	41.1682	241.425
8.754	83.7708	41.6565	238.586
8.755	83.2214	42.6636	240.448
8.756	83.0383	41.9006	237.793
8.757	84.1064	41.4124	237.61
8.758	84.5947	41.4124	240.54
8.759	84.5337	41.2292	236.633
8.76	85.022	41.2598	240.021
8.761	85.0525	40.9241	240.021
8.762	85.5103	40.8936	238.464
8.763	84.5032	41.8396	241.241
8.764	83.374	41.8396	237.61
8.765	84.1675	41.5649	237.732
8.766	84.8389	41.7175	239.99
8.767	84.8694	41.6565	236.206
8.768	85.144	42.2363	238.953
8.769	86.1206	41.6565	238.8
8.77	87.6465	41.9617	237.061
8.771	87.1277	42.9993	240.601
8.772	86.1511	42.9382	237.976
8.773	86.4868	42.511	237.915
8.774	85.9985	42.2974	239.655
8.775	85.3577	42.572	236.389
8.776	85.3271	43.457	238.861
8.777	85.968	43.4875	238.281
8.778	87.3108	43.7012	236.969
8.779	87.4329	44.0979	239.99
8.78	87.0056	43.5791	238.434
8.781	87.677	43.7622	239.471
8.782	87.2803	43.8843	241.669
8.783	86.7615	44.2505	238.739
8.784	86.7004	44.3726	241.089
8.785	86.6089	43.6096	240.906
8.786	88.6536	44.1284	239.594
8.787	88.7451	45.8984	243.042
8.788	88.6536	46.2036	239.807
8.789	89.2944	45.2881	240.509
8.79	89.3555	44.9524	242.859
8.791	90.0879	45.3796	240.356
8.792	89.9048	46.1426	242.828
8.793	89.5081	45.8374	241.76
8.794	90.8508	45.7153	240.753
8.795	90.8203	46.3562	242.889
8.796	89.9963	46.5393	239.96
8.797	90.5151	46.2952	240.845
8.798	89.8438	46.3562	242.126
8.799	90.4236	46.6003	239.624
8.8	90.4541	46.6614	242.004
8.801	90.271	45.7153	241.241
8.802	91.6443	45.8374	241.028
8.803	91.8579	46.5088	243.317
8.804	91.7358	46.7834	240.753
8.805	91.8884	46.3562	242.462
8.806	91.8884	45.929	242.737
8.807	92.865	45.8984	240.265
8.808	92.2852	47.2107	243.011
8.809	92.4377	46.9971	240.631
8.81	93.7195	46.936	240.356
8.811	93.7195	47.1191	242.554
8.812	93.5059	47.2412	239.105
8.813	93.8721	47.2717	241.058
8.814	93.7805	46.7834	241.364
8.815	94.7266	47.2717	239.044
8.816	94.635	48.4009	241.486
8.817	94.3298	48.1262	239.136
8.818	95.4895	48.1567	238.983
8.819	95.2148	48.1873	241.333
8.82	94.4214	48.4924	238.892
8.821	94.2993	49.1028	240.784
8.822	94.1467	48.1567	241.333
8.823	95.6726	48.1262	239.929
8.824	96.3745	49.2554	243.317
8.825	96.0999	49.5605	240.814
8.826	97.1375	49.6216	241.119
8.827	96.9849	49.4995	243.347
8.828	96.6797	49.5605	240.906
8.829	96.3745	49.9573	243.652
8.83	96.405	49.8352	243.713
8.831	97.9004	50.0488	241.882
8.832	97.8699	51.178	244.812
8.833	97.7173	51.3611	242.31
8.834	98.7244	51.4221	242.462
8.835	99.1821	51.2695	244.72
8.836	99.4873	51.3916	241.486
8.837	98.6938	51.7273	243.866
8.838	98.6633	51.178	243.805
8.839	99.6094	51.3611	242.462
8.84	99.6399	52.7344	245.605
8.841	98.6328	52.948	242.615
8.842	98.9075	52.7344	243.652
8.843	98.9685	51.6968	245.361
8.844	100.067	51.7273	243.347
8.845	100.525	52.8259	246.002
8.846	100.769	52.5818	244.537
8.847	101.715	52.2461	243.835
8.848	101.776	52.5818	246.918
8.849	101.105	52.3987	244.263
8.85	101.593	52.5818	245.636
8.851	101.288	52.9785	246.185
8.852	101.898	52.7344	243.195
8.853	101.41	53.2227	245.605
8.854	101.471	53.0396	244.019
8.855	103.821	53.2837	243.103
8.856	104.065	53.4973	245.819
8.857	103.577	53.3752	243.134
8.858	103.455	53.4058	244.995
8.859	103.21	52.8259	246.033
8.86	102.905	53.1311	243.042
8.861	102.325	54.0771	245.941
8.862	101.807	54.0466	244.049
8.863	103.302	53.5889	243.439
8.864	103.455	53.6804	246.307
8.865	103.577	53.3447	243.256
8.866	103.882	53.1616	245.056
8.867	103.546	53.1616	246.979
8.868	103.851	53.1616	244.507
8.869	103.088	53.7109	247.284
8.87	102.386	53.0701	245.27
8.871	102.905	53.0396	244.873
8.872	102.936	54.0466	247.314
8.873	102.203	53.8635	244.11
8.874	102.325	53.5278	245.514
8.875	101.868	53.2532	246.46
8.876	103.058	53.1006	244.293
8.877	102.814	53.5889	247.803
8.878	101.837	53.4363	246.216
8.879	102.325	53.5278	245.331
8.88	101.624	53.0701	247.223
8.881	100.677	52.5208	243.988
8.882	100.22	52.6428	245.789
8.883	99.2737	52.5513	245.087
8.884	99.7925	52.063	243.134
8.885	98.5413	51.4221	245.789
8.886	97.4121	50.4456	243.835
8.887	98.3582	50.5066	244.568
8.888	98.5413	50.5371	246.246
8.889	98.114	50.3235	243.225
8.89	97.29	50.3845	245.483
8.891	97.5342	49.5605	244.568
8.892	98.9075	49.1638	243.103
8.893	98.6938	49.9573	246.674
8.894	97.9309	49.8962	243.408
8.895	98.5718	49.7437	244.507
8.896	98.3887	49.4385	246.155
8.897	99.1211	49.6216	244.019
8.898	99.2432	50.2014	245.789
8.899	99.5483	49.6216	244.934
8.9	100.739	49.6216	243.622
8.901	100.739	49.6826	246.094
8.902	99.7314	49.4385	243.225
8.903	99.8535	49.7742	244.019
8.904	99.8535	49.6826	245.087
8.905	99.7925	49.9573	242.493
8.906	99.6399	50.415	244.72
8.907	99.884	49.2249	243.896
8.908	100.83	48.645	243.469
8.909	100.8	49.408	246.643
8.91	100.159	49.8047	243.896
8.911	100.983	49.9573	245.361
8.912	100.922	49.1943	246.246
8.913	101.044	49.408	243.622
8.914	100.555	50.2625	246.765
8.915	100.067	50.354	245.331
8.916	101.593	50.415	244.507
8.917	101.593	50.7813	247.284
8.918	101.196	50.3845	244.11
8.919	101.563	50.354	245.819
8.92	101.746	50.1404	246.979
8.921	103.088	50.5066	244.293
8.922	102.264	51.3916	247.162
8.923	101.532	51.2695	245.148
8.924	102.6	51.239	244.781
8.925	102.478	51.3306	247.162
8.926	101.654	51.7578	243.835
8.927	101.44	51.9409	246.124
8.928	100.983	51.1475	246.277
8.929	103.149	50.293	244.629
8.93	104.187	51.5137	248.84
8.931	103.607	51.9409	246.185
8.932	104.919	52.3376	246.185
8.933	104.889	51.9409	248.749
8.934	104.492	51.3916	245.758
8.935	103.607	51.6357	248.383
8.936	103.821	51.5137	247.833
8.937	105.103	52.124	245.483
8.938	105.255	53.0701	248.749
8.939	105.53	52.7954	245.667
8.94	106.781	52.5513	245.972
8.941	107.574	52.7039	248.596
8.942	107.452	52.948	244.781
8.943	107.33	52.8259	247.162
8.944	107.117	52.1545	246.674
8.945	108.124	52.2461	244.904
8.946	108.032	53.1921	248.444
8.947	107.117	53.9856	245.453
8.948	107.88	54.1077	246.033
8.949	108.002	53.4363	248.26
8.95	108.368	53.1921	245.728
8.951	108.887	53.5278	248.84
8.952	109.528	53.3447	248.871
8.953	110.138	53.7415	247.711
8.954	110.474	54.9316	250.977
8.955	110.321	54.5959	248.199
8.956	110.626	54.0466	248.871
8.957	110.413	54.9927	250.916
8.958	110.107	55.3284	247.101
8.959	109.863	55.481	250.031
8.96	109.589	55.2063	249.023
8.961	112.122	55.4199	248.199
8.962	112.213	55.8167	251.19
8.963	111.969	55.7251	249.359
8.964	112.366	56.0303	250.702
8.965	112.366	55.7861	252.106
8.966	112.732	55.7556	248.993
8.967	111.877	56.5796	251.434
8.968	111.176	56.1218	249.969
8.969	112.122	56.1218	248.505
8.97	111.664	55.8472	251.434
8.971	111.511	55.3589	248.657
8.972	111.694	55.0842	250.61
8.973	112	54.9927	251.587
8.974	113.129	54.8096	248.566
8.975	112.823	55.3284	251.587
8.976	112.274	55.1758	249.817
8.977	114.075	55.542	248.657
8.978	113.708	55.3894	250.671
8.979	112.549	54.5654	246.857
8.98	112.579	54.718	248.962
8.981	111.938	54.3518	249.176
8.982	113.373	53.9551	247.04
8.983	112.915	55.2063	250.305
8.984	112.946	54.7485	248.413
8.985	114.349	54.1382	248.138
8.986	114.685	53.7415	250.214
8.987	114.044	53.7109	246.704
8.988	112.549	54.1992	248.535
8.989	111.786	53.8025	247.864
8.99	111.816	53.5278	245.789
8.991	111.145	53.5278	248.932
8.992	109.985	52.5818	246.887
8.993	110.382	51.7273	247.467
8.994	109.222	51.0254	249.054
8.995	107.361	49.6216	245.483
8.996	104.797	48.4009	246.887
8.997	102.386	45.7153	244.232
8.998	100.25	44.4336	240.448
8.999	96.344	44.1589	241.394
9	93.1091	42.6331	236.725
9.001	90.5457	40.6189	233.765
9.002	88.8672	39.2761	234.253
9.003	87.2498	38.2996	230.469
9.004	86.2122	37.8113	232.33
9.005	86.3037	37.2314	233.398
9.006	87.4329	36.8347	232.483
9.007	87.5854	36.8347	236.572
9.008	86.5784	37.2314	237
9.009	87.738	37.5366	239.075
9.01	88.0737	37.7197	242.188
9.011	88.2263	38.2385	242.065
9.012	89.1418	38.8489	244.629
9.013	89.2944	38.2385	244.263
9.014	92.041	38.7573	244.324
9.015	93.4143	40.1001	247.681
9.016	93.2617	40.2222	244.965
9.017	93.811	40.741	246.155
9.018	93.5974	40.6189	247.925
9.019	93.6279	40.2222	244.873
9.02	93.0176	40.3442	248.322
9.021	93.1091	40.2832	246.368
9.022	95.2759	40.1917	245.697
9.023	95.5811	40.5884	248.199
9.024	96.283	40.6494	244.385
9.025	96.8933	40.6189	245.422
9.026	96.405	40.3137	245.758
9.027	96.6492	40.1306	242.035
9.028	95.7947	40.2832	243.988
9.029	94.7876	39.6423	241.272
9.03	95.3674	39.5508	240.356
9.031	95.52	39.6729	242.615
9.032	94.6655	39.7339	238.586
9.033	94.8792	40.1001	239.777
9.034	94.635	38.8489	239.838
9.035	94.8181	38.2996	237.213
9.036	94.7876	39.0625	239.288
9.037	93.9331	39.032	236.694
9.038	94.3298	38.8489	235.016
9.039	94.1467	38.9099	237.152
9.04	93.75	38.5437	233.215
9.041	94.3909	38.7268	235.016
9.042	94.0857	39.2151	236.237
9.043	94.6045	39.1846	233.643
9.044	94.4214	39.7644	237.274
9.045	94.7266	39.7644	235.809
9.046	96.9543	39.917	235.901
9.047	97.29	40.3748	239.197
9.048	96.8018	41.5039	235.931
9.049	96.9849	41.7175	238.19
9.05	97.1069	41.2292	238.739
9.051	98.877	41.8396	236.938
9.052	98.4192	43.4265	240.906
9.053	97.9919	44.0063	238.708
9.054	99.2126	43.2129	239.716
9.055	99.4873	42.2363	243.042
9.056	98.999	43.1519	240.936
9.057	99.7314	44.4336	244.324
9.058	100.525	44.3726	244.507
9.059	102.478	44.4641	242.676
9.06	102.722	45.2271	246.368
9.061	102.356	44.9829	243.53
9.062	103.271	44.8608	244.232
9.063	103.516	45.1355	246.552
9.064	103.882	45.3796	242.92
9.065	103.821	45.3491	245.544
9.066	104.126	44.5557	244.72
9.067	106.415	44.7998	243.256
9.068	107.544	45.5933	246.033
9.069	106.781	45.8374	242.523
9.07	106.842	46.051	242.432
9.071	107.269	45.1355	243.439
9.072	106.964	45.0134	239.899
9.073	107.056	45.7153	242.462
9.074	105.988	45.5627	240.601
9.075	107.361	45.2576	240.021
9.076	108.002	45.6848	243.164
9.077	107.88	45.8374	240.753
9.078	108.734	46.1426	242.004
9.079	108.398	45.4712	242.981
9.08	108.002	45.7153	241.119
9.081	107.483	45.8984	243.835
9.082	106.903	45.3186	242.249
9.083	108.124	45.7764	241.791
9.084	108.368	46.7224	244.69
9.085	108.032	47.0886	240.997
9.086	108.734	47.1802	242.615
9.087	108.673	46.4172	243.683
9.088	109.772	46.2952	240.723
9.089	109.009	47.2717	244.354
9.09	108.612	47.4854	242.34
9.091	110.504	46.8445	242.065
9.092	110.107	47.2717	244.904
9.093	109.65	48.2788	241.241
9.094	109.589	49.1028	243.439
9.095	109.161	48.2483	243.744
9.096	109.863	48.0347	241.913
9.097	109.436	48.7366	246.094
9.098	108.917	48.645	243.744
9.099	110.779	48.7976	244.904
9.1	111.42	49.1943	247.437
9.101	111.481	49.3469	244.69
9.102	110.901	49.469	247.559
9.103	111.237	48.8892	247.284
9.104	113.19	49.1028	245.239
9.105	113.251	50.2625	248.444
9.106	113.068	50.354	245.056
9.107	114.166	50.1709	245.422
9.108	114.838	50.1404	247.406
9.109	114.838	50.354	244.049
9.11	114.96	50.7507	246.826
9.111	115.631	49.7742	246.277
9.112	117.31	49.4995	244.08
9.113	117.645	50.1404	247.375
9.114	116.791	50.6287	243.256
9.115	117.462	50.5981	243.225
9.116	117.737	50.7202	244.751
9.117	117.188	50.7507	241.394
9.118	117.218	50.4456	243.561
9.119	116.974	49.1333	243.408
9.12	118.347	49.3774	242.34
9.121	118.286	50.0183	245.636
9.122	118.103	50.1709	242.554
9.123	119.324	50.354	243.225
9.124	119.507	50.3845	244.873
9.125	119.293	50.415	241.119
9.126	118.622	50.8423	243.713
9.127	117.218	50.415	242.798
9.128	118.378	50.7507	241.211
9.129	117.767	51.7883	244.568
9.13	117.065	51.8494	242.035
9.131	117.34	51.3	243.225
9.132	117.706	51.3306	246.002
9.133	118.469	52.2461	242.92
9.134	117.828	52.887	245.88
9.135	117.096	52.8564	244.446
9.136	118.683	52.3376	243.683
9.137	118.042	53.1616	246.796
9.138	116.394	53.8025	243.866
9.139	115.601	53.6194	246.216
9.14	115.356	52.002	247.192
9.141	115.845	51.8799	246.277
9.142	116.058	52.7039	249.939
9.143	116.241	52.948	248.108
9.144	118.805	53.4668	247.589
9.145	118.927	53.5889	249.695
9.146	118.53	53.4363	246.246
9.147	117.432	53.1921	248.077
9.148	117.218	52.0325	248.383
9.149	117.767	51.9409	245.88
9.15	116.638	52.3682	249.42
9.151	116.608	51.9714	247.009
9.152	118.896	51.6663	246.765
9.153	119.598	52.1851	248.932
9.154	119.049	52.002	244.202
9.155	118.683	51.5747	246.185
9.156	118.011	50.1099	245.026
9.157	118.652	49.6216	242.493
9.158	117.554	49.8962	245.422
9.159	116.547	49.7742	241.821
9.16	117.188	49.5605	242.554
9.161	116.73	48.7061	244.659
9.162	116.608	48.3093	241.577
9.163	116.821	48.6145	243.835
9.164	116.669	47.821	243.042
9.165	117.737	47.5159	240.845
9.166	116.669	47.5159	244.049
9.167	116.058	46.9971	241.302
9.168	116.119	47.4548	242.126
9.169	115.814	47.9126	244.354
9.17	114.777	47.6074	241.272
9.171	113.922	47.3022	243.988
9.172	113.831	46.6003	243.713
9.173	115.173	47.1802	242.157
9.174	115.356	48.0042	244.843
9.175	115.265	47.6685	241.974
9.176	116.028	47.3328	242.584
9.177	115.265	47.0276	244.598
9.178	114.105	47.1191	241.608
9.179	112.518	47.4243	244.415
9.18	111.145	46.6919	243.896
9.181	112.03	46.9971	242.798
9.182	112.274	47.3022	245.117
9.183	112.03	47.1497	242.31
9.184	113.403	47.2412	244.293
9.185	113.525	46.9055	245.636
9.186	113.556	47.0886	242.95
9.187	112.183	47.1497	246.399
9.188	110.504	45.929	244.934
9.189	110.962	46.2036	243.774
9.19	110.626	46.9666	247.192
9.191	110.016	47.3328	243.073
9.192	110.657	47.2412	244.232
9.193	110.84	46.4478	244.232
9.194	111.908	46.1121	241.119
9.195	112.122	46.6003	244.69
9.196	111.389	45.8069	242.371
9.197	112.152	45.105	241.302
9.198	110.84	45.166	244.141
9.199	109.68	45.2576	240.082
9.2	109.131	45.5017	240.997
9.201	108.398	44.7388	240.936
9.202	108.246	44.22	237.976
9.203	107.239	44.1284	240.906
9.204	107.117	43.0603	238.831
9.205	108.185	42.6025	238.434
9.206	107.849	42.7246	241.455
9.207	106.659	42.3584	238.037
9.208	106.323	41.687	239.899
9.209	104.889	40.4663	240.417
9.21	103.882	40.1001	237.305
9.211	102.02	40.741	240.082
9.212	101.166	39.8865	237.213
9.213	101.593	38.9709	235.748
9.214	101.227	38.6963	238.464
9.215	99.7925	38.5742	234.314
9.216	98.938	38.0554	235.046
9.217	98.114	36.3464	234.894
9.218	97.3206	34.7595	231.995
9.219	95.8862	35.3394	234.65
9.22	94.0247	34.8206	231.781
9.221	93.7195	34.668	230.988
9.222	93.3838	34.2407	232.88
9.223	92.041	34.6069	229.98
9.224	91.7358	34.3018	231.72
9.225	91.217	33.4473	232.574
9.226	92.6208	33.7219	232.727
9.227	93.3228	34.4543	236.45
9.228	93.0786	34.3628	235.291
9.229	93.9636	34.0576	237.61
9.23	94.0857	34.0881	239.96
9.231	94.0552	35.0037	237.091
9.232	93.4753	35.3394	239.227
9.233	93.8416	35.1257	238.098
9.234	95.6116	35.0952	235.779
9.235	95.8862	36.0413	237.976
9.236	95.7642	36.377	234.955
9.237	96.2524	36.1023	235.992
9.238	95.8557	34.79	237.885
9.239	95.8862	35.2478	234.344
9.24	95.2148	35.6445	237.396
9.241	94.2078	34.8816	235.016
9.242	95.4895	34.8511	233.063
9.243	95.8862	35.9192	235.535
9.244	95.3369	36.5601	231.934
9.245	95.8862	36.3159	232.208
9.246	95.5505	34.79	233.398
9.247	95.0623	34.5154	230.743
9.248	95.3064	34.8511	234.131
9.249	94.7876	34.4543	233.154
9.25	96.3745	34.6069	231.842
9.251	96.3745	35.1563	233.917
9.252	96.0693	35.3088	230.591
9.253	96.5576	35.553	231.415
9.254	96.3135	35.2478	232.147
9.255	96.0083	35.4614	228.241
9.256	95.1538	35.553	231.323
9.257	94.6045	34.729	229.767
9.258	96.3745	35.2173	229.645
9.259	96.8933	36.2244	232.605
9.26	97.29	36.7432	228.638
9.261	97.6563	36.8652	229.98
9.262	97.4426	36.1633	230.927
9.263	98.0835	35.9497	227.997
9.264	97.4121	36.5295	231.964
9.265	96.344	36.9873	230.225
9.266	97.4121	36.8958	230.499
9.267	97.29	36.8958	233.643
9.268	97.29	37.323	231.354
9.269	98.4802	37.9028	233.734
9.27	98.0835	37.4451	234.1
9.271	99.9756	37.4146	231.415
9.272	99.9146	37.8113	235.474
9.273	99.3652	37.384	232.422
9.274	99.823	37.384	232.971
9.275	99.8535	38.147	235.626
9.276	99.884	38.9709	231.812
9.277	99.823	39.032	234.039
9.278	99.5483	38.0554	233.368
9.279	101.471	37.9639	230.804
9.28	102.509	38.8489	234.161
9.281	102.722	38.6658	231.018
9.282	104.553	38.6353	231.689
9.283	104.248	38.2996	233.734
9.284	104.034	38.269	230.377
9.285	103.455	38.6658	233.337
9.286	102.386	38.3911	232.849
9.287	103.027	38.5132	230.316
9.288	103.271	39.0625	233.551
9.289	103.912	38.3606	230.438
9.29	105.774	38.269	230.652
9.291	106.506	38.4521	232.819
9.292	106.689	38.5742	229.675
9.293	106.232	39.2456	232.361
9.294	105.286	38.4521	232.025
9.295	105.164	38.2996	230.286
9.296	104.736	39.093	233.551
9.297	104.126	39.1846	230.377
9.298	105.957	39.4592	230.988
9.299	106.72	39.6729	232.33
9.3	107.208	39.7339	228.79
9.301	107.147	40.5273	231.934
9.302	107.361	39.7644	231.323
9.303	108.459	39.6118	230.53
9.304	107.269	40.0696	234.375
9.305	105.927	40.2527	230.896
9.306	105.438	40.4053	231.842
9.307	105.499	40.4968	232.941
9.308	106.049	41.0767	229.553
9.309	106.323	41.5649	232.086
9.31	106.415	40.1001	230.774
9.311	108.307	39.8254	231.018
9.312	108.643	40.6189	234.711
9.313	107.574	41.2903	230.988
9.314	107.391	41.3208	233.429
9.315	107.117	40.5273	233.643
9.316	107.727	40.6189	231.628
9.317	107.666	41.748	234.222
9.318	107.91	41.7786	231.812
9.319	110.291	41.9312	231.506
9.32	110.962	42.0837	234.344
9.321	111.084	42.2974	230.988
9.322	111.176	42.6025	233.795
9.323	110.87	42.0227	234.161
9.324	111.664	42.2974	231.781
9.325	111.389	42.8162	234.833
9.326	111.42	42.511	231.995
9.327	113.556	42.3279	231.323
9.328	114.563	42.7246	233.917
9.329	114.41	43.2434	230.255
9.33	114.441	43.5486	232.361
9.331	114.441	42.1448	232.727
9.332	114.594	41.687	230.743
9.333	114.716	42.6025	234.253
9.334	114.105	42.9382	231.354
9.335	115.417	42.8467	231.781
9.336	116.638	42.8162	233.795
9.337	116.73	42.9077	229.858
9.338	117.004	43.5181	232.605
9.339	117.065	42.8162	232.208
9.34	117.798	42.7551	230.347
9.341	117.432	43.5486	233.704
9.342	117.371	43.6707	231.11
9.343	118.378	43.9148	231.323
9.344	118.378	44.0674	233.582
9.345	118.53	44.4946	229.858
9.346	118.896	44.4336	232.483
9.347	118.713	43.4265	231.934
9.348	120.117	43.4875	230.774
9.349	119.019	44.8303	233.673
9.35	117.828	45.1355	231.11
9.351	118.286	44.9524	232.544
9.352	117.889	44.4336	234.344
9.353	118.011	44.8303	231.659
9.354	118.317	45.5933	235.077
9.355	118.103	44.9219	233.826
9.356	119.659	44.7083	233.154
9.357	120.911	44.9219	236.816
9.358	120.544	45.5322	233.795
9.359	120.483	46.051	235.779
9.36	119.72	46.2952	237.366
9.361	119.629	46.1121	233.887
9.362	119.202	46.6919	236.969
9.363	118.927	46.051	234.924
9.364	121.124	46.1426	233.826
9.365	121.887	46.7224	236.938
9.366	122.07	47.0581	233.704
9.367	122.681	47.0276	235.626
9.368	122.314	46.6003	236.633
9.369	122.131	46.7224	233.612
9.37	121.246	47.1497	236.969
9.371	119.629	47.3633	234.65
9.372	120.911	47.4854	234.161
9.373	121.246	47.0581	236.359
9.374	121.918	46.9055	233.612
9.375	123.291	46.9971	235.565
9.376	123.779	46.5088	237.183
9.377	123.871	46.8445	234.467
9.378	123.901	47.4548	237.946
9.379	122.986	46.7529	235.962
9.38	122.955	46.3562	235.291
9.381	122.467	46.8445	238.159
9.382	122.192	47.6074	233.948
9.383	122.955	47.9431	235.382
9.384	123.108	46.7834	235.382
9.385	124.573	46.2341	233.429
9.386	124.42	46.5698	237.213
9.387	123.596	46.4783	235.382
9.388	123.84	46.2952	235.138
9.389	122.864	45.929	237.366
9.39	121.643	46.1426	233.887
9.391	120.575	46.3562	235.077
9.392	118.988	45.5322	234.131
9.393	118.835	44.7998	231.445
9.394	117.126	44.5251	235.443
9.395	115.723	43.2739	233.154
9.396	115.265	42.1448	234.406
9.397	114.41	41.4734	236.877
9.398	112.701	41.7786	232.91
9.399	110.291	41.4734	234.436
9.4	108.002	39.1846	232.239
9.401	105.896	37.5977	229.553
9.402	102.661	37.4146	231.11
9.403	100.433	36.2244	227.295
9.404	99.7925	35.6445	227.448
9.405	99.3347	35.4309	228.973
9.406	98.4192	35.553	225.525
9.407	97.1069	35.7056	228.058
9.408	96.4966	35.0342	228.394
9.409	97.5342	34.6069	228.424
9.41	97.168	33.7524	231.842
9.411	95.9473	33.6609	230.652
9.412	96.4966	33.5999	232.239
9.413	96.344	34.0271	233.643
9.414	96.1609	34.6375	231.598
9.415	95.8862	35.0647	234.283
9.416	95.0623	33.8745	233.765
9.417	96.1304	34.0271	233.002
9.418	96.8933	35.0037	235.779
9.419	96.9849	35.4004	233.368
9.42	98.0225	35.3088	234.894
9.421	98.2666	34.729	237.366
9.422	98.7549	35.4614	235.26
9.423	98.9075	36.4075	238.892
9.424	98.6328	35.8887	237.213
9.425	100.098	35.675	236.664
9.426	100.128	36.438	239.349
9.427	100.616	37.1399	235.748
9.428	101.135	37.7197	235.565
9.429	100.983	37.5366	236.267
9.43	101.166	36.9568	233.093
9.431	101.349	36.9568	236.786
9.432	100.464	36.5601	234.985
9.433	101.196	37.0789	234.619
9.434	100.677	37.4756	236.572
9.435	99.7009	37.6587	232.88
9.436	99.1516	37.5671	235.016
9.437	98.2971	37.262	234.528
9.438	98.8464	36.8652	231.293
9.439	98.7244	36.9568	233.978
9.44	98.5413	36.1938	231.567
9.441	99.6704	36.5601	231.384
9.442	99.7925	37.1399	233.887
9.443	98.6633	37.7502	229.767
9.444	97.2595	38.269	232.117
9.445	96.2524	37.2314	232.117
9.446	96.9543	36.8652	229.919
9.447	97.168	37.8113	233.154
9.448	97.1375	37.8723	230.469
9.449	98.7854	38.2996	230.865
9.45	99.823	38.6353	234.131
9.451	100.464	39.0625	230.835
9.452	100.311	40.0391	233.551
9.453	99.2737	39.7644	233.185
9.454	99.4873	39.7034	231.537
9.455	98.6938	40.2832	235.077
9.456	98.3887	40.7715	232.422
9.457	100.342	41.2903	233.032
9.458	101.959	40.8936	235.565
9.459	103.241	41.1987	233.063
9.46	104.401	42.5415	236.847
9.461	105.164	42.1448	236.481
9.462	106.11	42.0227	234.436
9.463	105.194	42.7246	237.64
9.464	104.095	42.7246	235.138
9.465	105.164	42.8772	236.176
9.466	105.774	43.5181	238.617
9.467	107.056	43.8843	234.375
9.468	108.49	44.4641	238.129
9.469	109.497	44.0979	237.518
9.47	111.816	44.0063	236.969
9.471	111.725	44.9829	240.356
9.472	111.481	45.2271	237.427
9.473	111.511	44.7998	238.22
9.474	111.176	44.7998	239.96
9.475	111.328	45.3186	236.145
9.476	111.084	46.2341	239.41
9.477	111.145	46.1731	237.213
9.478	112.091	45.8679	236.45
9.479	112.976	45.6848	240.662
9.48	112.488	44.8608	237.793
9.481	112.732	45.6848	240.631
9.482	112.457	45.6848	241.333
9.483	112.946	45.6543	238.678
9.484	112.701	45.99	242.188
9.485	112.122	46.9055	239.502
9.486	112.976	46.7224	239.319
9.487	113.434	46.7834	241.974
9.488	113.068	46.814	238.922
9.489	113.129	47.4548	241.058
9.49	112.61	47.0276	241.302
9.491	113.525	47.0276	238.708
9.492	113.19	47.4854	242.126
9.493	112.671	47.2412	239.716
9.494	113.373	47.5159	238.983
9.495	113.922	47.8821	241.272
9.496	113.037	48.1262	237.244
9.497	112.488	48.4924	239.044
9.498	112.122	48.5229	238.983
9.499	112.976	48.3704	236.816
9.5	113.037	48.1262	241.18
9.501	112.457	48.1873	238.953
9.502	113.251	48.1567	240.143
9.503	114.014	48.4314	242.859
9.504	114.899	49.2554	239.624
9.505	114.807	49.8657	241.699
9.506	114.014	49.1333	241.302
9.507	114.624	49.0723	239.41
9.508	114.197	49.6826	243.561
9.509	114.319	49.6216	240.601
9.51	115.753	49.6216	241.028
9.511	115.753	49.4385	243.256
9.512	116.272	49.5911	240.021
9.513	116.18	49.9878	242.828
9.514	116.028	49.6826	241.699
9.515	116.852	49.6826	238.983
9.516	115.997	49.1943	241.76
9.517	114.807	48.6145	238.312
9.518	114.288	48.645	239.197
9.519	112.579	48.2483	240.417
9.52	111.206	48.0957	236.847
9.521	109.192	48.0347	239.746
9.522	108.124	45.8374	238.312
9.523	107.849	44.9219	237.122
9.524	106.293	44.8914	239.349
9.525	103.577	44.0369	236.053
9.526	100.861	42.8772	236.969
9.527	97.3816	41.2598	237.518
9.528	93.4753	40.0391	233.124
9.529	88.1958	38.6963	233.673
9.53	82.3975	34.9426	229.065
9.531	77.9419	32.4402	224.945
9.532	76.1719	31.9824	225.952
9.533	74.4324	32.959	222.382
9.534	75.7446	32.9895	222.198
9.535	74.8291	32.8979	224.121
9.536	75.1038	33.1421	224.06
9.537	74.6155	33.844	229.462
9.538	74.0662	33.7524	232.758
9.539	76.8127	33.5999	235.901
9.54	78.7354	33.5999	241.302
9.541	80.658	34.2102	241.089
9.542	83.313	35.1257	243.225
9.543	84.9304	35.4004	244.934
9.544	85.9985	37.3535	242.432
9.545	85.5408	38.8184	244.202
9.546	84.3811	38.0554	240.662
9.547	84.1064	38.2996	239.41
9.548	83.9539	38.8794	242.371
9.549	84.2285	39.032	240.326
9.55	85.2966	39.1541	243.591
9.551	86.0901	38.6963	246.216
9.552	87.0667	38.3606	244.11
9.553	87.3413	38.8489	246.796
9.554	87.2192	38.5437	244.293
9.555	87.2498	39.0625	242.523
9.556	87.0056	39.3982	243.713
9.557	86.5479	39.4287	239.014
9.558	85.4492	39.3066	239.075
9.559	84.5032	39.0625	238.159
9.56	84.9304	38.6047	235.504
9.561	84.7473	38.5437	239.349
9.562	83.8318	38.2385	237.427
9.563	84.137	37.8418	237.976
9.564	83.2825	36.8652	239.258
9.565	82.4585	36.5906	235.992
9.566	81.8481	37.5977	237.732
9.567	81.3904	37.9028	235.565
9.568	81.8176	37.8113	232.269
9.569	81.3904	37.9028	234.68
9.57	80.3528	37.2009	230.988
9.571	81.4514	37.262	232.3
9.572	82.0313	37.1399	234.467
9.573	82.6721	37.2314	231.079
9.574	82.3975	37.6892	234.314
9.575	82.0618	36.8958	233.917
9.576	83.4351	37.0178	232.056
9.577	83.3435	38.4521	235.565
9.578	83.0994	38.7573	232.452
9.579	84.0149	39.093	233.459
9.58	83.6182	38.8184	235.992
9.581	83.9844	39.6423	233.002
9.582	84.2896	40.3442	235.779
9.583	83.8623	40.2222	234.863
9.584	84.7778	40.1306	233.643
9.585	84.7778	40.3442	238.19
9.586	84.6558	40.5273	235.382
9.587	86.1206	41.1987	236.755
9.588	86.3342	41.2903	238.8
9.589	87.0972	42.0837	235.138
9.59	87.4023	42.9993	238.739
9.591	87.4939	42.7551	237.396
9.592	88.6536	42.7856	235.535
9.593	88.3789	43.1213	239.319
9.594	88.1042	42.9382	236.145
9.595	89.2944	42.8772	238.342
9.596	89.5386	42.9688	239.807
9.597	90.4846	43.4875	236.755
9.598	90.3015	44.1895	240.173
9.599	90.21	43.8538	238.617
9.6	92.041	43.8843	238.312
9.601	92.3462	44.342	240.936
9.602	92.3462	44.4336	237.183
9.603	91.8274	44.8303	239.777
9.604	91.095	44.7998	240.631
9.605	91.2781	44.7998	238.464
9.606	91.156	44.6777	241.821
9.607	90.8508	44.0674	240.814
9.608	92.4072	44.0674	241.241
9.609	93.4143	44.8303	244.293
9.61	93.5364	45.3491	241.089
9.611	94.2383	45.929	243.225
9.612	94.0857	44.5557	243.134
9.613	94.574	44.6777	241.272
9.614	93.811	45.8679	244.934
9.615	92.5598	45.7458	242.004
9.616	92.7124	45.5017	242.004
9.617	93.2312	45.5017	244.385
9.618	93.6584	45.8374	240.54
9.619	94.4214	46.5393	243.011
9.62	94.5129	46.1121	242.065
9.621	96.0693	46.1426	239.319
9.622	95.8252	46.3562	242.554
9.623	94.2688	46.2952	239.288
9.624	93.8721	46.4783	239.838
9.625	93.0176	46.7224	241.852
9.626	92.9871	47.3938	238.464
9.627	93.2007	47.8821	241.211
9.628	93.0176	47.1802	240.967
9.629	95.1843	47.3022	239.349
9.63	96.2524	47.9736	243.103
9.631	96.4355	48.2483	241.211
9.632	96.9543	48.5535	242.645
9.633	96.0999	48.8281	244.995
9.634	95.8862	49.0417	242.249
9.635	95.4895	50.0488	245.453
9.636	94.696	49.8657	245.117
9.637	96.6187	49.3469	243.652
9.638	97.4731	50.0488	247.528
9.639	97.9614	50.5066	244.629
9.64	100.464	50.8728	245.697
9.641	101.227	50.8118	247.864
9.642	101.868	50.5981	244.598
9.643	100.769	50.9644	247.101
9.644	99.6399	50.9338	245.331
9.645	100.525	51.2085	243.591
9.646	100.647	51.6357	245.636
9.647	99.7314	51.4526	242.096
9.648	100.8	51.1475	243.317
9.649	101.013	50.3845	244.72
9.65	102.325	50.9338	242.218
9.651	102.6	52.0325	245.361
9.652	101.746	51.6968	243.835
9.653	102.692	51.5747	242.981
9.654	102.386	51.4221	245.911
9.655	101.593	51.3611	242.157
9.656	101.624	51.9714	244.415
9.657	102.051	51.6052	244.659
9.658	103.18	52.1545	241.76
9.659	103.302	53.4058	244.629
9.66	102.875	53.0701	242.035
9.661	103.607	53.3447	241.882
9.662	103.76	53.4363	244.934
9.663	103.516	53.3752	241.394
9.664	102.936	53.6194	244.263
9.665	102.478	53.4668	244.476
9.666	103.668	54.3823	242.157
9.667	104.095	55.3284	245.972
9.668	103.516	55.4199	244.171
9.669	103.851	55.4199	245.056
9.67	103.455	55.2063	248.566
9.671	103.363	55.9387	246.521
9.672	104.279	56.4575	249.481
9.673	104.34	56.4575	250.397
9.674	104.858	56.6711	248.23
9.675	105.408	56.7627	252.655
9.676	105.225	56.5491	250.763
9.677	106.293	56.9458	251.495
9.678	105.988	57.7393	254.12
9.679	106.11	57.8918	250.275
9.68	106.659	58.3191	252.686
9.681	106.995	58.3191	252.808
9.682	108.734	58.5938	249.573
9.683	108.948	58.8684	253.143
9.684	109.314	58.5327	250.336
9.685	110.535	58.2275	250.763
9.686	110.687	58.0139	253.052
9.687	110.901	58.3801	249.573
9.688	109.955	58.9294	252.563
9.689	108.429	58.8379	251.648
9.69	109.07	58.6548	249.329
9.691	109.528	58.3496	252.808
9.692	110.535	57.8003	249.329
9.693	112.091	58.3191	250.702
9.694	112.396	58.1665	251.831
9.695	112.854	57.6782	248.413
9.696	112.183	57.7087	251.892
9.697	111.633	57.4036	250.732
9.698	112.396	57.8308	248.932
9.699	111.694	58.5327	251.648
9.7	110.626	58.1055	247.437
9.701	110.992	58.075	248.535
9.702	112.061	57.9834	249.725
9.703	114.258	58.5327	246.582
9.704	114.716	59.1431	250.275
9.705	114.197	57.9834	248.932
9.706	114.166	57.8308	248.718
9.707	113.007	58.3191	252.563
9.708	111.816	58.7158	248.749
9.709	110.992	59.6619	250.702
9.71	110.26	59.5703	251.129
9.711	110.992	59.6008	248.23
9.712	111.389	59.6619	251.129
9.713	111.511	58.8074	249.878
9.714	112.671	58.8074	249.878
9.715	112.701	59.6313	253.113
9.716	112.335	59.6008	250.305
9.717	112.03	60.2112	252.106
9.718	110.901	59.8755	253.021
9.719	110.168	60.3943	249.573
9.72	110.046	61.2488	253.082
9.721	109.497	60.6079	251.099
9.722	110.748	60.5774	250.183
9.723	111.389	60.7605	253.876
9.724	112.061	61.0962	250.519
9.725	113.068	61.9507	253.723
9.726	112.61	61.2488	254.517
9.727	113.373	61.0657	252.167
9.728	112.183	61.3098	255.31
9.729	110.352	61.1572	252.655
9.73	111.206	61.8286	252.075
9.731	111.176	62.0117	253.876
9.732	111.298	61.676	250.366
9.733	111.786	61.2488	253.754
9.734	111.816	60.2417	254.211
9.735	113.739	60.6689	253.082
9.736	114.197	61.0962	256.744
9.737	113.434	61.2793	253.906
9.738	113.464	60.9741	253.967
9.739	112.946	60.3943	256.683
9.74	113.129	59.967	252.441
9.741	112.701	60.9741	255.768
9.742	112.732	60.4248	254.486
9.743	114.838	60.4248	252.991
9.744	114.563	60.6689	256.714
9.745	114.288	60.0281	253.113
9.746	114.563	60.1807	254.456
9.747	113.617	59.5703	256.378
9.748	113.464	58.7769	252.319
9.749	112	58.7769	255.676
9.75	110.229	58.075	253.265
9.751	110.26	57.9834	251.587
9.752	108.185	57.4646	253.479
9.753	103.668	54.5959	248.81
9.754	90.2405	47.0581	244.019
9.755	78.9795	35.3394	238.098
9.756	68.0847	29.6326	229.34
9.757	66.9861	33.783	228.241
9.758	67.9016	38.6353	220.306
9.759	69.6411	37.0789	211.243
9.76	66.7725	34.729	209.991
9.761	61.0962	35.2783	214.233
9.762	62.4084	36.5295	224.335
9.763	64.3311	35.1868	237.946
9.764	69.0918	33.5083	245.056
9.765	72.8455	32.074	251.953
9.766	75.9277	31.4941	253.265
9.767	80.8105	34.1187	253.571
9.768	82.428	39.2456	256.104
9.769	81.9397	42.4805	249.908
9.77	79.9866	42.0227	244.049
9.771	78.4912	40.1306	238.586
9.772	78.5522	41.2903	232.605
9.773	78.949	43.5486	236.603
9.774	79.4067	42.7856	239.594
9.775	81.665	40.1917	244.354
9.776	82.6416	37.7197	252.289
9.777	82.428	37.2009	251.434
9.778	83.6182	38.5132	253.174
9.779	82.5806	40.1611	251.678
9.78	83.7097	42.1448	245.331
9.781	83.2825	42.6636	243.286
9.782	82.6721	41.4429	235.443
9.783	83.0078	41.1987	231.995
9.784	81.7261	41.5955	235.107
9.785	80.7495	41.0461	234.528
9.786	80.0171	39.856	240.387
9.787	79.5898	38.6047	243.744
9.788	80.5969	37.8113	242.096
9.789	80.4749	38.9709	243.835
9.79	81.1157	39.7949	238.373
9.791	82.5806	40.4358	234.589
9.792	81.1462	40.5273	233.459
9.793	78.0334	41.2598	227.417
9.794	75.47	42.0532	228.577
9.795	74.0662	41.1377	227.936
9.796	74.646	40.1306	226.776
9.797	75.7141	39.2456	231.445
9.798	76.9958	38.3301	231.14
9.799	80.0171	38.4827	233.215
9.8	81.0547	38.8184	236.42
9.801	80.8411	39.7949	233.765
9.802	80.4138	41.2903	236.237
9.803	79.3762	41.5649	237.305
9.804	79.1931	42.4194	235.535
9.805	78.3691	43.7012	239.594
9.806	78.3997	43.7317	237.305
9.807	81.543	43.457	237.549
9.808	83.9539	43.0908	240.662
9.809	85.3577	43.2434	238.312
9.81	85.8459	43.9453	241.852
9.811	85.2356	44.342	241.852
9.812	86.6394	44.8608	239.655
9.813	86.5784	46.1426	241.943
9.814	85.8154	46.8445	238.22
9.815	87.0972	47.3328	238.922
9.816	88.1042	47.4243	240.479
9.817	90.2405	47.699	237.885
9.818	90.271	47.3938	241.028
9.819	90.0269	46.2952	240.723
9.82	91.98	46.0815	240.936
9.821	92.804	46.7529	244.965
9.822	92.926	46.814	242.34
9.823	92.6208	47.0581	244.049
9.824	93.4448	46.875	244.659
9.825	95.0012	47.7905	240.784
9.826	95.1843	48.8281	243.164
9.827	94.3604	47.9736	240.57
9.828	95.4895	47.2717	239.594
9.829	95.6116	47.5769	242.645
9.83	95.4285	47.8516	238.953
9.831	95.5505	48.3398	241.119
9.832	95.8862	47.6379	241.913
9.833	97.4731	47.9431	239.471
9.834	96.6797	48.8281	242.737
9.835	95.2454	48.9807	240.234
9.836	95.5811	49.1333	239.532
9.837	95.2454	49.0417	241.15
9.838	95.0012	48.7366	239.075
9.839	95.3064	48.7671	241.669
9.84	95.0623	48.2788	242.401
9.841	96.3135	49.1638	240.784
9.842	96.1609	50.0183	244.507
9.843	95.2148	49.53	242.31
9.844	95.9778	49.1028	242.218
9.845	95.52	49.3774	244.202
9.846	94.4519	49.7131	239.99
9.847	94.3604	50.1404	242.004
9.848	93.689	49.7742	241.516
9.849	95.2759	50.4761	238.708
9.85	95.459	51.2695	242.828
9.851	94.7266	51.3	239.96
9.852	96.1304	51.5747	240.814
9.853	96.3135	52.0935	243.652
9.854	97.1985	52.124	240.601
9.855	96.6797	52.8564	243.591
9.856	96.6797	52.8564	243.347
9.857	98.2971	53.3447	241.455
9.858	98.3887	53.8635	245.789
9.859	98.3276	53.772	243.561
9.86	98.938	53.8025	245.514
9.861	99.3652	53.4058	248.26
9.862	100.037	53.5583	245.941
9.863	100.464	54.0466	250.061
9.864	101.501	53.833	249.207
9.865	103.363	54.1382	247.711
9.866	103.455	54.5349	251.007
9.867	102.753	54.0161	247.009
9.868	103.149	53.9246	247.742
9.869	104.095	54.1077	248.962
9.87	105.499	54.1077	244.934
9.871	105.255	54.5044	247.406
9.872	105.133	54.0466	245.636
9.873	107.239	54.0771	243.713
9.874	107.697	54.2603	246.368
9.875	106.964	54.2603	242.676
9.876	107.025	54.0466	243.591
9.877	107.056	53.4058	244.659
9.878	107.147	53.8635	241.638
9.879	107.269	54.9622	245.148
9.88	106.781	55.0232	243.469
9.881	107.788	54.6265	242.554
9.882	107.635	54.9011	246.002
9.883	107.33	54.9316	242.798
9.884	107.697	54.5959	244.873
9.885	107.544	54.4739	245.605
9.886	107.819	55.6641	242.462
9.887	107.635	56.5186	245.728
9.888	107.391	56.1218	243.561
9.889	108.368	56.0608	243.103
9.89	107.239	57.373	246.857
9.891	106.964	57.2815	243.835
9.892	107.3	57.0984	246.765
9.893	107.788	57.373	248.779
9.894	108.948	58.4412	245.911
9.895	108.246	59.1736	250.488
9.896	108.276	59.021	248.688
9.897	109.985	58.7463	248.962
9.898	110.107	59.6008	251.709
9.899	109.741	60.1196	248.596
9.9	109.314	60.2417	251.648
9.901	109.161	59.6313	251.77
9.902	110.229	60.0891	249.817
9.903	110.168	60.73	254.242
9.904	109.985	59.967	251.129
9.905	111.176	59.7229	252.014
9.906	112.518	60.4858	254.272
9.907	113.617	60.8521	250.702
9.908	113.434	60.7605	253.51
9.909	114.014	60.2722	252.625
9.91	115.601	60.9131	250.397
9.911	115.906	61.4624	253.845
9.912	115.204	60.3333	250.458
9.913	115.997	60.3027	251.648
9.914	116.699	60.4553	253.448
9.915	117.554	60.3333	249.268
9.916	117.615	60.5774	251.923
9.917	118.011	60.4248	251.099
9.918	119.507	60.8521	248.871
9.919	119.598	61.0657	251.556
9.92	118.713	60.0281	248.444
9.921	119.08	59.6313	249.542
9.922	118.469	59.906	251.221
9.923	118.866	60.791	247.772
9.924	119.019	60.9436	250.977
9.925	118.317	60.3027	249.573
9.926	119.507	60.2417	249.176
9.927	119.354	60.6689	252.258
9.928	118.805	61.0046	249.115
9.929	119.537	60.6995	250.977
9.93	119.354	59.8755	252.625
9.931	120.026	59.9365	250.122
9.932	119.202	61.1572	254.059
9.933	119.019	61.615	252.319
9.934	119.843	61.5845	250.397
9.935	119.324	61.615	253.662
9.936	118.134	61.3708	250.244
9.937	118.53	61.0657	252.38
9.938	118.53	60.9741	253.632
9.939	119.843	61.6455	250.702
9.94	119.446	62.1033	254.181
9.941	118.683	61.4929	252.625
9.942	119.873	61.8286	251.953
9.943	119.568	62.9883	254.333
9.944	117.859	63.4766	249.756
9.945	116.73	62.8052	252.625
9.946	116.577	61.3403	253.265
9.947	118.011	61.2183	251.77
9.948	119.019	62.2253	255.92
9.949	119.598	62.5305	253.754
9.95	120.453	62.6831	254.242
9.951	120.941	62.9578	257.294
9.952	120.575	62.6526	253.387
9.953	119.843	62.9883	256.104
9.954	118.591	62.561	255.524
9.955	119.598	62.2253	252.838
9.956	119.598	62.8052	256.622
9.957	119.934	62.439	253.723
9.958	121.552	62.4084	253.815
9.959	122.498	62.8967	256.683
9.96	123.077	62.7441	252.93
9.961	122.711	62.7441	255.89
9.962	121.948	61.7676	255.554
9.963	122.284	62.439	253.082
9.964	121.277	63.1409	256.134
9.965	120.392	62.7441	252.96
9.966	120.117	61.8896	253.876
9.967	120.544	61.4014	256.104
9.968	121.704	61.3098	254.059
9.969	122.955	61.6455	257.355
9.97	122.711	61.0352	257.172
9.971	122.406	60.8215	255.341
9.972	120.636	60.6384	258.087
9.973	118.469	59.5093	254.852
9.974	116.821	58.2275	254.669
9.975	115.051	57.4036	256.897
9.976	113.159	56.3049	252.38
9.977	112.335	55.7861	254.852
9.978	111.511	54.4128	253.571
9.979	111.908	54.0161	250.488
9.98	108.948	53.9551	253.296
9.981	105.774	53.1006	250.031
9.982	103.729	51.5442	250.549
9.983	101.746	50.3845	251.587
9.984	99.7009	49.2859	247.803
9.985	98.2056	49.1028	251.099
9.986	96.9238	48.5535	250.916
9.987	98.114	47.7905	249.359
9.988	97.7173	47.699	253.387
9.989	96.3745	47.2107	251.068
9.99	95.5811	46.2036	252.991
9.991	94.8792	46.051	255.035
9.992	95.8252	46.1731	252.686
9.993	95.2454	46.5698	255.951
9.994	94.635	46.0205	254.242
9.995	96.8323	45.5017	253.784
9.996	97.3206	45.8679	256.866
9.997	96.6797	45.7764	253.418
9.998	96.9849	45.2576	255.524
9.999	96.9238	44.5862	255.646
10	97.6563	44.9524	252.441
10.001	97.5342	45.929	255.493
10.002	96.9238	44.7998	251.953
10.003	98.114	45.0745	250.977
10.004	98.3276	45.0134	253.387
10.005	97.9004	44.8914	249.084
10.006	96.8628	45.1355	251.678
10.007	96.4355	44.3115	252.106
10.008	97.29	44.0369	249.725
10.009	96.7712	44.8303	253.387
10.01	96.344	44.5862	251.617
10.011	97.3511	44.0674	251.007
10.012	97.3816	44.281	253.418
10.013	97.0459	44.5557	249.176
10.014	97.1375	44.6167	251.587
10.015	96.8628	44.1589	251.648
10.016	97.0154	44.1284	249.512
10.017	95.7031	44.9524	253.296
10.018	94.3604	45.166	250.641
10.019	94.7571	44.9524	251.007
10.02	94.2688	45.166	253.265
10.021	94.1467	45.4407	249.664
10.022	94.5435	45.8374	252.411
10.023	94.8792	45.5933	251.801
10.024	97.0154	45.6848	250
10.025	96.6797	46.3867	253.296
10.026	95.0623	46.2952	250.885
10.027	95.0623	46.2036	251.984
10.028	93.9941	46.2036	254.272
10.029	93.0786	46.6003	251.19
10.03	92.5903	47.1497	254.547
10.031	92.804	46.5393	253.418
10.032	95.0012	46.7834	252.075
10.033	96.2219	47.4548	256.012
10.034	96.3745	46.9055	252.716
10.035	97.2595	46.6614	254.791
10.036	97.229	47.1191	256.378
10.037	96.9238	47.6074	252.777
10.038	95.7031	48.0042	255.89
10.039	95.3674	47.3938	253.784
10.04	96.7712	48.0347	251.984
10.041	97.9919	48.7366	255.005
10.042	98.3887	48.3093	250.854
10.043	100.128	47.76	253.052
10.044	101.563	47.6074	254.456
10.045	102.661	48.0347	251.648
10.046	102.051	48.4619	255.524
10.047	100.281	48.6145	253.54
10.048	101.227	48.7366	252.502
10.049	100.586	49.2859	255.341
10.05	99.9756	49.2859	251.038
10.051	101.227	48.8586	253.235
10.052	102.783	48.3398	254.364
10.053	104.706	48.1262	252.319
10.054	105.103	49.2554	256.5
10.055	104.889	48.8892	255.066
10.056	104.919	48.7671	254.669
10.057	104.065	49.469	257.629
10.058	102.6	49.7131	253.754
10.059	102.936	49.7437	255.127
10.06	103.149	49.8047	255.89
10.061	105.011	49.7131	252.533
10.062	105.53	50.415	256.622
10.063	105.621	50.5066	255.341
10.064	107.513	50.6592	255.432
10.065	106.72	50.8728	258.789
10.066	105.225	50.5371	255.615
10.067	103.424	51.0864	257.385
10.068	103.088	50.4456	257.233
10.069	104.34	50.5981	254.456
10.07	104.492	51.8188	257.263
10.071	104.065	51.8188	254.547
10.072	105.133	51.6968	254.913
10.073	105.164	51.3306	257.507
10.074	104.462	51.2695	255.066
10.075	103.577	51.9409	258.728
10.076	103.424	51.1169	258.179
10.077	104.767	51.6663	256.958
10.078	104.431	52.7954	259.918
10.079	103.76	52.6123	256.592
10.08	105.438	52.5818	257.599
10.081	106.567	53.3142	259.705
10.082	106.781	53.833	256.195
10.083	105.438	53.5889	260.101
10.084	105.103	52.5208	259.857
10.085	107.056	52.5513	259.125
10.086	107.574	53.6804	262.634
10.087	106.781	54.0466	259.125
10.088	106.781	53.8025	260.284
10.089	107.574	53.5278	261.566
10.09	109.039	53.5583	257.538
10.091	108.795	54.4128	260.315
10.092	108.704	54.2603	258.911
10.093	109.802	53.5583	257.874
10.094	109.375	53.6194	261.841
10.095	108.643	53.1921	259.155
10.096	109.192	53.3752	260.864
10.097	109.955	53.5278	261.536
10.098	110.748	53.3447	258.301
10.099	110.596	54.2297	261.414
10.1	110.901	53.4058	259.735
10.101	112	53.3142	258.698
10.102	111.816	53.772	262.115
10.103	110.657	53.833	258.606
10.104	110.657	53.1311	260.62
10.105	111.45	52.4597	261.444
10.106	112.122	53.3142	258.85
10.107	111.755	54.2908	261.261
10.108	111.633	54.0161	259.064
10.109	112.915	54.0466	258.453
10.11	112.946	54.6875	260.773
10.111	112	54.4434	257.08
10.112	110.962	54.3823	259.766
10.113	110.199	54.3213	260.651
10.114	110.657	54.3213	258.667
10.115	110.382	54.718	262.939
10.116	109.833	54.3823	261.017
10.117	111.633	55.0232	261.658
10.118	112.183	56.1523	264.465
10.119	112.122	55.7861	260.498
10.12	111.633	55.3284	263.824
10.121	110.931	55.0842	263.824
10.122	111.969	55.603	262.39
10.123	111.42	56.8542	265.93
10.124	110.84	56.8848	263.611
10.125	111.816	56.5796	263.855
10.126	113.129	57.0068	265.93
10.127	113.434	57.4036	262.39
10.128	112.915	57.8613	265.167
10.129	113.342	57.4646	264.13
10.13	115.021	57.251	262.97
10.131	114.899	58.075	266.663
10.132	113.983	58.136	263.458
10.133	114.166	58.6548	264.679
10.134	114.502	58.9294	266.571
10.135	114.502	58.96	263.489
10.136	114.288	58.6548	266.357
10.137	114.563	57.9224	265.686
10.138	116.791	57.8613	264.496
10.139	117.462	59.1736	268.494
10.14	117.249	59.082	265.503
10.141	117.584	58.7769	266.235
10.142	117.31	59.2651	268.036
10.143	117.432	59.2041	264.404
10.144	116.913	59.4177	267.365
10.145	116.73	59.3262	266.571
10.146	119.354	59.2346	264.526
10.147	119.69	59.9976	267.731
10.148	119.568	60.1501	264.984
10.149	119.69	59.8145	266.663
10.15	120.117	60.6079	268.433
10.151	120.209	60.3943	265.381
10.152	119.629	60.3333	268.86
10.153	118.591	60.5774	266.815
10.154	120.331	60.4248	266.266
10.155	121.429	61.4319	268.829
10.156	120.636	61.0352	265.991
10.157	120.575	60.3943	268.219
10.158	119.904	59.9976	269.135
10.159	121.49	59.9365	266.937
10.16	120.728	60.7605	270.813
10.161	119.019	60.9436	268.738
10.162	120.544	60.6995	268.372
10.163	121.277	61.5234	270.416
10.164	121.521	61.1267	266.815
10.165	120.819	61.0046	268.707
10.166	120.88	60.8521	269.196
10.167	121.948	61.0352	266.846
10.168	121.338	62.0422	270.416
10.169	120.087	61.9202	267.853
10.17	121.033	61.8591	268.372
10.171	122.131	62.4695	270.599
10.172	121.979	62.7441	267.548
10.173	121.643	62.8662	269.531
10.174	121.552	61.7065	269.379
10.175	122.986	61.7676	267.853
10.176	122.681	63.0493	270.996
10.177	121.307	63.2935	268.738
10.178	121.399	62.6831	269.073
10.179	121.429	62.5305	270.782
10.18	120.85	62.4084	268.433
10.181	120.483	62.2864	270.782
10.182	120.636	61.9202	270.386
10.183	122.131	61.554	268.188
10.184	121.796	62.1338	271.149
10.185	121.002	61.4624	269.012
10.186	120.819	60.5774	269.867
10.187	120.148	60.8521	271.271
10.188	119.629	60.7605	268.188
10.189	117.615	60.2722	269.562
10.19	117.157	59.4177	268.738
10.191	119.019	59.1125	267.181
10.192	118.958	60.2722	269.379
10.193	118.378	59.967	266.968
10.194	118.378	58.6853	268.219
10.195	118.53	58.0444	269.287
10.196	118.347	57.8613	267.487
10.197	117.279	58.4717	269.775
10.198	115.448	57.8003	268.311
10.199	116.669	57.6477	267.7
10.2	117.279	58.075	270.203
10.201	117.493	57.9834	268.036
10.202	117.95	57.5867	269.745
10.203	118.134	57.8918	270.905
10.204	119.415	57.0984	269.043
10.205	118.774	57.373	272.888
10.206	117.798	56.9153	271.82
10.207	118.256	57.251	271.179
10.208	118.5	58.2581	273.834
10.209	118.103	58.1665	270.508
10.21	117.767	58.1055	271.881
10.211	118.225	57.8918	272.186
10.212	119.812	57.373	269.379
10.213	119.751	58.0444	272.675
10.214	118.958	57.6172	271.179
10.215	120.087	57.0679	270.721
10.216	119.72	57.7087	272.949
10.217	118.622	57.6782	269.653
10.218	117.035	58.197	271.24
10.219	116.547	57.9529	270.721
10.22	117.004	57.312	268.494
10.221	116.76	57.6782	271.027
10.222	117.157	56.6406	269.531
10.223	118.439	56.5186	269.623
10.224	118.805	57.3425	272.461
10.225	118.347	57.251	270.203
10.226	117.188	57.0374	271.393
10.227	116.791	57.0374	272.064
10.228	116.699	56.8237	269.318
10.229	116.272	57.312	271.637
10.23	115.54	56.9458	269.684
10.231	116.852	56.8848	269.104
10.232	118.042	57.4341	271.301
10.233	118.225	57.5867	268.768
10.234	118.408	57.3425	270.66
10.235	118.225	56.7932	271.515
10.236	118.683	56.5186	269.836
10.237	117.889	57.312	271.973
10.238	116.608	57.3425	269.745
10.239	117.279	57.4951	269.531
10.24	117.218	57.9224	270.599
10.241	117.462	57.9529	267.853
10.242	116.333	57.4341	270.569
10.243	115.875	56.488	270.874
10.244	117.889	56.1218	270.844
10.245	118.256	57.4341	274.2
10.246	117.767	57.8918	271.545
10.247	118.866	57.373	272.522
10.248	118.805	57.251	273.956
10.249	119.08	57.1289	270.935
10.25	117.828	57.4036	273.804
10.251	117.615	57.2815	272.705
10.252	119.324	57.312	270.752
10.253	120.209	58.4412	273.285
10.254	119.141	57.7087	270.752
10.255	119.934	57.4341	272.4
10.256	120.3	57.8918	272.919
10.257	121.155	57.7087	269.867
10.258	119.904	57.5562	272.614
10.259	119.019	56.7322	271.24
10.26	120.85	56.5186	270.508
10.261	120.941	58.2581	272.247
10.262	120.392	58.5022	269.684
10.263	119.781	57.9834	271.332
10.264	119.263	57.2205	272.339
10.265	120.544	56.8848	270.752
10.266	120.361	57.7087	273.499
10.267	119.843	56.5796	271.79
10.268	120.972	56.0303	271.515
10.269	121.552	57.312	274.109
10.27	121.674	57.4341	270.752
10.271	121.216	57.2815	272.095
10.272	120.667	57.4951	272.339
10.273	120.361	57.1594	270.02
10.274	119.293	57.4951	272.614
10.275	119.202	57.2815	271.088
10.276	121.063	57.2815	270.538
10.277	121.582	57.6477	273.102
10.278	121.277	58.2275	270.142
10.279	120.941	57.8613	272.491
10.28	120.605	57.3425	272.491
10.281	121.399	57.4646	270.721
10.282	119.69	58.4412	272.766
10.283	118.561	57.7087	271.851
10.284	119.629	57.4341	271.942
10.285	120.544	58.197	273.651
10.286	120.605	58.2275	270.813
10.287	120.789	57.4951	274.17
10.288	120.697	57.0679	274.475
10.289	122.345	57.2205	273.376
10.29	121.796	58.2581	276.001
10.291	121.033	57.5562	273.468
10.292	120.239	57.4951	274.078
10.293	120.453	58.0444	275.635
10.294	120.392	58.1665	272.705
10.295	120.087	58.2581	275.116
10.296	120.27	57.6782	274.292
10.297	122.345	57.1289	273.224
10.298	122.803	58.0444	276.581
10.299	121.918	57.5562	274.353
10.3	121.124	57.6172	275.085
10.301	120.88	57.6172	276.337
10.302	120.392	57.373	273.682
10.303	118.896	57.4951	275.482
10.304	117.737	56.7627	274.109
10.305	119.171	56.3354	272.705
10.306	119.812	56.7322	275.452
10.307	119.659	56.0303	272.919
10.308	119.873	55.7556	274.2
10.309	119.171	55.7251	275.818
10.31	118.774	55.2063	272.583
10.311	117.737	55.8167	274.933
10.312	116.486	55.0232	274.261
10.313	116.486	54.3518	272.766
10.314	116.089	55.0842	275.36
10.315	116.18	55.2673	272.278
10.316	117.004	54.6265	272.736
10.317	117.767	54.4739	274.902
10.318	118.042	54.2297	272.186
10.319	116.699	54.7485	274.963
10.32	115.54	54.3213	273.804
10.321	116.608	53.2837	273.193
10.322	116.211	53.6499	275.635
10.323	114.655	53.5889	272.491
10.324	113.861	53.9246	274.109
10.325	113.983	53.5583	273.895
10.326	115.265	53.4973	271.027
10.327	113.953	53.6499	273.895
10.328	112.976	52.0325	272.552
10.329	113.831	51.4221	272.766
10.33	114.532	52.124	275.635
10.331	113.22	52.5513	272.461
10.332	111.633	52.002	274.475
10.333	111.328	50.8728	275.116
10.334	113.19	50.9644	272.339
10.335	112.854	52.124	275.177
10.336	112.122	51.3	272.675
10.337	112.854	50.415	272.675
10.338	112.885	50.6897	274.719
10.339	112.122	50.415	271.484
10.34	111.176	50.2014	273.529
10.341	110.718	49.53	273.102
10.342	111.572	49.3774	270.721
10.343	110.931	49.4385	273.132
10.344	108.978	48.7366	270.508
10.345	110.016	48.6145	269.928
10.346	110.687	49.1333	271.118
10.347	110.413	48.7976	268.677
10.348	108.978	48.3093	270.874
10.349	108.795	46.936	270.844
10.35	110.626	46.9666	269.531
10.351	110.626	48.3093	272.125
10.352	109.528	47.9736	269.989
10.353	109.009	47.0886	270.233
10.354	110.016	46.9971	271.759
10.355	110.474	47.2412	269.318
10.356	108.948	47.6685	271.057
10.357	108.49	46.9055	270.782
10.358	109.772	46.2341	269.562
10.359	109.589	46.9055	271.851
10.36	109.192	46.875	269.531
10.361	109.924	46.9971	269.897
10.362	110.413	46.9055	270.966
10.363	110.565	47.3328	268.28
10.364	109.283	47.0886	269.928
10.365	108.459	45.9595	268.494
10.366	109.619	46.1121	268.28
10.367	109.375	46.6309	270.386
10.368	108.185	46.8445	268.402
10.369	108.276	46.6614	269.653
10.37	108.582	46.2952	270.325
10.371	109.467	46.875	268.25
10.372	109.131	47.5769	270.752
10.373	108.856	46.2646	269.684
10.374	109.985	46.1121	269.531
10.375	110.443	46.7834	272.339
10.376	109.314	46.7834	269.836
10.377	108.582	47.1497	271.576
10.378	108.795	47.6379	271.759
10.379	110.321	47.699	269.012
10.38	109.65	47.9736	270.905
10.381	109.436	47.3328	269.043
10.382	111.145	47.2717	268.158
10.383	112.122	47.76	270.599
10.384	112.061	47.7295	268.158
10.385	111.633	47.76	269.379
10.386	111.053	47.5769	270.325
10.387	111.572	48.0957	267.883
10.388	110.84	49.3774	269.989
10.389	109.558	48.7976	268.28
10.39	110.565	48.8586	267.7
10.391	111.938	48.4314	269.897
10.392	112.64	48.2788	267.639
10.393	113.464	48.7366	269.836
10.394	113.251	48.5229	270.996
10.395	113.708	48.5229	269.012
10.396	113.342	49.3164	272.003
10.397	112.549	48.7061	270.752
10.398	113.129	49.1333	269.745
10.399	113.19	50.2319	271.362
10.4	114.044	50.4761	268.005
10.401	114.655	50.3235	269.135
10.402	115.753	49.3774	270.264
10.403	117.157	49.469	268.372
10.404	116.18	50.354	272.308
10.405	115.143	50.7813	270.538
10.406	116.425	50.415	270.203
10.407	116.882	50.9644	271.484
10.408	116.333	51.7883	268.555
10.409	115.845	52.0935	270.203
10.41	115.631	51.4526	269.165
10.411	117.645	50.9033	268.463
10.412	117.584	51.0254	272.064
10.413	117.004	50.6592	270.844
10.414	117.523	51.1169	272.43
10.415	118.53	52.002	274.536
10.416	118.988	52.4597	271.301
10.417	118.408	52.5208	273.651
10.418	118.103	51.7883	272.217
10.419	120.392	51.6357	270.447
10.42	120.239	52.887	273.132
10.421	119.751	52.8564	270.294
10.422	120.117	52.5818	271.637
10.423	120.392	52.3987	273.438
10.424	120.728	53.0396	270.782
10.425	119.476	53.772	273.071
10.426	119.171	53.4973	271.851
10.427	121.338	52.887	270.508
10.428	122.162	53.7415	272.888
10.429	121.674	53.7109	270.142
10.43	121.582	53.772	271.393
10.431	121.826	53.894	272.491
10.432	122.314	54.1992	270.416
10.433	121.552	54.4434	273.193
10.434	120.514	53.1311	272.095
10.435	121.429	53.1006	271.515
10.436	122.467	53.4973	273.712
10.437	121.765	53.3142	270.721
10.438	121.277	52.887	271.24
10.439	120.972	52.4292	271.729
10.44	121.796	52.5208	268.921
10.441	120.422	53.3447	270.966
10.442	118.652	52.6123	269.501
10.443	119.415	51.6357	268.402
10.444	119.568	51.8188	271.027
10.445	119.263	52.2156	268.311
10.446	118.683	52.124	269.47
10.447	118.225	51.3916	270.325
10.448	119.568	51.2085	267.944
10.449	119.019	51.2695	270.355
10.45	117.615	50.8118	268.646
10.451	118.011	50.5066	268.738
10.452	117.737	50.4761	270.63
10.453	116.455	50.3235	268.005
10.454	115.479	50.7202	270.538
10.455	114.685	49.7742	269.836
10.456	115.906	49.2554	268.25
10.457	115.509	49.2859	271.21
10.458	115.051	48.6755	269.226
10.459	115.814	48.5535	269.592
10.46	116.791	48.7366	271.362
10.461	116.516	48.7976	268.372
10.462	114.136	48.8586	270.905
10.463	112.946	47.9126	270.477
10.464	113.617	47.4243	268.433
10.465	112.976	47.9736	271.179
10.466	112.061	47.8516	268.036
10.467	113.22	47.3633	268.524
10.468	114.258	47.1497	270.599
10.469	115.143	47.4854	267.578
10.47	114.258	47.4854	269.714
10.471	113.007	46.8445	269.135
10.472	113.068	46.5393	268.127
10.473	112.64	46.9666	271.057
10.474	111.542	46.5088	268.005
10.475	110.931	46.2341	268.585
10.476	111.603	46.7224	269.989
10.477	112.946	46.8445	267.273
10.478	113.434	47.4548	269.592
10.479	114.136	46.2341	269.562
10.48	114.227	46.2036	267.944
10.481	114.044	46.9971	271.332
10.482	112.885	46.6919	269.379
10.483	112.61	46.5698	269.592
10.484	112.488	46.9055	271.942
10.485	112.915	47.4548	268.738
10.486	113.007	48.1567	270.874
10.487	113.556	47.3633	269.806
10.488	115.234	47.5159	268.158
10.489	115.265	48.1873	271.149
10.49	114.349	48.1567	268.585
10.491	114.044	47.6379	269.958
10.492	113.8	47.6074	271.24
10.493	114.227	47.699	268.402
10.494	113.098	48.5535	271.088
10.495	111.725	48.9197	268.707
10.496	112.885	48.7061	267.944
10.497	112.823	48.4924	270.477
10.498	112.396	47.9126	268.005
10.499	111.786	48.3093	270.782
10.5	112.488	48.7366	271.912
10.501	113.892	49.0112	268.677
10.502	112.762	49.4995	271.729
10.503	111.237	48.6755	270.325
10.504	112	48.2178	270.386
10.505	113.647	48.5535	272.98
10.506	113.342	49.408	269.104
10.507	112.732	50.0488	271.21
10.508	111.725	49.2249	270.874
10.509	113.251	48.8892	269.226
10.51	113.007	49.6826	271.515
10.511	112.762	49.9268	269.47
10.512	112.976	49.408	269.348
10.513	113.495	49.1333	271.484
10.514	113.892	49.1028	268.89
10.515	113.434	49.5605	270.294
10.516	112.671	49.4385	269.653
10.517	113.251	49.5911	267.578
10.518	113.251	50.0183	270.599
10.519	112.152	49.2554	268.555
10.52	112.885	48.7366	269.196
10.521	113.556	48.7061	271.667
10.522	113.708	48.7671	268.982
10.523	113.403	49.6826	271.667
10.524	114.319	48.8586	271.576
10.525	115.234	48.2483	269.531
10.526	115.082	49.8657	272.095
10.527	113.983	49.6216	270.02
10.528	114.563	49.2554	269.806
10.529	115.57	49.2554	271.118
10.53	115.936	50.0183	268.188
10.531	115.143	49.9878	270.264
10.532	115.265	49.2859	269.775
10.533	117.31	49.2249	268.89
10.534	117.401	49.8962	271.21
10.535	116.333	49.8657	269.043
10.536	115.601	49.9573	269.714
10.537	115.57	50.2014	270.874
10.538	115.723	50.293	268.341
10.539	114.99	50.5676	271.179
10.54	115.326	49.8657	269.836
10.541	117.218	49.8047	269.836
10.542	117.798	50.2625	272.675
10.543	117.188	49.8047	270.966
10.544	116.394	49.8657	272.247
10.545	116.516	50.1099	273.743
10.546	116.73	50.7813	270.142
10.547	115.814	51.4221	272.552
10.548	114.38	50.8728	270.142
10.549	116.425	50.293	269.592
10.55	117.371	50.7202	272.278
10.551	117.371	50.6897	268.738
10.552	117.584	50.7813	270.294
10.553	117.767	50.9949	271.484
10.554	118.408	51.3611	268.463
10.555	116.974	51.7883	271.393
10.556	114.716	51.4526	268.89
10.557	115.448	51.3	268.25
10.558	116.211	51.4221	270.508
10.559	116.455	51.8188	267.456
10.56	116.669	51.4832	269.135
10.561	117.126	50.9644	270.355
10.562	118.744	50.9338	268.951
10.563	118.317	52.0935	272.461
10.564	116.699	51.8799	270.294
10.565	116.425	51.0254	269.714
10.566	116.272	51.0559	271.82
10.567	116.425	51.3611	268.86
10.568	116.089	51.7578	269.653
10.569	116.73	51.6052	270.294
10.57	118.347	51.4526	267.029
10.571	117.981	51.5442	269.928
10.572	117.035	51.0864	268.89
10.573	117.218	51.1475	268.433
10.574	117.188	50.9644	270.477
10.575	115.845	50.7813	267.639
10.576	114.441	50.7813	268.86
10.577	113.525	50.1709	268.28
10.578	115.173	49.7437	265.839
10.579	114.899	49.7437	268.188
10.58	112.885	49.1943	266.022
10.581	112.335	49.0112	266.693
10.582	112.122	47.76	268.25
10.583	111.725	47.1802	265.961
10.584	110.077	48.4619	267.761
10.585	109.558	48.2788	267.303
10.586	111.267	47.821	265.411
10.587	111.542	47.8821	268.097
10.588	110.718	47.0581	265.564
10.589	110.779	46.9666	267.273
10.59	111.267	46.875	269.348
10.591	111.938	47.7295	266.754
10.592	110.992	48.4619	269.073
10.593	109.955	47.76	268.25
10.594	110.962	47.5464	266.785
10.595	111.633	48.0347	269.867
10.596	111.603	48.0957	266.846
10.597	111.664	47.9736	267.822
10.598	112.183	47.4548	269.196
10.599	112.793	48.2483	266.571
10.6	111.725	49.0112	269.47
10.601	109.894	48.3398	268.066
10.602	110.26	47.7905	267.67
10.603	110.626	47.9126	270.538
10.604	111.42	47.9431	268.127
10.605	112.671	48.0042	269.043
10.606	113.312	48.0652	270.569
10.607	113.678	48.6755	267.303
10.608	112.885	49.3774	270.63
10.609	111.877	48.584	269.012
10.61	112.122	48.2483	268.463
10.611	111.359	48.8892	271.301
10.612	110.718	48.7366	268.311
10.613	111.42	48.8892	270.111
10.614	113.037	49.1333	270.996
10.615	114.868	49.6826	267.914
10.616	114.532	49.9268	270.935
10.617	113.19	49.6216	269.775
10.618	114.319	49.408	268.951
10.619	114.105	49.6216	271.149
10.62	113.281	49.469	267.578
10.621	112.488	50.3845	269.379
10.622	112.183	50.1099	269.073
10.623	113.586	49.3774	267.395
10.624	113.77	49.1943	270.599
10.625	113.434	48.7366	268.28
10.626	114.594	49.1333	269.135
10.627	115.204	50.0183	270.996
10.628	114.41	50.1709	267.242
10.629	113.312	50.6287	269.714
10.63	112.762	49.8352	269.47
10.631	114.044	49.408	268.311
10.632	114.532	50.0183	271.942
10.633	114.075	49.9878	269.104
10.634	114.777	49.9573	269.196
10.635	115.723	50.2319	271.606
10.636	115.845	50.5981	268.28
10.637	115.051	51.239	270.569
10.638	114.502	50.8118	269.867
10.639	115.753	50.5371	267.242
10.64	115.601	50.9033	270.538
10.641	114.655	50.6592	267.303
10.642	114.868	50.293	268.463
10.643	115.356	50.415	270.386
10.644	115.662	51.0864	267.487
10.645	115.57	51.7578	270.447
10.646	115.112	51.1169	269.958
10.647	115.906	50.7813	268.707
10.648	115.631	51.3	271.729
10.649	115.417	51.0864	269.745
10.65	115.997	50.5981	270.599
10.651	116.333	51.1169	273.041
10.652	116.76	51.7578	269.989
10.653	116.394	52.5208	273.163
10.654	115.723	51.8494	272.156
10.655	117.31	51.7578	270.874
10.656	117.371	52.6428	273.682
10.657	117.157	52.8259	270.599
10.658	117.828	51.7883	271.851
10.659	118.561	51.6968	273.224
10.66	119.507	52.3682	271.24
10.661	118.958	53.3142	273.59
10.662	117.676	52.887	272.369
10.663	118.256	52.8259	271.149
10.664	118.378	53.1311	273.59
10.665	117.462	53.2532	270.691
10.666	117.584	53.1921	272.125
10.667	117.889	52.2156	273.346
10.668	120.239	52.0325	271.606
10.669	120.483	52.9175	274.994
10.67	119.537	53.0396	273.621
10.671	120.209	52.8564	273.254
10.672	119.965	52.6123	275.818
10.673	119.263	52.8564	272.919
10.674	119.415	53.0701	274.689
10.675	119.69	53.0396	274.292
10.676	121.429	53.6804	271.332
10.677	121.857	54.2297	273.956
10.678	121.826	53.3142	272.003
10.679	122.803	52.8259	272.278
10.68	122.65	53.3447	274.811
10.681	122.101	53.4973	271.973
10.682	121.002	53.9856	273.438
10.683	120.697	53.833	273.376
10.684	122.742	53.5889	271.088
10.685	122.681	54.657	273.621
10.686	122.498	55.0232	271.057
10.687	123.413	54.6265	271.301
10.688	123.871	53.5583	274.2
10.689	123.138	53.4363	272.247
10.69	122.62	54.3518	275.452
10.691	122.589	54.8401	275.543
10.692	123.077	54.718	273.651
10.693	122.894	55.2063	276.581
10.694	121.857	54.3823	274.048
10.695	123.138	54.5654	274.414
10.696	124.786	55.2063	276.245
10.697	125.458	55.4504	272.827
10.698	124.054	55.8777	275.421
10.699	123.077	55.4199	275.482
10.7	124.39	55.542	273.468
10.701	124.359	56.6406	276.55
10.702	123.047	56.3354	273.499
10.703	123.26	56.0303	274.17
10.704	124.359	55.2368	275.94
10.705	125.854	55.8167	272.888
10.706	125.336	56.5491	275.33
10.707	123.84	56.0303	274.292
10.708	123.962	55.9082	273.743
10.709	123.962	56.427	276.794
10.71	122.833	55.7861	273.712
10.711	122.559	55.2673	275.116
10.712	123.535	54.718	276.703
10.713	125.366	55.0232	273.529
10.714	124.908	55.7556	277.039
10.715	124.115	54.9011	275.482
10.716	124.756	54.9316	273.743
10.717	124.39	55.4504	276.947
10.718	122.742	55.3589	273.132
10.719	120.941	54.1687	274.323
10.72	120.117	53.6804	274.963
10.721	121.704	53.8635	271.881
10.722	122.284	54.5044	275.085
10.723	121.918	53.5889	273.315
10.724	122.559	52.7954	272.98
10.725	122.62	52.5513	275.787
10.726	121.094	52.6123	272.491
10.727	118.958	52.8259	274.353
10.728	116.882	51.9104	274.292
10.729	116.516	51.239	272.095
10.73	116.119	51.3	274.872
10.731	116.394	50.3235	273.071
10.732	117.859	49.9268	273.254
10.733	118.53	50.3845	276.672
10.734	117.981	50.3235	274.292
10.735	117.004	50.1709	275.909
10.736	116.241	49.2554	277.344
10.737	116.272	49.3774	274.994
10.738	115.54	50.1709	277.954
10.739	114.502	49.9268	275.604
10.74	115.54	49.6216	275.543
10.741	116.211	49.5911	278.381
10.742	117.493	49.4995	275.482
10.743	117.584	49.9573	278.107
10.744	117.432	49.8962	278.9
10.745	118.53	50.0793	276.337
10.746	117.706	50.0183	279.022
10.747	115.936	49.469	276.367
10.748	116.364	49.3164	276.459
10.749	116.577	49.1638	278.168
10.75	117.065	49.2554	274.689
10.751	116.516	49.3774	277.191
10.752	116.272	48.645	277.069
10.753	117.706	48.7366	275.421
10.754	117.523	49.9878	278.381
10.755	115.997	49.53	274.994
10.756	115.417	49.0112	275.452
10.757	115.753	48.3093	277.222
10.758	116.15	48.7061	273.712
10.759	116.241	49.9573	276.764
10.76	115.936	49.4385	274.872
10.761	117.828	48.9807	273.834
10.762	117.706	49.6521	276.581
10.763	116.425	49.6521	273.743
10.764	115.997	50.2014	274.567
10.765	116.18	49.8047	275.879
10.766	117.31	49.6826	273.01
10.767	116.913	50.4456	276.215
10.768	116.272	50.415	274.445
10.769	117.371	50.354	273.407
10.77	117.706	50.7202	276.093
10.771	117.065	50.8423	273.956
10.772	116.669	50.6897	275.421
10.773	116.272	50.4456	276.672
10.774	116.791	50.8728	274.536
10.775	117.615	52.124	277.405
10.776	117.737	51.4832	276.367
10.777	118.774	51.0559	276.062
10.778	119.141	52.4902	279.144
10.779	118.591	52.0935	275.757
10.78	118.164	51.8188	278.32
10.781	118.378	52.1851	279.694
10.782	120.361	52.4597	277.13
10.783	119.781	53.4668	279.541
10.784	119.476	53.7415	277.679
10.785	121.002	53.6804	277.1
10.786	121.857	53.2837	280.06
10.787	122.162	53.009	277.13
10.788	122.345	53.3447	279.327
10.789	121.643	53.2227	279.51
10.79	122.894	53.3752	277.283
10.791	122.711	54.4128	280.396
10.792	121.704	54.4128	277.832
10.793	122.467	54.2603	277.496
10.794	123.138	53.7415	279.449
10.795	123.596	53.6804	276.825
10.796	123.199	53.4058	279.877
10.797	123.566	52.7649	280.487
10.798	125.488	53.4058	278.442
10.799	125.244	54.6875	281.586
10.8	124.054	54.3213	278.534
10.801	124.023	53.833	279.114
10.802	124.542	53.8635	280.762
10.803	124.756	54.3213	277.557
10.804	124.573	54.718	279.694
10.805	125.061	53.7415	278.992
10.806	126.984	53.9551	278.015
10.807	127.625	55.1758	280.914
10.808	126.495	54.9622	277.954
10.809	126.312	54.657	278.717
10.81	125.916	54.4739	280.121
10.811	125.824	54.8706	277.252
10.812	124.908	55.1453	279.083
10.813	123.535	55.2979	278.076
10.814	125.244	55.4199	276.642
10.815	125.702	55.8472	279.419
10.816	125.366	54.9011	277.863
10.817	126.007	54.4739	279.633
10.818	125.671	54.6265	281.708
10.819	126.19	55.3284	279.358
10.82	126.16	56.5796	281.281
10.821	125.732	56.3049	280.64
10.822	125.824	55.8167	278.442
10.823	125.549	56.3965	281.464
10.824	125.153	56.2744	279.114
10.825	126.099	56.427	279.602
10.826	126.495	56.3049	281.403
10.827	127.777	56.1218	278.534
10.828	127.411	56.6711	281.006
10.829	127.228	57.0984	280.121
10.83	128.296	56.9763	278.29
10.831	128.296	56.8237	280.579
10.832	126.831	56.5186	277.74
10.833	126.678	56.5796	278.931
10.834	126.617	56.6711	279.602
10.835	127.533	57.2205	277.252
10.836	127.136	57.2815	280.457
10.837	125.488	56.1523	279.114
10.838	127.441	55.5725	278.992
10.839	128.357	55.8472	281.708
10.84	128.54	55.8167	278.381
10.841	127.899	55.6641	279.694
10.842	127.991	55.0537	280.121
10.843	129.944	54.9316	276.855
10.844	129.028	56.1829	279.572
10.845	126.984	55.7861	276.917
10.846	127.38	54.9927	276.55
10.847	127.991	54.657	278.839
10.848	128.235	55.2673	276.001
10.849	128.143	55.2368	277.405
10.85	127.96	55.1453	277.161
10.851	130.646	55.2368	275.818
10.852	130.829	55.9692	278.229
10.853	128.784	55.2673	276.154
10.854	128.113	55.1453	275.909
10.855	127.747	55.1147	277.802
10.856	127.563	54.9316	275.299
10.857	126.526	55.5725	277.588
10.858	126.556	54.8401	277.924
10.859	128.357	54.4434	276.611
10.86	130.127	55.3894	280.365
10.861	130.005	55.2063	277.649
10.862	129.791	55.1453	278.198
10.863	129.578	54.9316	280.365
10.864	128.876	55.2673	277.1
10.865	127.899	55.5725	279.663
10.866	126.862	55.2673	278.9
10.867	128.265	55.5115	277.435
10.868	128.387	56.1218	279.877
10.869	128.326	56.1523	277.313
10.87	129.608	55.542	277.954
10.871	130.31	55.542	279.968
10.872	131.042	55.8472	277.069
10.873	130.188	56.1218	279.694
10.874	128.693	55.6946	278.564
10.875	129.364	55.6641	277.405
10.876	129.395	56.1218	279.633
10.877	128.357	56.1523	276.794
10.878	128.082	55.542	278.259
10.879	128.815	54.657	279.175
10.88	130.341	54.4739	276.917
10.881	130.707	55.603	280.212
10.882	130.005	55.2979	277.771
10.883	130.646	55.0232	277.13
10.884	130.524	54.8401	279.358
10.885	129.456	54.8096	276.306
10.886	128.693	54.9622	278.046
10.887	128.479	54.8401	278.412
10.888	129.761	55.0232	275.269
10.889	129.852	55.9082	278.534
10.89	129.761	55.2673	276.489
10.891	131.927	54.8706	276.062
10.892	131.927	55.9387	278.992
10.893	131.561	55.5725	275.665
10.894	130.341	54.7791	277.527
10.895	129.761	54.4128	278.442
10.896	130.859	54.9622	275.665
10.897	130.768	56.3965	278.442
10.898	129.456	56.1218	275.757
10.899	129.913	55.5725	276.062
10.9	130.28	54.8096	278.137
10.901	130.432	54.7791	275.909
10.902	130.341	55.2673	277.985
10.903	130.585	54.8401	278.778
10.904	130.951	54.9927	276.642
10.905	130.89	55.5725	279.266
10.906	130.066	55.2979	277.039
10.907	130.005	55.2673	276.428
10.908	130.157	55.603	278.625
10.909	129.486	55.481	275.909
10.91	129.669	55.2368	277.344
10.911	129.7	54.9927	278.046
10.912	131.531	55.2673	276.062
10.913	131.866	55.542	278.778
10.914	131.226	55.4504	277.191
10.915	131.958	55.2063	276.917
10.916	131.592	54.7791	278.503
10.917	130.585	54.3823	275.33
10.918	129.15	55.0232	276.917
10.919	128.479	55.1453	275.879
10.92	130.646	54.7791	274.414
10.921	131.042	54.5044	277.039
10.922	130.219	53.7415	274.536
10.923	130.554	53.7415	276.215
10.924	131.531	53.6194	277.771
10.925	132.202	53.7415	274.689
10.926	130.829	54.3518	277.222
10.927	129.547	53.7109	275.421
10.928	131.348	53.2837	274.017
10.929	131.47	54.1992	276.794
10.93	130.676	53.833	273.438
10.931	131.256	53.2532	274.445
10.932	131.5	52.7649	276.276
10.933	132.935	53.1311	273.499
10.934	132.507	53.5889	276.062
10.935	131.165	53.1006	274.445
10.936	132.66	52.5818	273.407
10.937	132.355	52.6123	275.146
10.938	131.47	52.6733	271.973
10.939	130.981	53.1006	272.858
10.94	130.951	52.5513	273.529
10.941	131.592	52.5208	270.813
10.942	131.165	52.6123	274.17
10.943	130.981	51.4832	272.614
10.944	131.866	51.2085	272.278
10.945	131.805	51.6663	274.658
10.946	130.432	52.002	271.698
10.947	129.791	51.6052	272.736
10.948	129.852	50.5066	273.59
10.949	130.798	50.5676	270.721
10.95	129.944	51.6663	273.438
10.951	128.632	51.178	271.912
10.952	129.913	50.2625	270.874
10.953	130.31	49.8962	273.224
10.954	129.944	49.8657	270.325
10.955	129.089	49.8657	270.996
10.956	128.632	49.3774	270.966
10.957	129.608	49.1333	268.188
10.958	128.54	49.0112	269.836
10.959	126.587	48.4619	267.639
10.96	126.831	48.1567	267.303
10.961	126.892	47.7295	268.951
10.962	126.007	47.6379	265.961
10.963	125.244	47.4548	268.127
10.964	124.878	46.5698	267.7
10.965	126.373	46.4478	266.449
10.966	126.495	47.2107	269.562
10.967	125.336	46.3562	267.059
10.968	125.336	45.7764	267.365
10.969	125.275	45.4102	269.379
10.97	125.031	45.5017	265.991
10.971	123.352	45.5017	267.853
10.972	122.284	44.6167	266.754
10.973	123.535	44.1589	264.13
10.974	122.833	44.5251	265.411
10.975	121.613	43.396	262.146
10.976	121.277	42.6025	261.749
10.977	121.399	41.7175	263
10.978	121.307	41.5344	259.766
10.979	119.904	41.8701	261.627
10.98	119.08	41.2292	261.047
10.981	119.873	41.7786	260.04
10.982	119.751	42.2974	262.177
10.983	118.774	41.9617	260.956
10.984	118.134	41.7786	261.627
10.985	119.049	41.1682	264.038
10.986	120.422	41.0461	262.787
10.987	121.185	41.4124	265.594
10.988	121.613	41.1377	265.259
10.989	122.894	41.8396	264.984
10.99	122.803	43.2434	266.937
10.991	121.613	43.1213	264.16
10.992	121.094	42.4805	264.282
10.993	120.697	42.3889	265.93
10.994	121.552	42.7246	263.367
10.995	121.826	43.7927	265.991
10.996	122.284	43.0603	264.893
10.997	124.786	42.8467	264.099
10.998	125.702	43.7317	267.426
10.999	125.244	44.1895	264.648
11	124.603	43.8538	265.625
11.001	123.718	43.0603	265.503
11.002	123.932	43.457	263.092
11.003	123.352	44.342	264.435
11.004	122.559	43.7927	262.573
11.005	123.81	43.7927	262.115
11.006	125.031	43.6401	264.709
11.007	124.878	43.2129	262.634
11.008	124.329	43.1824	265.32
11.009	123.718	42.9077	265.564
11.01	124.725	43.1824	263.275
11.011	124.268	43.7317	265.472
11.012	123.413	43.7622	263.123
11.013	124.634	43.6401	262.451
11.014	125.061	44.0369	263.855
11.015	125.092	44.281	260.101
11.016	124.969	44.5251	262.726
11.017	124.695	43.8232	262.939
11.018	126.343	43.7317	261.658
11.019	126.251	44.8608	264.801
11.02	124.939	44.7998	262.604
11.021	125.122	45.2576	262.909
11.022	126.038	44.5251	264.557
11.023	126.251	44.7083	262.299
11.024	125.61	45.4407	264.221
11.025	125.641	45.5322	263.855
11.026	126.862	45.2881	262.878
11.027	127.228	46.1426	265.961
11.028	126.068	45.5933	263.885
11.029	126.343	45.6543	264.679
11.03	126.74	45.8069	266.205
11.031	126.556	45.5627	263.336
11.032	125.824	46.1731	265.961
11.033	126.099	45.3796	265.625
11.034	128.021	46.2036	263.489
11.035	128.326	47.2107	267.059
11.036	126.862	46.936	264.16
11.037	126.862	46.0815	265.198
11.038	126.526	46.2036	266.815
11.039	126.709	46.4478	264.435
11.04	126.465	47.0886	266.296
11.041	126.343	46.2341	265.594
11.042	128.51	45.99	264.801
11.043	128.693	46.2952	266.815
11.044	128.632	45.8069	264.282
11.045	128.387	46.2646	265.045
11.046	128.082	46.1121	265.747
11.047	127.502	45.9595	262.939
11.048	126.007	45.9595	265.381
11.049	125	45.166	263.702
11.05	126.801	45.0439	263.702
11.051	127.808	45.7153	266.266
11.052	127.655	45.5627	263.367
11.053	127.747	45.166	265.442
11.054	128.174	44.3726	266.388
11.055	128.876	44.7083	263.977
11.056	128.265	46.2646	266.998
11.057	126.831	45.8069	264.526
11.058	127.472	45.3796	264.099
11.059	127.686	45.6543	266.052
11.06	127.38	45.4102	262.726
11.061	127.502	45.2271	264.435
11.062	128.265	44.5862	265.808
11.063	130.005	44.7693	263.58
11.064	129.944	45.3796	266.174
11.065	128.723	45.105	263.824
11.066	128.571	45.6848	263.672
11.067	128.479	45.929	265.381
11.068	127.319	45.6848	261.78
11.069	126.617	45.3796	263.733
11.07	126.648	44.4336	264.069
11.071	128.815	44.1284	262.726
11.072	129.425	45.6543	266.083
11.073	129.578	45.3491	265.045
11.074	129.73	45.5017	264.771
11.075	129.974	45.7458	267.059
11.076	128.937	45.5627	264.191
11.077	128.265	46.2646	266.327
11.078	127.228	45.7458	266.052
11.079	129.211	45.2271	264.13
11.08	129.639	45.8679	266.968
11.081	129.333	46.2646	265.839
11.082	130.829	46.3867	265.503
11.083	131.836	46.1731	267.761
11.084	131.622	46.2036	265.32
11.085	130.035	46.6003	266.724
11.086	129.028	45.6543	265.93
11.087	129.7	45.7764	263.977
11.088	130.005	46.875	266.266
11.089	129.73	46.3562	263.214
11.09	129.669	46.3867	264.16
11.091	130.28	46.051	266.174
11.092	130.768	45.5017	264.252
11.093	129.852	45.8374	267.548
11.094	129.791	45.5017	267.365
11.095	130.707	46.1426	265.991
11.096	131.195	46.6614	268.158
11.097	129.822	46.4172	264.587
11.098	130.859	46.4172	266.144
11.099	131.317	46.3867	267.029
11.1	131.897	46.2952	264.832
11.101	130.859	47.0886	267.456
11.102	130.646	45.99	266.144
11.103	131.897	46.2341	265.228
11.104	132.172	47.6074	268.188
11.105	131.073	47.3938	264.557
11.106	130.798	47.2717	265.747
11.107	131.409	46.5088	265.961
11.108	132.843	46.5393	264.038
11.109	132.507	48.0347	266.51
11.11	131.378	47.5464	265.167
11.111	131.653	47.6379	265.228
11.112	131.622	47.8821	268.158
11.113	130.676	47.76	266.174
11.114	130.493	47.8516	267.578
11.115	130.951	47.6379	268.738
11.116	132.111	47.699	266.663
11.117	132.385	48.0652	269.623
11.118	132.019	47.4854	268.311
11.119	133.209	48.2483	268.28
11.12	133.301	49.1943	270.264
11.121	132.233	48.645	267.426
11.122	131.287	48.3093	269.653
11.123	131.134	48.0652	270.355
11.124	132.751	48.3704	267.487
11.125	133.545	49.3164	270.081
11.126	133.423	49.2249	267.914
11.127	135.193	49.0723	267.456
11.128	135.712	48.8892	269.257
11.129	134.949	49.0417	266.327
11.13	133.942	49.408	268.86
11.131	132.538	48.5535	268.494
11.132	133.27	48.4924	266.785
11.133	133.423	49.0417	269.958
11.134	132.66	48.584	267.212
11.135	134.583	48.4619	268.219
11.136	135.986	48.5535	270.203
11.137	136.322	48.8586	267.761
11.138	135.345	49.2554	270.05
11.139	134.796	47.9431	268.585
11.14	135.62	47.9431	267.609
11.141	134.979	49.408	270.325
11.142	133.789	49.5605	266.754
11.143	134.46	49.0723	267.487
11.144	135.681	49.0417	267.822
11.145	136.658	49.0417	265.533
11.146	136.23	49.7131	268.097
11.147	136.017	49.408	267.822
11.148	137.451	49.4385	266.724
11.149	137.146	49.7131	269.257
11.15	135.345	49.6216	267.029
11.151	134.949	50.293	268.311
11.152	135.04	49.8657	268.982
11.153	135.651	49.7437	266.968
11.154	135.101	50.4761	269.653
11.155	134.796	49.3469	269.226
11.156	135.773	49.0723	268.89
11.157	135.834	50.1099	271.942
11.158	135.162	49.8352	269.592
11.159	135.193	50.415	270.386
11.16	135.101	50.2319	271.271
11.161	134.918	49.8657	268.311
11.162	133.636	50.354	270.813
11.163	132.935	49.8352	269.897
11.164	134.583	50.5981	269.012
11.165	134.644	51.0864	271.515
11.166	133.27	50.2014	269.348
11.167	132.385	49.6826	270.782
11.168	131.714	49.4385	272.125
11.169	132.416	49.6826	269.592
11.17	131.775	49.9573	271.576
11.171	130.463	49.2249	269.073
11.172	130.89	49.1638	268.372
11.173	130.89	49.2554	270.172
11.174	129.456	48.1262	267.12
11.175	126.831	48.1567	268.646
11.176	126.251	46.4172	269.775
11.177	126.892	45.8374	268.188
11.178	126.801	47.3633	270.935
11.179	125.61	47.3938	268.402
11.18	126.404	47.1191	267.792
11.181	127.014	46.5088	269.928
11.182	126.038	45.6848	267.029
11.183	124.939	45.7458	269.318
11.184	123.962	45.105	269.684
11.185	124.878	45.166	267.456
11.186	124.359	46.2341	270.142
11.187	123.016	45.4102	268.25
11.188	123.413	45.3796	268.097
11.189	124.054	45.1965	270.111
11.19	123.749	45.0134	267.212
11.191	122.742	44.8303	269.501
11.192	122.528	43.6707	269.257
11.193	123.535	43.4875	267.639
11.194	122.65	44.9524	270.813
11.195	121.674	44.9524	268.341
11.196	121.49	44.5862	269.714
11.197	121.307	43.9453	271.088
11.198	121.582	43.7012	268.219
11.199	120.789	44.1895	270.935
11.2	120.605	43.7012	270.233
11.201	121.735	43.5486	269.379
11.202	121.887	44.1895	272.491
11.203	121.216	44.1284	270.142
11.204	120.605	44.3115	271.454
11.205	119.629	44.0674	272.919
11.206	119.263	43.9758	270.844
11.207	118.103	44.4336	273.315
11.208	118.347	43.7012	271.545
11.209	119.476	43.9453	269.775
11.21	120.087	44.7083	272.522
11.211	119.446	43.9148	269.745
11.212	119.873	43.8538	271.454
11.213	118.988	43.2739	271.851
11.214	118.561	43.335	269.043
11.215	116.119	43.7927	271.667
11.216	114.441	43.1213	269.531
11.217	115.631	42.8467	268.799
11.218	115.997	43.5486	270.721
11.219	115.417	43.0908	267.67
11.22	116.272	42.9382	269.897
11.221	116.394	42.572	271.057
11.222	116.455	42.1753	268.707
11.223	114.807	42.2058	272.278
11.224	113.251	41.7786	270.508
11.225	114.258	42.511	270.508
11.226	113.739	43.5181	272.186
11.227	113.068	43.396	268.25
11.228	112.701	43.0298	269.47
11.229	113.556	42.4194	269.928
11.23	115.57	42.511	268.036
11.231	114.868	43.2739	271.301
11.232	114.349	42.6025	269.745
11.233	115.082	42.45	269.775
11.234	115.417	42.9382	272.278
11.235	113.922	43.4265	268.799
11.236	112.579	44.4641	270.477
11.237	111.755	44.0674	269.897
11.238	113.403	43.5181	268.005
11.239	114.075	43.8538	271.149
11.24	113.922	43.457	270.05
11.241	115.417	43.9148	270.721
11.242	116.058	44.4031	273.926
11.243	115.509	44.5251	271.423
11.244	114.594	44.4946	274.109
11.245	113.617	43.8232	274.261
11.246	113.983	44.7998	271.759
11.247	114.349	46.0815	274.292
11.248	114.349	45.3796	271.637
11.249	115.723	45.4102	271.698
11.25	116.699	45.8679	274.139
11.251	117.065	46.1731	271.637
11.252	116.73	46.1121	274.475
11.253	116.302	45.4102	274.323
11.254	116.943	45.6848	272.552
11.255	116.455	46.5698	274.658
11.256	115.265	46.5698	271.484
11.257	115.967	47.1802	271.484
11.258	116.058	47.1802	272.675
11.259	116.394	46.6614	270.081
11.26	115.967	46.5698	273.743
11.261	116.119	45.6848	273.254
11.262	117.523	46.1731	272.98
11.263	117.554	46.814	276.154
11.264	116.577	47.3328	273.041
11.265	117.126	47.2412	274.017
11.266	117.523	46.4478	274.384
11.267	117.554	46.4172	271.332
11.268	117.523	47.7905	274.475
11.269	117.31	47.0886	272.705
11.27	119.598	47.2412	272.003
11.271	120.239	48.1873	274.902
11.272	118.805	48.0652	271.362
11.273	118.835	47.8821	273.468
11.274	119.232	48.1262	274.292
11.275	120.422	48.0652	270.874
11.276	119.69	48.4314	273.743
11.277	118.683	48.1567	272.247
11.278	120.605	48.7366	272.125
11.279	121.155	49.8352	274.872
11.28	120.483	49.7437	271.881
11.281	120.209	49.469	274.445
11.282	119.751	48.6755	275.421
11.283	120.85	49.0112	273.529
11.284	121.216	49.7742	276.703
11.285	120.819	49.0417	275.024
11.286	122.375	49.4995	274.933
11.287	122.62	50.293	277.1
11.288	122.009	50.1709	274.658
11.289	121.368	50.1404	276.55
11.29	121.124	49.1943	276.978
11.291	122.223	50.3235	274.841
11.292	121.735	50.9644	277.649
11.293	121.368	50.5676	275.299
11.294	123.535	50.7813	274.658
11.295	124.817	50.9644	277.161
11.296	124.237	50.9949	274.261
11.297	123.535	51.0559	276.978
11.298	122.162	50.354	276.337
11.299	122.894	50.4761	274.75
11.3	122.711	51.4221	277.374
11.301	121.582	51.8188	274.811
11.302	122.681	51.5137	275.055
11.303	122.772	51.4526	276.794
11.304	123.84	51.3	273.956
11.305	123.81	51.3	276.428
11.306	123.993	50.5066	276.276
11.307	125	51.0559	274.78
11.308	124.42	51.7883	277.832
11.309	123.016	51.7883	274.719
11.31	123.444	51.8799	275.787
11.311	123.474	52.4292	276.794
11.312	123.138	52.6428	273.651
11.313	122.772	52.4902	276.184
11.314	123.077	51.8799	275.543
11.315	125.916	52.3987	275.024
11.316	126.892	53.2227	278.351
11.317	126.129	53.2227	275.421
11.318	126.19	53.9246	276.733
11.319	126.038	54.0466	277.649
11.32	125.61	54.2297	274.902
11.321	124.176	54.2908	277.557
11.322	123.047	53.8025	276.794
11.323	125.214	53.9246	275.97
11.324	126.678	54.3213	278.992
11.325	127.136	54.5959	276.764
11.326	127.991	55.0232	278.29
11.327	128.143	55.0537	279.572
11.328	128.326	55.4199	277.222
11.329	127.35	55.481	279.999
11.33	125.854	55.0232	278.931
11.331	126.801	55.0537	278.229
11.332	126.892	56.2744	280.67
11.333	127.136	56.5186	277.954
11.334	128.845	56.2744	279.449
11.335	129.791	56.3354	280.579
11.336	130.737	56.9153	278.351
11.337	130.035	57.4951	281.219
11.338	129.944	56.7322	279.388
11.339	130.737	56.7932	278.717
11.34	131.104	57.4951	281.25
11.341	129.974	56.9763	277.74
11.342	129.761	57.312	279.633
11.343	129.425	57.251	279.358
11.344	131.134	57.5867	277.405
11.345	130.859	57.5562	280.273
11.346	129.486	56.8848	278.778
11.347	130.89	57.0374	279.175
11.348	131.866	57.6477	281.311
11.349	131.927	57.7698	277.832
11.35	131.012	57.6172	280.243
11.351	130.188	57.1594	280.121
11.352	132.111	57.251	278.137
11.353	131.439	57.9834	281.403
11.354	130.493	57.9834	278.748
11.355	131.073	57.9834	279.327
11.356	131.622	57.8918	280.914
11.357	131.531	57.9834	278.107
11.358	131.073	58.2275	280.487
11.359	130.798	57.3425	279.602
11.36	132.294	57.0679	278.473
11.361	132.446	57.8308	280.975
11.362	130.798	57.6782	278.137
11.363	130.249	57.8308	278.351
11.364	130.249	57.8918	279.541
11.365	129.517	58.1665	277.069
11.366	127.899	58.3191	279.083
11.367	127.075	56.7932	278.625
11.368	128.693	56.5186	277.863
11.369	130.096	57.3425	281.342
11.37	129.883	57.251	278.9
11.371	130.035	57.2205	279.785
11.372	129.639	57.0984	280.823
11.373	129.456	57.373	277.771
11.374	127.991	57.6172	280.243
11.375	126.343	56.6711	279.236
11.376	127.014	56.1523	278.259
11.377	127.106	56.8848	281.006
11.378	127.563	57.1594	278.259
11.379	128.723	56.9458	278.9
11.38	128.601	56.6101	280.579
11.381	128.54	56.366	277.679
11.382	126.862	56.427	279.999
11.383	125.61	55.6641	278.229
11.384	126.099	56.0303	276.794
11.385	125.061	56.2134	278.687
11.386	123.779	55.3284	275.604
11.387	123.871	55.0537	277.893
11.388	123.932	54.8096	278.29
11.389	124.481	54.5349	276.245
11.39	124.146	54.9927	279.755
11.391	123.047	53.6499	277.771
11.392	123.993	53.4058	278.015
11.393	123.444	53.5278	280.304
11.394	121.826	53.1311	276.642
11.395	120.087	53.2227	278.29
11.396	119.781	52.7344	278.259
11.397	120.392	52.7649	275.269
11.398	119.934	52.8564	277.893
11.399	119.446	52.0325	275.757
11.4	120.667	52.1851	275.909
11.401	121.002	52.7039	278.473
11.402	120.575	52.4292	275.543
11.403	119.568	52.2766	277.466
11.404	119.08	51.6968	277.588
11.405	119.659	51.6357	276.093
11.406	119.019	52.3376	279.266
11.407	118.011	52.3987	277.435
11.408	118.774	52.7954	277.466
11.409	119.781	52.6428	279.633
11.41	119.659	52.1545	277.252
11.411	119.354	52.5208	279.51
11.412	119.08	51.4832	279.846
11.413	119.781	51.6052	278.656
11.414	118.896	52.0935	280.975
11.415	117.676	51.3916	278.992
11.416	117.981	51.6052	279.022
11.417	118.225	52.6123	280.487
11.418	117.981	52.6123	277.13
11.419	116.943	52.002	278.381
11.42	116.333	51.4221	278.9
11.421	117.371	51.5442	277.344
11.422	117.188	52.0325	279.755
11.423	116.119	51.6357	277.466
11.424	116.089	51.6052	278.198
11.425	115.967	51.4832	279.236
11.426	115.601	51.5137	276.733
11.427	114.349	51.7578	278.015
11.428	113.19	51.2085	276.581
11.429	113.77	51.0559	275.177
11.43	113.678	50.8423	277.618
11.431	112.671	49.7437	275.726
11.432	112.213	49.6216	277.374
11.433	112.061	49.9268	278.564
11.434	113.037	49.8962	275.818
11.435	111.42	49.8962	278.168
11.436	110.352	48.6145	276.733
11.437	111.176	48.8281	275.482
11.438	110.809	50.0488	277.008
11.439	109.924	50.0183	274.353
11.44	110.107	49.6216	274.902
11.441	110.565	48.645	275.757
11.442	110.687	48.6145	273.163
11.443	109.802	49.3469	276.031
11.444	109.07	48.3704	274.841
11.445	109.955	48.0042	274.506
11.446	110.535	48.5535	276.276
11.447	109.741	49.0112	273.132
11.448	108.734	49.2554	274.323
11.449	107.88	48.6755	274.353
11.45	108.765	48.3704	272.675
11.451	107.971	48.6755	275.208
11.452	107.697	47.2107	274.2
11.453	108.673	46.814	274.445
11.454	109.528	47.4243	277.039
11.455	109.406	47.9736	274.353
11.456	109.07	48.3704	275.421
11.457	108.459	47.7905	275.391
11.458	108.826	47.6379	273.285
11.459	108.582	47.8516	275.604
11.46	107.788	47.2412	274.384
11.461	109.344	47.699	274.109
11.462	110.199	48.5229	276.306
11.463	110.199	49.0417	273.834
11.464	110.474	49.0723	275.696
11.465	110.443	48.2788	275.818
11.466	111.481	47.9431	274.445
11.467	110.565	48.2483	276.947
11.468	109.711	47.9126	274.567
11.469	111.115	48.4009	274.933
11.47	111.633	49.1028	276.245
11.471	111.328	49.469	273.254
11.472	110.474	49.53	275.726
11.473	110.413	48.7671	275.024
11.474	111.481	48.7366	274.109
11.475	110.87	49.0723	277.191
11.476	110.687	48.0042	274.445
11.477	111.755	48.645	275.482
11.478	113.007	49.7131	276.672
11.479	113.037	50.1709	273.163
11.48	111.298	50.2014	275.696
11.481	110.291	49.3164	274.658
11.482	111.877	49.4385	273.712
11.483	111.603	50.3845	276.276
11.484	111.115	50.4761	273.01
11.485	112.457	50.6287	274.139
11.486	113.434	50.354	275.787
11.487	114.655	50.5371	273.193
11.488	114.38	51.0559	276.154
11.489	113.312	50.5981	274.902
11.49	113.892	51.1169	273.926
11.491	113.495	51.7273	276.794
11.492	112.335	51.7578	273.407
11.493	112.335	52.3987	274.414
11.494	113.403	52.0935	275.696
11.495	114.777	51.8188	273.254
11.496	115.082	52.5208	277.039
11.497	115.051	52.0935	276.459
11.498	116.699	52.4902	275.208
11.499	116.547	53.4668	278.473
11.5	115.509	53.6194	275.97
11.501	115.509	53.5278	277.008
11.502	115.021	53.3752	278.473
11.503	115.997	53.9551	275.269
11.504	116.516	55.0537	277.893
11.505	116.76	54.2908	276.703
11.506	118.408	54.2603	276.031
11.507	119.293	54.9622	279.266
11.508	119.171	55.1147	277.039
11.509	119.476	55.1453	278.015
11.51	119.476	55.0232	278.595
11.511	119.446	55.1147	275.94
11.512	119.232	55.603	278.076
11.513	117.584	55.542	276.031
11.514	119.202	56.0608	275.421
11.515	120.239	55.9387	277.985
11.516	119.69	55.5725	275.482
11.517	119.263	55.7861	278.259
11.518	119.415	55.5115	278.839
11.519	121.307	55.9998	277.039
11.52	120.972	56.6711	280.273
11.521	120.087	55.7251	278.015
11.522	121.216	55.6641	278.442
11.523	122.162	56.6406	280.518
11.524	122.314	57.2815	276.55
11.525	121.613	57.2205	278.992
11.526	121.185	56.3354	278.717
11.527	123.199	57.0374	277.527
11.528	123.352	57.6782	280.182
11.529	122.131	57.0984	278.046
11.53	123.413	57.2205	278.839
11.531	124.634	57.5562	280.457
11.532	124.695	57.8003	277.374
11.533	123.871	58.7769	279.846
11.534	123.169	58.0139	278.534
11.535	123.993	58.136	277.283
11.536	123.871	58.136	280.518
11.537	123.077	57.5867	278.931
11.538	124.023	58.197	280.212
11.539	124.817	59.021	281.25
11.54	125	59.1431	278.992
11.541	125.336	58.7769	281.83
11.542	124.878	57.9834	281.006
11.543	126.465	58.5632	279.938
11.544	125.977	59.2041	282.745
11.545	125.397	58.7463	279.999
11.546	126.038	58.9294	281.555
11.547	126.465	59.4482	282.257
11.548	126.953	60.4248	278.9
11.549	126.221	60.3027	281.342
11.55	126.007	59.2346	280.182
11.551	127.899	58.9294	279.724
11.552	127.655	59.5398	282.532
11.553	127.014	59.3262	278.931
11.554	126.892	59.6313	280.548
11.555	126.495	59.082	280.518
11.556	126.343	59.0515	278.29
11.557	124.969	59.6924	281.281
11.558	123.627	58.7769	278.717
11.559	125.183	57.9224	279.083
11.56	125.977	58.4106	282.104
11.561	125.916	57.8918	279.724
11.562	125.458	57.9224	281.555
11.563	126.343	57.9224	282.043
11.564	127.136	58.5938	279.663
11.565	125.763	59.1125	282.562
11.566	124.054	57.9834	279.938
11.567	124.603	57.6782	279.694
11.568	124.756	58.2886	281.189
11.569	124.329	58.4717	277.954
11.57	124.695	58.5022	280.609
11.571	125.031	57.8613	280.914
11.572	126.343	58.2275	278.29
11.573	126.312	59.021	281.494
11.574	124.756	58.5022	279.358
11.575	125.153	58.5632	279.724
11.576	124.634	58.6243	281.799
11.577	123.718	58.8989	278.29
11.578	123.108	58.7158	280.975
11.579	122.742	57.5256	281.281
11.58	125.122	57.7393	279.938
11.581	125.763	59.2041	283.02
11.582	125.183	58.5327	280.945
11.583	125.427	58.1055	281.067
11.584	124.939	59.1431	283.173
11.585	124.329	58.8684	279.999
11.586	123.718	58.7158	281.982
11.587	123.199	58.1665	282.166
11.588	123.84	58.8379	279.755
11.589	124.207	59.2957	282.898
11.59	123.688	58.7769	280.67
11.591	125.366	59.0515	281.25
11.592	125.549	59.5398	283.234
11.593	124.786	59.6619	280.243
11.594	123.352	59.1125	282.654
11.595	122.314	58.2275	281.433
11.596	123.871	58.3801	279.968
11.597	123.962	59.1125	283.02
11.598	122.528	58.4106	280.06
11.599	122.589	58.1055	281.799
11.6	123.108	57.9834	283.447
11.601	123.657	58.0444	280.823
11.602	122.711	58.7158	283.905
11.603	121.49	57.8613	282.013
11.604	122.681	57.8003	280.975
11.605	123.383	57.7393	284.241
11.606	123.016	57.4036	280.975
11.607	122.894	57.6782	282.837
11.608	122.772	57.8918	283.386
11.609	123.047	57.8308	280.579
11.61	121.857	57.9224	283.722
11.611	120.087	56.6711	281.586
11.612	120.911	56.366	280.792
11.613	120.422	56.3354	283.295
11.614	119.171	55.3894	279.663
11.615	117.554	54.8096	280.945
11.616	116.089	53.6499	280.853
11.617	114.868	52.5208	277.008
11.618	111.176	51.9104	279.175
11.619	107.697	50.415	276.306
11.62	106.964	49.4385	274.231
11.621	106.171	49.6216	275.574
11.622	104.553	48.7366	272.186
11.623	103.699	47.7295	273.59
11.624	103.638	46.9055	274.994
11.625	103.973	47.2412	273.468
11.626	103.729	47.2717	276.154
11.627	102.325	46.4783	275.726
11.628	103.699	45.5933	276.581
11.629	104.187	46.6614	279.388
11.63	104.065	47.1497	277.832
11.631	103.638	47.2412	279.175
11.632	103.79	46.8445	279.968
11.633	105.621	47.4548	278.29
11.634	105.591	47.8821	280.273
11.635	104.828	47.0581	277.924
11.636	105.56	46.814	278.32
11.637	105.957	47.1191	279.907
11.638	105.682	47.2717	277.374
11.639	105.042	47.2107	279.633
11.64	104.187	46.6003	278.259
11.641	105.164	46.4783	276.489
11.642	105.347	46.9666	279.358
11.643	104.431	46.9055	276.306
11.644	105.347	47.4243	276.794
11.645	106.049	46.8445	277.802
11.646	106.567	46.4172	275.299
11.647	105.957	46.6919	278.351
11.648	105.164	46.2341	277.679
11.649	106.018	46.6309	276.367
11.65	105.713	47.6074	278.717
11.651	104.523	47.3022	275.513
11.652	104.889	46.936	276.001
11.653	105.56	46.9055	277.069
11.654	106.476	47.7295	273.712
11.655	106.018	48.1567	276.062
11.656	105.865	46.814	274.78
11.657	107.208	46.9666	273.682
11.658	106.75	47.6379	276.459
11.659	105.103	47.7905	273.346
11.66	105.286	48.1567	274.536
11.661	105.225	48.3398	275.36
11.662	105.835	48.9807	272.369
11.663	105.56	49.1333	274.841
11.664	105.621	48.0042	273.468
11.665	107.513	47.9431	273.621
11.666	108.032	49.3774	277.222
11.667	107.422	49.2859	274.872
11.668	107.513	49.1333	276.733
11.669	107.727	49.1028	277.985
11.67	108.276	49.53	274.75
11.671	107.91	50.8118	277.771
11.672	107.452	51.0254	275.36
11.673	109.65	50.6287	274.292
11.674	110.413	51.0864	277.252
11.675	110.443	50.7813	274.933
11.676	110.992	51.3	277.191
11.677	111.053	51.8494	278.442
11.678	112.488	52.0935	275.696
11.679	112.305	52.5513	278.381
11.68	111.481	52.3682	276.367
11.681	113.22	52.9175	275.391
11.682	114.441	53.9551	277.649
11.683	113.861	53.9246	274.261
11.684	112.823	53.7109	277.252
11.685	112.61	52.1851	278.748
11.686	114.014	52.3987	277.832
11.687	114.319	53.9246	281.097
11.688	113.495	53.6499	278.9
11.689	114.868	53.5889	278.992
11.69	116.394	54.3213	280.914
11.691	117.126	54.5959	277.374
11.692	116.638	54.718	279.205
11.693	115.509	54.1992	279.572
11.694	116.913	54.3213	278.015
11.695	116.455	54.7791	281.769
11.696	114.838	54.718	279.51
11.697	115.997	54.8706	280.151
11.698	117.676	55.0842	281.799
11.699	118.5	55.7861	278.442
11.7	118.317	56.427	280.67
11.701	117.065	55.3894	279.755
11.702	117.889	55.1453	278.229
11.703	117.401	55.9387	281.342
11.704	116.089	55.4504	279.083
11.705	115.601	55.481	280.151
11.706	116.119	55.5725	282.288
11.707	116.852	56.0303	279.572
11.708	117.249	56.6406	282.043
11.709	116.791	56.0913	280.365
11.71	118.103	55.7556	278.839
11.711	118.103	56.366	281.494
11.712	117.157	56.0608	278.778
11.713	117.279	56.2744	279.938
11.714	116.608	56.4575	281.281
11.715	117.035	56.7932	278.015
11.716	116.394	57.251	280.487
11.717	116.15	56.5796	278.809
11.718	117.767	57.0984	277.344
11.719	118.256	57.8003	279.816
11.72	118.378	57.1289	277.222
11.721	118.683	57.2205	278.32
11.722	119.202	57.0068	280.09
11.723	119.568	57.8918	277.679
11.724	118.469	58.3191	281.25
11.725	116.699	57.7087	279.724
11.726	118.317	57.8918	279.633
11.727	118.713	58.197	282.013
11.728	118.317	57.9834	279.236
11.729	119.202	57.7087	280.731
11.73	120.148	57.4341	282.135
11.731	121.46	57.7698	279.419
11.732	121.552	59.1431	282.501
11.733	120.392	58.136	280.487
11.734	121.307	57.8003	280.06
11.735	120.972	58.5938	282.623
11.736	120.514	58.4717	279.236
11.737	120.392	58.4717	280.731
11.738	120.544	58.5327	281.097
11.739	122.772	59.2346	278.351
11.74	123.383	59.6619	281.647
11.741	122.406	58.8684	279.572
11.742	123.566	58.8684	279.633
11.743	123.535	59.1431	282.196
11.744	122.559	59.3567	279.114
11.745	121.552	59.6619	281.128
11.746	120.575	59.082	280.792
11.747	121.277	59.5093	278.351
11.748	121.46	60.0891	280.792
11.749	121.094	59.6924	278.961
11.75	122.162	59.6313	279.388
11.751	122.894	59.8755	281.952
11.752	122.62	60.0586	278.564
11.753	121.948	60.0586	281.799
11.754	120.972	60.1501	282.074
11.755	121.643	60.4553	279.633
11.756	120.3	61.7065	282.288
11.757	119.324	61.1267	280.304
11.758	120.27	60.791	280.09
11.759	121.368	61.676	282.623
11.76	122.253	62.4695	279.938
11.761	121.826	62.4084	282.196
11.762	122.162	61.3403	283.02
11.763	123.84	61.7676	281.708
11.764	123.505	62.2864	285.217
11.765	121.948	62.0728	282.745
11.766	121.796	62.0728	283.508
11.767	121.948	62.3779	284.882
11.768	122.406	63.4155	281.525
11.769	121.796	63.7512	284.18
11.77	121.582	62.2864	282.898
11.771	124.146	62.1033	282.532
11.772	124.451	62.7136	285.797
11.773	124.023	62.1338	283.6
11.774	123.962	62.1033	284.973
11.775	124.146	62.1643	285.736
11.776	125.122	62.6221	282.379
11.777	124.512	62.8357	285.278
11.778	123.016	62.3779	283.081
11.779	124.084	62.4084	281.372
11.78	124.451	62.5916	284.027
11.781	124.237	62.0728	280.975
11.782	124.756	61.5845	283.02
11.783	124.695	61.0657	284.058
11.784	125.763	61.2793	281.219
11.785	124.725	62.0117	283.691
11.786	123.199	61.2793	280.914
11.787	123.352	61.0352	279.846
11.788	123.108	61.3708	281.494
11.789	122.162	61.1572	277.893
11.79	121.277	61.1877	279.846
11.791	120.728	60.6689	280.365
11.792	122.284	60.4553	279.144
11.793	122.498	61.2183	282.562
11.794	121.552	60.7605	280.823
11.795	121.735	60.9131	280.64
11.796	122.04	61.1572	283.295
11.797	121.674	60.6384	279.755
11.798	121.246	60.6079	282.623
11.799	120.697	60.5164	282.837
11.8	121.948	61.3708	280.731
11.801	121.826	61.9202	283.63
11.802	121.216	61.3403	281.464
11.803	122.406	61.4319	281.982
11.804	122.375	61.9202	283.936
11.805	122.62	61.6455	280.487
11.806	122.101	61.8286	282.745
11.807	121.094	60.9131	282.41
11.808	122.498	61.0046	280.243
11.809	122.314	61.9202	283.569
11.81	120.605	61.7981	280.182
11.811	120.972	61.8896	281.036
11.812	121.674	61.4624	282.837
11.813	122.467	61.4014	280.273
11.814	122.101	61.7065	282.715
11.815	121.796	61.1267	281.708
11.816	123.322	61.1267	280.64
11.817	123.474	61.4929	283.783
11.818	122.131	61.5845	281.097
11.819	122.589	61.615	281.921
11.82	122.375	61.8896	283.386
11.821	122.62	62.4695	279.999
11.822	122.162	62.5305	282.379
11.823	122.162	61.7371	281.097
11.824	123.932	61.7981	279.572
11.825	124.268	62.5	282.623
11.826	123.871	62.2559	280.426
11.827	124.298	62.2559	281.83
11.828	124.39	61.7371	283.142
11.829	124.268	62.4695	280.365
11.83	123.657	63.6597	282.776
11.831	121.979	63.1714	281.158
11.832	123.077	62.8662	280.243
11.833	123.566	62.7747	283.203
11.834	123.505	62.0422	280.823
11.835	124.664	62.1338	282.715
11.836	124.969	62.5	284.424
11.837	125.641	63.0798	282.227
11.838	125.183	63.5071	284.851
11.839	124.329	62.3779	283.478
11.84	124.573	62.4695	282.257
11.841	123.779	63.6902	284.454
11.842	123.23	63.1714	280.945
11.843	123.81	62.6221	282.074
11.844	124.451	62.6526	283.539
11.845	125.336	63.4155	280.67
11.846	125.549	63.9343	283.875
11.847	124.542	62.7747	281.769
11.848	124.908	62.6831	281.281
11.849	124.115	63.1409	283.295
11.85	122.375	62.5916	279.694
11.851	121.46	62.7136	280.914
11.852	120.575	62.1948	280.518
11.853	121.277	62.4084	278.168
11.854	120.636	62.3779	281.158
11.855	119.446	61.0962	278.87
11.856	120.514	61.0962	279.358
11.857	120.697	61.4319	281.738
11.858	120.239	61.2793	278.839
11.859	119.568	60.791	281.067
11.86	118.53	60.2112	280.731
11.861	119.873	60.5774	278.687
11.862	119.385	61.3708	281.647
11.863	118.011	60.9436	278.473
11.864	118.591	60.5774	278.931
11.865	119.171	60.8521	280.396
11.866	119.415	60.6995	277.191
11.867	118.896	60.4858	279.755
11.868	118.713	60.2722	279.51
11.869	119.781	60.4858	277.649
11.87	119.324	60.8521	280.609
11.871	117.981	60.1501	277.618
11.872	117.828	60.1807	278.809
11.873	117.645	60.0586	280.09
11.874	117.767	60.3027	277.771
11.875	117.188	61.0657	279.938
11.876	116.76	60.1501	278.625
11.877	117.737	59.7534	277.924
11.878	117.523	60.3333	280.67
11.879	117.126	59.3567	277.924
11.88	117.157	59.021	279.022
11.881	116.577	59.1736	280.426
11.882	115.997	59.5703	277.13
11.883	114.594	59.6313	279.236
11.884	113.464	59.1125	277.466
11.885	113.708	59.1736	275.848
11.886	112.061	59.1125	277.802
11.887	110.046	58.3801	274.506
11.888	109.894	57.4646	275.97
11.889	109.802	56.8848	276.947
11.89	109.833	56.6711	273.834
11.891	108.276	56.8848	276.001
11.892	106.293	56.2744	273.682
11.893	105.988	55.603	272.186
11.894	104.065	55.2979	272.858
11.895	101.41	54.1382	269.501
11.896	98.7549	53.2837	269.714
11.897	97.8088	51.9714	270.05
11.898	97.5342	51.3611	267.731
11.899	97.4121	51.4526	270.508
11.9	96.344	50.9338	269.257
11.901	97.1375	50.5371	268.524
11.902	96.8323	50.6897	270.355
11.903	95.6726	50.415	268.188
11.904	94.2688	50.2625	269.257
11.905	93.2312	50.3235	270.294
11.906	93.811	50.354	268.311
11.907	94.2688	50.6897	270.752
11.908	95.0623	50.2319	269.684
11.909	97.229	50.354	269.775
11.91	98.3887	50.9338	272.4
11.911	98.877	51.0254	270.142
11.912	99.3042	51.5137	271.729
11.913	98.6633	51.3916	271.545
11.914	99.0295	52.2461	269.653
11.915	97.9309	53.3142	271.851
11.916	96.8933	52.8259	269.562
11.917	97.9614	52.7649	269.592
11.918	99.4873	52.4902	272.125
11.919	100.525	52.2766	269.836
11.92	101.898	53.2227	272.156
11.921	102.02	53.2532	272.522
11.922	102.661	53.2227	270.416
11.923	101.257	54.0771	272.919
11.924	99.884	53.7415	270.508
11.925	99.4873	53.5889	270.294
11.926	99.2432	53.9551	272.4
11.927	99.5789	54.3518	269.165
11.928	100.739	54.657	271.301
11.929	101.837	54.2908	271.149
11.93	103.607	54.4128	269.775
11.931	103.455	55.2063	272.4
11.932	102.448	55.3589	269.592
11.933	102.783	55.0842	269.836
11.934	101.44	54.8401	270.935
11.935	100.464	55.2368	267.517
11.936	100.037	55.9692	269.409
11.937	99.9451	55.9387	268.036
11.938	101.563	56.1218	266.815
11.939	101.837	56.1829	269.745
11.94	100.891	55.4199	267.761
11.941	102.142	55.7251	269.867
11.942	102.142	56.1218	271.149
11.943	102.356	57.0374	268.372
11.944	101.41	57.5562	271.606
11.945	100.555	56.5186	269.592
11.946	102.753	56.3965	269.592
11.947	102.692	57.8308	272.247
11.948	102.448	58.4717	268.89
11.949	102.936	58.7158	270.538
11.95	103.577	58.6548	271.79
11.951	105.469	58.8989	268.982
11.952	105.438	59.8755	272.522
11.953	104.95	59.5398	270.386
11.954	106.567	59.7534	270.203
11.955	107.208	60.4858	272.858
11.956	106.537	60.3027	270.508
11.957	106.537	60.6689	272.278
11.958	106.842	61.2183	272.736
11.959	108.582	61.9202	270.355
11.96	109.07	62.6526	273.682
11.961	108.459	61.9812	271.545
11.962	110.291	61.615	272.461
11.963	111.298	61.4929	275.146
11.964	111.328	61.8286	272.614
11.965	111.298	62.439	275.299
11.966	111.389	61.615	275.726
11.967	112.274	61.9812	273.407
11.968	112.732	63.385	276.428
11.969	112.396	63.5681	273.499
11.97	113.983	63.5071	272.552
11.971	114.288	63.5376	274.689
11.972	114.899	63.2629	271.637
11.973	114.563	63.1714	273.956
11.974	114.685	62.6221	274.292
11.975	115.753	62.8967	272.644
11.976	114.96	63.5986	275.696
11.977	113.098	63.8123	272.369
11.978	113.861	63.9648	272.4
11.979	114.105	63.9343	273.132
11.98	113.464	64.0259	269.653
11.981	113.281	63.9343	272.491
11.982	113.434	62.8662	271.698
11.983	115.082	63.1104	271.606
11.984	114.96	63.4766	274.78
11.985	113.586	63.2324	272.919
11.986	113.525	63.324	274.597
11.987	113.159	64.1174	275.635
11.988	112.61	64.3005	271.912
11.989	112.213	64.7583	274.292
11.99	112.274	64.0564	272.766
11.991	114.777	64.6362	271.393
11.992	115.143	65.155	274.567
11.993	114.258	64.6973	271.912
11.994	114.838	64.5752	274.078
11.995	114.838	64.6057	275.97
11.996	115.234	65.1245	273.132
11.997	114.349	66.0706	275.818
11.998	113.525	65.5212	273.804
11.999	114.929	66.0095	272.339
12	115.143	66.7114	274.811
12.001	115.082	65.9485	271.881
12.002	116.119	65.4907	273.468
12.003	116.058	65.3076	275.604
12.004	117.004	65.3381	273.651
12.005	116.852	65.6738	277.283
12.006	115.875	65.2771	275.818
12.007	116.913	65.7349	273.865
12.008	116.699	66.5894	275.452
12.009	116.089	65.7959	271.515
12.01	116.791	65.0635	272.949
12.011	116.943	65.3687	273.651
12.012	117.95	65.8569	270.996
12.013	117.767	65.7959	273.773
12.014	116.943	64.7583	272.736
12.015	118.439	64.8499	272.339
12.016	118.683	66.0706	274.231
12.017	117.981	66.5894	270.386
12.018	117.126	65.8875	270.996
12.019	116.241	65.2466	271.484
12.02	117.981	64.8499	268.982
12.021	117.889	65.5823	272.583
12.022	116.974	65.5823	270.691
12.023	117.889	65.6128	271.118
12.024	117.95	65.2161	273.773
12.025	117.859	65.094	271.332
12.026	117.279	65.0635	273.59
12.027	116.089	64.9109	273.346
12.028	117.218	65.4907	270.874
12.029	117.493	66.04	273.712
12.03	116.73	65.155	271.545
12.031	117.523	64.9414	272.156
12.032	117.859	65.2466	274.353
12.033	117.401	65.9485	271.545
12.034	117.798	65.9485	274.414
12.035	117.371	65.033	273.621
12.036	118.286	65.3687	271.729
12.037	117.188	66.2231	273.987
12.038	115.967	65.7349	270.905
12.039	116.302	65.5212	271.667
12.04	117.004	65.033	273.254
12.041	116.791	64.4836	270.355
12.042	115.54	64.5142	273.621
12.043	114.258	64.0869	272.552
12.044	115.57	63.6902	271.057
12.045	114.349	63.8733	273.621
12.046	112.122	62.6221	269.836
12.047	110.504	61.4929	269.836
12.048	109.039	61.0352	270.691
12.049	108.032	60.5469	266.418
12.05	105.591	58.6853	267.517
12.051	103.149	55.9082	265.35
12.052	102.234	54.4128	262.604
12.053	100.281	54.2908	264.282
12.054	98.0835	53.4363	260.132
12.055	96.8933	52.7954	259.064
12.056	97.0459	52.3682	260.193
12.057	96.4966	52.4902	257.263
12.058	96.4355	52.6733	260.742
12.059	96.1914	52.1851	261.475
12.06	98.2666	52.3376	262.97
12.061	99.7925	52.5818	267.792
12.062	99.823	52.5513	266.998
12.063	101.868	52.6428	269.684
12.064	102.234	52.948	270.782
12.065	103.485	53.8635	268.707
12.066	103.394	55.2673	270.416
12.067	102.753	54.9011	268.036
12.068	104.156	55.1453	267.578
12.069	105.072	55.5115	269.562
12.07	105.225	55.5115	266.876
12.071	106.11	54.8706	269.806
12.072	106.049	54.3518	271.423
12.073	107.574	54.9316	270.02
12.074	107.269	55.9692	272.491
12.075	106.415	55.6946	269.806
12.076	107.33	55.3894	268.372
12.077	107.117	55.8472	269.867
12.078	106.537	55.9082	265.045
12.079	107.391	55.542	266.632
12.08	107.3	54.9316	266.541
12.081	108.643	55.1453	264.343
12.082	108.398	55.7556	267.517
12.083	106.72	55.2368	264.832
12.084	106.934	55.3284	264.709
12.085	105.988	55.603	266.205
12.086	104.828	55.8777	262.39
12.087	104.706	55.9082	263.672
12.088	104.614	54.5349	262.787
12.089	105.408	54.7791	260.468
12.09	105.988	55.8167	264.008
12.091	105.621	55.4504	261.444
12.092	106.415	55.542	262.238
12.093	106.262	56.0303	264.16
12.094	105.286	55.6641	261.108
12.095	105.194	55.542	263.855
12.096	105.072	55.481	264.16
12.097	106.11	56.7322	261.902
12.098	106.354	57.4646	265.594
12.099	105.621	57.0068	263.367
12.1	107.91	56.8237	264.679
12.101	108.765	57.4036	267.822
12.102	109.222	57.9834	264.832
12.103	108.643	58.7158	266.876
12.104	108.734	58.6548	265.869
12.105	110.84	58.5327	263.58
12.106	110.809	59.4177	266.846
12.107	109.589	59.8145	264.191
12.108	110.016	59.5093	265.594
12.109	110.321	58.7769	267.883
12.11	111.267	58.96	265.93
12.111	111.359	60.3943	270.02
12.112	112	59.6008	268.86
12.113	114.563	60.1196	268.005
12.114	115.417	60.9741	271.088
12.115	115.143	60.1807	267.7
12.116	114.96	60.2722	269.196
12.117	115.082	60.0891	270.813
12.118	116.058	60.3027	267.548
12.119	115.448	61.1267	271.698
12.12	115.326	60.5469	270.05
12.121	117.493	60.8826	268.921
12.122	118.378	61.7676	271.027
12.123	118.469	61.554	267.212
12.124	118.774	60.8826	268.86
12.125	118.896	60.4553	270.02
12.126	119.293	61.1572	266.51
12.127	119.171	61.8286	269.653
12.128	116.913	61.1267	267.975
12.129	118.134	61.5234	268.311
12.13	118.347	61.9202	270.874
12.131	118.042	61.4929	267.975
12.132	118.042	61.0962	270.325
12.133	118.53	60.7605	271.118
12.134	120.117	61.3708	268.463
12.135	120.239	61.9202	271.79
12.136	119.019	61.0352	269.287
12.137	119.537	61.2793	269.196
12.138	118.835	62.3474	271.637
12.139	118.164	62.5	267.517
12.14	117.279	61.7981	270.02
12.141	116.455	61.3403	269.775
12.142	118.103	61.8896	267.273
12.143	118.713	62.8967	270.752
12.144	118.744	62.5916	267.487
12.145	120.117	62.6831	267.365
12.146	119.72	63.0798	269.623
12.147	119.202	63.1104	266.602
12.148	117.615	63.5986	269.562
12.149	116.516	63.1104	269.043
12.15	117.31	63.2019	267.365
12.151	117.798	64.1479	270.966
12.152	117.584	63.6292	268.677
12.153	119.873	63.5986	270.081
12.154	120.636	63.7512	272.888
12.155	120.88	64.5142	269.775
12.156	120.575	64.5142	273.132
12.157	119.629	63.7817	272.156
12.158	120.605	63.8123	270.508
12.159	120.453	64.6362	273.56
12.16	119.934	64.7583	270.355
12.161	121.033	64.6362	271.454
12.162	122.284	63.9038	272.858
12.163	123.962	64.1785	269.379
12.164	124.268	64.7888	272.614
12.165	123.444	64.2395	271.088
12.166	124.634	64.4226	269.135
12.167	124.176	64.9719	271.973
12.168	122.925	64.4226	268.219
12.169	122.772	63.8733	268.707
12.17	123.016	63.5376	270.02
12.171	124.023	63.6902	266.785
12.172	124.207	63.7817	269.928
12.173	123.596	62.9883	269.318
12.174	125.092	63.0493	268.677
12.175	125.305	63.8123	271.698
12.176	124.298	63.324	268.28
12.177	123.444	62.8662	269.379
12.178	122.009	62.561	270.66
12.179	121.704	62.5305	267.212
12.18	121.735	63.2324	270.508
12.181	121.185	63.324	268.89
12.182	122.284	63.385	268.097
12.183	121.979	63.385	271.271
12.184	121.613	63.2629	268.738
12.185	121.765	63.2324	270.844
12.186	120.758	63.0798	272.369
12.187	121.49	63.1714	269.775
12.188	121.094	63.4155	272.858
12.189	120.422	63.324	271.454
12.19	121.185	63.8428	270.752
12.191	120.514	64.3616	273.529
12.192	119.904	63.9648	270.508
12.193	119.568	63.5376	273.712
12.194	119.141	62.1338	274.231
12.195	120.026	62.561	272.644
12.196	119.995	63.8123	276.062
12.197	119.354	63.2935	273.407
12.198	120.209	62.9272	273.315
12.199	120.087	62.1338	275.726
12.2	119.385	61.7065	271.851
12.201	118.378	62.3474	274.17
12.202	117.31	61.3403	272.98
12.203	118.317	60.8826	270.325
12.204	118.53	61.3708	273.834
12.205	117.767	60.6384	270.233
12.206	118.713	59.967	270.508
12.207	118.713	60.0281	271.667
12.208	118.683	59.0515	267.548
12.209	117.676	58.5327	270.172
12.21	116.669	57.7698	268.982
12.211	117.065	58.3496	266.998
12.212	117.218	58.6853	269.897
12.213	115.997	58.0444	266.571
12.214	116.058	57.6782	267.944
12.215	116.547	57.1289	270.05
12.216	117.218	56.8848	266.937
12.217	117.645	57.1289	270.02
12.218	116.852	55.7251	269.592
12.219	117.004	56.3049	268.188
12.22	117.767	57.4036	271.454
12.221	117.462	56.7932	268.005
12.222	117.188	56.4575	268.89
12.223	116.425	56.6101	271.24
12.224	116.333	56.5491	268.188
12.225	115.936	56.488	271.851
12.226	116.455	55.6641	270.752
12.227	118.469	56.2744	269.47
12.228	118.683	57.1594	272.827
12.229	117.95	56.9763	269.531
12.23	118.408	56.5491	270.63
12.231	117.34	56.0303	271.515
12.232	117.004	55.7861	269.073
12.233	115.295	56.2439	272.491
12.234	114.105	55.3894	270.752
12.235	115.173	55.5725	269.409
12.236	115.326	56.1218	272.064
12.237	115.234	55.9082	268.677
12.238	115.112	55.9387	270.966
12.239	115.234	55.2368	271.271
12.24	115.906	54.5959	268.555
12.241	114.716	54.7791	272.522
12.242	113.617	54.4739	270.66
12.243	114.166	55.2063	270.355
12.244	113.8	56.0608	272.583
12.245	112.885	55.5115	268.646
12.246	113.037	55.1453	270.386
12.247	113.403	54.9011	270.752
12.248	115.112	55.0232	268.036
12.249	114.96	55.542	271.271
12.25	113.983	54.6265	269.012
12.251	114.777	54.657	269.135
12.252	114.807	55.0537	271.606
12.253	113.556	55.0842	268.341
12.254	111.816	54.9622	270.203
12.255	110.718	54.6875	269.531
12.256	112.366	54.9622	267.303
12.257	112.488	55.542	270.081
12.258	112	54.0161	267.792
12.259	112.244	53.4058	268.158
12.26	112.823	53.894	271.729
12.261	112.305	54.1077	268.768
12.262	111.908	53.9551	270.844
12.263	110.291	52.9785	270.233
12.264	110.565	52.9785	267.578
12.265	110.138	53.8635	270.569
12.266	109.619	53.0701	267.822
12.267	110.504	52.7344	267.548
12.268	110.657	53.009	270.02
12.269	110.657	53.0701	266.479
12.27	110.474	52.5513	269.592
12.271	110.138	51.9409	269.562
12.272	110.962	52.6123	268.188
12.273	110.443	53.4058	270.782
12.274	109.924	53.1921	268.646
12.275	110.992	52.887	269.226
12.276	110.962	53.3142	270.233
12.277	111.206	53.894	267.761
12.278	110.718	54.0771	270.538
12.279	110.718	52.7649	270.264
12.28	112.549	52.7954	270.142
12.281	112.976	53.772	273.468
12.282	113.129	54.2908	270.66
12.283	113.8	54.4128	271.698
12.284	114.197	53.8635	272.766
12.285	113.922	54.2908	269.531
12.286	113.678	54.718	273.041
12.287	112.823	54.2297	270.691
12.288	114.777	54.5959	269.775
12.289	115.448	55.2673	271.973
12.29	115.204	55.0232	268.219
12.291	115.753	54.9927	270.264
12.292	116.18	54.5959	270.05
12.293	117.004	55.2063	267.181
12.294	116.577	55.5725	269.714
12.295	115.112	55.0537	267.548
12.296	116.058	54.5959	267.273
12.297	116.333	55.3589	269.135
12.298	116.028	56.0608	265.93
12.299	115.814	56.2439	267.456
12.3	115.906	55.0232	268.005
12.301	117.31	55.2368	266.449
12.302	118.134	55.9082	269.928
12.303	117.126	55.7861	267.914
12.304	118.469	55.9998	268.005
12.305	118.5	56.3049	270.752
12.306	117.249	56.6101	267.303
12.307	117.157	56.5186	269.562
12.308	116.882	57.0374	270.142
12.309	118.408	57.4951	267.059
12.31	118.378	58.075	270.966
12.311	117.676	57.7698	269.318
12.312	119.934	58.2275	269.775
12.313	120.453	59.1736	272.369
12.314	120.453	59.1736	268.86
12.315	119.659	58.5938	272.003
12.316	118.591	58.1665	271.851
12.317	120.392	58.96	270.264
12.318	120.209	60.0281	273.132
12.319	119.476	59.845	269.775
12.32	119.69	59.8145	271.271
12.321	120.087	59.2651	273.102
12.322	120.331	58.96	270.264
12.323	119.598	59.1736	274.017
12.324	119.141	58.1055	272.583
12.325	120.819	58.6548	271.423
12.326	121.338	59.6924	274.628
12.327	120.697	59.4482	270.508
12.328	120.667	58.8379	271.332
12.329	120.209	59.4177	272.339
12.33	119.934	59.2041	269.043
12.331	118.866	58.5938	272.339
12.332	118.164	57.4951	270.66
12.333	119.965	57.6782	269.531
12.334	120.636	58.4106	273.041
12.335	120.026	58.2581	269.073
12.336	119.873	58.0139	271.118
12.337	119.232	57.373	270.966
12.338	118.896	57.251	268.066
12.339	117.065	57.7393	270.996
12.34	115.326	56.7017	269.073
12.341	115.814	56.366	267.975
12.342	116.486	56.6711	271.271
12.343	116.302	56.3354	268.188
12.344	117.34	56.2134	270.874
12.345	117.126	56.0303	271.79
12.346	117.798	56.1523	268.982
12.347	116.974	56.8848	272.247
12.348	115.54	55.8167	270.416
12.349	115.875	56.1218	269.592
12.35	115.265	57.0374	272.675
12.351	114.96	56.6711	270.111
12.352	115.112	55.8777	271.729
12.353	114.838	56.2744	273.59
12.354	116.272	57.0984	270.721
12.355	116.058	57.0068	274.048
12.356	115.143	56.3354	272.4
12.357	116.547	56.6406	272.644
12.358	116.852	57.1289	274.841
12.359	116.577	57.2815	271.393
12.36	116.15	57.0679	273.041
12.361	115.021	56.1829	273.376
12.362	116.15	56.5796	271.576
12.363	115.845	57.0068	274.78
12.364	114.746	56.4575	272.858
12.365	114.838	56.488	273.071
12.366	115.204	56.5796	274.994
12.367	115.387	56.427	271.912
12.368	115.417	56.5186	274.353
12.369	115.021	55.7556	273.407
12.37	116.638	55.8777	271.362
12.371	116.669	56.5186	274.78
12.372	115.631	55.7861	271.973
12.373	115.936	56.0608	272.583
12.374	115.723	56.488	273.865
12.375	115.448	56.2134	270.325
12.376	115.082	56.0913	273.102
12.377	114.044	55.3284	272.308
12.378	115.601	55.1453	269.653
12.379	116.302	55.8472	273.346
12.38	115.417	55.3894	270.02
12.381	115.814	55.7556	271.271
12.382	115.051	55.6641	272.522
12.383	114.502	55.5725	268.646
12.384	113.617	55.603	271.515
12.385	112.518	54.5654	270.782
12.386	113.922	54.6875	269.775
12.387	114.655	56.0303	272.736
12.388	114.41	55.5115	269.958
12.389	115.143	55.0537	271.362
12.39	115.173	54.9622	273.285
12.391	114.929	55.8167	270.569
12.392	114.075	56.3965	273.132
12.393	113.098	55.1453	272.125
12.394	113.831	55.1147	271.149
12.395	114.105	56.1218	274.384
12.396	114.502	56.2134	271.362
12.397	114.96	56.5186	272.675
12.398	114.685	56.5491	273.651
12.399	114.777	56.7017	270.752
12.4	114.899	56.4575	274.353
12.401	114.075	55.603	272.491
12.402	115.143	56.1523	272.247
12.403	115.143	56.5796	274.506
12.404	114.38	56.7017	271.698
12.405	113.617	56.6711	273.346
12.406	113.342	56.2439	273.804
12.407	114.075	56.366	271.606
12.408	114.136	56.5491	275.177
12.409	113.617	55.9692	273.499
12.41	115.173	56.0303	273.834
12.411	115.997	56.5796	276.154
12.412	115.601	56.7627	272.339
12.413	114.746	57.0374	275.116
12.414	114.502	56.427	274.994
12.415	115.173	56.6711	272.156
12.416	114.777	57.0984	275.391
12.417	114.258	56.2744	272.339
12.418	116.394	56.3965	272.675
12.419	117.767	56.8848	274.75
12.42	118.439	57.0068	270.935
12.421	117.767	57.0068	273.102
12.422	116.577	56.1218	273.01
12.423	117.584	56.0913	271.179
12.424	116.882	57.251	274.292
12.425	115.417	57.0984	270.935
12.426	115.723	56.9153	271.088
12.427	115.936	56.8848	273.193
12.428	116.608	56.7627	270.203
12.429	117.279	56.3965	273.438
12.43	117.279	56.0303	273.499
12.431	118.164	56.7017	271.484
12.432	118.073	57.4646	274.872
12.433	116.699	56.4575	271.881
12.434	116.669	56.4575	272.766
12.435	116.76	57.5562	274.475
12.436	116.547	57.7087	270.508
12.437	115.875	57.4036	273.01
12.438	116.15	56.6711	273.102
12.439	118.134	56.7932	271.576
12.44	118.347	57.8003	274.811
12.441	117.798	57.9224	272.552
12.442	117.981	57.9224	272.858
12.443	117.218	57.8003	274.078
12.444	116.791	57.6782	271.088
12.445	116.058	57.5562	273.529
12.446	114.868	57.373	272.095
12.447	115.814	57.4951	271.24
12.448	116.272	57.9834	274.109
12.449	115.723	57.1594	271.515
12.45	115.601	57.1899	273.346
12.451	115.845	56.8237	274.139
12.452	115.906	57.2205	270.874
12.453	114.777	57.2815	274.109
12.454	113.342	55.7861	271.759
12.455	114.014	55.5115	270.325
12.456	113.77	56.6101	273.193
12.457	113.068	56.4575	269.318
12.458	112.366	55.7556	270.66
12.459	111.176	54.6875	271.149
12.46	110.504	54.3518	266.937
12.461	108.459	53.7415	269.348
12.462	105.896	51.8494	266.052
12.463	103.973	50.6897	263.672
12.464	101.196	49.2249	264.771
12.465	97.168	46.6003	258.575
12.466	92.6208	44.7998	257.69
12.467	89.5996	44.0063	256.836
12.468	87.9822	42.8772	251.709
12.469	86.4563	42.3889	252.686
12.47	84.7168	41.6565	251.648
12.471	85.3271	41.2292	251.007
12.472	86.1511	41.626	254.974
12.473	85.7849	41.5344	255.157
12.474	86.7615	40.6189	258.667
12.475	86.7004	40.1306	261.444
12.476	88.4094	40.5273	261.139
12.477	88.8672	41.3818	264.191
12.478	87.7991	41.5649	263.092
12.479	88.501	41.7786	262.634
12.48	89.1724	42.6636	263.763
12.481	89.2944	43.2129	259.949
12.482	88.7146	43.6401	260.712
12.483	88.5925	42.7856	260.681
12.484	90.0879	42.8467	259.827
12.485	90.5151	42.9993	263.153
12.486	89.9353	42.8162	261.841
12.487	90.271	42.9993	263.397
12.488	89.9658	43.1213	265.686
12.489	90.0879	43.4875	263.306
12.49	89.7217	44.0979	265.015
12.491	89.5996	43.3044	263.458
12.492	91.3696	43.5486	261.475
12.493	92.1021	44.3115	263.855
12.494	91.8579	43.9758	260.712
12.495	92.1326	43.457	261.932
12.496	91.6138	43.2434	263.855
12.497	90.4236	43.7012	260.956
12.498	89.325	44.3115	263.702
12.499	88.6536	43.5791	261.566
12.5	90.0879	43.5486	259.186
12.501	90.5762	44.4946	260.59
12.502	90.4541	44.4641	256.134
12.503	91.2781	44.4031	256.256
12.504	90.8203	43.9453	256.653
12.505	90.5762	43.7012	253.479
12.506	89.1418	43.5486	256.256
12.507	88.1042	42.9077	254.73
12.508	88.8977	43.3044	253.876
12.509	89.386	44.5251	255.646
12.51	89.3555	44.2505	251.984
12.511	90.0879	44.2505	253.143
12.512	91.4612	43.8232	254.852
12.513	91.7053	44.0674	252.045
12.514	91.3391	44.7388	255.829
12.515	90.2405	44.1284	254.639
12.516	91.6443	44.2505	254.822
12.517	91.6748	45.2881	257.233
12.518	91.9189	45.3491	253.815
12.519	92.6514	46.6614	255.005
12.52	93.1396	47.2107	255.524
12.521	93.5364	47.1191	252.258
12.522	93.5059	47.3938	256.348
12.523	93.4143	46.7834	255.463
12.524	96.4966	47.3328	255.89
12.525	97.4426	49.1333	259.552
12.526	97.6257	49.6216	256.47
12.527	98.2666	49.6216	258.514
12.528	98.877	48.8281	258.942
12.529	99.6399	50.1099	256.622
12.53	99.1516	51.7883	259.491
12.531	97.8699	50.9338	257.08
12.532	98.9685	50.4761	257.69
12.533	100.128	50.3845	261.169
12.534	100.769	50.5676	258.789
12.535	101.471	51.0559	261.414
12.536	101.685	51.3916	261.658
12.537	103.21	51.8494	259.552
12.538	103.21	51.8799	262.512
12.539	102.448	51.6052	260.193
12.54	103.455	51.7578	260.406
12.541	103.943	52.4292	262.299
12.542	103.485	53.1921	259.003
12.543	103.607	53.2227	262.024
12.544	103.912	52.124	261.505
12.545	105.713	52.3682	259.918
12.546	105.896	53.4058	262.817
12.547	104.919	52.9175	260.223
12.548	105.774	53.1921	260.651
12.549	105.957	53.2837	261.627
12.55	105.56	53.5278	258.514
12.551	104.645	53.6804	260.59
12.552	103.119	53.0701	259.552
12.553	104.279	53.3752	258.545
12.554	104.919	53.9551	261.536
12.555	104.675	53.009	258.24
12.556	105.835	53.1311	260.04
12.557	106.415	53.6804	261.597
12.558	107.208	53.6499	257.935
12.559	106.445	54.0771	260.498
12.56	105.286	53.3142	259.979
12.561	106.445	54.0161	258.24
12.562	106.293	54.9622	261.475
12.563	105.774	54.4434	258.514
12.564	106.537	54.8401	259.583
12.565	107.147	55.3284	261.139
12.566	108.673	55.9387	258.423
12.567	109.131	56.2744	262.146
12.568	108.734	55.542	260.62
12.569	110.138	56.0913	259.979
12.57	110.352	56.7627	263.184
12.571	109.711	56.8237	260.406
12.572	109.589	57.2815	262.207
12.573	109.314	57.251	262.634
12.574	110.077	57.373	260.406
12.575	109.955	57.9529	263.885
12.576	110.168	57.6172	261.749
12.577	111.694	57.4036	262.421
12.578	112.946	57.5562	265.198
12.579	113.281	57.9224	261.963
12.58	113.525	58.4106	264.13
12.581	113.251	57.8918	264.282
12.582	113.342	58.0139	261.566
12.583	112.823	59.1431	264.16
12.584	112.396	59.1125	261.627
12.585	113.617	59.1125	261.139
12.586	114.014	58.8074	263.275
12.587	113.708	59.021	259.766
12.588	114.899	59.5398	262.39
12.589	115.143	58.96	262.238
12.59	116.394	59.3567	259.827
12.591	116.089	59.8755	263
12.592	114.96	59.4788	260.468
12.593	115.509	60.0281	260.59
12.594	115.601	60.8521	262.36
12.595	115.051	61.1267	258.606
12.596	114.807	61.0046	260.834
12.597	114.685	59.906	261.2
12.598	116.394	60.1501	259.949
12.599	117.889	60.9131	263.855
12.6	117.706	60.6384	261.78
12.601	118.591	60.8826	262.054
12.602	118.134	61.8591	264.771
12.603	118.317	61.7065	261.627
12.604	117.676	62.2864	263.641
12.605	116.547	62.4695	263.733
12.606	117.676	62.5916	261.047
12.607	118.134	62.6221	265.472
12.608	118.53	62.1033	263.519
12.609	120.819	62.561	264.618
12.61	121.368	63.8428	267.12
12.611	121.399	64.1174	264.191
12.612	120.453	63.5986	266.541
12.613	119.293	63.5986	265.808
12.614	120.331	64.1479	264.221
12.615	120.331	64.6973	266.785
12.616	119.171	64.27	264.16
12.617	119.751	64.1174	265.656
12.618	121.033	63.8733	268.066
12.619	122.04	64.1479	266.052
12.62	121.338	65.155	269.562
12.621	120.514	64.7583	268.494
12.622	121.368	64.7583	267.12
12.623	121.582	64.6362	270.142
12.624	120.148	64.3311	266.479
12.625	120.789	64.7583	267.7
12.626	121.185	65.1245	268.158
12.627	122.284	65.7349	265.076
12.628	122.162	65.7043	268.433
12.629	121.429	64.4226	266.876
12.63	123.108	64.8499	266.266
12.631	123.138	65.7349	268.89
12.632	122.162	65.6738	264.862
12.633	122.345	65.0024	266.815
12.634	122.345	65.0635	266.541
12.635	123.444	65.3687	263.733
12.636	123.199	66.3452	266.785
12.637	122.07	65.6738	264.893
12.638	122.681	65.5212	265.045
12.639	123.26	65.0024	267.761
12.64	122.711	64.9719	264.618
12.641	122.772	65.155	266.846
12.642	122.07	64.8804	266.632
12.643	122.742	64.4836	263.458
12.644	122.009	64.3921	266.846
12.645	121.155	63.2935	264.252
12.646	121.521	63.2324	263.794
12.647	120.575	63.6597	266.174
12.648	119.507	62.8662	262.695
12.649	117.92	62.1338	264.893
12.65	116.302	61.0962	264.74
12.651	115.265	60.7605	261.902
12.652	114.105	60.5774	264.74
12.653	112.732	58.8989	261.536
12.654	112.457	57.9224	261.414
12.655	111.725	58.0444	262.665
12.656	110.199	57.5867	258.759
12.657	108.154	57.4341	261.017
12.658	105.988	56.7627	260.742
12.659	105.774	56.3049	259.552
12.66	105.408	55.9692	262.817
12.661	104.034	55.2063	261.078
12.662	105.194	55.6946	262.634
12.663	106.598	55.542	264.954
12.664	107.3	55.6641	263.184
12.665	107.483	56.0303	266.144
12.666	106.75	55.4199	266.266
12.667	106.934	55.3284	264.984
12.668	106.201	56.427	268.341
12.669	105.042	55.8777	265.35
12.67	105.652	56.366	266.052
12.671	106.262	56.7017	267.517
12.672	107.3	57.251	263.916
12.673	107.086	57.4646	266.937
12.674	107.208	56.6406	266.205
12.675	108.856	56.4575	264.771
12.676	108.826	56.6711	267.914
12.677	107.056	56.6711	265.137
12.678	106.812	57.0068	266.144
12.679	106.445	57.0984	266.937
12.68	106.598	57.6782	263.092
12.681	106.415	57.8308	264.74
12.682	105.988	56.7932	263.184
12.683	107.88	56.6101	262.421
12.684	108.521	57.5256	265.076
12.685	108.215	56.8542	262.207
12.686	107.941	56.427	263.58
12.687	107.3	56.4575	265.442
12.688	107.544	56.9458	262.634
12.689	107.422	57.7698	265.411
12.69	106.842	57.5562	263.519
12.691	107.697	57.373	261.719
12.692	108.032	58.0139	264.557
12.693	108.582	58.0139	261.505
12.694	109.894	57.9224	263.275
12.695	109.467	58.0444	264.496
12.696	110.26	58.0139	262.329
12.697	109.863	58.4717	265.167
12.698	109.192	58.3191	263.428
12.699	110.748	58.9294	262.939
12.7	111.42	59.6313	265.411
12.701	110.809	59.6008	261.993
12.702	110.535	59.6619	264.587
12.703	109.863	58.7463	265.167
12.704	111.115	58.6853	263.519
12.705	111.237	60.0586	267.67
12.706	110.138	60.4248	265.747
12.707	112.122	60.1501	266.357
12.708	113.617	60.0586	268.646
12.709	113.617	60.0281	265.808
12.71	112.854	60.5774	268.28
12.711	112.366	60.5774	268.28
12.712	114.166	61.0657	265.93
12.713	113.373	61.7676	269.073
12.714	111.847	61.7065	266.357
12.715	113.068	61.6455	267.059
12.716	114.502	61.9507	269.104
12.717	115.265	62.1643	265.717
12.718	115.326	62.2864	268.524
12.719	115.143	61.9202	268.158
12.72	116.058	62.7441	265.869
12.721	115.753	63.5986	269.073
12.722	114.441	62.9272	266.541
12.723	114.349	62.5305	267.67
12.724	114.502	62.8662	269.928
12.725	115.631	62.9272	266.754
12.726	116.028	63.2935	269.409
12.727	116.455	62.8357	268.86
12.728	118.469	63.0798	267.426
12.729	118.835	63.385	270.63
12.73	116.882	62.8967	268.219
12.731	115.997	62.7747	269.257
12.732	115.082	62.9883	271.301
12.733	115.692	63.1104	267.975
12.734	115.906	63.5376	270.294
12.735	115.936	62.9883	268.524
12.736	117.889	63.0493	266.754
12.737	118.774	63.2935	269.867
12.738	118.195	62.6831	266.937
12.739	117.249	62.6831	268.616
12.74	116.028	62.8357	269.531
12.741	115.509	62.5	266.815
12.742	114.166	63.2324	269.989
12.743	113.007	61.8591	268.799
12.744	114.685	61.8896	268.097
12.745	116.455	62.5305	271.057
12.746	116.241	62.4084	268.158
12.747	116.669	62.3474	270.691
12.748	116.028	62.2253	271.667
12.749	115.845	62.3474	269.501
12.75	114.105	62.9272	273.041
12.751	112.091	61.7676	270.996
12.752	113.525	61.676	270.905
12.753	114.655	62.2559	273.956
12.754	114.746	62.2253	269.775
12.755	114.502	62.7747	272.4
12.756	114.563	62.8357	272.705
12.757	116.089	62.8357	270.294
12.758	114.96	63.324	273.773
12.759	112.732	62.6221	271.545
12.76	112.823	62.2559	271.79
12.761	113.556	62.439	274.17
12.762	113.586	62.5916	270.996
12.763	113.8	63.446	273.224
12.764	113.22	63.2019	273.254
12.765	114.502	63.4155	271.149
12.766	114.41	63.6292	274.017
[truncated: 348,722 more chars]
