# Supplementary material for: Model of Ploughing Cortical Bone with Single-Point Diamond Tool
Source: Materials (Basel). 2021 Oct 29;14(21):6530. doi: 10.3390/ma14216530 (PMC8585360; doi:10.3390/ma14216530)
Supplement: Supplementary file 1 [file materials-14-06530-s001.zip › 06-1.txt]

DynoWare	Version 2.6.5.16
Path:	C:\Users\CJ\Desktop\����0909\
Filename:	06б1.dwd
Config ID:	06б1.cfg
Setup ID:	0
Manipulated:	0
Filename 1:	
Filename 2:	
Date:	2020��9��9��
Time:	15:26:56
Sampling rate [Hz]:	1000
Measuring time [s]:	30
Delay time [s]:	0
Cycle time [s]:	0
Cycles:	1
Samples per channel:	30001
Cycle interval:	0
Cycle No:	1
Time	Ch1	Ch2	Ch3
s	N	N	N
0	0.0610352	-0.579834	-0.762939
0.001	0.213623	-0.579834	-0.640869
0.002	0.0610352	-0.518799	-1.09863
0.003	0.396729	-0.457764	-0.793457
0.004	0.579834	-0.579834	-1.12915
0.005	0.610352	-0.610352	-1.06812
0.006	0.518799	-0.671387	-0.823975
0.007	0.12207	-0.457764	-0.701904
0.008	0.152588	-0.335693	-0.88501
0.009	0.213623	-0.457764	-1.06812
0.01	0.0305176	-0.518799	-0.579834
0.011	0.152588	-0.518799	-1.12915
0.012	0.488281	-0.457764	-1.06812
0.013	0.366211	-0.335693	-0.946045
0.014	0.305176	-0.274658	-0.946045
0.015	0.183105	-0.610352	-0.915527
0.016	0	-0.549316	-0.946045
0.017	-0.0305176	-0.579834	-0.823975
0.018	0.488281	-0.488281	-0.915527
0.019	0.488281	-0.366211	-0.915527
0.02	0.366211	-0.793457	-0.823975
0.021	0.274658	-0.427246	-0.762939
0.022	-0.0305176	-0.854492	-0.701904
0.023	0.0915527	-0.701904	-0.762939
0.024	-0.0305176	-0.488281	-0.946045
0.025	0.518799	-0.518799	-0.732422
0.026	0.396729	-0.427246	-1.19019
0.027	0.549316	-0.640869	-0.854492
0.028	0.518799	-0.518799	-0.915527
0.029	0.518799	-0.549316	-1.0376
0.03	0.244141	-0.152588	-0.732422
0.031	-0.0305176	-0.396729	-1.0376
0.032	0.610352	-0.518799	-0.640869
0.033	0.305176	-0.488281	-0.732422
0.034	0.549316	-0.549316	-0.946045
0.035	0.579834	-0.518799	-0.854492
0.036	0.549316	-0.213623	-0.793457
0.037	0.274658	-0.518799	-0.732422
0.038	0.549316	-0.640869	-0.762939
0.039	0.183105	-0.244141	-0.823975
0.04	0.335693	-0.335693	-0.823975
0.041	0.518799	-0.793457	-0.854492
0.042	0.701904	-0.518799	-0.640869
0.043	0.915527	-0.366211	-1.06812
0.044	0.610352	-0.396729	-0.701904
0.045	-0.274658	-0.579834	-1.06812
0.046	0.183105	-0.457764	-0.610352
0.047	-0.12207	-0.305176	-0.640869
0.048	0.274658	-0.610352	-0.762939
0.049	0.366211	-0.610352	-0.915527
0.05	0.671387	-0.549316	-1.0376
0.051	0.396729	-0.488281	-0.915527
0.052	0.396729	-0.488281	-1.00708
0.053	0.183105	-0.457764	-0.671387
0.054	0.244141	-0.549316	-0.701904
0.055	0.152588	-0.518799	-0.88501
0.056	0.183105	-0.762939	-0.793457
0.057	0.183105	-0.396729	-1.0376
0.058	0.366211	-0.701904	-1.00708
0.059	0.335693	-0.518799	-0.823975
0.06	0.305176	-0.518799	-0.976563
0.061	0.0915527	-0.457764	-0.732422
0.062	0.152588	-0.579834	-1.0376
0.063	0.0610352	-0.610352	-1.00708
0.064	0.152588	-0.793457	-0.762939
0.065	0.701904	-0.579834	-1.28174
0.066	0.244141	-0.671387	-1.25122
0.067	0.274658	-0.396729	-0.946045
0.068	0.152588	-0.610352	-1.06812
0.069	-0.213623	-0.488281	-0.88501
0.07	-0.0305176	-0.518799	-0.823975
0.071	-0.152588	-0.610352	-1.19019
0.072	0.183105	-0.549316	-0.701904
0.073	0.152588	-0.701904	-1.37329
0.074	0.213623	-0.549316	-0.793457
0.075	0.0305176	-0.457764	-1.09863
0.076	0.274658	-0.610352	-0.701904
0.077	-0.0610352	-0.366211	-1.06812
0.078	0	-0.488281	-1.00708
0.079	-0.213623	-0.518799	-0.732422
0.08	0	-0.335693	-1.43433
0.081	0	-0.701904	-0.732422
0.082	0.183105	-0.274658	-1.09863
0.083	0.152588	-0.579834	-0.549316
0.084	-0.152588	-0.335693	-0.732422
0.085	-0.12207	-0.396729	-0.732422
0.086	-0.335693	-0.427246	-0.946045
0.087	0.152588	-0.823975	-0.946045
0.088	-0.0305176	-0.701904	-0.854492
0.089	0.0305176	-0.427246	-0.915527
0.09	0.0915527	-0.549316	-1.0376
0.091	-0.183105	-0.427246	-0.579834
0.092	-0.244141	-0.518799	-0.854492
0.093	-0.305176	-0.396729	-0.946045
0.094	0.183105	-0.518799	-0.610352
0.095	0	-0.518799	-0.823975
0.096	0.274658	-0.610352	-0.732422
0.097	0.244141	-0.457764	-0.915527
0.098	0	-0.488281	-0.640869
0.099	-0.244141	-0.335693	-0.640869
0.1	-0.0305176	-0.457764	-0.88501
0.101	0.0305176	-0.335693	-0.793457
0.102	0.213623	-0.518799	-0.946045
0.103	-0.12207	-0.244141	-1.06812
0.104	-0.366211	-0.457764	-0.915527
0.105	-0.0305176	-0.427246	-0.793457
0.106	-0.335693	-0.427246	-0.88501
0.107	-0.213623	-0.335693	-0.701904
0.108	-0.396729	-0.396729	-0.946045
0.109	-0.274658	-0.610352	-0.793457
0.11	-0.0305176	-0.457764	-0.671387
0.111	0.366211	-0.518799	-1.2207
0.112	0.427246	-0.518799	-0.946045
0.113	0.335693	-0.518799	-0.762939
0.114	0.152588	-0.366211	-0.701904
0.115	-0.0915527	-0.457764	-0.946045
0.116	0.366211	-0.579834	-0.610352
0.117	0.0915527	-0.305176	-0.762939
0.118	0.244141	-0.335693	-1.0376
0.119	0.0610352	-0.671387	-1.00708
0.12	0.213623	-0.579834	-1.00708
0.121	0.0915527	-0.579834	-0.915527
0.122	0.244141	-0.244141	-0.732422
0.123	0.0305176	-0.366211	-1.00708
0.124	0.244141	-0.366211	-0.915527
0.125	0.152588	-0.396729	-1.06812
0.126	0.244141	-0.518799	-1.06812
0.127	0.427246	-0.427246	-1.19019
0.128	0.213623	-0.457764	-1.25122
0.129	0.305176	-0.396729	-0.732422
0.13	0.0305176	-0.518799	-1.06812
0.131	-0.12207	-0.457764	-0.579834
0.132	0.152588	-0.213623	-0.946045
0.133	0.12207	-0.396729	-0.793457
0.134	0	-0.488281	-1.00708
0.135	0.610352	-0.396729	-1.28174
0.136	0.549316	-0.549316	-0.793457
0.137	0.457764	-0.457764	-1.00708
0.138	0.274658	-0.335693	-0.823975
0.139	0.12207	-0.427246	-0.823975
0.14	-0.152588	-0.396729	-1.31226
0.141	0.274658	-0.274658	-0.701904
0.142	0.396729	-0.366211	-1.2207
0.143	0.335693	-0.12207	-0.823975
0.144	0.152588	-0.305176	-1.12915
0.145	-0.12207	-0.427246	-1.00708
0.146	0	-0.457764	-1.00708
0.147	0.183105	-0.366211	-0.732422
0.148	0.244141	-0.549316	-0.823975
0.149	0.244141	-0.579834	-1.0376
0.15	0.366211	-0.549316	-0.946045
0.151	0.427246	-0.640869	-0.88501
0.152	0.366211	-0.274658	-0.823975
0.153	0.366211	-0.457764	-0.610352
0.154	0.244141	-0.518799	-0.762939
0.155	0.244141	-0.396729	-0.976563
0.156	0.579834	-0.335693	-0.793457
0.157	0.579834	-0.457764	-1.12915
0.158	0.610352	-0.579834	-0.915527
0.159	0.305176	-0.396729	-0.915527
0.16	0.335693	-0.793457	-0.579834
0.161	-0.12207	-0.396729	-1.00708
0.162	-0.0305176	-0.396729	-0.88501
0.163	0.183105	-0.396729	-0.823975
0.164	0.274658	-0.640869	-1.19019
0.165	0.396729	-0.518799	-0.793457
0.166	0.305176	-0.366211	-1.00708
0.167	0.518799	-0.549316	-0.579834
0.168	0.152588	-0.518799	-0.701904
0.169	0.183105	-0.488281	-0.610352
0.17	0.244141	-0.579834	-1.09863
0.171	0.427246	-0.610352	-0.671387
0.172	0.640869	-0.610352	-1.2207
0.173	0.335693	-0.457764	-0.762939
0.174	0.213623	-0.549316	-0.915527
0.175	0.0915527	-0.427246	-0.854492
0.176	0.305176	-0.549316	-0.518799
0.177	0.0915527	-0.305176	-1.12915
0.178	0.0915527	-0.396729	-0.823975
0.179	0.244141	-0.396729	-1.06812
0.18	0.0610352	-0.610352	-1.00708
0.181	0.457764	-0.488281	-0.88501
0.182	0.610352	-0.579834	-0.88501
0.183	0.213623	-0.579834	-0.579834
0.184	-0.0610352	-0.335693	-1.00708
0.185	0.183105	-0.274658	-0.915527
0.186	-0.0915527	-0.610352	-0.732422
0.187	0.396729	-0.671387	-0.579834
0.188	0.366211	-0.549316	-0.976563
0.189	0.0915527	-0.427246	-0.823975
0.19	0.152588	-0.335693	-0.976563
0.191	0.0915527	-0.305176	-0.762939
0.192	0	-0.335693	-0.671387
0.193	0.305176	-0.518799	-0.915527
0.194	0.183105	-0.457764	-0.88501
0.195	0.335693	-0.488281	-1.09863
0.196	0.213623	-0.579834	-1.09863
0.197	0.488281	-0.610352	-0.88501
0.198	0.244141	-0.427246	-0.88501
0.199	-0.0610352	-0.213623	-1.00708
0.2	0.0305176	-0.396729	-1.12915
0.201	-0.0610352	-0.610352	-0.88501
0.202	0.457764	-0.640869	-1.0376
0.203	0.457764	-0.762939	-1.00708
0.204	0.274658	-0.549316	-1.0376
0.205	0.335693	-0.671387	-1.0376
0.206	-0.0610352	-0.549316	-0.88501
0.207	-0.0915527	-0.518799	-0.732422
0.208	0.152588	-0.427246	-0.88501
0.209	0.0915527	-0.610352	-0.579834
0.21	0.305176	-0.976563	-0.946045
0.211	0.0610352	-0.640869	-0.976563
0.212	0.152588	-0.579834	-0.823975
0.213	-0.0305176	-0.396729	-0.915527
0.214	0.366211	-0.610352	-0.732422
0.215	0.12207	-0.457764	-0.762939
0.216	0.0305176	-0.457764	-0.762939
0.217	0.366211	-0.396729	-0.793457
0.218	0.366211	-0.457764	-1.09863
0.219	0.366211	-0.488281	-1.09863
0.22	0.396729	-0.335693	-0.976563
0.221	0.0915527	-0.366211	-0.732422
0.222	-0.152588	-0.335693	-0.88501
0.223	-0.12207	-0.183105	-0.946045
0.224	0.274658	-0.518799	-0.854492
0.225	0.244141	-0.701904	-0.88501
0.226	0.213623	-0.549316	-0.793457
0.227	0.335693	-0.457764	-1.09863
0.228	0.457764	-0.457764	-0.549316
0.229	0.0305176	-0.488281	-0.701904
0.23	0.0305176	-0.518799	-0.671387
0.231	0.12207	-0.457764	-0.946045
0.232	0.0610352	-0.518799	-0.762939
0.233	0.152588	-0.488281	-0.946045
0.234	0.549316	-0.427246	-0.946045
0.235	0.396729	-0.518799	-1.0376
0.236	-0.0915527	-0.335693	-0.762939
0.237	-0.0305176	-0.396729	-0.762939
0.238	-0.244141	-0.457764	-0.762939
0.239	-0.244141	-0.488281	-0.946045
0.24	0.0915527	-0.579834	-0.88501
0.241	0.305176	-0.701904	-0.640869
0.242	0.152588	-0.579834	-0.976563
0.243	0.244141	-0.549316	-0.701904
0.244	0.12207	-0.305176	-0.823975
0.245	-0.0305176	-0.640869	-0.640869
0.246	0.0915527	-0.457764	-0.762939
0.247	0.0305176	-0.610352	-0.793457
0.248	0.0915527	-0.549316	-0.793457
0.249	0.396729	-0.579834	-1.0376
0.25	0.396729	-0.488281	-0.915527
0.251	0.152588	-0.244141	-0.823975
0.252	0.274658	-0.305176	-0.854492
0.253	-0.0305176	-0.579834	-0.640869
0.254	-0.12207	-0.488281	-1.0376
0.255	0.152588	-0.396729	-0.793457
0.256	0.183105	-0.549316	-1.2207
0.257	0.0915527	-0.762939	-0.915527
0.258	0	-0.335693	-1.2207
0.259	0.12207	-0.488281	-0.915527
0.26	-0.213623	-0.396729	-0.640869
0.261	0.0305176	-0.518799	-0.946045
0.262	-0.12207	-0.366211	-0.640869
0.263	0.244141	-0.579834	-0.732422
0.264	0.274658	-0.549316	-1.00708
0.265	0.152588	-0.457764	-0.88501
0.266	0.335693	-0.579834	-0.88501
0.267	0.0915527	-0.579834	-1.00708
0.268	0.0305176	-0.549316	-0.88501
0.269	0.183105	-0.518799	-0.823975
0.27	0.305176	-0.518799	-1.12915
0.271	0.396729	-0.366211	-0.946045
0.272	0.579834	-0.640869	-0.915527
0.273	0.274658	-0.274658	-1.2207
0.274	0.152588	-0.640869	-0.823975
0.275	0	-0.457764	-0.88501
0.276	0.0305176	-0.457764	-0.579834
0.277	0	-0.549316	-1.00708
0.278	0.244141	-0.549316	-0.732422
0.279	0.0610352	-0.793457	-1.06812
0.28	0.396729	-0.457764	-0.854492
0.281	0.0915527	-0.610352	-0.976563
0.282	0.427246	-0.396729	-0.579834
0.283	-0.152588	-0.518799	-0.762939
0.284	0.152588	-0.183105	-0.915527
0.285	0.244141	-0.305176	-0.854492
0.286	0.274658	-0.915527	-1.06812
0.287	0.274658	-0.396729	-0.88501
0.288	0.305176	-0.640869	-1.06812
0.289	0.335693	-0.335693	-0.854492
0.29	0.213623	-0.213623	-0.976563
0.291	-0.12207	-0.213623	-0.88501
0.292	0.12207	-0.213623	-0.823975
0.293	-0.213623	-0.640869	-0.854492
0.294	0	-0.305176	-0.946045
0.295	0.213623	-0.732422	-1.06812
0.296	0.274658	-0.976563	-1.00708
0.297	0	-0.457764	-0.518799
0.298	0.183105	-0.488281	-0.457764
0.299	-0.152588	-0.12207	-1.06812
0.3	-0.152588	-0.793457	-0.732422
0.301	0.305176	-0.396729	-0.732422
0.302	0.396729	-0.274658	-0.946045
0.303	0.152588	-0.518799	-0.88501
0.304	0.12207	-0.610352	-0.915527
0.305	0.12207	-0.335693	-1.2207
0.306	0.274658	-0.244141	-0.823975
0.307	0.0305176	-0.762939	-0.610352
0.308	0.152588	-0.457764	-0.946045
0.309	0.12207	-0.549316	-1.0376
0.31	0.152588	-0.396729	-0.976563
0.311	0.305176	-0.579834	-1.09863
0.312	0.183105	-0.457764	-0.823975
0.313	0	-0.305176	-0.946045
0.314	-0.0610352	-0.457764	-0.549316
0.315	-0.183105	-0.305176	-0.732422
0.316	0.0915527	-0.518799	-0.854492
0.317	0.335693	-0.640869	-0.762939
0.318	0.457764	-0.457764	-1.25122
0.319	0.457764	-0.518799	-1.2207
0.32	0.244141	-0.274658	-0.640869
0.321	-0.0305176	-0.457764	-0.976563
0.322	-0.12207	-0.366211	-0.579834
0.323	0.152588	-0.579834	-0.915527
0.324	0.244141	-0.610352	-0.823975
0.325	0.701904	-0.549316	-1.09863
0.326	0.671387	-0.457764	-0.88501
0.327	0.640869	-0.549316	-0.946045
0.328	-0.396729	-0.244141	-0.976563
0.329	-0.0610352	-0.396729	-0.579834
0.33	-0.0305176	-0.396729	-1.31226
0.331	0.213623	-0.488281	-0.854492
0.332	0.183105	-0.610352	-0.610352
0.333	0.518799	-0.488281	-1.00708
0.334	0.701904	-0.640869	-1.06812
0.335	0.183105	-0.457764	-0.88501
0.336	0.213623	-0.274658	-0.732422
0.337	0.0305176	-0.488281	-0.823975
0.338	0.274658	-0.518799	-0.793457
0.339	0.366211	-0.518799	-1.09863
0.34	0.213623	-0.640869	-0.88501
0.341	0.335693	-0.518799	-1.12915
0.342	0.335693	-0.640869	-0.976563
0.343	0.0610352	-0.518799	-0.701904
0.344	0	-0.610352	-0.671387
0.345	0.12207	-0.671387	-0.549316
0.346	0.335693	-0.671387	-1.0376
0.347	0.396729	-0.701904	-0.762939
0.348	0.549316	-0.366211	-0.946045
0.349	0.366211	-0.640869	-1.37329
0.35	0.213623	-0.549316	-0.701904
0.351	0.305176	-0.305176	-1.00708
0.352	0.0915527	-0.152588	-0.793457
0.353	-0.213623	-0.427246	-0.976563
0.354	0.0305176	-0.610352	-0.88501
0.355	0.396729	-0.274658	-1.09863
0.356	0.579834	-0.518799	-0.946045
0.357	0.213623	-0.274658	-1.06812
0.358	0.0305176	-0.213623	-1.00708
0.359	0.213623	-0.579834	-0.915527
0.36	0.244141	-0.518799	-0.88501
0.361	0.0915527	-0.640869	-1.00708
0.362	-0.0305176	-0.518799	-0.915527
0.363	0.183105	-0.671387	-0.946045
0.364	-0.0305176	-0.518799	-1.37329
0.365	0.305176	-0.701904	-1.06812
0.366	0.244141	-0.701904	-0.732422
0.367	0.0610352	-0.88501	-0.762939
0.368	-0.0610352	-0.579834	-0.976563
0.369	0.213623	-0.640869	-1.09863
0.37	0.0915527	-0.640869	-0.976563
0.371	0.396729	-0.732422	-0.88501
0.372	0.335693	-0.640869	-1.2207
0.373	0.244141	-0.671387	-0.823975
0.374	0.305176	-0.457764	-0.946045
0.375	0.183105	-0.427246	-0.518799
0.376	0.183105	-0.488281	-0.793457
0.377	0.274658	-0.488281	-0.823975
0.378	0.244141	-0.610352	-0.976563
0.379	0.457764	-0.396729	-0.88501
0.38	0.488281	-0.579834	-0.854492
0.381	0.305176	-0.518799	-1.25122
0.382	0	-0.427246	-0.732422
0.383	-0.0915527	-0.396729	-0.946045
0.384	0.183105	-0.610352	-0.762939
0.385	0.0610352	-0.610352	-0.732422
0.386	0.335693	-0.732422	-1.00708
0.387	0.305176	-0.579834	-1.00708
0.388	0.274658	-0.457764	-1.0376
0.389	0.213623	-0.579834	-0.854492
0.39	0.152588	-0.762939	-0.396729
0.391	-0.0915527	-0.579834	-0.915527
0.392	0	-0.549316	-0.457764
0.393	0.0915527	-0.457764	-1.00708
0.394	0.427246	-0.366211	-0.732422
0.395	0.549316	-0.518799	-0.946045
0.396	0.457764	-0.488281	-0.976563
0.397	0.183105	-0.335693	-0.488281
0.398	0.0915527	-0.152588	-1.06812
0.399	-0.274658	-0.488281	-0.488281
0.4	-0.0305176	-0.457764	-1.25122
0.401	0.274658	-0.701904	-0.701904
0.402	0	-0.488281	-1.12915
0.403	0.274658	-0.518799	-1.06812
0.404	0.0305176	-0.366211	-0.793457
0.405	0.213623	-0.366211	-0.946045
0.406	0	-0.518799	-0.823975
0.407	0.305176	-0.396729	-0.671387
0.408	0.0915527	-0.457764	-1.06812
0.409	0.152588	-0.518799	-0.762939
0.41	0.12207	-0.518799	-1.09863
0.411	0.0305176	-0.457764	-1.06812
0.412	0.396729	-0.457764	-0.610352
0.413	0.0610352	-0.518799	-0.854492
0.414	-0.274658	-0.396729	-0.946045
0.415	0.152588	-0.488281	-0.946045
0.416	0.244141	-0.488281	-0.915527
0.417	0.488281	-0.518799	-0.823975
0.418	0.274658	-0.335693	-1.28174
0.419	0.0305176	-0.457764	-0.671387
0.42	0	-0.305176	-1.12915
0.421	0.213623	-0.610352	-0.640869
0.422	0.0305176	-0.335693	-0.732422
0.423	0.0305176	-0.427246	-1.06812
0.424	0.274658	-0.579834	-0.823975
0.425	0.213623	-0.549316	-1.06812
0.426	-0.0610352	-0.305176	-1.12915
0.427	-0.0915527	-0.671387	-1.00708
0.428	-0.0610352	-0.427246	-0.671387
0.429	-0.183105	-0.579834	-0.88501
0.43	0.0915527	-0.549316	-0.793457
0.431	0	-0.549316	-0.976563
0.432	-0.0915527	-0.518799	-0.793457
0.433	0.152588	-0.549316	-0.823975
0.434	0.305176	-0.640869	-1.2207
0.435	0.152588	-0.366211	-0.549316
0.436	0.213623	-0.183105	-0.762939
0.437	-0.0305176	-0.488281	-0.976563
0.438	-0.213623	-0.457764	-0.854492
0.439	-0.0610352	-0.610352	-0.976563
0.44	-0.152588	-0.640869	-0.976563
0.441	0.549316	-0.427246	-1.06812
0.442	0.152588	-0.579834	-0.793457
0.443	0.12207	-0.0915527	-0.549316
0.444	0.0915527	-0.427246	-0.762939
0.445	-0.152588	-0.488281	-1.00708
0.446	0.213623	-0.488281	-0.793457
0.447	0.244141	-0.335693	-0.823975
0.448	0.12207	-0.335693	-1.09863
0.449	0.366211	-0.579834	-1.06812
0.45	0.12207	-0.427246	-0.579834
0.451	-0.0305176	-0.396729	-0.579834
0.452	-0.305176	-0.335693	-0.823975
0.453	-0.152588	-0.579834	-0.762939
0.454	-0.213623	-0.427246	-1.09863
0.455	0.152588	-0.793457	-0.946045
0.456	0.335693	-0.701904	-0.823975
0.457	0.152588	-0.579834	-1.00708
0.458	-0.0305176	-0.549316	-0.457764
0.459	-0.0610352	-0.396729	-0.793457
0.46	0.244141	-0.610352	-0.701904
0.461	0.12207	-0.305176	-0.88501
0.462	0.213623	-0.396729	-0.915527
0.463	0.274658	-0.579834	-0.732422
0.464	0.671387	-0.579834	-0.976563
0.465	0.488281	-0.610352	-0.549316
0.466	0.183105	-0.488281	-0.946045
0.467	0.0610352	-0.396729	-0.457764
0.468	0.12207	-0.305176	-1.00708
0.469	0.0915527	-0.518799	-0.671387
0.47	0.305176	-0.732422	-0.732422
0.471	0.305176	-0.457764	-0.976563
0.472	0.335693	-0.549316	-0.946045
0.473	0.213623	-0.305176	-1.09863
0.474	0.366211	-0.396729	-0.762939
0.475	-0.0915527	-0.335693	-0.976563
0.476	0.183105	-0.518799	-0.854492
0.477	0.183105	-0.244141	-1.00708
0.478	0.244141	-0.579834	-1.25122
0.479	0.457764	-0.579834	-1.00708
0.48	0.152588	-0.488281	-1.34277
0.481	-0.12207	-0.579834	-0.976563
0.482	-0.0305176	-0.427246	-1.0376
0.483	0.183105	-0.549316	-1.19019
0.484	0.0305176	-0.518799	-0.854492
0.485	0.0915527	-0.366211	-1.34277
0.486	0.152588	-0.610352	-1.0376
0.487	0.396729	-0.610352	-0.946045
0.488	0.12207	-0.488281	-1.09863
0.489	0.0610352	-0.488281	-0.854492
0.49	0	-0.457764	-0.976563
0.491	-0.152588	-0.488281	-0.701904
0.492	0.183105	-0.518799	-0.946045
0.493	0.244141	-0.396729	-0.823975
0.494	0.274658	-0.549316	-0.762939
0.495	0.0305176	-0.335693	-0.701904
0.496	0.305176	-0.305176	-0.640869
0.497	0.213623	-0.457764	-0.762939
0.498	0	-0.335693	-0.854492
0.499	-0.0305176	-0.457764	-1.06812
0.5	0.183105	-0.579834	-0.732422
0.501	0.366211	-0.579834	-1.19019
0.502	0.488281	-0.457764	-1.00708
0.503	0.488281	-0.488281	-0.915527
0.504	0.396729	-0.488281	-0.732422
0.505	0	-0.305176	-0.793457
0.506	0.12207	-0.396729	-0.946045
0.507	0	-0.457764	-0.823975
0.508	0.274658	-0.579834	-1.06812
0.509	0.305176	-0.488281	-1.2207
0.51	0.152588	-0.518799	-0.671387
0.511	0.518799	-0.518799	-1.2207
0.512	-0.0305176	-0.579834	-0.823975
0.513	0.0915527	-0.518799	-0.946045
0.514	0.0915527	-0.610352	-0.915527
0.515	0.244141	-0.488281	-0.854492
0.516	0.213623	-0.549316	-0.88501
0.517	0.335693	-0.793457	-0.579834
0.518	0.0610352	-0.518799	-0.732422
0.519	0.213623	-0.457764	-0.396729
0.52	-0.152588	-0.305176	-0.793457
0.521	0.183105	-0.457764	-0.640869
0.522	0.0915527	-0.244141	-0.732422
0.523	0.305176	-0.457764	-0.88501
0.524	0.305176	-0.366211	-0.915527
0.525	0.366211	-0.549316	-0.976563
0.526	0.305176	-0.427246	-0.88501
0.527	-0.0610352	-0.366211	-0.976563
0.528	0.12207	-0.488281	-0.762939
0.529	-0.0305176	-0.518799	-0.732422
0.53	-0.0915527	-0.274658	-1.0376
0.531	-0.183105	-0.671387	-0.823975
0.532	0.0915527	-0.579834	-1.0376
0.533	0.0305176	-0.549316	-0.732422
0.534	0.183105	-0.366211	-0.854492
0.535	0.457764	-0.335693	-1.09863
0.536	-0.274658	-0.88501	-0.610352
0.537	-0.12207	-0.244141	-1.00708
0.538	-0.183105	-0.854492	-0.701904
0.539	0.305176	-0.579834	-1.06812
0.54	0.213623	-0.946045	-0.88501
0.541	0.396729	-0.396729	-0.579834
0.542	0.0305176	-0.610352	-0.732422
0.543	0.213623	-0.366211	-0.366211
0.544	-0.305176	-0.518799	-0.671387
0.545	0.244141	-0.518799	-0.854492
0.546	0.274658	-0.610352	-0.88501
0.547	0.274658	-0.640869	-1.12915
0.548	0.518799	-0.396729	-1.2207
0.549	0.518799	-0.579834	-1.12915
0.55	0.12207	-0.427246	-1.25122
0.551	0.213623	-0.488281	-0.762939
0.552	-0.183105	-0.549316	-1.06812
0.553	0.183105	-0.671387	-0.88501
0.554	-0.12207	-0.518799	-1.00708
0.555	0.0305176	-0.671387	-1.31226
0.556	0.427246	-0.701904	-1.19019
0.557	0.396729	-0.610352	-1.00708
0.558	0.396729	-0.518799	-0.488281
0.559	-0.183105	-0.488281	-1.00708
0.56	-0.152588	-0.610352	-0.88501
0.561	-0.305176	-0.640869	-0.976563
0.562	0.244141	-0.518799	-0.915527
0.563	0.274658	-0.732422	-0.823975
0.564	0.457764	-0.549316	-0.88501
0.565	0.12207	-0.518799	-0.701904
0.566	0.0915527	-0.396729	-0.640869
0.567	-0.0610352	-0.640869	-0.88501
0.568	0	-0.488281	-0.88501
0.569	0.488281	-0.427246	-0.88501
0.57	0.488281	-0.396729	-0.915527
0.571	0.640869	-0.640869	-1.0376
0.572	0.396729	-0.396729	-1.06812
0.573	0.274658	-0.213623	-1.12915
0.574	0.244141	-0.518799	-1.00708
0.575	0.0915527	-0.457764	-0.701904
0.576	-0.0305176	-0.488281	-0.976563
0.577	0.152588	-0.610352	-0.579834
0.578	0.152588	-0.640869	-1.09863
0.579	0.213623	-0.610352	-0.579834
0.58	0.12207	-0.457764	-0.976563
0.581	0.152588	-0.671387	-0.793457
0.582	-0.0305176	-0.579834	-1.06812
0.583	0.183105	-0.457764	-1.09863
0.584	0.244141	-0.732422	-1.06812
0.585	0.244141	-0.488281	-0.88501
0.586	0.152588	-0.488281	-0.915527
0.587	0.396729	-0.579834	-1.28174
0.588	0.366211	-0.640869	-0.671387
0.589	-0.183105	-0.396729	-1.00708
0.59	-0.0915527	-0.427246	-0.579834
0.591	-0.0915527	-0.640869	-0.88501
0.592	-0.152588	-0.640869	-0.946045
0.593	0.427246	-0.640869	-0.823975
0.594	0.335693	-0.427246	-1.06812
0.595	0.366211	-0.793457	-0.88501
0.596	0.0915527	-0.427246	-0.793457
0.597	0.12207	-0.518799	-0.640869
0.598	0.183105	-0.701904	-0.610352
0.599	0.0305176	-0.457764	-0.823975
0.6	0.274658	-0.335693	-0.701904
0.601	0.12207	-0.488281	-0.854492
0.602	0.396729	-0.457764	-0.88501
0.603	0.0305176	-0.488281	-1.00708
0.604	0.305176	-0.335693	-0.610352
0.605	-0.152588	-0.335693	-0.88501
0.606	-0.12207	-0.335693	-0.976563
0.607	0	-0.579834	-0.915527
0.608	0.0610352	-0.396729	-1.37329
0.609	-0.152588	-0.549316	-1.34277
0.61	0.274658	-0.579834	-0.88501
0.611	0.0915527	-0.457764	-0.976563
0.612	-0.0610352	-0.610352	-0.732422
0.613	-0.305176	-0.518799	-0.701904
0.614	-0.0915527	-0.549316	-0.701904
0.615	0	-0.579834	-0.518799
0.616	0.12207	-0.701904	-0.915527
0.617	0.12207	-0.335693	-1.31226
0.618	0.305176	-0.640869	-0.88501
0.619	0.0915527	-0.579834	-0.946045
0.62	-0.0610352	-0.396729	-0.854492
0.621	0.0915527	-0.457764	-0.946045
0.622	-0.152588	-0.579834	-0.671387
0.623	0	-0.518799	-1.34277
0.624	0	-0.335693	-1.12915
0.625	0.366211	-0.396729	-1.31226
0.626	0.152588	-0.335693	-1.00708
0.627	-0.183105	-0.518799	-1.06812
0.628	-0.518799	-0.396729	-0.762939
0.629	-0.335693	-0.457764	-0.88501
0.63	0.0610352	-0.671387	-0.88501
0.631	0.213623	-0.823975	-0.732422
0.632	0.305176	-0.823975	-1.09863
0.633	0.457764	-0.518799	-0.88501
0.634	0.305176	-0.488281	-0.88501
0.635	-0.0305176	-0.427246	-0.732422
0.636	-0.244141	-0.274658	-0.762939
0.637	0.0305176	-0.701904	-0.915527
0.638	0.366211	-0.640869	-0.732422
0.639	0.366211	-0.488281	-1.09863
0.64	0.396729	-0.518799	-0.671387
0.641	-0.0610352	-0.305176	-1.0376
0.642	0.274658	-0.518799	-0.640869
0.643	-0.0915527	-0.244141	-0.854492
0.644	0.12207	-0.244141	-0.762939
0.645	-0.366211	-0.274658	-0.976563
0.646	0.183105	-0.518799	-0.823975
0.647	0.183105	-0.549316	-0.915527
0.648	0.549316	-0.457764	-0.915527
0.649	0.366211	-0.366211	-0.518799
0.65	0.152588	-0.396729	-0.457764
0.651	-0.152588	-0.305176	-0.793457
0.652	-0.274658	-0.579834	-0.488281
0.653	-0.0305176	-0.335693	-0.976563
0.654	0.427246	-0.488281	-0.671387
0.655	0.335693	-0.488281	-0.915527
0.656	0.549316	-0.457764	-0.549316
0.657	0.0610352	-0.183105	-1.09863
0.658	0.213623	-0.427246	-0.549316
0.659	0.12207	-0.488281	-0.854492
0.66	0.244141	-0.335693	-0.88501
0.661	0.0915527	-0.549316	-0.88501
0.662	0.274658	-0.579834	-1.09863
0.663	0.0610352	-0.152588	-0.823975
0.664	0.213623	-0.366211	-0.701904
0.665	0.0305176	-0.305176	-0.671387
0.666	-0.0610352	-0.610352	-0.823975
0.667	-0.213623	-0.488281	-0.854492
0.668	-0.0305176	-0.427246	-0.976563
0.669	0.305176	-0.701904	-1.0376
0.67	0.305176	-0.518799	-0.88501
0.671	0.335693	-0.457764	-1.25122
0.672	0.244141	-0.366211	-0.518799
0.673	0.0305176	-0.335693	-0.793457
0.674	-0.0610352	-0.335693	-0.579834
0.675	0.305176	-0.518799	-0.823975
0.676	0.12207	-0.518799	-0.88501
0.677	0.457764	-0.518799	-0.946045
0.678	0.518799	-0.671387	-0.88501
0.679	0.396729	-0.671387	-0.762939
0.68	0.213623	-0.335693	-1.09863
0.681	-0.152588	-0.671387	-0.762939
0.682	0.0305176	-0.335693	-1.00708
0.683	-0.0915527	-0.579834	-1.31226
0.684	0.0610352	-0.427246	-0.762939
0.685	0.305176	-0.427246	-1.19019
0.686	0.427246	-0.335693	-1.12915
0.687	0.427246	-0.610352	-1.00708
0.688	-0.244141	-0.610352	-0.671387
0.689	-0.244141	-0.518799	-0.88501
0.69	-0.152588	-0.457764	-1.0376
0.691	0.0915527	-0.88501	-0.793457
0.692	0.305176	-0.549316	-1.28174
0.693	0.366211	-0.518799	-0.823975
0.694	0.457764	-0.579834	-1.28174
0.695	0.0915527	-0.518799	-1.00708
0.696	0.335693	-0.518799	-0.610352
0.697	0.152588	-0.579834	-0.976563
0.698	0.152588	-0.579834	-0.793457
0.699	-0.0610352	-0.518799	-1.06812
0.7	0.274658	-0.854492	-0.946045
0.701	0.549316	-0.427246	-1.00708
0.702	0.488281	-0.457764	-0.823975
0.703	0.335693	-0.366211	-0.732422
0.704	0.183105	-0.335693	-0.946045
0.705	0.12207	-0.518799	-0.854492
0.706	0.183105	-0.488281	-0.671387
0.707	0.274658	-0.396729	-0.793457
0.708	0.396729	-0.488281	-0.823975
0.709	0.335693	-0.579834	-0.854492
0.71	0.213623	-0.427246	-0.671387
0.711	0.305176	-0.610352	-0.762939
0.712	0.152588	-0.610352	-0.793457
0.713	0.366211	-0.671387	-0.793457
0.714	0.0610352	-0.518799	-0.946045
0.715	0.152588	-0.396729	-0.946045
0.716	0.396729	-0.701904	-0.946045
0.717	0.244141	-0.610352	-1.00708
0.718	0.274658	-0.518799	-0.823975
0.719	0.274658	-0.518799	-0.793457
0.72	0	-0.610352	-0.793457
0.721	-0.0305176	-0.549316	-0.640869
0.722	-0.0305176	-0.366211	-0.946045
0.723	0.518799	-0.640869	-0.88501
0.724	0.366211	-0.579834	-0.88501
0.725	0.457764	-0.518799	-0.640869
0.726	0.152588	-0.518799	-0.274658
0.727	0.0305176	-0.518799	-0.640869
0.728	-0.12207	-0.366211	-0.854492
0.729	-0.12207	-0.427246	-0.671387
0.73	0.305176	-0.335693	-0.549316
0.731	0.549316	-0.640869	-0.854492
0.732	0.427246	-0.518799	-0.793457
0.733	0.213623	-0.427246	-0.915527
0.734	0.0305176	-0.457764	-0.793457
0.735	-0.0610352	-0.457764	-0.762939
0.736	-0.0610352	-0.427246	-0.732422
0.737	0.396729	-0.549316	-0.732422
0.738	0.0305176	-0.488281	-0.88501
0.739	0.396729	-0.549316	-1.12915
0.74	0.396729	-0.457764	-0.823975
0.741	0.0305176	-0.549316	-0.701904
0.742	-0.0915527	-0.488281	-0.671387
0.743	0	-0.366211	-0.640869
0.744	0.152588	-0.427246	-0.793457
0.745	0.427246	-0.579834	-0.579834
0.746	0.335693	-0.579834	-1.00708
0.747	0.213623	-0.610352	-0.823975
0.748	0.213623	-0.427246	-1.00708
0.749	0.12207	-0.427246	-0.793457
0.75	-0.0915527	-0.488281	-0.732422
0.751	0.0305176	-0.488281	-0.854492
0.752	0.0305176	-0.640869	-0.762939
0.753	0.366211	-0.579834	-0.823975
0.754	0.335693	-0.366211	-1.0376
0.755	0.518799	-0.396729	-1.40381
0.756	0.12207	-0.183105	-1.12915
0.757	-0.0305176	-0.457764	-0.793457
0.758	-0.0610352	-0.244141	-1.00708
0.759	-0.0305176	-0.305176	-1.12915
0.76	-0.0305176	-0.671387	-0.88501
0.761	0.244141	-0.427246	-1.25122
0.762	0.0915527	-0.427246	-1.06812
0.763	0.0915527	-0.579834	-0.915527
0.764	-0.0610352	-0.488281	-0.976563
0.765	0.0610352	-0.427246	-0.549316
0.766	0.335693	-0.396729	-0.793457
0.767	-0.0610352	-0.244141	-0.762939
0.768	0.274658	-0.579834	-0.671387
0.769	0.427246	-0.549316	-1.28174
0.77	0.366211	-0.518799	-1.06812
0.771	0.640869	-0.366211	-1.12915
0.772	0	-0.335693	-0.793457
0.773	0.0610352	-0.396729	-0.793457
0.774	-0.335693	-0.427246	-1.00708
0.775	0.0305176	-0.396729	-0.579834
0.776	0.12207	-0.335693	-1.40381
0.777	0.396729	-0.457764	-0.732422
0.778	0.427246	-0.640869	-0.915527
0.779	0.0915527	-0.671387	-0.854492
0.78	-0.0915527	-0.396729	-0.854492
0.781	-0.183105	-0.671387	-1.09863
0.782	0.0610352	-0.488281	-0.610352
0.783	0.518799	-0.610352	-0.762939
0.784	0.274658	-0.518799	-0.823975
0.785	0.274658	-0.488281	-0.793457
0.786	0.12207	-0.305176	-0.915527
0.787	0.274658	-0.335693	-0.579834
0.788	0.12207	-0.640869	-1.00708
0.789	0.0305176	-0.213623	-0.732422
0.79	0.213623	-0.366211	-0.88501
0.791	-0.183105	-0.366211	-1.06812
0.792	0.305176	-0.335693	-0.762939
0.793	0.549316	-0.396729	-1.00708
0.794	0.488281	-0.396729	-0.762939
0.795	0.0915527	-0.305176	-1.00708
0.796	0.0915527	-0.305176	-0.518799
0.797	-0.152588	-0.366211	-0.915527
0.798	0	-0.488281	-0.793457
0.799	0.0915527	-0.335693	-0.640869
0.8	0.427246	-0.671387	-0.549316
0.801	0.183105	-0.12207	-0.793457
0.802	-0.0305176	-0.488281	-1.0376
0.803	0.12207	-0.305176	-0.579834
0.804	-0.213623	-0.366211	-1.06812
0.805	0.12207	-0.579834	-1.19019
0.806	0.12207	-0.427246	-0.610352
0.807	0.0610352	-0.396729	-1.2207
0.808	0.274658	-0.518799	-0.671387
0.809	0.213623	-0.549316	-1.00708
0.81	-0.0915527	-0.244141	-0.793457
0.811	0.0305176	-0.457764	-0.88501
0.812	0.0610352	-0.427246	-0.671387
0.813	-0.335693	-0.549316	-0.762939
0.814	0.396729	-0.610352	-0.854492
0.815	0.457764	-0.671387	-0.915527
0.816	0.12207	-0.488281	-0.701904
0.817	-0.0305176	-0.396729	-1.06812
0.818	-0.0915527	-0.366211	-0.640869
0.819	-0.0915527	-0.427246	-1.00708
0.82	-0.12207	-0.549316	-0.671387
0.821	0.0305176	-0.335693	-0.793457
0.822	0.183105	-0.366211	-0.946045
0.823	0.12207	-0.427246	-0.915527
0.824	0.213623	-0.549316	-1.0376
0.825	0.12207	-0.518799	-0.915527
0.826	-0.0305176	-0.427246	-0.88501
0.827	-0.213623	-0.366211	-0.976563
0.828	-0.274658	-0.610352	-0.976563
0.829	-0.0305176	-0.640869	-1.06812
0.83	0.183105	-0.732422	-1.0376
0.831	0.305176	-0.488281	-1.00708
0.832	0.0915527	-0.518799	-1.12915
0.833	0.183105	-0.427246	-0.88501
0.834	0.0610352	-0.457764	-0.762939
0.835	-0.183105	-0.335693	-0.732422
0.836	-0.213623	-0.579834	-0.762939
0.837	0.0915527	-0.366211	-0.732422
0.838	0.396729	-0.518799	-0.915527
0.839	0.640869	-0.579834	-1.00708
0.84	0.0915527	-0.366211	-0.732422
0.841	0.152588	-0.396729	-0.762939
0.842	-0.427246	-0.305176	-1.06812
0.843	-0.0915527	-0.396729	-0.518799
0.844	-0.366211	-0.518799	-1.49536
0.845	-0.274658	-0.579834	-0.640869
0.846	0.396729	-0.732422	-0.946045
0.847	0.305176	-0.518799	-0.854492
0.848	0.12207	-0.335693	-0.701904
0.849	-0.305176	-0.213623	-1.37329
0.85	-0.0915527	-0.457764	-0.518799
0.851	0	-0.488281	-1.09863
0.852	-0.0610352	-0.366211	-0.823975
0.853	0.0915527	-0.579834	-1.09863
0.854	-0.0305176	-0.549316	-1.25122
0.855	0.152588	-0.579834	-0.579834
0.856	0.0915527	-0.457764	-0.732422
0.857	-0.0305176	-0.335693	-0.579834
0.858	0.0610352	-0.457764	-0.88501
0.859	-0.152588	-0.579834	-0.549316
0.86	0	-0.549316	-0.976563
0.861	0.457764	-0.732422	-0.88501
0.862	0.244141	-0.701904	-0.701904
0.863	0.213623	-0.518799	-0.88501
0.864	0	-0.762939	-0.610352
0.865	-0.396729	-0.762939	-1.06812
0.866	-0.213623	-0.610352	-0.762939
0.867	-0.183105	-0.793457	-0.823975
0.868	-0.183105	-0.640869	-0.946045
0.869	0.0305176	-0.671387	-0.701904
0.87	0.213623	-0.549316	-1.09863
0.871	0.0915527	-0.335693	-0.946045
0.872	0.0305176	-0.305176	-0.946045
0.873	0.12207	-0.518799	-0.793457
0.874	0.0305176	-0.488281	-0.823975
0.875	0.244141	-0.640869	-1.19019
0.876	0.640869	-0.701904	-0.701904
0.877	0.396729	-0.457764	-1.40381
0.878	0.335693	-0.610352	-0.579834
0.879	0	-0.457764	-0.823975
0.88	-0.427246	-0.457764	-0.915527
0.881	-0.183105	-0.671387	-0.732422
0.882	-0.0610352	-0.701904	-0.976563
0.883	0.12207	-0.671387	-0.732422
0.884	0.244141	-0.457764	-1.12915
0.885	0.244141	-0.762939	-1.25122
0.886	0.244141	-0.579834	-1.00708
0.887	0.366211	-0.732422	-0.793457
0.888	0.244141	-0.915527	-1.00708
0.889	0	-0.457764	-0.88501
0.89	0.12207	-0.671387	-1.28174
0.891	0.0305176	-0.610352	-0.88501
0.892	0.366211	-0.762939	-0.732422
0.893	-0.152588	-0.640869	-1.09863
0.894	0.183105	-0.671387	-0.640869
0.895	-0.366211	-0.640869	-1.00708
0.896	-0.518799	-0.640869	-0.640869
0.897	-0.518799	-0.640869	-1.19019
0.898	-0.0610352	-0.823975	-1.00708
0.899	0.335693	-0.976563	-1.28174
0.9	0.549316	-0.793457	-1.12915
0.901	0.549316	-0.854492	-0.946045
0.902	0.305176	-0.579834	-0.946045
0.903	-0.12207	-0.579834	-0.732422
0.904	-0.305176	-0.396729	-0.854492
0.905	0.152588	-0.396729	-1.12915
0.906	-0.0305176	-0.579834	-0.915527
0.907	0.12207	-0.396729	-1.31226
0.908	0.213623	-0.610352	-1.34277
0.909	0.366211	-0.640869	-0.640869
0.91	-0.0610352	-0.701904	-1.2207
0.911	-0.0305176	-0.549316	-0.610352
0.912	0.183105	-0.732422	-1.25122
0.913	0	-0.946045	-0.518799
0.914	-0.213623	-0.701904	-1.19019
0.915	-0.0915527	-0.701904	-0.88501
0.916	-0.0305176	-0.701904	-0.762939
0.917	0.152588	-0.579834	-0.823975
0.918	-0.0915527	-0.610352	-0.518799
0.919	-0.12207	-0.518799	-0.762939
0.92	-0.0610352	-0.610352	-1.0376
0.921	0.213623	-0.579834	-0.854492
0.922	0.183105	-0.549316	-1.19019
0.923	0.183105	-0.701904	-0.823975
0.924	0.152588	-0.579834	-1.19019
0.925	0	-0.671387	-0.671387
0.926	-0.12207	-0.396729	-0.854492
0.927	-0.335693	-0.457764	-0.946045
0.928	-0.0610352	-0.396729	-0.579834
0.929	0.366211	-0.579834	-1.28174
0.93	0.305176	-0.671387	-0.579834
0.931	-0.0305176	-0.610352	-0.854492
0.932	-0.0915527	-0.762939	-0.640869
0.933	-0.0305176	-0.518799	-0.640869
0.934	-0.305176	-0.640869	-0.701904
0.935	-0.0305176	-0.579834	-0.671387
0.936	-0.0305176	-0.701904	-1.00708
0.937	0.0915527	-0.640869	-0.915527
0.938	0.213623	-0.762939	-0.915527
0.939	0.427246	-0.610352	-0.88501
0.94	0.427246	-0.427246	-0.671387
0.941	-0.0305176	-0.488281	-0.976563
0.942	0	-0.366211	-0.88501
0.943	0.0305176	-0.793457	-0.457764
0.944	0.335693	-0.549316	-1.09863
0.945	0.183105	-0.488281	-1.06812
0.946	0.0915527	-0.671387	-0.762939
0.947	0.152588	-0.732422	-0.976563
0.948	-0.396729	-0.366211	-0.915527
0.949	-0.305176	-0.427246	-0.793457
0.95	-0.183105	-0.640869	-0.915527
0.951	0.244141	-0.762939	-0.915527
0.952	0.213623	-0.610352	-0.854492
0.953	0.274658	-0.701904	-0.518799
0.954	0.213623	-1.0376	-1.00708
0.955	0.0305176	-0.640869	-0.610352
0.956	-0.12207	-0.427246	-0.915527
0.957	-0.213623	-0.518799	-0.823975
0.958	-0.183105	-0.549316	-1.12915
0.959	0.0610352	-0.457764	-0.946045
0.96	0.335693	-0.640869	-1.2207
0.961	0.305176	-0.518799	-1.00708
0.962	0.183105	-0.671387	-1.06812
0.963	0.335693	-0.732422	-0.793457
0.964	0.0610352	-0.427246	-0.823975
0.965	-0.0305176	-0.549316	-0.915527
0.966	0.213623	-0.640869	-0.640869
0.967	0.0305176	-0.396729	-1.00708
0.968	0.457764	-0.671387	-0.640869
0.969	0.335693	-0.610352	-1.06812
0.97	0.427246	-0.457764	-0.976563
0.971	0.518799	-0.579834	-0.762939
0.972	0.0915527	-0.305176	-0.976563
0.973	-0.0610352	-0.457764	-0.915527
0.974	0.152588	-0.457764	-0.946045
0.975	0.213623	-0.671387	-0.88501
0.976	0.12207	-0.457764	-0.88501
0.977	0.518799	-0.579834	-1.2207
0.978	0.0915527	-0.518799	-0.701904
0.979	0	-0.335693	-0.88501
0.98	-0.244141	-0.396729	-1.00708
0.981	0.0915527	-0.427246	-0.88501
0.982	0.0610352	-0.427246	-0.976563
0.983	0.0305176	-0.427246	-0.946045
0.984	0.12207	-0.518799	-1.12915
0.985	-0.274658	-0.579834	-0.793457
0.986	-0.0915527	-0.518799	-0.671387
0.987	-0.152588	-0.396729	-0.946045
0.988	0	-0.366211	-0.671387
0.989	0.0915527	-0.396729	-1.00708
0.99	0.12207	-0.579834	-0.762939
0.991	0.152588	-0.335693	-1.00708
0.992	0.274658	-0.518799	-0.976563
0.993	0.183105	-0.518799	-0.518799
0.994	-0.244141	-0.488281	-0.946045
0.995	-0.0610352	-0.183105	-0.610352
0.996	-0.213623	-0.579834	-1.06812
0.997	0.0305176	-0.305176	-0.640869
0.998	0	-0.183105	-1.2207
0.999	0.213623	-0.518799	-0.793457
1	0.0610352	-0.366211	-0.976563
1.001	-0.0305176	-0.305176	-0.793457
1.002	-0.0305176	-0.335693	-0.579834
1.003	-0.152588	-0.579834	-0.579834
1.004	-0.366211	-0.366211	-0.793457
1.005	0.12207	-0.518799	-0.88501
1.006	-0.213623	-0.518799	-1.12915
1.007	0.183105	-0.518799	-0.488281
1.008	0.244141	-0.396729	-1.0376
1.009	0.0305176	-0.366211	-0.518799
1.01	-0.213623	-0.488281	-0.671387
1.011	-0.335693	-0.396729	-0.823975
1.012	-0.274658	-0.335693	-0.396729
1.013	-0.0305176	-0.488281	-1.09863
1.014	0.12207	-0.518799	-0.793457
1.015	0.213623	-0.396729	-0.88501
1.016	0.0915527	-0.305176	-0.88501
1.017	-0.244141	-0.305176	-0.671387
1.018	-0.152588	-0.457764	-0.610352
1.019	0.0305176	-0.335693	-0.640869
1.02	-0.0915527	-0.396729	-0.701904
1.021	0.244141	-0.396729	-0.854492
1.022	0.0610352	-0.396729	-0.732422
1.023	-0.0610352	-0.396729	-1.28174
1.024	-0.12207	-0.549316	-0.488281
1.025	-0.183105	-0.244141	-0.854492
1.026	-0.183105	-0.457764	-0.671387
1.027	-0.335693	-0.457764	-0.854492
1.028	0.0610352	-0.549316	-0.701904
1.029	0.335693	-0.366211	-0.793457
1.03	0.213623	-0.0915527	-1.28174
1.031	0.274658	-0.518799	-0.915527
1.032	-0.0305176	-0.335693	-0.976563
1.033	-0.213623	-0.457764	-0.732422
1.034	-0.305176	-0.427246	-0.88501
1.035	0.213623	-0.579834	-0.671387
1.036	0.152588	-0.274658	-1.06812
1.037	0.305176	-0.518799	-0.946045
1.038	-0.12207	-0.488281	-1.06812
1.039	-0.0915527	-0.396729	-0.88501
1.04	0.12207	-0.427246	-0.762939
1.041	-0.0610352	-0.457764	-0.854492
1.042	-0.396729	-0.488281	-0.793457
1.043	-0.274658	-0.335693	-0.793457
1.044	-0.0305176	-0.823975	-1.0376
1.045	-0.0610352	-0.396729	-0.976563
1.046	0.244141	-0.305176	-0.946045
1.047	-0.274658	-0.579834	-0.549316
1.048	-0.213623	-0.366211	-1.00708
1.049	-0.0610352	-0.732422	-0.549316
1.05	-0.213623	-0.244141	-0.823975
1.051	0.640869	-0.793457	-0.915527
1.052	0.335693	-0.366211	-0.976563
1.053	0.152588	-0.579834	-1.00708
1.054	0.0305176	-0.518799	-1.06812
1.055	-0.305176	-0.213623	-0.854492
1.056	-0.274658	-0.518799	-0.915527
1.057	-0.0305176	-0.518799	-0.793457
1.058	-0.0915527	-0.732422	-1.12915
1.059	0.366211	-0.579834	-0.579834
1.06	0.183105	-0.396729	-1.06812
1.061	0.457764	-0.671387	-0.823975
1.062	0.12207	-0.518799	-0.671387
1.063	-0.213623	-0.549316	-0.671387
1.064	-0.152588	-0.457764	-0.88501
1.065	-0.0305176	-0.610352	-0.793457
1.066	-0.274658	-0.518799	-1.00708
1.067	0.244141	-0.518799	-0.946045
1.068	0.213623	-0.488281	-1.0376
1.069	0.427246	-0.488281	-0.701904
1.07	0.274658	-0.305176	-1.31226
1.071	0.0305176	-0.427246	-0.549316
1.072	-0.0915527	-0.427246	-0.793457
1.073	0.0305176	-0.793457	-0.946045
1.074	0.213623	-0.640869	-0.915527
1.075	0.0915527	-0.579834	-1.09863
1.076	-0.0610352	-0.854492	-0.976563
1.077	0.0305176	-0.579834	-0.823975
1.078	0.274658	-0.366211	-0.946045
1.079	-0.183105	-0.610352	-0.762939
1.08	-0.305176	-0.549316	-0.88501
1.081	0.183105	-0.823975	-0.610352
1.082	0.213623	-0.88501	-0.88501
1.083	0.335693	-0.793457	-0.640869
1.084	0.183105	-0.671387	-0.823975
1.085	0.152588	-0.610352	-0.579834
1.086	0	-0.732422	-0.671387
1.087	-0.0305176	-0.640869	-0.640869
1.088	-0.0305176	-0.640869	-0.823975
1.089	0.274658	-0.762939	-0.762939
1.09	0.183105	-0.762939	-1.06812
1.091	0.579834	-0.671387	-1.12915
1.092	0.518799	-0.518799	-1.09863
1.093	0.274658	-0.457764	-0.640869
1.094	-0.183105	-0.579834	-0.701904
1.095	-0.0915527	-0.518799	-0.946045
1.096	0.335693	-0.518799	-0.854492
1.097	0.366211	-0.610352	-0.671387
1.098	0.427246	-0.488281	-0.88501
1.099	0.0610352	-0.793457	-0.762939
1.1	0.12207	-0.671387	-0.915527
1.101	0.12207	-0.701904	-0.640869
1.102	-0.0915527	-0.671387	-0.671387
1.103	0.0610352	-0.732422	-0.793457
1.104	0.152588	-0.701904	-0.915527
1.105	0.274658	-0.640869	-0.915527
1.106	0.244141	-0.579834	-1.06812
1.107	0.396729	-0.793457	-1.0376
1.108	0.0915527	-0.579834	-0.915527
1.109	0.0915527	-0.396729	-0.640869
1.11	0.0915527	-0.579834	-0.854492
1.111	0.12207	-0.640869	-1.2207
1.112	-0.0305176	-0.671387	-0.88501
1.113	0.183105	-0.396729	-1.06812
1.114	0.335693	-1.06812	-0.823975
1.115	0.213623	-0.640869	-0.671387
1.116	0.183105	-0.457764	-0.946045
1.117	-0.12207	-0.518799	-0.488281
1.118	-0.152588	-0.396729	-0.823975
1.119	0.335693	-0.640869	-0.823975
1.12	0.396729	-0.579834	-0.88501
1.121	0.305176	-0.732422	-0.946045
1.122	0.183105	-0.518799	-1.31226
1.123	0.305176	-0.518799	-1.12915
1.124	0.274658	-0.732422	-0.701904
1.125	-0.12207	-0.549316	-0.732422
1.126	-0.152588	-0.579834	-0.976563
1.127	0.183105	-0.518799	-0.854492
1.128	0.366211	-0.518799	-1.19019
1.129	0.12207	-0.396729	-1.28174
1.13	0.213623	-0.579834	-0.793457
1.131	0.0305176	-0.610352	-1.09863
1.132	-0.305176	-0.793457	-0.610352
1.133	-0.305176	-0.396729	-0.671387
1.134	-0.213623	-0.457764	-0.915527
1.135	0.183105	-0.640869	-0.793457
1.136	0.0915527	-0.457764	-0.915527
1.137	0.0305176	-0.732422	-0.610352
1.138	0.0915527	-0.518799	-0.976563
1.139	0.0610352	-0.488281	-0.396729
1.14	0.152588	-0.549316	-0.88501
1.141	-0.0305176	-0.610352	-0.701904
1.142	-0.12207	-0.610352	-0.976563
1.143	-0.0915527	-0.610352	-0.976563
1.144	0.152588	-0.335693	-0.793457
1.145	0.274658	-0.274658	-1.28174
1.146	0.0610352	-0.335693	-0.610352
1.147	0.152588	-0.366211	-0.854492
1.148	-0.152588	-0.457764	-0.671387
1.149	0.244141	-0.610352	-0.823975
1.15	-0.183105	-0.335693	-0.671387
1.151	0.183105	-0.274658	-1.00708
1.152	0.152588	-0.518799	-0.946045
1.153	0.183105	-0.396729	-0.610352
1.154	0.0305176	-0.274658	-0.823975
1.155	-0.213623	-0.457764	-0.518799
1.156	-0.152588	-0.518799	-0.823975
1.157	-0.0305176	-0.701904	-0.396729
1.158	0.183105	-0.640869	-0.915527
1.159	0.213623	-0.579834	-0.88501
1.16	0.183105	-0.671387	-0.793457
1.161	0.183105	-0.457764	-1.09863
1.162	-0.274658	-0.488281	-0.549316
1.163	-0.244141	-0.518799	-0.793457
1.164	-0.0305176	-0.488281	-1.00708
1.165	0.335693	-0.518799	-0.549316
1.166	0.305176	-0.427246	-1.09863
1.167	0.488281	-0.518799	-0.762939
1.168	0.366211	-0.213623	-0.88501
1.169	0.274658	-0.457764	-0.732422
1.17	0.0915527	-0.396729	-0.579834
1.171	-0.244141	-0.396729	-0.854492
1.172	-0.0915527	-0.396729	-0.732422
1.173	0.0610352	-0.457764	-0.915527
1.174	0.244141	-0.518799	-0.88501
1.175	0.213623	-0.396729	-0.823975
1.176	0.305176	-0.610352	-1.0376
1.177	0	-0.518799	-0.335693
1.178	-0.0610352	-0.366211	-1.06812
1.179	0.183105	-0.549316	-0.640869
1.18	-0.12207	-0.732422	-0.823975
1.181	0.335693	-0.610352	-0.976563
1.182	0.183105	-0.488281	-0.88501
1.183	0.0915527	-0.518799	-1.2207
1.184	-0.0915527	-0.579834	-0.854492
1.185	-0.12207	-0.518799	-0.88501
1.186	-0.0305176	-0.457764	-0.640869
1.187	-0.183105	-0.457764	-0.732422
1.188	0.0305176	-0.549316	-1.09863
1.189	-0.0610352	-0.518799	-0.762939
1.19	0.335693	-0.457764	-1.19019
1.191	0.12207	-0.488281	-0.88501
1.192	-0.0915527	-0.213623	-0.88501
1.193	-0.366211	-0.366211	-0.976563
1.194	-0.335693	-0.305176	-0.732422
1.195	0.152588	-0.549316	-1.00708
1.196	0	-0.610352	-0.823975
1.197	0.335693	-0.457764	-1.0376
1.198	0.183105	-0.457764	-1.28174
1.199	-0.0915527	-0.549316	-0.701904
1.2	0.0305176	-0.427246	-1.06812
1.201	-0.152588	-0.457764	-0.915527
1.202	0.0610352	-0.427246	-0.976563
1.203	-0.244141	-0.579834	-0.823975
1.204	-0.183105	-0.488281	-0.823975
1.205	0.0305176	-0.549316	-0.823975
1.206	0.0305176	-0.396729	-0.793457
1.207	0.0915527	-0.518799	-0.823975
1.208	0	-0.457764	-0.762939
1.209	-0.244141	-0.457764	-0.640869
1.21	-0.396729	-0.488281	-0.88501
1.211	-0.12207	-0.518799	-1.06812
1.212	0.0915527	-0.701904	-0.732422
1.213	0.0915527	-0.488281	-1.00708
1.214	0.183105	-0.549316	-0.701904
1.215	-0.152588	-0.457764	-0.579834
1.216	-0.244141	-0.579834	-0.579834
1.217	-0.305176	-0.457764	-0.732422
1.218	-0.152588	-0.671387	-0.549316
1.219	-0.0305176	-0.457764	-0.701904
1.22	0.213623	-0.579834	-1.09863
1.221	0.366211	-0.671387	-0.732422
1.222	0.0915527	-0.640869	-1.25122
1.223	0.244141	-0.427246	-0.701904
1.224	-0.0610352	-0.183105	-0.518799
1.225	-0.12207	-0.457764	-1.0376
1.226	-0.0305176	-0.427246	-0.549316
1.227	0.183105	-0.579834	-1.00708
1.228	0.366211	-0.427246	-0.671387
1.229	0.366211	-0.427246	-0.579834
1.23	0.183105	-0.457764	-0.549316
1.231	-0.152588	-0.549316	-0.488281
1.232	-0.12207	-0.457764	-0.732422
1.233	-0.12207	-0.579834	-0.640869
1.234	0.152588	-0.335693	-0.946045
1.235	0.518799	-0.549316	-1.12915
1.236	0.396729	-0.579834	-1.28174
1.237	0.305176	-0.335693	-0.88501
1.238	0.213623	-0.366211	-0.549316
1.239	0.0305176	-0.335693	-0.610352
1.24	0.152588	-0.518799	-0.579834
1.241	-0.305176	-0.427246	-0.732422
1.242	-0.152588	-0.518799	-0.701904
1.243	0.335693	-0.732422	-0.915527
1.244	0.0610352	-0.610352	-0.793457
1.245	0.396729	-0.427246	-1.0376
1.246	0.518799	-0.793457	-0.823975
1.247	0.274658	-0.732422	-0.793457
1.248	0.213623	-0.549316	-0.88501
1.249	0.183105	-0.518799	-0.701904
1.25	0.335693	-0.732422	-0.915527
1.251	0.0915527	-0.579834	-1.00708
1.252	0.183105	-0.549316	-0.823975
1.253	-0.0305176	-0.610352	-0.518799
1.254	-0.366211	-0.518799	-1.0376
1.255	-0.0610352	-0.518799	-0.671387
1.256	0	-0.396729	-1.19019
1.257	0.518799	-0.518799	-0.915527
1.258	0.366211	-0.518799	-1.12915
1.259	0.244141	-0.457764	-1.19019
1.26	0.183105	-0.366211	-1.19019
1.261	0.0610352	-0.396729	-1.0376
1.262	-0.0610352	-0.335693	-0.427246
1.263	0.0915527	-0.488281	-1.19019
1.264	-0.0610352	-0.579834	-0.640869
1.265	0.0305176	-0.488281	-0.88501
1.266	0.0305176	-0.518799	-1.12915
1.267	0.396729	-0.610352	-0.946045
1.268	0.274658	-0.335693	-1.37329
1.269	-0.0610352	-0.396729	-0.976563
1.27	-0.0305176	-0.457764	-0.946045
1.271	-0.0305176	-0.823975	-0.976563
1.272	0.183105	-0.732422	-1.09863
1.273	0.335693	-0.518799	-1.00708
1.274	0.366211	-0.701904	-0.88501
1.275	0.457764	-0.549316	-1.0376
1.276	0.183105	-0.579834	-0.671387
1.277	0.0915527	-0.549316	-0.946045
1.278	0	-0.549316	-0.88501
1.279	0.152588	-0.457764	-0.88501
1.28	0.244141	-0.427246	-0.976563
1.281	0.427246	-0.762939	-0.854492
1.282	0.427246	-0.396729	-1.09863
1.283	0.12207	-0.396729	-0.88501
1.284	0.213623	-0.518799	-0.610352
1.285	0	-0.427246	-0.640869
1.286	-0.183105	-0.488281	-0.793457
1.287	0.396729	-0.701904	-0.549316
1.288	0.213623	-0.610352	-0.671387
1.289	0.213623	-0.396729	-1.0376
1.29	0.244141	-0.640869	-1.2207
1.291	-0.0610352	-0.610352	-0.915527
1.292	-0.518799	-0.427246	-1.12915
1.293	-0.335693	-0.579834	-0.976563
1.294	-0.0915527	-0.640869	-1.12915
1.295	0.213623	-0.671387	-0.793457
1.296	0.152588	-0.640869	-0.762939
1.297	0.0915527	-0.793457	-0.793457
1.298	0.0610352	-0.701904	-0.976563
1.299	0.183105	-0.488281	-0.579834
1.3	0.0305176	-0.457764	-0.610352
1.301	0.213623	-0.579834	-0.701904
1.302	0.0610352	-0.610352	-0.762939
1.303	0.0610352	-0.640869	-0.701904
1.304	0.0305176	-0.488281	-0.976563
1.305	0.213623	-0.701904	-1.00708
1.306	0.396729	-0.274658	-0.88501
1.307	-0.396729	-0.518799	-0.640869
1.308	0	-0.518799	-0.579834
1.309	-0.183105	-1.00708	-0.457764
1.31	0.152588	-0.366211	-0.610352
1.311	0.305176	-0.732422	-0.793457
1.312	0.457764	-0.579834	-0.976563
1.313	0.335693	-0.396729	-1.06812
1.314	0.152588	-0.366211	-0.823975
1.315	0.183105	-0.701904	-0.579834
1.316	-0.12207	-0.488281	-1.19019
1.317	-0.0305176	-0.305176	-0.732422
1.318	-0.0610352	-0.610352	-0.854492
1.319	0	-0.671387	-0.671387
1.32	-0.152588	-0.701904	-0.823975
1.321	-0.274658	-0.732422	-0.579834
1.322	0.0305176	-0.518799	-0.640869
1.323	-0.0610352	-0.488281	-0.396729
1.324	-0.335693	-0.701904	-0.549316
1.325	0	-0.610352	-0.549316
1.326	0.152588	-0.396729	-0.701904
1.327	0.0915527	-0.518799	-1.2207
1.328	0.427246	-0.640869	-0.946045
1.329	0.183105	-0.244141	-1.0376
1.33	0.244141	-0.366211	-0.579834
1.331	0.0610352	-0.335693	-0.976563
1.332	0.152588	-0.610352	-0.671387
1.333	-0.244141	-0.610352	-0.976563
1.334	0.152588	-0.518799	-0.823975
1.335	0.305176	-0.640869	-1.09863
1.336	0.366211	-0.732422	-0.976563
1.337	-0.0305176	-0.457764	-0.671387
1.338	0.0610352	-0.274658	-0.915527
1.339	-0.305176	-0.671387	-0.823975
1.34	-0.244141	-0.549316	-0.854492
1.341	0.213623	-0.518799	-0.946045
1.342	0.305176	-0.518799	-0.915527
1.343	0.244141	-0.488281	-1.06812
1.344	0.0915527	-0.518799	-0.610352
1.345	0.0915527	-0.366211	-0.701904
1.346	0.0305176	-0.335693	-0.488281
1.347	-0.457764	-0.396729	-1.06812
1.348	-0.0610352	-0.274658	-0.854492
1.349	0.0305176	-0.366211	-1.31226
1.35	0.579834	-0.396729	-0.762939
1.351	0.610352	-0.610352	-1.28174
1.352	0.244141	-0.305176	-0.427246
1.353	-0.152588	-0.335693	-1.09863
1.354	-0.152588	-0.305176	-0.732422
1.355	-0.183105	-0.396729	-0.549316
1.356	-0.0915527	-0.244141	-0.88501
1.357	0.274658	-0.488281	-1.00708
1.358	0.366211	-0.488281	-0.823975
1.359	0.335693	-0.488281	-0.854492
1.36	0.152588	-0.579834	-0.854492
1.361	-0.335693	-0.610352	-0.854492
1.362	-0.244141	-0.427246	-0.518799
1.363	-0.305176	-0.366211	-1.12915
1.364	0	-0.671387	-0.823975
1.365	0.0915527	-0.427246	-1.00708
1.366	0.274658	-0.488281	-1.31226
1.367	0.305176	-0.579834	-0.640869
1.368	0.0915527	-0.396729	-0.793457
1.369	-0.12207	-0.335693	-0.701904
1.37	-0.244141	-0.396729	-1.00708
1.371	-0.305176	-0.152588	-1.0376
1.372	-0.244141	-0.579834	-1.09863
1.373	0.12207	-0.518799	-0.88501
1.374	0.274658	-0.427246	-0.88501
1.375	0.152588	-0.366211	-0.762939
1.376	0.183105	-0.366211	-0.579834
1.377	-0.183105	-0.335693	-0.610352
1.378	0.0305176	-0.610352	-0.915527
1.379	-0.12207	-0.396729	-0.915527
1.38	-0.0610352	-0.640869	-0.579834
1.381	0.0915527	-0.488281	-0.854492
1.382	0.244141	-0.671387	-0.793457
1.383	0.152588	-0.549316	-0.88501
1.384	0.0305176	-0.427246	-0.762939
1.385	-0.335693	-0.488281	-0.854492
1.386	-0.0915527	-0.427246	-0.854492
1.387	-0.0610352	-0.427246	-0.610352
1.388	-0.0305176	-0.549316	-0.701904
1.389	0.0915527	-0.610352	-0.854492
1.39	0.305176	-0.915527	-0.457764
1.391	0.213623	-0.305176	-0.457764
1.392	0.0915527	-0.396729	-0.701904
1.393	-0.366211	-0.366211	-0.457764
1.394	-0.0915527	-0.427246	-0.579834
1.395	0.183105	-0.579834	-0.671387
1.396	0.305176	-0.335693	-0.732422
1.397	0.213623	-0.396729	-1.19019
1.398	0.0610352	-0.427246	-0.488281
1.399	-0.0305176	-0.457764	-0.854492
1.4	-0.366211	-0.457764	-0.915527
1.401	-0.0305176	-0.335693	-0.610352
1.402	0.152588	-0.549316	-0.823975
1.403	0.213623	-0.518799	-0.88501
1.404	0.152588	-0.579834	-1.06812
1.405	0.183105	-0.427246	-0.732422
1.406	0.274658	-0.396729	-0.823975
1.407	0.12207	-0.366211	-0.88501
1.408	0.0915527	-0.335693	-0.823975
1.409	-0.12207	-0.427246	-1.09863
1.41	0.12207	-0.457764	-0.823975
1.411	0.152588	-0.549316	-1.00708
1.412	0.274658	-0.457764	-1.00708
1.413	0.366211	-0.549316	-0.732422
1.414	-0.0305176	-0.183105	-0.823975
1.415	0.0610352	-0.335693	-0.854492
1.416	-0.0305176	-0.305176	-1.00708
1.417	0.183105	-0.457764	-0.946045
1.418	0.152588	-0.457764	-0.793457
1.419	0.305176	-0.640869	-1.09863
1.42	0.457764	-0.549316	-0.946045
1.421	0.0915527	-0.549316	-1.0376
1.422	0.183105	-0.549316	-0.823975
1.423	0	-0.518799	-0.823975
1.424	-0.12207	-0.579834	-1.19019
1.425	-0.0915527	-0.549316	-0.976563
1.426	0.305176	-0.549316	-1.12915
1.427	0.183105	-0.823975	-1.2207
1.428	0.366211	-0.701904	-0.88501
1.429	0.152588	-0.488281	-1.06812
1.43	-0.12207	-0.610352	-0.610352
1.431	-0.152588	-0.610352	-1.00708
1.432	0.366211	-0.427246	-1.0376
1.433	0.457764	-0.427246	-0.854492
1.434	0.488281	-0.671387	-0.915527
1.435	0.0915527	-0.610352	-0.823975
1.436	0.183105	-0.640869	-1.0376
1.437	0.0915527	-0.640869	-0.793457
1.438	-0.0305176	-0.610352	-0.549316
1.439	0.0305176	-0.488281	-0.915527
1.44	0.0305176	-0.457764	-0.488281
1.441	-0.0305176	-0.518799	-1.40381
1.442	0.12207	-0.518799	-1.0376
1.443	0.305176	-0.518799	-1.09863
1.444	0.396729	-0.518799	-0.976563
1.445	0.213623	-0.579834	-0.762939
1.446	-0.0610352	-0.488281	-0.610352
1.447	0.0610352	-0.518799	-0.854492
1.448	0.0305176	-0.488281	-0.671387
1.449	0.335693	-0.457764	-0.915527
1.45	0.366211	-0.579834	-0.915527
1.451	0.244141	-0.701904	-0.946045
1.452	0.366211	-0.671387	-0.610352
1.453	0.183105	-0.518799	-0.457764
1.454	-0.12207	-0.549316	-0.640869
1.455	-0.366211	-0.610352	-0.518799
1.456	0.213623	-0.671387	-0.823975
1.457	0.457764	-0.701904	-0.915527
1.458	0.488281	-0.549316	-0.88501
1.459	0.305176	-0.793457	-0.640869
1.46	0.335693	-0.701904	-0.579834
1.461	0.0915527	-0.457764	-0.671387
1.462	0.12207	-0.579834	-0.610352
1.463	0.152588	-0.366211	-0.823975
1.464	0.335693	-0.549316	-0.946045
1.465	0.305176	-0.396729	-0.823975
1.466	0.183105	-0.488281	-0.88501
1.467	0.12207	-0.396729	-0.732422
1.468	-0.0610352	-0.518799	-0.610352
1.469	-0.183105	-0.396729	-1.06812
1.47	-0.305176	-0.457764	-0.518799
1.471	-0.0610352	-0.610352	-1.2207
1.472	0.152588	-0.671387	-0.518799
1.473	0.0305176	-0.488281	-1.12915
1.474	0.396729	-0.579834	-0.762939
1.475	-0.0305176	-0.732422	-0.762939
1.476	-0.244141	-0.518799	-0.823975
1.477	-0.274658	-0.549316	-0.732422
1.478	-0.0915527	-0.457764	-1.12915
1.479	-0.0305176	-0.640869	-1.0376
1.48	0.0305176	-0.762939	-1.06812
1.481	0.366211	-0.854492	-1.19019
1.482	0.0610352	-0.457764	-0.701904
1.483	0	-0.396729	-0.732422
1.484	0.0305176	-0.457764	-0.640869
1.485	0	-0.640869	-1.19019
1.486	0.0915527	-0.488281	-0.671387
1.487	-0.0915527	-0.640869	-0.88501
1.488	0.152588	-0.579834	-1.12915
1.489	0.0915527	-0.610352	-0.88501
1.49	0.305176	-0.732422	-1.06812
1.491	0.213623	-0.701904	-0.488281
1.492	0.0610352	-0.518799	-0.915527
1.493	-0.12207	-0.579834	-0.854492
1.494	0.183105	-0.732422	-0.793457
1.495	0.152588	-0.518799	-0.88501
1.496	0.335693	-0.671387	-1.06812
1.497	0.12207	-0.396729	-1.06812
1.498	0.0915527	-0.518799	-1.06812
1.499	-0.213623	-0.244141	-0.88501
1.5	-0.518799	-0.427246	-0.823975
1.501	-0.12207	-0.579834	-1.00708
1.502	0.0915527	-0.549316	-0.640869
1.503	0.0915527	-0.549316	-1.0376
1.504	0.183105	-0.732422	-1.0376
1.505	-0.152588	-0.610352	-0.854492
1.506	0	-0.640869	-0.823975
1.507	-0.274658	-0.427246	-0.610352
1.508	-0.366211	-0.518799	-0.610352
1.509	-0.305176	-0.549316	-0.762939
1.51	-0.183105	-0.610352	-0.946045
1.511	0.305176	-0.701904	-0.88501
1.512	-0.152588	-0.549316	-1.19019
1.513	0.152588	-0.579834	-0.946045
1.514	0	-0.457764	-0.640869
1.515	-0.0610352	-0.579834	-0.610352
1.516	0.0305176	-0.549316	-0.579834
1.517	0.0915527	-0.518799	-0.976563
1.518	0.152588	-0.457764	-0.915527
1.519	0.518799	-0.488281	-0.823975
1.52	0.335693	-0.488281	-0.732422
1.521	0.0915527	-0.457764	-0.671387
1.522	-0.0915527	-0.488281	-0.518799
1.523	-0.305176	-0.335693	-0.610352
1.524	-0.0305176	-0.579834	-0.640869
1.525	0.0915527	-0.549316	-0.762939
1.526	0.0915527	-0.427246	-0.762939
1.527	0.305176	-0.518799	-0.793457
1.528	0.0915527	-0.457764	-0.88501
1.529	0.0610352	-0.396729	-0.488281
1.53	-0.244141	-0.244141	-0.793457
1.531	-0.0305176	-0.366211	-0.671387
1.532	0.0915527	-0.427246	-0.854492
1.533	0.518799	-0.488281	-0.640869
1.534	0.457764	-0.610352	-1.0376
1.535	0.335693	-0.396729	-0.854492
1.536	0.183105	-0.457764	-0.854492
1.537	0.152588	-0.427246	-0.457764
1.538	0.0610352	-0.549316	-0.793457
1.539	0	-0.427246	-0.823975
1.54	-0.0915527	-0.518799	-0.915527
1.541	0.183105	-0.579834	-0.88501
1.542	0.0610352	-0.823975	-0.915527
1.543	0.213623	-0.671387	-0.762939
1.544	-0.0610352	-0.457764	-0.793457
1.545	-0.152588	-0.579834	-0.579834
1.546	-0.335693	-0.610352	-0.793457
1.547	0.0610352	-0.457764	-0.793457
1.548	0.152588	-0.518799	-1.09863
1.549	0.305176	-0.518799	-0.946045
1.55	0.427246	-0.671387	-1.00708
1.551	0.12207	-0.457764	-0.946045
1.552	0.0915527	-0.579834	-0.732422
1.553	-0.305176	-0.457764	-0.701904
1.554	-0.0610352	-0.549316	-1.25122
1.555	0.274658	-0.610352	-0.671387
1.556	-0.152588	-0.579834	-1.00708
1.557	0.488281	-0.610352	-0.762939
1.558	0.0305176	-0.244141	-1.00708
1.559	0.488281	-0.610352	-0.732422
1.56	0	-0.457764	-0.915527
1.561	0.0915527	-0.244141	-0.518799
1.562	-0.396729	-0.396729	-0.976563
1.563	-0.12207	-0.457764	-0.701904
1.564	0.457764	-0.88501	-1.00708
1.565	0.427246	-0.305176	-0.946045
1.566	0.213623	-0.823975	-0.854492
1.567	0.274658	-0.396729	-0.976563
1.568	-0.396729	-0.427246	-0.579834
1.569	0	-0.335693	-0.915527
1.57	0.12207	-0.488281	-0.671387
1.571	0.152588	-0.579834	-1.09863
1.572	0.274658	-0.457764	-0.793457
1.573	0.183105	-0.823975	-1.40381
1.574	0.152588	-0.274658	-0.732422
1.575	0.152588	-0.274658	-0.915527
1.576	-0.0305176	-0.335693	-0.88501
1.577	0.274658	-0.366211	-0.946045
1.578	0.12207	-0.366211	-0.549316
1.579	0.305176	-0.457764	-1.00708
1.58	0.640869	-0.518799	-0.88501
1.581	0.335693	-0.518799	-0.732422
1.582	0.12207	-0.549316	-0.88501
1.583	0.244141	-0.640869	-0.274658
1.584	-0.12207	-0.549316	-0.976563
1.585	-0.213623	-0.396729	-0.732422
1.586	0.213623	-0.88501	-1.06812
1.587	0.274658	-0.640869	-0.823975
1.588	0.244141	-0.549316	-1.00708
1.589	0.0915527	-0.335693	-0.915527
1.59	0.12207	-0.366211	-0.823975
1.591	-0.0915527	-0.274658	-0.732422
1.592	-0.0915527	-0.518799	-0.640869
1.593	-0.12207	-0.335693	-0.671387
1.594	0	-0.701904	-0.854492
1.595	0.0915527	-0.579834	-0.823975
1.596	-0.0915527	-0.579834	-0.946045
1.597	0	-0.640869	-0.640869
1.598	-0.12207	-0.640869	-0.366211
1.599	0.0610352	-0.488281	-0.732422
1.6	-0.0915527	-0.366211	-0.854492
1.601	0	-0.396729	-0.671387
1.602	0	-0.549316	-0.793457
1.603	0.305176	-0.579834	-0.88501
1.604	0.0305176	-0.579834	-0.823975
1.605	0.274658	-0.488281	-0.671387
1.606	-0.183105	-0.366211	-0.823975
1.607	-0.213623	-0.244141	-0.793457
1.608	-0.610352	-0.457764	-0.854492
1.609	0.0610352	-0.427246	-0.854492
1.61	0.244141	-0.396729	-1.0376
1.611	0.366211	-0.610352	-0.823975
1.612	0.183105	-0.518799	-0.854492
1.613	-0.244141	-0.549316	-0.823975
1.614	-0.152588	-0.549316	-0.640869
1.615	-0.305176	-0.701904	-0.762939
1.616	0.183105	-0.579834	-0.671387
1.617	0.12207	-0.457764	-1.31226
1.618	0.366211	-0.610352	-0.732422
1.619	0.457764	-0.518799	-1.2207
1.62	0.274658	-0.579834	-0.396729
1.621	0.0915527	-0.244141	-0.732422
1.622	-0.274658	-0.396729	-0.823975
1.623	0.0915527	-0.305176	-0.701904
1.624	-0.12207	-0.366211	-1.09863
1.625	0.457764	-0.518799	-0.915527
1.626	0.427246	-0.549316	-1.0376
1.627	0.244141	-0.427246	-0.946045
1.628	-0.0915527	-0.305176	-0.976563
1.629	-0.244141	-0.518799	-0.579834
1.63	-0.0915527	-0.640869	-0.732422
1.631	0.0305176	-0.396729	-0.823975
1.632	0.152588	-0.488281	-0.946045
1.633	0.366211	-0.518799	-0.823975
1.634	0.244141	-0.457764	-1.00708
1.635	0.518799	-0.762939	-0.732422
1.636	-0.0610352	-0.488281	-0.854492
1.637	0.0610352	-0.427246	-0.579834
1.638	-0.274658	-0.366211	-0.976563
1.639	0.244141	-0.701904	-0.88501
1.64	0.335693	-0.701904	-0.762939
1.641	0.152588	-0.579834	-1.28174
1.642	0.366211	-0.671387	-0.762939
1.643	0.274658	-0.701904	-0.854492
1.644	0.12207	-0.518799	-0.701904
1.645	0	-0.610352	-0.88501
1.646	0.0610352	-0.396729	-1.19019
1.647	0.0305176	-0.671387	-1.12915
1.648	0.183105	-0.640869	-0.88501
1.649	0.12207	-0.762939	-1.06812
1.65	0.366211	-0.88501	-0.793457
1.651	0.335693	-0.671387	-1.0376
1.652	0.244141	-0.640869	-0.610352
1.653	-0.12207	-0.640869	-0.732422
1.654	-0.0915527	-0.732422	-0.793457
1.655	-0.0610352	-0.762939	-0.366211
1.656	0.213623	-0.732422	-0.976563
1.657	0.152588	-0.671387	-1.06812
1.658	0.244141	-0.640869	-0.762939
1.659	0.274658	-0.518799	-0.610352
1.66	-0.183105	-0.518799	-0.823975
1.661	-0.0305176	-0.305176	-0.88501
1.662	0.12207	-0.518799	-0.762939
1.663	0.488281	-0.701904	-0.854492
1.664	0.427246	-0.488281	-0.946045
1.665	0.427246	-0.488281	-0.976563
1.666	0.335693	-0.518799	-0.610352
1.667	-0.12207	-0.335693	-0.915527
1.668	-0.244141	-0.518799	-0.854492
1.669	-0.0610352	-0.488281	-0.640869
1.67	0.0305176	-0.518799	-1.0376
1.671	0.305176	-0.732422	-0.732422
1.672	0.396729	-0.732422	-1.00708
1.673	0.183105	-0.976563	-0.701904
1.674	-0.0610352	-0.579834	-0.640869
1.675	-0.366211	-0.579834	-0.610352
1.676	0.0305176	-0.518799	-0.610352
1.677	0.274658	-0.579834	-0.946045
1.678	0.213623	-0.518799	-0.457764
1.679	0.610352	-0.518799	-1.28174
1.68	0.610352	-0.579834	-0.579834
1.681	0.213623	-0.335693	-0.915527
1.682	0.12207	-0.488281	-1.0376
1.683	-0.0610352	-0.396729	-0.610352
1.684	0	-0.427246	-1.00708
1.685	0.305176	-0.579834	-0.518799
1.686	0.335693	-0.518799	-1.09863
1.687	0.213623	-0.701904	-0.793457
1.688	0.366211	-0.701904	-0.976563
1.689	0.152588	-0.457764	-0.762939
1.69	0.0915527	-0.396729	-0.518799
1.691	-0.152588	-0.366211	-1.0376
1.692	0.0610352	-0.549316	-0.579834
1.693	-0.0915527	-0.457764	-0.88501
1.694	0.213623	-0.732422	-0.976563
1.695	0.213623	-0.793457	-0.640869
1.696	0.152588	-0.549316	-0.915527
1.697	0.244141	-0.366211	-0.793457
1.698	0.12207	-0.610352	-0.610352
1.699	0.335693	-0.610352	-0.88501
1.7	0.0915527	-0.457764	-0.88501
1.701	0.213623	-0.457764	-1.40381
1.702	0.274658	-0.518799	-0.793457
1.703	0.366211	-0.335693	-1.28174
1.704	0.335693	-0.518799	-1.06812
1.705	-0.0610352	-0.549316	-0.640869
1.706	0.213623	-0.488281	-1.0376
1.707	0.12207	-0.610352	-0.640869
1.708	-0.12207	-0.640869	-1.0376
1.709	-0.0915527	-0.671387	-0.732422
1.71	0.274658	-0.579834	-0.946045
1.711	0.396729	-0.396729	-1.12915
1.712	0.427246	-0.640869	-0.640869
1.713	0.244141	-0.518799	-0.946045
1.714	-0.274658	-0.518799	-0.610352
1.715	-0.213623	-0.518799	-0.823975
1.716	0.183105	-0.701904	-1.12915
1.717	0.213623	-0.396729	-1.00708
1.718	0.488281	-0.518799	-1.52588
1.719	0.0610352	-0.610352	-0.976563
1.72	-0.213623	-0.457764	-0.88501
1.721	-0.183105	-0.579834	-0.946045
1.722	-0.152588	-0.457764	-0.549316
1.723	0.0915527	-0.579834	-0.915527
1.724	0.0610352	-0.366211	-0.762939
1.725	0.213623	-0.579834	-1.09863
1.726	0	-0.183105	-1.0376
1.727	0.244141	-0.335693	-0.762939
1.728	0.274658	-0.274658	-0.732422
1.729	-0.152588	-0.305176	-0.640869
1.73	-0.335693	-0.457764	-0.701904
1.731	-0.0305176	-0.518799	-0.823975
1.732	0.183105	-0.518799	-0.671387
1.733	0.183105	-0.488281	-0.915527
1.734	0.213623	-0.518799	-0.610352
1.735	-0.0610352	-0.427246	-0.823975
1.736	-0.152588	-0.457764	-0.793457
1.737	-0.244141	-0.335693	-0.946045
1.738	-0.0305176	-0.335693	-1.0376
1.739	0.305176	-0.396729	-0.762939
1.74	0.183105	-0.518799	-0.946045
1.741	0.305176	-0.366211	-0.946045
1.742	0.274658	-0.488281	-0.701904
1.743	-0.274658	-0.335693	-0.701904
1.744	-0.0610352	-0.518799	-0.579834
1.745	-0.0610352	-0.366211	-0.823975
1.746	0.305176	-0.640869	-0.610352
1.747	0.183105	-0.518799	-0.823975
1.748	0.457764	-0.701904	-0.793457
1.749	0.213623	-0.610352	-0.88501
1.75	0.427246	-0.640869	-0.793457
1.751	0.0915527	-0.366211	-0.88501
1.752	0.12207	-0.335693	-0.610352
1.753	-0.0610352	-0.457764	-1.06812
1.754	0.0610352	-0.518799	-0.610352
1.755	-0.183105	-0.640869	-0.88501
1.756	0.0305176	-0.518799	-0.854492
1.757	0.335693	-0.518799	-0.793457
1.758	0.0915527	-0.549316	-0.457764
1.759	-0.0305176	-0.457764	-0.88501
1.76	-0.0610352	-0.366211	-0.88501
1.761	-0.152588	-0.335693	-0.762939
1.762	0	-0.427246	-1.00708
1.763	0.0610352	-0.366211	-0.976563
1.764	0.152588	-0.549316	-1.0376
1.765	-0.244141	-0.518799	-1.0376
1.766	-0.0610352	-0.396729	-0.671387
1.767	-0.305176	-0.518799	-0.946045
1.768	-0.0915527	-0.457764	-0.793457
1.769	0.213623	-0.518799	-0.946045
1.77	0.213623	-0.640869	-0.88501
1.771	0.183105	-0.671387	-0.88501
1.772	0.396729	-0.427246	-1.40381
1.773	0.335693	-0.518799	-0.732422
1.774	0.183105	-0.457764	-1.12915
1.775	-0.152588	-0.610352	-0.976563
1.776	-0.274658	-0.488281	-0.976563
1.777	0.183105	-0.610352	-0.946045
1.778	0	-0.762939	-0.88501
1.779	0.213623	-0.793457	-1.09863
1.78	0.244141	-0.823975	-0.762939
1.781	0.518799	-0.518799	-0.88501
1.782	0.0915527	-0.549316	-0.579834
1.783	-0.152588	-0.518799	-0.732422
1.784	-0.12207	-0.640869	-0.946045
1.785	0.0915527	-0.793457	-0.793457
1.786	0.244141	-0.610352	-1.2207
1.787	0.335693	-0.335693	-1.12915
1.788	0.305176	-0.549316	-0.976563
1.789	-0.0305176	-0.518799	-0.793457
1.79	0	-0.579834	-0.823975
1.791	0.0915527	-0.671387	-0.762939
1.792	0.0610352	-0.427246	-0.701904
1.793	0.274658	-0.671387	-1.00708
1.794	0.0915527	-0.518799	-1.0376
1.795	0.427246	-0.610352	-1.12915
1.796	0.213623	-0.396729	-0.976563
1.797	0.457764	-0.518799	-0.946045
1.798	0.183105	-0.335693	-0.946045
1.799	0.0915527	-0.488281	-0.549316
1.8	0.244141	-0.518799	-0.762939
1.801	0.274658	-0.579834	-0.88501
1.802	0.640869	-0.732422	-1.06812
1.803	0.213623	-0.518799	-0.915527
1.804	0.396729	-0.579834	-0.823975
1.805	0.12207	-0.488281	-0.701904
1.806	-0.0305176	-0.518799	-0.701904
1.807	-0.0915527	-0.457764	-0.518799
1.808	0.305176	-0.457764	-0.793457
1.809	0.244141	-0.518799	-1.12915
1.81	0.427246	-0.579834	-0.88501
1.811	0.244141	-0.488281	-1.09863
1.812	-0.0305176	-0.579834	-0.701904
1.813	0.0305176	-0.549316	-0.915527
1.814	0.0915527	-0.793457	-0.793457
1.815	0.183105	-0.549316	-0.640869
1.816	0.12207	-0.579834	-1.0376
1.817	0.457764	-0.671387	-0.579834
1.818	0.671387	-1.0376	-1.19019
1.819	0.366211	-0.671387	-0.549316
1.82	0.0915527	-0.549316	-0.762939
1.821	-0.0915527	-0.640869	-0.427246
1.822	0.244141	-0.640869	-0.946045
1.823	0.610352	-0.88501	-1.0376
1.824	0.396729	-0.88501	-0.88501
1.825	0.305176	-0.671387	-0.946045
1.826	0.183105	-0.671387	-0.701904
1.827	0.213623	-0.12207	-0.701904
1.828	0.152588	-0.427246	-0.946045
1.829	0.0915527	-0.396729	-1.0376
1.83	0.305176	-0.671387	-1.00708
1.831	0.183105	-0.793457	-1.2207
1.832	0.640869	-0.518799	-0.88501
1.833	0.335693	-0.701904	-0.732422
1.834	0.396729	-1.19019	-0.549316
1.835	-0.0305176	-0.518799	-0.671387
1.836	-0.0915527	-0.640869	-0.671387
1.837	-0.244141	-1.0376	-0.823975
1.838	0.213623	-0.640869	-0.88501
1.839	0.244141	-0.793457	-1.00708
1.84	-0.183105	-0.518799	-0.915527
1.841	0.0610352	-0.854492	-1.06812
1.842	0.366211	-0.518799	-0.244141
1.843	0.152588	-0.457764	-0.946045
1.844	0.0305176	-0.610352	-0.518799
1.845	0.12207	-0.183105	-1.25122
1.846	0.183105	-0.457764	-1.00708
1.847	0.244141	-0.610352	-0.946045
1.848	0.732422	-0.457764	-0.88501
1.849	0.366211	-0.335693	-0.88501
1.85	0.274658	-0.0610352	-0.610352
1.851	0.0610352	-0.427246	-0.854492
1.852	0.0915527	-0.610352	-0.701904
1.853	-0.244141	-0.427246	-1.06812
1.854	0.0915527	-0.396729	-0.854492
1.855	0.244141	-0.579834	-1.06812
1.856	0.579834	-0.427246	-0.946045
1.857	0.274658	-0.549316	-0.762939
1.858	-0.0305176	-0.396729	-0.915527
1.859	-0.12207	-0.335693	-0.701904
1.86	-0.0305176	-0.427246	-0.823975
1.861	0.0915527	-0.427246	-0.946045
1.862	0.0915527	-0.335693	-1.0376
1.863	0.396729	-0.579834	-0.854492
1.864	0.213623	-0.274658	-0.793457
1.865	-0.0305176	-0.457764	-0.946045
1.866	-0.0915527	-0.488281	-0.823975
1.867	-0.366211	-0.396729	-1.12915
1.868	-0.396729	-0.396729	-0.854492
1.869	-0.244141	-0.579834	-0.946045
1.87	0.213623	-0.427246	-0.946045
1.871	0.244141	-0.457764	-1.19019
1.872	0.244141	-0.457764	-0.671387
1.873	0	-0.305176	-0.946045
1.874	-0.152588	-0.274658	-0.366211
1.875	-0.0915527	-0.457764	-0.88501
1.876	0.183105	-0.640869	-0.335693
1.877	-0.0915527	-0.457764	-0.854492
1.878	0.244141	-0.427246	-0.854492
1.879	0.396729	-0.579834	-0.610352
1.88	0.0610352	-0.305176	-0.88501
1.881	-0.0610352	-0.549316	-0.701904
1.882	-0.427246	-0.335693	-0.732422
1.883	-0.12207	-0.366211	-0.701904
1.884	0	-0.396729	-0.549316
1.885	0.274658	-0.457764	-0.915527
1.886	-0.152588	-0.579834	-0.579834
1.887	-0.0305176	-0.549316	-1.00708
1.888	-0.183105	-0.396729	-0.640869
1.889	-0.0915527	-0.305176	-0.793457
1.89	0.0610352	-0.457764	-0.915527
1.891	0.0610352	-0.457764	-0.823975
1.892	0	-0.366211	-0.823975
1.893	0.183105	-0.732422	-1.06812
1.894	0.335693	-0.427246	-0.549316
1.895	0.12207	-0.518799	-1.2207
1.896	-0.244141	-0.579834	-0.549316
1.897	-0.152588	-0.335693	-0.976563
1.898	-0.152588	-0.518799	-0.488281
1.899	0	-0.579834	-0.946045
1.9	0.335693	-0.640869	-0.762939
1.901	0.183105	-0.610352	-0.976563
1.902	0.305176	-0.488281	-1.0376
1.903	-0.0610352	-0.183105	-0.793457
1.904	-0.213623	-0.396729	-1.0376
1.905	-0.244141	-0.274658	-0.823975
1.906	-0.213623	-0.396729	-1.00708
1.907	-0.213623	-0.396729	-0.88501
1.908	-0.183105	-0.427246	-0.549316
1.909	0.152588	-0.518799	-0.671387
1.91	0.244141	-0.427246	-0.762939
1.911	-0.0305176	-0.366211	-0.488281
1.912	-0.244141	-0.366211	-0.518799
1.913	0	-0.213623	-0.793457
1.914	-0.0915527	-0.518799	-0.88501
1.915	0.305176	-0.518799	-0.610352
1.916	0.244141	-0.457764	-0.946045
1.917	0.213623	-0.366211	-0.915527
1.918	0.183105	-0.518799	-0.244141
1.919	-0.0610352	-0.12207	-1.0376
1.92	-0.12207	-0.366211	-0.579834
1.921	-0.0305176	-0.549316	-1.00708
1.922	-0.12207	-0.518799	-0.88501
1.923	-0.0915527	-0.518799	-1.00708
1.924	0.305176	-0.579834	-1.06812
1.925	0.0915527	-0.518799	-1.00708
1.926	0	-0.671387	-0.854492
1.927	-0.213623	-0.457764	-0.610352
1.928	-0.12207	-0.427246	-1.12915
1.929	-0.0915527	-0.366211	-0.762939
1.93	-0.12207	-0.457764	-0.88501
1.931	0.183105	-0.671387	-1.12915
1.932	0.366211	-0.549316	-0.88501
1.933	0.0915527	-0.366211	-0.671387
1.934	0.0610352	-0.213623	-0.793457
1.935	0.12207	-0.396729	-0.549316
1.936	-0.305176	-0.488281	-0.701904
1.937	-0.274658	-0.518799	-0.793457
1.938	0.244141	-0.579834	-0.88501
1.939	0.610352	-0.579834	-0.793457
1.94	0.488281	-0.335693	-1.12915
1.941	0.366211	-0.366211	-1.0376
1.942	0.0915527	-0.518799	-0.854492
1.943	-0.0915527	-0.335693	-0.579834
1.944	0.152588	-0.396729	-0.762939
1.945	-0.12207	-0.488281	-0.762939
1.946	0.335693	-0.518799	-0.762939
1.947	0.183105	-0.488281	-0.915527
1.948	0.335693	-0.488281	-0.976563
1.949	0.12207	-0.427246	-0.88501
1.95	-0.183105	-0.366211	-0.793457
1.951	0.0610352	-0.579834	-0.762939
1.952	0.0305176	-0.457764	-0.640869
1.953	0.0915527	-0.762939	-0.762939
1.954	0.12207	-0.701904	-0.823975
1.955	0.335693	-0.274658	-0.915527
1.956	0.244141	-0.518799	-1.00708
1.957	-0.0610352	-0.457764	-0.610352
1.958	-0.213623	-0.457764	-0.671387
1.959	0	-0.396729	-0.732422
1.96	0.0915527	-0.335693	-0.793457
1.961	0.427246	-0.366211	-1.06812
1.962	0.366211	-0.518799	-1.0376
1.963	0.396729	-0.549316	-0.946045
1.964	0.183105	-0.366211	-0.732422
1.965	0.0915527	-0.335693	-0.610352
1.966	0.0610352	-0.518799	-0.946045
1.967	-0.0305176	-0.518799	-0.701904
1.968	-0.0610352	-0.366211	-0.671387
1.969	0.0305176	-0.701904	-0.762939
1.97	0.335693	-0.793457	-1.00708
1.971	0.12207	-0.732422	-0.793457
1.972	0.183105	-0.579834	-0.793457
1.973	-0.0305176	-0.396729	-0.915527
1.974	-0.12207	-0.579834	-0.518799
1.975	0.0915527	-0.610352	-1.09863
1.976	0.12207	-0.793457	-0.854492
1.977	0.427246	-0.640869	-1.12915
1.978	0.427246	-0.762939	-0.823975
1.979	0.457764	-0.518799	-0.88501
1.98	0.518799	-0.610352	-0.640869
1.981	-0.0610352	-0.457764	-0.732422
1.982	0.305176	-0.518799	-0.762939
1.983	-0.0305176	-0.457764	-1.0376
1.984	0.335693	-0.854492	-0.732422
1.985	0.457764	-0.579834	-0.823975
1.986	0.244141	-0.640869	-0.88501
1.987	0.335693	-0.549316	-0.762939
1.988	0.0610352	-0.732422	-0.640869
1.989	0.274658	-0.762939	-0.701904
1.99	0.0305176	-0.457764	-0.793457
1.991	0.183105	-0.732422	-1.00708
1.992	-0.0915527	-0.671387	-0.854492
1.993	0.366211	-0.762939	-0.946045
1.994	0.12207	-0.701904	-0.915527
1.995	0.335693	-0.549316	-0.671387
1.996	0.0915527	-0.457764	-0.823975
1.997	0.0610352	-0.640869	-0.762939
1.998	0.152588	-0.518799	-1.09863
1.999	0.579834	-0.518799	-1.00708
2	0.762939	-0.671387	-0.88501
2.001	0.671387	-0.671387	-1.2207
2.002	0.213623	-0.762939	-0.793457
2.003	0.183105	-0.457764	-0.610352
2.004	0.183105	-0.610352	-0.946045
2.005	0.0610352	-0.671387	-0.549316
2.006	0.183105	-0.640869	-1.06812
2.007	0.152588	-0.701904	-1.00708
2.008	0.274658	-0.732422	-1.00708
2.009	0.274658	-0.640869	-1.0376
2.01	0.274658	-0.549316	-0.946045
2.011	0.671387	-0.610352	-0.823975
2.012	0.183105	-0.701904	-0.732422
2.013	0.0915527	-0.457764	-0.976563
2.014	0.305176	-0.549316	-1.06812
2.015	0.488281	-0.579834	-0.915527
2.016	0.518799	-0.457764	-1.43433
2.017	0.305176	-0.427246	-0.915527
2.018	0.0915527	-0.579834	-0.88501
2.019	-0.183105	-0.610352	-0.823975
2.02	-0.0915527	-0.396729	-0.640869
2.021	0.0610352	-0.549316	-1.09863
2.022	0.0610352	-0.671387	-0.640869
2.023	0.152588	-0.610352	-0.915527
2.024	0.518799	-0.457764	-1.00708
2.025	0.549316	-0.549316	-0.823975
2.026	0.488281	-0.671387	-0.854492
2.027	-0.183105	-0.579834	-0.762939
2.028	-0.0305176	-0.488281	-0.823975
2.029	0.274658	-0.671387	-0.762939
2.03	0.366211	-0.610352	-0.640869
2.031	0.518799	-0.549316	-1.2207
2.032	0.183105	-0.610352	-0.88501
2.033	-0.152588	-0.457764	-1.06812
2.034	-0.152588	-0.549316	-0.88501
2.035	-0.0915527	-0.457764	-1.00708
2.036	0.640869	-0.610352	-0.701904
2.037	-0.152588	-0.457764	-0.701904
2.038	0.183105	-0.518799	-0.793457
2.039	0.244141	-0.640869	-0.88501
2.04	0.0915527	-0.701904	-0.762939
2.041	0.274658	-0.518799	-0.671387
2.042	-0.183105	-0.488281	-0.732422
2.043	-0.0610352	-0.518799	-0.762939
2.044	-0.152588	-0.549316	-0.732422
2.045	0.213623	-0.396729	-0.579834
2.046	0.12207	-0.640869	-0.88501
2.047	0.335693	-0.335693	-0.732422
2.048	0.213623	-0.579834	-0.976563
2.049	0.213623	-0.640869	-0.640869
2.05	-0.0610352	-0.457764	-0.457764
2.051	-0.244141	-0.396729	-0.671387
2.052	-0.12207	-0.335693	-0.732422
2.053	0.335693	-0.366211	-0.88501
2.054	0.213623	-0.457764	-0.823975
2.055	0.396729	-0.396729	-0.88501
2.056	0.0915527	-0.457764	-0.854492
2.057	0	-0.457764	-0.579834
2.058	-0.183105	-0.366211	-0.762939
2.059	-0.12207	-0.335693	-0.610352
2.06	-0.0305176	-0.335693	-0.976563
2.061	0.427246	-0.640869	-0.457764
2.062	0.213623	-0.457764	-0.762939
2.063	0.274658	-0.518799	-0.671387
2.064	-0.12207	-0.335693	-0.793457
2.065	-0.12207	-0.274658	-0.488281
2.066	-0.213623	-0.152588	-0.915527
2.067	-0.0915527	-0.396729	-0.640869
2.068	0.335693	-0.183105	-1.06812
2.069	0.366211	-0.549316	-0.671387
2.07	0	-0.549316	-1.09863
2.071	0.244141	-0.610352	-0.579834
2.072	-0.183105	-0.396729	-1.09863
2.073	-0.0610352	-0.518799	-0.762939
2.074	-0.152588	-0.518799	-0.88501
2.075	-0.244141	-0.762939	-0.793457
2.076	0.0610352	-0.640869	-0.793457
2.077	0.0305176	-0.915527	-1.2207
2.078	0.0915527	-0.701904	-0.793457
2.079	-0.152588	-0.335693	-0.915527
2.08	-0.488281	-0.335693	-0.823975
2.081	-0.213623	-0.579834	-0.823975
2.082	-0.366211	-0.457764	-0.88501
2.083	0.0305176	-0.88501	-0.823975
2.084	-0.0610352	-0.396729	-0.793457
2.085	0.274658	-0.579834	-1.00708
2.086	0.213623	-0.366211	-0.610352
2.087	0.12207	-0.457764	-1.0376
2.088	-0.335693	-0.610352	-0.457764
2.089	-0.305176	-0.244141	-0.823975
2.09	-0.457764	-0.335693	-0.915527
2.091	0.0915527	-0.549316	-0.915527
2.092	0.0915527	-0.396729	-1.31226
2.093	0.0915527	-0.457764	-0.610352
2.094	0.152588	-0.610352	-0.976563
2.095	-0.335693	-0.396729	-0.518799
2.096	-0.335693	-0.183105	-0.640869
2.097	-0.518799	-0.457764	-0.701904
2.098	0.0305176	-0.457764	-0.88501
2.099	0.488281	-0.305176	-0.88501
2.1	0.152588	-0.457764	-0.823975
2.101	-0.0610352	-0.366211	-0.976563
2.102	-0.244141	-0.640869	-0.823975
2.103	-0.305176	-0.305176	-0.732422
2.104	0.183105	-0.335693	-0.793457
2.105	-0.0610352	-0.366211	-0.88501
2.106	-0.0305176	-0.366211	-0.793457
2.107	0.0915527	-0.335693	-0.854492
2.108	0.183105	-0.610352	-0.946045
2.109	0.335693	-0.579834	-0.762939
2.11	-0.12207	-0.213623	-0.671387
2.111	-0.12207	-0.244141	-0.793457
2.112	-0.244141	-0.427246	-0.762939
2.113	-0.305176	-0.488281	-0.671387
2.114	-0.0305176	-0.427246	-0.762939
2.115	0.335693	-0.457764	-1.25122
2.116	0.244141	-0.549316	-0.701904
2.117	0.12207	-0.396729	-1.00708
2.118	-0.0610352	-0.427246	-0.640869
2.119	0.0610352	-0.549316	-0.579834
2.12	-0.183105	-0.518799	-1.06812
2.121	0.12207	-0.183105	-0.701904
2.122	0.183105	-0.244141	-1.19019
2.123	0.366211	-0.366211	-0.701904
2.124	0.183105	-0.305176	-1.28174
2.125	0.335693	-0.427246	-0.823975
2.126	-0.244141	-0.335693	-0.640869
2.127	-0.244141	-0.396729	-0.976563
2.128	-0.0305176	-0.305176	-0.610352
2.129	0	-0.396729	-0.946045
2.13	0.274658	-0.549316	-1.00708
2.131	0.244141	-0.488281	-0.88501
2.132	0.183105	-0.396729	-0.823975
2.133	0.213623	-0.518799	-0.640869
2.134	0.12207	-0.244141	-0.854492
2.135	0.152588	-0.396729	-0.610352
2.136	0	-0.640869	-0.946045
2.137	0.183105	-0.640869	-0.701904
2.138	0.183105	-0.640869	-1.06812
2.139	0.335693	-0.793457	-0.579834
2.14	0.0915527	-0.518799	-0.915527
2.141	0.0305176	-0.518799	-0.640869
2.142	-0.0305176	-0.457764	-0.457764
2.143	0.213623	-0.335693	-1.19019
2.144	-0.0610352	-0.396729	-0.854492
2.145	0.0915527	-0.549316	-0.976563
2.146	0.213623	-0.488281	-0.88501
2.147	0.366211	-0.579834	-0.946045
2.148	0.152588	-0.488281	-0.640869
2.149	0.12207	-0.274658	-0.762939
2.15	0.152588	-0.396729	-1.0376
2.151	0.0305176	-0.823975	-0.396729
2.152	-0.0915527	-0.518799	-0.88501
2.153	0.183105	-0.579834	-0.946045
2.154	0.213623	-0.640869	-0.823975
2.155	0.213623	-0.640869	-0.579834
2.156	0.305176	-0.488281	-0.610352
2.157	-0.213623	-0.640869	-0.762939
2.158	0.0305176	-0.579834	-0.518799
2.159	-0.152588	-0.274658	-1.06812
2.16	0.549316	-0.549316	-0.88501
2.161	0.366211	-0.579834	-0.976563
2.162	0.366211	-0.518799	-0.946045
2.163	0.213623	-0.457764	-0.976563
2.164	0.0305176	-0.549316	-0.427246
2.165	-0.183105	-0.396729	-1.0376
2.166	0.0915527	-0.518799	-0.640869
2.167	0.274658	-0.610352	-0.854492
2.168	0.457764	-0.640869	-1.0376
2.169	0.335693	-0.610352	-0.915527
2.17	0.335693	-0.549316	-1.19019
2.171	0.305176	-0.335693	-0.793457
2.172	0.12207	-0.640869	-1.00708
2.173	0	-0.579834	-0.610352
2.174	0.213623	-0.762939	-1.00708
2.175	0.366211	-0.732422	-0.88501
2.176	0.366211	-0.640869	-0.823975
2.177	0.396729	-0.640869	-1.25122
2.178	0.396729	-0.610352	-0.640869
2.179	0.0305176	-0.579834	-0.854492
2.18	-0.0610352	-0.518799	-0.671387
2.181	-0.183105	-0.427246	-0.946045
2.182	0.0305176	-0.579834	-1.06812
2.183	0.305176	-0.701904	-0.88501
2.184	0.457764	-0.549316	-1.09863
2.185	0.244141	-0.579834	-1.00708
2.186	0.335693	-0.823975	-0.701904
2.187	0.183105	-0.305176	-1.19019
2.188	-0.213623	-0.640869	-0.793457
2.189	0.152588	-0.305176	-1.0376
2.19	0.183105	-0.640869	-1.00708
2.191	0.396729	-0.793457	-0.610352
2.192	0.305176	-0.488281	-1.12915
2.193	0.12207	-0.640869	-0.762939
2.194	0.335693	-0.457764	-0.915527
2.195	0.0915527	-0.457764	-0.793457
2.196	-0.0915527	-0.701904	-0.823975
2.197	0.244141	-0.549316	-0.915527
2.198	0.0610352	-0.610352	-0.88501
2.199	0.366211	-0.518799	-1.0376
2.2	0.305176	-0.640869	-1.12915
2.201	0.12207	-0.457764	-0.762939
2.202	0.305176	-0.549316	-0.732422
2.203	0	-0.732422	-0.793457
2.204	-0.335693	-0.518799	-0.671387
2.205	-0.0305176	-0.579834	-1.12915
2.206	0.396729	-0.732422	-0.854492
2.207	0	-0.732422	-1.00708
2.208	-0.0305176	-0.640869	-0.762939
2.209	0.12207	-0.610352	-0.823975
2.21	0.12207	-0.396729	-0.854492
2.211	0.305176	-0.457764	-0.762939
2.212	-0.0915527	-0.427246	-1.0376
2.213	-0.12207	-0.549316	-0.610352
2.214	0.152588	-0.762939	-0.854492
2.215	0.488281	-0.457764	-0.915527
2.216	0.213623	-0.488281	-0.762939
2.217	0.0610352	-0.305176	-0.946045
2.218	-0.0305176	-0.396729	-0.793457
2.219	-0.0305176	-0.366211	-0.823975
2.22	0.152588	-0.427246	-1.09863
2.221	0.274658	-0.518799	-0.732422
2.222	0.152588	-0.457764	-0.946045
2.223	0.335693	-0.579834	-0.671387
2.224	0.244141	-0.732422	-1.00708
2.225	0	-0.488281	-0.762939
2.226	0.12207	-0.488281	-0.427246
2.227	0.274658	-0.518799	-0.854492
2.228	-0.0610352	-0.671387	-0.488281
2.229	0.213623	-0.579834	-1.00708
2.23	0.152588	-0.396729	-0.823975
2.231	0.244141	-0.427246	-0.915527
2.232	0.183105	-0.488281	-0.701904
2.233	-0.244141	-0.579834	-0.762939
2.234	-0.183105	-0.305176	-0.823975
2.235	-0.0610352	-0.518799	-0.854492
2.236	0.0915527	-0.488281	-0.640869
2.237	0.213623	-0.610352	-0.854492
2.238	0.305176	-0.427246	-1.09863
2.239	0.274658	-0.671387	-1.19019
2.24	0	-0.335693	-0.640869
2.241	-0.244141	-0.610352	-0.823975
2.242	-0.0305176	-0.854492	-0.488281
2.243	-0.0305176	-0.640869	-0.732422
2.244	0.0305176	-0.488281	-1.06812
2.245	-0.0305176	-0.518799	-0.976563
2.246	0.0610352	-0.640869	-0.793457
2.247	0.244141	-0.518799	-0.793457
2.248	0.396729	-0.762939	-0.793457
2.249	-0.0305176	-0.701904	-0.762939
2.25	0.183105	-0.396729	-0.640869
2.251	0.0305176	-0.518799	-0.823975
2.252	0.183105	-0.640869	-0.640869
2.253	0.305176	-0.579834	-1.2207
2.254	0.213623	-0.701904	-0.762939
2.255	-0.0305176	-0.518799	-0.823975
2.256	-0.305176	-0.610352	-1.0376
2.257	-0.12207	-0.457764	-0.610352
2.258	-0.183105	-0.457764	-1.0376
2.259	0.274658	-0.488281	-0.823975
2.26	0.213623	-0.457764	-1.0376
2.261	0.488281	-0.732422	-0.701904
2.262	0	-0.457764	-0.88501
2.263	-0.0305176	-0.579834	-0.640869
2.264	-0.274658	-0.213623	-0.610352
2.265	0	-0.427246	-0.976563
2.266	0.0915527	-0.610352	-1.00708
2.267	0.305176	-0.671387	-0.793457
2.268	0.396729	-0.640869	-0.946045
2.269	0.183105	-0.610352	-0.823975
2.27	-0.0305176	-0.579834	-0.610352
2.271	-0.152588	-0.610352	-0.976563
2.272	-0.183105	-0.549316	-0.762939
2.273	-0.244141	-0.671387	-0.549316
2.274	0.0610352	-0.518799	-0.762939
2.275	0.0610352	-0.701904	-0.88501
2.276	0	-0.518799	-1.0376
2.277	0	-0.488281	-0.946045
2.278	0.488281	-0.335693	-0.640869
2.279	-0.152588	-0.427246	-0.732422
2.28	-0.244141	-0.579834	-0.946045
2.281	0	-0.610352	-0.88501
2.282	0.213623	-0.610352	-0.640869
2.283	0.762939	-0.518799	-1.06812
2.284	0.549316	-0.640869	-0.732422
2.285	0.244141	-0.427246	-0.732422
2.286	0.12207	-0.518799	-0.640869
2.287	-0.12207	-0.427246	-0.671387
2.288	0.488281	-0.488281	-0.762939
2.289	-0.0610352	-0.366211	-1.06812
2.29	0.396729	-0.427246	-0.793457
2.291	0.274658	-0.579834	-1.06812
2.292	0.396729	-0.396729	-0.762939
2.293	0.396729	-0.305176	-1.06812
2.294	0.152588	-0.396729	-0.854492
2.295	-0.396729	-0.457764	-0.610352
2.296	-0.427246	-0.335693	-1.09863
2.297	0.183105	-0.457764	-0.671387
2.298	0.244141	-0.549316	-0.976563
2.299	0.366211	-0.579834	-0.671387
2.3	0.183105	-0.427246	-0.946045
2.301	-0.244141	-0.610352	-0.579834
2.302	-0.213623	-0.518799	-0.793457
2.303	-0.12207	-0.427246	-1.06812
2.304	0.12207	-0.610352	-0.762939
2.305	-0.0915527	-0.549316	-0.976563
2.306	0.0915527	-0.640869	-0.946045
2.307	-0.0305176	-0.671387	-1.19019
2.308	0.0610352	-0.610352	-1.0376
2.309	-0.12207	-0.457764	-0.671387
2.31	-0.12207	-0.457764	-0.946045
2.311	-0.0610352	-0.579834	-0.88501
2.312	0.12207	-0.701904	-0.640869
2.313	0.0305176	-0.396729	-1.31226
2.314	0.274658	-0.549316	-0.610352
2.315	0.183105	-0.640869	-1.34277
2.316	0.12207	-0.762939	-0.396729
2.317	0.0305176	-0.427246	-0.88501
2.318	0.152588	-0.488281	-0.88501
2.319	0.0915527	-0.640869	-0.488281
2.32	0.457764	-0.579834	-1.00708
2.321	0.457764	-0.457764	-0.671387
2.322	0.152588	-0.396729	-0.946045
2.323	0.12207	-0.549316	-0.762939
2.324	-0.0915527	-0.335693	-0.610352
2.325	0.305176	-0.579834	-0.823975
2.326	-0.0915527	-0.427246	-0.671387
2.327	0.0305176	-0.396729	-0.946045
2.328	0.0305176	-0.579834	-0.762939
2.329	0.0915527	-0.640869	-0.976563
2.33	0.274658	-0.274658	-0.946045
2.331	0	-0.579834	-0.854492
2.332	0.152588	-0.274658	-0.671387
2.333	-0.183105	-0.671387	-1.09863
2.334	0	-0.366211	-0.427246
2.335	0.152588	-0.701904	-0.976563
2.336	0.244141	-0.457764	-0.823975
2.337	0.427246	-0.793457	-1.00708
2.338	0.488281	-0.427246	-0.701904
2.339	-0.0305176	-0.915527	-0.793457
2.34	0	-0.396729	-0.579834
2.341	-0.244141	-0.640869	-0.976563
2.342	0.0305176	-0.488281	-0.610352
2.343	0.274658	-0.640869	-1.0376
2.344	0.0915527	-0.610352	-1.09863
2.345	0.183105	-0.427246	-0.946045
2.346	0.274658	-0.793457	-1.06812
2.347	0.152588	-0.518799	-0.762939
2.348	0.0610352	-0.396729	-0.823975
2.349	0	-0.88501	-0.640869
2.35	0	-0.579834	-1.00708
2.351	0.213623	-0.671387	-0.732422
2.352	0.0610352	-0.518799	-1.25122
2.353	0.640869	-0.579834	-0.854492
2.354	0	-0.457764	-0.823975
2.355	0.335693	-0.732422	-0.732422
2.356	0.152588	-0.518799	-0.549316
2.357	0.152588	-0.488281	-0.762939
2.358	0.518799	-0.518799	-0.854492
2.359	0.640869	-0.671387	-0.976563
2.36	0.213623	-0.335693	-1.00708
2.361	0.427246	-0.732422	-1.09863
2.362	0.183105	-0.610352	-0.88501
2.363	0.0610352	-0.488281	-0.762939
2.364	-0.152588	-0.579834	-1.00708
2.365	0.152588	-0.671387	-0.671387
2.366	0.610352	-0.671387	-1.09863
2.367	0.305176	-0.671387	-0.793457
2.368	0.183105	-0.549316	-1.28174
2.369	0.213623	-0.671387	-0.793457
2.37	0.244141	-0.640869	-0.793457
2.371	0.152588	-0.396729	-0.732422
2.372	-0.305176	-0.335693	-0.88501
2.373	0.0305176	-0.610352	-0.823975
2.374	0	-0.488281	-1.0376
2.375	0.213623	-0.762939	-1.0376
2.376	0.396729	-0.579834	-1.09863
2.377	0.183105	-0.610352	-0.854492
2.378	0.366211	-0.549316	-0.579834
2.379	0.12207	-0.488281	-0.88501
2.38	0.0305176	-0.579834	-0.610352
2.381	0.152588	-0.396729	-0.915527
2.382	0.12207	-0.549316	-0.823975
2.383	0.366211	-0.518799	-1.0376
2.384	0.335693	-0.396729	-1.25122
2.385	-0.12207	-0.579834	-0.823975
2.386	0.0305176	-0.366211	-0.823975
2.387	-0.0915527	-0.457764	-0.976563
2.388	0.12207	-0.701904	-0.671387
2.389	0.0915527	-0.610352	-1.06812
2.39	-0.0915527	-0.823975	-0.762939
2.391	0.183105	-0.823975	-0.88501
2.392	0.0610352	-0.518799	-0.88501
2.393	-0.12207	-0.518799	-0.640869
2.394	0.274658	-0.396729	-0.732422
2.395	0.0610352	-0.610352	-0.823975
2.396	0	-0.213623	-0.946045
2.397	0.305176	-0.244141	-0.915527
2.398	0.0610352	-0.610352	-0.854492
2.399	0.396729	-0.701904	-0.762939
2.4	0.274658	-0.396729	-0.610352
2.401	0.12207	-0.335693	-0.762939
2.402	0.12207	-0.427246	-0.854492
2.403	-0.335693	-0.457764	-0.701904
2.404	0	-0.488281	-0.915527
2.405	0.305176	-0.579834	-1.09863
2.406	0.457764	-0.457764	-1.00708
2.407	0.396729	-0.549316	-0.854492
2.408	0.0610352	-0.518799	-0.671387
2.409	-0.274658	-0.518799	-0.88501
2.41	-0.335693	-0.488281	-0.793457
2.411	-0.427246	-0.213623	-1.00708
2.412	0.274658	-0.518799	-1.19019
2.413	0.274658	-0.549316	-0.671387
2.414	-0.0305176	-0.488281	-1.12915
2.415	0.0305176	-0.457764	-0.701904
2.416	0.0610352	-0.305176	-0.762939
2.417	0.0610352	-0.579834	-0.610352
2.418	0.183105	-0.732422	-0.793457
2.419	-0.0915527	-0.640869	-1.00708
2.42	-0.12207	-0.427246	-0.701904
2.421	0	-0.579834	-1.34277
2.422	0.305176	-0.549316	-0.396729
2.423	0.0915527	-0.518799	-0.946045
2.424	-0.0305176	-0.366211	-0.701904
2.425	-0.0305176	-0.488281	-0.762939
2.426	0.0305176	-0.396729	-0.823975
2.427	0.152588	-0.396729	-1.06812
2.428	0.274658	-0.427246	-0.579834
2.429	0.305176	-0.610352	-0.88501
2.43	0.152588	-0.518799	-0.671387
2.431	-0.12207	-0.457764	-0.976563
2.432	-0.427246	-0.366211	-0.549316
2.433	-0.183105	-0.488281	-0.946045
2.434	-0.152588	-0.488281	-0.88501
2.435	-0.0915527	-0.305176	-0.610352
2.436	0.213623	-0.396729	-1.2207
2.437	0.274658	-0.518799	-0.946045
2.438	0.366211	-0.518799	-0.732422
2.439	0.305176	-0.518799	-0.793457
2.44	-0.0305176	-0.335693	-0.640869
2.441	-0.213623	-0.305176	-0.946045
2.442	-0.0305176	-0.732422	-0.823975
2.443	0.183105	-0.457764	-1.09863
2.444	0.396729	-0.579834	-0.88501
2.445	0.12207	-0.488281	-0.976563
2.446	0.152588	-0.610352	-0.793457
2.447	-0.0610352	-0.579834	-0.427246
2.448	-0.12207	-0.488281	-0.946045
2.449	0.0915527	-0.610352	-0.640869
2.45	0.12207	-0.640869	-0.640869
2.451	0.305176	-0.610352	-1.09863
2.452	0.335693	-0.488281	-0.701904
2.453	0.396729	-0.457764	-1.0376
2.454	0.0610352	-0.457764	-0.579834
2.455	0	-0.396729	-0.793457
2.456	-0.152588	-0.488281	-0.946045
2.457	0	-0.457764	-0.732422
2.458	0.427246	-0.396729	-1.12915
2.459	0.335693	-0.488281	-1.09863
2.46	0.213623	-0.305176	-1.00708
2.461	0.0610352	-0.671387	-1.0376
2.462	0.183105	-0.640869	-0.549316
2.463	-0.0305176	-0.427246	-0.762939
2.464	0.0305176	-0.335693	-0.823975
2.465	0.213623	-0.610352	-0.976563
2.466	0.457764	-0.610352	-0.793457
2.467	0.12207	-0.640869	-0.946045
2.468	0.366211	-0.518799	-1.0376
2.469	0.335693	-0.549316	-0.610352
2.47	0	-0.335693	-0.976563
2.471	0	-0.335693	-0.732422
2.472	0.12207	-0.549316	-0.915527
2.473	0.213623	-0.335693	-0.854492
2.474	0.244141	-0.427246	-1.09863
2.475	0.396729	-0.488281	-0.671387
2.476	0.305176	-0.518799	-1.00708
2.477	-0.183105	-0.244141	-0.732422
2.478	-0.0305176	-0.457764	-1.12915
2.479	-0.244141	-0.305176	-0.732422
2.48	-0.427246	-0.518799	-1.0376
2.481	0.0915527	-0.640869	-0.671387
2.482	0	-0.610352	-1.2207
2.483	0.0915527	-0.549316	-0.762939
2.484	0.12207	-0.457764	-0.823975
2.485	0.213623	-0.579834	-0.610352
2.486	-0.183105	-0.579834	-0.762939
2.487	0.0305176	-0.427246	-0.640869
2.488	0.0915527	-0.671387	-0.762939
2.489	0.244141	-0.549316	-0.854492
2.49	0.305176	-0.457764	-0.823975
2.491	0.183105	-0.488281	-1.0376
2.492	0.0610352	-0.305176	-0.762939
2.493	-0.366211	-0.518799	-0.854492
2.494	-0.183105	-0.366211	-0.946045
2.495	0.0915527	-0.610352	-0.640869
2.496	0.213623	-0.579834	-0.793457
2.497	0.335693	-0.640869	-0.946045
2.498	0.244141	-0.396729	-0.88501
2.499	0.183105	-0.701904	-1.09863
2.5	0.213623	-0.549316	-0.579834
2.501	0.0305176	-0.518799	-0.762939
2.502	0.0610352	-0.427246	-0.488281
2.503	0.12207	-0.457764	-0.762939
2.504	-0.0915527	-0.305176	-0.915527
2.505	0.0915527	-0.640869	-0.88501
2.506	0.427246	-0.396729	-1.09863
2.507	-0.12207	-0.427246	-0.518799
2.508	-0.0305176	-0.152588	-0.793457
2.509	0.213623	-0.518799	-0.671387
2.51	0	-0.579834	-0.488281
2.511	-0.0305176	-0.366211	-1.2207
2.512	0.0915527	-0.396729	-0.701904
2.513	0.0915527	-0.457764	-1.37329
2.514	0.274658	-0.671387	-0.701904
2.515	0.152588	-0.518799	-1.00708
2.516	0.0915527	-0.488281	-0.579834
2.517	-0.183105	-0.396729	-0.640869
2.518	0.0915527	-0.671387	-0.915527
2.519	-0.0305176	-0.671387	-0.488281
2.52	0.213623	-0.488281	-1.0376
2.521	0.152588	-0.610352	-1.09863
2.522	0.0610352	-0.579834	-0.732422
2.523	0.335693	-0.488281	-0.732422
2.524	-0.152588	-0.579834	-0.762939
2.525	0.213623	-0.549316	-0.762939
2.526	-0.213623	-0.396729	-0.976563
2.527	0.12207	-0.488281	-0.946045
2.528	0.0305176	-0.579834	-1.06812
2.529	0.0610352	-0.457764	-0.88501
2.53	0	-0.488281	-1.06812
2.531	0.183105	-0.518799	-0.701904
2.532	-0.0610352	-0.396729	-0.88501
2.533	0.183105	-0.396729	-1.19019
2.534	0.457764	-0.579834	-0.823975
2.535	0.396729	-0.701904	-0.823975
2.536	0.274658	-0.518799	-1.09863
2.537	0.274658	-0.579834	-0.701904
2.538	-0.12207	-0.488281	-1.12915
2.539	0.0610352	-0.579834	-0.457764
2.54	-0.0610352	-0.640869	-0.976563
2.541	-0.396729	-0.366211	-0.823975
2.542	0.366211	-0.701904	-0.732422
2.543	0.396729	-0.762939	-1.06812
2.544	0.701904	-0.579834	-0.488281
2.545	0.366211	-0.488281	-1.25122
2.546	0.152588	-0.549316	-0.488281
2.547	-0.0915527	-0.305176	-0.946045
2.548	-0.0610352	-0.793457	-0.793457
2.549	0.0915527	-0.488281	-1.00708
2.55	0.274658	-0.488281	-0.946045
2.551	0.518799	-0.427246	-0.854492
2.552	0.549316	-0.640869	-1.28174
2.553	0.244141	-0.549316	-0.579834
2.554	0.0610352	-0.457764	-0.732422
2.555	-0.0915527	-0.579834	-0.579834
2.556	-0.244141	-0.579834	-0.762939
2.557	-0.12207	-0.457764	-0.793457
2.558	0.274658	-0.518799	-0.976563
2.559	0.457764	-0.579834	-0.946045
2.56	0.488281	-0.976563	-0.854492
2.561	-0.183105	-0.610352	-0.823975
2.562	-0.0915527	-0.396729	-0.671387
2.563	-0.183105	-0.640869	-0.701904
2.564	-0.0305176	-0.640869	-0.640869
2.565	-0.0305176	-0.457764	-0.976563
2.566	0.0915527	-0.366211	-1.0376
2.567	0.244141	-0.518799	-0.915527
2.568	0.396729	-0.366211	-1.12915
2.569	0.305176	-0.549316	-0.549316
2.57	0.244141	-0.549316	-0.640869
2.571	-0.12207	-0.396729	-1.0376
2.572	-0.0305176	-0.366211	-0.549316
2.573	0.274658	-0.549316	-1.12915
2.574	0.427246	-0.701904	-0.579834
2.575	0.12207	-0.396729	-1.12915
2.576	0.152588	-0.549316	-0.640869
2.577	-0.274658	-0.488281	-0.823975
2.578	0.152588	-0.640869	-0.488281
2.579	-0.244141	-0.640869	-0.579834
2.58	0.0915527	-0.457764	-0.88501
2.581	0.244141	-0.701904	-0.640869
2.582	0.0305176	-0.396729	-1.0376
2.583	0.183105	-0.579834	-1.09863
2.584	0	-0.396729	-0.88501
2.585	-0.152588	-0.335693	-0.793457
2.586	-0.213623	-0.396729	-0.732422
2.587	-0.244141	-0.335693	-1.31226
2.588	0.305176	-0.183105	-0.701904
2.589	0.0610352	-0.366211	-1.06812
2.59	0.366211	-0.366211	-0.915527
2.591	0.244141	-0.518799	-1.00708
2.592	0	-0.579834	-0.701904
2.593	-0.335693	-0.396729	-0.823975
2.594	-0.183105	-0.396729	-0.88501
2.595	-0.183105	-0.488281	-0.793457
2.596	0.183105	-0.396729	-0.701904
2.597	0.244141	-0.762939	-1.12915
2.598	0.244141	-0.396729	-0.671387
2.599	0.0305176	-0.457764	-1.28174
2.6	0	-0.366211	-0.488281
2.601	0.0915527	-0.549316	-0.610352
2.602	-0.274658	-0.396729	-1.06812
2.603	0.0610352	-0.488281	-0.671387
2.604	0.12207	-0.396729	-0.946045
2.605	0.244141	-0.518799	-1.19019
2.606	0.213623	-0.518799	-0.854492
2.607	-0.244141	-0.488281	-0.701904
2.608	-0.152588	-0.640869	-0.579834
2.609	-0.213623	-0.274658	-0.671387
2.61	0.0305176	-0.427246	-0.946045
2.611	0.183105	-0.915527	-0.88501
2.612	0.183105	-0.671387	-1.00708
2.613	0.0915527	-0.671387	-0.671387
2.614	-0.0915527	-0.610352	-0.946045
2.615	0.12207	-0.457764	-0.823975
2.616	0.0305176	-0.732422	-0.274658
2.617	-0.366211	-0.12207	-1.06812
2.618	-0.0305176	-0.671387	-0.671387
2.619	-0.0610352	-0.610352	-1.0376
2.62	0.488281	-0.457764	-0.915527
2.621	0.183105	-0.427246	-1.0376
2.622	0.335693	-0.274658	-1.06812
2.623	-0.0305176	-0.335693	-0.701904
2.624	0.0305176	-0.457764	-0.762939
2.625	0.0305176	-0.518799	-0.762939
2.626	-0.213623	-0.305176	-0.701904
2.627	0.335693	-0.366211	-0.762939
2.628	0.427246	-0.549316	-0.762939
2.629	0.549316	-0.335693	-1.31226
2.63	0.274658	-0.366211	-0.518799
2.631	0	-0.396729	-0.762939
2.632	-0.244141	-0.396729	-0.701904
2.633	0	-0.396729	-0.793457
2.634	0.579834	-0.396729	-0.335693
2.635	0.244141	-0.671387	-0.335693
2.636	0	-0.946045	-0.305176
2.637	0.0305176	-0.518799	-1.19019
2.638	0.335693	0.244141	-1.19019
2.639	0.244141	0.12207	-2.0752
2.64	-0.0610352	-0.640869	-0.976563
2.641	-0.244141	-1.31226	-1.34277
2.642	-0.0915527	-1.0376	-0.366211
2.643	0.213623	0	-0.579834
2.644	0.396729	0.0610352	-0.366211
2.645	0.549316	-0.427246	-1.52588
2.646	0.183105	-1.40381	-1.77002
2.647	-0.274658	-0.946045	-1.19019
2.648	-0.213623	-0.0610352	-0.488281
2.649	-0.335693	-0.0305176	0.0305176
2.65	0.0915527	-0.610352	-0.183105
2.651	0.610352	-1.31226	-0.915527
2.652	0.671387	-0.640869	-1.49536
2.653	0.518799	0	-0.915527
2.654	-0.274658	-0.488281	-0.0305176
2.655	-0.976563	-1.09863	0.12207
2.656	-0.701904	-0.976563	-0.610352
2.657	0	0.0915527	-1.34277
2.658	0.701904	0.396729	-2.53296
2.659	0.274658	-0.457764	-1.70898
2.66	-0.213623	-1.46484	-1.80054
2.661	-0.518799	-1.43433	-0.335693
2.662	0	0.0915527	-0.0610352
2.663	0.549316	0.671387	-0.152588
2.664	0.274658	-0.488281	-1.37329
2.665	0.244141	-1.70898	-2.13623
2.666	0.0305176	-1.49536	-1.70898
2.667	0.213623	-0.12207	-0.579834
2.668	0	0.335693	0.396729
2.669	-0.152588	-0.549316	0
2.67	-0.152588	-1.46484	-0.946045
2.671	0.244141	-0.732422	-1.52588
2.672	0.305176	0.152588	-0.88501
2.673	0.0610352	-0.0610352	0.457764
2.674	-0.0610352	-1.12915	0
2.675	0.0610352	-1.09863	-0.854492
2.676	0.396729	0.244141	-1.43433
2.677	0.976563	1.2207	-2.28882
2.678	-0.12207	0	-1.64795
2.679	-1.25122	-1.46484	-1.37329
2.68	-0.88501	-1.5564	-0.12207
2.681	0.396729	0.0305176	0.0915527
2.682	1.40381	0.915527	-0.183105
2.683	1.09863	-0.396729	-1.58691
2.684	0	-1.7395	-1.92261
2.685	-1.09863	-1.58691	-1.52588
2.686	-0.793457	-0.0915527	0.183105
2.687	-0.274658	0.610352	0.610352
2.688	0.366211	-0.701904	0.305176
2.689	0.793457	-1.83105	-1.7395
2.69	0.854492	-1.64795	-1.86157
2.691	0.488281	-0.305176	-0.793457
2.692	-0.549316	0.12207	0.366211
2.693	-0.579834	-1.00708	0.366211
2.694	-0.152588	-0.823975	-1.00708
2.695	1.12915	-0.0610352	-2.13623
2.696	1.15967	0.549316	-2.44141
2.697	0.305176	-0.457764	-1.89209
2.698	-1.19019	-1.64795	-1.06812
2.699	-0.701904	-1.19019	-0.0305176
2.7	-0.0610352	0.427246	0.274658
2.701	1.0376	0.762939	-0.213623
2.702	0.671387	-0.701904	-1.92261
2.703	0.274658	-2.44141	-1.61743
2.704	-0.701904	-1.40381	-1.19019
2.705	-0.213623	0.305176	0.396729
2.706	0.183105	0.396729	0.976563
2.707	0.213623	-0.640869	0.366211
2.708	0.213623	-1.67847	-1.95313
2.709	0.274658	-0.976563	-1.67847
2.71	-0.0305176	0.0305176	-0.488281
2.711	-0.152588	0	0.610352
2.712	0.0305176	-0.976563	-0.518799
2.713	0.701904	-0.671387	-1.46484
2.714	1.19019	0.488281	-2.71606
2.715	0.488281	0.701904	-2.10571
2.716	-1.09863	-0.579834	-1.64795
2.717	-1.64795	-1.46484	-0.335693
2.718	-0.274658	-0.854492	0.549316
2.719	1.25122	0.671387	0.427246
2.72	2.01416	0.213623	-1.2207
2.721	0.762939	-1.43433	-2.0752
2.722	-0.640869	-1.98364	-2.16675
2.723	-0.976563	-0.88501	-0.640869
2.724	-0.976563	0.823975	0.915527
2.725	0.183105	0.0610352	0.671387
2.726	0.518799	-1.67847	-0.946045
2.727	0.793457	-2.0752	-2.2583
2.728	0.823975	-0.640869	-1.7395
2.729	0.0610352	0.488281	-0.213623
2.73	-0.305176	-0.366211	0.793457
2.731	-0.579834	-1.31226	-0.640869
2.732	0.305176	-0.518799	-1.77002
2.733	0.976563	0.457764	-3.26538
2.734	0.366211	0.274658	-1.89209
2.735	-0.823975	-1.43433	-1.64795
2.736	-1.06812	-1.77002	-0.12207
2.737	-0.0915527	-0.335693	0.579834
2.738	1.28174	0.915527	0.0305176
2.739	0.946045	-0.0915527	-1.40381
2.74	0.0915527	-1.83105	-2.22778
2.741	-0.823975	-2.01416	-1.86157
2.742	-0.396729	-0.0305176	0
2.743	0.427246	0.915527	1.00708
2.744	0.976563	-0.335693	0.823975
2.745	0.640869	-1.80054	-1.40381
2.746	0.366211	-1.46484	-2.0752
2.747	-0.274658	0.0915527	-1.19019
2.748	-0.579834	0.549316	0.610352
2.749	-0.305176	-0.732422	0.579834
2.75	0.366211	-1.43433	-0.640869
2.751	1.2207	-0.305176	-1.49536
2.752	0.732422	0.488281	-1.70898
2.753	-0.12207	-0.152588	-0.88501
2.754	-1.2207	-1.25122	-0.183105
2.755	-1.06812	-0.854492	0.946045
2.756	0.457764	-0.0610352	0.579834
2.757	1.70898	0.244141	0.213623
2.758	1.15967	-1.25122	-1.5564
2.759	-0.0610352	-1.58691	-1.19019
2.76	-1.0376	-0.640869	-0.549316
2.761	-0.701904	0.427246	1.25122
2.762	0.244141	-0.305176	0.946045
2.763	0.793457	-1.58691	0.671387
2.764	0.640869	-1.37329	-0.671387
2.765	0.701904	-0.12207	-0.366211
2.766	0.0610352	0.427246	0.671387
2.767	0.0305176	-0.701904	1.92261
2.768	0.183105	-1.40381	1.00708
2.769	1.0376	-0.640869	0.366211
2.77	0.762939	0.671387	-0.610352
2.771	0.213623	0.518799	-0.12207
2.772	-0.579834	-1.06812	-0.244141
2.773	-0.701904	-1.31226	0.701904
2.774	0.732422	-0.213623	1.28174
2.775	1.19019	0.488281	1.09863
2.776	1.34277	-0.396729	0.366211
2.777	0.274658	-1.31226	-0.12207
2.778	-0.366211	-0.640869	0.488281
2.779	-0.12207	0.183105	1.06812
2.78	0.366211	0.12207	1.92261
2.781	0.549316	-1.12915	1.46484
2.782	0.305176	-1.64795	1.37329
2.783	0.518799	-0.0610352	0.946045
2.784	0.457764	1.19019	1.98364
2.785	0.0305176	0.244141	2.74658
2.786	-0.12207	-1.89209	2.50244
2.787	0.183105	-1.49536	1.83105
2.788	0.946045	0.518799	1.43433
2.789	0.823975	0.88501	1.15967
2.79	-0.244141	-0.793457	1.61743
2.791	-0.732422	-1.64795	1.46484
2.792	0	-0.549316	2.41089
2.793	0.88501	0.671387	2.01416
2.794	1.06812	0.12207	2.13623
2.795	-0.0610352	-1.49536	1.12915
2.796	-0.244141	-1.52588	1.19019
2.797	-0.396729	-0.0915527	1.61743
2.798	0.274658	0.732422	2.62451
2.799	0.671387	-0.488281	2.34985
2.8	0.549316	-1.86157	2.10571
2.801	0.671387	-1.00708	1.77002
2.802	0.640869	1.09863	2.44141
2.803	0.274658	1.31226	3.75366
2.804	-0.244141	-1.58691	4.30298
2.805	-0.0305176	-3.02124	4.60815
2.806	0.762939	-0.793457	2.99072
2.807	1.00708	1.28174	2.86865
2.808	0.518799	0.854492	2.2583
2.809	-0.579834	-1.52588	2.99072
2.81	-0.793457	-2.19727	3.63159
2.811	0.366211	-0.366211	4.08936
2.812	1.49536	0.946045	3.75366
2.813	1.19019	-0.305176	2.50244
2.814	0.427246	-2.28882	1.80054
2.815	-0.518799	-0.762939	2.31934
2.816	0.0305176	0.854492	2.99072
2.817	0.610352	0.579834	4.18091
2.818	0.488281	-1.7395	3.479
2.819	0.793457	-2.62451	3.17383
2.82	0.976563	-0.152588	3.50952
2.821	1.09863	2.62451	4.54712
2.822	0.0305176	1.31226	6.37817
2.823	-0.244141	-2.13623	6.62231
2.824	0.305176	-2.59399	6.10352
2.825	1.06812	-0.0915527	5.18799
2.826	1.70898	1.43433	4.48608
2.827	0.152588	0.0305176	4.48608
2.828	-0.671387	-2.19727	5.46265
2.829	-0.640869	-1.31226	5.7373
2.83	1.0376	0.976563	6.13403
2.831	1.5564	1.2207	4.42505
2.832	1.09863	-1.09863	4.21143
2.833	0	-2.2583	3.17383
2.834	-0.152588	-0.610352	4.60815
2.835	0.335693	1.34277	5.15747
2.836	0.488281	0.213623	6.04248
2.837	0.793457	-2.2583	5.31006
2.838	0.88501	-2.34985	4.88281
2.839	1.06812	0.671387	5.31006
2.84	0.88501	3.02124	7.50732
2.841	0.0305176	0.610352	8.27026
2.842	-0.518799	-2.83813	9.09424
2.843	0.488281	-2.0752	7.96509
2.844	1.61743	0.671387	7.23267
2.845	1.49536	1.43433	6.62231
2.846	0.0915527	-0.305176	6.86646
2.847	-0.854492	-1.64795	7.8125
2.848	0.0915527	-0.610352	7.59888
2.849	1.09863	1.15967	7.69043
2.85	1.15967	0.183105	6.2561
2.851	0.671387	-1.58691	6.19507
2.852	0.183105	-1.58691	5.98145
2.853	0.152588	0.793457	7.04956
2.854	0.610352	1.37329	7.59888
2.855	0.732422	-0.610352	7.47681
2.856	0.579834	-2.62451	6.98853
2.857	0.549316	-1.40381	7.38525
2.858	0.976563	2.04468	8.75854
2.859	0.823975	2.83813	10.1318
2.86	0.518799	-0.579834	10.5591
2.861	-0.0610352	-2.38037	10.4065
2.862	0.854492	-0.732422	8.60596
2.863	1.46484	1.31226	8.97217
2.864	0.579834	0.640869	8.39233
2.865	-0.183105	-1.7395	9.82666
2.866	-0.579834	-1.25122	9.58252
2.867	0.732422	0.854492	9.91821
2.868	1.34277	1.58691	7.96509
2.869	1.25122	-0.305176	7.72095
2.87	0.12207	-1.34277	7.17163
2.871	-0.244141	-0.427246	8.5144
2.872	0.0610352	1.37329	9.46045
2.873	0.823975	0.579834	9.39941
2.874	0.88501	-1.80054	9.46045
2.875	0.732422	-1.80054	8.45337
2.876	0.854492	0.488281	9.21631
2.877	0.946045	3.50952	10.8643
2.878	0.701904	1.95313	12.085
2.879	0.0915527	-1.67847	12.6648
2.88	0.457764	-2.47192	12.0239
2.881	0.915527	-0.0305176	10.9863
2.882	1.2207	1.77002	10.6201
2.883	0.610352	0.213623	10.376
2.884	-0.274658	-1.34277	11.6882
2.885	-0.305176	-0.427246	11.1084
2.886	0.701904	1.49536	11.1389
2.887	1.19019	0.701904	9.552
2.888	0.671387	-1.49536	9.94873
2.889	-0.152588	-1.89209	9.33838
2.89	0.0610352	0.518799	11.0779
2.891	0.579834	1.98364	11.2915
2.892	1.28174	-0.0305176	11.0474
2.893	0.579834	-2.44141	10.8643
2.894	0.366211	-1.77002	11.0168
2.895	0.457764	1.37329	12.1765
2.896	0.976563	2.74658	13.3057
2.897	0.366211	0.579834	13.855
2.898	0.305176	-1.80054	13.4888
2.899	0.671387	-0.915527	12.5427
2.9	1.2207	1.09863	12.0239
2.901	1.2207	1.12915	12.4207
2.902	-0.335693	-0.823975	12.5732
2.903	-0.274658	-1.40381	13.7329
2.904	0.274658	0.823975	12.9395
2.905	1.28174	1.49536	12.5427
2.906	0.946045	-0.244141	11.2
2.907	0.701904	-1.43433	11.5356
2.908	-0.183105	-0.0610352	11.8713
2.909	0.366211	1.5564	13.031
2.91	0.610352	0.396729	12.6648
2.911	0.366211	-1.83105	13.0615
2.912	0.396729	-1.95313	12.4207
2.913	0.762939	0.0915527	12.9395
2.914	1.06812	2.28882	14.1296
2.915	0.762939	2.50244	15.4724
2.916	0.244141	-0.396729	15.8691
2.917	0.152588	-2.13623	15.686
2.918	0.518799	-0.488281	14.6484
2.919	1.15967	1.28174	14.5569
2.92	0.518799	0.823975	14.1602
2.921	-0.152588	-1.19019	14.9841
2.922	-0.305176	-0.579834	14.74
2.923	0.946045	1.49536	14.5874
2.924	1.25122	1.46484	13.5193
2.925	0.946045	-0.366211	13.1531
2.926	0	-1.31226	13.1531
2.927	-0.396729	0.244141	14.1907
2.928	0.335693	1.70898	14.801
2.929	0.762939	0.457764	14.8621
2.93	0.823975	-1.46484	14.4958
2.931	0.244141	-1.34277	14.1907
2.932	0.305176	0.640869	15.2893
2.933	0.213623	2.71606	16.5405
2.934	0.305176	1.7395	17.8223
2.935	0.152588	-0.823975	17.6697
2.936	0.366211	-1.2207	16.9983
2.937	0.701904	0.335693	16.2659
2.938	0.823975	1.86157	16.1133
2.939	0.274658	0.518799	16.0217
2.94	-0.213623	-1.40381	16.9983
2.941	-0.12207	-0.579834	16.6626
2.942	0.518799	1.49536	16.4185
2.943	1.06812	1.31226	14.8926
2.944	0.579834	-0.701904	14.5874
2.945	-0.0915527	-0.946045	14.7705
2.946	-0.0915527	1.12915	15.7166
2.947	0.335693	1.49536	15.9912
2.948	0.488281	-0.183105	16.2354
2.949	0.213623	-1.98364	16.3574
2.95	0.213623	-0.762939	16.2964
2.951	0.518799	1.58691	17.4255
2.952	0.732422	3.26538	18.6462
2.953	0.671387	1.49536	19.6228
2.954	0.457764	-0.88501	19.3481
2.955	0.396729	-1.28174	18.9819
2.956	0.488281	0.701904	18.3716
2.957	0.396729	1.64795	18.3411
2.958	0	0.0610352	18.28
2.959	-0.335693	-0.762939	19.0735
2.96	0.12207	0.732422	18.219
2.961	1.06812	2.22778	18.2495
2.962	0.976563	1.06812	16.6016
2.963	0.427246	-0.946045	17.2119
2.964	-0.305176	-0.610352	17.4255
2.965	0.579834	0.946045	19.0125
2.966	0.396729	1.70898	18.8293
2.967	1.06812	-0.152588	18.7378
2.968	0.335693	-1.49536	18.3105
2.969	0.457764	-0.274658	18.4937
2.97	0.823975	1.80054	19.6228
2.971	1.00708	3.23486	21.4539
2.972	0.457764	1.12915	21.9116
2.973	-0.335693	-0.915527	22.0947
2.974	0.701904	-0.793457	21.1792
2.975	1.19019	0.823975	20.7214
2.976	1.0376	1.40381	20.5994
2.977	0.0305176	0.152588	20.5078
2.978	-0.701904	-0.88501	21.2708
2.979	-0.12207	0.274658	20.752
2.98	0.823975	1.52588	20.2332
2.981	1.09863	0.854492	18.9209
2.982	0.701904	-0.305176	18.3105
2.983	0.0915527	-0.12207	18.9209
2.984	0.427246	1.2207	19.7144
2.985	0.701904	1.19019	20.1416
2.986	0.732422	-0.640869	20.5994
2.987	0.12207	-1.80054	20.0195
2.988	0.183105	-0.610352	20.5688
2.989	0.427246	2.19727	22.0642
2.99	0.793457	3.2959	23.1934
2.991	0.427246	0.701904	23.8037
2.992	-0.0305176	-1.31226	23.468
2.993	0.152588	-0.610352	22.2778
2.994	0.518799	1.0376	22.0337
2.995	0.640869	0.610352	21.637
2.996	-0.701904	-0.640869	22.3389
2.997	-0.457764	-0.457764	22.1252
2.998	0.457764	1.31226	22.0032
2.999	1.15967	1.77002	20.5688
3	0.762939	0.183105	20.0195
3.001	-0.366211	-0.732422	20.1111
3.002	-0.366211	0.213623	20.9045
3.003	0.0915527	1.25122	22.0642
3.004	0.579834	0.640869	21.7896
3.005	0.427246	-0.915527	21.9116
3.006	0.366211	-1.09863	21.3623
3.007	0.12207	0.518799	22.1863
3.008	0.0610352	2.74658	23.6511
3.009	0.366211	2.31934	24.6582
3.01	-0.213623	-0.488281	24.8413
3.011	0.0610352	-1.34277	24.5361
3.012	0.12207	0.213623	23.4375
3.013	0.579834	1.58691	23.407
3.014	0.183105	0.610352	23.0103
3.015	-0.396729	-0.640869	24.231
3.016	-0.579834	0.183105	23.5596
3.017	0.152588	1.67847	23.4375
3.018	0.396729	1.09863	22.3083
3.019	0.396729	-0.274658	21.759
3.02	-0.183105	-0.305176	21.6064
3.021	0.0915527	1.19019	23.3154
3.022	0.640869	1.80054	23.468
3.023	0.579834	0.213623	23.7427
3.024	0.244141	-1.52588	23.4985
3.025	-0.152588	-1.0376	23.7427
3.026	0.396729	1.31226	24.9634
3.027	0.823975	3.38745	26.1536
3.028	0.457764	2.01416	27.1912
3.029	0.0305176	-0.732422	26.0925
3.03	0.0915527	-0.88501	25.6653
3.031	0.518799	0.946045	24.8108
3.032	0.640869	1.49536	25.0549
3.033	0.0610352	-0.12207	25.116
3.034	-0.335693	-1.2207	25.8484
3.035	-0.0305176	0.579834	25.4822
3.036	0.854492	2.10571	25.177
3.037	0.518799	1.12915	23.468
3.038	0.366211	-0.976563	23.6206
3.039	-0.213623	-0.244141	24.3835
3.04	0.335693	1.49536	25.9399
3.041	0.640869	1.0376	25.6958
3.042	0.793457	-0.854492	25.9094
3.043	0.305176	-1.58691	25.0244
3.044	0.366211	0	25.4211
3.045	0.701904	2.34985	26.5198
3.046	0.793457	3.02124	27.8625
3.047	0.0915527	0.305176	28.1372
3.048	-0.305176	-1.67847	27.3743
3.049	0.335693	-0.396729	26.7029
3.05	1.0376	1.49536	26.5198
3.051	0.732422	1.25122	26.6113
3.052	0.183105	-0.427246	26.8555
3.053	-0.396729	-0.213623	27.0386
3.054	0.152588	1.37329	26.7029
3.055	0.701904	1.46484	25.5432
3.056	0.488281	-0.640869	24.9329
3.057	-0.0305176	-1.09863	25.4822
3.058	-0.12207	0.762939	25.9705
3.059	0.579834	2.22778	27.0081
3.06	0.88501	0.732422	26.1841
3.061	0.671387	-1.06812	26.3977
3.062	-0.213623	-0.823975	26.4893
3.063	0.457764	0.518799	27.2522
3.064	0.488281	2.01416	28.4729
3.065	0.640869	2.62451	30.0293
3.066	0.183105	0.335693	29.4189
3.067	-0.0610352	-1.19019	28.5645
3.068	0.427246	0.0305176	27.5269
3.069	0.976563	2.01416	28.0457
3.07	0.366211	1.12915	27.5269
3.071	-0.335693	-1.06812	28.1677
3.072	-0.640869	-0.457764	28.0457
3.073	0.610352	2.22778	27.3743
3.074	1.31226	2.04468	26.5198
3.075	0.976563	-0.396729	25.6958
3.076	0.0305176	-0.488281	26.1536
3.077	-0.12207	1.2207	27.3743
3.078	0.396729	1.67847	28.1372
3.079	0.762939	-0.305176	27.6489
3.08	0.0610352	-1.43433	27.6489
3.081	0.0915527	-0.274658	27.4658
3.082	0.671387	1.5564	28.5034
3.083	0.793457	3.20435	29.541
3.084	0.732422	1.52588	30.2734
3.085	-0.0305176	-0.671387	29.5105
3.086	-0.12207	-0.854492	29.6631
3.087	0.366211	1.09863	28.5645
3.088	0.579834	1.5564	29.2053
3.089	0.152588	0.0915527	28.4729
3.09	-0.488281	-0.549316	29.2358
3.091	0.0305176	1.2207	28.656
3.092	0.366211	2.44141	27.8931
3.093	0.488281	0.427246	27.1912
3.094	0.152588	-0.946045	27.3132
3.095	-0.366211	0.335693	27.9236
3.096	0.244141	1.67847	28.7781
3.097	0.732422	0.915527	28.8086
3.098	0.640869	-0.518799	28.8391
3.099	0.335693	-0.579834	28.7476
3.1	0.12207	0.0610352	29.1138
3.101	0.457764	0.976563	29.9988
3.102	0.610352	2.50244	31.6162
3.103	-0.0610352	1.5564	31.9824
3.104	0.0305176	-0.0305176	31.7688
3.105	0.152588	-0.732422	30.7312
3.106	0.396729	1.34277	30.4871
3.107	0.213623	1.37329	30.6702
3.108	-0.213623	0.244141	30.6091
3.109	-0.762939	-1.28174	31.0669
3.11	-0.183105	0.976563	31.0974
3.111	0.579834	1.98364	30.5786
3.112	0.701904	0.793457	29.3274
3.113	-0.152588	-0.274658	29.1138
3.114	-0.335693	0.488281	29.6936
3.115	-0.152588	1.98364	31.0059
3.116	0.366211	0.976563	30.5176
3.117	0.244141	-0.701904	31.0974
3.118	-0.244141	-0.762939	30.6702
3.119	0.305176	0.366211	31.3721
3.12	0.549316	2.19727	32.5623
3.121	0.701904	2.99072	34.1492
3.122	-0.213623	1.49536	34.9121
3.123	-0.701904	-0.823975	33.8745
3.124	-0.213623	-1.09863	33.6609
3.125	0.427246	1.31226	32.8979
3.126	0.488281	1.46484	32.5623
3.127	-0.244141	0.12207	33.2336
3.128	-0.518799	-0.213623	33.1421
3.129	0.396729	1.61743	33.02
3.13	0.823975	2.13623	31.5552
3.131	0.366211	1.00708	30.5176
3.132	-0.0610352	-0.579834	31.0059
3.133	-0.518799	-0.0915527	31.8298
3.134	0.366211	1.67847	33.6914
3.135	0.88501	1.67847	33.1116
3.136	1.0376	-0.0305176	33.1726
3.137	0.518799	-1.06812	32.4402
3.138	0.427246	0.366211	33.4167
3.139	0.671387	3.11279	34.9731
3.14	0.671387	3.90625	36.6516
3.141	-0.335693	1.06812	36.6821
3.142	-0.610352	-1.12915	36.2549
3.143	0.213623	-0.0610352	34.3628
3.144	0.88501	1.89209	34.4238
3.145	0.366211	1.46484	33.8135
3.146	-0.244141	-0.152588	35.1868
3.147	-0.88501	0.12207	35.1563
3.148	0.213623	1.83105	34.729
3.149	0.762939	2.22778	33.0811
3.15	0.701904	0.762939	32.074
3.151	-0.244141	-0.152588	32.6233
3.152	-0.274658	1.12915	33.6609
3.153	0.213623	2.19727	34.6069
3.154	0.488281	0.915527	34.6069
3.155	0.0305176	-0.762939	34.2102
3.156	-0.0915527	-0.793457	34.3018
3.157	-0.0915527	0.946045	34.9426
3.158	0.640869	3.66211	37.1094
3.159	0.549316	3.60107	38.0554
3.16	0.274658	0.457764	37.6282
3.161	-0.793457	-0.915527	36.499
3.162	-0.366211	0.549316	35.3699
3.163	0.213623	1.67847	35.6445
3.164	0.0305176	0.762939	35.4919
3.165	-0.732422	-0.457764	36.6211
3.166	-0.518799	0.762939	35.9192
3.167	0.305176	2.44141	35.4614
3.168	0.549316	1.80054	33.3252
3.169	0.0305176	0	33.2336
3.17	-1.12915	-0.152588	33.9661
3.171	-0.274658	1.09863	35.6445
3.172	-0.305176	1.70898	35.9192
3.173	0.213623	0.274658	35.7666
3.174	-0.366211	-0.823975	35.2783
3.175	-0.274658	-0.213623	35.3088
3.176	-0.183105	1.46484	36.5601
3.177	-0.0610352	3.479	38.7573
3.178	-0.12207	2.0752	39.5813
3.179	-0.732422	-0.793457	38.7573
3.18	-0.457764	-0.946045	38.0859
3.181	-0.0915527	1.19019	37.0789
3.182	0.213623	1.58691	37.1094
3.183	-0.152588	-0.0610352	37.0789
3.184	-1.09863	-0.396729	37.9944
3.185	-0.762939	1.15967	37.2009
3.186	0.0610352	1.43433	36.7126
3.187	0.335693	0.518799	35.2478
3.188	0.274658	-0.488281	35.4004
3.189	-0.305176	0.610352	36.438
3.19	-0.152588	1.64795	37.4451
3.191	-0.0610352	0.762939	37.4756
3.192	0.0915527	-0.915527	37.2314
3.193	-0.671387	-1.43433	36.9873
3.194	-0.305176	-0.427246	37.6587
3.195	0.0305176	1.80054	39.032
3.196	0.0915527	2.96021	40.3748
3.197	-0.457764	1.25122	40.5273
3.198	-0.854492	-0.823975	39.5813
3.199	-0.518799	-0.396729	38.9099
3.2	0.12207	1.15967	38.7573
3.201	-0.457764	0.762939	38.7573
3.202	-0.946045	-0.732422	39.2456
3.203	-1.40381	-0.396729	39.3982
3.204	-0.0915527	1.5564	38.9099
3.205	0.610352	1.95313	37.8723
3.206	0.854492	0.12207	36.7432
3.207	0.152588	-0.518799	37.5061
3.208	-0.579834	0.732422	38.3301
3.209	0.12207	1.34277	39.3372
3.21	0.0915527	0.274658	38.7573
3.211	0.274658	-0.732422	39.2151
3.212	-0.152588	-0.244141	39.0015
3.213	0.335693	0.946045	39.7339
3.214	0.671387	2.34985	41.0767
3.215	0.0915527	2.83813	42.7246
3.216	-0.793457	0.640869	42.3889
3.217	-0.854492	-0.88501	41.9006
3.218	-0.12207	0.152588	40.6189
3.219	0.579834	1.80054	40.9546
3.22	0.12207	1.31226	40.5273
3.221	-0.366211	-0.366211	41.2292
3.222	-0.762939	0.610352	40.741
3.223	0.183105	2.22778	40.741
3.224	0.366211	2.04468	39.1846
3.225	0.0305176	0.12207	38.8489
3.226	-0.366211	-0.152588	39.4897
3.227	0.0305176	1.58691	40.6799
3.228	0.305176	2.2583	41.0156
3.229	0.396729	0.579834	40.5884
3.23	-0.396729	-0.610352	40.6189
3.231	-0.579834	-0.183105	40.9241
3.232	-0.305176	1.19019	41.4734
3.233	0.396729	3.23486	43.2739
3.234	0.457764	2.96021	44.1895
3.235	-0.335693	0.579834	43.5791
3.236	-0.488281	-0.518799	42.7246
3.237	-0.274658	1.0376	41.9617
3.238	-0.0305176	1.95313	41.9922
3.239	-0.396729	0.640869	42.1448
3.24	-1.06812	-0.488281	42.7856
3.241	-0.671387	1.06812	42.2974
3.242	0	2.59399	41.4734
3.243	0.213623	1.83105	39.8254
3.244	0.0915527	0.244141	39.8865
3.245	-0.610352	0.518799	40.5884
3.246	-0.305176	1.7395	41.7786
3.247	-0.244141	1.40381	42.2363
3.248	0.0610352	-0.12207	41.9617
3.249	-0.640869	-0.549316	41.9617
3.25	-0.274658	0.427246	41.8091
3.251	0.366211	1.92261	43.0298
3.252	0.244141	3.479	44.22
3.253	-0.0915527	2.22778	45.2576
3.254	-0.976563	-0.0915527	44.5862
3.255	-0.579834	-0.518799	43.9453
3.256	-0.244141	1.12915	43.4875
3.257	0.183105	1.64795	43.7622
3.258	-0.427246	0.579834	43.5181
3.259	-0.610352	0.152588	44.4336
3.26	-0.518799	1.46484	43.7317
3.261	0.0915527	2.38037	43.335
3.262	0.0915527	0.946045	41.748
3.263	-0.244141	0.0610352	42.1448
3.264	-0.335693	0.915527	42.8467
3.265	0	2.01416	44.0063
3.266	0.0610352	1.40381	43.8232
3.267	-0.0305176	0.0610352	43.7012
3.268	-0.427246	0	43.7317
3.269	-0.366211	0.671387	44.3115
3.27	-0.12207	2.10571	46.1731
3.271	0.0305176	3.35693	48.4009
3.272	-0.640869	1.95313	48.6145
3.273	-0.793457	-0.244141	48.1567
3.274	-0.213623	0.0915527	46.7529
3.275	0.152588	1.61743	46.2036
3.276	-0.0305176	1.40381	46.2646
3.277	-0.946045	0.0610352	46.6614
3.278	-1.00708	-0.0915527	47.0581
3.279	-0.274658	1.77002	46.5088
3.28	-0.0305176	2.59399	44.9829
3.281	0.0915527	1.09863	43.9148
3.282	-0.579834	0.213623	43.9148
3.283	-0.488281	0.976563	45.5017
3.284	-0.183105	1.58691	46.1121
3.285	0.0305176	0.793457	46.4172
3.286	-0.640869	-0.549316	46.1121
3.287	-0.305176	-0.518799	46.0815
3.288	0.12207	0.854492	46.814
3.289	0.274658	3.20435	48.1567
3.29	0.213623	3.93677	49.8657
3.291	-0.854492	1.58691	49.2554
3.292	-0.976563	-0.518799	48.9807
3.293	-0.488281	0.0305176	47.6685
3.294	-0.183105	1.5564	47.6379
3.295	-0.0610352	0.915527	47.699
3.296	-0.701904	0.0610352	48.0347
3.297	-0.701904	0.610352	48.3704
3.298	-0.0915527	2.56348	47.1802
3.299	0.12207	2.13623	45.5322
3.3	-0.396729	0.457764	45.1355
3.301	-0.823975	0.183105	45.5322
3.302	-0.457764	1.19019	47.0276
3.303	-0.0305176	1.95313	47.4548
3.304	0.0610352	0.946045	47.5159
3.305	-0.183105	-0.152588	47.2717
3.306	-0.549316	-0.274658	46.9055
3.307	-0.457764	0.823975	48.2483
3.308	0	3.72314	50.5371
3.309	-0.0915527	3.72314	51.9104
3.31	-1.12915	0.610352	51.0559
3.311	-1.06812	-0.976563	50.0793
3.312	-0.579834	0.854492	48.9807
3.313	-0.244141	2.28882	48.6755
3.314	-0.274658	0.762939	48.645
3.315	-1.28174	-0.671387	50.2319
3.316	-1.0376	1.00708	49.6521
3.317	-0.0915527	2.47192	49.469
3.318	0.183105	1.83105	46.7834
3.319	-0.0610352	0.335693	46.3562
3.32	-0.946045	0.518799	47.5159
3.321	-0.610352	1.83105	49.1638
3.322	-0.457764	1.64795	49.53
3.323	-0.305176	0.12207	49.4385
3.324	-1.2207	-0.732422	49.0723
3.325	-0.671387	-0.396729	49.2554
3.326	0.152588	1.77002	50.5676
3.327	0.0305176	4.39453	52.6428
3.328	-0.793457	3.08228	53.009
3.329	-1.00708	-0.366211	52.3682
3.33	-1.40381	-0.762939	50.9033
3.331	-0.579834	0.946045	50.5981
3.332	-0.396729	1.46484	50.5981
3.333	-0.579834	0.213623	51.239
3.334	-1.25122	-0.0915527	52.002
3.335	-0.640869	1.77002	51.178
3.336	-0.152588	2.41089	49.8657
3.337	-0.12207	1.06812	48.3704
3.338	-0.427246	-0.335693	49.0723
3.339	-1.28174	0.579834	50.5066
3.34	-0.366211	1.5564	51.5137
3.341	-0.0610352	1.09863	50.9033
3.342	-0.0915527	-0.274658	51.239
3.343	-0.610352	-0.305176	50.5371
3.344	-0.305176	0.488281	51.5747
3.345	-0.12207	2.0752	52.7344
3.346	-0.640869	3.2959	55.0537
3.347	-1.12915	1.49536	54.5654
3.348	-1.31226	-0.396729	53.9551
3.349	-0.610352	0.0305176	52.4902
3.35	0.335693	2.01416	52.4597
3.351	0.274658	1.80054	52.8564
3.352	-0.457764	0.366211	53.0396
3.353	-1.28174	-0.0915527	53.4363
3.354	-0.701904	1.95313	53.0701
3.355	-0.244141	2.04468	51.7273
3.356	0	0.640869	50.8423
3.357	-0.305176	0.427246	51.2695
3.358	-0.732422	2.01416	52.5513
3.359	0.0305176	2.41089	52.9785
3.36	-0.0915527	0.88501	52.4597
3.361	-0.457764	-0.457764	52.6733
3.362	-0.305176	-0.518799	52.6428
3.363	-0.549316	1.28174	53.5889
3.364	-0.152588	2.99072	54.8096
3.365	-0.0915527	3.05176	55.8777
3.366	-0.610352	0.946045	55.2063
3.367	-0.762939	0.0915527	54.4434
3.368	-0.518799	1.09863	53.2532
3.369	-0.427246	1.77002	54.0161
3.37	-0.732422	1.00708	53.8025
3.371	-1.19019	0.244141	54.5044
3.372	-1.0376	1.15967	53.9856
3.373	-0.0305176	2.92969	53.5278
3.374	-0.0305176	1.95313	52.1545
3.375	-0.488281	0.457764	51.8799
3.376	-0.640869	0.640869	53.1311
3.377	-0.793457	2.04468	53.9856
3.378	-0.335693	1.92261	53.6804
3.379	-0.427246	0.518799	53.833
3.38	-0.640869	0.183105	53.5889
3.381	-0.457764	0.793457	53.8635
3.382	-0.488281	2.13623	54.5349
3.383	-0.305176	3.11279	56.4575
3.384	-0.793457	2.31934	56.8542
3.385	-1.12915	0.12207	55.8777
3.386	-0.701904	0.12207	55.7556
3.387	-0.244141	1.92261	54.8706
3.388	-0.244141	2.31934	55.481
3.389	-0.732422	1.00708	55.1453
3.39	-1.28174	0.518799	55.4504
3.391	-1.00708	1.89209	55.1453
3.392	-0.244141	2.59399	54.657
3.393	-0.274658	1.5564	53.5278
3.394	-0.335693	0.457764	53.6499
3.395	-0.640869	1.61743	54.4128
3.396	-0.396729	2.62451	55.1758
3.397	-0.366211	1.83105	54.7791
3.398	-0.793457	0.183105	54.9011
3.399	-0.88501	0.274658	55.2673
3.4	-0.183105	1.19019	55.8472
3.401	-0.274658	2.38037	56.8237
3.402	-0.0305176	3.35693	59.2651
3.403	-0.762939	2.44141	59.3567
3.404	-0.915527	0.366211	58.6548
3.405	-0.823975	0.488281	57.6477
3.406	-0.305176	1.86157	57.251
3.407	-0.518799	1.64795	57.0374
3.408	-1.09863	0	57.5867
3.409	-1.12915	0.457764	57.9224
3.41	-0.305176	2.74658	57.251
3.411	0.0915527	3.14331	55.9998
3.412	0.152588	1.12915	54.7791
3.413	-0.488281	0.640869	55.2673
3.414	-0.427246	1.61743	56.5186
3.415	-0.274658	1.89209	57.4036
3.416	-0.244141	0.854492	57.373
3.417	-0.701904	0.335693	57.3425
3.418	-0.732422	0.305176	57.251
3.419	0	0.976563	57.4951
3.42	0.183105	3.11279	59.4482
3.421	0.183105	4.21143	61.4014
3.422	-0.946045	1.64795	61.3708
3.423	-1.40381	-0.701904	60.6079
3.424	-0.488281	0.305176	59.6313
3.425	-0.183105	2.53296	59.4177
3.426	0.0915527	1.7395	59.1431
3.427	-0.610352	0.274658	60.0586
3.428	-0.823975	1.15967	59.845
3.429	-0.518799	2.86865	59.2346
3.43	-0.0915527	2.50244	57.4951
3.431	-0.457764	0.762939	56.6101
3.432	-0.88501	0.457764	57.312
3.433	-0.732422	1.86157	58.6548
3.434	-0.12207	2.28882	59.1125
3.435	-0.12207	1.46484	58.5938
3.436	-0.762939	0.12207	58.8989
3.437	-1.0376	-0.0915527	58.4106
3.438	-0.549316	0.610352	59.906
3.439	-0.152588	3.41797	61.7981
3.44	-0.396729	4.08936	63.6597
3.441	-1.46484	1.58691	62.5916
3.442	-1.09863	0.152588	61.6455
3.443	-0.88501	1.00708	60.2112
3.444	-0.640869	2.56348	60.7605
3.445	-0.701904	1.06812	60.4553
3.446	-1.06812	-0.12207	61.8286
3.447	-1.34277	1.46484	61.4319
3.448	-0.244141	3.08228	60.4858
3.449	0.0305176	2.19727	58.1665
3.45	-0.579834	0.610352	58.2275
3.451	-1.37329	1.00708	59.2957
3.452	-1.09863	2.04468	60.73
3.453	-0.854492	1.77002	60.73
3.454	-0.823975	0.579834	60.6689
3.455	-1.31226	0.12207	60.8215
3.456	-0.793457	0.335693	60.5469
3.457	-0.396729	1.80054	61.8896
3.458	0	4.30298	64.1174
3.459	-0.671387	4.02832	65.7043
3.46	-1.28174	0.823975	64.5752
3.461	-1.37329	-0.488281	63.9343
3.462	-1.2207	1.52588	63.2019
3.463	-0.640869	2.7771	63.1104
3.464	-0.946045	1.25122	63.3545
3.465	-1.25122	0.640869	63.9343
3.466	-1.00708	2.13623	63.5681
3.467	-0.427246	3.50952	62.5305
3.468	-0.518799	2.19727	60.5469
3.469	-1.0376	0.946045	61.0046
3.47	-1.19019	1.52588	62.0117
3.471	-0.579834	2.34985	63.385
3.472	-0.579834	2.2583	63.324
3.473	-0.793457	1.19019	63.2324
3.474	-1.46484	0.457764	62.8052
3.475	-1.19019	0.366211	63.324
3.476	-0.518799	2.2583	65.4907
3.477	-0.427246	4.73022	67.5964
3.478	-1.2207	3.38745	68.1763
3.479	-1.46484	0.213623	66.7419
3.48	-1.19019	0.488281	65.3076
3.481	-0.396729	2.99072	64.9719
3.482	-0.579834	2.68555	64.8499
3.483	-1.28174	0.244141	65.5212
3.484	-1.86157	0.579834	66.2231
3.485	-0.640869	2.7771	65.7959
3.486	0	3.26538	63.8428
3.487	-0.0610352	1.49536	62.5
3.488	-0.457764	0.915527	63.2629
3.489	-1.09863	2.0752	64.4531
3.49	-0.396729	2.59399	65.3992
3.491	-0.244141	1.40381	64.9109
3.492	-0.640869	0.305176	65.0024
3.493	-0.88501	0.274658	64.8804
3.494	-0.396729	0.976563	65.2771
3.495	-0.366211	3.11279	66.8945
3.496	-0.305176	4.94385	69.0308
3.497	-1.40381	2.38037	68.6951
3.498	-1.64795	-0.152588	67.3828
3.499	-1.40381	0.488281	66.5894
3.5	-0.396729	2.7771	66.9861
3.501	-0.457764	2.31934	66.6809
3.502	-0.946045	0.427246	67.4438
3.503	-0.823975	1.31226	67.5964
3.504	-0.396729	3.54004	66.6809
3.505	-0.244141	3.14331	65.2161
3.506	-0.549316	0.701904	64.0259
3.507	-1.09863	0.671387	65.5823
3.508	-1.0376	2.50244	66.4673
3.509	-0.274658	2.50244	67.0471
3.51	-0.518799	1.31226	65.8875
3.511	-0.640869	0.762939	66.6809
3.512	-0.88501	1.00708	66.1011
3.513	-0.488281	1.43433	67.3523
3.514	-0.518799	3.60107	69.4885
3.515	-0.335693	4.11987	70.9534
3.516	-1.28174	1.31226	69.9768
3.517	-1.06812	-0.0610352	68.6646
3.518	-0.396729	1.92261	67.688
3.519	-0.183105	3.50952	68.2068
3.52	-0.518799	1.5564	67.8406
3.521	-0.976563	-0.152588	68.9087
3.522	-1.31226	2.10571	68.2983
3.523	-0.0915527	3.63159	68.0847
3.524	-0.305176	1.95313	65.8264
3.525	-0.274658	0.549316	65.979
3.526	-0.976563	1.92261	67.1997
3.527	-0.396729	2.96021	68.2983
3.528	-0.762939	2.04468	67.7795
3.529	-0.335693	0.549316	67.7185
3.53	-1.12915	0.640869	67.9016
3.531	-0.762939	1.34277	67.9016
3.532	-0.274658	1.80054	68.8171
3.533	-0.12207	4.18091	71.1365
3.534	-0.610352	4.15039	71.8994
3.535	-0.88501	0.946045	71.3806
3.536	-1.09863	-0.0915527	69.9768
3.537	-0.488281	1.80054	70.0073
3.538	-0.915527	2.80762	70.3125
3.539	-0.793457	0.854492	70.1599
3.54	-1.06812	0.427246	71.0144
3.541	-0.610352	2.96021	70.1904
3.542	0.12207	4.02832	69.1528
3.543	-0.0915527	2.31934	67.1692
3.544	-0.579834	0.915527	67.3828
3.545	-1.43433	1.95313	69.1528
3.546	-0.762939	2.96021	70.0684
3.547	-0.640869	1.89209	69.8242
3.548	-0.488281	0.701904	69.7021
3.549	-0.762939	0.854492	69.8242
3.55	-0.335693	1.25122	70.0989
3.551	-0.427246	2.56348	71.2585
3.552	-0.610352	4.15039	73.3337
3.553	-1.12915	2.92969	73.9441
3.554	-1.28174	0.640869	72.8149
3.555	-1.09863	0.915527	72.1436
3.556	-0.183105	2.65503	71.6858
3.557	-0.457764	2.83813	71.8079
3.558	-0.732422	1.0376	72.0215
3.559	-1.28174	0.823975	72.876
3.56	-0.915527	2.7771	72.0825
3.561	-0.305176	3.2959	71.106
3.562	-0.579834	1.67847	69.519
3.563	-0.549316	1.61743	69.9463
3.564	-0.88501	2.50244	70.8008
3.565	-0.305176	2.92969	71.4722
3.566	-0.854492	1.86157	71.1365
3.567	-0.732422	0.701904	71.8079
3.568	-1.46484	0.549316	71.8384
3.569	-0.457764	1.09863	72.4792
3.57	-0.366211	3.32642	74.5544
3.571	-0.457764	4.88281	77.4231
3.572	-1.43433	3.35693	76.8433
3.573	-1.58691	0.427246	76.0803
3.574	-0.946045	1.0376	74.5544
3.575	-0.793457	2.83813	74.4019
3.576	-0.701904	2.01416	74.0051
3.577	-1.31226	0.549316	75.0427
3.578	-1.52588	1.52588	75.5005
3.579	-0.457764	3.72314	74.4324
3.58	-0.0610352	3.8147	72.6318
3.581	-0.610352	1.89209	71.3806
3.582	-1.09863	1.15967	72.3572
3.583	-1.46484	2.19727	74.0967
3.584	-0.915527	2.62451	74.6765
3.585	-0.854492	1.83105	74.4934
3.586	-1.0376	0.976563	74.1882
3.587	-0.823975	0.823975	73.9441
3.588	-0.549316	1.98364	74.8596
3.589	-0.579834	4.45557	76.7517
3.59	-0.823975	4.94385	78.9185
3.591	-1.64795	2.04468	77.9114
3.592	-1.95313	0.305176	77.3926
3.593	-1.34277	1.98364	76.1108
3.594	-0.640869	3.14331	76.2329
3.595	-0.88501	1.86157	76.1108
3.596	-1.19019	0.976563	77.24
3.597	-1.58691	2.44141	76.8738
3.598	-0.640869	3.479	76.2329
3.599	-0.701904	2.68555	73.8831
3.6	-1.19019	1.34277	73.7915
3.601	-1.37329	2.0752	74.3713
3.602	-1.09863	3.02124	75.9583
3.603	-0.640869	2.80762	75.4089
3.604	-0.823975	1.77002	75.7751
3.605	-1.70898	0.762939	76.0193
3.606	-1.37329	0.946045	76.0498
3.607	-0.701904	2.28882	77.7283
3.608	-0.732422	4.76074	79.9866
3.609	-0.793457	4.66919	80.9021
3.61	-1.49536	1.89209	79.8035
3.611	-1.09863	0.976563	78.7354
3.612	-0.793457	2.71606	77.6062
3.613	-0.88501	3.08228	78.3081
3.614	-1.19019	1.2207	78.3081
3.615	-1.5564	0.915527	79.2847
3.616	-1.2207	3.23486	78.7354
3.617	-0.335693	4.24194	77.3926
3.618	-0.396729	2.86865	75.2869
3.619	-0.427246	1.58691	75.8362
3.62	-1.25122	2.13623	77.0569
3.621	-0.640869	2.83813	78.125
3.622	-1.25122	2.34985	77.8503
3.623	-1.0376	1.49536	78.0945
3.624	-1.49536	1.06812	77.4841
3.625	-0.396729	1.37329	78.125
3.626	-0.213623	3.32642	79.5898
3.627	-0.396729	5.85938	82.7332
3.628	-1.31226	3.66211	83.0994
3.629	-1.67847	0.0915527	81.7261
3.63	-1.31226	1.06812	80.6274
3.631	-0.457764	3.26538	80.2917
3.632	-0.305176	3.14331	79.8645
3.633	-0.701904	1.06812	80.5054
3.634	-1.43433	1.77002	81.3904
3.635	-0.88501	4.02832	79.8645
3.636	-0.0915527	3.78418	79.1626
3.637	-0.488281	1.7395	77.5146
3.638	-0.701904	1.49536	78.3081
3.639	-1.19019	2.86865	79.895
3.64	-0.457764	3.32642	80.4443
3.641	-0.457764	2.2583	80.0781
3.642	-0.732422	1.28174	80.2612
3.643	-1.0376	1.15967	80.2307
3.644	-0.640869	1.5564	80.9937
3.645	-0.762939	3.96729	82.9773
3.646	-0.732422	5.00488	84.6863
3.647	-1.25122	2.38037	83.4045
3.648	-1.31226	0.823975	82.1228
3.649	-0.671387	2.59399	81.4514
3.65	-0.518799	3.84521	81.9092
3.651	-0.701904	2.0752	82.1228
3.652	-1.46484	0.915527	82.9163
3.653	-1.2207	2.83813	83.0688
3.654	-0.823975	4.45557	81.6345
3.655	-0.12207	2.86865	80.1086
3.656	-0.579834	1.67847	79.4678
3.657	-0.762939	2.59399	81.2073
3.658	-1.2207	3.93677	81.4819
3.659	-0.976563	2.68555	81.6956
3.66	-1.0376	1.49536	81.2988
3.661	-1.43433	1.7395	81.8481
3.662	-0.762939	2.04468	81.9092
3.663	-0.518799	2.44141	82.7637
3.664	-0.274658	4.76074	84.9609
3.665	-0.732422	5.24902	86.2732
3.666	-1.52588	1.98364	84.8999
3.667	-1.5564	0.579834	83.5876
3.668	-1.37329	2.83813	83.2214
3.669	-0.671387	4.18091	84.1064
3.67	-0.946045	2.19727	83.3435
3.671	-0.976563	0.946045	84.3506
3.672	-1.09863	3.69263	83.5571
3.673	-0.396729	4.85229	82.8552
3.674	-0.335693	2.62451	80.7495
3.675	-0.518799	1.09863	81.3904
3.676	-1.46484	2.56348	82.7026
3.677	-1.09863	3.87573	83.5266
3.678	-0.915527	2.74658	82.8857
3.679	-1.06812	1.52588	82.7942
3.68	-1.06812	1.5564	83.0078
3.681	-0.946045	2.41089	83.0994
3.682	-0.213623	3.08228	84.5032
3.683	-0.640869	4.57764	86.5479
3.684	-1.28174	3.479	86.2427
3.685	-0.946045	1.25122	85.022
3.686	-1.00708	1.89209	84.0759
3.687	-0.671387	3.84521	84.259
3.688	-1.12915	3.17383	84.5337
3.689	-1.43433	0.88501	84.6252
3.69	-1.52588	1.34277	85.2051
3.691	-1.09863	3.78418	84.8083
3.692	-0.640869	3.8147	83.6487
3.693	-0.640869	1.46484	81.9397
3.694	-0.793457	1.89209	83.4045
3.695	-1.09863	3.69263	83.9844
3.696	-0.701904	3.44849	84.137
3.697	-1.0376	1.58691	83.7708
3.698	-1.31226	1.19019	84.8083
3.699	-1.5564	2.0752	84.7168
3.7	-0.823975	2.22778	84.6558
3.701	-0.396729	3.05176	86.4258
3.702	-0.610352	4.97437	88.5925
3.703	-1.49536	3.479	88.0432
3.704	-1.52588	0.793457	87.2192
3.705	-0.88501	1.67847	86.2122
3.706	-1.12915	3.60107	86.6089
3.707	-1.31226	2.68555	86.4868
3.708	-1.43433	0.854492	86.5784
3.709	-1.58691	2.10571	87.0667
3.71	-0.305176	4.79126	86.0901
3.711	-0.305176	3.63159	84.5032
3.712	-0.854492	1.25122	83.374
3.713	-1.00708	1.67847	84.7168
3.714	-0.976563	3.14331	86.0901
3.715	-0.488281	3.20435	85.9375
3.716	-0.88501	1.92261	85.3577
3.717	-1.0376	1.61743	86.0291
3.718	-1.28174	2.01416	85.6628
3.719	-0.732422	2.04468	86.4258
3.72	-0.762939	3.90625	88.7756
3.721	-0.671387	5.37109	91.7358
3.722	-1.70898	3.05176	91.217
3.723	-1.49536	0.396729	89.7217
3.724	-0.610352	2.0752	88.4705
3.725	-0.366211	4.08936	88.6536
3.726	-0.88501	2.65503	88.1653
3.727	-1.5564	0.946045	89.386
3.728	-1.77002	2.28882	89.386
3.729	-0.671387	4.30298	88.6841
3.73	-0.152588	3.75366	86.2122
3.731	-0.518799	2.10571	85.5713
3.732	-1.12915	2.04468	86.731
3.733	-1.34277	3.38745	88.2874
3.734	-0.88501	3.32642	88.5315
3.735	-1.09863	2.2583	88.3179
3.736	-1.5564	1.25122	88.7146
3.737	-1.31226	0.946045	88.8977
3.738	-1.00708	2.34985	89.447
3.739	-0.518799	5.61523	92.5598
3.74	-0.946045	6.34766	93.7195
3.741	-1.40381	2.92969	92.8345
3.742	-1.70898	0.88501	91.4917
3.743	-1.19019	2.86865	90.3931
3.744	-0.976563	3.78418	91.1255
3.745	-1.28174	2.44141	90.7898
3.746	-1.31226	1.31226	92.2852
3.747	-1.34277	3.60107	91.7969
3.748	-0.518799	5.06592	90.0574
3.749	-0.427246	3.84521	87.677
3.75	-1.06812	2.2583	87.8296
3.751	-1.92261	2.68555	89.1418
3.752	-1.34277	3.38745	90.6982
3.753	-1.0376	3.14331	90.5457
3.754	-0.762939	2.56348	90.6982
3.755	-1.7395	1.80054	90.1184
3.756	-1.00708	1.7395	90.6372
3.757	-0.640869	2.92969	92.2241
3.758	-0.88501	6.22559	95.2759
3.759	-1.67847	5.27954	95.9473
3.76	-2.10571	1.61743	94.696
3.761	-1.46484	1.37329	93.811
3.762	-1.0376	3.87573	92.4988
3.763	-0.518799	4.05884	93.1396
3.764	-1.0376	2.28882	93.1091
3.765	-1.80054	1.83105	94.5435
3.766	-1.28174	3.87573	93.9331
3.767	-0.732422	4.48608	92.2546
3.768	-0.549316	3.14331	90.5151
3.769	-0.976563	2.56348	90.9424
3.77	-1.06812	3.32642	92.1326
3.771	-0.701904	3.84521	93.1091
3.772	-0.854492	3.14331	92.6514
3.773	-1.19019	2.28882	93.4143
3.774	-1.49536	1.49536	93.1091
3.775	-0.88501	1.70898	93.5974
3.776	-0.488281	4.05884	96.4355
3.777	-0.335693	6.62231	98.8464
3.778	-1.28174	4.82178	98.938
3.779	-1.43433	1.83105	97.2595
3.78	-0.88501	2.28882	95.7642
3.781	-0.457764	4.02832	95.4285
3.782	-0.854492	3.50952	95.6116
3.783	-1.40381	1.80054	96.4355
3.784	-1.64795	2.56348	97.1985
3.785	-0.457764	4.73022	95.8862
3.786	-0.213623	4.76074	93.4753
3.787	-0.579834	3.08228	92.0105
3.788	-1.12915	2.38037	93.2312
3.789	-1.7395	3.17383	94.7876
3.79	-0.854492	3.50952	95.52
3.791	-0.823975	2.89917	95.0012
3.792	-1.28174	1.98364	95.2148
3.793	-0.976563	1.70898	94.9402
3.794	-0.579834	2.56348	95.4285
3.795	-0.427246	4.82178	97.6868
3.796	-1.12915	6.10352	99.4263
3.797	-1.86157	3.32642	98.3582
3.798	-1.98364	1.19019	97.0459
3.799	-1.2207	2.65503	96.4355
3.8	-0.640869	4.48608	96.7102
3.801	-0.854492	3.17383	96.4355
3.802	-1.19019	1.49536	97.4731
3.803	-1.92261	3.32642	97.5952
3.804	-0.793457	4.54712	96.344
3.805	-0.946045	3.35693	94.2688
3.806	-0.976563	2.19727	94.0857
3.807	-1.34277	3.32642	95.5505
3.808	-0.915527	4.08936	96.0083
3.809	-1.0376	3.23486	96.0083
3.81	-1.28174	2.59399	95.6116
3.811	-1.61743	2.2583	96.4661
3.812	-1.61743	2.04468	96.3745
3.813	-1.19019	2.2583	97.6868
3.814	-0.823975	4.76074	99.9451
3.815	-1.0376	5.67627	101.288
3.816	-1.12915	2.92969	100.006
3.817	-1.61743	1.64795	98.8159
3.818	-1.31226	3.54004	98.175
3.819	-1.09863	4.45557	98.4802
3.82	-1.52588	2.2583	98.3276
3.821	-1.67847	1.52588	99.5483
3.822	-1.67847	3.90625	98.9685
3.823	-0.488281	4.97437	98.0835
3.824	-0.640869	3.57056	95.6421
3.825	-0.976563	2.59399	96.0999
3.826	-1.49536	3.479	97.0154
3.827	-1.31226	3.66211	98.3887
3.828	-1.46484	2.92969	97.6563
3.829	-1.58691	2.2583	98.175
3.83	-1.70898	2.53296	98.3582
3.831	-0.976563	2.28882	98.2971
3.832	-0.457764	3.32642	99.7925
3.833	-0.732422	6.31714	102.356
3.834	-1.43433	5.09644	103.119
3.835	-1.83105	1.61743	101.501
3.836	-1.86157	1.43433	100.952
3.837	-1.34277	4.05884	100.555
3.838	-1.52588	3.87573	100.403
3.839	-1.43433	1.89209	100.342
3.84	-1.77002	2.47192	101.41
3.841	-1.49536	4.60815	100.647
3.842	-1.2207	4.48608	98.9685
3.843	-1.37329	2.41089	97.4426
3.844	-1.40381	2.41089	98.2971
3.845	-1.64795	3.63159	99.6399
3.846	-1.0376	3.66211	100.22
3.847	-1.52588	3.02124	99.7009
3.848	-1.80054	2.59399	100.311
3.849	-1.77002	1.89209	100.067
3.85	-1.25122	1.95313	100.25
3.851	-0.88501	3.96729	102.539
3.852	-0.915527	6.22559	104.98
3.853	-1.70898	4.3335	104.004
3.854	-1.77002	1.70898	103.088
3.855	-1.37329	3.05176	102.6
3.856	-1.40381	4.85229	102.081
3.857	-1.5564	3.02124	102.234
3.858	-1.43433	1.67847	102.6
3.859	-2.2583	2.96021	103.79
3.86	-1.09863	4.88281	102.295
3.861	-0.854492	4.05884	100.555
3.862	-1.28174	2.86865	99.5178
3.863	-1.12915	3.63159	100.769
3.864	-1.58691	3.93677	101.501
3.865	-1.09863	3.54004	101.685
3.866	-1.83105	2.83813	101.654
3.867	-1.98364	2.80762	102.6
3.868	-1.77002	2.38037	102.081
3.869	-0.976563	2.50244	102.905
3.87	-0.579834	5.58472	105.53
3.871	-1.12915	7.01904	107.758
3.872	-2.19727	3.90625	107.178
3.873	-2.16675	1.58691	106.079
3.874	-1.5564	2.62451	105.347
3.875	-1.34277	4.79126	105.042
3.876	-1.0376	3.17383	104.401
3.877	-1.92261	1.92261	105.438
3.878	-1.5564	3.87573	105.621
3.879	-0.915527	5.21851	104.279
3.88	-0.518799	4.45557	101.929
3.881	-1.61743	2.80762	101.379
3.882	-1.80054	2.92969	103.088
3.883	-1.86157	4.15039	103.668
3.884	-1.09863	3.69263	104.462
3.885	-1.46484	3.32642	104.065
3.886	-1.37329	2.80762	104.37
3.887	-1.40381	2.31934	104.34
3.888	-1.28174	2.50244	105.469
3.889	-1.19019	6.04248	108.765
3.89	-0.762939	6.50024	110.229
3.891	-1.80054	3.11279	109.009
3.892	-1.34277	2.0752	107.697
3.893	-1.37329	3.93677	106.506
3.894	-1.0376	4.45557	106.812
3.895	-1.67847	3.11279	106.354
3.896	-1.86157	2.10571	108.398
3.897	-1.95313	4.15039	107.727
3.898	-0.701904	5.18799	106.201
3.899	-0.518799	4.21143	104.004
3.9	-1.25122	3.479	103.912
3.901	-1.7395	3.90625	105.377
3.902	-1.28174	4.18091	106.171
3.903	-1.46484	3.60107	106.445
3.904	-1.98364	3.05176	106.781
3.905	-1.86157	2.38037	106.934
3.906	-1.43433	2.22778	107.117
3.907	-0.579834	3.69263	108.948
3.908	-0.183105	7.2937	112.091
3.909	-1.06812	6.31714	112.488
3.91	-1.7395	2.53296	110.962
3.911	-2.01416	2.01416	109.68
3.912	-1.7395	4.02832	109.039
3.913	-1.28174	4.18091	109.406
3.914	-1.5564	2.83813	109.467
3.915	-1.64795	2.74658	110.718
3.916	-1.12915	5.15747	109.65
3.917	-0.762939	5.21851	107.849
3.918	-1.2207	3.8147	105.652
3.919	-1.7395	3.05176	106.72
3.92	-2.2583	3.54004	108.154
3.921	-1.2207	4.21143	109.07
3.922	-1.43433	3.8147	108.765
3.923	-1.34277	2.99072	108.826
3.924	-1.43433	2.44141	108.643
3.925	-1.2207	2.71606	109.283
3.926	-1.00708	5.24902	112.274
3.927	-0.976563	7.14111	115.265
3.928	-1.70898	4.66919	115.082
3.929	-1.83105	1.86157	112.793
3.93	-1.28174	2.89917	111.328
3.931	-1.0376	4.97437	110.413
3.932	-1.25122	4.3335	110.84
3.933	-1.80054	2.47192	111.938
3.934	-1.64795	3.50952	112.579
3.935	-1.28174	5.37109	111.084
3.936	-0.640869	4.69971	108.612
3.937	-0.854492	3.32642	107.941
3.938	-1.64795	3.2959	109.253
3.939	-1.37329	4.27246	110.687
3.94	-1.19019	4.3335	110.992
3.941	-1.37329	3.63159	110.718
3.942	-1.86157	2.2583	110.779
3.943	-1.40381	1.77002	110.718
3.944	-0.915527	2.92969	111.694
3.945	-0.488281	6.16455	113.77
3.946	-0.976563	6.7749	115.295
3.947	-1.98364	3.479	113.8
3.948	-2.38037	1.92261	112.64
3.949	-1.80054	3.93677	111.816
3.95	-1.49536	4.69971	112.396
3.951	-1.67847	2.96021	112.579
3.952	-1.86157	2.31934	113.525
3.953	-2.01416	4.27246	113.647
3.954	-1.40381	5.49316	111.816
3.955	-0.946045	4.18091	109.833
3.956	-1.58691	3.11279	109.955
3.957	-1.89209	3.93677	111.542
3.958	-1.95313	4.27246	111.755
3.959	-1.31226	3.41797	111.877
3.96	-2.13623	3.14331	111.908
3.961	-2.10571	3.20435	112.518
3.962	-1.89209	2.80762	112.457
3.963	-1.19019	3.35693	113.739
3.964	-1.43433	5.61523	115.54
3.965	-1.64795	5.43213	116.425
3.966	-1.95313	2.96021	114.441
3.967	-2.01416	2.62451	113.922
3.968	-1.58691	4.69971	113.586
3.969	-1.37329	4.82178	113.861
3.97	-1.52588	2.80762	113.251
3.971	-2.16675	2.68555	114.319
3.972	-2.13623	4.88281	113.831
3.973	-1.70898	5.00488	113.007
3.974	-1.37329	3.05176	111.359
3.975	-1.25122	3.17383	112.183
3.976	-1.25122	4.39453	113.525
3.977	-1.09863	4.57764	113.19
3.978	-1.86157	3.54004	112.793
3.979	-1.70898	2.89917	113.678
3.98	-2.0752	3.32642	113.373
3.981	-1.67847	3.41797	113.953
3.982	-1.09863	4.39453	115.814
3.983	-0.976563	6.50024	118.927
3.984	-1.43433	4.73022	118.469
3.985	-1.37329	2.44141	116.76
3.986	-1.19019	3.26538	115.692
3.987	-1.37329	5.40161	115.234
3.988	-1.64795	3.63159	115.387
3.989	-2.13623	1.83105	115.692
3.99	-2.28882	3.44849	116.73
3.991	-1.31226	6.073	115.143
3.992	-0.793457	4.94385	113.068
3.993	-1.2207	2.83813	112.091
3.994	-1.64795	3.60107	114.044
3.995	-2.0752	4.69971	115.173
3.996	-2.13623	4.08936	115.448
3.997	-2.0752	3.11279	114.868
3.998	-2.28882	2.86865	115.967
3.999	-1.70898	3.08228	115.387
4	-0.732422	3.38745	115.387
4.001	-0.701904	5.24902	117.706
4.002	-1.64795	7.35474	120.056
4.003	-2.44141	4.3335	119.781
4.004	-2.19727	1.7395	118.225
4.005	-1.58691	3.32642	117.645
4.006	-1.06812	5.27954	117.737
4.007	-1.40381	3.90625	117.645
4.008	-1.89209	2.59399	118.103
4.009	-2.13623	3.96729	118.195
4.01	-1.52588	5.79834	117.004
4.011	-1.40381	4.85229	115.021
4.012	-1.77002	3.20435	114.136
4.013	-1.95313	3.60107	115.662
4.014	-1.7395	4.85229	117.035
4.015	-1.67847	5.0354	116.669
4.016	-1.46484	3.93677	116.76
4.017	-1.89209	2.92969	117.493
4.018	-2.28882	2.92969	117.584
4.019	-1.7395	3.20435	118.683
4.02	-1.12915	5.95093	120.911
4.021	-1.40381	7.44629	122.864
4.022	-1.95313	4.48608	122.131
4.023	-2.0752	2.62451	120.392
4.024	-1.80054	4.30298	119.354
4.025	-1.7395	5.37109	119.751
4.026	-1.70898	3.35693	119.598
4.027	-2.19727	2.41089	120.667
4.028	-1.89209	4.66919	120.575
4.029	-1.25122	6.13403	119.232
4.03	-1.25122	4.66919	116.699
4.031	-1.28174	3.8147	116.882
4.032	-1.77002	4.36401	117.95
4.033	-1.70898	4.85229	118.988
4.034	-1.5564	4.11987	118.866
4.035	-1.64795	3.57056	119.293
4.036	-1.95313	3.54004	119.598
4.037	-1.31226	2.92969	119.629
4.038	-0.579834	3.63159	121.307
4.039	-0.640869	7.17163	124.268
4.04	-1.34277	7.04956	125
4.041	-1.61743	3.57056	123.688
4.042	-2.34985	2.7771	122.528
4.043	-1.70898	4.60815	121.918
4.044	-1.46484	5.06592	121.979
4.045	-1.61743	3.32642	121.826
4.046	-1.89209	3.32642	123.016
4.047	-2.19727	5.40161	122.345
4.048	-1.06812	5.82886	120.667
4.049	-1.31226	4.21143	118.927
4.05	-1.61743	3.69263	119.415
4.051	-1.86157	4.39453	120.728
4.052	-1.61743	4.63867	121.49
4.053	-1.49536	4.11987	121.216
4.054	-1.58691	3.8147	121.704
4.055	-2.10571	3.14331	121.429
4.056	-1.80054	2.80762	121.857
4.057	-1.40381	4.69971	123.718
4.058	-1.46484	7.59888	127.106
4.059	-1.92261	6.19507	127.228
4.06	-1.86157	2.74658	125.549
4.061	-1.49536	3.54004	124.542
4.062	-1.09863	5.40161	123.718
4.063	-1.49536	4.63867	124.023
4.064	-1.98364	2.7771	124.329
4.065	-2.50244	3.60107	125.519
4.066	-1.7395	5.67627	124.329
4.067	-1.0376	5.58472	122.253
4.068	-1.19019	4.3335	120.88
4.069	-1.64795	4.39453	121.368
4.07	-1.52588	4.63867	122.772
4.071	-1.70898	4.66919	123.383
4.072	-2.10571	4.24194	123.505
4.073	-1.92261	3.57056	124.207
4.074	-1.92261	2.59399	123.688
4.075	-1.2207	3.26538	124.42
4.076	-0.488281	5.88989	126.923
4.077	-0.854492	7.99561	129.395
4.078	-2.28882	5.43213	128.296
4.079	-2.41089	2.59399	127.045
4.08	-1.89209	3.54004	125.977
4.081	-1.61743	5.43213	126.038
4.082	-1.86157	3.9978	125.854
4.083	-1.98364	2.92969	126.709
4.084	-2.04468	4.3335	127.258
4.085	-1.5564	6.37817	125.427
4.086	-1.25122	5.24902	123.322
4.087	-1.7395	3.78418	122.681
4.088	-1.98364	3.96729	124.207
4.089	-2.01416	4.69971	125.488
4.09	-1.70898	4.39453	125.549
4.091	-1.89209	4.18091	125.275
4.092	-2.2583	3.54004	125.885
4.093	-2.01416	3.14331	125.336
4.094	-1.46484	3.20435	127.045
4.095	-1.31226	6.2561	129.517
4.096	-1.83105	6.83594	130.646
4.097	-2.50244	3.93677	129.089
4.098	-2.28882	2.92969	127.899
4.099	-2.01416	4.91333	127.136
4.1	-1.77002	5.61523	127.533
4.101	-2.04468	3.60107	127.35
4.102	-2.47192	3.11279	128.51
4.103	-2.56348	4.88281	128.052
4.104	-1.70898	5.61523	126.617
4.105	-1.61743	4.36401	125.031
4.106	-1.83105	4.08936	125.305
4.107	-1.98364	4.94385	126.892
4.108	-1.77002	5.31006	127.228
4.109	-1.86157	4.3335	126.831
4.11	-2.38037	3.75366	127.35
4.111	-2.62451	3.60107	127.686
4.112	-2.01416	3.479	127.899
4.113	-1.34277	4.3335	129.303
4.114	-1.19019	7.14111	131.714
4.115	-1.61743	6.92749	132.568
4.116	-2.2583	3.60107	130.493
4.117	-2.10571	3.05176	130.157
4.118	-2.31934	5.37109	129.333
4.119	-2.22778	5.12695	129.944
4.12	-2.2583	2.96021	129.272
4.121	-2.44141	3.60107	130.341
4.122	-2.19727	6.13403	129.608
4.123	-1.52588	6.13403	128.052
4.124	-1.25122	4.02832	126.282
4.125	-1.86157	3.96729	127.594
4.126	-2.41089	5.06592	128.876
4.127	-1.95313	4.91333	129.028
4.128	-2.38037	4.08936	128.754
4.129	-1.95313	4.15039	129.944
4.13	-2.22778	3.96729	129.364
4.131	-1.46484	3.84521	129.669
4.132	-0.823975	5.09644	131.653
4.133	-1.46484	7.87354	134.399
4.134	-2.0752	6.22559	134.521
4.135	-2.53296	2.59399	132.874
4.136	-2.04468	3.72314	131.836
4.137	-1.89209	6.16455	131.47
4.138	-2.2583	5.43213	131.287
4.139	-2.38037	3.05176	131.47
4.14	-2.92969	4.02832	132.507
4.141	-1.98364	6.34766	131.561
4.142	-1.46484	5.64575	129.395
4.143	-1.28174	3.96729	128.204
4.144	-1.70898	4.02832	129.578
4.145	-2.01416	5.67627	131.256
4.146	-1.77002	5.12695	130.798
4.147	-2.13623	4.27246	130.981
4.148	-2.2583	4.02832	131.5
4.149	-2.59399	3.17383	131.531
4.15	-1.5564	3.20435	131.958
4.151	-1.40381	5.70679	134.003
4.152	-1.52588	8.30078	136.444
4.153	-1.80054	5.85938	135.345
4.154	-2.71606	3.02124	133.606
4.155	-2.34985	4.18091	133.24
4.156	-2.50244	5.98145	133.209
4.157	-2.10571	4.48608	133.24
4.158	-2.31934	3.14331	133.82
4.159	-2.56348	4.76074	134.338
4.16	-1.46484	6.5918	132.843
4.161	-1.64795	5.43213	130.798
4.162	-1.61743	4.30298	130.005
4.163	-2.41089	4.88281	131.775
4.164	-2.22778	5.12695	132.782
4.165	-2.22778	4.63867	132.538
4.166	-2.0752	4.3335	132.751
4.167	-2.10571	4.5166	133.514
4.168	-2.13623	3.75366	133.209
4.169	-1.0376	4.02832	134.308
4.17	-1.37329	6.92749	137.177
4.171	-1.70898	8.14819	139.526
4.172	-2.80762	4.97437	138.062
4.173	-2.31934	3.14331	136.993
4.174	-1.77002	5.00488	136.139
4.175	-1.98364	6.22559	135.895
4.176	-1.70898	4.24194	135.559
4.177	-2.50244	3.69263	136.169
4.178	-2.22778	5.5542	136.841
4.179	-1.64795	6.74438	135.162
4.18	-1.09863	5.12695	133.148
4.181	-1.83105	4.45557	132.69
4.182	-2.04468	5.18799	134.46
4.183	-1.86157	5.5542	135.284
4.184	-1.77002	5.0354	135.04
4.185	-2.01416	4.66919	135.254
4.186	-2.65503	3.72314	135.864
4.187	-2.31934	3.2959	135.315
4.188	-1.52588	4.21143	137.238
4.189	-1.80054	7.69043	140.106
4.19	-1.49536	7.78198	141.266
4.191	-2.31934	4.42505	139.404
4.192	-1.95313	3.35693	138.458
4.193	-2.38037	5.61523	137.268
4.194	-2.13623	5.49316	137.848
4.195	-2.28882	3.41797	137.512
4.196	-2.68555	3.72314	139.221
4.197	-2.41089	5.88989	138.641
4.198	-1.28174	6.53076	136.566
4.199	-1.19019	5.18799	134.338
4.2	-1.77002	4.76074	135.162
4.201	-2.44141	5.21851	136.841
4.202	-2.04468	5.0354	137.115
4.203	-2.31934	4.63867	137.329
4.204	-2.38037	4.5166	137.634
4.205	-2.28882	3.90625	137.787
4.206	-1.67847	3.78418	137.909
4.207	-1.2207	5.61523	140.442
4.208	-1.2207	8.78906	143.036
4.209	-2.2583	6.98853	142.822
4.21	-2.68555	3.479	141.174
4.211	-2.44141	4.02832	140.198
4.212	-1.92261	6.16455	139.771
4.213	-2.01416	5.46265	139.587
4.214	-1.7395	4.02832	140.198
4.215	-2.50244	4.88281	141.144
4.216	-2.2583	6.37817	139.893
4.217	-1.92261	5.7373	138.031
4.218	-2.01416	4.57764	136.963
4.219	-2.04468	4.94385	138.062
4.22	-2.13623	5.37109	139.343
4.221	-1.70898	5.24902	139.496
4.222	-2.16675	5.34058	139.404
4.223	-2.0752	4.5166	139.832
4.224	-2.28882	3.72314	139.648
4.225	-1.77002	3.8147	140.533
4.226	-1.34277	6.43921	143.341
4.227	-1.67847	8.27026	145.447
4.228	-2.34985	5.70679	144.073
4.229	-2.53296	3.50952	142.365
4.23	-2.0752	5.06592	141.632
4.231	-1.80054	6.40869	141.449
4.232	-2.22778	4.3335	141.937
4.233	-2.47192	3.41797	142.517
4.234	-2.86865	5.46265	142.548
4.235	-1.80054	6.7749	141.266
4.236	-1.40381	5.5542	139.008
4.237	-1.77002	4.54712	138.794
4.238	-2.0752	5.64575	140.32
4.239	-1.83105	5.70679	141.327
4.24	-2.28882	4.63867	141.113
4.241	-2.47192	4.3335	141.449
4.242	-2.31934	4.30298	142.303
4.243	-2.22778	3.72314	141.754
4.244	-1.52588	4.45557	142.303
4.245	-1.09863	7.56836	145.63
4.246	-1.49536	8.17871	146.149
4.247	-2.62451	4.3335	144.867
4.248	-2.34985	3.17383	143.555
4.249	-2.13623	5.5542	143.463
4.25	-2.22778	6.16455	143.341
4.251	-1.80054	3.72314	142.914
4.252	-2.47192	3.66211	144.226
4.253	-2.56348	6.34766	143.768
4.254	-1.80054	6.74438	142.303
4.255	-1.95313	4.66919	140.32
4.256	-2.13623	4.27246	141.052
4.257	-2.47192	5.70679	142.975
4.258	-2.28882	5.5542	142.975
4.259	-2.04468	4.88281	142.944
4.26	-2.34985	4.79126	143.433
4.261	-2.38037	4.85229	144.073
4.262	-2.34985	4.02832	143.677
4.263	-1.46484	4.39453	145.508
4.264	-1.61743	7.69043	147.797
4.265	-2.13623	7.41577	148.346
4.266	-2.47192	4.02832	146.149
4.267	-2.28882	4.11987	145.203
4.268	-1.98364	6.7749	144.897
4.269	-2.22778	6.34766	145.02
4.27	-2.41089	3.78418	144.958
4.271	-2.80762	4.24194	145.996
4.272	-2.59399	6.65283	145.63
4.273	-2.28882	6.19507	143.585
4.274	-1.58691	4.73022	142.303
4.275	-2.04468	5.15747	143.28
4.276	-2.44141	6.37817	144.684
4.277	-2.16675	5.61523	144.501
4.278	-2.56348	4.63867	144.409
4.279	-2.56348	4.48608	145.355
4.28	-2.53296	4.48608	145.386
4.281	-1.95313	4.05884	145.325
4.282	-1.37329	5.5542	147.278
4.283	-1.52588	8.17871	149.231
4.284	-2.13623	6.62231	148.773
4.285	-2.53296	3.69263	146.79
4.286	-2.19727	4.45557	146.515
4.287	-2.28882	6.56128	146.942
4.288	-2.22778	5.31006	146.484
4.289	-2.04468	3.66211	146.637
4.29	-2.34985	5.43213	147.369
4.291	-1.77002	7.2937	146.21
4.292	-1.5564	6.073	144.653
4.293	-1.86157	4.63867	143.768
4.294	-2.62451	5.31006	145.782
4.295	-2.31934	5.98145	146.301
4.296	-1.98364	5.09644	146.149
4.297	-2.38037	4.73022	146.271
4.298	-1.70898	5.34058	147.4
4.299	-2.22778	4.79126	146.973
4.3	-1.67847	4.27246	146.942
4.301	-1.70898	6.62231	150.146
4.302	-2.38037	8.48389	152.191
4.303	-2.96021	5.46265	150.665
4.304	-2.62451	3.26538	149.261
4.305	-2.10571	5.7373	148.926
4.306	-2.13623	7.23267	148.773
4.307	-2.28882	4.79126	148.01
4.308	-2.62451	3.66211	149.139
4.309	-3.11279	6.073	149.567
4.31	-1.70898	7.14111	148.376
4.311	-1.34277	5.76782	146.118
4.312	-1.70898	4.66919	146.088
4.313	-2.10571	5.88989	148.01
4.314	-2.19727	6.62231	147.919
4.315	-1.58691	5.46265	148.163
4.316	-2.56348	5.12695	148.193
4.317	-2.62451	4.85229	149.109
4.318	-2.47192	4.27246	148.529
4.319	-1.64795	4.91333	149.994
4.32	-1.52588	8.48389	152.863
4.321	-1.86157	9.06372	154.541
4.322	-2.53296	5.00488	152.557
4.323	-2.50244	3.8147	151.52
4.324	-1.95313	5.49316	151.001
4.325	-2.2583	6.34766	151.093
4.326	-2.34985	4.18091	150.787
4.327	-2.28882	4.21143	152.283
4.328	-2.50244	6.71387	151.306
4.329	-1.2207	7.35474	149.872
4.33	-1.37329	5.95093	147.247
4.331	-1.89209	5.00488	148.071
4.332	-2.34985	5.34058	150.116
4.333	-2.19727	5.70679	150.36
4.334	-2.01416	5.37109	150.696
4.335	-1.86157	5.31006	150.818
4.336	-2.38037	4.69971	150.787
4.337	-1.92261	4.27246	151.276
4.338	-1.2207	5.64575	152.618
4.339	-1.67847	8.75854	155.823
4.34	-2.19727	8.08716	156.036
4.341	-2.96021	4.63867	154.205
4.342	-2.44141	3.96729	153.687
4.343	-2.19727	6.43921	152.832
4.344	-2.38037	6.34766	152.954
4.345	-2.16675	4.45557	153.046
4.346	-2.74658	4.85229	154.663
4.347	-2.19727	6.89697	153.625
4.348	-1.64795	7.04956	151.367
4.349	-1.77002	5.58472	149.933
4.35	-1.77002	5.61523	150.726
4.351	-2.28882	5.95093	152.13
4.352	-1.83105	6.34766	152.344
4.353	-2.19727	5.92041	152.466
4.354	-2.44141	5.12695	153.015
4.355	-2.53296	4.27246	152.893
4.356	-2.34985	4.27246	153.656
4.357	-1.52588	6.43921	156.128
4.358	-1.98364	9.3689	158.569
4.359	-2.2583	7.53784	158.02
4.36	-2.62451	4.54712	155.975
4.361	-2.59399	5.43213	155.548
4.362	-1.89209	6.80542	154.633
4.363	-2.74658	5.61523	154.968
4.364	-2.80762	4.21143	155.548
4.365	-2.89917	5.34058	156.738
4.366	-2.01416	7.23267	155.365
4.367	-1.49536	6.83594	152.893
4.368	-1.92261	5.82886	152.13
4.369	-2.28882	5.76782	153.534
4.37	-2.28882	5.82886	154.48
4.371	-2.22778	5.49316	154.968
4.372	-2.34985	5.49316	154.633
4.373	-2.41089	5.0354	155.426
4.374	-2.31934	4.3335	155.121
4.375	-1.64795	4.88281	155.914
4.376	-1.52588	7.8125	158.936
4.377	-1.92261	9.18579	161.438
4.378	-2.74658	6.01196	160.004
4.379	-2.80762	3.84521	158.6
4.38	-2.2583	5.5542	157.532
4.381	-1.95313	7.1106	157.471
4.382	-2.22778	5.46265	157.074
4.383	-2.53296	4.3335	158.325
4.384	-2.7771	6.34766	159.058
4.385	-1.77002	7.72095	157.257
4.386	-1.46484	6.13403	154.907
4.387	-2.16675	5.12695	154.755
4.388	-2.0752	5.88989	156.952
4.389	-2.34985	6.22559	157.318
4.39	-1.86157	6.37817	157.745
4.391	-2.31934	5.82886	157.288
4.392	-2.31934	5.15747	158.417
4.393	-2.41089	4.21143	157.501
4.394	-1.83105	4.88281	159.119
4.395	-1.49536	8.27026	161.163
4.396	-1.80054	9.06372	162.75
4.397	-2.53296	5.79834	160.37
4.398	-2.65503	4.54712	159.79
4.399	-2.59399	6.40869	158.813
4.4	-1.98364	6.92749	159.332
4.401	-2.56348	4.42505	159.363
4.402	-2.74658	4.30298	160.919
4.403	-3.26538	6.86646	159.912
4.404	-2.10571	6.89697	158.539
4.405	-1.46484	6.10352	156.219
4.406	-1.98364	6.073	157.135
4.407	-2.2583	6.46973	158.173
4.408	-2.47192	6.13403	158.417
4.409	-2.62451	5.43213	158.722
4.41	-2.74658	5.24902	158.905
4.411	-2.71606	5.06592	159.637
4.412	-2.56348	4.45557	159.18
4.413	-1.89209	6.073	161.591
4.414	-1.67847	9.24683	163.788
4.415	-1.95313	7.99561	164.093
4.416	-2.71606	4.3335	161.865
4.417	-2.7771	4.82178	160.889
4.418	-2.28882	7.20215	160.858
4.419	-2.38037	6.40869	160.95
4.42	-2.2583	4.73022	160.95
4.421	-2.7771	5.7373	162.201
4.422	-2.56348	7.65991	161.102
4.423	-1.83105	7.01904	159.241
4.424	-2.0752	5.58472	157.898
4.425	-2.04468	5.95093	159.576
4.426	-2.41089	6.71387	160.858
4.427	-1.70898	6.43921	160.889
4.428	-2.13623	6.10352	160.309
4.429	-2.38037	6.073	161.102
4.43	-2.92969	5.15747	161.041
4.431	-2.19727	4.88281	161.011
4.432	-1.77002	6.37817	163.055
4.433	-2.19727	8.91113	165.588
4.434	-2.68555	7.2937	165.1
4.435	-2.65503	4.63867	163.635
4.436	-2.22778	5.64575	162.994
4.437	-2.16675	7.35474	162.628
4.438	-2.7771	6.19507	162.628
4.439	-2.7771	4.3335	163.025
4.44	-3.17383	5.70679	163.91
4.441	-2.38037	7.47681	162.811
4.442	-1.61743	6.98853	161.163
4.443	-1.61743	5.95093	160.187
4.444	-2.01416	6.43921	161.255
4.445	-2.10571	6.7749	162.384
4.446	-1.77002	6.04248	162.323
4.447	-2.7771	5.49316	162.476
4.448	-2.7771	5.58472	163.025
4.449	-2.80762	4.79126	162.933
4.45	-1.86157	4.94385	163.574
4.451	-1.67847	7.62939	165.71
4.452	-1.61743	9.18579	167.603
4.453	-3.02124	6.62231	166.26
4.454	-2.83813	4.3335	165.131
4.455	-2.62451	6.31714	164.795
4.456	-2.47192	7.23267	165.1
4.457	-2.16675	5.06592	164.581
4.458	-2.47192	4.69971	165.649
4.459	-2.89917	6.80542	165.741
4.46	-1.98364	7.96509	164.185
4.461	-1.46484	6.2561	162.476
4.462	-2.34985	5.7373	162.384
4.463	-2.38037	6.46973	164.154
4.464	-2.13623	6.56128	164.398
4.465	-1.95313	5.79834	164.49
4.466	-2.34985	6.22559	164.551
4.467	-2.53296	6.10352	165.344
4.468	-2.71606	5.18799	164.673
4.469	-2.04468	5.31006	166.168
4.47	-2.2583	8.08716	168.365
4.471	-2.22778	9.09424	170.044
4.472	-2.65503	6.22559	168.518
4.473	-2.34985	5.12695	167.542
4.474	-2.13623	7.32422	167.023
4.475	-2.10571	7.50732	166.626
4.476	-2.71606	5.09644	166.779
4.477	-2.92969	5.31006	167.664
4.478	-2.7771	7.01904	167.694
4.479	-2.19727	7.50732	166.534
4.48	-1.64795	6.22559	164.429
4.481	-2.19727	6.28662	165.07
4.482	-2.01416	7.1106	166.107
4.483	-2.0752	6.83594	166.077
4.484	-2.44141	6.16455	165.863
4.485	-2.74658	6.50024	166.443
4.486	-2.80762	5.21851	166.931
4.487	-2.34985	4.94385	166.779
4.488	-1.83105	6.37817	168.976
4.489	-1.7395	10.1624	172.424
4.49	-2.19727	9.06372	173.126
4.491	-2.71606	5.31006	171.143
4.492	-2.53296	5.0354	170.532
4.493	-2.41089	7.26318	169.373
4.494	-2.56348	6.68335	168.915
4.495	-2.68555	4.91333	169.25
4.496	-2.83813	5.88989	170.807
4.497	-2.31934	8.02612	169.739
4.498	-1.52588	8.11768	167.45
4.499	-1.77002	6.68335	165.68
4.5	-2.59399	6.2561	166.992
4.501	-2.62451	6.2561	168.396
4.502	-2.19727	6.31714	169.25
4.503	-2.28882	6.50024	169.281
4.504	-2.04468	6.10352	169.861
4.505	-2.41089	5.24902	169.342
4.506	-1.98364	4.82178	169.678
4.507	-2.01416	7.35474	172.302
4.508	-2.68555	10.3149	174.744
4.509	-3.02124	7.99561	174.438
4.51	-2.89917	4.73022	172.333
4.511	-2.28882	5.76782	171.722
4.512	-2.16675	7.65991	171.6
4.513	-2.65503	6.53076	171.265
4.514	-2.50244	4.88281	172.668
4.515	-3.2959	6.16455	173.37
4.516	-2.47192	7.90405	172.18
4.517	-1.92261	7.14111	169.434
4.518	-2.10571	6.04248	168.854
4.519	-2.16675	6.80542	170.38
4.52	-2.16675	7.1106	171.143
4.521	-1.83105	6.7749	171.387
4.522	-2.71606	6.31714	170.99
4.523	-3.08228	6.01196	172.302
4.524	-2.92969	4.85229	172.058
4.525	-2.04468	5.06592	172.913
4.526	-1.64795	8.27026	176.3
4.527	-1.98364	10.437	178.345
4.528	-2.74658	7.17163	176.117
4.529	-2.96021	4.66919	174.042
4.53	-2.56348	6.65283	173.584
4.531	-2.68555	7.75146	173.584
4.532	-2.68555	5.40161	173.645
4.533	-2.62451	5.06592	175.079
4.534	-2.86865	7.38525	175.323
4.535	-1.80054	8.69751	173.218
4.536	-1.61743	7.01904	170.837
4.537	-2.16675	6.31714	171.143
4.538	-2.53296	6.62231	173.309
4.539	-2.59399	6.7749	173.798
4.54	-2.01416	6.50024	173.37
4.541	-2.74658	6.5918	173.523
4.542	-2.86865	5.95093	173.859
4.543	-2.22778	5.37109	173.431
4.544	-1.83105	6.28662	175.446
4.545	-1.89209	9.46045	177.795
4.546	-2.38037	8.88062	178.528
4.547	-3.23486	5.43213	176.27
4.548	-3.02124	5.15747	175.507
4.549	-2.2583	7.84302	175.568
4.55	-2.10571	7.53784	175.079
4.551	-2.31934	5.37109	175.446
4.552	-2.74658	6.10352	176.636
4.553	-2.80762	7.90405	175.873
4.554	-2.44141	7.72095	174.133
4.555	-1.80054	6.31714	172.791
4.556	-2.44141	6.62231	174.225
4.557	-2.47192	7.78198	175.079
4.558	-2.16675	7.17163	174.866
4.559	-2.59399	6.62231	174.469
4.56	-2.50244	6.7749	175.232
4.561	-3.14331	5.92041	175.995
4.562	-2.65503	5.31006	175.598
4.563	-2.34985	6.56128	177.155
4.564	-2.16675	9.27734	179.962
4.565	-2.47192	8.66699	179.474
4.566	-2.89917	5.95093	178.009
4.567	-2.71606	5.98145	176.514
4.568	-2.71606	7.53784	176.575
4.569	-2.99072	7.14111	176.544
4.57	-2.83813	5.49316	177.124
4.571	-2.96021	5.82886	178.101
4.572	-2.53296	7.93457	177.246
4.573	-1.58691	8.05664	175.69
4.574	-2.10571	6.89697	174.377
4.575	-2.19727	6.68335	175.323
4.576	-2.44141	6.86646	176.697
4.577	-2.50244	6.89697	176.544
4.578	-2.50244	6.71387	176.361
4.579	-2.65503	6.31714	177.124
4.58	-2.65503	5.76782	177.002
4.581	-2.0752	5.61523	177.399
4.582	-1.70898	7.47681	178.772
4.583	-2.16675	9.82666	181.061
4.584	-2.89917	7.72095	180.359
4.585	-2.96021	4.82178	178.436
4.586	-2.47192	6.34766	178.284
4.587	-2.19727	8.14819	178.802
4.588	-2.28882	6.5918	178.284
4.589	-2.44141	5.40161	178.65
4.59	-2.74658	7.01904	179.596
4.591	-2.16675	8.27026	178.253
4.592	-1.89209	6.83594	176.483
4.593	-1.98364	6.19507	176.27
4.594	-1.92261	6.86646	178.284
4.595	-2.28882	7.23267	178.406
4.596	-1.95313	6.65283	177.704
4.597	-2.38037	6.83594	177.612
4.598	-2.62451	6.7749	178.802
4.599	-2.68555	5.67627	178.314
4.6	-2.59399	5.7373	179.138
4.601	-2.2583	8.5144	182.434
4.602	-2.62451	9.73511	184.174
4.603	-2.92969	6.40869	182.343
4.604	-2.71606	5.31006	180.573
4.605	-2.38037	7.87354	180.695
4.606	-2.50244	8.08716	180.389
4.607	-2.89917	5.61523	180.756
4.608	-3.41797	5.46265	181.732
4.609	-2.74658	7.96509	181.793
4.61	-1.92261	8.36182	179.749
4.611	-1.64795	6.95801	178.223
4.612	-2.34985	6.7749	178.467
4.613	-2.86865	7.26318	180.206
4.614	-2.44141	7.35474	180.023
4.615	-2.38037	6.74438	179.993
4.616	-2.7771	6.46973	180.389
4.617	-2.68555	5.7373	180.847
4.618	-2.74658	5.49316	180.695
4.619	-2.34985	6.83594	181.946
4.62	-2.22778	10.1318	184.662
4.621	-2.56348	9.552	185.425
4.622	-3.2959	6.01196	183.563
4.623	-2.83813	5.5542	183.044
4.624	-2.65503	7.59888	182.465
4.625	-2.44141	7.2937	183.014
4.626	-2.71606	5.88989	182.831
4.627	-2.83813	6.28662	184.174
4.628	-2.96021	8.30078	182.617
4.629	-1.95313	8.17871	181.213
4.63	-2.28882	7.08008	179.596
4.631	-2.47192	6.89697	180.573
4.632	-2.68555	7.01904	182.068
4.633	-2.10571	7.20215	181.976
4.634	-2.56348	7.20215	181.854
4.635	-2.59399	6.98853	182.434
4.636	-2.89917	5.76782	182.343
4.637	-2.89917	5.43213	183.167
4.638	-2.38037	7.20215	184.814
4.639	-2.44141	10.1318	187.805
4.64	-2.80762	9.0332	187.653
4.641	-2.74658	6.16455	185.699
4.642	-2.7771	6.68335	184.937
4.643	-2.22778	8.42285	184.906
4.644	-2.86865	7.26318	185.425
4.645	-2.99072	5.64575	185.333
4.646	-3.2959	6.50024	186.92
4.647	-2.7771	8.14819	185.638
4.648	-2.01416	8.3313	183.624
4.649	-1.92261	6.86646	182.678
4.65	-2.65503	7.62939	183.289
4.651	-2.68555	7.72095	184.631
4.652	-2.53296	7.35474	184.143
4.653	-2.92969	6.65283	184.296
4.654	-2.99072	6.46973	185.12
4.655	-3.02124	5.85938	185.272
4.656	-2.34985	5.82886	185.822
4.657	-1.86157	8.08716	188.416
4.658	-2.68555	10.7422	190.796
4.659	-2.7771	8.57544	190.094
4.66	-3.17383	5.82886	187.836
4.661	-2.68555	6.43921	187.256
4.662	-2.50244	7.96509	187.744
4.663	-2.68555	6.74438	187.744
4.664	-2.71606	5.67627	188.324
4.665	-2.99072	7.38525	189.178
4.666	-2.2583	9.21631	187.347
4.667	-1.92261	7.96509	185.242
4.668	-1.86157	6.98853	184.631
4.669	-2.2583	7.47681	186.31
4.67	-2.53296	7.53784	187.317
4.671	-2.0752	6.68335	186.646
4.672	-2.34985	6.92749	186.951
4.673	-2.62451	6.92749	187.5
4.674	-2.74658	6.01196	187.378
4.675	-2.31934	6.073	188.354
4.676	-2.19727	8.94165	191.65
4.677	-2.89917	10.6201	193.329
4.678	-3.14331	7.2937	191.62
4.679	-2.86865	5.64575	190.155
4.68	-2.47192	7.8125	189.514
4.681	-2.28882	8.66699	190.063
4.682	-2.59399	6.31714	189.636
4.683	-3.17383	5.67627	191.01
4.684	-3.50952	7.90405	191.132
4.685	-2.47192	8.60596	189.453
4.686	-1.80054	7.2937	187.103
4.687	-2.04468	7.20215	187.622
4.688	-2.31934	8.08716	188.873
4.689	-2.0752	7.78198	189.056
4.69	-2.59399	7.17163	188.812
4.691	-2.65503	7.23267	189.331
4.692	-3.14331	6.22559	190.063
4.693	-2.68555	5.58472	190.063
4.694	-2.01416	6.71387	191.65
4.695	-2.0752	9.97925	194.397
4.696	-2.10571	10.2234	194.092
4.697	-2.71606	6.80542	192.23
4.698	-2.62451	6.13403	190.857
4.699	-3.17383	8.3313	191.406
4.7	-2.65503	7.78198	191.742
4.701	-2.89917	5.92041	191.925
4.702	-2.59399	6.46973	193.237
4.703	-2.47192	8.78906	191.986
4.704	-2.0752	8.91113	190.277
4.705	-1.83105	7.08008	188.629
4.706	-2.71606	7.26318	190.155
4.707	-2.62451	7.87354	191.162
4.708	-2.34985	7.44629	190.979
4.709	-2.53296	7.01904	190.552
4.71	-2.62451	7.04956	191.04
4.711	-3.14331	6.65283	191.925
4.712	-2.59399	6.34766	191.467
4.713	-2.19727	7.47681	193.97
4.714	-2.34985	10.3455	196.655
4.715	-2.65503	8.81958	196.014
4.716	-2.7771	5.95093	193.787
4.717	-2.44141	6.71387	193.268
4.718	-2.68555	8.72803	193.695
4.719	-2.47192	7.78198	193.39
4.72	-2.68555	5.88989	193.848
4.721	-3.02124	7.1106	194.885
4.722	-3.02124	8.97217	193.481
4.723	-2.28882	7.84302	191.956
4.724	-2.2583	7.26318	190.399
4.725	-2.28882	7.59888	192.688
4.726	-2.41089	8.27026	192.963
4.727	-2.10571	7.26318	192.535
4.728	-2.62451	7.20215	192.261
4.729	-3.11279	7.41577	193.268
4.73	-3.14331	6.40869	193.359
4.731	-2.56348	6.10352	194
4.732	-2.47192	8.45337	196.503
4.733	-2.22778	10.8032	199.097
4.734	-2.71606	8.23975	197.479
4.735	-2.53296	5.92041	195.221
4.736	-2.71606	7.50732	195.374
4.737	-2.89917	8.75854	195.343
4.738	-3.02124	6.5918	195.679
4.739	-3.20435	5.85938	196.106
4.74	-3.20435	8.08716	196.899
4.741	-2.0752	9.27734	194.855
4.742	-1.64795	7.99561	193.268
4.743	-2.10571	7.32422	192.963
4.744	-2.44141	8.23975	194.611
4.745	-2.47192	7.69043	195.16
4.746	-2.31934	7.1106	194.55
4.747	-2.7771	7.26318	195.007
4.748	-2.68555	7.04956	195.465
4.749	-2.62451	6.50024	195.526
4.75	-2.16675	6.71387	196.198
4.751	-2.10571	9.42993	198.944
4.752	-2.96021	10.4675	200.439
4.753	-3.20435	7.2937	198.7
4.754	-3.32642	6.073	197.571
4.755	-2.86865	8.17871	197.51
4.756	-2.80762	8.69751	197.845
4.757	-2.53296	6.71387	197.388
4.758	-2.68555	6.50024	198.334
4.759	-3.2959	8.72803	198.303
4.76	-2.38037	8.72803	196.594
4.761	-2.22778	7.38525	195.099
4.762	-2.38037	7.17163	195.648
4.763	-2.22778	7.96509	196.808
4.764	-2.2583	7.96509	197.083
4.765	-2.0752	7.50732	196.381
4.766	-3.02124	7.41577	196.899
4.767	-2.83813	6.86646	197.571
4.768	-2.74658	5.98145	197.662
4.769	-2.56348	6.89697	198.792
4.77	-2.50244	10.1929	202.118
4.771	-2.53296	10.5896	203.461
4.772	-2.65503	7.44629	201.111
4.773	-2.65503	6.68335	199.951
4.774	-2.62451	8.5144	199.86
4.775	-2.74658	8.3313	199.89
4.776	-2.92969	6.22559	200.073
4.777	-3.05176	6.71387	201.172
4.778	-2.96021	9.00269	200.897
4.779	-1.77002	9.46045	198.242
4.78	-1.58691	7.93457	196.93
4.781	-2.50244	7.84302	197.449
4.782	-2.74658	8.17871	199.036
4.783	-2.50244	7.65991	199.158
4.784	-2.74658	7.47681	198.792
4.785	-3.17383	7.59888	199.738
4.786	-3.14331	6.5918	200.073
4.787	-2.56348	6.2561	200.165
4.788	-2.04468	8.23975	202.301
4.789	-2.01416	11.2	204.498
4.79	-2.68555	9.52148	203.979
4.791	-3.14331	6.71387	201.965
4.792	-2.7771	6.92749	201.721
4.793	-3.17383	8.81958	201.813
4.794	-2.62451	7.72095	201.721
4.795	-2.56348	6.46973	202.24
4.796	-2.80762	7.75146	203.461
4.797	-2.53296	9.24683	201.996
4.798	-2.22778	8.23975	200.195
4.799	-2.56348	7.72095	199.158
4.8	-2.56348	7.96509	200.684
4.801	-2.41089	8.27026	201.111
4.802	-2.16675	7.96509	200.867
4.803	-2.59399	7.96509	200.623
4.804	-2.7771	7.53784	201.569
4.805	-2.96021	6.83594	201.874
4.806	-2.68555	6.43921	202.576
4.807	-2.34985	8.57544	205.597
4.808	-2.2583	10.7727	207.611
4.809	-2.99072	8.91113	206.665
4.81	-2.74658	6.80542	204.681
4.811	-2.47192	8.14819	204.132
4.812	-2.59399	9.09424	204.254
4.813	-2.56348	7.20215	204.193
4.814	-3.11279	6.43921	205.231
4.815	-3.2959	8.14819	205.933
4.816	-2.19727	9.33838	204.346
4.817	-1.86157	8.42285	202.271
4.818	-1.77002	7.99561	202.179
4.819	-2.34985	8.57544	203.003
4.82	-2.62451	8.3313	203.674
4.821	-2.65503	7.69043	203.4
4.822	-2.80762	7.72095	203.674
4.823	-2.92969	7.20215	204.62
4.824	-2.68555	6.56128	204.62
4.825	-2.04468	7.17163	205.597
4.826	-1.83105	10.3149	208.466
4.827	-2.10571	11.3831	210.052
4.828	-2.89917	8.02612	208.038
4.829	-2.89917	6.62231	206.757
4.83	-2.68555	8.02612	206.36
4.831	-2.74658	8.69751	207.062
4.832	-2.2583	7.1106	207.001
4.833	-2.68555	7.14111	208.099
4.834	-2.62451	9.12476	207.55
4.835	-2.28882	9.67407	205.444
4.836	-1.98364	8.05664	204.041
4.837	-2.47192	7.65991	204.193
4.838	-2.59399	8.3313	206.207
4.839	-2.50244	8.27026	205.902
4.84	-2.34985	7.96509	205.627
4.841	-2.99072	7.99561	206.024
4.842	-2.92969	7.35474	206.696
4.843	-2.99072	6.62231	206.665
4.844	-2.34985	7.41577	207.977
4.845	-2.68555	10.0098	210.571
4.846	-2.71606	10.376	210.999
4.847	-2.74658	7.50732	208.282
4.848	-2.31934	6.92749	207.855
4.849	-2.89917	9.58252	207.886
4.85	-2.80762	8.94165	208.435
4.851	-2.80762	6.56128	208.191
4.852	-3.05176	7.1106	209.351
4.853	-3.38745	9.27734	209.137
4.854	-2.47192	9.52148	207.214
4.855	-1.83105	7.47681	205.872
4.856	-2.34985	8.27026	206.97
4.857	-2.34985	9.39941	207.611
4.858	-2.44141	8.30078	207.001
4.859	-2.96021	7.59888	206.848
4.86	-3.38745	7.69043	208.221
4.861	-3.32642	7.35474	208.649
4.862	-2.68555	6.83594	208.649
4.863	-2.10571	8.39233	211.426
4.864	-2.34985	11.6882	214.05
4.865	-2.62451	10.0403	212.921
4.866	-2.53296	6.31714	210.175
4.867	-2.80762	7.44629	209.625
4.868	-2.86865	9.8877	210.571
4.869	-2.89917	7.90405	210.205
4.87	-2.59399	6.50024	210.602
4.871	-2.96021	8.54492	211.365
4.872	-2.31934	10.4675	209.839
4.873	-2.13623	8.63647	207.642
4.874	-2.31934	7.32422	207.275
4.875	-2.62451	8.27026	209.198
4.876	-2.62451	8.57544	210.266
4.877	-2.28882	7.96509	209.503
4.878	-2.65503	7.72095	209.229
4.879	-2.80762	7.93457	210.022
4.88	-2.99072	7.35474	209.808
4.881	-2.62451	7.14111	210.266
4.882	-2.59399	9.552	212.158
4.883	-2.83813	10.437	213.715
4.884	-3.41797	7.93457	211.884
4.885	-3.05176	6.68335	210.815
4.886	-2.62451	8.69751	211.548
4.887	-2.74658	9.33838	211.67
4.888	-2.68555	7.20215	211.548
4.889	-2.80762	7.26318	211.853
4.89	-2.68555	8.69751	212.616
4.891	-2.80762	9.09424	210.999
4.892	-2.41089	7.87354	209.686
4.893	-2.62451	8.08716	210.083
4.894	-2.38037	9.46045	211.182
4.895	-2.31934	8.69751	210.419
4.896	-2.44141	7.8125	210.022
4.897	-3.14331	8.17871	210.724
4.898	-3.41797	7.72095	212.067
4.899	-3.05176	6.53076	211.212
4.9	-2.74658	7.50732	212.677
4.901	-2.50244	10.6506	215.881
4.902	-2.71606	10.5591	216.278
4.903	-3.23486	7.90405	214.142
4.904	-2.7771	7.20215	213.44
4.905	-3.11279	9.27734	213.501
4.906	-2.96021	8.69751	213.348
4.907	-2.7771	6.71387	213.348
4.908	-2.92969	7.59888	214.508
4.909	-2.74658	9.91821	214.172
4.91	-1.98364	9.64355	211.731
4.911	-1.95313	8.30078	210.663
4.912	-2.7771	8.3313	211.365
4.913	-2.74658	8.91113	212.86
4.914	-2.96021	8.23975	212.433
4.915	-2.56348	8.05664	212.433
4.916	-2.62451	8.05664	213.318
4.917	-2.74658	7.69043	213.043
4.918	-2.22778	7.20215	213.409
4.919	-3.08228	8.66699	214.63
4.92	-2.68555	11.2915	218.201
4.921	-2.99072	10.6506	218.475
4.922	-3.08228	7.38525	216.431
4.923	-2.74658	7.26318	215.942
4.924	-2.65503	9.73511	216.034
4.925	-2.62451	8.66699	215.79
4.926	-2.80762	7.20215	215.729
4.927	-2.99072	8.11768	217.102
4.928	-3.2959	9.91821	215.973
4.929	-2.38037	9.39941	213.928
4.93	-2.19727	8.23975	212.769
4.931	-2.56348	8.42285	214.05
4.932	-2.59399	9.12476	214.905
4.933	-2.2583	8.78906	214.447
4.934	-2.28882	8.45337	214.508
4.935	-3.08228	8.17871	215.393
4.936	-2.96021	6.89697	216.064
4.937	-2.68555	6.83594	216.064
4.938	-2.34985	8.94165	218.597
4.939	-2.31934	11.9019	221.039
4.94	-2.68555	10.6201	220.856
4.941	-2.80762	7.50732	218.201
4.942	-2.68555	8.14819	217.926
4.943	-3.02124	9.67407	218.201
4.944	-2.92969	8.11768	218.506
4.945	-2.74658	6.86646	219.147
4.946	-2.86865	8.27026	220.337
4.947	-2.31934	10.1929	218.628
4.948	-1.86157	9.61304	216.4
4.949	-2.04468	8.54492	215.302
4.95	-2.41089	8.94165	216.766
4.951	-2.65503	8.97217	217.255
4.952	-2.22778	8.48389	216.919
4.953	-2.83813	8.3313	217.377
4.954	-3.08228	8.08716	218.597
4.955	-2.80762	7.26318	218.597
4.956	-2.38037	7.50732	219.452
4.957	-2.10571	10.0098	221.771
4.958	-2.47192	12.1155	224.243
4.959	-3.72314	9.82666	222.443
4.96	-3.32642	7.14111	221.1
4.961	-2.86865	8.66699	220.795
4.962	-2.41089	9.70459	220.825
4.963	-2.38037	8.27026	220.947
4.964	-2.62451	7.65991	221.863
4.965	-2.96021	9.33838	221.863
4.966	-2.44141	9.97925	220.062
4.967	-2.13623	9.00269	218.14
4.968	-2.31934	8.39233	217.926
4.969	-2.56348	8.88062	219.269
4.97	-2.19727	9.00269	219.391
4.971	-2.34985	8.75854	218.994
4.972	-2.89917	8.81958	219.147
4.973	-2.83813	7.99561	220.215
4.974	-3.11279	6.92749	220.459
4.975	-2.80762	7.72095	221.741
4.976	-2.56348	10.6201	225.342
4.977	-2.62451	11.8103	226.532
4.978	-2.89917	8.94165	224.64
4.979	-2.68555	7.69043	223.053
4.98	-2.59399	9.39941	222.9
4.981	-2.68555	9.39941	223.083
4.982	-2.62451	7.44629	223.389
4.983	-3.20435	7.53784	224.457
4.984	-3.41797	9.3689	223.907
4.985	-2.41089	10.0708	221.893
4.986	-1.86157	9.12476	220.062
4.987	-2.41089	8.66699	220.52
4.988	-2.74658	9.27734	221.71
4.989	-2.80762	8.69751	221.588
4.99	-3.17383	8.14819	221.649
4.991	-3.479	8.60596	222.26
4.992	-3.35693	7.69043	223.236
4.993	-2.7771	6.95801	223.114
4.994	-2.19727	8.54492	224.579
4.995	-2.62451	11.8408	227.417
4.996	-2.53296	11.3831	227.112
4.997	-3.26538	7.75146	224.792
4.998	-3.05176	7.65991	224.457
4.999	-2.99072	9.82666	224.884
5	-2.86865	8.97217	225.189
5.001	-2.47192	7.2937	224.854
5.002	-3.26538	8.5144	226.379
5.003	-3.23486	10.498	225.037
5.004	-2.28882	9.64355	223.236
5.005	-2.2583	8.27026	222.076
5.006	-2.41089	9.06372	223.511
5.007	-2.65503	9.52148	224.06
5.008	-1.95313	8.42285	223.297
5.009	-2.99072	8.69751	223.236
5.01	-3.11279	9.27734	224.335
5.011	-3.02124	7.93457	224.64
5.012	-2.74658	7.1106	225.098
5.013	-2.41089	9.12476	227.936
5.014	-2.83813	12.1765	231.049
5.015	-2.59399	9.73511	229.797
5.016	-2.89917	7.2937	226.898
5.017	-2.50244	9.15527	227.203
5.018	-2.89917	10.7727	226.807
5.019	-3.38745	8.54492	227.02
5.02	-2.92969	7.14111	227.081
5.021	-3.44849	9.24683	228.851
5.022	-2.53296	10.6506	226.624
5.023	-2.0752	8.97217	224.67
5.024	-2.31934	8.78906	224.03
5.025	-2.28882	9.97925	226.044
5.026	-2.62451	9.61304	225.769
5.027	-2.41089	8.5144	225.128
5.028	-3.479	8.91113	225.647
5.029	-3.35693	8.30078	226.99
5.03	-3.11279	7.32422	226.41
5.031	-2.74658	7.8125	227.264
5.032	-2.19727	10.7422	229.919
5.033	-2.59399	12.2375	231.567
5.034	-3.14331	9.24683	229.706
5.035	-3.20435	7.62939	228.149
5.036	-2.92969	9.39941	228.943
5.037	-3.2959	9.73511	228.851
5.038	-2.83813	7.72095	229.034
5.039	-2.83813	7.90405	229.675
5.04	-3.05176	10.2844	229.675
5.041	-2.31934	10.7117	227.478
5.042	-2.10571	9.06372	225.952
5.043	-2.53296	8.78906	226.349
5.044	-2.92969	9.64355	227.966
5.045	-2.31934	9.0332	227.631
5.046	-2.65503	8.57544	227.386
5.047	-2.99072	9.0332	228.058
5.048	-3.17383	8.78906	229.004
5.049	-2.80762	7.69043	228.455
5.05	-2.31934	8.23975	229.675
5.051	-2.56348	11.1084	232.3
5.052	-2.59399	11.7493	234.497
5.053	-3.60107	8.94165	232.391
5.054	-2.65503	7.84302	231.323
5.055	-2.34985	9.76563	231.14
5.056	-2.16675	10.4065	231.171
5.057	-2.50244	8.11768	230.927
5.058	-3.05176	7.93457	232.239
5.059	-3.08228	9.79614	232.025
5.06	-2.19727	10.376	230.164
5.061	-1.83105	9.18579	228.394
5.062	-2.16675	9.15527	228.699
5.063	-2.28882	10.0098	229.645
5.064	-2.19727	9.18579	229.614
5.065	-2.74658	8.91113	229.553
5.066	-2.80762	8.78906	230.377
5.067	-3.32642	8.11768	231.201
5.068	-2.80762	7.50732	231.262
5.069	-2.19727	8.57544	232.788
5.07	-2.13623	11.8103	235.626
5.071	-1.89209	11.5356	235.565
5.072	-2.68555	8.63647	233.276
5.073	-2.86865	8.30078	232.941
5.074	-3.05176	10.2234	232.91
5.075	-2.89917	9.15527	233.643
5.076	-2.62451	7.35474	233.551
5.077	-2.96021	8.69751	234.497
5.078	-2.47192	10.6812	233.551
5.079	-1.89209	10.1318	231.415
5.08	-2.01416	8.94165	230.255
5.081	-2.71606	9.30786	231.323
5.082	-2.59399	9.552	232.086
5.083	-2.56348	9.00269	231.567
5.084	-2.92969	9.0332	231.781
5.085	-2.7771	9.09424	232.544
5.086	-3.2959	8.3313	232.849
5.087	-2.53296	7.96509	232.971
5.088	-2.56348	9.85718	236.237
5.089	-2.71606	12.4207	238.892
5.09	-3.02124	10.8948	238.8
5.091	-2.92969	8.17871	236.725
5.092	-2.62451	8.78906	236.176
5.093	-2.50244	10.376	235.748
5.094	-2.34985	9.27734	235.626
5.095	-2.83813	8.05664	236.053
5.096	-3.11279	9.33838	236.938
5.097	-2.34985	10.6506	235.229
5.098	-1.95313	9.8877	233.215
5.099	-2.04468	9.06372	232.391
5.1	-2.31934	9.61304	234.039
5.101	-2.80762	9.8877	234.131
5.102	-2.13623	9.552	234.131
5.103	-3.11279	9.09424	233.887
5.104	-3.02124	8.60596	235.321
5.105	-3.57056	7.65991	235.168
5.106	-2.7771	7.96509	236.328
5.107	-2.65503	10.7117	238.983
5.108	-2.56348	13.031	241.76
5.109	-3.17383	10.7117	239.929
5.11	-3.05176	8.27026	238.19
5.111	-2.80762	9.06372	237.335
5.112	-2.62451	10.0708	238.525
5.113	-2.7771	8.39233	238.19
5.114	-2.96021	7.90405	239.441
5.115	-2.96021	9.76563	239.471
5.116	-2.0752	11.2	237.091
5.117	-1.77002	10.437	234.924
5.118	-2.01416	9.52148	234.375
5.119	-2.28882	9.30786	236.298
5.12	-2.96021	9.82666	236.389
5.121	-2.65503	9.0332	236.572
5.122	-3.05176	9.09424	236.969
5.123	-3.08228	8.60596	237.946
5.124	-3.08228	7.96509	238.159
5.125	-2.50244	8.69751	239.624
5.126	-2.47192	11.5051	242.432
5.127	-2.92969	12.6038	244.049
5.128	-3.11279	9.52148	241.333
5.129	-3.05176	8.14819	240.051
5.13	-2.80762	9.91821	239.96
5.131	-2.62451	10.3149	240.814
5.132	-2.7771	8.78906	240.845
5.133	-2.96021	8.48389	241.699
5.134	-3.17383	10.1318	241.241
5.135	-2.41089	10.8032	239.197
5.136	-2.13623	9.46045	237.488
5.137	-2.2583	9.24683	238.098
5.138	-2.31934	9.79614	239.319
5.139	-2.41089	10.1318	238.922
5.14	-2.44141	9.73511	238.251
5.141	-2.99072	9.27734	239.136
5.142	-3.8147	8.60596	240.112
5.143	-3.02124	7.99561	240.814
5.144	-2.65503	9.09424	242.401
5.145	-2.50244	12.085	245.575
5.146	-2.2583	11.9019	244.965
5.147	-2.53296	9.00269	242.493
5.148	-2.62451	8.72803	241.638
5.149	-2.71606	10.6812	242.218
5.15	-3.05176	9.73511	242.188
5.151	-2.53296	7.84302	242.31
5.152	-2.86865	8.78906	243.53
5.153	-2.80762	10.8948	242.218
5.154	-2.13623	10.376	240.265
5.155	-2.0752	9.15527	239.014
5.156	-2.50244	10.2234	240.448
5.157	-2.50244	10.0098	240.967
5.158	-2.80762	9.27734	240.143
5.159	-3.11279	9.33838	240.753
5.16	-3.02124	9.3689	242.035
5.161	-3.11279	8.75854	242.188
5.162	-2.44141	8.02612	242.31
5.163	-2.47192	10.8643	245.514
5.164	-2.13623	12.8784	247.559
5.165	-2.71606	10.376	245.483
5.166	-2.83813	7.93457	243.195
5.167	-2.80762	9.73511	244.049
5.168	-2.96021	11.1084	243.958
5.169	-2.62451	8.81958	244.141
5.17	-2.65503	8.57544	244.171
5.171	-3.17383	10.8032	244.781
5.172	-2.50244	11.1694	242.432
5.173	-2.38037	9.12476	240.906
5.174	-2.47192	9.12476	241.089
5.175	-2.28882	10.437	243.286
5.176	-2.22778	9.64355	242.218
5.177	-2.16675	9.0332	241.852
5.178	-2.96021	10.0403	242.371
5.179	-3.11279	9.3689	243.408
5.18	-2.80762	7.8125	243.164
5.181	-2.62451	8.5144	244.263
5.182	-2.44141	11.2915	246.918
5.183	-2.31934	11.9934	248.047
5.184	-2.83813	8.88062	246.094
5.185	-2.47192	8.78906	245.056
5.186	-2.44141	10.6812	245.514
5.187	-2.53296	10.1929	245.361
5.188	-2.53296	8.20923	245.056
5.189	-3.11279	8.63647	245.667
5.19	-3.20435	10.2844	245.575
5.191	-2.44141	10.3149	243.652
5.192	-1.7395	9.49097	242.767
5.193	-2.10571	10.2539	242.798
5.194	-2.56348	10.498	244.11
5.195	-2.34985	9.24683	243.164
5.196	-2.92969	9.58252	243.896
5.197	-3.26538	9.82666	244.568
5.198	-3.02124	9.0332	245.3
5.199	-2.38037	7.96509	245.392
5.2	-2.31934	9.8877	246.918
5.201	-2.2583	12.5427	249.695
5.202	-2.31934	12.1155	249.725
5.203	-2.96021	9.33838	248.047
5.204	-3.02124	9.15527	247.375
5.205	-2.74658	10.8032	247.833
5.206	-2.74658	10.0403	247.986
5.207	-2.19727	8.5144	247.467
5.208	-2.62451	9.73511	248.535
5.209	-2.92969	11.3831	247.406
5.21	-1.83105	10.8337	245.544
5.211	-1.98364	9.49097	244.476
5.212	-2.56348	10.1318	245.056
5.213	-2.56348	10.4065	246.307
5.214	-2.28882	9.73511	245.331
5.215	-2.41089	9.67407	245.3
5.216	-2.38037	10.0403	246.918
5.217	-2.56348	9.18579	246.735
5.218	-2.62451	8.42285	246.918
5.219	-2.44141	10.1624	250.092
5.22	-2.47192	13.0615	253.387
5.221	-2.74658	11.4746	253.052
5.222	-2.31934	8.5144	250.488
5.223	-2.34985	9.58252	250.092
5.224	-2.22778	11.2915	249.725
5.225	-2.38037	10.0098	249.786
5.226	-2.31934	8.30078	250.061
5.227	-2.86865	9.85718	250.916
5.228	-2.56348	11.2915	248.993
5.229	-1.5564	10.8948	247.131
5.23	-1.7395	9.61304	246.277
5.231	-2.2583	10.1929	247.345
5.232	-2.47192	10.5896	247.925
5.233	-2.22778	9.82666	247.498
5.234	-2.99072	9.67407	247.711
5.235	-3.32642	9.30786	249.084
5.236	-3.17383	8.23975	249.451
5.237	-2.41089	8.5144	250.244
5.238	-1.7395	10.8032	252.472
5.239	-2.13623	13.3057	254.15
5.24	-2.68555	11.4746	253.357
5.241	-3.11279	8.88062	251.343
5.242	-2.68555	9.73511	251.343
5.243	-2.71606	10.6812	251.892
5.244	-2.34985	9.33838	251.923
5.245	-2.50244	8.36182	252.319
5.246	-2.71606	10.376	252.716
5.247	-2.28882	11.4441	250.977
5.248	-2.2583	10.5896	248.749
5.249	-2.44141	9.64355	248.199
5.25	-2.71606	10.2234	249.939
5.251	-2.71606	10.1929	249.756
5.252	-2.44141	9.61304	249.695
5.253	-2.83813	10.1013	250.183
5.254	-2.86865	9.85718	251.465
5.255	-3.23486	8.63647	251.77
5.256	-2.04468	8.63647	252.655
5.257	-2.65503	11.5356	255.829
5.258	-2.47192	13.2141	257.721
5.259	-3.26538	10.4065	255.707
5.26	-2.80762	8.69751	254.242
5.261	-2.2583	10.5896	254.12
5.262	-2.53296	11.1694	254.395
5.263	-2.56348	9.27734	253.754
5.264	-2.83813	9.0332	255.157
5.265	-3.08228	10.6201	255.127
5.266	-2.19727	11.0474	253.174
5.267	-1.80054	9.97925	251.099
5.268	-2.38037	10.1929	251.343
5.269	-2.28882	10.9253	252.625
5.27	-2.22778	10.4675	252.35
5.271	-2.50244	10.0403	251.892
5.272	-2.99072	10.1624	252.96
5.273	-3.41797	9.33838	253.723
5.274	-3.08228	8.42285	254.181
5.275	-2.41089	9.49097	255.615
5.276	-1.98364	13.0005	259.735
5.277	-2.04468	13.3972	259.979
5.278	-2.86865	9.64355	257.263
5.279	-2.56348	9.24683	256.561
5.28	-2.74658	11.2915	256.531
5.281	-2.86865	10.376	256.744
5.282	-2.62451	8.30078	256.5
5.283	-2.96021	9.67407	257.782
5.284	-2.47192	11.7798	256.714
5.285	-2.01416	11.3831	254.303
5.286	-1.70898	10.2234	252.594
5.287	-2.62451	10.6506	253.51
5.288	-2.62451	10.6201	255.127
5.289	-3.02124	9.67407	254.272
5.29	-2.80762	9.76563	254.883
5.291	-3.08228	10.1013	256.134
5.292	-2.99072	9.18579	256.561
5.293	-2.7771	8.5144	256.104
5.294	-2.2583	10.4065	258.698
5.295	-2.34985	13.0615	261.2
5.296	-2.86865	11.8103	260.315
5.297	-2.92969	8.97217	258.057
5.298	-2.86865	9.61304	258.514
5.299	-2.99072	11.2	258.545
5.3	-2.62451	10.2234	258.636
5.301	-2.53296	9.09424	258.423
5.302	-2.96021	10.498	259.552
5.303	-3.11279	11.4441	258.179
5.304	-2.34985	10.3149	256.195
5.305	-2.13623	9.58252	255.341
5.306	-2.2583	10.8032	257.019
5.307	-2.19727	11.1389	256.958
5.308	-2.31934	10.5286	256.256
5.309	-2.83813	10.4065	256.775
5.31	-3.11279	10.437	258.179
5.311	-3.20435	8.91113	258.514
5.312	-2.50244	8.91113	259.46
5.313	-1.98364	11.2	261.719
5.314	-1.98364	13.6719	264.771
5.315	-2.56348	11.6577	262.451
5.316	-2.0752	9.00269	260.406
5.317	-2.44141	10.8337	260.132
5.318	-2.34985	11.8408	260.498
5.319	-2.99072	9.58252	260.223
5.32	-2.44141	8.75854	260.864
5.321	-2.16675	10.5896	261.658
5.322	-2.13623	12.085	259.552
5.323	-1.28174	10.7117	257.416
5.324	-2.34985	10.4065	257.355
5.325	-2.13623	11.0168	259.155
5.326	-2.38037	10.6201	258.85
5.327	-2.50244	10.0403	258.179
5.328	-2.71606	10.376	259.369
5.329	-2.62451	10.2844	260.529
5.33	-2.62451	8.81958	260.345
5.331	-2.10571	9.85718	261.353
5.332	-1.80054	12.6648	264.526
5.333	-2.13623	13.5803	266.052
5.334	-2.83813	10.2844	263.58
5.335	-2.71606	9.00269	262.329
5.336	-2.22778	11.5051	263.123
5.337	-2.41089	11.261	262.512
5.338	-2.44141	9.24683	262.604
5.339	-2.47192	9.79614	263.214
5.34	-3.02124	11.9324	263.062
5.341	-2.38037	11.5967	261.017
5.342	-1.83105	10.0708	258.972
5.343	-2.41089	10.3455	260.04
5.344	-2.44141	11.0168	261.353
5.345	-2.2583	10.6812	260.59
5.346	-2.2583	10.437	260.498
5.347	-2.92969	10.8337	261.719
5.348	-2.86865	9.73511	262.604
5.349	-3.11279	8.97217	262.634
5.35	-2.22778	9.82666	264.13
5.351	-2.19727	12.7869	266.876
5.352	-2.34985	13.2141	267.548
5.353	-2.47192	10.2539	265.259
5.354	-2.22778	10.0403	264.404
5.355	-1.7395	11.5662	264.557
5.356	-2.44141	10.9558	264.343
5.357	-2.38037	8.97217	264.343
5.358	-3.17383	9.61304	265.472
5.359	-3.02124	11.6577	264.587
5.36	-1.95313	11.4136	262.665
5.361	-2.16675	10.5591	260.803
5.362	-2.0752	11.261	261.841
5.363	-2.38037	11.261	262.726
5.364	-2.0752	10.376	262.238
5.365	-3.05176	10.0708	262.573
5.366	-3.26538	10.6201	264.343
5.367	-2.86865	9.61304	264.557
5.368	-2.16675	8.91113	265.106
5.369	-1.61743	10.9253	266.968
5.37	-2.01416	13.9465	270.02
5.371	-2.16675	12.9395	269.806
5.372	-2.50244	9.94873	267.792
5.373	-2.83813	10.2844	267.334
5.374	-2.38037	11.5967	267.395
5.375	-2.41089	10.7727	267.242
5.376	-2.13623	9.42993	267.548
5.377	-2.92969	10.7422	268.341
5.378	-2.44141	12.4207	266.754
5.379	-2.13623	11.5051	264.679
5.38	-1.7395	10.7422	263.489
5.381	-2.2583	11.2	264.526
5.382	-2.22778	11.1389	265.503
5.383	-1.77002	10.6506	264.984
5.384	-2.62451	10.8337	265.533
5.385	-2.44141	11.1084	266.937
5.386	-3.02124	9.70459	266.907
5.387	-2.59399	9.33838	267.67
5.388	-2.59399	11.7188	270.264
5.389	-2.22778	13.916	272.552
5.39	-2.41089	11.8713	271.332
5.391	-2.16675	9.82666	269.012
5.392	-2.41089	11.2	268.982
5.393	-2.53296	12.0544	268.921
5.394	-2.47192	10.376	268.829
5.395	-2.53296	9.33838	269.501
5.396	-2.99072	11.0168	270.111
5.397	-2.16675	11.9019	268.28
5.398	-1.89209	11.0168	266.357
5.399	-1.64795	10.8032	265.808
5.4	-1.95313	11.6882	267.212
5.401	-2.13623	11.4136	267.12
5.402	-2.13623	10.376	266.754
5.403	-2.99072	10.5896	267.883
5.404	-2.86865	10.1318	268.982
5.405	-2.53296	9.09424	269.562
5.406	-2.19727	9.67407	270.142
5.407	-1.58691	12.4512	273.621
5.408	-1.83105	13.7939	274.689
5.409	-2.31934	11.1694	272.858
5.41	-2.65503	9.58252	271.484
5.411	-2.22778	11.1694	271.79
5.412	-2.56348	11.3525	271.667
5.413	-2.04468	9.73511	271.576
5.414	-2.59399	9.85718	271.759
5.415	-2.44141	11.8103	271.881
5.416	-1.92261	12.3291	269.623
5.417	-1.80054	10.8643	268.005
5.418	-1.89209	10.8948	268.402
5.419	-2.38037	11.0779	269.684
5.42	-2.01416	10.9253	269.379
5.421	-1.92261	10.3455	269.684
5.422	-2.31934	11.261	270.508
5.423	-2.47192	10.3455	271.24
5.424	-2.04468	9.46045	271.515
5.425	-2.2583	10.2234	273.254
5.426	-1.86157	13.5193	276.733
5.427	-2.16675	13.4583	277.466
5.428	-2.22778	10.5591	274.445
5.429	-2.0752	10.1013	273.865
5.43	-2.01416	11.6272	274.017
5.431	-2.13623	11.5662	273.926
5.432	-1.89209	9.58252	273.743
5.433	-2.50244	9.94873	274.567
5.434	-2.22778	12.2375	274.078
5.435	-2.01416	11.9019	271.973
5.436	-1.31226	10.437	269.836
5.437	-1.83105	11.4746	271.423
5.438	-2.2583	12.2986	272.522
5.439	-1.92261	11.261	271.515
5.44	-2.16675	10.8032	272.095
5.441	-2.83813	11.0168	273.651
5.442	-3.11279	10.1013	274.414
5.443	-2.34985	9.33838	274.658
5.444	-1.34277	11.0474	276.947
5.445	-1.86157	14.3738	278.931
5.446	-1.86157	12.6038	277.496
5.447	-1.77002	10.0708	274.811
5.448	-2.38037	10.9863	275.543
5.449	-2.31934	12.0239	275.543
5.45	-2.38037	10.376	275.391
5.451	-2.04468	9.58252	275.909
5.452	-2.41089	11.5356	276.276
5.453	-2.19727	12.6953	274.902
5.454	-1.70898	11.5051	272.919
5.455	-2.13623	10.9863	272.339
5.456	-2.22778	12.085	274.109
5.457	-2.31934	11.2	273.712
5.458	-2.10571	10.5896	273.346
5.459	-2.41089	11.2305	274.414
5.46	-2.50244	11.261	275.635
5.461	-2.16675	10.0098	275.269
5.462	-1.83105	10.1929	276.52
5.463	-1.92261	13.031	280.548
5.464	-1.98364	14.1602	281.708
5.465	-2.44141	10.6812	279.358
5.466	-1.67847	9.70459	277.802
5.467	-2.0752	12.085	277.985
5.468	-2.16675	11.9019	277.649
5.469	-2.31934	9.85718	277.191
5.47	-2.65503	10.5591	277.74
5.471	-2.83813	12.6038	277.771
5.472	-2.16675	11.9934	275.635
5.473	-1.89209	10.6201	274.231
5.474	-2.04468	11.1389	275.208
5.475	-2.04468	11.8103	276.825
5.476	-2.0752	11.322	275.757
5.477	-2.19727	11.1389	276.031
5.478	-2.7771	11.322	276.947
5.479	-2.38037	10.1929	277.649
5.48	-2.28882	9.46045	277.74
5.481	-1.80054	10.7117	278.778
5.482	-1.95313	13.3057	281.219
5.483	-1.80054	13.3972	281.799
5.484	-2.04468	10.9863	279.572
5.485	-2.01416	10.5286	279.053
5.486	-2.2583	11.9629	279.114
5.487	-2.44141	11.4441	279.327
5.488	-1.98364	9.8877	278.87
5.489	-2.83813	10.5591	279.724
5.49	-2.0752	12.3291	279.175
5.491	-1.77002	12.2375	276.917
5.492	-1.64795	11.4746	276.215
5.493	-1.86157	11.9629	276.794
5.494	-2.31934	11.9324	278.107
5.495	-2.10571	10.8948	277.069
5.496	-2.62451	11.0474	277.618
5.497	-2.99072	11.6882	279.114
5.498	-2.47192	10.6506	279.51
5.499	-2.13623	10.1624	279.846
5.5	-1.58691	11.6272	281.403
5.501	-2.0752	14.0076	283.997
5.502	-1.92261	13.1226	283.203
5.503	-1.98364	10.4675	281.433
5.504	-2.2583	10.8643	281.097
5.505	-1.77002	12.5732	281.158
5.506	-2.19727	11.4441	280.975
5.507	-1.7395	10.3149	280.457
5.508	-2.53296	11.4746	281.464
5.509	-2.41089	12.7258	280.396
5.51	-1.70898	11.5356	278.595
5.511	-2.04468	10.8643	277.954
5.512	-1.7395	11.8408	279.236
5.513	-2.10571	11.8103	279.602
5.514	-1.5564	11.2915	279.022
5.515	-2.13623	11.4441	279.633
5.516	-2.53296	11.5356	280.701
5.517	-2.62451	10.1318	280.762
5.518	-2.19727	9.97925	281.158
5.519	-1.89209	11.8408	284.18
5.52	-1.98364	14.5569	287.292
5.521	-1.77002	12.5732	285.645
5.522	-1.64795	10.1013	283.6
5.523	-1.77002	11.4746	283.417
5.524	-2.04468	12.5122	282.684
5.525	-2.50244	10.5591	282.623
5.526	-2.22778	9.67407	283.02
5.527	-2.7771	11.6577	283.966
5.528	-2.10571	12.9395	282.074
5.529	-1.34277	11.8408	279.846
5.53	-1.61743	11.5356	279.755
5.531	-1.95313	12.0239	281.006
5.532	-2.34985	11.4441	281.555
5.533	-2.04468	10.9863	281.494
5.534	-2.80762	10.9863	282.379
5.535	-2.47192	10.6506	283.234
5.536	-2.22778	9.8877	283.63
5.537	-1.64795	10.2539	283.844
5.538	-1.52588	13.1836	286.682
5.539	-1.70898	14.8315	288.666
5.54	-2.34985	12.0544	287.506
5.541	-2.01416	9.94873	285.706
5.542	-1.92261	11.4441	285.767
5.543	-2.13623	12.1765	285.797
5.544	-2.0752	10.6506	285.614
5.545	-2.04468	10.3455	286.346
5.546	-2.53296	12.146	286.499
5.547	-1.95313	12.9089	284.393
5.548	-1.86157	11.7188	282.44
5.549	-2.10571	11.3525	282.379
5.55	-1.89209	11.9629	284.515
5.551	-2.31934	11.6882	284.271
5.552	-1.92261	11.3831	284.21
5.553	-2.92969	11.8103	285.126
5.554	-2.59399	11.2	286.133
5.555	-2.86865	9.76563	286.194
5.556	-1.92261	10.3455	287.598
5.557	-1.86157	13.4583	290.1
5.558	-2.0752	14.0686	291.382
5.559	-2.38037	11.8713	289.307
5.56	-2.34985	10.5896	287.445
5.561	-2.01416	12.146	287.506
5.562	-2.80762	12.146	287.354
5.563	-2.65503	10.2539	287.354
5.564	-3.05176	10.6506	288.574
5.565	-3.05176	11.9324	288.147
5.566	-2.04468	12.6953	286.224
5.567	-1.64795	11.9629	284.271
5.568	-1.70898	11.9019	284.698
5.569	-2.16675	12.5122	286.224
5.57	-2.10571	11.4746	285.889
5.571	-2.22778	11.0779	286.133
5.572	-2.92969	11.4746	287.445
5.573	-2.56348	10.5896	288.483
5.574	-2.13623	10.0708	288.727
5.575	-1.46484	11.4136	290.894
5.576	-1.46484	14.8621	294.159
5.577	-1.61743	14.7705	294.525
5.578	-2.13623	11.2	291.748
5.579	-1.92261	10.4675	291.077
5.58	-2.38037	12.6038	290.985
5.581	-2.16675	12.085	290.924
5.582	-1.95313	10.2844	290.771
5.583	-2.47192	11.5356	291.779
5.584	-2.2583	13.5803	290.558
5.585	-1.61743	12.8174	288.269
5.586	-1.2207	11.5662	287.079
5.587	-2.2583	12.1155	288.757
5.588	-1.70898	12.0544	289.795
5.589	-1.80054	11.4746	288.971
5.59	-1.77002	11.8103	290.1
5.591	-2.16675	11.8408	290.802
5.592	-2.44141	10.498	291.595
5.593	-1.89209	9.94873	291.809
5.594	-1.83105	12.3291	294.189
5.595	-1.80054	14.679	296.082
5.596	-1.83105	12.6038	294.037
5.597	-1.86157	10.6506	291.718
5.598	-1.58691	11.9934	292.419
5.599	-2.2583	12.8174	291.748
5.6	-2.04468	10.6201	291.992
5.601	-2.10571	10.0098	292.297
5.602	-2.80762	12.0239	292.999
5.603	-2.65503	12.3291	291.107
5.604	-1.89209	11.261	289.581
5.605	-2.13623	11.6577	289.368
5.606	-1.5564	12.8174	291.199
5.607	-2.13623	11.9019	290.314
5.608	-1.98364	11.3831	290.283
5.609	-2.86865	12.0239	291.565
5.61	-2.92969	11.2	292.603
5.611	-2.41089	10.0098	292.633
5.612	-1.7395	10.6812	294.373
5.613	-1.37329	13.3362	296.722
5.614	-1.67847	15.2893	298.065
5.615	-2.19727	12.2986	296.112
5.616	-1.92261	10.7117	294.586
5.617	-2.38037	12.3901	294.495
5.618	-2.22778	12.3901	294.769
5.619	-2.83813	10.7117	294.403
5.62	-2.22778	11.0474	295.319
5.621	-2.86865	12.8479	294.922
5.622	-1.89209	13.1531	293.182
5.623	-1.92261	12.0239	291.565
5.624	-2.19727	12.1155	291.87
5.625	-1.95313	12.5122	293.427
5.626	-2.28882	12.085	293.335
5.627	-2.0752	11.6882	293.549
5.628	-2.28882	12.1155	294.434
5.629	-2.44141	11.5662	295.227
5.63	-2.04468	10.7727	295.41
5.631	-1.95313	11.5356	296.204
5.632	-1.61743	13.9465	299.103
5.633	-2.16675	14.2517	300.262
5.634	-2.19727	11.8713	297.638
5.635	-1.92261	11.0779	296.844
5.636	-1.70898	12.6953	296.783
5.637	-1.83105	12.7869	296.539
5.638	-2.13623	10.8948	296.509
5.639	-2.83813	11.2	297.18
5.64	-2.89917	12.7869	296.692
5.641	-2.0752	12.8479	294.8
5.642	-1.28174	11.9324	293.64
5.643	-1.86157	12.2986	294.22
5.644	-1.40381	12.9089	295.41
5.645	-1.61743	12.1765	294.8
5.646	-2.13623	11.9324	294.983
5.647	-2.50244	11.9629	296.417
5.648	-2.65503	10.9558	297.058
5.649	-2.13623	10.5286	297.058
5.65	-1.64795	11.7798	298.706
5.651	-1.46484	14.4653	301.575
5.652	-1.64795	14.3738	301.178
5.653	-1.89209	11.9019	298.859
5.654	-2.22778	11.4746	298.401
5.655	-2.28882	12.7869	298.37
5.656	-2.10571	11.8713	298.492
5.657	-2.16675	10.7117	298.859
5.658	-2.28882	11.7493	299.286
5.659	-2.19727	13.6719	298.218
5.66	-1.37329	13.092	296.417
5.661	-1.58691	12.085	295.105
5.662	-1.7395	12.3901	296.814
5.663	-2.0752	12.3901	297.516
5.664	-1.98364	11.7798	296.967
5.665	-2.16675	11.9019	297.76
5.666	-2.22778	12.2681	298.92
5.667	-2.2583	11.322	299.408
5.668	-1.7395	10.7727	299.591
5.669	-1.25122	12.5427	301.178
5.67	-2.10571	15.0757	304.596
5.671	-1.7395	13.8855	303.833
5.672	-1.95313	11.1694	301.27
5.673	-1.7395	11.8103	301.636
5.674	-1.83105	13.5498	300.934
5.675	-1.86157	12.0239	300.995
5.676	-1.83105	10.8643	301.178
5.677	-2.56348	12.2681	302.032
5.678	-2.44141	13.6414	300.659
5.679	-1.58691	12.4817	298.828
5.68	-1.19019	12.0239	297.76
5.681	-1.40381	12.8479	299.744
5.682	-1.43433	12.3596	299.805
5.683	-1.25122	12.3596	299.347
5.684	-2.19727	12.1765	300.476
5.685	-1.92261	12.0544	301.483
5.686	-2.10571	10.6812	301.971
5.687	-1.52588	10.437	302.521
5.688	-1.09863	13.3057	305.298
5.689	-1.19019	15.4419	307.77
5.69	-1.49536	13.3667	305.969
5.691	-1.46484	11.4746	303.802
5.692	-1.46484	12.5732	303.497
5.693	-1.86157	13.1836	303.314
5.694	-2.0752	11.322	303.619
5.695	-2.31934	10.9558	304.413
5.696	-2.13623	12.9395	304.565
5.697	-1.43433	14.0686	302.704
5.698	-1.06812	13.0005	300.873
5.699	-1.37329	12.4817	300.446
5.7	-1.98364	13.1226	302.185
5.701	-1.7395	12.3596	302.338
5.702	-1.67847	12.0544	302.307
5.703	-1.83105	12.3291	303.314
5.704	-2.01416	11.8713	304.474
5.705	-1.86157	10.8948	304.382
5.706	-1.25122	11.8103	305.298
5.707	-1.2207	14.4958	308.685
5.708	-1.70898	15.564	309.845
5.709	-2.0752	12.6038	307.343
5.71	-1.92261	11.1389	306.305
5.711	-1.95313	12.8174	305.969
5.712	-1.95313	13.0615	305.878
5.713	-1.67847	11.5356	305.878
5.714	-1.83105	11.7798	306.732
5.715	-2.62451	13.3972	306.213
5.716	-1.67847	13.3362	304.23
5.717	-1.89209	12.3596	302.49
5.718	-1.92261	12.7258	303.467
5.719	-1.67847	13.1531	304.718
5.72	-1.40381	12.4207	304.199
5.721	-1.86157	12.5427	304.382
5.722	-2.13623	12.5122	305.634
5.723	-2.31934	11.322	306.549
5.724	-2.19727	10.498	306.61
5.725	-1.7395	11.8408	308.99
5.726	-1.58691	15.4114	312.653
5.727	-1.25122	14.8621	312.012
5.728	-1.58691	11.6272	309.113
5.729	-1.70898	11.9629	307.831
5.73	-2.22778	13.6719	307.709
5.731	-2.22778	12.3901	308.228
5.732	-1.80054	10.3149	308.228
5.733	-2.28882	11.6882	309.814
5.734	-2.34985	13.916	308.228
5.735	-1.25122	13.3057	305.969
5.736	-0.915527	12.1765	305.023
5.737	-1.83105	12.9395	306.702
5.738	-1.92261	13.0005	307.251
5.739	-1.86157	12.4207	307.129
5.74	-2.50244	12.2681	307.404
5.741	-2.0752	11.9934	309.052
5.742	-2.19727	11.1694	309.753
5.743	-1.64795	11.2	309.753
5.744	-0.823975	12.9395	311.34
5.745	-0.732422	15.2283	313.995
5.746	-1.43433	13.7024	312.012
5.747	-1.64795	11.0474	309.998
5.748	-1.98364	11.9934	310.028
5.749	-1.80054	13.3667	310.455
5.75	-2.16675	11.9629	310.394
5.751	-1.80054	11.2305	310.577
5.752	-2.2583	13.092	311.34
5.753	-2.10571	13.9465	309.784
5.754	-1.46484	12.5427	308.136
5.755	-1.70898	12.3596	307.861
5.756	-1.5564	13.0615	309.967
5.757	-1.80054	12.6343	309.296
5.758	-1.25122	12.5427	308.929
5.759	-2.31934	12.8784	310.333
5.76	-2.13623	12.6648	311.066
5.761	-2.28882	11.0779	311.401
5.762	-1.70898	11.3831	312.195
5.763	-1.34277	13.5498	314.362
5.764	-1.61743	15.0146	315.552
5.765	-1.61743	12.6953	312.958
5.766	-1.43433	11.6882	311.279
5.767	-1.58691	13.3972	311.554
5.768	-1.67847	13.6108	311.249
5.769	-2.10571	11.5356	311.401
5.77	-2.34985	11.5356	311.646
5.771	-2.19727	13.2446	312.317
5.772	-2.13623	13.4583	310.516
5.773	-0.946045	12.146	309.357
5.774	-1.37329	12.9089	309.387
5.775	-1.64795	13.7024	311.005
5.776	-1.43433	12.6038	310.028
5.777	-2.01416	12.1765	310.15
5.778	-2.41089	12.5427	311.737
5.779	-2.28882	12.085	312.256
5.78	-2.28882	11.4136	312.5
5.781	-1.37329	12.3596	313.354
5.782	-1.06812	14.7705	316.01
5.783	-1.31226	14.6179	315.582
5.784	-1.58691	11.7798	313.324
5.785	-1.86157	11.9324	313.11
5.786	-2.2583	13.6414	313.385
5.787	-2.19727	12.8174	312.958
5.788	-1.80054	11.5662	312.683
5.789	-2.13623	12.9089	313.995
5.79	-1.95313	14.0991	312.836
5.791	-1.25122	13.0005	311.279
5.792	-1.25122	12.4207	310.791
5.793	-1.83105	13.3972	312.408
5.794	-1.52588	12.8479	312.805
5.795	-1.25122	12.3291	312.347
5.796	-1.7395	13.0615	313.293
5.797	-1.67847	13.1531	314.117
5.798	-1.70898	11.6577	314.087
5.799	-1.46484	11.8103	314.392
5.8	-1.49536	13.1531	316.376
5.801	-1.49536	14.9231	318.939
5.802	-1.46484	14.5874	318.939
5.803	-1.52588	12.3291	317.444
5.804	-1.40381	12.5732	316.01
5.805	-1.64795	13.7329	315.857
5.806	-1.52588	12.9395	316.071
5.807	-1.61743	11.6882	315.948
5.808	-2.38037	12.4817	316.772
5.809	-1.64795	14.1296	315.613
5.81	-1.00708	13.5803	314.178
5.811	-1.00708	12.8784	313.019
5.812	-0.640869	13.4277	314.453
5.813	-1.2207	13.4583	315.308
5.814	-1.0376	13.0615	314.789
5.815	-1.40381	12.7869	315.552
5.816	-1.70898	12.5122	316.803
5.817	-1.40381	11.6272	317.169
5.818	-0.732422	11.5662	317.444
5.819	-0.0610352	13.5193	319.489
5.82	-0.305176	16.1438	321.93
5.821	-1.19019	14.5874	319.946
5.822	-0.793457	11.9324	317.871
5.823	-1.37329	12.7869	317.932
5.824	-1.31226	13.7634	318.451
5.825	-1.40381	12.3901	318.573
5.826	-0.854492	11.7798	319
5.827	-1.43433	13.3057	319.366
5.828	-1.00708	14.6484	317.688
5.829	-0.427246	13.6414	315.613
5.83	-0.88501	13.3362	315.643
5.831	-0.823975	13.6719	317.566
5.832	-1.06812	13.1836	317.261
5.833	-0.488281	12.8479	317.169
5.834	-1.31226	13.1531	318.298
5.835	-1.12915	12.97	319.305
5.836	-1.25122	11.6882	319.122
5.837	-0.701904	11.9934	319.946
5.838	-0.671387	14.6484	322.815
5.839	-0.854492	16.0828	324.707
5.84	-1.37329	13.6108	322.235
5.841	-1.31226	11.9629	320.557
5.842	-0.88501	13.6414	320.465
5.843	-1.40381	14.4348	320.099
5.844	-1.19019	12.3291	320.313
5.845	-1.52588	12.2681	321.167
5.846	-1.61743	13.6414	321.32
5.847	-1.12915	14.0686	319.214
5.848	-0.640869	13.1531	317.566
5.849	-0.88501	13.2446	317.78
5.85	-1.06812	14.0076	319.336
5.851	-0.793457	13.3057	318.695
5.852	-1.37329	12.9089	318.787
5.853	-1.70898	13.031	320.007
5.854	-2.04468	12.085	320.801
5.855	-1.52588	10.9863	320.801
5.856	-0.854492	12.1155	322.021
5.857	-0.671387	15.3503	325.043
5.858	-0.793457	15.8997	325.623
5.859	-1.49536	13.1226	322.784
5.86	-1.49536	12.085	321.838
5.861	-1.70898	13.6108	321.808
5.862	-1.86157	13.092	321.991
5.863	-1.19019	11.3525	322.296
5.864	-2.04468	12.3596	323.395
5.865	-1.61743	13.7939	322.51
5.866	-1.09863	14.1602	320.282
5.867	-0.701904	13.1226	319.305
5.868	-1.0376	13.2141	320.496
5.869	-1.49536	13.2446	321.442
5.87	-1.46484	12.4207	320.892
5.871	-2.01416	12.6953	321.32
5.872	-1.61743	12.7563	322.693
5.873	-1.86157	11.8713	323.09
5.874	-1.31226	11.7188	323.303
5.875	-1.09863	13.1531	325.317
5.876	-1.09863	16.0522	328.583
5.877	-1.25122	14.8621	328.033
5.878	-1.46484	12.146	325.531
5.879	-1.61743	12.3291	324.799
5.88	-1.83105	13.8245	324.982
5.881	-1.61743	12.9089	325.287
5.882	-1.49536	11.7188	325.5
5.883	-2.16675	12.97	326.324
5.884	-1.64795	14.2212	325.073
5.885	-1.37329	13.5193	323.12
5.886	-1.0376	12.7563	321.991
5.887	-1.19019	13.3667	323.73
5.888	-1.12915	13.5498	324.341
5.889	-0.518799	12.8479	323.975
5.89	-1.67847	13.031	324.402
5.891	-1.43433	12.7258	325.745
5.892	-1.92261	11.2915	326.202
5.893	-1.19019	11.322	326.813
5.894	-0.732422	13.4888	328.796
5.895	-0.610352	15.9912	330.994
5.896	-0.701904	14.2822	328.4
5.897	-0.854492	12.5122	326.813
5.898	-1.25122	13.1226	326.691
5.899	-1.89209	14.0076	327.057
5.9	-1.86157	12.146	327.454
5.901	-1.7395	11.7798	327.789
5.902	-1.89209	13.3362	328.979
5.903	-1.52588	14.4043	327.118
5.904	-0.793457	13.6108	325.195
5.905	-0.762939	13.7024	325.256
5.906	-0.915527	14.6179	326.569
5.907	-0.976563	13.4888	326.569
5.908	-1.09863	13.0615	326.172
5.909	-1.86157	13.3057	327.454
5.91	-1.49536	12.7563	328.583
5.911	-1.0376	11.8713	328.613
5.912	-0.762939	12.8784	329.102
5.913	-0.366211	15.0757	332.184
5.914	-0.854492	16.2964	333.344
5.915	-1.70898	13.9771	331.177
5.916	-1.43433	12.5122	329.559
5.917	-1.19019	14.0076	329.956
5.918	-1.37329	14.3433	329.895
5.919	-1.46484	12.97	329.895
5.92	-1.40381	13.0005	330.627
5.921	-1.77002	14.679	330.627
5.922	-1.06812	14.801	328.827
5.923	-0.640869	13.5193	327.545
5.924	-0.88501	13.5498	328.033
5.925	-0.701904	14.3127	329.651
5.926	-0.610352	13.7939	328.949
5.927	-0.854492	13.6414	328.827
5.928	-1.46484	14.0991	330.078
5.929	-1.67847	13.031	330.75
5.93	-1.09863	11.5662	330.627
5.931	-1.06812	13.0615	331.757
5.932	-0.640869	16.0522	334.808
5.933	-1.37329	16.2659	334.503
5.934	-0.701904	13.092	331.818
5.935	-0.732422	13.3057	331.543
5.936	-0.823975	14.9536	331.177
5.937	-1.2207	14.0076	331.482
5.938	-1.34277	12.085	331.39
5.939	-1.49536	13.3667	332.672
5.94	-1.67847	14.679	332.123
5.941	-0.213623	14.3738	330.231
5.942	-0.457764	13.7634	328.918
5.943	-0.213623	14.6484	330.75
5.944	-0.335693	14.4043	331.146
5.945	-0.732422	13.1531	330.414
5.946	-0.640869	13.5803	331.238
5.947	-1.19019	13.6108	332.153
5.948	-0.946045	12.146	333.038
5.949	-0.518799	12.2986	332.886
5.95	-0.335693	14.1907	334.595
5.951	-0.518799	17.0593	337.646
5.952	-0.518799	15.686	335.754
5.953	-0.732422	12.97	334.198
5.954	-0.671387	13.3972	334.015
5.955	-0.793457	14.5264	334.167
5.956	-0.701904	13.5498	334.137
5.957	-0.0305176	12.8784	334.564
5.958	-0.823975	14.4348	335.175
5.959	-0.701904	15.3503	334.076
5.96	-0.0915527	14.2517	332.214
5.961	-0.305176	13.7634	331.573
5.962	-0.0305176	14.4958	333.71
5.963	-0.579834	13.916	333.405
5.964	0.183105	13.4888	333.099
5.965	-0.732422	14.0686	333.862
5.966	-0.244141	13.8855	335.083
5.967	-0.915527	12.5122	334.717
5.968	-0.305176	12.8174	335.114
5.969	-0.274658	14.3127	337.097
5.97	-0.366211	16.6931	340.21
5.971	-0.213623	15.0452	338.959
5.972	-0.671387	13.3362	336.884
5.973	-0.274658	14.0076	336.548
5.974	-0.793457	15.0452	336.029
5.975	-0.549316	13.5193	336.365
5.976	-0.88501	12.4512	336.761
5.977	-0.88501	13.7634	337.738
5.978	-0.427246	14.8315	336.06
5.979	0.0610352	14.2212	334.351
5.98	0.213623	14.1296	333.557
5.981	-0.305176	14.4043	334.991
5.982	0.0305176	14.0381	335.083
5.983	-0.183105	13.3057	334.747
5.984	-0.854492	13.4888	335.785
5.985	-0.976563	13.1226	336.761
5.986	-0.823975	11.9629	336.884
5.987	-0.12207	12.5732	337.341
5.988	0.0305176	15.2588	340.271
5.989	0.0915527	16.8457	341.37
5.99	-1.25122	14.5569	339.447
5.991	-0.946045	13.031	338.043
5.992	-1.0376	14.1907	337.799
5.993	-1.0376	14.0991	338.257
5.994	-0.701904	12.8784	338.348
5.995	-0.88501	12.8174	339.203
5.996	-0.854492	14.7095	339.142
5.997	-0.488281	15.1672	337.402
5.998	-0.0915527	14.0991	335.51
5.999	-0.640869	14.0381	335.907
6	-1.12915	14.2517	337.433
6.001	-0.549316	13.6108	336.792
6.002	-0.701904	13.7024	337.189
6.003	-0.732422	14.1296	338.013
6.004	-0.732422	13.3362	338.501
6.005	-1.06812	12.4207	338.959
6.006	-0.335693	13.092	340.057
6.007	-0.488281	15.9607	343.292
6.008	-0.640869	16.3879	343.903
6.009	-1.00708	13.9465	341.736
6.01	-0.88501	13.1836	340.79
6.011	-0.579834	14.679	340.363
6.012	-1.25122	14.5264	340.79
6.013	-0.823975	12.97	340.912
6.014	-1.12915	13.3057	342.041
6.015	-1.5564	14.7705	341.461
6.016	-0.701904	14.801	339.813
6.017	-0.0915527	14.0991	338.287
6.018	-0.12207	14.4043	339.233
6.019	-0.183105	14.6484	340.027
6.02	-0.274658	14.1907	339.355
6.021	-0.701904	13.9465	340.21
6.022	-1.06812	13.6414	341.064
6.023	-0.976563	12.7258	341.675
6.024	-0.854492	12.5122	342.194
6.025	0	13.9465	344.482
6.026	-0.12207	17.0288	347.412
6.027	-0.457764	16.3574	346.619
6.028	-0.732422	13.4583	343.964
6.029	-0.88501	13.3972	343.658
6.03	-1.28174	14.8621	343.933
6.031	-1.19019	13.7634	343.933
6.032	-0.823975	12.4512	344.635
6.033	-1.25122	14.2212	345.245
6.034	-0.88501	15.8081	343.842
6.035	-0.12207	14.8621	341.705
6.036	0.12207	14.0991	341.217
6.037	-0.518799	14.679	342.743
6.038	-0.549316	14.1602	343.079
6.039	-0.305176	13.5193	342.346
6.04	-0.946045	14.0381	343.75
6.041	-0.946045	13.916	344.666
6.042	-0.762939	12.8174	344.482
6.043	-0.396729	13.092	345.001
6.044	-0.244141	15.0452	347.168
6.045	-0.183105	17.0593	348.633
6.046	-1.40381	14.6484	346.619
6.047	-0.366211	12.97	345.154
6.048	-0.671387	14.4043	345.306
6.049	-0.640869	15.0452	345.734
6.05	-0.671387	13.4888	345.459
6.051	-0.793457	13.1836	346.313
6.052	-0.915527	14.74	346.619
6.053	-0.732422	15.1062	345.154
6.054	-0.579834	14.1602	343.445
6.055	-0.12207	14.1602	343.933
6.056	-0.305176	15.0452	344.94
6.057	0.0915527	14.74	344.238
6.058	-0.183105	14.1602	343.964
6.059	-0.793457	14.4043	344.91
6.06	-1.2207	13.7634	346.1
6.061	-1.0376	12.6953	346.1
6.062	-0.0915527	13.2751	347.107
6.063	-0.457764	16.1743	350.586
6.064	-0.0915527	17.1204	351.135
6.065	-0.854492	14.4043	348.419
6.066	-0.640869	13.4888	346.893
6.067	-0.946045	15.2588	347.321
6.068	-1.09863	14.8926	347.687
6.069	-0.793457	12.97	347.443
6.07	-1.06812	13.7024	348.511
6.071	-0.88501	15.8691	348.358
6.072	0.0305176	15.8997	346.191
6.073	0.579834	14.7095	344.94
6.074	0.396729	14.8621	345.917
6.075	-0.244141	15.1672	347.504
6.076	0.183105	14.2517	346.161
6.077	-0.396729	14.0991	346.771
6.078	-0.488281	14.5264	348.206
6.079	-0.0915527	13.7024	348.145
6.08	0.0305176	13.3057	347.931
6.081	0.213623	14.679	349.091
6.082	0.152588	17.2119	351.776
6.083	-0.12207	16.571	351.166
6.084	-0.244141	13.5803	349.426
6.085	0.0305176	13.9465	349.182
6.086	0.0610352	15.3809	349.396
6.087	0.0305176	14.74	349.884
6.088	0	13.7024	349.731
6.089	-0.366211	14.4043	350.372
6.09	-0.610352	15.7166	349.579
6.091	0.366211	14.7705	347.992
6.092	0.366211	14.2822	347.534
6.093	0.427246	15.0452	348.785
6.094	0.305176	14.9231	349.121
6.095	0.427246	14.2517	348.175
6.096	-0.0305176	14.8926	348.969
6.097	-0.640869	14.4958	350.067
6.098	-0.274658	13.3057	350.281
6.099	-0.457764	13.0615	350.555
6.1	-0.0305176	14.7705	351.929
6.101	0.305176	17.0898	354.462
6.102	0.12207	15.625	352.875
6.103	0.488281	13.9465	350.861
6.104	-0.244141	14.7705	351.074
6.105	-0.366211	15.4724	351.166
6.106	-0.12207	13.8855	351.593
6.107	-0.366211	13.2141	351.776
6.108	-0.244141	14.8315	352.478
6.109	-0.366211	15.4419	351.257
6.11	0.88501	14.7705	349.915
6.111	0.183105	14.8926	349.182
6.112	0.701904	15.3198	350.952
6.113	0.305176	14.4958	350.067
6.114	0.457764	13.916	350.098
6.115	-0.366211	14.5569	350.891
6.116	-0.152588	14.0381	351.898
6.117	-0.427246	13.2141	351.563
6.118	0.335693	14.0991	352.142
6.119	0.274658	16.1133	354.95
6.12	0.335693	17.6086	357.452
6.121	-0.579834	15.5945	355.865
6.122	-0.0305176	13.4277	354.401
6.123	-0.12207	14.6179	353.851
6.124	-0.183105	15.3198	354.279
6.125	-0.305176	14.0381	353.943
6.126	-0.12207	13.9465	354.98
6.127	-0.396729	15.2588	354.828
6.128	0.12207	15.9302	353.18
6.129	0.457764	15.1978	351.257
6.13	0.427246	14.5264	351.532
6.131	0.366211	15.0757	353.027
6.132	0.640869	14.7705	352.905
6.133	0.457764	14.679	352.386
6.134	0.0610352	14.9536	353.729
6.135	-0.518799	14.2212	354.126
6.136	-0.152588	13.2751	354.156
6.137	0	13.6719	354.645
6.138	0.0915527	16.5405	358.276
6.139	-0.0915527	17.7307	359.07
6.14	-0.396729	15.4114	356.659
6.141	-0.183105	13.9465	355.499
6.142	-0.335693	15.7776	355.591
6.143	-0.244141	15.3809	356.567
6.144	-0.457764	13.6108	356.262
6.145	-0.549316	13.916	357.727
6.146	-0.488281	15.8691	357.178
6.147	0.152588	15.9302	355.286
6.148	0.915527	15.0452	353.638
6.149	0.244141	15.7471	354.187
6.15	0.488281	15.8081	355.255
6.151	0.183105	14.5874	354.37
6.152	0.0305176	14.4348	354.889
6.153	-0.366211	14.801	356.384
6.154	-0.366211	13.7634	356.934
6.155	0.0610352	13.3362	356.689
6.156	0.427246	14.8926	358.276
6.157	0.579834	17.8528	361.359
6.158	0.396729	17.5781	360.87
6.159	-0.457764	15.0757	358.643
6.16	-0.0915527	14.2517	358.459
6.161	-0.579834	15.3809	358.276
6.162	-0.0305176	14.8926	359.039
6.163	-0.0305176	13.7939	359.009
6.164	-0.0305176	14.9536	359.924
6.165	0	16.2354	358.826
6.166	0.0305176	15.564	356.873
6.167	0.88501	14.8926	355.713
6.168	0.305176	15.1367	357.269
6.169	0.457764	14.801	357.269
6.17	0.762939	14.5874	356.75
6.171	0.213623	15.0146	357.513
6.172	0.0610352	14.801	358.49
6.173	-0.244141	13.3667	358.826
6.174	0.213623	13.3667	359.161
6.175	0.396729	15.1672	361.664
6.176	0.366211	17.8833	364.685
6.177	0.488281	16.2354	363.922
6.178	0.457764	14.3738	362
6.179	0.549316	14.801	361.45
6.18	0.244141	15.9302	361.267
6.181	0.152588	14.801	361.725
6.182	0.0610352	13.916	362.213
6.183	-0.427246	15.1367	362.793
6.184	0.274658	16.0828	361.786
6.185	1.15967	15.6555	359.619
6.186	1.09863	15.7166	358.765
6.187	1.06812	15.9302	360.413
6.188	0.579834	15.4419	359.955
6.189	0.701904	15.1062	360.077
6.19	-0.12207	14.6179	360.657
6.191	0.0915527	14.4043	362.061
6.192	-0.12207	13.2751	362.396
6.193	0.518799	14.1296	362.946
6.194	0.854492	15.8386	365.021
6.195	1.00708	18.3411	366.486
6.196	0.183105	16.51	363.739
6.197	0.335693	14.6179	362.946
6.198	0.0915527	15.2893	362.885
6.199	-0.0915527	15.7776	363.77
6.2	0.152588	14.6179	363.831
6.201	0.0305176	14.4348	364.41
6.202	-0.0610352	16.0522	364.441
6.203	0.549316	16.449	363.19
6.204	0.549316	15.2893	360.992
6.205	0.762939	15.4724	361.664
6.206	0.427246	15.7776	363.159
6.207	0.640869	15.2588	362.274
6.208	0.549316	14.9231	362
6.209	0.0915527	15.4114	363.037
6.21	-0.213623	15.1978	363.586
6.211	0.12207	14.0991	363.647
6.212	0.457764	14.801	364.441
6.213	0.244141	16.9067	368.164
6.214	0.518799	17.7002	368.927
6.215	0	15.4419	366.516
6.216	-0.0305176	14.3738	365.417
6.217	0.0915527	16.3269	364.99
6.218	-0.0305176	16.2354	365.448
6.219	0.396729	14.3127	365.295
6.22	-0.0915527	14.679	365.997
6.221	-0.244141	16.2048	365.906
6.222	0.549316	16.3269	363.77
6.223	1.00708	15.0452	362.549
6.224	0.793457	15.5945	363.19
6.225	0.854492	16.0522	364.197
6.226	0.762939	15.4419	363.373
6.227	0.274658	15.1672	363.556
6.228	-0.0305176	14.9841	365.234
6.229	0.213623	14.0991	365.479
6.23	0.610352	14.1602	365.967
6.231	0.946045	15.8386	366.058
6.232	1.5564	17.0593	364.624
6.233	1.12915	16.5405	364.105
6.234	0.793457	16.8457	363.342
6.235	1.00708	17.2424	363.953
6.236	1.80054	17.0898	364.563
6.237	2.89917	16.7236	364.624
6.238	2.83813	17.3035	365.906
6.239	3.38745	18.6768	365.356
6.24	5.67627	19.3481	365.143
6.241	5.76782	18.7683	365.356
6.242	4.57764	19.3481	364.441
6.243	5.09644	19.2871	365.845
6.244	6.073	18.9209	365.54
6.245	6.86646	19.9585	364.624
6.246	6.43921	20.9351	366.882
6.247	6.80542	20.5994	365.631
6.248	8.97217	20.7214	367.34
6.249	10.9558	21.5454	370.056
6.25	10.2844	22.644	367.218
6.251	10.2844	22.5525	369.385
6.252	10.9253	21.5759	369.263
6.253	12.5122	22.3999	367.737
6.254	12.3291	23.6816	370.422
6.255	12.146	24.3835	367.523
6.256	13.7024	24.4751	367.34
6.257	14.7095	24.4751	369.507
6.258	14.2517	24.6887	366.73
6.259	14.5569	25.238	368.713
6.26	15.0146	25.3296	368.469
6.261	17.1509	25.7874	366.974
6.262	16.8152	26.1841	369.965
6.263	16.6626	26.3062	367.859
6.264	18.0664	26.6418	368.469
6.265	18.9209	26.825	370.361
6.266	18.0664	27.5269	367.371
6.267	18.3105	28.2898	370.117
6.268	19.5618	27.6489	369.415
6.269	21.4539	27.8015	367.31
6.27	21.6064	29.0527	370.789
6.271	21.0876	29.6631	368.073
6.272	22.8882	29.541	368.408
6.273	22.7966	29.4495	370.544
6.274	23.0408	29.9377	367.523
6.275	23.1323	30.5481	369.781
6.276	24.1394	30.5481	368.896
6.277	26.7334	30.8838	368.225
6.278	27.0691	31.311	370.85
6.279	25.8484	31.5247	367.554
6.28	26.6418	32.196	368.225
6.281	27.7405	32.3792	368.927
6.282	27.3743	32.4707	366.394
6.283	26.5503	32.7148	369.049
6.284	26.7944	32.196	368.256
6.285	29.4495	32.7759	368.042
6.286	30.9143	33.2031	370.514
6.287	30.365	33.6914	367.767
6.288	30.1514	33.9661	369.415
6.289	30.7617	33.905	369.476
6.29	31.4331	34.5459	367.249
6.291	31.0669	35.1868	370.575
6.292	30.5481	34.6985	368.408
6.293	32.6843	35.0342	368.225
6.294	33.9355	35.7971	370.483
6.295	34.4238	36.2854	367.432
6.296	34.5764	36.3464	369.171
6.297	34.79	35.9192	369.781
6.298	36.0718	36.5906	367.401
6.299	36.1633	37.1399	370.697
6.3	35.1563	37.0483	368.042
6.301	36.3159	37.8113	367.645
6.302	36.5295	38.1165	369.476
6.303	36.377	38.208	366.241
6.304	37.1094	38.3301	368.439
6.305	38.0859	37.9333	368.53
6.306	39.2456	38.2996	367.371
6.307	39.6729	38.7268	371.429
6.308	39.1541	39.0625	369.324
6.309	39.9475	39.6118	369.232
6.31	39.8865	40.1001	370.789
6.311	39.3982	40.2527	367.493
6.312	40.2527	40.3442	369.507
6.313	41.5649	40.1611	369.11
6.314	44.0063	40.5579	367.584
6.315	44.0674	41.5039	370.789
6.316	44.281	41.687	368.347
6.317	44.8608	41.8396	368.347
6.318	44.8303	41.9312	370.88
6.319	43.8843	41.9006	367.523
6.32	44.0369	42.6025	369.72
6.321	44.4946	42.3279	367.95
6.322	47.2107	42.7551	366.547
6.323	47.8821	43.7012	368.5
6.324	48.1873	44.0369	365.875
6.325	48.9197	44.342	366.913
6.326	48.645	43.6401	368.591
6.327	47.9736	43.7012	366.76
6.328	47.5769	43.7927	370.087
6.329	46.9666	43.8232	369.049
6.33	49.6826	44.4031	367.645
6.331	50.5066	45.5627	370.178
6.332	50.9033	45.6543	366.608
6.333	52.4597	45.4407	367.401
6.334	53.1616	45.2881	368.073
6.335	53.5278	46.0205	365.387
6.336	52.948	46.7529	368.622
6.337	52.5208	46.1731	367.004
6.338	53.3447	46.4172	366.302
6.339	53.4973	47.1802	368.988
6.34	53.0701	47.821	365.112
6.341	54.3213	48.0652	366.241
6.342	55.2673	47.6379	366.089
6.343	56.9763	47.6685	363.892
6.344	56.8542	48.8892	366.821
6.345	56.6406	48.6755	365.021
6.346	57.0068	49.3164	364.502
6.347	56.5796	49.4385	367.798
6.348	55.6641	49.2249	364.594
6.349	56.427	49.0112	366.852
6.35	56.366	49.2554	367.004
6.351	58.1665	49.9268	364.044
6.352	58.9294	50.7813	366.882
6.353	59.6924	50.2625	364.319
6.354	61.3708	50.415	364.136
6.355	61.4014	51.3306	366.516
6.356	61.0352	51.5747	362.701
6.357	60.3027	51.6968	364.899
6.358	59.8145	51.3916	365.112
6.359	60.5774	51.6357	363.007
6.36	61.4929	52.4597	366.119
6.361	62.1948	52.8564	363.525
6.362	64.5752	53.1921	363.342
6.363	65.4297	53.1311	364.746
6.364	65.9485	53.3142	361.938
6.365	65.094	53.9246	364.563
6.366	64.4836	53.5278	364.471
6.367	64.9109	53.5583	362.701
6.368	64.6362	54.1077	366.241
6.369	64.5447	53.833	363.403
6.37	66.5283	53.9856	364.319
6.371	67.9321	54.3518	365.631
6.372	68.573	55.0232	362.305
6.373	68.4204	55.4504	364.838
6.374	68.7866	54.4434	363.892
6.375	69.8853	54.657	362.61
6.376	69.3665	56.2439	366.028
6.377	68.4814	56.427	362.671
6.378	69.519	56.0303	363.342
6.379	70.2515	55.7556	364.258
6.38	71.5332	56.3049	361.206
6.381	72.0215	56.9153	364.502
6.382	72.4182	56.8848	362.701
6.383	74.4934	57.0679	361.786
6.384	74.6155	57.251	365.021
6.385	73.8525	57.312	361.725
6.386	73.6084	58.3801	362.915
6.387	74.0051	58.136	363.495
6.388	73.7	58.3496	360.565
6.389	74.2493	58.4106	363.922
6.39	74.7681	57.6172	361.938
6.391	76.4771	57.8918	361.45
6.392	77.1484	58.8074	364.38
6.393	77.179	58.9294	360.84
6.394	77.5757	59.6924	362.091
6.395	77.7588	59.3567	362.885
6.396	77.5452	59.3567	359.375
6.397	76.9043	59.906	362.579
6.398	77.2095	59.845	360.901
6.399	79.3762	59.7839	360.229
6.4	79.1321	60.5469	362.793
6.401	78.6133	61.0046	359.772
6.402	79.6509	61.0352	361.267
6.403	80.2307	60.73	361.877
6.404	82.0007	61.0352	359.436
6.405	82.1533	61.676	361.725
6.406	81.9397	61.4929	359.192
6.407	82.6721	61.7065	358.582
6.408	82.428	62.439	360.687
6.409	81.665	62.5305	357.33
6.41	82.0923	62.2559	359.192
6.411	81.0547	61.2793	358.978
6.412	81.9702	61.615	357.941
6.413	82.8247	62.8967	361.084
6.414	83.8318	62.8052	358.002
6.415	85.2051	63.0188	358.276
6.416	85.5103	62.8052	359.467
6.417	85.5103	63.4766	356.11
6.418	85.083	64.1174	358.337
6.419	84.8999	63.385	357.361
6.42	86.0901	63.385	355.743
6.421	86.7615	63.4766	359.711
6.422	87.0056	63.9038	356.628
6.423	88.9282	64.7888	357.239
6.424	90.1489	65.033	358.246
6.425	90.271	65.3687	354.553
6.426	89.9048	65.1245	357.086
6.427	89.4775	64.6057	355.835
6.428	90.1489	64.5447	354.279
6.429	89.4165	65.5823	357.33
6.43	88.7451	65.6738	353.882
6.431	90.1184	65.8875	355.286
6.432	91.156	65.3076	356.171
6.433	92.0715	66.0706	353.058
6.434	92.4072	66.864	355.865
6.435	92.6208	65.7043	354.187
6.436	93.5974	65.7349	353.546
6.437	93.5669	66.5283	356.445
6.438	92.5293	66.7114	353.577
6.439	93.2312	66.925	354.736
6.44	93.2922	66.7114	356.11
6.441	93.689	66.8335	353.058
6.442	94.3909	67.5964	356.079
6.443	94.9097	67.1387	353.882
6.444	97.0154	67.5964	353.302
6.445	97.229	68.1763	356.079
6.446	96.8018	67.8406	352.783
6.447	96.5881	68.2068	354.065
6.448	95.9473	67.7185	353.912
6.449	96.6492	67.9932	350.952
6.45	96.4355	68.6646	354.095
6.451	96.6187	68.0847	351.624
6.452	98.053	68.3289	351.166
6.453	98.6938	68.4509	353.668
6.454	98.2971	68.7866	349.915
6.455	98.6938	68.8171	352.448
6.456	97.9919	68.0237	352.783
6.457	98.2666	67.5354	350.098
6.458	98.5413	68.1458	353.851
6.459	98.2666	67.9016	350.891
6.46	99.884	68.3899	350.494
6.461	100.464	68.8171	352.509
6.462	100.677	68.6035	348.358
6.463	100.555	68.512	350.647
6.464	99.884	67.7795	349.579
6.465	100.8	67.8101	347.168
6.466	100.616	68.1458	350.464
6.467	100.861	67.7795	346.893
6.468	101.685	67.8101	346.924
6.469	101.99	67.7795	347.656
6.47	101.929	68.0847	343.719
6.471	101.563	68.1152	345.703
6.472	100.922	66.864	343.842
6.473	100.555	66.925	341.705
6.474	99.9756	66.864	344.513
6.475	99.3042	65.7959	341.37
6.476	100.159	65.6738	341.919
6.477	100.433	65.3687	343.292
6.478	100.525	64.8499	338.837
6.479	99.3347	64.1479	340.149
6.48	97.5037	61.4014	336.884
6.481	96.1914	60.0891	332.642
6.482	92.041	58.5327	331.268
6.483	88.4705	54.5654	323.059
6.484	86.2732	52.2461	320.892
6.485	86.8835	52.8259	321.869
6.486	86.2122	53.6804	317.261
6.487	86.2732	52.8259	318.298
6.488	84.9609	50.9949	316.895
6.489	84.8999	50.7507	317.2
6.49	85.0525	51.178	322.052
6.491	85.2051	51.0559	321.625
6.492	86.3647	50.7202	324.341
6.493	86.731	49.8962	326.447
6.494	87.2803	50.1099	324.768
6.495	87.8906	50.9033	328.522
6.496	87.9211	50.6287	326.813
6.497	89.3555	51.3306	324.707
6.498	89.447	52.3376	325.195
6.499	89.447	52.3682	320.068
6.5	89.8743	52.7039	321.472
6.501	90.3931	51.4221	322.266
6.502	91.2781	51.0864	319.977
6.503	91.1255	51.0864	324.677
6.504	91.156	49.9573	322.601
6.505	92.9871	49.6216	321.808
6.506	93.2007	49.8352	323.975
6.507	92.4683	49.9878	318.573
6.508	91.8579	50.9644	318.939
6.509	91.4001	49.6826	316.589
6.51	92.1326	48.7671	311.981
6.511	92.2546	48.645	314.484
6.512	92.1631	47.5769	311.401
6.513	93.8416	47.6685	312.378
6.514	93.7805	47.76	316.071
6.515	92.8955	48.2178	313.171
6.516	92.4988	47.821	315.674
6.517	92.1326	46.5393	314.819
6.518	92.4072	47.0581	312.042
6.519	92.6208	48.4009	314.484
6.52	92.6208	47.9736	310.547
6.521	93.8721	48.0652	309.937
6.522	94.2383	48.2788	311.89
6.523	94.3604	48.4924	308.411
6.524	94.2078	48.7061	311.707
6.525	94.0247	48.0957	312.378
6.526	94.2383	48.4924	311.401
6.527	93.6279	49.469	315.613
6.528	93.0481	49.6216	312.897
6.529	94.5435	49.9878	313.538
6.53	95.3064	50.5371	316.071
6.531	95.7031	50.9644	312.653
6.532	95.9473	51.1475	316.467
6.533	95.9167	50.5676	315.521
6.534	97.29	51.1169	313.934
6.535	96.4966	52.1545	317.383
6.536	95.6116	52.1545	314.27
6.537	96.3135	52.2156	315.155
6.538	96.4966	52.4292	316.467
6.539	96.5271	53.4973	312.897
6.54	96.3135	53.4668	316.071
6.541	97.0154	52.2766	315.033
6.542	99.7314	52.3987	314.362
6.543	100.403	53.6499	318.604
6.544	99.884	54.0466	315.155
6.545	100.311	54.4434	316.772
6.546	100.281	53.8635	317.566
6.547	100.555	54.5654	314.423
6.548	100.372	55.0232	317.413
6.549	99.9756	54.3823	314.484
6.55	102.051	54.4739	314.056
6.551	103.485	54.9011	317.139
6.552	103.912	55.1758	313.751
6.553	104.919	55.6641	315.887
6.554	105.225	55.4504	316.01
6.555	105.408	55.8167	313.049
6.556	104.309	56.7017	316.254
6.557	103.699	55.9387	313.843
6.558	104.401	55.8472	312.744
6.559	104.309	56.0913	315.704
6.56	105.194	55.9998	312.988
6.561	106.445	56.3965	315.216
6.562	106.842	56.3049	316.132
6.563	106.75	56.7627	313.385
6.564	106.995	57.8308	316.681
6.565	107.33	56.6711	314.392
6.566	107.758	56.6711	314.453
6.567	107.452	57.5562	317.322
6.568	107.178	57.9224	313.171
6.569	107.666	57.6172	315.125
6.57	107.788	57.1594	316.071
6.571	108.673	57.9834	313.354
6.572	108.246	58.8379	317.108
6.573	107.788	58.2581	314.697
6.574	109.406	58.1055	314.301
6.575	109.467	58.136	316.437
6.576	109.65	58.6853	312.317
6.577	110.077	59.1431	314.575
6.578	109.558	58.4412	313.751
6.579	109.985	58.8074	311.89
6.58	109.161	59.3262	315.735
6.581	108.276	58.8989	313.324
6.582	109.711	59.2346	314.728
6.583	110.382	59.6924	316.772
6.584	110.748	59.9976	314.27
6.585	110.962	60.1501	317.841
6.586	112.061	59.1736	316.589
6.587	114.288	59.1736	315.094
6.588	114.288	60.2722	319.397
6.589	113.525	60.5469	315.765
6.59	114.075	60.6384	317.444
6.591	114.136	60.6384	318.542
6.592	114.624	61.0962	314.514
6.593	114.349	61.4014	317.657
6.594	115.57	60.3333	315.491
6.595	118.378	60.3027	314.27
6.596	118.744	60.8215	317.566
6.597	118.378	61.0352	313.416
6.598	118.713	61.1572	314.026
6.599	118.896	61.4014	315.247
6.6	118.195	61.7371	311.829
6.601	117.615	61.9507	314.026
6.602	117.096	60.3333	312.408
6.603	119.08	60.4553	311.737
6.604	120.422	61.4929	314.758
6.605	120.819	61.4624	311.676
6.606	121.826	61.4319	313.69
6.607	121.796	60.791	314.667
6.608	121.948	61.4319	312.317
6.609	120.575	62.439	315.247
6.61	120.178	62.2559	312.897
6.611	121.002	62.1338	311.493
6.612	121.399	62.2253	314.606
6.613	121.552	62.5305	311.584
6.614	122.803	62.9883	313.477
6.615	122.986	63.0188	314.423
6.616	123.199	63.5681	311.768
6.617	122.375	63.8733	315.094
6.618	121.429	63.1714	313.08
6.619	122.04	63.1104	312.775
6.62	121.429	64.1479	315.277
6.621	120.789	64.5447	311.432
6.622	121.338	64.5752	313.751
6.623	121.613	63.446	314.423
6.624	122.314	64.1174	312.439
6.625	122.07	64.4836	316.772
6.626	121.582	63.6902	314.453
6.627	122.955	64.4531	315.369
6.628	122.894	64.6362	317.932
6.629	122.894	64.4226	313.965
6.63	122.803	64.6973	316.498
6.631	123.444	64.5752	315.582
6.632	124.603	65.2161	312.744
6.633	124.939	65.6738	315.918
6.634	124.512	64.5142	312.592
6.635	125.946	64.9719	313.11
6.636	127.502	65.5518	315.735
6.637	127.716	65.7043	312.164
6.638	127.167	65.7349	314.636
6.639	127.533	65.033	313.599
6.64	128.906	65.2161	311.676
6.641	128.54	66.0095	315.277
6.642	127.441	65.979	312.103
6.643	128.693	65.8569	313.019
6.644	129.211	65.4602	315.063
6.645	130.157	65.8264	312.378
6.646	130.402	66.3757	315.338
6.647	130.646	65.3687	314.514
6.648	131.439	65.4602	312.592
6.649	131.805	66.0095	316.437
6.65	131.5	66.1621	312.988
6.651	132.263	66.3147	313.446
6.652	131.897	66.3147	315.277
6.653	132.019	66.4673	311.89
6.654	132.019	66.6504	315.033
6.655	132.141	66.0706	313.904
6.656	133.27	66.7725	312.5
6.657	132.996	67.1997	315.552
6.658	132.538	66.925	312.836
6.659	133.24	66.6199	313.812
6.66	133.24	66.2842	315.033
6.661	133.453	66.8945	312.317
6.662	132.751	67.0166	314.85
6.663	131.897	66.1621	313.11
6.664	133.026	65.9485	312.073
6.665	132.599	66.04	315.46
6.666	131.5	66.0706	312.195
6.667	132.416	65.8569	314.392
6.668	131.866	65.2466	314.728
6.669	131.927	65.6738	311.493
6.67	131.165	65.9485	314.423
6.671	130.768	64.1785	311.554
6.672	132.05	63.8123	311.249
6.673	131.775	64.6362	313.843
6.674	131.226	64.3005	309.814
6.675	130.432	63.8428	311.34
6.676	129.761	62.7136	311.188
6.677	130.127	63.1714	307.617
6.678	128.967	63.0798	311.127
6.679	128.052	61.8896	308.35
6.68	129.669	61.5845	308.075
6.681	130.219	61.1572	310.944
6.682	130.188	60.9741	307.526
6.683	129.456	60.5469	310.181
6.684	128.662	60.1501	309.753
6.685	128.418	59.4788	306.61
6.686	126.801	58.8684	310.303
6.687	125.305	57.0068	306.854
6.688	125.946	56.1523	306.396
6.689	126.007	55.9387	308.075
6.69	125.763	56.0303	303.68
6.691	125.153	55.3894	305.237
6.692	124.023	53.4058	304.077
6.693	122.864	52.1851	300.964
6.694	121.124	51.8494	304.077
6.695	119.598	50.5981	301.056
6.696	119.72	50.0793	300.446
6.697	119.965	49.8962	301.941
6.698	120.361	49.7742	298.615
6.699	120.88	49.8047	301.178
6.7	121.063	49.469	301.117
6.701	121.735	49.5605	299.561
6.702	121.246	49.1028	303.802
6.703	119.781	48.9197	301.788
6.704	121.185	49.1028	303.528
6.705	121.338	49.53	305.786
6.706	121.887	50.2319	303.314
6.707	122.192	50.5371	306.61
6.708	122.955	49.9878	304.993
6.709	125.275	50.8423	304.565
6.71	124.725	51.1169	307.8
6.711	124.054	51.2085	304.047
6.712	123.962	50.6897	306.366
6.713	124.023	50.7813	308.258
6.714	124.39	51.5137	304.871
6.715	124.298	52.2461	308.472
6.716	124.573	51.8799	305.603
6.717	126.74	51.4221	304.901
6.718	126.587	52.002	307.861
6.719	127.106	52.124	304.016
6.72	127.106	52.002	305.603
6.721	126.617	51.6968	306
6.722	126.892	51.8799	302.826
6.723	126.343	52.3376	306.152
6.724	126.312	51.7578	302.948
6.725	127.655	51.9409	302.216
6.726	127.716	52.7344	304.291
6.727	127.869	52.7039	300.262
6.728	127.716	52.7039	302.338
6.729	127.838	51.6052	302.063
6.73	127.472	51.8188	299.652
6.731	127.197	52.4597	304.108
6.732	126.648	52.1851	301.361
6.733	128.113	52.7649	301.239
6.734	128.235	52.948	304.199
6.735	128.418	53.0396	300.323
6.736	129.028	53.5889	303.68
6.737	129.333	53.833	303.925
6.738	129.822	54.0466	301.422
6.739	129.211	54.6265	305.664
6.74	128.784	54.0466	303.406
6.741	130.402	54.4739	304.169
6.742	131.042	55.2063	307.617
6.743	131.226	55.542	303.955
6.744	131.409	55.8472	306.519
6.745	131.836	55.5725	306.122
6.746	132.782	56.0913	303.284
6.747	132.355	57.1289	307.312
6.748	130.707	57.373	303.528
6.749	131.836	57.2815	304.565
6.75	131.653	56.5186	307.587
6.751	132.446	56.5186	305.115
6.752	132.813	57.312	308.746
6.753	133.545	57.1594	308.167
6.754	134.949	57.8003	306.793
6.755	135.01	57.8918	309.875
6.756	134.521	57.373	306.61
6.757	135.254	57.5562	308.014
6.758	134.644	57.9224	309.082
6.759	134.674	57.9834	306.427
6.76	134.766	58.3191	309.021
6.761	135.59	57.5562	307.343
6.762	137.604	58.0139	306.091
6.763	138	58.5632	309.052
6.764	137.451	58.0444	305.298
6.765	137.726	58.2886	306.641
6.766	138.092	58.075	307.678
6.767	137.97	58.4412	304.321
6.768	137.115	59.1125	307.22
6.769	136.23	58.3496	305.054
6.77	138.489	57.9834	304.749
6.771	139.13	58.3496	308.136
6.772	138.519	58.2886	305.603
6.773	139.496	58.7769	307.098
6.774	139.862	58.5632	308.929
6.775	140.35	58.8989	305.664
6.776	140.045	59.2651	309.113
6.777	139.496	58.4717	307.098
6.778	140.961	58.5327	306.213
6.779	141.296	59.2346	309.814
6.78	140.656	59.4482	306.366
6.781	141.388	59.7839	308.197
6.782	141.541	60.2417	309.113
6.783	142.975	60.4858	305.42
6.784	141.724	60.73	309.357
6.785	141.541	60.1196	307.343
6.786	143.89	60.1196	306.763
6.787	144.257	60.5774	309.296
6.788	144.012	60.9741	306.091
6.789	144.012	61.3098	308.563
6.79	143.738	61.2793	308.685
6.791	143.799	62.1338	306.793
6.792	142.914	62.4695	309.875
6.793	142.426	61.4624	307.648
6.794	143.982	60.791	308.716
6.795	144.958	60.9436	312.134
6.796	145.081	61.676	308.838
6.797	146.271	62.8357	311.523
6.798	146.881	62.7136	310.944
6.799	147.491	62.7441	308.899
6.8	146.271	63.1714	312.592
6.801	145.203	62.7441	309.296
6.802	146.088	63.0493	309.662
6.803	146.606	63.1409	311.707
6.804	146.667	63.385	308.136
6.805	147.705	63.5986	311.981
6.806	149.017	63.5376	311.066
6.807	151.062	64.6362	308.929
6.808	150.177	64.8499	311.951
6.809	148.346	64.4531	309.052
6.81	148.254	64.0259	309.57
6.811	148.163	64.3616	311.615
6.812	148.102	64.7278	307.922
6.813	148.499	64.7278	311.005
6.814	149.2	64.1785	310.181
6.815	151.978	64.4226	309.021
6.816	152.039	65.1245	312.347
6.817	151.855	65.0635	309.448
6.818	152.13	65.1245	310.425
6.819	151.398	65.2161	311.615
6.82	150.543	65.0635	308.868
6.821	149.811	65.3687	311.554
6.822	151.215	64.9414	310.425
6.823	152.863	65.4297	308.746
6.824	153.259	65.8569	312.714
6.825	152.496	65.5212	309.784
6.826	153.595	65.7654	311.218
6.827	153.839	65.9485	313.202
6.828	154.053	66.2537	310.12
6.829	152.039	66.2231	313.568
6.83	151.001	65.094	311.584
6.831	152.924	65.2771	310.455
6.832	153.351	66.2231	313.599
6.833	152.466	66.5894	310.425
6.834	152.557	65.6738	312.592
6.835	152.374	64.8193	313.873
6.836	152.313	65.2771	311.768
6.837	150.94	66.0706	315.063
6.838	150.482	65.1245	312.683
6.839	151.154	64.6667	312.714
6.84	150.696	64.6667	315.491
6.841	149.719	64.209	311.249
6.842	149.323	64.0869	314.209
6.843	148.682	63.7207	314.026
6.844	148.56	63.7512	310.944
6.845	145.996	63.0493	313.995
6.846	143.921	61.0657	310.638
6.847	143.555	59.967	309.723
6.848	141.815	59.7229	311.829
6.849	139.862	59.021	307.129
6.85	137.787	57.8918	308.228
6.851	137.146	56.7627	307.648
6.852	136.353	56.5796	304.047
6.853	133.575	56.3354	307.129
6.854	130.524	54.0771	304.352
6.855	129.852	52.8564	304.047
6.856	130.005	52.2156	307.129
6.857	129.333	52.2156	303.741
6.858	129.7	51.7883	305.664
6.859	128.754	51.9714	306.061
6.86	129.822	52.5818	304.565
6.861	128.967	52.6733	308.258
6.862	128.479	51.4526	307.22
6.863	130.035	51.1475	308.624
6.864	130.585	51.3611	311.401
6.865	131.561	51.5137	309.235
6.866	131.836	52.063	311.859
6.867	133.118	51.4832	311.31
6.868	133.759	52.3376	309.753
6.869	133.087	52.9175	312.775
6.87	132.355	52.0935	308.624
6.871	133.057	51.9714	309.601
6.872	133.118	51.6968	310.211
6.873	133.453	51.8188	306.702
6.874	133.453	52.1545	310.059
6.875	132.813	51.5747	308.35
6.876	133.179	51.9409	307.22
6.877	131.561	52.1851	310.089
6.878	131.439	51.3611	307.037
6.879	131.836	50.6897	308.777
6.88	131.958	50.6287	309.57
6.881	131.5	51.5442	306.427
6.882	130.768	52.2156	309.601
6.883	130.493	51.3611	307.129
6.884	131.378	51.3611	306.519
6.885	130.402	51.7883	310.089
6.886	128.876	51.5442	306.091
6.887	128.754	51.4832	308.289
6.888	128.998	51.1169	308.472
6.889	130.188	51.8494	305.42
6.89	129.7	52.6733	308.685
6.891	129.883	51.7883	306.427
6.892	131.134	51.8494	305.634
6.893	130.371	52.5513	308.594
6.894	128.54	52.7954	304.626
6.895	128.113	53.009	306.854
6.896	127.808	52.8259	307.251
6.897	128.448	53.4363	304.718
6.898	128.204	53.894	308.289
6.899	128.815	52.8259	306.549
6.9	130.402	52.7649	306.824
6.901	131.226	53.6194	310.547
6.902	131.165	53.9856	307.434
6.903	131.409	54.2297	309.998
6.904	131.256	53.9551	310.577
6.905	131.653	54.9927	307.587
6.906	131.775	56.0303	311.127
6.907	131.744	54.7791	308.441
6.908	133.972	55.2368	308.258
6.909	134.888	55.9082	311.31
6.91	135.437	56.0303	308.136
6.911	136.047	55.8777	310.089
6.912	136.169	55.7251	310.913
6.913	137.054	56.5796	308.624
6.914	136.719	57.0374	311.462
6.915	136.658	56.5796	308.472
6.916	138.367	56.7932	308.35
6.917	138.733	56.8542	310.15
6.918	138.275	57.2815	307.434
6.919	138.519	57.1594	310.669
6.92	138.489	56.366	309.814
6.921	139.191	56.7017	309.448
6.922	138.824	56.7627	312.561
6.923	138.275	56.7322	309.967
6.924	139.465	56.7627	311.432
6.925	140.076	56.5796	312.561
6.926	140.442	56.9458	309.509
6.927	139.74	57.8918	312.775
6.928	139.801	57.373	310.852
6.929	139.954	57.7087	309.448
6.93	139.313	58.1055	312.469
6.931	138.489	57.4646	308.777
6.932	138.611	57.4951	311.005
6.933	138.855	57.2815	312.408
6.934	139.557	58.0139	309.509
6.935	139.374	58.6853	312.5
6.936	138.55	57.6477	310.699
6.937	138.977	57.8613	309.937
6.938	138.153	58.3801	312.683
6.939	136.932	58.4106	309.235
6.94	136.78	58.8989	310.791
6.941	137.787	57.9224	311.951
6.942	138.397	57.4951	309.479
6.943	138.611	58.136	313.354
6.944	138.977	58.1665	311.646
6.945	139.862	58.4106	310.638
6.946	138.794	58.8379	313.385
6.947	137.177	58.4412	309.692
6.948	137.817	58.5327	311.676
6.949	137.634	57.7698	312.439
6.95	138.275	58.8989	309.113
6.951	138.794	60.0281	313.202
6.952	139.221	58.8684	310.394
6.953	141.449	58.7158	310.547
6.954	140.808	58.8379	313.66
6.955	140.472	59.1125	310.394
6.956	140.32	59.5093	313.171
6.957	140.045	58.3496	312.775
6.958	141.357	59.1431	310.089
6.959	140.991	59.7839	313.171
6.96	140.289	58.8074	310.028
6.961	141.693	58.3191	310.394
6.962	141.449	58.136	313.69
6.963	140.747	57.7698	309.937
6.964	140.411	57.9529	313.11
6.965	140.564	57.0068	312.531
6.966	141.205	57.8613	309.998
6.967	140.35	58.3496	313.049
6.968	139.801	57.4341	309.265
6.969	140.686	57.0068	310.089
6.97	141.144	56.5186	312.988
6.971	140.076	56.6711	308.746
6.972	139.038	57.251	311.493
6.973	138.458	56.5186	310.699
6.974	138.977	56.3354	308.044
6.975	138.367	56.9458	311.249
6.976	137.604	55.9082	307.831
6.977	138.062	54.9622	308.746
6.978	137.787	54.9011	310.638
6.979	137.817	55.0232	306.854
6.98	136.688	55.4199	309.631
6.981	135.59	54.9622	308.563
6.982	135.071	55.3589	307.587
6.983	133.881	55.5115	310.883
6.984	133.148	54.2297	307.556
6.985	134.125	54.1382	309.418
6.986	134.369	54.3213	311.554
6.987	134.521	54.7485	308.319
6.988	135.132	55.0537	311.401
6.989	134.705	54.3518	311.279
6.99	134.491	55.0232	309.265
6.991	133.82	56.0608	312.836
6.992	132.08	55.4199	309.631
6.993	132.721	55.2368	310.547
6.994	133.24	55.3284	312.653
6.995	134.186	55.603	309.723
6.996	134.247	56.3354	312.897
6.997	135.223	55.7556	311.615
6.998	136.475	55.7861	310.303
6.999	135.986	55.9387	313.507
7	134.399	55.7556	310.547
7.001	134.064	55.9692	311.523
7.002	133.636	55.7556	311.89
7.003	134.247	56.0608	308.838
7.004	134.155	56.488	312.195
7.005	134.735	55.3894	309.937
7.006	136.627	55.603	309.967
7.007	136.627	56.2439	313.141
7.008	136.322	56.3049	309.692
7.009	135.956	55.9387	312.317
7.01	136.353	54.9927	312.653
7.011	137.207	56.0303	310.089
7.012	136.871	57.0068	313.69
7.013	136.871	56.8237	310.486
7.014	138.672	56.6711	310.425
7.015	138.672	56.5491	312.836
7.016	138.367	56.9763	308.624
7.017	138.428	57.5562	311.92
7.018	138.611	56.7017	312.134
7.019	140.045	56.7932	309.418
7.02	139.618	57.3425	313.812
7.021	139.832	56.8848	310.791
7.022	140.747	57.4036	310.73
7.023	140.228	57.8613	313.049
7.024	139.313	58.136	309.143
7.025	138	58.2886	311.951
7.026	138.214	57.3425	311.737
7.027	139.252	57.6172	310.12
7.028	139.74	58.5327	314.484
7.029	139.465	57.9529	311.523
7.03	140.808	58.3496	312.592
7.031	141.205	58.2886	315.46
7.032	140.442	58.3496	311.737
7.033	140.198	59.082	315.155
7.034	139.496	58.9294	314.545
7.035	140.472	59.5093	312.439
7.036	139.74	60.1807	315.735
7.037	139.557	59.906	312.622
7.038	140.778	60.0891	313.568
7.039	141.907	59.7839	316.376
7.04	141.846	60.3333	312.683
7.041	141.754	60.6995	316.162
7.042	141.632	60.1807	314.545
7.043	142.761	60.8826	313.385
7.044	141.846	61.6455	315.979
7.045	140.839	61.0962	312.653
7.046	141.266	61.554	314.056
7.047	141.479	61.676	315.857
7.048	141.693	61.6455	313.324
7.049	141.571	61.8591	317.596
7.05	142.365	60.6995	316.406
7.051	144.012	61.6455	316.284
7.052	144.409	62.6526	319.672
7.053	144.165	62.4695	315.491
7.054	144.623	62.7136	317.169
7.055	144.409	62.1643	318.237
7.056	144.501	63.1104	315.186
7.057	144.012	63.9954	318.481
7.058	143.921	63.2935	316.437
7.059	145.416	63.2324	316.071
7.06	145.66	63.5376	319.702
7.061	145.966	63.6597	315.887
7.062	147.003	64.1174	318.573
7.063	147.491	63.6597	318.787
7.064	147.827	64.7278	315.582
7.065	147.003	65.7654	319.061
7.066	145.966	65.094	316.681
7.067	145.813	64.6973	316.559
7.068	145.203	64.3616	319.672
7.069	145.416	64.27	317.139
7.07	146.881	64.9719	320.221
7.071	147.614	64.6667	320.77
7.072	148.865	65.033	318.329
7.073	149.353	66.0706	321.869
7.074	149.506	65.7043	319.763
7.075	149.261	65.979	318.97
7.076	147.949	66.2842	321.777
7.077	146.576	66.0095	317.841
7.078	146.973	66.1316	320.465
7.079	147.552	66.3757	321.106
7.08	148.987	67.1997	319.183
7.081	149.078	67.7795	322.754
7.082	149.902	67.3218	320.465
7.083	151.459	67.627	320.16
7.084	151.184	67.7185	322.205
7.085	149.963	67.5049	318.97
7.086	148.956	67.5049	321.594
7.087	148.499	67.2302	321.716
7.088	149.841	68.3899	319.763
7.089	149.994	68.7561	322.998
7.09	149.323	67.8406	319.824
7.091	150.085	67.6575	321.686
7.092	150.513	67.5354	323.669
7.093	150.94	68.2983	320.74
7.094	150.879	68.7561	323.547
7.095	150.574	67.7185	322.021
7.096	151.55	67.9932	320.313
7.097	151.703	69.0613	323.914
7.098	150.635	68.9392	319.641
7.099	151.001	69.4885	321.228
7.1	150.879	69.0308	322.54
7.101	151.489	68.7561	319.305
7.102	151.52	69.2444	323.181
7.103	151.947	69.1223	321.594
7.104	153.412	69.6411	320.313
7.105	152.771	69.9463	323.364
7.106	152.405	69.6106	319.733
7.107	152.161	69.7937	321.564
7.108	151.886	69.397	322.144
7.109	151.794	69.9768	319.183
7.11	151.367	70.4651	323.059
7.111	150.482	69.6411	321.014
7.112	151.184	69.2444	320.892
7.113	151.672	69.7632	323.914
7.114	151.245	69.9158	320.648
7.115	152.222	69.8547	323.242
7.116	152.008	69.458	323.975
7.117	151.886	69.9768	320.923
7.118	150.635	71.0449	324.463
7.119	150.452	70.3125	321.899
7.12	150.909	70.4041	321.411
7.121	149.902	70.6482	324.463
7.122	149.048	70.0989	321.045
7.123	148.438	69.7021	323.425
7.124	148.865	69.2139	324.432
7.125	149.841	69.7327	321.686
7.126	148.56	69.7021	324.524
7.127	146.82	68.9697	321.594
7.128	146.851	68.7256	320.77
7.129	145.081	68.7256	322.784
7.13	142.822	68.2678	318.756
7.131	141.235	67.8711	321.198
7.132	140.93	66.7419	321.075
7.133	141.846	66.5588	318.817
7.134	142.059	67.1692	322.723
7.135	141.663	66.3452	320.038
7.136	142.761	66.0706	321.35
7.137	142.181	65.918	323.059
7.138	141.235	66.1621	319.794
7.139	139.435	66.2537	322.205
7.14	138.367	65.1245	321.899
7.141	139.13	65.6128	319.641
7.142	139.282	66.7419	323.334
7.143	139.221	66.1316	319.641
7.144	140.839	65.979	320.435
7.145	141.693	65.7654	323.059
7.146	142.029	65.5518	319.672
7.147	141.296	65.3687	322.632
7.148	139.801	64.9109	321.411
7.149	139.557	65.5823	319.244
7.15	138.519	66.5283	321.991
7.151	137.665	66.0095	318.329
7.152	138	65.5823	319.031
7.153	138.947	64.8499	320.984
7.154	139.679	64.6973	318.451
7.155	140.442	65.7959	321.777
7.156	140.045	65.1855	320.953
7.157	139.374	65.6128	319.397
7.158	138.245	65.7654	322.601
7.159	136.841	65.094	319.366
7.16	136.902	65.3687	320.435
7.161	136.2	65.7654	322.174
7.162	136.597	65.9485	318.085
7.163	137.329	66.1621	321.259
7.164	138.214	65.7349	320.465
7.165	139.832	66.1011	319.122
7.166	139.13	66.8335	321.93
7.167	138.306	66.6199	318.848
7.168	137.482	66.4673	320.007
7.169	136.353	65.7959	320.618
7.17	136.169	65.7654	317.627
7.171	135.254	66.6809	320.892
7.172	135.284	66.6504	318.726
7.173	136.78	66.9556	318.146
7.174	136.78	67.0776	321.045
7.175	136.2	66.7725	318.024
7.176	135.895	66.4063	320.77
7.177	135.742	65.9485	320.923
7.178	136.566	66.4063	318.695
7.179	136.2	66.9861	322.205
7.18	135.62	66.2842	319.336
7.181	136.658	66.5283	319.427
7.182	136.261	67.0166	321.747
7.183	135.986	66.925	317.81
7.184	135.559	66.7419	320.068
7.185	135.162	66.0095	319.855
7.186	135.956	65.7959	317.047
7.187	135.376	66.7114	320.404
7.188	134.735	66.0706	316.711
7.189	135.529	65.6738	316.986
7.19	134.521	64.6057	318.207
7.191	133.331	64.209	314.423
7.192	131.714	64.5447	316.376
7.193	130.28	63.6292	314.972
7.194	129.517	62.8052	312.073
7.195	127.808	62.1338	314.056
7.196	125.519	59.906	310.638
7.197	124.573	57.7393	309.509
7.198	122.223	56.8848	311.646
7.199	120.483	56.3049	307.251
7.2	118.591	55.9998	307.617
7.201	118.073	55.0232	306.641
7.202	117.859	54.4434	303.528
7.203	116.18	54.9927	306.549
7.204	115.143	54.1687	305.054
7.205	115.112	52.9175	305.389
7.206	115.112	52.1545	308.228
7.207	115.051	52.063	306.732
7.208	115.295	52.3376	308.929
7.209	114.99	51.5442	309.021
7.21	115.662	51.6663	307.068
7.211	114.777	51.9409	308.563
7.212	113.739	51.239	305.176
7.213	113.861	51.0254	304.962
7.214	112.915	50.3845	305.298
7.215	112.396	50.5676	302.521
7.216	111.084	50.0488	304.749
7.217	110.596	48.7976	304.443
7.218	111.786	48.5229	304.657
7.219	111.298	49.1943	307.8
7.22	111.145	48.6755	304.932
7.221	110.962	48.5229	305.481
7.222	111.511	47.8821	306.03
7.223	111.328	48.0652	302.551
7.224	110.016	48.5535	304.26
7.225	108.917	47.8821	301.941
7.226	109.558	47.0886	300.964
7.227	108.917	47.5464	303.192
7.228	108.215	47.6074	299.957
7.229	108.734	47.5159	301.147
7.23	108.459	46.9971	302.124
7.231	109.253	47.0276	299.286
7.232	109.314	47.6074	301.636
7.233	109.283	47.2107	299.835
7.234	109.283	47.1497	298.615
7.235	108.49	47.4243	300.446
7.236	107.178	47.6379	297.394
7.237	106.598	47.3938	299.225
7.238	107.117	46.2952	299.072
7.239	108.002	46.814	297.333
7.24	109.039	47.821	300.354
7.241	109.497	46.9666	298.096
7.242	110.138	46.6614	297.943
7.243	109.863	47.5769	300.049
7.244	108.856	46.9971	296.448
7.245	108.429	47.4548	298.584
7.246	107.788	47.4548	299.133
7.247	108.307	48.0652	296.112
7.248	108.704	48.5535	299.042
7.249	109.039	48.3093	296.6
7.25	111.389	48.2788	296.356
7.251	111.694	49.0723	299.133
7.252	111.725	49.4995	295.502
7.253	111.877	48.7061	298.126
7.254	111.572	48.1262	297.607
7.255	112.518	48.7976	295.837
7.256	111.755	50.2319	298.828
7.257	111.481	50.3845	295.685
7.258	112.732	49.6521	296.265
7.259	113.434	49.1943	298.37
7.26	113.251	49.469	296.051
7.261	113.525	49.8962	299.561
7.262	114.319	49.4995	298.737
7.263	115.906	50.2625	297.729
7.264	115.601	51.5747	300.598
7.265	115.326	50.4456	296.906
7.266	116.333	50.6897	298.187
7.267	116.791	51.2085	299.713
7.268	117.279	51.5442	296.478
7.269	116.699	51.9409	300.018
7.27	117.218	51.2695	298.584
7.271	119.415	51.7273	297.943
7.272	119.08	52.7039	301.758
7.273	118.988	52.9175	298.279
7.274	119.69	53.0701	299.683
7.275	119.965	52.5818	300.781
7.276	119.965	52.7039	297.943
7.277	119.568	53.2837	300.812
7.278	119.751	53.1006	299.103
7.279	120.544	53.1616	299.225
7.28	120.605	53.5583	302.094
7.281	120.239	53.4058	298.706
7.282	120.972	53.5278	301.117
7.283	121.124	53.5583	302.063
7.284	121.307	54.2908	299.042
7.285	121.216	54.6875	302.124
7.286	121.246	53.5889	299.835
7.287	122.62	53.4973	300.049
7.288	122.101	54.5349	302.338
7.289	122.101	54.9622	299.072
7.29	122.62	54.9622	301.27
7.291	122.65	54.5044	301.788
7.292	123.352	54.7791	299.316
7.293	123.322	55.4199	302.582
7.294	123.169	55.3284	299.774
7.295	124.939	55.5725	299.561
7.296	124.908	55.603	302.032
7.297	124.786	55.2368	298.248
7.298	124.573	55.9082	301.514
7.299	124.237	55.6641	301.086
7.3	124.725	55.6641	299.286
7.301	124.664	56.4575	302.979
7.302	124.512	55.9998	299.896
7.303	126.495	55.8777	301.117
7.304	126.465	55.8167	303.162
7.305	126.404	56.1829	299.866
7.306	126.77	56.4575	302.673
7.307	126.74	55.7556	302.216
7.308	128.021	56.1523	300.262
7.309	127.625	56.9763	304.199
7.31	126.984	57.0374	300.323
7.311	128.265	57.2205	301.483
7.312	128.51	56.9153	302.307
7.313	128.845	56.8542	298.645
7.314	129.211	57.251	302.094
7.315	129.73	57.1289	300.751
7.316	131.287	57.0679	298.981
7.317	130.829	57.8613	302.246
7.318	130.28	58.0444	298.462
7.319	130.707	58.075	299.591
7.32	130.249	58.1055	300.415
7.321	129.944	58.2275	297.699
7.322	129.211	58.3191	300.873
7.323	129.608	57.373	299.561
7.324	131.47	58.0139	299.011
7.325	132.05	59.2346	302.094
7.326	131.958	58.6853	299.225
7.327	132.69	58.8684	300.537
7.328	132.172	58.5938	302.032
7.329	131.409	59.0515	299.377
7.33	131.683	59.4482	302.155
7.331	131.592	59.6313	300.568
7.332	132.904	59.967	300.201
7.333	133.026	60.6079	303.314
7.334	133.392	60.0891	299.988
7.335	133.789	60.0281	302.216
7.336	133.698	60.6079	303.558
7.337	134.033	61.0352	300.476
7.338	133.453	61.2183	303.162
7.339	133.514	60.6995	301.3
7.34	135.01	61.3708	300.903
7.341	134.857	62.1338	303.436
7.342	134.247	61.9202	299.896
7.343	134.644	61.615	302.124
7.344	134.796	60.5164	303.436
7.345	135.498	60.8521	301.88
7.346	134.979	62.0117	305.695
7.347	134.552	62.1643	303.192
7.348	136.78	61.8591	303.375
7.349	137.299	62.1033	305.542
7.35	137.634	62.0422	301.941
7.351	137.787	62.1643	304.565
7.352	137.909	61.7371	304.138
7.353	138.489	61.8896	302.429
7.354	137.939	62.561	305.328
7.355	137.451	62.6221	302.429
7.356	139.191	62.9578	302.643
7.357	139.557	62.6831	304.443
7.358	139.069	62.7136	300.934
7.359	139.893	62.5	303.894
7.36	140.472	61.9507	303.101
7.361	141.998	62.4084	301.3
7.362	141.357	63.1409	304.169
7.363	139.954	62.9883	301.636
7.364	140.808	63.0493	302.948
7.365	140.717	62.8662	304.443
7.366	140.472	62.5305	300.995
7.367	141.083	63.2324	303.833
7.368	141.357	62.5305	302.917
7.369	143.585	62.561	301.727
7.37	143.524	63.2935	305.237
7.371	143.036	63.2935	302.032
7.372	143.829	63.0493	302.673
7.373	143.005	63.4766	305.054
7.374	142.181	63.2629	301.392
7.375	141.296	63.4766	303.65
7.376	141.724	63.2019	302.979
7.377	143.646	63.8428	301.056
7.378	143.921	64.2395	304.474
7.379	144.165	64.1479	301.056
7.38	145.294	63.9343	302.399
7.381	145.264	63.8123	303.528
7.382	144.318	64.3616	300.537
7.383	143.341	64.3311	303.802
7.384	142.059	64.3005	301.758
7.385	143.982	64.7583	301.361
7.386	143.158	64.9719	303.894
7.387	143.005	64.1785	301.239
7.388	144.592	64.2395	303.833
7.389	146.271	63.7512	304.565
7.39	147.034	64.8804	302.704
7.391	146.088	65.8264	305.756
7.392	145.996	65.155	302.948
7.393	147.4	65.3687	302.734
7.394	146.912	66.1316	305.786
7.395	144.958	65.6128	302.185
7.396	145.569	65.2466	304.26
7.397	146.667	65.1245	305.237
7.398	148.59	65.918	302.399
7.399	149.109	66.6809	306.427
7.4	149.597	66.1011	303.833
7.401	151.978	66.7419	303.833
7.402	151.215	66.925	306.305
7.403	149.414	66.8335	302.948
7.404	148.529	66.1011	305.42
7.405	148.102	66.1621	305.634
7.406	149.414	66.6504	303.65
7.407	149.658	66.7725	307.098
7.408	149.567	66.3147	304.81
7.409	151.672	66.9556	305.45
7.41	153.168	67.2302	308.075
7.411	152.466	67.8711	304.413
7.412	152.039	67.3828	306.885
7.413	150.269	66.8335	306.824
7.414	149.567	66.8945	304.291
7.415	149.506	67.5964	308.319
7.416	149.536	67.688	305.695
7.417	151.306	67.9016	306.061
7.418	151.398	68.7256	308.441
7.419	151.611	68.2678	304.871
7.42	151.947	68.0542	307.77
7.421	151.947	67.9932	307.739
7.422	152.374	68.512	306.122
7.423	150.879	68.4204	309.418
7.424	150.482	67.688	306.458
7.425	151.764	68.512	307.22
7.426	151.398	69.1528	308.746
7.427	150.33	68.8782	305.267
7.428	149.475	68.6035	308.594
7.429	149.811	67.5659	307.617
7.43	151.703	67.749	306.824
7.431	151.276	68.1763	310.028
7.432	150.604	67.9626	306.641
7.433	151.581	68.0542	308.075
7.434	151.52	67.3828	309.052
7.435	150.787	67.1082	305.573
7.436	148.865	67.1692	308.838
7.437	148.529	66.2842	306.305
7.438	149.75	66.4368	305.389
7.439	149.384	67.1997	308.35
7.44	148.407	66.3757	303.925
7.441	148.285	65.4602	305.603
7.442	147.888	64.8804	306.335
7.443	146.881	64.7888	303.345
7.444	145.172	64.0564	306.244
7.445	143.219	62.5	303.65
7.446	142.731	61.9812	302.429
7.447	140.076	61.4319	304.016
7.448	136.993	60.1501	299.561
7.449	133.82	58.6243	299.988
7.45	130.005	55.1758	298.584
7.451	125.427	51.1475	293.488
7.452	119.293	48.584	292.786
7.453	115.112	46.4172	288.879
7.454	111.938	45.7764	284.302
7.455	110.199	46.2036	284.576
7.456	108.093	46.0205	281.25
7.457	107.666	45.1965	282.684
7.458	106.262	45.2271	286.499
7.459	106.812	44.9829	288.208
7.46	107.269	44.6777	294.708
7.461	108.521	43.8843	297.577
7.462	111.908	43.8843	300.812
7.463	112.183	45.0745	304.26
7.464	112.701	45.8679	302.734
7.465	113.586	46.7224	303.833
7.466	112.793	47.3328	302.124
7.467	112.213	48.0957	298.035
7.468	111.237	48.4314	298.706
7.469	110.87	47.6074	294.678
7.47	111.42	47.8821	296.051
7.471	110.931	47.9736	299.438
7.472	110.748	46.7834	297.852
7.473	110.84	46.1731	302.46
7.474	111.023	45.3186	303.07
7.475	111.572	46.4172	301.208
7.476	110.962	47.5464	303.192
7.477	110.962	46.8445	298.462
7.478	112.488	46.9055	297.821
7.479	112.518	47.5769	298.401
7.48	112.091	47.699	293.488
7.481	111.511	47.3938	296.448
7.482	110.413	45.8679	296.204
7.483	110.809	45.5322	295.624
7.484	109.497	46.2036	299.255
7.485	109.222	46.3257	295.624
7.486	109.802	46.2341	295.715
7.487	110.016	45.99	295.258
7.488	110.107	46.2036	290.649
7.489	109.222	47.0581	291.992
7.49	107.758	46.4478	289.032
7.491	107.513	46.3562	287.323
7.492	106.262	46.1731	290.527
7.493	105.56	45.4407	287.506
7.494	107.056	45.2576	289.398
7.495	108.337	45.1355	291.382
7.496	108.49	45.5627	288.086
7.497	109.558	46.2646	291.26
7.498	109.65	45.929	290.497
7.499	110.291	45.8679	289.398
7.5	109.528	47.5769	293.121
7.501	108.795	47.8821	290.07
7.502	109.406	47.8516	291.534
7.503	109.406	47.7295	293.701
7.504	110.321	48.4924	290.283
7.505	111.206	48.9807	293.915
7.506	112.244	48.7061	292.206
7.507	114.716	48.7061	291.962
7.508	114.441	49.9573	294.678
7.509	113.8	50.8423	291.138
7.51	114.441	51.239	292.572
7.511	114.777	50.9644	294.159
7.512	114.685	51.4221	291.473
7.513	114.532	51.6357	296.143
7.514	115.54	50.6592	294.159
7.515	118.164	51.0559	295.013
7.516	118.896	52.6733	298.767
7.517	119.446	53.4668	295.013
7.518	119.995	53.1006	298.004
7.519	120.026	52.4292	298.34
7.52	120.422	52.887	295.807
7.521	120.209	53.7415	299.469
7.522	120.392	53.6804	296.631
7.523	121.796	53.4363	297.394
7.524	122.101	54.6265	299.133
7.525	122.467	55.0842	295.502
7.526	123.077	55.2063	298.157
7.527	122.833	54.6875	297.729
7.528	123.596	55.0537	296.204
7.529	122.803	55.5115	299.652
7.53	122.559	55.2979	297.089
7.531	123.291	55.3894	297.577
7.532	122.742	55.7251	299.255
7.533	122.406	56.2134	296.509
7.534	122.314	55.9387	299.408
7.535	122.681	55.0537	298.706
7.536	123.322	55.7556	297.852
7.537	123.596	56.7322	300.659
7.538	123.138	56.488	297.424
7.539	123.657	56.5186	298.431
7.54	123.26	56.5491	300.446
7.541	122.681	56.2134	297.272
7.542	122.894	56.0913	300.598
7.543	123.291	55.9998	298.859
7.544	124.573	56.5491	297.272
7.545	124.603	57.7393	300.049
7.546	124.878	58.0444	296.295
7.547	125.977	58.0444	297.363
7.548	125.244	58.2581	299.011
7.549	124.573	58.3496	296.082
7.55	124.634	57.8613	299.408
7.551	124.725	57.0984	298.218
7.552	126.801	57.7698	297.699
7.553	126.953	58.8989	301.483
7.554	126.984	59.4788	298.218
7.555	128.265	59.906	299.927
7.556	128.845	59.3567	300.873
7.557	128.326	59.2651	298.706
7.558	127.594	59.845	302.185
7.559	127.136	59.4788	300.934
7.56	129.028	59.2651	300.751
7.561	129.028	59.9976	304.321
7.562	129.456	60.2112	300.964
7.563	130.615	60.8521	302.917
7.564	131.134	60.8521	303.528
7.565	131.287	61.0657	299.408
7.566	130.554	61.3403	302.49
7.567	130.524	61.3403	299.591
7.568	132.324	61.554	299.286
7.569	132.538	61.9812	301.971
7.57	132.416	61.7981	298.737
7.571	133.331	61.7065	301.117
7.572	133.82	61.9202	301.819
7.573	133.759	62.0728	299.103
7.574	132.507	63.0493	302.612
7.575	131.958	63.2019	299.53
7.576	133.118	63.2629	299.103
7.577	133.881	63.7817	301.514
7.578	133.362	63.6292	298.279
7.579	134.43	63.2019	301.239
7.58	134.308	62.8357	302.094
7.581	135.437	63.5376	300.262
7.582	135.376	64.6362	304.23
7.583	134.979	64.4531	301.605
7.584	135.315	64.9414	301.666
7.585	134.857	65.8875	303.955
7.586	135.132	65.9485	300.446
7.587	135.834	65.4907	302.643
7.588	136.169	65.3381	303.131
7.589	137.848	65.4297	301.971
7.59	137.573	65.9485	306.61
7.591	137.878	66.1316	304.932
7.592	139.679	66.9556	305.176
7.593	139.893	68.2373	307.129
7.594	138.763	68.2983	303.101
7.595	138	67.7795	305.695
7.596	137.817	67.1997	304.749
7.597	139.648	67.4438	303.711
7.598	139.954	67.5049	307.678
7.599	139.465	67.1692	305.42
7.6	140.381	66.9861	307.831
7.601	140.991	67.8406	309.814
7.602	141.113	68.8782	306.305
7.603	140.411	69.2444	309.265
7.604	140.289	68.0542	307.22
7.605	141.388	68.2983	305.847
7.606	141.266	68.8171	309.509
7.607	141.815	69.3359	305.511
7.608	142.67	69.0918	307.922
7.609	142.09	68.9392	309.143
7.61	142.303	69.2749	306.915
7.611	141.327	70.0073	310.364
7.612	140.747	69.7021	307.831
7.613	142.273	69.7632	306.641
7.614	142.181	70.1904	309.814
7.615	142.029	69.8853	305.267
7.616	142.517	70.1599	307.648
7.617	142.242	70.2209	308.014
7.618	142.273	70.5566	305.45
7.619	141.205	70.3735	309.601
7.62	140.564	69.458	307.983
7.621	141.022	69.7021	307.77
7.622	141.205	70.8313	310.669
7.623	141.449	70.9534	306.305
7.624	141.479	70.7397	308.411
7.625	140.808	70.0684	308.563
7.626	141.571	69.9463	305.847
7.627	141.968	70.5261	310.303
7.628	141.51	70.0684	307.739
7.629	142.029	69.8853	307.953
7.63	141.357	70.4041	310.883
7.631	140.656	70.0989	306.549
7.632	140.656	70.0684	308.685
7.633	140.259	69.7632	308.105
7.634	141.083	69.2749	305.511
7.635	139.465	68.8477	308.868
7.636	138.794	67.9626	305.969
7.637	139.74	68.512	306.274
7.638	139.679	68.9392	307.678
7.639	137.543	68.6035	304.108
7.64	134.735	67.9016	307.068
7.641	132.904	66.5894	306.458
7.642	132.904	65.918	304.596
7.643	132.263	65.6128	308.105
7.644	130.585	64.8499	305.45
7.645	131.042	64.3311	305.786
7.646	130.432	63.9648	307.587
7.647	128.296	63.5681	303.894
7.648	125.885	63.6902	306.702
7.649	124.146	63.0188	305.634
7.65	123.901	62.2253	304.108
7.651	122.559	62.8357	306.915
7.652	122.009	62.6526	304.26
7.653	123.444	62.6221	305.389
7.654	124.664	62.7441	308.594
7.655	125.092	62.7747	306.641
7.656	124.908	62.8052	310.028
7.657	124.42	62.0422	309.296
7.658	124.512	62.3779	308.868
7.659	123.84	63.3545	312.439
7.66	122.406	63.7512	309.082
7.661	122.894	63.7207	309.662
7.662	123.535	63.5681	311.035
7.663	123.962	63.5986	308.228
7.664	125.305	63.7817	311.768
7.665	125.671	63.385	311.096
7.666	126.587	63.2019	310.059
7.667	125.702	63.8428	313.934
7.668	125.122	63.7207	309.967
7.669	125.244	63.7512	311.157
7.67	124.054	64.3311	311.462
7.671	123.84	64.8804	307.312
7.672	123.596	64.6362	309.601
7.673	124.237	63.5986	308.411
7.674	126.343	63.5986	306.885
7.675	126.404	64.209	310.577
7.676	125.702	64.7278	307.373
7.677	126.251	64.8499	309.174
7.678	125.336	64.0259	309.937
7.679	124.695	64.4226	306.519
7.68	123.444	64.8193	309.57
7.681	122.62	64.2395	306.702
7.682	124.084	64.5142	306.732
7.683	124.512	64.6667	309.753
7.684	124.512	64.8804	306.366
7.685	125.122	64.8499	309.265
7.686	125.458	64.9109	309.845
7.687	126.556	65.2161	307.617
7.688	125.671	65.2771	311.523
7.689	124.847	64.5447	308.441
7.69	126.495	64.9109	308.838
7.691	126.801	65.6128	311.249
7.692	126.709	65.8569	307.19
7.693	126.862	66.1316	310.303
7.694	127.014	65.7349	309.601
7.695	128.571	66.2231	307.404
7.696	128.235	66.8945	311.493
7.697	128.052	66.8335	308.35
7.698	129.395	66.3757	308.441
7.699	129.272	66.2231	311.523
7.7	128.632	66.7114	307.739
7.701	128.387	67.2607	310.669
7.702	127.991	66.803	309.601
7.703	128.845	67.0471	308.014
7.704	129.242	67.9016	311.92
7.705	128.998	67.5049	308.746
7.706	130.646	66.9556	310.638
7.707	130.707	67.5354	312.622
7.708	130.28	67.5659	309.387
7.709	130.066	67.627	312.683
7.71	129.608	67.3828	311.829
7.711	130.096	67.9321	310.15
7.712	130.219	68.6035	313.446
7.713	130.463	68.3289	309.998
7.714	132.019	68.2983	311.34
7.715	131.989	68.7866	312.836
7.716	132.08	68.9392	309.448
7.717	131.744	69.0918	312.958
7.718	131.531	68.6646	311.707
7.719	132.69	68.7256	310.913
7.72	132.233	69.1528	314.27
7.721	131.897	69.4275	310.791
7.722	133.026	69.8547	312.622
7.723	132.996	70.1599	313.202
7.724	133.148	70.3125	310.486
7.725	132.538	69.5801	314.148
7.726	132.05	68.4509	312.103
7.727	133.392	68.573	312.622
7.728	133.484	69.9158	316.071
7.729	133.27	69.7327	312.469
7.73	133.942	70.1904	314.331
7.731	134.705	70.0073	314.667
7.732	134.399	69.7632	311.127
7.733	134.003	70.1904	315.582
7.734	133.27	69.8547	312.378
7.735	135.04	69.9768	312.103
7.736	135.254	70.4346	315.338
7.737	134.979	70.343	311.615
7.738	135.254	70.4041	313.873
7.739	136.078	70.2515	313.934
7.74	136.658	70.9839	310.638
7.741	136.749	70.7703	313.812
7.742	136.2	69.9158	311.646
7.743	136.871	70.0378	311.615
7.744	136.688	70.6787	314.545
7.745	135.223	70.9534	310.76
7.746	135.559	71.2585	313.263
7.747	135.376	71.0449	312.988
7.748	136.017	70.2209	310.608
7.749	135.559	70.3125	314.484
7.75	136.139	70.343	312.012
7.751	137.115	70.4041	312.134
7.752	137.024	70.9534	314.606
7.753	136.414	70.8313	310.852
7.754	135.712	71.3501	313.416
7.755	134.644	71.1975	313.202
7.756	134.308	70.7703	309.845
7.757	134.003	70.3735	313.293
7.758	133.759	69.3054	310.699
7.759	134.644	69.0308	310.303
7.76	133.484	68.8782	312.225
7.761	131.409	67.2607	307.251
7.762	128.052	65.033	308.441
7.763	125.153	62.9578	306.366
7.764	123.413	63.3545	302.765
7.765	121.338	63.446	303.741
7.766	118.927	61.4624	297.729
7.767	117.218	60.3027	297.333
7.768	116.425	59.6924	299.957
7.769	115.875	58.96	297.455
7.77	115.295	58.075	301.422
7.771	114.807	57.0374	302.032
7.772	115.54	56.1829	301.544
7.773	115.204	56.2439	305.603
7.774	114.044	56.5186	303.528
7.775	114.319	56.7627	304.352
7.776	113.861	56.7017	306.091
7.777	112.854	56.2134	302.551
7.778	112	56.0913	305.115
7.779	111.847	55.3284	303.894
7.78	113.373	55.481	302.704
7.781	113.281	56.1218	306.671
7.782	111.969	55.7861	303.955
7.783	112.335	55.8167	306.091
7.784	111.938	55.4504	307.281
7.785	111.206	55.2979	304.932
7.786	110.535	55.7556	307.983
7.787	110.596	54.9927	306
7.788	111.694	54.9011	304.901
7.789	112.152	56.0608	307.404
7.79	112.244	56.2439	304.26
7.791	112.762	56.2134	306.274
7.792	112.518	55.8167	307.617
7.793	112.091	55.4504	304.901
7.794	110.87	55.5725	308.38
7.795	110.229	54.7791	306.366
7.796	111.45	54.8401	305.45
7.797	111.786	56.0303	308.136
7.798	111.755	55.9082	303.711
7.799	112.122	55.8472	304.535
7.8	111.786	56.0303	304.169
7.801	111.359	55.8472	300.507
7.802	110.565	55.9998	303.192
7.803	109.711	54.9011	300.415
7.804	110.718	54.6265	300.049
7.805	110.321	54.9316	302.124
7.806	110.046	54.7485	298.248
7.807	110.016	55.2063	299.866
7.808	110.016	54.8706	299.622
7.809	109.985	55.0537	296.57
7.81	109.161	55.2673	300.11
7.811	108.124	54.5654	297.455
7.812	108.948	54.5044	298.37
7.813	109.65	55.1147	300.598
7.814	109.467	55.481	296.997
7.815	109.894	55.542	300.171
7.816	110.168	55.0537	299.408
7.817	111.42	55.2673	297.546
7.818	111.145	56.2744	301.117
7.819	110.138	56.6711	297.607
7.82	110.992	56.2439	298.187
7.821	111.786	56.7017	300.964
7.822	112.305	56.9763	297.15
7.823	112.366	57.312	300.568
7.824	112.762	56.9763	299.469
7.825	114.929	56.9458	298.065
7.826	114.807	57.6477	302.063
7.827	114.258	57.6172	298.676
7.828	115.265	58.075	299.683
7.829	115.173	58.6548	301.3
7.83	114.96	59.082	298.401
7.831	114.655	58.8379	301.3
7.832	115.143	58.0139	300.69
7.833	116.699	58.4412	299.713
7.834	117.493	58.8074	303.772
7.835	117.706	58.6548	301.117
7.836	119.049	59.3872	302.399
7.837	118.53	59.8755	303.833
7.838	117.95	59.845	300.507
7.839	117.432	60.2417	303.406
7.84	116.76	59.5398	302.185
7.841	117.706	59.2041	301.392
7.842	117.981	60.0891	304.749
7.843	118.652	60.6079	301.208
7.844	120.026	60.4858	303.345
7.845	119.873	60.2417	304.352
7.846	119.873	60.0891	301.697
7.847	118.835	61.1267	304.84
7.848	118.408	60.4858	302.49
7.849	119.232	60.6384	301.88
7.85	118.622	60.7605	304.901
7.851	117.798	60.8521	301.239
7.852	118.774	61.2183	303.894
7.853	118.774	60.6384	304.138
7.854	119.415	60.5774	302.887
7.855	119.446	61.1877	305.908
7.856	119.629	60.5164	303.986
7.857	120.667	60.9436	303.925
7.858	120.544	61.676	306.03
7.859	119.965	61.3098	301.91
7.86	120.27	61.4319	304.657
7.861	120.514	61.7065	304.413
7.862	121.277	62.0728	301.361
7.863	121.063	62.439	304.901
7.864	120.758	61.9202	302.582
7.865	122.833	62.0422	303.436
7.866	122.803	62.8662	306.061
7.867	122.772	62.8357	302.46
7.868	122.62	62.9578	304.626
7.869	122.62	62.4695	304.199
7.87	123.474	62.8357	301.941
7.871	123.016	63.5071	305.664
7.872	122.131	63.4155	302.734
7.873	123.169	63.5376	303.589
7.874	123.84	63.7817	305.725
7.875	123.84	63.8428	303.101
7.876	124.176	63.7817	305.695
7.877	124.329	63.4766	305.084
7.878	125.702	64.0869	303.436
7.879	125.58	64.8804	306.213
7.88	125	64.3921	302.948
7.881	125.824	64.0259	303.955
7.882	125.854	64.6667	305.695
7.883	125.732	65.4907	303.04
7.884	125.336	65.6738	305.45
7.885	125.519	65.2771	303.864
7.886	126.923	65.033	303.101
7.887	127.716	66.0706	306.396
7.888	128.082	66.4673	303.65
7.889	129.181	66.7725	304.352
7.89	129.395	66.4368	305.878
7.891	128.326	66.9556	302.979
7.892	127.106	67.4438	305.817
7.893	126.16	66.7725	304.23
7.894	127.411	66.864	303.894
7.895	127.838	67.3218	306.885
7.896	127.838	67.2302	303.833
7.897	129.974	67.4438	305.878
7.898	131.409	67.9016	307.19
7.899	132.202	68.634	304.169
7.9	131.5	68.9392	307.831
7.901	130.28	67.9016	306.061
7.902	131.042	67.4133	306.061
7.903	130.554	68.573	309.784
7.904	129.944	69.5496	306.549
7.905	131.348	69.6106	308.197
7.906	132.507	69.7327	308.838
7.907	134.521	70.1904	305.969
7.908	134.735	70.2209	309.631
7.909	134.369	69.8242	307.77
7.91	135.712	69.8853	308.289
7.911	135.254	70.4956	311.096
7.912	133.972	70.3125	307.953
7.913	133.636	70.6177	310.333
7.914	133.606	71.0754	310.242
7.915	134.155	71.6553	307.617
7.916	134.491	71.7468	310.73
7.917	134.796	70.8618	308.624
7.918	136.292	70.6787	309.082
7.919	136.292	71.0449	312.012
7.92	135.681	71.2891	309.265
7.921	135.437	71.2891	311.798
7.922	134.186	70.8618	312.347
7.923	134.186	71.0449	310.028
7.924	134.003	72.7539	312.744
7.925	133.759	72.9065	310.425
7.926	135.376	71.9604	309.326
7.927	135.376	72.4182	312.531
7.928	135.223	72.4487	310.242
7.929	135.864	72.4792	312.164
7.93	135.315	72.2961	312.653
7.931	135.864	72.3572	310.608
7.932	135.162	72.8455	313.416
7.933	134.735	72.7234	310.364
7.934	135.925	72.7844	310.272
7.935	135.956	73.7	311.188
7.936	135.254	73.5779	307.831
7.937	134.552	72.937	310.669
7.938	134.338	71.9604	310.394
7.939	135.834	71.7163	309.692
7.94	135.925	72.6013	313.477
7.941	135.498	72.7844	311.035
7.942	136.658	72.8455	312.073
7.943	136.902	72.5098	313.507
7.944	137.451	72.6929	309.937
7.945	136.383	73.2422	312.622
7.946	136.23	72.8149	311.035
7.947	137.39	72.7844	309.448
7.948	136.78	72.9065	312.683
7.949	135.925	72.113	309.448
7.95	137.024	71.8079	311.249
7.951	137.299	72.2351	312.469
7.952	137.451	72.2961	308.868
7.953	135.62	72.2656	311.768
7.954	133.85	71.2891	309.052
7.955	134.064	71.0449	308.319
7.956	132.66	71.6553	311.279
7.957	131.042	71.1365	307.831
7.958	129.974	70.8008	309.479
7.959	129.791	70.1294	310.944
7.96	130.28	69.7021	308.685
7.961	129.791	70.0073	311.951
7.962	128.754	69.2139	310.486
7.963	128.693	68.8477	310.303
7.964	127.38	69.3054	313.263
7.965	126.19	68.9697	310.364
7.966	125.916	69.6106	312.805
7.967	125.122	69.9463	313.477
7.968	125.946	69.7327	311.096
7.969	125.702	69.8853	314.667
7.97	125.977	69.3359	313.568
7.971	127.747	68.8782	314.148
7.972	127.319	69.4885	317.139
7.973	126.404	69.8547	314.24
7.974	126.16	70.2209	316.284
7.975	125.641	70.1904	315.582
7.976	125.763	70.2515	313.019
7.977	124.573	71.106	315.613
7.978	123.901	70.2515	313.019
7.979	125.58	69.3665	313.965
7.98	126.343	69.1528	316.711
7.981	125.946	69.2749	314.148
7.982	125.305	69.7021	317.474
7.983	124.939	69.6106	316.803
7.984	125.519	69.7632	314.331
7.985	124.268	70.5872	317.23
7.986	123.718	69.2139	313.324
7.987	124.573	68.9392	313.904
7.988	125.214	69.7327	315.918
7.989	125.397	69.7327	312.469
7.99	124.512	69.5496	315.765
7.991	123.779	69.1223	314.911
7.992	124.695	69.5801	313.263
7.993	123.901	69.8547	316.284
7.994	122.925	69.519	312.744
7.995	123.505	69.2139	313.446
7.996	124.023	69.1528	314.392
7.997	123.627	69.458	311.768
7.998	122.772	69.9463	314.362
7.999	122.681	69.3665	313.599
8	122.833	69.2749	313.293
8.001	122.284	68.9697	316.772
8.002	121.582	68.6035	313.538
8.003	122.131	68.5425	314.972
8.004	122.162	68.634	316.467
8.005	122.223	69.0308	312.836
8.006	121.918	69.3665	315.796
8.007	121.094	68.2373	314.362
8.008	120.758	68.0847	312.988
8.009	118.896	68.5425	316.132
8.01	117.523	67.9626	313.171
8.011	117.279	67.3218	313.538
8.012	116.425	67.1692	314.423
8.013	115.082	66.8945	310.913
8.014	113.861	66.4978	312.958
8.015	113.953	65.9485	311.188
8.016	113.983	65.155	309.509
8.017	112.274	64.8804	311.462
8.018	109.436	64.0259	308.228
8.019	108.673	63.8123	309.814
8.02	108.612	64.209	310.852
8.021	108.643	64.4531	308.716
8.022	108.063	64.7888	311.188
8.023	108.032	63.5376	310.242
8.024	110.809	62.9272	311.279
8.025	111.786	63.446	314.423
8.026	111.267	64.1174	312.286
8.027	111.42	64.3005	314.606
8.028	111.176	63.5376	314.575
8.029	111.206	63.9954	312.531
8.03	110.229	64.9719	315.094
8.031	109.375	64.0869	311.646
8.032	110.565	63.8123	311.829
8.033	111.298	64.5752	313.446
8.034	111.755	64.3311	309.875
8.035	112.244	64.0869	312.744
8.036	111.603	63.7512	311.951
8.037	111.816	63.8733	309.998
8.038	110.474	64.2395	313.446
8.039	109.07	63.4155	310.455
8.04	110.168	63.2019	310.974
8.041	109.222	63.6597	312.561
8.042	109.436	63.8428	309.174
8.043	110.016	63.7512	311.92
8.044	110.107	63.0798	311.279
8.045	110.931	63.6292	309.387
8.046	110.657	64.1174	312.408
8.047	109.985	63.324	309.418
8.048	110.138	62.8662	309.998
8.049	109.528	63.2324	312.622
8.05	108.978	63.385	308.838
8.051	108.887	63.9648	311.249
8.052	109.039	64.1174	310.333
8.053	110.138	63.9648	308.228
8.054	109.924	64.1174	311.462
8.055	110.016	63.9038	308.777
8.056	110.931	64.3311	309.753
8.057	111.053	64.9109	311.951
8.058	110.718	64.7278	308.96
8.059	110.107	64.7583	311.951
8.06	108.978	64.3921	310.455
8.061	109.894	64.6973	309.113
8.062	109.833	65.094	312.103
8.063	109.009	65.033	308.807
8.064	110.382	64.7583	310.425
8.065	110.901	65.1855	311.401
8.066	110.87	65.7043	308.38
8.067	110.474	66.0095	312.103
8.068	110.107	65.1245	309.814
8.069	111.481	64.8193	309.692
8.07	111.145	65.9485	312.927
8.071	110.291	65.5518	308.624
8.072	110.565	65.7654	311.066
8.073	111.481	66.4978	311.279
8.074	112.823	66.9861	308.716
8.075	112.61	67.3523	312.256
8.076	112.518	66.4978	309.753
8.077	114.044	66.3757	309.937
8.078	114.136	66.9556	312.744
8.079	114.563	66.803	309.357
8.08	114.563	67.2913	311.737
8.081	114.716	67.749	311.737
8.082	115.021	68.2983	308.777
8.083	114.655	68.9087	312.012
8.084	114.166	68.6035	309.296
8.085	115.234	68.4509	309.662
8.086	116.15	68.1458	312.653
8.087	116.241	67.9016	309.814
8.088	116.882	68.8782	313.019
8.089	117.523	69.4275	313.263
8.09	118.53	69.6106	310.608
8.091	118.134	69.9158	314.606
8.092	117.523	69.6716	312.012
8.093	118.286	69.7327	312.286
8.094	117.859	70.5261	315.002
8.095	117.95	70.5872	311.92
8.096	118.378	70.5872	314.728
8.097	119.324	70.1599	315.338
8.098	120.758	70.8618	313.477
8.099	121.002	71.6553	317.322
8.1	120.392	71.3196	313.904
8.101	121.216	71.167	314.117
8.102	121.124	71.5942	316.406
8.103	119.904	71.7773	312.195
8.104	119.507	72.113	315.002
8.105	119.141	72.2046	313.873
8.106	120.667	72.2961	311.89
8.107	120.972	71.7773	315.674
8.108	120.911	70.8618	312.958
8.109	121.552	71.228	315.033
8.11	122.07	72.1436	317.078
8.111	121.765	72.2351	313.721
8.112	120.911	72.5098	316.833
8.113	120.605	72.1741	314.941
8.114	122.101	72.4792	313.141
8.115	122.375	72.876	316.833
8.116	122.314	72.2656	313.568
8.117	123.871	72.1436	315.582
8.118	124.725	72.3572	317.169
8.119	124.603	73.1201	313.934
8.12	124.146	73.9136	317.291
8.121	123.413	73.4863	314.789
8.122	124.329	73.6084	313.324
8.123	123.932	73.7	316.132
8.124	123.413	73.2727	312.561
8.125	124.969	73.5779	314.636
8.126	126.434	73.3948	315.765
8.127	126.923	73.9441	313.202
8.128	126.16	74.6765	317.017
8.129	125.336	74.1577	315.094
8.13	126.587	74.2188	314.362
8.131	126.373	74.9207	317.566
8.132	126.526	74.5544	313.934
8.133	127.411	74.1577	315.765
8.134	127.838	73.761	316.925
8.135	128.967	74.2493	313.965
8.136	129.364	75.4395	317.78
8.137	129.211	75.2258	315.46
8.138	130.157	75.47	315.002
8.139	129.608	75.7141	317.81
8.14	128.845	75.0732	314.301
8.141	129.242	75.0732	316.711
8.142	130.249	75.3784	317.139
8.143	131.531	76.0498	314.209
8.144	131.866	76.1719	317.078
8.145	131.409	75.3784	315.338
8.146	132.721	76.2329	315.857
8.147	131.958	77.6367	318.542
8.148	131.622	76.5381	314.88
8.149	130.981	76.2634	317.505
8.15	130.981	75.3479	317.749
8.151	132.385	75.5005	315.704
8.152	132.935	76.1719	319.702
8.153	132.324	76.2329	316.62
8.154	133.942	76.3245	317.688
8.155	134.521	76.4771	319.672
8.156	134.003	76.2634	316.528
8.157	132.538	76.416	319.489
8.158	131.836	76.416	318.237
8.159	132.721	76.5381	316.04
8.16	133.057	76.8738	319.366
8.161	133.026	76.4465	316.01
8.162	134.277	76.2939	317.047
8.163	135.254	76.6907	318.787
8.164	135.925	77.2705	316.132
8.165	135.162	77.9724	319.092
8.166	134.247	77.0569	317.81
8.167	134.735	77.0569	316.04
8.168	134.033	77.3315	319.153
8.169	133.392	77.2095	316.132
8.17	134.277	77.2705	317.383
8.171	135.437	76.8127	318.939
8.172	135.681	77.1179	315.674
8.173	136.322	77.7283	319.305
8.174	136.2	77.6672	317.932
8.175	136.597	77.3621	316.284
8.176	135.986	77.6367	319.458
8.177	135.315	77.5146	316.01
8.178	136.017	76.9348	317.505
8.179	135.895	77.3621	319.336
8.18	136.78	78.4302	316.071
8.181	137.115	78.7048	318.909
8.182	137.451	77.8503	317.444
8.183	138.672	78.0945	316.65
8.184	138.336	78.8574	319.916
8.185	138.275	78.7354	316.772
8.186	139.038	78.3081	318.024
8.187	139.221	78.3386	318.909
8.188	139.893	78.949	316.345
8.189	139.343	78.9185	319.153
8.19	138.458	78.2471	317.352
8.191	139.801	78.4607	316.956
8.192	139.801	78.8879	319.763
8.193	139.069	78.6133	316.345
8.194	139.252	78.2776	318.787
8.195	139.282	78.064	319
8.196	141.052	78.3386	316.742
8.197	140.869	78.7964	320.282
8.198	140.533	77.9114	317.322
8.199	141.663	78.064	317.627
8.2	140.808	79.1016	320.007
8.201	139.862	79.1626	316.162
8.202	139.282	78.9795	318.695
8.203	139.099	78.3081	318.146
8.204	140.625	78.7048	315.887
8.205	140.564	79.1016	319.733
8.206	140.594	78.2776	316.589
8.207	142.334	77.9114	317.413
8.208	141.541	78.125	319.672
8.209	140.93	78.4302	316.254
8.21	139.923	78.949	318.848
8.211	138.489	78.2471	317.627
8.212	138.58	78.186	315.399
8.213	137.909	78.186	318.726
8.214	137.482	77.6367	315.033
8.215	138.184	77.0264	316.376
8.216	137.726	76.6296	318.237
8.217	136.841	76.2634	315.338
8.218	135.986	76.5686	318.115
8.219	135.468	75.9277	316.986
8.22	134.43	75.531	314.24
8.221	132.019	75.0122	316.956
8.222	130.28	73.6084	313.232
8.223	130.707	73.2727	313.538
8.224	130.798	72.9675	314.819
8.225	129.639	72.4182	311.31
8.226	128.296	71.5332	313.812
8.227	127.594	70.8923	313.019
8.228	128.174	71.0144	311.432
8.229	126.74	71.167	313.782
8.23	124.817	70.2209	310.547
8.231	124.695	69.7021	311.493
8.232	125.549	69.519	313.141
8.233	126.038	69.3054	310.638
8.234	125.58	70.0073	313.202
8.235	125.641	69.3054	312.805
8.236	127.014	68.9392	312.744
8.237	127.167	69.2444	316.315
8.238	126.465	69.0918	313.629
8.239	126.74	69.1528	315.094
8.24	126.709	69.4275	316.071
8.241	126.984	69.6411	313.354
8.242	125.641	70.1904	315.887
8.243	125.214	69.7632	313.873
8.244	126.984	69.7937	313.019
8.245	127.167	69.9463	315.552
8.246	126.648	69.2139	312.775
8.247	127.106	68.8782	314.697
8.248	128.143	69.1223	314.697
8.249	128.937	69.8853	311.768
8.25	127.441	70.5566	314.148
8.251	125.885	69.7021	311.768
8.252	125.824	69.1528	311.005
8.253	126.007	69.7021	313.507
8.254	125.183	69.5496	309.967
8.255	125.061	69.6716	312.225
8.256	126.282	69.1223	312.775
8.257	127.594	68.8477	310.73
8.258	127.899	70.0073	314.423
8.259	127.289	69.5801	312.378
8.26	127.258	68.8782	311.646
8.261	126.587	69.5801	314.423
8.262	125.916	68.9392	310.822
8.263	125.732	69.1833	312.927
8.264	125.397	69.5801	313.446
8.265	126.801	70.3125	310.913
8.266	127.533	70.8008	314.423
8.267	127.93	69.519	312.073
8.268	129.089	69.458	313.019
8.269	127.716	70.4651	315.674
8.27	127.228	70.5261	311.737
8.271	127.35	70.7092	314.331
8.272	127.35	70.1599	313.873
8.273	128.387	70.5566	311.798
8.274	128.174	71.2585	315.094
8.275	127.228	70.8923	312.134
8.276	128.021	70.9229	313.599
8.277	127.96	70.8618	315.887
8.278	128.021	70.4651	313.263
8.279	126.984	71.106	317.23
8.28	126.862	71.0449	315.643
8.281	128.235	70.8923	314.819
8.282	128.143	71.0754	318.298
8.283	128.204	70.5566	314.606
8.284	129.059	70.9534	316.254
8.285	129.517	71.5942	316.803
8.286	129.272	71.4111	313.629
8.287	128.021	71.5027	317.383
8.288	128.052	70.8923	315.338
8.289	129.425	71.0144	314.24
8.29	129.028	71.2891	316.956
8.291	128.326	70.5261	313.446
8.292	128.723	70.4651	315.399
8.293	129.364	70.282	316.071
8.294	129.944	70.4041	312.653
8.295	128.632	70.7703	315.674
8.296	127.35	69.7632	313.202
8.297	127.625	68.9392	312.225
8.298	126.984	68.4814	314.911
8.299	125.549	67.1082	311.432
8.3	124.634	66.5894	313.11
8.301	123.932	65.9485	313.202
8.302	123.291	65.7043	310.028
8.303	121.155	64.8804	311.676
8.304	118.164	61.9812	307.831
8.305	114.166	59.0515	304.169
8.306	108.582	57.0374	304.077
8.307	101.44	52.5513	294.891
8.308	95.3979	49.1638	292.114
8.309	93.3228	48.2178	289.642
8.31	92.1326	48.7061	283.752
8.311	90.21	48.3093	283.997
8.312	87.616	46.7834	282.013
8.313	86.853	45.5322	282.41
8.314	86.6394	45.6848	288.3
8.315	86.8225	45.7458	289.612
8.316	88.3179	44.9524	295.074
8.317	89.6912	44.5557	298.676
8.318	91.98	44.8914	298.828
8.319	93.2312	46.5698	303.131
8.32	92.6208	47.4243	301.971
8.321	94.0857	48.0652	301.3
8.322	93.8721	48.5535	301.483
8.323	94.2078	49.2249	296.387
8.324	93.6584	49.9268	296.661
8.325	94.5129	49.8657	296.539
8.326	95.9473	49.9268	295.746
8.327	95.9167	50.293	300.14
8.328	95.4285	49.2554	299.011
8.329	95.5505	48.5535	300.171
8.33	95.6116	48.8586	302.368
8.331	95.1233	49.5605	299.072
8.332	95.4285	49.9878	299.591
8.333	95.6116	49.9878	296.6
8.334	97.6563	49.9573	292.999
8.335	97.6563	50.415	293.945
8.336	96.405	50.0183	290.71
8.337	96.2219	49.469	292.236
8.338	96.0083	48.7671	294.769
8.339	95.1233	48.3398	292.542
8.34	93.9636	48.4009	294.83
8.341	93.811	48.0042	293.182
8.342	94.8792	48.2178	290.588
8.343	94.8181	48.7366	291.382
8.344	95.0317	49.0112	287.018
8.345	95.6726	48.5229	286.499
8.346	95.0012	49.3164	286.53
8.347	94.574	49.5605	283.081
8.348	94.1772	49.1333	285.919
8.349	94.0857	48.3398	285.553
8.35	95.0623	48.4314	285.889
8.351	94.9707	49.1638	289.551
8.352	95.0623	49.2554	287.72
8.353	96.4966	49.4385	289.368
8.354	97.5037	50.2014	291.412
8.355	97.8699	51.3916	288.91
8.356	97.6563	52.124	291.901
8.357	97.4731	52.063	290.07
8.358	99.5178	52.3682	289.948
8.359	98.877	52.3376	292.755
8.36	98.114	52.2461	290.741
8.361	98.5718	52.6428	293.06
8.362	99.4263	52.7039	294.342
8.363	100.616	53.5889	291.809
8.364	100.25	54.9316	294.891
8.365	100.433	55.2063	292.755
8.366	102.905	55.1758	292.908
8.367	104.248	55.0842	296.112
8.368	104.462	55.1147	293.457
8.369	104.279	55.542	296.875
8.37	104.492	55.7251	297.485
8.371	105.835	56.0608	295.654
8.372	105.927	57.2205	298.767
8.373	105.713	57.1899	295.929
8.374	107.239	57.0679	296.082
8.375	107.88	57.251	297.943
8.376	108.673	57.373	294.128
8.377	108.917	57.1899	296.539
8.378	109.955	56.9153	296.326
8.379	110.931	57.6172	294.312
8.38	110.565	58.8989	297.119
8.381	109.344	59.082	293.976
8.382	109.741	58.7463	294.25
8.383	110.016	58.197	295.837
8.384	109.833	58.3801	293.518
8.385	110.352	58.4412	295.868
8.386	110.626	58.1055	295.959
8.387	112.061	58.5632	295.441
8.388	111.572	59.2957	298.309
8.389	110.748	59.1736	295.837
8.39	111.206	59.5398	296.57
8.391	111.023	59.7839	298.218
8.392	110.718	60.0586	295.471
8.393	110.168	60.0586	297.607
8.394	110.687	60.0891	296.844
8.395	112.854	60.3027	295.868
8.396	113.007	60.6689	298.706
8.397	112.701	60.6689	296.265
8.398	113.8	60.791	297.241
8.399	114.349	60.6995	298.004
8.4	113.556	61.3708	295.013
8.401	112.366	62.0117	297.424
8.402	112.183	61.9507	295.441
8.403	113.922	62.0117	294.617
8.404	114.655	62.2253	297.882
8.405	113.617	62.2253	295.898
8.406	114.441	62.0728	298.523
8.407	115.692	61.7371	300.659
8.408	116.821	62.8357	299.225
8.409	115.662	63.7207	302.307
8.41	115.509	63.8123	300.69
8.411	117.249	64.0259	300.323
8.412	117.279	64.3921	302.46
8.413	115.997	64.4836	299.683
8.414	116.821	64.1785	302.032
8.415	117.34	64.2395	302.429
8.416	118.835	64.6667	300.323
8.417	119.141	65.155	303.497
8.418	119.171	65.094	301.361
8.419	120.178	65.5823	301.27
8.42	120.3	66.0095	302.46
8.421	119.141	66.1011	298.553
8.422	118.683	66.0095	300.568
8.423	118.378	66.0706	299.957
8.424	119.476	66.2537	298.004
8.425	119.904	66.4978	300.751
8.426	119.751	66.04	299.225
8.427	120.88	66.2842	300.293
8.428	121.246	66.5588	302.185
8.429	121.033	66.6504	299.53
8.43	120.941	66.9556	301.178
8.431	120.88	66.6504	301.025
8.432	121.368	67.2607	298.462
8.433	121.826	68.1152	301.27
8.434	122.406	68.2068	298.584
8.435	124.39	68.2678	298.248
8.436	124.664	68.6646	301.117
8.437	124.268	68.7256	298.767
8.438	124.237	68.634	301.361
8.439	124.756	68.8782	301.819
8.44	126.556	69.7327	299.805
8.441	126.404	70.2209	302.582
8.442	125.824	69.7021	300.11
8.443	127.899	69.8242	300.446
8.444	129.059	71.2891	302.887
8.445	129.15	71.8079	300.568
8.446	127.747	71.2585	303.497
8.447	127.106	69.9158	304.291
8.448	128.845	70.2515	304.657
8.449	128.571	71.6858	308.197
8.45	128.235	72.2961	305.511
8.451	129.944	72.1741	306.03
8.452	130.951	71.8079	307.831
8.453	131.622	72.113	304.871
8.454	130.28	72.9675	307.19
8.455	130.707	73.0286	306.366
8.456	131.836	73.2422	304.993
8.457	130.493	73.6389	308.014
8.458	128.967	73.4253	305.359
8.459	129.456	73.5168	307.434
8.46	131.165	73.8525	307.953
8.461	132.385	74.3103	305.511
8.462	132.202	74.6765	308.228
8.463	132.507	74.4324	306.519
8.464	134.003	75.0427	305.695
8.465	133.453	75.8972	307.739
8.466	131.317	75.6531	305.084
8.467	130.493	75.2258	307.129
8.468	130.005	73.9746	308.167
8.469	130.981	74.585	305.969
8.47	132.843	75.5005	309.296
8.471	133.514	75.592	306.671
8.472	136.353	75.7751	306.488
8.473	136.261	75.7751	308.319
8.474	135.468	75.9277	305.084
8.475	134.888	76.4771	307.129
8.476	134.796	76.5076	307.098
8.477	135.468	76.355	305.237
8.478	135.254	76.3855	308.258
8.479	135.986	76.3855	306.244
8.48	138.947	77.2095	306.488
8.481	140.9	77.8198	308.777
8.482	141.235	77.3926	305.908
8.483	141.266	76.8433	308.228
8.484	141.479	76.9958	308.35
8.485	141.235	77.5452	305.969
8.486	140.411	78.186	309.021
8.487	138.458	77.6062	306.366
8.488	140.381	77.5146	307.068
8.489	141.51	77.8809	308.319
8.49	142.029	77.7283	305.511
8.491	142.059	77.4841	308.624
8.492	141.907	77.4536	308.655
8.493	143.524	78.2776	307.495
8.494	143.005	78.6743	310.303
8.495	141.327	78.3081	307.129
8.496	141.724	77.8198	308.105
8.497	141.449	78.8574	310.181
8.498	141.602	79.071	307.098
8.499	140.656	79.2236	310.089
8.5	141.571	79.3762	309.296
8.501	143.433	79.7729	308.563
8.502	142.883	80.2307	312.622
8.503	142.151	79.7729	309.662
8.504	142.67	79.7729	311.096
8.505	143.127	79.8645	311.89
8.506	142.7	80.0171	309.631
8.507	142.273	80.6274	312.103
8.508	142.456	80.78	310.608
8.509	143.616	80.8105	309.357
8.51	143.341	81.1157	312.653
8.511	142.212	80.5054	310.272
8.512	143.158	80.5054	312.134
8.513	143.677	80.1697	313.324
8.514	143.89	80.658	310.76
8.515	144.379	81.1157	313.782
8.516	144.348	80.4443	312.5
8.517	145.66	80.78	311.646
8.518	145.386	81.604	314.026
8.519	144.714	81.0852	310.577
8.52	145.264	80.719	311.92
8.521	145.264	80.9021	313.599
8.522	145.782	80.8105	310.577
8.523	145.996	80.719	313.324
8.524	146.576	80.78	311.615
8.525	148.163	81.3599	310.577
8.526	148.041	80.5969	312.439
8.527	146.301	80.1392	308.899
8.528	146.729	80.658	310.638
8.529	146.362	80.719	310.181
8.53	146.362	81.1462	308.136
8.531	144.775	80.78	311.127
8.532	144.196	79.3457	309.662
8.533	145.935	79.7424	310.425
8.534	146.759	80.719	313.354
8.535	146.21	80.8411	309.937
8.536	145.447	80.4138	312.469
8.537	144.958	79.4678	312.347
8.538	146.21	79.4983	310.883
8.539	145.203	80.7495	314.728
8.54	144.714	80.658	311.859
8.541	145.477	80.5054	312.5
8.542	145.752	80.8716	314.24
8.543	145.386	80.0781	310.669
8.544	145.05	80.4138	313.873
8.545	144.623	80.3833	312.744
8.546	146.149	80.5359	310.913
8.547	145.721	80.4749	313.904
8.548	145.05	79.3152	310.944
8.549	145.386	79.7729	311.554
8.55	144.44	80.0171	312.836
8.551	142.7	79.4373	309.204
8.552	140.839	78.7354	311.768
8.553	140.9	77.3926	311.646
8.554	141.479	77.24	309.448
8.555	140.35	77.179	312.347
8.556	138.062	76.1108	308.685
8.557	137.329	75.2258	309.479
8.558	136.353	74.3408	309.845
8.559	133.789	73.2422	305.573
8.56	129.7	72.1436	307.037
8.561	125.336	68.573	304.504
8.562	119.049	64.27	298.889
8.563	109.07	58.96	293.427
8.564	98.4497	52.1851	283.386
8.565	92.926	47.821	276.184
8.566	90.1794	49.1333	276.306
8.567	91.6443	51.7578	271.82
8.568	90.6982	51.6052	270.477
8.569	88.5315	49.7437	270.142
8.57	87.0667	49.6826	273.712
8.571	85.968	50.2319	283.63
8.572	87.2498	49.2249	289.581
8.573	91.98	47.5159	297.241
8.574	95.8252	46.3562	302.521
8.575	98.1445	46.4172	302.887
8.576	100.067	48.9807	305.817
8.577	101.41	52.0325	303.68
8.578	102.722	54.2297	298.218
8.579	99.0906	54.4434	293.488
8.58	94.8792	52.3987	284.637
8.581	93.3838	51.7273	283.936
8.582	93.689	51.9714	286.499
8.583	95.6421	51.6968	288.147
8.584	96.0693	50.7507	294.281
8.585	97.1985	49.3469	296.082
8.586	98.938	49.3774	297.119
8.587	99.5789	50.6592	298.676
8.588	98.4802	52.063	294.006
8.589	98.7854	52.6428	291.87
8.59	98.5718	52.2156	288.208
8.591	98.1445	51.8494	283.234
8.592	97.7173	52.948	284.515
8.593	96.7102	52.3682	283.997
8.594	97.29	51.7273	287.109
8.595	97.0764	50.7813	292.206
8.596	96.0388	49.7131	291.138
8.597	96.6187	49.7131	292.542
8.598	96.7407	49.9268	290.558
8.599	97.0459	50.9033	285.37
8.6	96.2524	52.5818	285.065
8.601	94.3298	52.4597	279.572
8.602	93.7805	52.6123	278.564
8.603	92.1021	52.7649	279.877
8.604	90.9729	51.5137	277.313
8.605	91.217	50.8423	280.884
8.606	93.2922	50.415	282.928
8.607	95.4895	50.9033	281.494
8.608	96.0083	52.124	285.706
8.609	95.3369	52.5818	283.142
8.61	96.9849	52.5513	284.393
8.611	96.344	52.887	286.652
8.612	95.0623	53.4973	284.576
8.613	94.7571	54.7485	288.055
8.614	95.459	54.8401	287.628
8.615	97.9919	54.9011	286.743
8.616	98.4802	55.3284	290.07
8.617	98.938	54.718	287.537
8.618	100.525	55.3894	289.215
8.619	101.257	56.2744	290.588
8.62	100.922	56.8237	287.14
8.621	100.159	57.6172	289.612
8.622	101.593	57.1594	288.116
8.623	104.614	57.7393	288.055
8.624	105.469	59.845	291.748
8.625	105.865	59.9365	289.459
8.626	107.086	59.5703	291.626
8.627	108.093	59.2041	293.152
8.628	108.429	59.4788	291.504
8.629	108.063	60.8215	294.861
8.63	108.521	60.6384	293.61
8.631	110.596	60.4858	292.877
8.632	111.786	61.3098	295.471
8.633	111.572	61.554	291.901
8.634	112.091	61.676	293.03
8.635	112.488	61.7676	293.762
8.636	112.488	61.8591	291.687
8.637	111.542	62.4695	294.25
8.638	111.511	62.0422	293.243
8.639	112.915	61.7371	293.06
8.64	113.678	62.561	295.837
8.641	112.579	62.5916	293.121
8.642	112.915	62.5305	295.319
8.643	112.457	62.439	295.624
8.644	112.701	62.5305	293.518
8.645	111.969	63.0798	296.234
8.646	111.42	62.5305	294.495
8.647	113.251	63.2019	294.342
8.648	113.831	63.9343	296.265
8.649	113.251	63.5986	293.213
8.65	112.976	63.1714	295.624
8.651	112.61	62.6221	296.387
8.652	113.129	62.9272	294.495
8.653	113.586	63.1409	297.791
8.654	113.617	63.0798	294.586
8.655	115.57	63.7207	294.83
8.656	115.509	64.4531	295.929
8.657	114.899	64.1174	292.358
8.658	114.594	64.1785	294.891
8.659	114.502	63.3545	294.678
8.66	115.662	63.6902	294.006
8.661	114.655	64.0869	297.394
8.662	113.8	64.3921	295.258
8.663	115.753	64.6973	296.326
8.664	116.425	64.8193	298.309
8.665	116.302	65.3381	296.387
8.666	115.601	66.1316	299.316
8.667	115.448	65.4297	299.133
8.668	116.394	65.6738	298.309
8.669	116.058	66.4978	301.758
8.67	115.387	66.3757	298.981
8.671	116.913	66.6199	300.751
8.672	117.34	66.864	301.788
8.673	116.943	66.8945	298.645
8.674	116.882	66.9556	301.514
8.675	117.554	66.9861	299.805
8.676	118.622	67.5659	298.523
8.677	118.073	68.2373	300.659
8.678	116.73	68.0847	297.699
8.679	117.462	67.8406	298.645
8.68	117.95	67.2607	300.018
8.681	118.225	67.5964	297.302
8.682	118.317	68.2373	300.201
8.683	118.53	67.8101	299.438
8.684	119.202	68.0237	298.584
8.685	119.141	68.9087	301.575
8.686	119.08	68.8782	297.791
8.687	119.781	68.9087	298.798
8.688	120.392	68.9392	300.69
8.689	120.88	68.9392	297.638
8.69	121.185	69.7021	300.11
8.691	121.674	69.7327	298.889
8.692	124.054	70.1599	298.248
8.693	124.359	70.7092	301.086
8.694	123.688	70.4346	298.401
8.695	123.81	70.5566	299.805
8.696	124.329	70.4651	300.11
8.697	125.732	70.5261	298.431
8.698	126.343	71.0754	301.544
8.699	126.434	71.228	300.537
8.7	128.052	71.7468	300.323
8.701	127.96	71.7468	303.65
8.702	126.465	71.3501	301.514
8.703	125.977	71.6858	304.047
8.704	126.465	71.6248	304.901
8.705	127.594	71.7468	303.101
8.706	127.716	72.2046	306.122
8.707	127.777	72.113	304.871
8.708	130.127	72.2351	305.145
8.709	130.31	72.5098	307.434
8.71	128.784	72.6013	304.077
8.711	127.655	73.3948	306.641
8.712	127.228	72.8455	306.274
8.713	127.594	73.1201	304.352
8.714	127.106	74.0967	307.037
8.715	126.526	73.6389	304.199
8.716	128.815	73.5168	305.054
8.717	129.517	74.585	307.159
8.718	129.669	74.8291	303.864
8.719	128.784	74.8291	306.213
8.72	127.655	74.4629	306.641
8.721	127.625	74.7681	305.023
8.722	127.014	75.1648	308.075
8.723	126.251	74.4019	305.45
8.724	127.38	74.707	306.58
8.725	128.418	75.2563	308.563
8.726	128.784	75.2258	304.993
8.727	129.669	75.6226	308.075
8.728	129.578	74.7681	306.915
8.729	130.89	75.0427	305.634
8.73	130.951	76.2939	308.899
8.731	130.768	76.2939	305.634
8.732	131.744	76.3245	305.908
8.733	131.805	76.0193	306.854
8.734	131.927	76.1108	304.138
8.735	132.629	76.6296	307.373
8.736	133.881	76.7517	306.152
8.737	136.2	76.9043	304.962
8.738	136.322	77.4536	308.594
8.739	136.108	76.7822	305.664
8.74	136.749	76.8433	307.526
8.741	136.963	77.24	308.868
8.742	136.719	77.1484	305.756
8.743	136.444	77.24	308.746
8.744	136.719	75.7141	307.526
8.745	138.489	76.0498	307.251
8.746	139.069	77.0874	310.303
8.747	138.916	77.6062	306.396
8.748	139.648	77.6367	307.709
8.749	139.191	76.8433	308.563
8.75	139.191	76.2024	306.366
8.751	137.329	77.0569	309.967
8.752	136.536	77.0874	307.983
8.753	137.421	77.2095	307.8
8.754	137.451	77.5757	310.425
8.755	136.841	77.6367	307.312
8.756	136.627	78.064	309.753
8.757	137.115	77.6978	310.364
8.758	136.78	77.3621	308.228
8.759	135.864	77.4231	311.951
8.76	135.101	75.8667	309.845
8.761	135.437	76.0803	310.76
8.762	134.674	76.7212	312.469
8.763	132.019	76.8738	308.929
8.764	131.042	76.2329	310.791
8.765	129.547	74.5239	310.425
8.766	129.059	73.3643	308.319
8.767	127.472	73.3643	311.646
8.768	125.854	70.9534	309.387
8.769	124.481	69.458	308.685
8.77	122.467	68.6951	309.387
8.771	120.117	67.5659	304.443
8.772	118.164	67.5049	304.84
8.773	116.974	66.7114	304.626
8.774	116.516	65.4602	301.331
8.775	115.173	65.2771	304.23
8.776	114.899	64.7888	302.979
8.777	117.218	64.7888	303.589
8.778	118.927	64.0259	306.641
8.779	118.622	63.2324	305.847
8.78	118.225	62.561	308.777
8.781	117.584	62.3779	309.082
8.782	118.622	62.8052	307.678
8.783	117.554	64.0564	309.479
8.784	116.913	63.6597	305.908
8.785	117.859	63.5986	305.939
8.786	118.774	62.9272	305.969
8.787	118.622	62.7747	303.772
8.788	118.439	62.3474	307.007
8.789	118.164	60.9741	307.19
8.79	118.622	61.1267	306.976
8.791	117.798	62.5916	309.57
8.792	117.157	62.9883	306
8.793	117.737	63.0493	307.556
8.794	117.462	62.8052	307.617
8.795	117.401	62.7441	304.932
8.796	117.371	62.8662	307.526
8.797	118.073	61.9202	306.366
8.798	119.659	62.1643	306.305
8.799	119.232	62.9272	309.753
8.8	117.92	62.9272	307.007
8.801	117.767	63.2629	308.228
8.802	117.462	63.1714	308.136
8.803	117.584	63.2935	305.542
8.804	117.035	63.5071	307.495
8.805	116.608	62.8357	304.535
8.806	117.95	63.2324	304.321
8.807	118.134	63.8123	306.549
8.808	117.218	63.2019	304.077
8.809	117.401	63.7207	306.641
8.81	117.859	63.2629	307.037
8.811	118.195	63.324	304.688
8.812	117.676	63.6292	307.648
8.813	117.676	63.1104	305.389
8.814	119.415	63.4155	305.359
8.815	119.751	63.7512	308.563
8.816	119.354	63.9343	304.84
8.817	120.392	63.9648	307.922
8.818	120.85	64.0869	308.502
8.819	122.131	64.4226	306.641
8.82	121.185	64.8499	310.15
8.821	121.002	64.8193	307.22
8.822	123.23	65.155	307.434
8.823	123.474	65.3992	309.174
8.824	122.864	65.3076	305.42
8.825	122.925	65.8264	308.746
8.826	122.65	65.4297	307.709
8.827	123.779	66.0095	306.519
8.828	123.779	66.7725	310.364
8.829	122.925	66.4978	307.312
8.83	125.214	66.4978	309.296
8.831	126.099	66.5588	311.92
8.832	125.519	66.3452	308.655
8.833	125.122	67.0166	312.5
8.834	125.183	67.1082	311.646
8.835	126.923	67.3523	309.967
8.836	126.617	68.1763	314.24
8.837	125.671	67.8406	310.73
8.838	127.258	68.0542	312.103
8.839	128.479	68.1763	313.69
8.84	128.448	68.1458	310.303
8.841	128.204	68.6646	313.66
8.842	128.235	68.0847	312.317
8.843	129.303	68.3594	311.066
8.844	129.089	69.1833	314.056
8.845	128.052	69.1833	310.577
8.846	128.54	69.4275	311.951
8.847	129.211	69.5801	312.622
8.848	128.998	69.458	309.448
8.849	128.937	69.3665	312.744
8.85	129.089	67.9321	311.92
8.851	130.585	68.512	311.676
8.852	131.165	69.6106	315.582
8.853	130.676	69.458	312.042
8.854	130.554	69.397	313.232
8.855	129.822	69.1528	314.514
8.856	130.096	69.5801	310.73
8.857	130.981	69.8547	313.873
8.858	131.836	69.1833	312.531
8.859	133.209	68.9392	311.401
8.86	133.392	69.0918	314.575
8.861	132.935	68.9697	312.073
8.862	133.85	69.6716	313.019
8.863	133.728	70.1904	313.751
8.864	133.942	70.0378	310.577
8.865	132.69	69.8853	313.202
8.866	132.019	69.0613	311.279
8.867	134.369	69.397	310.211
8.868	135.315	69.8547	313.11
8.869	134.583	70.0378	310.486
8.87	134.491	70.1904	312.744
8.871	134.094	69.5801	313.812
8.872	134.216	69.2444	311.798
8.873	133.301	69.8853	315.491
8.874	132.446	69.9158	313.416
8.875	134.857	70.1904	313.69
8.876	135.529	70.1599	315.918
8.877	135.345	70.0073	312.805
8.878	135.04	70.7092	315.43
8.879	134.796	70.6787	315.918
8.88	135.529	71.0754	313.66
8.881	135.162	71.7163	316.956
8.882	133.911	71.0144	313.904
8.883	135.101	71.2891	314.911
8.884	136.322	72.0215	316.711
8.885	136.383	72.2656	313.354
8.886	137.085	72.2351	316.101
8.887	137.024	71.8689	315.765
8.888	138.031	72.2961	314.27
8.889	137.909	72.8149	317.902
8.89	136.841	73.1201	315.125
8.891	137.756	73.2727	315.582
8.892	138.428	73.2727	317.688
8.893	138.733	72.8455	314.362
8.894	138.672	73.1812	317.627
8.895	139.435	72.4182	316.864
8.896	140.839	72.3572	315.948
8.897	141.052	73.3337	319.336
8.898	140.869	73.3643	316.071
8.899	141.815	73.6694	317.078
8.9	142.395	74.0356	318.207
8.901	142.059	73.9441	314.728
8.902	141.754	74.2798	317.352
8.903	142.883	73.5168	315.918
8.904	145.355	73.5474	315.521
8.905	145.386	73.822	318.176
8.906	144.562	73.6694	316.467
8.907	145.264	73.9441	317.963
8.908	146.057	74.0051	318.512
8.909	145.996	74.0051	315.277
8.91	144.47	74.4019	318.207
8.911	143.799	73.8525	316.04
8.912	145.599	73.6389	315.613
8.913	145.508	73.9441	318.085
8.914	144.928	73.7915	315.765
8.915	145.721	73.4558	318.451
8.916	146.21	73.2422	318.909
8.917	145.905	73.8525	316.986
8.918	144.379	74.4324	320.16
8.919	143.768	73.5474	317.474
8.92	145.416	73.9441	317.596
8.921	145.325	74.8901	319.916
8.922	144.104	74.585	316.254
8.923	144.196	74.2798	318.634
8.924	144.501	73.5474	318.848
8.925	145.264	74.3103	317.108
8.926	144.897	74.7375	320.77
8.927	144.287	74.1577	318.176
8.928	145.416	74.8291	318.512
8.929	146.21	75.0122	320.374
8.93	145.05	74.6155	316.345
8.931	144.47	74.8291	318.848
8.932	144.165	74.707	318.085
8.933	144.714	74.707	315.796
8.934	144.562	74.585	319.305
8.935	144.165	73.9441	317.841
8.936	145.691	74.4629	318.604
8.937	145.874	74.8901	320.19
8.938	145.752	75.0732	317.2
8.939	146.484	75.3479	319.336
8.94	146.362	74.0356	318.817
8.941	146.637	74.2188	317.383
8.942	146.606	75.1038	320.709
8.943	146.942	74.8596	317.596
8.944	148.376	75.0122	318.359
8.945	148.712	74.8901	321.136
8.946	148.499	74.6765	317.719
8.947	148.621	74.7986	320.374
8.948	148.621	74.585	319.427
8.949	150.391	74.4934	317.749
8.95	150.024	74.4934	319.885
8.951	149.719	73.3643	317.139
8.952	150.543	73.761	317.902
8.953	150.452	74.585	319.031
8.954	149.139	74.5544	315.674
8.955	148.071	73.822	318.97
8.956	146.576	71.9604	317.627
8.957	147.705	72.0215	317.444
8.958	148.041	72.7234	320.526
8.959	147.003	72.937	317.2
8.96	148.407	73.0286	318.848
8.961	148.682	71.9299	319.336
8.962	148.59	71.228	316.803
8.963	146.759	71.2891	320.19
8.964	145.416	70.5566	318.39
8.965	146.149	70.4956	317.474
8.966	145.66	70.3735	320.099
8.967	144.318	69.8853	316.193
8.968	144.165	69.458	317.444
8.969	143.829	68.634	317.413
8.97	143.158	67.9932	313.812
8.971	141.083	67.1082	316.559
8.972	139.496	65.7043	313.507
8.973	139.771	65.094	312.286
8.974	138.641	65.4297	314.087
8.975	137.177	64.8804	309.937
8.976	135.742	64.1785	311.096
8.977	135.376	63.0188	311.707
8.978	135.498	62.7747	309.998
8.979	135.925	63.1714	313.507
8.98	135.498	62.6221	312.469
8.981	137.329	62.0422	312.408
8.982	137.299	61.8591	314.972
8.983	136.536	62.0422	312.5
8.984	137.146	62.1948	314.88
8.985	136.536	61.8286	314.728
8.986	136.963	62.0117	312.195
8.987	136.414	62.4084	314.117
8.988	136.322	62.1338	311.401
8.989	138	62.0117	311.371
8.99	138.367	62.1948	313.599
8.991	137.634	62.1033	310.12
8.992	137.787	61.7981	312.683
8.993	137.573	61.2793	311.554
8.994	138.184	61.2793	310.059
8.995	136.81	61.9507	312.531
8.996	135.742	61.6455	308.99
8.997	136.719	61.615	309.967
8.998	137.146	61.1572	311.066
8.999	136.505	60.8826	308.014
9	136.475	60.7605	311.584
9.001	136.81	60.0281	310.608
9.002	138.184	60.3027	309.57
9.003	137.726	60.8215	312.653
9.004	136.292	60.2417	309.723
9.005	137.36	60.4553	311.249
9.006	137.268	60.9741	312.195
9.007	136.475	61.2183	308.441
9.008	135.956	60.791	311.188
9.009	135.864	60.0891	309.235
9.01	137.909	60.5774	308.105
9.011	138.611	61.3098	310.944
9.012	138.397	60.8215	307.495
9.013	138.916	60.73	308.868
9.014	139.282	60.791	310.791
9.015	138.641	60.8826	307.22
9.016	137.115	61.4624	311.218
9.017	136.536	60.9436	309.174
9.018	137.238	61.0962	308.563
9.019	138.123	61.0352	311.951
9.02	138.397	60.6689	309.174
9.021	140.411	61.0657	311.218
9.022	140.533	60.9741	312.408
9.023	140.503	60.8826	309.448
9.024	139.862	61.4624	313.202
9.025	138.916	60.5164	311.005
9.026	138.977	60.791	309.662
9.027	138.733	61.4319	313.11
9.028	138.367	61.1267	308.777
9.029	139.496	61.3708	310.455
9.03	139.557	61.8591	311.371
9.031	140.93	61.676	307.831
9.032	140.564	61.4929	311.737
9.033	139.862	61.1267	310.15
9.034	141.418	61.5234	309.814
9.035	141.144	61.8896	312.5
9.036	140.381	61.4319	308.685
9.037	140.167	61.3098	310.577
9.038	139.923	61.554	311.035
9.039	139.862	61.9202	308.685
9.04	139.954	62.0117	311.646
9.041	139.252	60.7605	309.204
9.042	141.266	61.1267	310.242
9.043	141.632	61.3403	312.653
9.044	141.388	61.676	309.052
9.045	141.113	62.439	311.462
9.046	141.205	61.3708	310.944
9.047	141.998	60.9131	308.929
9.048	141.144	61.9202	312.805
9.049	140.93	61.9202	309.357
9.05	143.005	62.1033	309.479
9.051	143.341	62.2253	311.31
9.052	143.341	62.5916	307.648
9.053	144.012	62.6526	311.127
9.054	144.47	61.8896	310.303
9.055	145.416	61.9812	308.319
9.056	144.989	62.6831	312.225
9.057	144.226	62.1338	309.387
9.058	145.416	62.561	310.12
9.059	145.813	62.8052	311.798
9.06	145.447	63.385	307.922
9.061	145.416	63.324	311.188
9.062	145.63	62.4084	310.059
9.063	147.339	62.3779	308.838
9.064	147.583	62.8967	311.768
9.065	147.339	62.7441	309.021
9.066	147.949	63.0493	310.12
9.067	147.766	62.9272	311.859
9.068	146.881	63.2629	308.685
9.069	146.729	63.8123	312.256
9.07	146.393	63.5376	310.333
9.071	147.736	64.3921	308.99
9.072	147.766	64.3921	312.317
9.073	148.01	63.5376	309.204
9.074	149.109	64.209	311.279
9.075	150.055	64.4226	312.5
9.076	149.689	64.4836	310.15
9.077	148.834	64.0564	313.385
9.078	147.919	63.6597	311.646
9.079	148.773	64.2395	310.974
9.08	147.888	65.3076	313.049
9.081	146.79	65.155	308.96
9.082	147.98	64.6973	311.371
9.083	149.048	64.27	311.31
9.084	149.902	64.6973	309.174
9.085	149.048	64.4836	312.378
9.086	148.193	63.4155	310.089
9.087	148.773	63.4155	310.699
9.088	148.529	63.9954	313.202
9.089	147.522	63.7817	309.082
9.09	146.973	63.8123	310.73
9.091	146.576	63.0798	309.57
9.092	146.576	62.6831	306.549
9.093	145.538	61.8591	309.052
9.094	144.073	59.6313	305.298
9.095	142.609	57.7393	303.894
9.096	138.397	54.5349	303.589
9.097	132.996	50.293	296.326
9.098	127.075	46.9666	294.769
9.099	123.23	44.9829	290.68
9.1	118.317	43.0298	280.792
9.101	112.671	40.2222	277.649
9.102	107.483	37.323	272.705
9.103	106.354	36.499	270.63
9.104	106.445	36.8958	274.384
9.105	107.147	36.6821	274.902
9.106	108.276	35.4309	280.243
9.107	108.246	34.6375	285.706
9.108	109.497	35.7361	289.825
9.109	111.481	36.2854	296.6
9.11	113.007	36.1328	298.523
9.111	115.753	37.0789	299.896
9.112	116.852	38.5437	299.927
9.113	117.432	40.4358	295.227
9.114	118.256	41.7786	295.593
9.115	118.195	41.4734	294.25
9.116	118.652	41.5039	293.274
9.117	118.439	41.3208	295.746
9.118	118.652	40.9546	294.067
9.119	119.843	41.1682	295.044
9.12	121.063	41.4734	297.089
9.121	121.033	41.5344	294.037
9.122	120.667	41.8701	295.441
9.123	119.904	41.4734	293.06
9.124	120.331	41.4734	290.558
9.125	119.72	41.0767	292.542
9.126	118.347	40.7104	288.422
9.127	119.72	40.7104	289.886
9.128	120.056	40.5579	290.955
9.129	119.873	40.7715	288.269
9.13	119.141	40.802	291.26
9.131	118.958	39.4287	289.124
9.132	119.08	39.1235	288.239
9.133	117.859	39.4897	290.436
9.134	116.364	39.7949	285.614
9.135	116.791	40.6189	286.102
9.136	116.882	40.0696	285.187
9.137	116.119	40.8325	280.273
9.138	115.417	41.1682	282.745
9.139	114.99	40.4358	279.907
9.14	116.486	40.6799	279.572
9.141	116.394	40.5273	282.837
9.142	115.723	40.2527	279.968
9.143	116.913	40.6494	283.6
9.144	116.882	41.0461	284.729
9.145	117.615	41.7175	282.837
9.146	117.554	42.0227	287.872
9.147	117.676	41.7175	287.079
9.148	119.263	42.2058	287.354
9.149	120.239	43.2129	291.046
9.15	120.85	43.396	287.75
9.151	121.948	44.1589	290.71
9.152	122.772	43.9148	291.84
9.153	123.047	44.5251	288.696
9.154	123.047	45.4102	292.694
9.155	123.138	45.5627	290.466
9.156	125.244	46.0205	290.344
9.157	125.61	46.5698	293.06
9.158	126.221	46.814	289.673
9.159	127.838	47.7295	292.114
9.16	129.089	47.6685	292.511
9.161	130.432	47.7295	289.948
9.162	130.432	48.0957	294.037
9.163	129.852	47.5769	291.901
9.164	130.951	48.0957	292.572
9.165	131.592	48.4619	294.891
9.166	130.585	48.7061	291.809
9.167	130.463	48.8586	294.403
9.168	130.432	48.2483	293.823
9.169	132.294	48.2483	291.901
9.17	133.148	48.8281	295.929
9.171	132.904	48.7366	292.969
9.172	134.064	48.9807	294.373
9.173	133.636	48.7976	295.959
9.174	133.087	49.1638	292.297
9.175	132.141	49.9573	295.41
9.176	131.683	49.8962	293.976
9.177	132.446	49.9268	292.389
9.178	132.935	49.9573	295.959
9.179	132.446	49.469	292.206
9.18	133.728	50.415	294.098
9.181	134.674	50.415	295.532
9.182	134.827	50.6592	292.725
9.183	133.636	51.4221	296.326
9.184	132.874	50.4761	294.525
9.185	133.728	50.5066	294.067
9.186	133.24	50.6592	297.211
9.187	132.416	51.0559	293.701
9.188	133.82	51.5137	295.746
9.189	135.071	50.8728	296.448
9.19	135.529	51.0864	293.396
9.191	135.681	51.7273	297.424
9.192	135.651	51.2085	295.502
9.193	136.108	51.7578	294.342
9.194	135.742	51.8799	297.424
9.195	135.04	51.6663	294.22
9.196	135.956	51.9409	296.021
9.197	136.261	52.3987	297.394
9.198	136.658	53.1616	294.189
9.199	136.902	53.772	298.157
9.2	137.268	52.948	297.211
9.201	138.245	53.2837	297.302
9.202	137.329	54.2297	301.178
9.203	136.627	54.1992	298.431
9.204	137.573	54.3213	300.964
9.205	138.123	54.2297	301.697
9.206	138.733	54.657	299.225
9.207	138.336	55.603	302.49
9.208	137.756	55.0537	300.171
9.209	138.794	55.0842	300.232
9.21	138.977	54.718	303.253
9.211	138.245	54.8401	300.049
9.212	138.062	55.5115	302.643
9.213	137.421	55.542	302.582
9.214	138.702	55.4199	299.53
9.215	138.916	55.2979	302.734
9.216	138.641	54.9011	299.316
9.217	140.472	55.3894	299.652
9.218	140.503	55.6641	301.544
9.219	139.343	56.1829	297.333
9.22	139.313	56.3965	300.293
9.221	139.526	55.6641	299.683
9.222	140.137	55.8777	297.302
9.223	139.923	56.6101	300.995
9.224	140.411	56.3354	298.065
9.225	142.395	55.9998	298.767
9.226	143.25	56.2744	300.72
9.227	143.28	56.7322	297.089
9.228	142.578	57.6172	300.079
9.229	142.151	57.2205	299.377
9.23	142.212	57.4036	298.096
9.231	142.181	57.4951	301.575
9.232	142.09	56.5186	298.981
9.233	144.165	56.8542	300.812
9.234	145.386	57.4341	303.253
9.235	145.447	58.0139	300.293
9.236	145.966	58.3191	304.077
9.237	145.874	57.8918	303.131
9.238	145.905	58.0444	302.46
9.239	145.142	58.8989	306.213
9.24	143.738	58.6243	303.711
9.241	144.989	58.5632	305.725
9.242	146.027	58.7769	307.404
9.243	147.064	59.2346	305.115
9.244	146.912	59.7229	308.411
9.245	147.003	59.6924	307.251
9.246	148.102	60.0281	306.152
9.247	147.186	59.906	308.96
9.248	145.538	59.9365	305.756
9.249	145.508	60.5164	307.434
9.25	145.294	60.3333	307.709
9.251	145.325	60.791	304.993
9.252	145.233	61.0352	308.258
9.253	145.05	59.9365	306.427
9.254	146.179	60.2417	306.58
9.255	145.996	60.791	309.967
9.256	145.569	61.0046	305.878
9.257	145.905	61.0352	308.807
9.258	145.63	60.6079	309.326
9.259	145.538	60.791	306.213
9.26	144.653	61.2183	310.333
9.261	144.257	61.0962	307.465
9.262	146.301	61.1572	307.556
9.263	146.393	61.4319	309.998
9.264	146.332	61.6455	306.335
9.265	146.973	62.0117	308.99
9.266	147.675	61.9507	308.411
9.267	148.743	62.2253	305.878
9.268	148.743	62.7441	309.052
9.269	148.468	62.0117	306.61
9.27	148.956	62.4695	306.793
9.271	149.75	62.8357	309.326
9.272	149.628	62.8357	305.634
9.273	149.719	63.0798	309.143
9.274	149.933	62.3474	308.624
9.275	151.459	62.7441	307.434
9.276	152.191	63.385	310.303
9.277	152.74	62.7441	308.411
9.278	153.107	62.6221	308.868
9.279	153.503	62.4695	311.798
9.28	153.87	62.7747	308.258
9.281	154.602	63.5986	311.127
9.282	154.022	62.8967	310.638
9.283	154.358	63.324	308.716
9.284	153.595	63.8123	311.554
9.285	153.168	63.7817	308.563
9.286	154.602	63.8428	308.99
9.287	154.907	63.8428	311.005
9.288	155.06	63.8733	308.075
9.289	154.694	63.6597	311.89
9.29	154.083	63.385	310.791
9.291	155.426	63.8428	310.211
9.292	154.602	64.6667	313.293
9.293	153.076	64.6667	310.394
9.294	152.74	64.7888	312.042
9.295	152.283	64.9414	313.049
9.296	152.496	64.6973	311.005
9.297	152.466	65.0635	315.338
9.298	152.405	64.27	313.965
9.299	154.358	64.8499	313.812
9.3	154.846	64.5752	317.688
9.301	154.266	64.3005	314.636
9.302	154.236	65.6128	317.017
9.303	154.175	66.1316	317.23
9.304	153.503	66.5588	313.995
9.305	152.557	66.6199	316.925
9.306	152.1	65.979	314.27
9.307	153.687	65.7959	314.331
9.308	154.938	66.0095	317.719
9.309	155.304	66.04	314.728
9.31	156.342	66.4673	317.322
9.311	156.616	66.2842	317.902
9.312	156.891	66.864	315.338
9.313	155.945	67.5659	318.237
9.314	154.541	67.0166	314.88
9.315	155.029	67.1997	314.209
9.316	155.823	66.6809	316.833
9.317	156.128	65.979	313.049
9.318	157.898	65.8569	317.139
9.319	158.661	65.8264	317.596
9.32	159.668	67.0471	315.735
9.321	159.058	67.8406	318.787
9.322	158.234	66.7114	315.796
9.323	157.928	66.3757	316.04
9.324	157.501	66.864	317.81
9.325	156.616	67.2913	314.117
9.326	158.02	67.3523	316.589
9.327	158.356	66.7725	316.772
9.328	159.088	66.864	315.216
9.329	158.569	67.5354	319.153
9.33	157.806	67.1692	316.833
9.331	157.867	66.7114	317.444
9.332	155.945	65.5823	319.458
9.333	153.87	64.9109	315.735
9.334	152.832	65.3687	318.42
9.335	152.374	64.8193	316.376
9.336	151.855	64.3921	313.843
9.337	149.719	63.5071	316.62
9.338	147.614	62.0422	314.026
9.339	147.339	61.4014	315.125
9.34	147.064	61.1572	316.62
9.341	146.149	61.0657	313.171
9.342	144.867	60.6079	315.369
9.343	144.135	58.4412	314.453
9.344	143.646	58.4106	312.5
9.345	142.975	59.2346	315.338
9.346	142.029	58.5938	312.592
9.347	141.449	58.2886	313.568
9.348	141.815	57.9224	315.186
9.349	142.059	58.136	312.653
9.35	142.273	58.4106	316.01
9.351	142.639	57.9224	315.521
9.352	144.043	57.5562	314.911
9.353	144.379	57.2815	317.81
9.354	143.494	57.1899	315.063
9.355	143.494	58.075	316.742
9.356	142.7	58.2275	316.406
9.357	142.395	58.8379	313.904
9.358	142.181	58.96	316.376
9.359	142.456	57.4036	314.819
9.36	142.822	57.5256	314.453
9.361	143.585	58.2886	317.566
9.362	143.799	58.075	314.88
9.363	144.409	57.6782	316.711
9.364	143.372	57.3425	317.688
9.365	142.303	58.197	314.789
9.366	142.059	59.2041	317.108
9.367	141.235	58.5327	315.399
9.368	142.426	58.1055	314.178
9.369	142.303	58.5022	317.352
9.37	142.426	58.3496	314.392
9.371	143.646	58.3496	316.193
9.372	143.25	58.1055	318.024
9.373	143.127	58.136	314.88
9.374	141.846	58.197	318.42
9.375	140.594	58.136	315.216
9.376	141.327	58.2886	314.087
9.377	141.235	58.5938	316.101
9.378	141.296	58.1665	312.439
9.379	141.541	57.9834	314.728
9.38	142.151	56.9458	315.277
9.381	142.365	57.4036	313.416
9.382	141.602	58.1055	317.322
9.383	140.045	57.4951	315.094
9.384	141.052	57.4646	315.643
9.385	140.808	57.1289	316.956
9.386	140.198	57.4341	313.751
9.387	141.51	58.1665	316.101
9.388	142.181	57.5562	315.765
9.389	143.311	57.5562	313.69
9.39	142.914	57.8918	317.322
9.391	141.754	57.7087	314.758
9.392	142.639	58.1665	315.857
9.393	142.456	57.7393	316.895
9.394	141.815	57.8003	313.751
9.395	142.181	57.6172	316.467
9.396	142.334	57.4036	315.247
9.397	143.066	58.1055	313.507
9.398	143.036	59.082	315.796
9.399	142.12	58.2275	312.592
9.4	141.968	57.9529	314.209
9.401	141.449	57.2205	315.704
9.402	140.839	57.4341	313.538
9.403	141.266	58.3801	316.132
9.404	141.541	58.2886	314.667
9.405	142.914	58.4412	312.622
9.406	143.005	58.8379	315.826
9.407	142.548	57.8308	313.324
9.408	142.853	57.9834	314.911
9.409	142.639	58.197	316.895
9.41	141.846	58.5632	314.178
9.411	141.937	59.0515	316.833
9.412	142.242	58.5632	315.247
9.413	143.555	59.1736	314.178
9.414	143.158	59.6619	316.956
9.415	142.7	59.4177	313.69
9.416	143.463	58.9294	315.43
9.417	143.768	58.9294	316.467
9.418	143.433	59.2041	313.965
9.419	142.761	59.845	316.986
9.42	141.785	59.8145	315.186
9.421	142.761	59.9976	314.606
9.422	142.761	59.9365	317.383
9.423	142.517	59.2957	314.575
9.424	143.738	59.2346	317.749
9.425	143.921	58.8684	317.932
9.426	144.44	59.6619	316.01
9.427	143.982	60.2417	319.458
9.428	142.639	59.2346	317.535
9.429	143.616	59.6313	317.841
9.43	143.677	60.0586	319.916
9.431	143.005	59.8755	316.193
9.432	143.463	59.8755	318.787
9.433	143.829	59.2041	318.207
9.434	144.775	59.8755	315.43
9.435	144.958	60.4248	319.214
9.436	144.409	59.4482	316.711
9.437	145.294	59.3262	316.986
9.438	144.745	59.6313	319.58
9.439	143.677	59.6008	315.704
9.44	143.28	59.8755	318.207
9.441	141.266	59.2041	317.322
9.442	141.327	59.082	314.789
9.443	140.411	58.8379	317.963
9.444	140.106	57.251	314.88
9.445	139.557	56.6711	315.216
9.446	137.878	55.7861	316.803
9.447	136.169	54.718	312.531
9.448	134.43	53.772	313.721
9.449	132.416	52.2461	312.469
9.45	130.89	51.9409	308.563
9.451	128.357	52.002	309.998
9.452	126.74	50.354	306.763
9.453	126.068	49.2249	305.42
9.454	126.038	49.4385	308.258
9.455	125.763	49.1943	305.725
9.456	126.19	48.7976	308.716
9.457	125.977	48.8586	309.174
9.458	127.441	48.6145	308.624
9.459	127.014	48.7061	311.981
9.46	125.824	48.2483	310.028
9.461	126.434	48.4009	311.218
9.462	126.465	48.1567	312.012
9.463	126.16	48.7061	309.235
9.464	126.251	49.469	311.707
9.465	126.373	48.7366	310.059
9.466	127.808	49.0417	309.448
9.467	127.716	48.8281	312.775
9.468	126.831	47.9736	310.059
9.469	126.862	47.76	312.561
9.47	126.953	47.0886	313.354
9.471	126.923	47.7295	309.937
9.472	126.373	48.3093	312.836
9.473	125.946	47.4243	309.418
9.474	126.434	48.0652	307.648
9.475	125.702	47.9126	309.723
9.476	124.512	47.0886	305.725
9.477	124.451	46.1426	307.861
9.478	124.42	45.5933	308.563
9.479	124.481	45.8069	305.786
9.48	123.627	46.0815	308.899
9.481	122.406	45.2271	306.305
9.482	123.138	45.4407	305.786
9.483	122.711	45.9595	307.587
9.484	121.979	45.7153	303.986
9.485	121.49	45.2881	305.45
9.486	121.124	44.6777	305.847
9.487	121.46	45.105	303.833
9.488	122.04	45.6848	307.404
9.489	121.552	45.4102	305.481
9.49	122.559	45.5627	305.817
9.491	122.192	45.4102	308.441
9.492	121.613	45.2271	305.847
9.493	122.314	46.1121	308.044
9.494	122.009	46.1731	307.77
9.495	122.528	46.7834	305.328
9.496	122.62	46.936	309.021
9.497	122.681	46.2036	306.549
9.498	124.115	46.7224	307.373
9.499	124.176	47.5464	309.845
9.5	124.084	47.3022	306.519
9.501	124.268	47.2717	309.418
9.502	124.237	46.814	308.258
9.503	125.061	47.821	306.305
9.504	124.664	48.6755	308.685
9.505	124.023	47.9736	305.573
9.506	124.451	47.6379	306.763
9.507	124.939	47.6685	309.204
9.508	125	48.1873	305.634
9.509	126.312	48.4924	308.99
9.51	126.19	48.0042	308.38
9.511	126.923	48.2483	306.152
9.512	126.892	48.7061	309.784
9.513	126.19	48.4619	306.061
9.514	127.35	48.6145	306.763
9.515	127.045	49.0723	308.289
9.516	126.77	49.2859	304.871
9.517	127.258	49.53	308.075
9.518	127.441	48.8281	306.549
9.519	129.242	49.6826	305.176
9.52	129.7	50.2014	308.319
9.521	129.578	49.7437	305.511
9.522	130.432	50.0488	307.404
9.523	130.066	49.8047	308.044
9.524	129.456	50.8118	305.389
9.525	129.089	51.6052	308.411
9.526	128.479	50.8423	306.61
9.527	128.937	51.3	306.03
9.528	129.364	51.6968	308.655
9.529	129.333	51.239	305.603
9.53	130.829	51.6663	307.953
9.531	130.92	51.5137	309.509
9.532	130.92	52.1851	306.58
9.533	131.042	52.4597	310.303
9.534	130.219	52.2766	308.411
9.535	130.432	52.5818	307.526
9.536	130.219	53.7415	311.035
9.537	129.852	53.5278	307.007
9.538	131.348	53.5583	308.746
9.539	132.416	53.4973	310.15
9.54	133.362	53.4973	307.068
9.541	134.216	54.2297	311.066
9.542	134.399	53.9551	309.692
9.543	135.956	54.2908	308.563
9.544	134.918	55.2368	311.31
9.545	133.636	55.481	307.8
9.546	134.43	55.4504	309.57
9.547	134.43	55.0842	309.967
9.548	135.376	55.481	307.861
9.549	136.047	55.7861	311.432
9.55	136.2	55.5115	309.57
9.551	137.512	55.6946	310.883
9.552	137.085	55.8472	313.141
9.553	137.238	56.488	310.486
9.554	137.299	56.5186	313.538
9.555	137.756	56.3354	313.141
9.556	138.916	56.5796	310.974
9.557	139.404	57.4951	313.995
9.558	139.801	57.1594	311.035
9.559	141.663	57.7087	312.347
9.56	141.571	57.6172	314.087
9.561	141.449	57.9834	311.005
9.562	141.388	57.8918	314.636
9.563	141.541	57.4951	313.69
9.564	143.646	57.9834	311.707
9.565	143.616	58.8684	314.301
9.566	142.731	58.8074	310.73
9.567	143.799	58.8989	311.707
9.568	143.707	59.2041	312.622
9.569	143.402	59.6008	309.937
9.57	143.524	59.3872	313.08
9.571	142.7	58.4717	312.073
9.572	143.677	58.96	311.646
9.573	144.318	60.2417	314.819
9.574	144.409	60.1501	311.523
9.575	145.355	59.906	313.019
9.576	145.386	59.967	314.301
9.577	145.569	60.2417	311.829
9.578	145.63	60.8215	315.002
9.579	145.63	60.8521	313.568
9.58	146.179	61.9812	312.439
9.581	145.752	62.439	315.552
9.582	145.569	61.7065	312.469
9.583	146.973	61.7065	314.575
9.584	147.675	62.1033	315.826
9.585	147.98	62.8052	313.202
9.586	147.827	63.0798	316.193
9.587	147.766	62.7441	314.392
9.588	148.346	63.5071	313.934
9.589	147.217	64.3921	316.284
9.59	146.271	64.5752	313.08
9.591	147.186	64.0564	315.765
9.592	147.797	63.1104	315.582
9.593	148.834	63.6597	314.24
9.594	149.689	64.3311	318.451
9.595	150.574	63.9343	316.315
9.596	151.825	64.5752	316.742
9.597	151.367	65.155	319.458
9.598	150.543	64.9109	315.46
9.599	150.818	64.8193	318.054
9.6	150.604	65.0024	317.78
9.601	151.794	65.4907	315.247
9.602	152.649	65.5823	318.848
9.603	152.863	65.3381	316.254
9.604	155.151	65.6738	316.742
9.605	155.762	66.1011	319.092
9.606	155.182	66.3757	315.948
9.607	155.06	66.7419	318.878
9.608	154.48	66.1621	318.176
9.609	154.694	66.7114	315.979
9.61	154.816	67.627	319.183
9.611	154.419	67.4438	316.345
9.612	155.762	67.2302	317.2
9.613	155.945	67.1387	319.305
9.614	156.128	66.8335	317.505
9.615	157.44	67.5049	320.618
9.616	157.135	67.1082	320.77
9.617	156.952	68.0237	319.153
9.618	156.83	68.7866	322.083
9.619	156.372	68.1458	319.397
9.62	156.921	68.573	319.366
9.621	156.616	68.9392	321.503
9.622	156.647	68.9697	318.237
9.623	157.623	68.9697	321.106
9.624	157.898	68.5425	321.472
9.625	158.936	69.3359	319.397
9.626	158.752	69.9463	322.937
9.627	158.173	69.519	319.946
9.628	158.997	69.7937	320.435
9.629	158.844	69.458	321.808
9.63	158.264	69.458	318.237
9.631	157.898	70.1599	321.228
9.632	157.562	70.0989	319.855
9.633	158.539	70.2515	318.542
9.634	157.959	70.3125	321.838
9.635	158.173	69.6411	319.305
9.636	159.637	69.4275	321.381
9.637	159.515	68.9392	321.899
9.638	159.18	70.0684	319.458
9.639	158.997	70.5566	322.296
9.64	159.668	69.4275	320.282
9.641	160.828	69.7937	319.336
9.642	159.882	70.4956	321.808
9.643	158.691	70.0378	318.39
9.644	160.095	69.6716	321.167
9.645	160.309	69.397	321.472
9.646	160.828	70.0073	318.695
9.647	160.37	70.3735	322.784
9.648	160.553	69.5801	320.16
9.649	161.713	69.8242	320.099
9.65	161.011	69.8853	322.113
9.651	159.546	69.1223	318.97
9.652	159.332	68.8171	321.259
9.653	158.142	68.0847	321.228
9.654	157.898	68.3289	319.031
9.655	157.318	68.6951	322.54
9.656	157.379	67.5659	319.763
9.657	157.898	67.3828	320.129
9.658	156.616	67.2607	322.266
9.659	155.457	67.0471	318.726
9.66	155.212	66.4063	321.198
9.661	154.48	65.7349	320.892
9.662	153.534	66.0095	318.665
9.663	153.168	66.3757	322.388
9.664	152.893	65.8264	319.641
9.665	154.266	65.7043	320.404
9.666	153.656	66.2231	322.418
9.667	152.863	65.7349	319.244
9.668	152.649	65.4297	322.357
9.669	152.1	64.8804	322.113
9.67	152.161	65.3992	320.099
9.671	151.489	64.9414	322.815
9.672	150.116	63.9954	320.251
9.673	150.269	64.0869	320.709
9.674	149.017	64.1174	321.747
9.675	147.919	63.5986	317.871
9.676	146.393	63.324	320.313
9.677	145.508	62.0728	319.031
9.678	145.508	61.7676	316.986
9.679	144.226	61.7676	320.221
9.68	143.372	60.8826	317.566
9.681	143.433	60.3638	318.451
9.682	143.25	59.967	319.763
9.683	142.609	60.2112	317.23
9.684	142.059	60.3333	319.977
9.685	141.663	59.4482	318.604
9.686	142.181	59.845	317.139
9.687	141.693	60.0281	319.702
9.688	141.022	59.1736	316.772
9.689	142.09	58.8074	318.085
9.69	142.151	58.7463	319.153
9.691	142.12	58.8989	316.376
9.692	141.51	59.3262	319.611
9.693	141.388	57.9834	317.81
9.694	142.029	59.1431	317.261
9.695	141.174	59.7229	319.427
9.696	140.442	59.5398	315.887
9.697	140.656	59.082	317.719
9.698	140.594	58.5327	318.268
9.699	141.296	58.2581	316.132
9.7	141.418	58.8074	319.916
9.701	141.846	58.6243	318.878
9.702	142.578	59.1125	318.573
9.703	142.273	59.845	320.953
9.704	141.602	59.2651	318.054
9.705	141.449	59.4177	319.366
9.706	140.961	59.7229	320.465
9.707	140.869	59.7534	317.352
9.708	141.174	60.1196	320.923
9.709	141.418	59.4788	319.702
9.71	143.402	60.4248	319.031
9.711	143.311	61.0046	321.93
9.712	142.609	61.1267	319.031
9.713	143.158	61.2488	320.77
9.714	142.212	60.5774	320.404
9.715	141.693	61.2793	318.085
9.716	141.144	61.3403	320.831
9.717	140.717	61.0962	318.237
9.718	142.273	61.7676	319
9.719	141.937	61.8286	321.075
9.72	141.205	61.5234	318.542
9.721	141.815	61.4319	322.296
9.722	142.67	61.0962	321.869
9.723	143.188	62.1033	320.374
9.724	142.548	62.7747	323.669
9.725	141.998	62.0728	320.709
9.726	143.738	62.7747	321.747
9.727	144.135	63.2935	323.212
9.728	143.677	63.5376	319.611
9.729	144.287	63.0493	323.669
9.73	143.982	62.8967	322.388
9.731	145.966	63.7817	321.228
9.732	145.905	64.8804	324.585
9.733	146.149	64.5447	321.045
9.734	147.4	64.6362	321.777
9.735	147.064	64.3921	323.059
9.736	146.515	64.6667	320.251
9.737	146.362	64.9109	323.883
9.738	146.484	64.5142	322.723
9.739	147.43	65.0024	321.655
9.74	147.919	65.6128	325.073
9.741	147.858	65.2771	322.479
9.742	149.506	65.2466	324.036
9.743	148.865	65.1855	325.256
9.744	147.827	65.8264	322.54
9.745	148.041	65.7349	325.958
9.746	148.743	65.3076	324.402
9.747	150.085	66.1316	323.334
9.748	149.017	66.9861	326.172
9.749	148.376	66.4063	322.937
9.75	149.841	66.1316	325.012
9.751	150.482	66.3757	325.714
9.752	150.391	67.2302	322.937
9.753	149.902	67.1997	326.538
9.754	150.238	66.5894	324.89
9.755	150.879	67.4133	324.127
9.756	150.36	68.1458	326.691
9.757	149.506	67.9321	323.059
9.758	150.208	67.749	325.104
9.759	149.902	66.9556	325.714
9.76	149.689	67.5049	323.669
9.761	149.902	68.1152	327.026
9.762	150.024	67.5049	324.86
9.763	150.757	67.5659	325.195
9.764	150.299	68.1458	328.278
9.765	150.299	67.6575	324.951
9.766	150.482	68.0847	327.362
9.767	150.787	67.627	327.209
9.768	150.726	68.1763	324.951
9.769	149.963	68.9087	328.186
9.77	150.421	68.1763	325.684
9.771	152.039	68.8171	325.897
9.772	152.039	69.1223	327.942
9.773	151.306	69.2139	324.036
9.774	151.917	69.1528	327.667
9.775	151.672	68.4509	327.026
9.776	152.74	69.3665	324.768
9.777	152.344	69.9768	328.217
9.778	152.283	69.9768	325.5
9.779	153.564	69.9463	326.569
9.78	153.107	70.0989	328.247
9.781	152.435	70.5566	325.134
9.782	152.985	70.8618	328.674
9.783	153.351	69.4885	328.003
9.784	153.87	69.8853	327.332
9.785	153.961	70.4956	330.597
9.786	154.938	70.6177	327.789
9.787	155.914	70.9534	328.247
9.788	155.06	71.1975	329.681
9.789	154.175	71.106	326.263
9.79	154.053	71.2891	329.315
9.791	154.327	71.228	328.552
9.792	155.09	71.8384	326.874
9.793	154.236	71.6553	330.261
9.794	154.846	70.8008	328.583
9.795	156.586	71.167	329.376
9.796	156.708	72.2351	330.902
9.797	155.609	72.9675	327.24
9.798	154.816	72.1436	329.803
9.799	155.09	71.5332	328.644
9.8	156.403	71.7773	327.057
9.801	155.273	72.5708	329.498
9.802	154.022	72.3877	326.477
9.803	154.388	71.8384	328.552
9.804	153.809	70.9839	329.529
9.805	153.137	70.8923	327.362
9.806	152.222	71.0449	330.902
9.807	151.367	70.4041	328.552
9.808	151.825	70.9534	327.484
9.809	149.994	70.4651	329.681
9.81	147.186	68.4204	325.134
9.811	143.646	66.4368	325.836
9.812	136.719	62.4084	324.463
9.813	128.021	57.9834	318.665
9.814	117.523	54.1382	317.688
9.815	112.061	50.2319	310.852
9.816	108.246	49.0417	303.833
9.817	107.025	50.4761	300.69
9.818	103.638	50.9949	294.189
9.819	102.875	49.3164	295.258
9.82	101.593	48.3398	298.279
9.821	101.807	48.7976	303.802
9.822	103.729	48.3398	312.317
9.823	105.438	46.9971	316.772
9.824	110.229	46.4172	321.991
9.825	113.251	47.0276	326.477
9.826	115.417	48.4924	325.195
9.827	118.286	50.354	326.508
9.828	119.69	51.239	324.005
9.829	120.239	53.2532	318.97
9.83	119.568	54.0161	318.634
9.831	119.904	53.7415	315.796
9.832	121.002	54.3823	316.498
9.833	120.911	53.9551	320.862
9.834	120.758	52.4902	320.557
9.835	122.04	51.6663	325.043
9.836	122.681	50.9033	325.989
9.837	123.627	52.063	323.364
9.838	123.535	53.4973	324.432
9.839	122.986	54.0771	319.275
9.84	124.207	54.7485	316.589
9.841	122.894	54.7485	315.125
9.842	121.368	54.5654	310.486
9.843	119.934	54.1077	314.178
9.844	118.866	52.2766	314.789
9.845	118.439	51.6357	315.948
9.846	117.401	51.6663	321.411
9.847	116.608	51.7578	318.939
9.848	117.432	52.7344	319.672
9.849	117.401	53.2227	319.336
9.85	115.753	53.7415	313.782
9.851	114.41	54.5044	315.155
9.852	113.037	54.0466	311.798
9.853	112.366	54.5349	309.814
9.854	111.298	54.7485	313.477
9.855	111.206	53.894	311.218
9.856	112.762	53.3752	313.782
9.857	114.075	53.4058	316.711
9.858	114.197	54.2297	313.812
9.859	115.173	54.7485	318.451
9.86	115.631	54.2297	316.742
9.861	116.852	55.6641	316.01
9.862	116.302	57.312	319.153
9.863	115.662	57.5562	316.071
9.864	116.669	58.2581	318.665
9.865	117.462	58.197	320.19
9.866	118.134	58.5632	317.688
9.867	119.385	58.2886	321.808
9.868	120.636	57.4646	320.587
9.869	122.498	58.4412	320.709
9.87	123.108	59.6313	323.73
9.871	123.077	60.3333	319.885
9.872	124.298	61.2183	321.198
9.873	124.786	61.0046	321.594
9.874	125.366	61.615	318.726
9.875	125.885	61.9507	322.845
9.876	127.533	61.4624	321.228
9.877	129.303	61.6455	320.709
9.878	129.517	62.439	324.31
9.879	130.066	61.7371	321.594
9.88	131.348	62.1033	323.792
9.881	132.324	62.7441	324.646
9.882	132.66	63.2629	320.984
9.883	132.05	63.3545	323.7
9.884	132.172	62.8967	321.167
9.885	133.759	63.4155	320.892
9.886	133.362	64.1479	322.937
9.887	131.897	64.209	320.099
9.888	132.019	63.6597	323.364
9.889	132.233	62.7136	323.944
9.89	132.751	63.1409	323.364
9.891	132.69	64.3005	326.538
9.892	131.653	64.6973	324.005
9.893	132.874	64.9719	324.89
9.894	132.599	65.0635	326.172
9.895	131.317	65.2771	322.357
9.896	131.042	65.5212	325.684
9.897	130.737	64.5752	324.921
9.898	131.104	65.3992	324.036
9.899	131.134	66.1926	328.156
9.9	130.646	65.6738	325.562
9.901	131.592	66.2537	326.172
9.902	131.165	66.6199	328.094
9.903	130.371	66.6809	323.517
9.904	130.432	66.7419	327.148
9.905	129.883	66.1316	324.829
9.906	130.859	66.6809	323.334
9.907	130.188	68.0847	326.385
9.908	130.737	68.1763	323.486
9.909	132.05	67.9626	325.226
9.91	132.08	67.8711	326.935
9.911	131.989	68.1152	324.219
9.912	132.721	68.4509	328.217
9.913	133.362	67.9932	327.24
9.914	134.46	68.5425	326.05
9.915	134.43	69.458	329.315
9.916	134.979	69.6106	326.63
9.917	136.322	69.9768	328.796
9.918	137.482	70.3735	329.834
9.919	137.268	70.8008	327.393
9.92	137.573	70.8008	331.268
9.921	138.397	70.1599	329.834
9.922	140.289	71.106	329.437
9.923	141.174	71.6553	332.55
9.924	140.656	71.3806	329.834
9.925	141.693	71.6248	330.994
9.926	142.181	71.5027	331.421
9.927	142.578	72.0825	327.698
9.928	142.395	72.1436	330.78
9.929	142.059	71.5637	328.613
9.93	143.555	72.1741	328.796
9.931	143.127	72.876	330.536
9.932	142.7	72.2961	327.606
9.933	143.433	71.4722	329.895
9.934	143.036	71.0449	330.627
9.935	142.883	72.0215	327.942
9.936	142.12	72.998	331.085
9.937	142.242	72.3572	327.972
9.938	144.226	72.6929	328.094
9.939	143.86	73.5168	330.048
9.94	142.517	73.761	326.599
9.941	142.059	73.6084	329.407
9.942	141.418	73.1812	329.071
9.943	141.846	73.822	327.332
9.944	141.632	74.4019	331.177
9.945	141.998	73.8831	328.857
9.946	144.348	74.5239	329.254
9.947	144.745	75.6226	331.299
9.948	144.226	76.0193	327.698
9.949	142.975	76.1414	331.238
9.95	141.815	75.9277	330.414
9.951	141.937	76.3855	329.163
9.952	141.388	77.2095	332.367
9.953	141.632	76.2024	330.444
9.954	143.25	76.0193	332.489
9.955	144.623	76.4771	334.473
9.956	144.867	77.4841	331.909
9.957	145.752	78.3691	334.32
9.958	144.989	77.5452	333.923
9.959	144.897	77.7283	332.581
9.96	144.257	78.3691	335.999
9.961	143.86	78.3691	333.252
9.962	145.63	78.7354	333.984
9.963	146.606	79.3762	335.297
9.964	147.522	79.2847	332.733
9.965	148.56	78.6438	335.449
9.966	149.597	78.8574	335.266
9.967	151.611	79.7424	333.679
9.968	151.154	80.9631	336.09
9.969	150.177	80.2307	333.008
9.97	151.55	80.0171	334.015
9.971	152.13	80.1697	334.595
9.972	152.191	80.4138	332.062
9.973	151.276	80.3528	335.358
9.974	151.764	79.4678	334.93
9.975	153.625	79.4067	334.412
9.976	154.449	80.4443	337.341
9.977	153.87	80.8411	334.747
9.978	154.877	80.7495	336.243
9.979	155.884	80.1086	336.212
9.98	155.975	80.3528	333.923
9.981	154.755	81.0547	337.067
9.982	154.358	80.5664	334.595
9.983	156.128	80.9937	334.747
9.984	156.189	81.8481	337.25
9.985	156.067	81.7566	334.442
9.986	156.25	81.2988	336.884
9.987	156.647	81.8481	337.097
9.988	157.654	82.1228	335.022
9.989	156.952	82.0618	337.677
9.99	156.677	81.4209	335.876
9.991	157.776	81.7261	335.815
9.992	157.349	83.252	337.494
9.993	156.189	83.1909	334.381
9.994	155.579	82.8247	336.914
9.995	155.212	81.9702	336.67
9.996	155.701	82.0007	334.961
9.997	155.64	82.6416	337.86
9.998	155.579	82.3059	335.388
9.999	156.647	82.1533	335.999
10	156.281	83.252	337.433
10.001	155.457	83.252	334.259
10.002	154.694	83.374	336.639
10.003	153.717	82.7637	336.151
10.004	153.992	82.6416	334.534
10.005	153.29	83.6487	337.646
10.006	153.87	83.0078	335.541
10.007	155.121	83.4045	335.968
10.008	155.792	83.7402	337.952
10.009	155.273	83.3435	334.991
10.01	154.663	83.3435	337.494
10.011	153.931	82.2449	336.487
10.012	153.931	82.1228	335.297
10.013	152.191	82.7332	337.555
10.014	150.787	81.6345	334.9
10.015	151.001	80.9021	335.968
10.016	149.689	79.9866	336.823
10.017	147.003	77.7588	334.076
10.018	141.357	74.585	336.67
10.019	136.047	70.3125	335.144
10.02	130.188	67.0776	330.444
10.021	125.824	65.7043	329.224
10.022	123.138	64.5447	322.632
10.023	121.155	63.8733	317.993
10.024	120.453	63.8123	316.132
10.025	117.615	63.1104	313.202
10.026	116.76	62.1643	317.322
10.027	117.34	60.8215	321.045
10.028	120.361	60.3943	325.5
10.029	122.375	60.2112	331.238
10.03	123.566	59.5703	332.977
10.031	126.77	59.6008	336.212
10.032	128.906	60.7605	337.189
10.033	129.242	62.3779	335.297
10.034	128.632	63.385	335.663
10.035	128.143	63.2019	331.787
10.036	129.211	63.9648	329.468
10.037	129.913	65.033	331.024
10.038	129.913	64.209	329.712
10.039	130.859	63.6902	332.855
10.04	130.951	62.7136	334.93
10.041	130.798	62.5305	334.259
10.042	130.31	62.7441	337.28
10.043	129.791	62.8662	335.144
10.044	130.829	63.6292	333.435
10.045	130.096	65.2771	333.618
10.046	129.608	65.155	329.01
10.047	129.517	64.8804	328.43
10.048	129.517	64.9719	328.705
10.049	130.005	64.6973	326.935
10.05	128.723	64.5447	330.872
10.051	127.533	63.446	330.688
10.052	128.021	62.9272	331.116
10.053	127.563	64.27	333.16
10.054	126.007	64.3616	329.437
10.055	125.336	64.5447	329.895
10.056	124.512	65.0024	327.698
10.057	123.688	65.5823	325.104
10.058	122.253	66.0095	326.324
10.059	121.155	65.033	324.127
10.06	122.345	64.1479	324.982
10.061	123.413	64.7888	327.454
10.062	123.535	64.8193	325.684
10.063	123.688	64.6362	328.674
10.064	124.786	64.5752	328.522
10.065	125.671	65.3992	327.637
10.066	124.817	66.7419	330.658
10.067	124.268	66.3452	328.033
10.068	126.038	67.0776	329.498
10.069	126.953	68.0237	330.597
10.07	127.106	68.4814	328.43
10.071	127.533	67.9932	332.153
10.072	128.51	67.2913	331.726
10.073	130.707	68.1152	331.421
10.074	131.226	69.6716	334.564
10.075	130.646	69.2749	331.696
10.076	131.531	69.397	332.672
10.077	132.233	70.3125	333.282
10.078	132.66	70.9229	330.383
10.079	132.813	71.0449	333.344
10.08	133.209	69.9768	331.94
10.081	135.01	69.5801	332.489
10.082	135.406	70.8313	335.419
10.083	135.956	70.6177	332.977
10.084	136.688	70.5872	334.137
10.085	137.329	70.7397	335.052
10.086	136.658	70.5261	332.214
10.087	136.536	71.0449	334.381
10.088	136.292	70.343	332.733
10.089	137.512	70.6787	331.696
10.09	137.451	71.2891	333.74
10.091	137.299	70.7397	331.512
10.092	137.421	70.8923	332.977
10.093	137.634	71.1975	333.466
10.094	137.512	71.4111	331.177
10.095	136.292	70.9534	333.893
10.096	135.437	70.282	332.275
10.097	136.597	70.2515	331.818
10.098	135.773	71.0144	333.221
10.099	134.583	71.106	330.048
10.1	134.216	70.8923	332.092
10.101	133.911	70.6787	331.848
10.102	133.911	70.8618	330.109
10.103	133.667	71.0754	333.313
10.104	133.148	69.7327	331.604
10.105	134.247	69.7021	332.733
10.106	134.125	70.7703	334.961
10.107	132.935	71.0754	332.153
10.108	132.904	70.8923	334.106
10.109	132.813	71.0754	333.496
10.11	133.514	71.3501	331.146
10.111	133.24	72.052	333.649
10.112	132.507	71.5027	330.872
10.113	134.705	71.5027	331.146
10.114	135.59	72.5403	333.16
10.115	135.864	72.5403	330.994
10.116	135.529	72.7844	333.466
10.117	135.193	72.5098	332.947
10.118	135.986	73.0591	331.512
10.119	136.047	73.8831	334.32
10.12	135.834	73.7	332.306
10.121	137.115	73.5779	332.611
10.122	138	73.9136	334.29
10.123	138.885	74.3713	332.336
10.124	139.984	74.6155	335.022
10.125	140.259	73.9136	335.297
10.126	140.869	74.2493	334.076
10.127	140.717	75.3784	336.761
10.128	140.991	74.6765	334.381
10.129	141.724	74.7681	335.052
10.13	141.785	75.7446	336.884
10.131	141.876	75.8972	333.801
10.132	142.761	76.0498	335.48
10.133	143.188	75.6531	335.083
10.134	144.714	75.47	333.405
10.135	144.623	76.3855	335.754
10.136	144.135	76.4771	333.771
10.137	145.63	76.6296	333.801
10.138	145.599	76.2939	334.686
10.139	145.081	76.4771	332.55
10.14	144.318	77.24	334.229
10.141	143.799	76.9958	333.038
10.142	144.104	76.9348	332.214
10.143	144.012	77.2705	334.564
10.144	143.341	77.0874	332.886
10.145	144.318	76.9043	334.595
10.146	145.05	77.5757	335.266
10.147	144.897	78.186	333.313
10.148	143.921	78.6743	335.785
10.149	143.86	77.1179	334.778
10.15	145.081	77.4231	334.503
10.151	144.836	78.9795	336.792
10.152	144.257	79.2236	334.015
10.153	145.172	79.071	336.212
10.154	145.996	79.1321	336.67
10.155	147.064	79.6509	334.198
10.156	146.484	80.2307	337.341
10.157	146.24	79.5593	335.754
10.158	147.186	79.6509	335.876
10.159	147.369	80.5969	338.501
10.16	146.301	80.2307	335.907
10.161	145.874	80.5054	337.585
10.162	146.21	80.5054	337.952
10.163	147.064	81.0852	335.632
10.164	147.186	81.6345	338.593
10.165	147.308	80.0781	336.609
10.166	148.834	79.9255	337.433
10.167	149.506	80.9326	340.485
10.168	149.536	81.0547	337.585
10.169	149.719	81.1157	339.386
10.17	148.773	80.4749	339.569
10.171	149.017	80.5969	336.945
10.172	148.834	81.5125	339.569
10.173	148.956	80.6274	337.25
10.174	150.574	80.4749	336.761
10.175	151.428	80.8105	338.684
10.176	151.367	80.5664	335.663
10.177	151.001	80.1086	337.646
10.178	150.543	79.4373	337.646
10.179	150.909	79.1321	335.114
10.18	149.628	79.4067	337.616
10.181	147.949	78.5217	334.473
10.182	147.98	78.0945	334.32
10.183	147.125	77.9114	334.991
10.184	145.447	76.5686	330.994
10.185	142.761	75.1343	332.367
10.186	139.801	71.7773	330.505
10.187	137.207	69.519	327.759
10.188	131.378	67.6575	327.942
10.189	121.002	62.1033	318.665
10.19	105.042	49.6216	302.704
10.191	94.696	40.1917	299.438
10.192	89.0198	39.2456	288.116
10.193	90.1489	45.3796	287.262
10.194	92.8345	47.6379	281.372
10.195	91.6748	44.2505	276.093
10.196	88.3484	42.7246	282.715
10.197	85.1746	44.0674	293.152
10.198	90.1794	43.5181	304.871
10.199	95.5505	41.3818	317.322
10.2	99.3652	39.2151	321.93
10.201	101.837	39.2456	324.86
10.202	105.194	41.1377	325.134
10.203	109.802	45.8374	322.51
10.204	108.582	50.8728	319.611
10.205	105.225	51.6968	309.509
10.206	102.661	50.0793	301.788
10.207	102.509	48.7061	299.652
10.208	102.386	49.0723	297.577
10.209	104.98	49.1943	305.115
10.21	107.056	46.875	310.577
10.211	109.833	44.0063	314.667
10.212	109.009	44.0674	320.129
10.213	107.574	45.166	317.108
10.214	107.574	46.6309	314.056
10.215	106.079	48.7366	310.608
10.216	105.255	49.3774	301.575
10.217	103.455	48.7976	298.34
10.218	104.126	46.6614	294.769
10.219	106.537	46.4478	294.464
10.22	106.903	46.5698	300.72
10.221	105.621	45.3491	303.162
10.222	104.156	43.9758	308.35
10.223	102.02	43.8843	309.631
10.224	100.861	44.5557	305.603
10.225	99.9146	45.5322	303.65
10.226	99.0295	46.2952	297.089
10.227	100.403	47.5159	292.511
10.228	100.311	47.9126	291.779
10.229	98.8464	47.1497	288.818
10.23	98.3276	46.2952	293.243
10.231	98.877	45.3491	295.532
10.232	99.7314	44.6167	295.776
10.233	99.3958	44.7693	301.514
10.234	99.2432	44.5862	300.69
10.235	102.386	45.105	301.819
10.236	103.943	47.1802	303.711
10.237	103.882	48.1262	300.201
10.238	103.76	48.9197	303.223
10.239	103.699	48.7671	303.497
10.24	105.316	49.7131	303.07
10.241	105.316	50.5371	307.892
10.242	104.675	49.3774	305.42
10.243	106.476	48.9197	305.969
10.244	108.398	49.2859	307.922
10.245	109.161	50.1099	304.657
10.246	109.161	51.178	306.152
10.247	108.826	52.2766	304.016
10.248	109.802	53.0701	301.727
10.249	109.833	53.4058	304.626
10.25	110.596	52.2766	303.223
10.251	112.244	52.2156	305.237
10.252	112.976	52.7039	307.617
10.253	112.579	52.5208	305.115
10.254	112.701	52.7344	308.044
10.255	113.251	52.002	307.404
10.256	114.685	52.4597	305.481
10.257	114.349	53.5889	307.739
10.258	113.892	53.7109	304.016
10.259	114.319	53.772	304.443
10.26	115.051	53.833	305.359
10.261	115.082	53.772	302.795
10.262	113.861	53.9856	305.176
10.263	114.594	53.8635	304.26
10.264	116.913	54.0771	303.741
10.265	116.882	54.4739	306.152
10.266	115.57	54.3518	303.162
10.267	115.997	54.7485	304.321
10.268	115.997	54.9927	304.565
10.269	115.906	55.0537	302.582
10.27	114.075	55.3894	305.298
10.271	113.739	54.2297	303.802
10.272	115.204	53.9551	304.291
10.273	115.692	55.0537	307.129
10.274	114.99	54.9316	304.688
10.275	115.753	55.542	307.159
10.276	116.302	55.2673	307.037
10.277	116.699	55.4199	304.932
10.278	115.143	55.8167	308.014
10.279	114.197	54.8401	305.542
10.28	115.57	55.2368	305.237
10.281	116.18	55.9998	306.976
10.282	116.241	56.3049	303.253
10.283	116.669	56.7627	305.634
10.284	118.042	56.7017	305.42
10.285	119.568	57.0374	303.406
10.286	118.683	57.5867	306.732
10.287	117.493	57.0679	305.023
10.288	117.981	57.251	305.939
10.289	118.958	58.136	308.228
10.29	118.591	58.6548	305.176
10.291	118.927	58.9294	308.228
10.292	119.659	58.4717	308.746
10.293	120.88	58.5938	308.289
10.294	121.613	59.6619	311.707
10.295	121.582	58.5632	310.425
10.296	122.742	59.5703	311.035
10.297	123.016	60.0586	313.477
10.298	122.375	60.2112	310.577
10.299	122.925	60.4248	313.08
10.3	122.986	60.1807	312.286
10.301	124.695	60.6384	309.906
10.302	124.573	60.9741	312.592
10.303	125.031	60.3333	310.089
10.304	126.343	60.5774	309.692
10.305	127.38	61.7676	311.188
10.306	127.35	61.554	307.983
10.307	126.526	61.554	309.906
10.308	126.312	60.8215	308.35
10.309	127.38	61.4319	306.061
10.31	127.96	62.1338	308.807
10.311	125.488	61.7065	305.603
10.312	125.458	61.9812	306.519
10.313	126.312	61.615	307.953
10.314	126.953	61.8896	305.664
10.315	126.74	62.8967	308.868
10.316	126.74	62.8052	306.824
10.317	128.906	63.1409	306
10.318	129.028	63.8428	308.99
10.319	128.235	63.2019	306.549
10.32	128.052	63.3545	308.35
10.321	129.242	63.9343	309.601
10.322	129.761	64.9414	307.617
10.323	128.632	65.7349	311.096
10.324	128.54	64.6973	309.265
10.325	131.104	65.2771	309.692
10.326	132.294	66.803	312.469
10.327	131.775	66.6199	309.631
10.328	131.653	66.5283	312.195
10.329	132.385	66.5894	313.232
10.33	132.813	67.8406	311.127
10.331	131.348	69.2749	313.995
10.332	129.395	68.7866	312.653
10.333	131.042	67.7795	313.171
10.334	131.744	68.0847	316.528
10.335	132.629	68.1458	314.606
10.336	133.484	68.7866	317.139
10.337	134.369	69.0308	317.169
10.338	135.01	69.6106	315.247
10.339	134.674	70.2209	317.749
10.34	134.186	69.4885	315.643
10.341	135.315	69.4885	315.155
10.342	135.773	70.282	317.352
10.343	135.468	70.4956	314.178
10.344	136.108	70.3125	316.284
10.345	137.482	69.7632	316.498
10.346	139.648	70.8008	314.178
10.347	139.954	71.5027	317.322
10.348	139.526	70.7397	315.582
10.349	140.076	70.0378	315.735
10.35	141.479	70.5872	317.535
10.351	141.144	71.167	313.873
10.352	140.686	72.052	315.887
10.353	140.106	71.4111	315.094
10.354	141.937	70.9534	314.087
10.355	141.815	71.4417	317.383
10.356	141.449	70.9229	315.521
10.357	143.097	71.3501	317.261
10.358	144.653	71.6553	318.787
10.359	145.325	71.9604	315.918
10.36	144.348	72.8149	318.573
10.361	144.226	72.0215	317.535
10.362	145.447	72.2351	316.498
10.363	145.233	73.0286	319.916
10.364	143.738	72.9065	317.261
10.365	145.294	73.0286	318.695
10.366	146.393	73.4558	319.794
10.367	147.522	74.1577	316.956
10.368	147.552	74.8291	320.221
10.369	147.675	73.761	318.573
10.37	148.56	73.761	317.719
10.371	148.651	74.6765	320.648
10.372	147.369	74.7375	317.688
10.373	147.034	75.2258	319.214
10.374	146.057	75.7141	320.007
10.375	146.454	76.416	317.566
10.376	146.484	76.9348	320.068
10.377	147.003	75.7446	318.756
10.378	148.529	75.9583	318.848
10.379	148.834	76.4465	321.899
10.38	148.56	76.8433	319.031
10.381	149.658	77.2705	320.801
10.382	149.475	77.6978	321.564
10.383	148.56	78.2776	318.878
10.384	147.552	78.7048	321.686
10.385	147.125	77.9419	320.74
10.386	149.414	78.4607	319.275
10.387	150.696	79.4373	322.968
10.388	150.879	79.4373	320.496
10.389	151.733	79.834	322.388
10.39	153.015	79.6204	323.517
10.391	153.992	80.4443	321.228
10.392	153.015	80.9631	324.402
10.393	151.917	80.1697	322.998
10.394	153.137	80.4443	322.998
10.395	153.625	81.4819	324.86
10.396	152.344	81.8176	322.174
10.397	152.283	81.3904	324.036
10.398	153.107	80.4749	325.256
10.399	155.823	81.4514	323.914
10.4	156.281	82.0618	326.996
10.401	155.426	81.3293	324.89
10.402	156.433	80.9021	325.928
10.403	156.708	81.6956	327.698
10.404	156.738	82.0618	324.219
10.405	156.403	82.6416	326.263
10.406	156.86	82.3975	325.439
10.407	158.813	82.6416	323.059
10.408	159.302	83.252	326.447
10.409	158.905	82.0007	323.853
10.41	160.553	82.0923	325.134
10.411	161.56	82.6721	326.843
10.412	161.469	83.0688	324.799
10.413	160.4	83.4045	327.179
10.414	159.973	83.0078	326.05
10.415	160.98	83.0383	324.219
10.416	161.438	84.198	327.087
10.417	160.614	83.8623	324.799
10.418	161.499	83.6182	326.05
10.419	161.865	83.4961	328.43
10.42	162.201	84.0759	326.477
10.421	162.384	84.6558	329.803
10.422	161.469	84.198	329.254
10.423	162.109	84.5337	328.308
10.424	162.018	85.083	330.627
10.425	161.987	84.9609	328.125
10.426	163.361	85.4187	328.705
10.427	164.703	85.3882	330.292
10.428	164.764	85.5408	327.423
10.429	163.849	86.2122	330.536
10.43	164.001	85.7849	329.742
10.431	166.107	85.968	328.918
10.432	166.138	86.5784	331.97
10.433	164.764	86.4868	329.315
10.434	165.07	86.3342	330.566
10.435	166.321	86.1206	330.566
10.436	167.48	87.1582	328.033
10.437	166.29	87.7991	330.231
10.438	165.039	86.9141	328.644
10.439	166.046	86.4258	328.705
10.44	166.504	87.5244	330.444
10.441	166.138	87.3718	328.278
10.442	165.222	86.9751	330.292
10.443	166.382	86.3342	330.841
10.444	167.816	87.3413	329.132
10.445	167.45	88.0737	332.123
10.446	166.534	87.4023	329.62
10.447	167.48	87.8906	329.956
10.448	167.45	88.6536	332.184
10.449	166.321	88.4399	329.285
10.45	166.504	88.2874	331.543
10.451	166.931	88.0432	331.482
10.452	168.884	88.8977	329.468
10.453	169.373	89.447	332.336
10.454	168.732	88.5925	330.292
10.455	169.891	88.5925	330.597
10.456	169.769	89.2029	332.458
10.457	168.884	89.5691	330.078
10.458	167.603	89.9353	331.757
10.459	166.992	89.6606	331.177
10.46	167.542	89.7522	329.346
10.461	167.755	89.9048	332.733
10.462	167.603	88.7451	330.811
10.463	169.312	88.8672	332.245
10.464	169.678	89.5386	334.503
10.465	169.861	89.5386	331.94
10.466	168.884	90.1794	333.679
10.467	167.847	89.6912	333.313
10.468	167.938	89.4775	331.116
10.469	167.847	89.7827	333.923
10.47	167.175	89.1418	331.451
10.471	168.365	88.6536	331.665
10.472	169.281	88.8977	334.015
10.473	169.525	88.623	331.177
10.474	169.495	88.6536	333.771
10.475	168.64	88.0432	332.855
10.476	169.189	87.7075	331.299
10.477	167.694	87.738	333.313
10.478	166.077	86.3953	330.109
10.479	165.497	85.9985	330.933
10.48	165.649	85.9375	331.36
10.481	165.771	85.9985	328.339
10.482	163.971	85.9375	331.329
10.483	162.598	83.6792	329.773
10.484	163.849	82.9773	330.2
10.485	163.544	83.7402	332.977
10.486	162.201	83.1604	330.383
10.487	161.865	82.8552	332.001
10.488	162.415	81.8787	332.642
10.489	163.635	82.1228	330.444
10.49	162.903	83.1909	333.801
10.491	162.201	81.7261	331.787
10.492	163.33	81.3293	331.604
10.493	163.483	81.8787	334.32
10.494	162.445	81.6345	331.268
10.495	162.567	81.3904	332.672
10.496	163.177	81.4209	332.458
10.497	164.154	81.7566	330.292
10.498	163.391	81.9397	333.466
10.499	162.231	80.4138	331.421
10.5	162.72	80.78	331.299
10.501	162.659	81.3293	333.435
10.502	161.469	81.0852	330.444
10.503	161.346	81.3293	332.977
10.504	161.53	80.4138	333.221
10.505	161.774	80.5969	331.879
10.506	161.713	81.3904	335.114
10.507	161.346	80.5359	332.977
10.508	162.994	80.2612	333.435
10.509	162.842	80.5359	335.571
10.51	161.957	80.719	332.489
10.511	160.461	81.1157	334.534
10.512	159.973	81.0852	334.442
10.513	160.797	81.0852	332.214
10.514	160.217	81.2988	334.961
10.515	159.485	80.658	332.611
10.516	160.767	80.5664	333.496
10.517	161.102	81.0242	335.571
10.518	160.339	81.1768	332.397
10.519	159.668	81.2378	335.541
10.52	158.539	80.8411	334.534
10.521	159.424	81.2683	332.794
10.522	158.264	82.2144	335.266
10.523	156.616	81.1157	333.13
10.524	157.013	80.6885	334.045
10.525	158.234	80.1697	335.815
10.526	158.417	80.0781	333.496
10.527	158.508	80.9021	336.823
10.528	158.997	80.5054	335.938
10.529	160.278	81.1462	333.893
10.53	159.515	81.4514	337.097
10.531	157.99	80.0476	334.167
10.532	157.318	80.2002	335.51
10.533	157.684	80.5054	336.7
10.534	158.203	80.6885	333.71
10.535	158.173	81.5125	336.548
10.536	158.783	80.9326	334.656
10.537	160.583	81.0242	333.74
10.538	160.889	81.5125	337.006
10.539	160.37	80.658	334.412
10.54	160.065	80.6885	335.876
10.541	160.156	80.719	337.189
10.542	160.217	81.2073	334.534
10.543	159.119	81.9397	337.463
10.544	158.569	80.8716	336.365
10.545	160.004	81.4514	335.48
10.546	160.919	82.0007	339.111
10.547	160.98	80.8411	335.724
10.548	161.713	80.3528	338.318
10.549	161.652	80.4443	339.478
10.55	161.926	80.3528	336.548
10.551	160.675	81.5125	339.966
10.552	159.729	80.6885	337.646
10.553	159.668	80.5359	336.548
10.554	159.76	81.2073	339.813
10.555	158.966	80.4443	335.663
10.556	159.454	80.2612	337.646
10.557	159.851	80.1086	338.654
10.558	161.102	80.1392	336.7
10.559	160.675	80.8411	340.302
10.56	158.936	80.0171	338.715
10.561	160.095	79.7729	338.257
10.562	159.546	79.8035	341.003
10.563	157.898	79.7119	337.769
10.564	157.135	79.9561	339.966
10.565	156.555	79.5593	338.562
10.566	158.203	79.8035	336.914
10.567	157.928	79.4373	339.874
10.568	157.074	78.2776	338.593
10.569	157.776	78.064	339.508
10.57	158.447	78.8879	341.522
10.571	157.379	79.071	338.47
10.572	156.677	78.7964	340.79
10.573	156.006	78.125	339.569
10.574	157.654	78.6133	337.677
10.575	157.44	79.3152	340.057
10.576	156.311	78.3997	337.311
10.577	157.593	78.186	338.257
10.578	157.806	77.8503	340.271
10.579	157.379	78.2776	337.677
10.58	156.281	78.4607	340.454
10.581	155.518	78.0029	339.142
10.582	156.555	78.3081	338.135
10.583	155.884	78.6438	340.363
10.584	154.968	77.6672	336.639
10.585	155.09	78.0029	337.036
10.586	155.121	78.064	337.799
10.587	154.572	77.9724	334.93
10.588	153.717	77.7283	337.891
10.589	153.076	76.2024	337.219
10.59	153.9	76.4771	336.426
10.591	153.748	77.2705	339.172
10.592	152.893	76.5991	336.029
10.593	153.137	76.416	336.823
10.594	153.534	76.5686	337.402
10.595	153.32	76.7212	334.442
10.596	152.069	77.2095	337.189
10.597	151.398	76.355	336.548
10.598	152.679	76.3855	335.632
10.599	151.978	76.355	338.47
10.6	151.154	75.7141	335.907
10.601	151.184	75.8362	337.86
10.602	151.978	75.8667	338.379
10.603	152.832	76.416	335.388
10.604	151.978	76.5076	337.372
10.605	151.154	75.7751	334.808
10.606	151.306	75.6226	334.29
10.607	150.421	75.8972	336.09
10.608	149.078	75.2258	333.74
10.609	148.651	74.9817	336.365
10.61	149.017	74.4324	336.761
10.611	149.841	75.0732	335.052
10.612	149.689	75.8362	337.982
10.613	149.231	75.0427	335.938
10.614	150.787	75.1648	335.724
10.615	151.398	75.2258	337.982
10.616	149.994	74.707	335.205
10.617	149.078	74.6155	337.494
10.618	149.231	74.3408	338.196
10.619	150.848	75.2563	335.846
10.62	151.184	76.0498	339.111
10.621	150.116	75.1648	336.456
10.622	151.123	75.2563	336.426
10.623	151.733	75.47	338.196
10.624	151.764	75.2869	334.778
10.625	151.306	75.4089	336.731
10.626	150.94	74.8291	336.731
10.627	151.55	75.2258	334.534
10.628	151.276	76.0803	337.463
10.629	149.689	75.5005	335.022
10.63	150.299	75.531	335.632
10.631	150.726	75.3784	337.494
10.632	150.452	75.2258	334.9
10.633	150.604	75.592	337.646
10.634	150.696	75.0732	337.036
10.635	151.733	75.531	335.48
10.636	151.794	76.5381	338.623
10.637	150.909	75.5005	336.121
10.638	150.97	75.1648	337.158
10.639	150.696	75.7751	339.172
10.64	150.299	76.0803	336.121
10.641	149.933	76.4465	338.074
10.642	149.261	76.2024	337.341
10.643	150.757	76.4771	335.693
10.644	151.672	76.8738	337.83
10.645	151.672	76.2939	335.846
10.646	152.374	76.2634	337.097
10.647	152.74	76.1719	338.196
10.648	151.794	76.355	335.907
10.649	150.269	77.2095	338.623
10.65	148.682	77.179	336.884
10.651	148.895	77.179	335.632
10.652	148.895	77.179	338.074
10.653	148.529	75.9583	335.968
10.654	149.78	75.47	338.165
10.655	151.428	75.7751	339.63
10.656	152.313	76.6602	337.128
10.657	151.733	77.3315	339.813
10.658	151.123	75.9277	338.104
10.659	151.276	76.416	337.189
10.66	150.452	77.3926	339.02
10.661	149.231	76.7212	335.571
10.662	149.231	76.0803	336.853
10.663	150.757	75.47	337.952
10.664	151.428	76.2024	335.327
10.665	151.764	77.24	338.715
10.666	150.787	76.4465	336.487
10.667	152.222	76.5686	336.487
10.668	151.428	77.0264	338.226
10.669	150.269	76.1719	335.48
10.67	149.323	75.9277	337.006
10.671	149.139	75.5615	336.914
10.672	150.513	76.2024	335.114
10.673	150.391	76.9653	338.44
10.674	150.024	75.7446	336.761
10.675	150.818	75.7141	337.28
10.676	151.062	76.1108	339.722
10.677	150.513	75.9277	337.25
10.678	149.506	76.0193	339.447
10.679	149.567	75.2869	339.539
10.68	150.055	75.6531	337.158
10.681	150.269	76.8433	339.783
10.682	150.269	76.0193	337.708
10.683	151.276	75.9277	337.677
10.684	151.062	76.1719	340.393
10.685	150.238	76.4771	337.708
10.686	149.567	76.5686	340.24
10.687	149.323	75.9277	340.21
10.688	150.482	76.2634	338.531
10.689	150.33	76.6907	341.766
10.69	149.872	76.2634	338.684
10.691	151.001	76.416	339.539
10.692	151.703	76.8738	340.851
10.693	151.123	76.6296	338.593
10.694	149.689	76.7212	341.187
10.695	149.078	75.5615	341.156
10.696	150.116	76.2329	339.63
10.697	150.696	77.0874	342.438
10.698	149.628	76.1108	339.478
10.699	150.513	75.2869	341.156
10.7	151.123	75.8057	342.224
10.701	151.367	76.7212	339.447
10.702	150.055	77.3926	341.522
10.703	149.292	76.416	340.179
10.704	150.36	76.3245	339.264
10.705	150.94	77.179	341.888
10.706	150.33	76.6907	339.172
10.707	150.757	76.6296	340.332
10.708	151.703	76.1719	341.797
10.709	152.74	76.6296	339.355
10.71	151.978	76.9348	342.224
10.711	150.635	76.7517	340.515
10.712	151.184	77.2095	339.355
10.713	151.031	77.6367	341.797
10.714	149.78	76.8127	338.654
10.715	150.055	76.7212	340.027
10.716	150.94	76.416	340.637
10.717	151.947	76.3245	338.44
10.718	152.252	77.3621	341.705
10.719	152.039	76.5381	340.729
10.72	152.1	76.8127	340.118
10.721	151.459	77.5757	342.499
10.722	150.452	77.0874	339.569
10.723	150.146	77.301	340.637
10.724	150.543	77.5757	341.858
10.725	151.184	77.8503	339.661
10.726	151.52	78.5522	342.224
10.727	152.161	77.8809	341.125
10.728	153.931	77.7893	341.339
10.729	153.931	78.5522	344.635
10.73	152.954	78.0029	341.827
10.731	152.1	78.4607	343.414
10.732	151.855	78.6133	343.292
10.733	152.863	78.7354	340.546
10.734	152.618	79.1321	343.048
10.735	152.069	78.7048	340.546
10.736	153.229	79.0405	341.034
10.737	153.229	78.4302	343.079
10.738	152.466	77.6062	341.766
10.739	151.154	77.9724	344.849
10.74	150.94	78.0029	344.727
10.741	152.588	79.1321	342.285
10.742	153.29	79.9561	344.849
10.743	152.222	78.8574	342.163
10.744	153.87	78.4302	342.773
10.745	154.572	78.6743	344.94
10.746	154.175	78.9795	341.858
10.747	153.503	78.9795	345.367
10.748	152.771	78.4607	344.94
10.749	154.358	79.1016	343.781
10.75	154.724	80.4138	346.252
10.751	154.388	79.5288	343.201
10.752	155.304	79.7424	343.445
10.753	156.342	79.7424	344.574
10.754	156.494	78.9185	342.041
10.755	155.609	79.6814	344.177
10.756	155.029	79.5288	343.567
10.757	155.396	79.9255	342.499
10.758	155.487	80.1392	345.764
10.759	154.816	79.5593	343.323
10.76	155.64	79.4983	344.482
10.761	156.372	79.7729	345.581
10.762	156.799	80.1697	343.109
10.763	157.135	80.78	345.947
10.764	157.135	79.9561	344.849
10.765	158.203	80.0171	343.933
10.766	157.318	80.9326	347.26
10.767	156.647	80.3223	344.757
10.768	156.555	80.2917	346.1
10.769	156.616	80.4749	347.412
10.77	157.043	80.5969	344.513
10.771	157.013	81.3293	346.924
10.772	157.288	80.9326	345.642
10.773	158.997	80.9021	344.055
10.774	158.966	81.0852	346.436
10.775	157.806	80.5054	343.689
10.776	157.349	80.5664	345.032
10.777	156.616	80.2917	345.764
10.778	156.189	80.2612	343.414
10.779	154.572	80.2002	346.405
10.78	153.717	79.071	344.269
10.781	154.663	79.5593	343.994
10.782	155.06	79.5898	345.917
10.783	154.083	78.8269	342.56
10.784	153.229	78.5522	344.788
10.785	153.687	77.8809	345.306
10.786	154.205	77.8809	343.292
10.787	153.015	78.4607	346.375
10.788	151.672	77.3926	344.025
10.789	151.978	77.2705	343.903
10.79	151.306	77.4841	345.367
10.791	150.421	76.9043	342.316
10.792	149.75	76.8127	343.811
10.793	149.536	75.8057	343.231
10.794	150.482	75.8667	341.278
10.795	149.658	75.7446	344.543
10.796	148.468	74.2188	342.041
10.797	147.766	73.9441	342.407
10.798	146.942	73.9441	343.445
10.799	145.447	73.2117	340.118
10.8	143.219	73.0896	341.522
10.801	142.334	71.6248	341.064
10.802	142.67	71.3196	339.478
10.803	142.09	71.3806	341.919
10.804	141.754	70.1294	340.576
10.805	141.785	69.397	340.393
10.806	141.083	69.0308	342.102
10.807	139.587	68.9392	340.21
10.808	138.916	68.7866	341.339
10.809	138.214	68.0542	341.461
10.81	138.367	67.4744	339.722
10.811	137.299	67.9016	341.766
10.812	136.078	67.749	339.752
10.813	137.085	67.5964	339.905
10.814	137.817	67.4744	341.37
10.815	137.146	66.8335	339.966
10.816	136.139	66.4978	341.736
10.817	135.864	65.8875	341.492
10.818	137.115	66.4368	340.363
10.819	136.566	67.2913	341.797
10.82	134.613	66.6504	339.081
10.821	133.514	66.2537	339.569
10.822	133.636	65.4297	340.698
10.823	135.04	65.3381	339.233
10.824	134.003	65.4907	342.01
10.825	133.575	65.155	341.583
10.826	135.468	65.4907	340.973
10.827	135.864	65.5823	342.865
10.828	134.888	65.7043	339.63
10.829	133.942	65.2466	340.637
10.83	134.003	64.8499	340.424
10.831	134.094	65.4297	338.013
10.832	133.148	65.5212	340.851
10.833	132.172	64.6362	338.348
10.834	133.911	65.3076	338.165
10.835	134.552	65.979	340.393
10.836	133.759	65.6738	337.372
10.837	133.453	65.2771	339.264
10.838	133.209	65.0024	339.172
10.839	134.43	65.4907	337.189
10.84	133.087	66.0095	339.661
10.841	132.08	65.4602	337.463
10.842	132.355	65.4297	337.555
10.843	132.782	65.7959	339.874
10.844	132.324	65.6738	337.86
10.845	132.507	65.6738	339.813
10.846	132.782	65.5518	339.478
10.847	134.399	66.6199	337.524
10.848	134.735	67.4438	339.966
10.849	133.636	66.2231	337.83
10.85	133.789	66.3757	338.348
10.851	133.942	67.3828	340.21
10.852	133.514	67.1692	338.379
10.853	133.453	67.2607	340.302
10.854	133.911	67.0776	341.064
10.855	135.406	67.9932	339.478
10.856	136.322	69.3054	341.736
10.857	136.322	68.8782	339.722
10.858	137.024	68.512	340.149
10.859	137.238	68.573	341.949
10.86	137.024	68.512	339.63
10.861	136.139	68.7256	342.01
10.862	135.651	68.7256	340.729
10.863	136.871	69.458	339.966
10.864	136.963	69.7632	342.316
10.865	137.115	68.5425	340.057
10.866	138.336	68.7561	341.248
10.867	139.404	69.1833	342.316
10.868	139.252	69.519	339.539
10.869	138.397	69.7327	342.56
10.87	137.299	68.634	340.973
10.871	138.794	68.9087	340.179
10.872	138.885	70.0989	342.926
10.873	138.55	70.1599	340.088
10.874	138.733	69.6716	341.064
10.875	139.587	69.2444	341.675
10.876	140.869	69.6106	339.935
10.877	140.167	70.4041	342.01
10.878	140.32	69.8547	340.454
10.879	141.205	70.3125	339.874
10.88	140.717	70.6177	342.102
10.881	140.076	69.7021	339.142
10.882	140.076	69.8547	340.546
10.883	140.076	70.0684	340.729
10.884	140.869	70.6177	338.287
10.885	140.228	70.6482	340.912
10.886	140.137	69.8547	339.355
10.887	141.388	70.1904	339.172
10.888	141.632	70.8923	341.37
10.889	140.9	70.7397	338.898
10.89	140.808	70.4346	340.759
10.891	140.564	69.9158	341.156
10.892	141.144	70.4346	339.874
10.893	141.296	71.2891	342.438
10.894	141.144	71.0449	340.851
10.895	142.761	71.2585	340.637
10.896	143.188	72.2656	342.499
10.897	142.334	71.8994	339.691
10.898	141.876	71.3501	341.309
10.899	142.12	70.8923	342.194
10.9	143.555	71.5332	340.027
10.901	143.097	71.8689	342.072
10.902	142.365	71.6248	339.905
10.903	144.226	72.1436	339.63
10.904	144.348	72.5098	340.668
10.905	143.25	72.6318	338.074
10.906	142.12	72.3877	339.966
10.907	141.876	71.167	339.752
10.908	143.036	71.0449	338.928
10.909	143.219	71.5637	342.194
10.91	142.792	71.4722	339.752
10.911	144.653	71.9604	340.363
10.912	145.569	72.2961	341.644
10.913	145.05	72.2351	338.684
10.914	144.135	72.1741	340.82
10.915	144.196	71.5332	339.508
10.916	145.782	72.0215	338.196
10.917	145.264	72.6013	340.668
10.918	144.348	71.5027	337.646
10.919	145.508	71.7468	338.898
10.92	146.484	72.4792	339.508
10.921	146.881	72.2961	336.487
10.922	146.027	71.8689	338.715
10.923	144.958	71.5332	336.945
10.924	146.24	72.2046	336.029
10.925	146.484	72.9065	337.311
10.926	145.752	72.5708	335.175
10.927	145.874	71.8079	336.06
10.928	145.691	71.228	337.433
10.929	145.935	71.6248	335.602
10.93	146.088	72.2046	338.074
10.931	145.447	71.5027	336.7
10.932	146.362	71.7468	336.426
10.933	146.118	72.4182	338.104
10.934	145.935	71.9299	335.388
10.935	145.966	71.6248	336.365
10.936	145.66	71.5637	337.036
10.937	145.386	71.6858	335.449
10.938	145.538	71.8079	337.799
10.939	144.714	71.3196	336.456
10.94	146.088	71.9604	336.029
10.941	146.179	72.6929	337.006
10.942	145.294	72.3877	334.808
10.943	145.691	71.8994	335.602
10.944	145.172	71.4722	335.876
10.945	145.447	71.7163	333.954
10.946	144.073	71.7773	336.487
10.947	142.7	70.9534	334.93
10.948	143.677	71.4722	335.266
10.949	143.768	71.9299	336.517
10.95	142.517	70.9839	333.435
10.951	142.059	70.5566	335.114
10.952	142.242	69.519	335.358
10.953	143.188	69.397	333.557
10.954	141.968	69.9158	336.121
10.955	140.686	68.9392	333.496
10.956	141.266	69.0613	332.855
10.957	140.656	68.7561	334.076
10.958	139.374	67.9932	331.024
10.959	137.207	67.4133	332.275
10.96	135.864	66.4978	331.146
10.961	136.078	65.8569	328.674
10.962	135.071	65.7043	330.597
10.963	133.392	64.1785	328.064
10.964	132.446	63.6597	327.362
10.965	131.653	63.5986	328.033
10.966	129.913	63.1104	324.524
10.967	128.113	62.7136	325.165
10.968	126.801	61.6455	325.134
10.969	126.953	61.5234	323.578
10.97	127.045	61.554	326.05
10.971	126.282	60.8521	325.134
10.972	127.228	60.4858	326.508
10.973	127.563	60.4248	328.796
10.974	127.472	60.4858	327.271
10.975	127.838	60.4858	329.132
10.976	127.93	59.9365	329.254
10.977	128.876	60.1501	327.881
10.978	128.54	61.6455	329.559
10.979	127.777	61.2488	326.782
10.98	127.716	61.1267	327.057
10.981	128.265	60.8215	328.43
10.982	127.655	60.9131	326.66
10.983	127.167	60.5469	329.163
10.984	126.984	59.3262	328.461
10.985	127.869	59.8755	328.217
10.986	127.563	60.4858	329.651
10.987	126.678	59.9976	326.508
10.988	126.404	60.1501	326.752
10.989	126.19	60.0281	326.385
10.99	125.366	59.2957	323.212
10.991	123.169	58.8989	325.317
10.992	122.101	57.1594	324.097
10.993	122.772	56.9458	323.639
10.994	123.352	57.4036	326.05
10.995	121.674	57.4951	323.425
10.996	121.979	57.251	324.799
10.997	122.04	56.488	324.066
10.998	121.979	56.7932	321.899
10.999	121.063	57.2205	323.761
11	119.995	56.1829	322.418
11.001	121.307	56.5491	321.686
11.002	121.277	57.1899	323.822
11.003	120.27	56.9458	321.564
11.004	120.667	56.6406	323.456
11.005	121.49	56.3354	324.432
11.006	122.345	57.4036	322.479
11.007	121.826	57.8918	324.677
11.008	120.758	57.0984	322.662
11.009	122.559	57.5256	322.449
11.01	123.474	58.3801	324.036
11.011	122.162	58.4106	321.472
11.012	121.002	58.5632	323.486
11.013	121.063	57.312	324.005
11.014	122.131	57.5867	323.242
11.015	122.559	58.5938	325.897
11.016	122.559	58.3496	324.219
11.017	123.566	59.0515	323.669
11.018	124.634	59.3872	325.592
11.019	124.176	59.3567	322.357
11.02	123.535	59.4482	324.524
11.021	123.627	59.082	324.829
11.022	124.115	59.3262	323.151
11.023	123.688	59.7534	326.721
11.024	122.742	59.6619	325.043
11.025	125.183	59.9976	325.104
11.026	125.854	60.8521	326.538
11.027	125.977	61.0046	323.12
11.028	125.488	60.5774	325.073
11.029	125.641	59.6619	324.677
11.03	127.319	60.2417	323.09
11.031	126.404	61.1267	325.348
11.032	124.268	60.8826	323.212
11.033	124.786	61.2183	324.341
11.034	125.488	60.9741	325.439
11.035	125.244	61.1267	322.998
11.036	125.336	61.0962	326.172
11.037	125.336	60.6384	325.47
11.038	127.686	61.1877	324.829
11.039	127.96	62.0422	327.209
11.04	126.74	61.2793	324.463
11.041	126.434	61.554	326.385
11.042	126.617	62.2253	327.423
11.043	126.129	62.2559	324.738
11.044	125.122	62.439	327.606
11.045	124.847	61.7065	325.562
11.046	127.655	62.4084	324.982
11.047	129.639	63.4155	327.698
11.048	128.754	63.1104	324.738
11.049	128.632	63.1714	326.08
11.05	128.357	62.8662	326.691
11.051	128.51	63.4766	324.89
11.052	126.984	63.7817	326.996
11.053	125.61	62.9883	325.714
11.054	127.014	63.7817	325.317
11.055	128.448	63.9954	327.667
11.056	128.601	64.1479	325.134
11.057	130.005	64.0564	326.935
11.058	130.188	64.27	327.972
11.059	130.676	64.5752	326.05
11.06	129.791	64.9109	329.315
11.061	128.632	63.6902	328.186
11.062	129.791	64.3311	328.003
11.063	130.615	65.7654	330.536
11.064	130.615	65.5518	326.965
11.065	131.805	65.4297	328.522
11.066	132.843	64.8499	329.865
11.067	134.125	65.9485	327.698
11.068	133.087	66.6504	330.444
11.069	132.416	66.1926	328.552
11.07	134.003	66.1926	328.156
11.071	134.125	66.4978	330.505
11.072	132.874	66.803	327.179
11.073	131.714	66.2231	329.163
11.074	132.233	66.1621	329.102
11.075	134.125	66.3452	327.179
11.076	134.766	66.7114	330.658
11.077	133.423	65.8264	328.43
11.078	134.399	66.6809	329.681
11.079	134.399	67.3218	330.627
11.08	133.881	67.0166	327.667
11.081	133.087	66.3452	330.505
11.082	133.514	65.0635	329.834
11.083	134.949	66.0095	328.491
11.084	135.315	67.1692	331.299
11.085	134.521	66.9556	328.369
11.086	135.59	67.2302	328.888
11.087	136.108	67.7185	330.383
11.088	135.986	67.9932	326.385
11.089	134.705	67.688	329.285
11.09	133.942	66.7419	328.583
11.091	136.169	67.0471	327.545
11.092	136.047	67.9932	330.627
11.093	134.796	68.1763	327.82
11.094	135.986	68.2983	329.224
11.095	136.81	68.8171	330.2
11.096	136.719	69.3359	328.247
11.097	135.04	69.4275	330.566
11.098	134.735	67.627	329.712
11.099	136.261	68.0237	329.285
11.1	136.932	68.8171	332.428
11.101	136.292	68.9697	329.773
11.102	136.688	68.9697	331.329
11.103	136.902	69.4275	331.635
11.104	137.482	70.1294	329.071
11.105	136.475	69.9158	331.482
11.106	135.773	69.2749	330.444
11.107	137.36	69.6716	329.834
11.108	137.238	70.282	332.458
11.109	136.658	69.7632	330.139
11.11	137.695	70.4041	331.909
11.111	138.794	70.7397	332.397
11.112	139.374	71.0144	330.17
11.113	138.794	71.228	332.703
11.114	137.848	70.4346	330.719
11.115	139.374	71.0449	330.78
11.116	139.801	71.3806	332.794
11.117	138.428	71.0754	329.773
11.118	137.848	70.7397	332.092
11.119	137.329	69.9768	332.794
11.12	138.641	70.4956	331.329
11.121	138.428	70.8618	334.259
11.122	137.97	69.8853	331.421
11.123	139.618	69.8547	332.031
11.124	140.106	70.5261	333.282
11.125	139.374	70.0378	329.559
11.126	137.665	69.519	331.421
11.127	136.108	68.6035	331.085
11.128	136.78	68.8477	329.529
11.129	136.23	69.3665	332.458
11.13	135.773	68.5425	329.865
11.131	137.177	69.0308	330.597
11.132	138	69.3359	332.52
11.133	138.824	69.519	329.712
11.134	138.855	69.6411	332.214
11.135	137.878	68.2678	332.092
11.136	138.367	68.6951	331.268
11.137	137.97	69.4275	334.381
11.138	136.475	69.3665	332.458
11.139	136.902	69.519	333.069
11.14	137.634	69.6411	334.503
11.141	138.58	69.6716	331.665
11.142	139.465	70.1294	334.686
11.143	139.374	69.4275	333.984
11.144	140.869	69.6106	332.794
11.145	140.198	70.1294	335.968
11.146	139.099	69.5801	333.557
11.147	138.916	70.2209	334.717
11.148	138.824	70.9229	336.334
11.149	138.855	71.106	332.794
11.15	138.733	71.0449	335.632
11.151	139.13	70.5872	333.923
11.152	141.113	70.9839	333.099
11.153	141.846	71.3501	336.121
11.154	141.296	70.7703	333.405
11.155	141.937	71.3196	335.388
11.156	141.815	71.4417	335.876
11.157	141.327	71.4722	333.466
11.158	140.228	71.5942	335.907
11.159	139.252	71.4111	333.832
11.16	140.594	71.8994	333.038
11.161	141.418	72.5098	335.205
11.162	140.472	72.0215	332.031
11.163	141.174	71.5637	334.869
11.164	141.449	71.0449	335.297
11.165	142.273	71.7773	333.771
11.166	141.541	72.2046	336.792
11.167	141.083	71.3196	334.808
11.168	142.456	72.113	334.961
11.169	142.151	72.9675	337.067
11.17	141.296	73.1506	333.557
11.171	142.181	73.1506	335.48
11.172	142.578	72.6318	335.602
11.173	143.829	72.8149	333.984
11.174	143.616	72.876	337.646
11.175	143.555	72.5098	335.693
11.176	146.149	73.1506	336.334
11.177	146.606	73.9136	337.646
11.178	144.806	74.0662	335.114
11.179	144.043	74.5239	336.639
11.18	143.738	74.3408	335.388
11.181	144.409	74.4934	333.557
11.182	143.86	74.4324	336.182
11.183	143.799	72.8455	334.93
11.184	146.79	73.0591	336.609
11.185	147.949	74.6155	338.959
11.186	148.346	74.9817	336.426
11.187	147.491	74.707	338.715
11.188	146.271	74.1882	338.562
11.189	146.79	74.6155	336.731
11.19	145.966	75.3784	338.867
11.191	144.989	74.9512	336.792
11.192	147.339	74.4934	337.189
11.193	148.407	74.9207	339.813
11.194	148.926	75.2258	337.006
11.195	149.292	75.1648	339.294
11.196	149.261	75.2258	338.989
11.197	150.452	75.6226	337.097
11.198	148.712	75.592	339.355
11.199	147.308	74.8291	336.548
11.2	147.827	75.0427	337.036
11.201	147.827	75.592	337.799
11.202	147.369	76.2634	335.419
11.203	147.034	75.531	338.074
11.204	146.851	74.6155	337.341
11.205	148.773	74.8596	337.708
11.206	149.2	75.7141	340.515
11.207	148.468	75.3479	337.891
11.208	149.475	75.3174	339.691
11.209	149.567	75.5615	339.905
11.21	149.109	75.3784	337.189
11.211	147.827	75.7446	339.935
11.212	146.82	75.3784	338.562
11.213	148.743	75.8057	337.585
11.214	149.536	76.3855	340.302
11.215	149.414	76.1719	336.731
11.216	150.848	75.9277	338.47
11.217	151.825	75.9888	339.172
11.218	152.405	76.1414	336.731
11.219	150.665	76.1719	339.63
11.22	149.2	75.3174	337.921
11.221	149.841	75.8362	337.585
11.222	149.597	77.0569	339.355
11.223	149.2	77.1179	336.182
11.224	149.445	76.5991	338.379
11.225	150.208	76.1414	338.806
11.226	151.55	75.9277	337.128
11.227	152.039	76.5076	340.759
11.228	151.733	75.5005	339.63
11.229	152.435	75.47	339.233
11.23	152.039	76.7212	341.827
11.231	150.574	76.5686	338.318
11.232	150.085	76.6296	339.813
11.233	149.902	76.355	339.569
11.234	150.848	76.0803	337.158
11.235	151.276	76.6296	340.149
11.236	151.031	75.6531	338.409
11.237	152.374	75.8362	338.074
11.238	152.557	76.4771	340.576
11.239	152.191	76.9348	337.952
11.24	151.794	76.5991	339.478
11.241	150.94	75.9277	339.417
11.242	151.306	75.9583	337.341
11.243	150.635	76.5381	339.966
11.244	150.085	76.1108	337.646
11.245	151.855	76.2634	338.44
11.246	151.947	76.1719	339.905
11.247	151.917	75.7751	337.952
11.248	151.276	75.6531	341.339
11.249	150.909	75.4089	340.607
11.25	151.733	75.8362	338.684
11.251	151.367	76.2329	341.278
11.252	150.604	75.47	338.44
11.253	152.222	75.1648	339.203
11.254	152.069	75.9888	339.996
11.255	152.435	76.1719	337.036
11.256	152.161	76.1719	339.325
11.257	151.459	75.5005	338.562
11.258	153.137	75.7446	337.494
11.259	152.374	76.2329	340.546
11.26	151.764	75.7141	337.585
11.261	152.924	75.531	338.989
11.262	153.473	76.0803	340.179
11.263	154.358	76.1108	337.738
11.264	153.229	76.1414	340.21
11.265	152.832	75.7446	338.379
11.266	153.992	76.1719	338.135
11.267	153.87	76.5076	340.363
11.268	152.893	75.47	338.104
11.269	153.442	75.6531	339.996
11.27	154.327	75.8667	340.454
11.271	154.602	75.9888	338.318
11.272	154.572	76.1414	340.942
11.273	154.114	75.4089	339.63
11.274	155.792	75.8972	338.623
11.275	155.518	76.416	341.278
11.276	154.663	76.2939	338.501
11.277	155.121	76.2024	340.302
11.278	155.396	76.7517	341.095
11.279	156.616	77.0569	338.501
11.28	155.884	77.0874	341.4
11.281	155.609	75.9888	340.332
11.282	157.074	76.1414	340.271
11.283	157.532	76.9043	342.407
11.284	157.379	77.0569	339.508
11.285	157.227	77.0569	340.973
11.286	156.219	76.8433	340.942
11.287	156.25	76.9043	339.111
11.288	155.762	76.5991	341.278
11.289	155.182	75.6226	339.02
11.29	156.647	75.7751	339.691
11.291	156.769	76.0193	341.37
11.292	155.762	75.8057	338.074
11.293	155.396	75.592	340.271
11.294	155.304	74.9207	339.722
11.295	155.487	74.6155	337.708
11.296	153.564	74.7681	340.576
11.297	152.313	73.5779	337.219
11.298	153.687	73.1201	337.524
11.299	153.992	73.6084	338.348
11.3	153.9	73.4863	335.144
11.301	152.313	73.2422	337.25
11.302	151.398	71.5332	336.639
11.303	151.672	71.0449	334.93
11.304	150.635	71.0754	337.402
11.305	149.109	69.7937	334.808
11.306	149.139	69.3359	334.656
11.307	148.834	69.3665	335.663
11.308	148.682	69.2139	332.153
11.309	148.071	68.6646	334.106
11.31	147.522	67.5354	333.374
11.311	147.522	67.3828	331.787
11.312	146.576	67.6575	334.778
11.313	145.599	66.5588	332.886
11.314	146.667	66.7114	334.137
11.315	146.82	67.1387	335.754
11.316	147.186	66.4978	333.893
11.317	147.095	66.5283	335.999
11.318	147.186	66.1316	335.632
11.319	148.163	66.1621	334.198
11.32	147.217	66.4063	336.487
11.321	146.484	65.6738	334.595
11.322	147.308	65.5518	335.205
11.323	147.491	66.0095	336.67
11.324	147.614	66.2537	333.771
11.325	147.308	66.2537	335.632
11.326	147.552	65.033	334.045
11.327	148.56	65.0635	333.13
11.328	148.468	65.9485	334.961
11.329	147.98	64.6057	332.397
11.33	147.675	64.9414	334.106
11.331	147.644	64.6973	334.717
11.332	147.186	64.9109	332.825
11.333	146.21	64.8499	335.144
11.334	145.966	64.6667	333.496
11.335	147.43	64.6973	333.344
11.336	147.705	65.4602	334.808
11.337	147.064	64.4531	331.97
11.338	147.98	64.2395	334.442
11.339	148.285	64.5447	334.473
11.34	148.895	64.9109	331.848
11.341	147.949	65.4297	334.869
11.342	146.667	64.8804	331.604
11.343	147.797	65.155	331.207
11.344	148.56	65.7349	333.069
11.345	147.98	65.3381	329.193
11.346	148.071	65.094	331.573
11.347	148.102	64.7583	331.146
11.348	149.139	64.7278	329.62
11.349	148.773	65.1245	332.703
11.35	147.675	65.033	330.505
11.351	148.956	65.5518	330.78
11.352	149.261	65.8569	332.397
11.353	149.139	65.5212	329.712
11.354	149.261	65.918	332.062
11.355	148.956	65.3076	332.214
11.356	150.208	65.3076	330.505
11.357	150.116	65.5212	334.045
11.358	149.658	65.0635	332.428
11.359	151.276	65.6738	332.855
11.36	151.825	67.0776	334.503
11.361	151.855	67.0166	330.658
11.362	151.245	66.7419	332.733
11.363	151.306	66.1316	332.275
11.364	152.679	66.3452	330.322
11.365	152.344	66.9861	333.405
11.366	151.947	66.7114	331.421
11.367	153.992	66.7725	332.123
11.368	154.51	67.2607	333.984
11.369	154.877	67.749	331.116
11.37	154.144	68.2373	333.13
11.371	153.107	67.749	331.757
11.372	154.053	67.688	331.085
11.373	153.259	67.3828	333.71
11.374	153.107	66.5588	331.329
11.375	154.449	67.0776	333.405
11.376	154.907	68.3594	335.938
11.377	156.128	68.2678	332.367
11.378	155.792	68.2068	335.602
11.379	155.457	67.688	333.405
11.38	156.799	67.9626	332.794
11.381	155.823	68.9392	335.114
11.382	154.358	68.1458	331.818
11.383	154.968	68.2373	333.344
11.384	155.731	68.6035	333.466
11.385	156.555	68.9697	331.116
11.386	156.342	69.3359	334.045
11.387	156.921	68.2983	332.794
11.388	158.936	68.8782	332.245
11.389	159.027	69.5801	334.595
11.39	158.081	69.397	331.268
11.391	158.142	69.397	333.282
11.392	157.745	69.7021	333.71
11.393	157.867	70.0989	331.543
11.394	157.471	70.0378	334.351
11.395	157.471	68.7561	332.703
11.396	159.485	69.1223	333.252
11.397	160.339	69.9768	335.602
11.398	160.309	69.6411	332.947
11.399	160.37	69.7937	335.052
11.4	160.309	70.3125	334.686
11.401	160.492	70.7703	332.245
11.402	159.882	70.8313	334.991
11.403	158.813	69.9463	333.221
11.404	160.431	70.5261	333.282
11.405	161.072	71.3501	335.419
11.406	160.98	71.1365	333.221
11.407	161.896	70.9229	335.693
11.408	162.109	71.1365	336.395
11.409	163.483	71.7163	334.381
11.41	162.933	72.4792	336.853
11.411	161.438	71.6248	334.412
11.412	162.506	71.3501	334.229
11.413	163.055	71.6553	335.876
11.414	162.994	71.9604	333.588
11.415	162.476	72.4182	335.541
11.416	161.987	71.5637	335.602
11.417	163.147	71.3501	334.442
11.418	163.147	71.9299	337.86
11.419	162.323	71.8994	335.144
11.42	163.849	72.4792	335.693
11.421	164.154	72.4182	336.426
11.422	163.971	72.2961	333.527
11.423	163.879	72.4182	336.151
11.424	163.757	72.0825	335.114
11.425	165.039	72.998	334.167
11.426	164.185	73.1812	336.7
11.427	163.422	72.6318	334.564
11.428	165.344	72.9065	336.121
11.429	166.656	73.2422	337.006
11.43	166.412	73.9136	333.832
11.431	165.527	74.0967	336.517
11.432	165.283	73.1506	335.327
11.433	167.175	73.2727	334.656
11.434	167.114	73.8525	336.975
11.435	165.466	73.761	334.106
11.436	165.771	73.761	335.419
11.437	166.687	73.6694	336.7
11.438	167.084	74.0356	334.351
11.439	166.87	74.1577	336.456
11.44	166.718	73.0896	335.205
11.441	167.816	73.7	334.961
11.442	167.725	73.9136	337.494
11.443	166.199	73.3337	334.686
11.444	166.229	73.2117	336.761
11.445	166.077	73.2727	337.799
11.446	166.412	74.2188	335.419
11.447	165.405	74.0967	338.104
11.448	164.856	72.8455	336.151
11.449	166.412	72.7844	335.663
11.45	166.168	73.2117	337.402
11.451	165.344	72.3572	334.625
11.452	164.093	71.8384	335.907
11.453	162.476	71.2891	336.121
11.454	161.499	70.8313	333.069
11.455	158.783	70.343	335.419
11.456	156.525	68.4204	332.52
11.457	155.457	67.8406	331.39
11.458	153.595	66.8945	332.214
11.459	151.123	65.155	328.522
11.46	148.285	63.9038	329.163
11.461	145.691	62.3474	329.132
11.462	142.975	60.8521	325.287
11.463	138.336	59.5093	325.714
11.464	134.003	56.8237	322.662
11.465	131.226	54.7485	319.611
11.466	129.761	53.9856	320.435
11.467	127.136	53.7109	316.803
11.468	125.824	52.5513	316.803
11.469	124.115	51.4526	316.803
11.47	123.718	50.7813	315.43
11.471	122.742	50.6592	318.359
11.472	121.948	50.1709	319.489
11.473	122.833	49.7437	320.221
11.474	123.23	49.9878	322.784
11.475	123.871	50.0488	321.411
11.476	124.664	50.5066	323.395
11.477	124.847	50.4761	323.578
11.478	125.641	51.4526	322.144
11.479	124.786	51.4832	324.036
11.48	124.054	50.415	322.296
11.481	124.756	50.7202	323.09
11.482	125.641	51.8799	324.615
11.483	126.465	51.8188	322.357
11.484	127.045	51.6052	324.493
11.485	127.747	50.8118	324.432
11.486	128.937	51.4221	322.388
11.487	128.815	52.5208	324.951
11.488	128.021	51.7578	322.052
11.489	128.723	51.3306	321.777
11.49	127.991	51.5747	323.547
11.491	127.197	52.002	320.313
11.492	126.129	52.3376	321.594
11.493	126.068	51.9714	320.465
11.494	127.96	51.9714	318.695
11.495	127.991	51.7883	320.496
11.496	126.923	51.3	318.054
11.497	127.502	51.8799	319
11.498	127.35	52.5513	318.787
11.499	126.434	52.4902	316.406
11.5	123.901	51.9409	319.153
11.501	122.009	50.5981	317.444
11.502	123.077	51.1169	316.895
11.503	123.413	52.7344	318.726
11.504	122.864	52.8564	314.941
11.505	123.505	52.0935	317.139
11.506	124.725	51.6052	318.054
11.507	125.244	52.3682	315.918
11.508	123.993	53.3142	319.305
11.509	122.62	52.7649	317.505
11.51	123.138	53.1616	318.024
11.511	123.23	54.0161	320.74
11.512	122.345	54.3518	317.963
11.513	122.925	54.9011	319.672
11.514	123.962	55.6641	319.916
11.515	125.977	56.1523	317.932
11.516	126.678	56.1829	321.533
11.517	125.977	55.7556	319.672
11.518	127.594	56.2744	320.587
11.519	127.899	57.251	323.395
11.52	127.228	57.4646	320.557
11.521	127.502	58.0139	323.486
11.522	128.418	58.1055	322.998
11.523	130.157	58.8989	320.801
11.524	131.256	59.6619	324.036
11.525	131.134	59.082	322.113
11.526	133.301	58.8989	323.059
11.527	134.552	59.7534	325.623
11.528	134.888	59.906	322.479
11.529	135.132	60.2112	325.47
11.53	135.193	60.3943	325.47
11.531	136.719	60.9131	322.968
11.532	135.529	61.7371	325.287
11.533	134.857	61.3098	322.815
11.534	136.505	61.2488	323.486
11.535	138.031	61.6455	325.592
11.536	138.489	62.4695	322.693
11.537	138.611	62.2253	325.714
11.538	138.885	62.0422	324.432
11.539	140.381	62.7747	323.425
11.54	139.923	63.1714	325.928
11.541	137.512	62.2253	323.73
11.542	136.841	62.2253	324.951
11.543	137.177	62.6526	326.08
11.544	137.177	63.1409	323.608
11.545	136.78	63.4155	326.447
11.546	136.566	62.5305	325.47
11.547	138.58	62.8967	324.188
11.548	139.343	63.6597	327.362
11.549	138.153	63.446	324.646
11.55	137.878	63.1714	326.385
11.551	136.841	63.2935	327.271
11.552	136.078	64.0869	324.493
11.553	134.705	64.6057	326.935
11.554	134.155	63.7817	325.195
11.555	136.23	64.3921	324.402
11.556	137.177	65.3992	327.667
11.557	137.421	64.9109	324.066
11.558	138.611	64.7278	326.263
11.559	139.587	64.5752	327.423
11.56	139.099	65.7959	325.562
11.561	137.238	66.2231	328.003
11.562	135.925	65.5212	326.508
11.563	136.749	65.8569	326.111
11.564	137.451	66.0706	328.583
11.565	137.146	65.7349	325.592
11.566	139.282	65.8569	328.003
11.567	140.594	66.04	329.071
11.568	142.09	66.9861	326.904
11.569	141.876	67.9626	330.383
11.57	140.9	66.7725	328.308
11.571	140.93	66.7114	328.094
11.572	140.015	67.627	330.872
11.573	139.526	67.2607	327.728
11.574	139.801	67.1692	330.048
11.575	140.991	67.5964	330.475
11.576	143.28	68.573	327.82
11.577	144.287	68.9697	330.322
11.578	144.287	68.0542	328.369
11.579	145.905	68.2678	328.339
11.58	146.393	68.573	330.2
11.581	144.47	68.6646	326.508
11.582	143.158	68.3899	328.644
11.583	142.761	68.3289	328.094
11.584	143.677	69.3665	325.623
11.585	143.982	69.6411	328.613
11.586	142.639	68.6951	325.745
11.587	144.226	68.7866	327.698
11.588	145.142	68.9697	329.041
11.589	146.332	69.2749	326.965
11.59	144.989	69.519	329.285
11.591	144.409	69.3359	328.705
11.592	144.409	69.6106	327.087
11.593	144.165	70.8313	329.956
11.594	142.731	70.4041	326.904
11.595	144.318	70.5566	328.217
11.596	144.989	70.8923	329.498
11.597	145.142	71.167	327.606
11.598	144.928	70.9839	330.75
11.599	145.63	70.5872	329.895
11.6	147.034	72.1741	329.01
11.601	145.996	71.6248	331.757
11.602	144.531	70.7092	328.949
11.603	145.172	71.5332	330.963
11.604	145.66	72.5098	330.78
11.605	145.874	72.6624	328.308
11.606	144.592	72.5403	331.024
11.607	144.409	70.9229	330.109
11.608	146.454	71.5637	329.834
11.609	146.393	72.4182	333.16
11.61	144.806	71.5332	330.658
11.611	145.02	71.2585	332.825
11.612	145.264	71.5637	334.137
11.613	145.752	71.8994	331.635
11.614	145.02	72.8455	333.71
11.615	144.226	72.1741	331.543
11.616	145.203	72.1436	330.933
11.617	145.264	72.4182	333.771
11.618	144.623	71.6248	331.116
11.619	144.745	71.7773	332.733
11.62	145.081	72.1436	333.374
11.621	145.66	72.2961	330.902
11.622	144.318	72.1436	333.496
11.623	143.127	71.6858	330.994
11.624	144.257	72.0215	330.75
11.625	143.829	72.1741	331.726
11.626	142.365	72.052	329.01
11.627	141.907	71.8079	331.635
11.628	141.602	70.7397	331.604
11.629	142.09	71.3501	330.261
11.63	142.273	71.8079	334.137
11.631	141.449	70.8008	331.848
11.632	141.968	71.0144	332.458
11.633	142.303	71.5942	334.32
11.634	141.815	71.1975	330.597
11.635	141.235	71.5637	333.374
11.636	140.533	71.6553	332.947
11.637	142.12	71.9299	331.116
11.638	141.754	72.1741	334.106
11.639	141.113	71.3196	331.299
11.64	142.792	71.8079	332.001
11.641	143.768	71.8994	334.076
11.642	143.86	71.6553	330.78
11.643	143.219	71.6248	333.282
11.644	142.914	71.8079	332.306
11.645	144.012	72.5403	331.024
11.646	143.28	72.8149	333.344
11.647	141.876	72.1436	330.597
11.648	142.212	72.1436	331.268
11.649	143.25	72.052	333.923
11.65	144.257	71.7773	331.116
11.651	145.569	72.2961	334.137
11.652	145.355	71.7468	334.137
11.653	146.484	72.052	332.55
11.654	145.935	72.9065	335.236
11.655	145.203	72.2961	332.489
11.656	144.897	72.4182	333.435
11.657	144.043	72.8149	335.297
11.658	143.86	72.6318	332.52
11.659	144.012	72.7234	334.93
11.66	144.623	73.1201	334.198
11.661	146.118	73.3948	332.672
11.662	146.088	73.6084	335.724
11.663	145.386	73.1812	333.71
11.664	145.63	72.9675	334.869
11.665	145.294	73.0896	336.09
11.666	144.348	73.4558	333.466
11.667	142.853	74.4934	336.182
11.668	141.876	74.4019	334.015
11.669	143.188	74.1272	333.405
11.67	142.944	73.5779	335.846
11.671	142.242	72.8149	334.442
11.672	143.127	73.0591	337.433
11.673	144.073	73.4863	337.86
11.674	144.257	74.0051	335.785
11.675	142.426	74.2493	338.501
11.676	141.571	73.3032	336.182
11.677	143.28	74.0051	336.029
11.678	142.822	74.8291	337.158
11.679	141.205	73.9441	333.771
11.68	140.747	73.4253	336.151
11.681	142.212	73.1506	336.792
11.682	144.043	74.0662	334.503
11.683	143.829	75.1648	337.555
11.684	142.395	74.1882	335.052
11.685	144.531	73.3948	335.571
11.686	144.836	73.761	337.372
11.687	144.409	73.5779	333.954
11.688	143.127	74.1577	335.48
11.689	142.12	73.5168	334.93
11.69	143.036	73.4863	333.038
11.691	142.578	73.5779	336.487
11.692	141.663	72.4182	334.564
11.693	142.761	72.0215	335.358
11.694	143.402	72.1436	337.555
11.695	143.005	72.0825	334.442
11.696	142.395	72.0215	337.006
11.697	141.418	71.0754	336.151
11.698	140.991	71.3501	333.496
11.699	138.977	71.8994	336.243
11.7	137.085	70.1294	333.008
11.701	135.651	68.6646	332.977
11.702	134.247	67.9016	334.045
11.703	132.385	67.1082	330.444
11.704	130.615	66.6504	332.123
11.705	129.791	65.7654	331.482
11.706	129.089	64.9109	328.4
11.707	126.77	64.27	329.834
11.708	123.535	63.1409	326.965
11.709	122.375	62.1948	326.874
11.71	120.911	61.7371	328.369
11.711	118.988	61.4319	325.928
11.712	117.34	60.6995	327.667
11.713	117.31	59.2957	328.247
11.714	118.347	59.1431	327.362
11.715	117.981	59.8755	330.475
11.716	116.638	59.1125	328.461
11.717	116.394	58.2886	329.62
11.718	116.516	58.3191	330.261
11.719	116.394	58.8684	328.033
11.72	114.838	58.8989	330.505
11.721	113.892	58.136	329.712
11.722	115.051	58.3191	328.827
11.723	115.845	59.021	331.421
11.724	115.173	58.4106	328.766
11.725	115.479	58.3496	330.505
11.726	116.241	58.4412	330.933
11.727	116.943	58.7158	328.766
11.728	116.18	58.9294	331.116
11.729	115.265	58.3191	328.766
11.73	116.272	58.3801	328.217
11.731	116.211	58.8074	330.17
11.732	115.723	58.8989	327.179
11.733	115.234	59.1431	328.918
11.734	115.753	58.4412	329.132
11.735	116.577	58.5632	327.301
11.736	116.638	59.2346	330.139
11.737	116.394	58.5022	328.308
11.738	117.493	58.3801	327.606
11.739	117.218	59.1736	329.773
11.74	116.333	59.1431	326.843
11.741	116.028	59.0515	328.552
11.742	116.18	59.2957	329.071
11.743	116.73	59.6313	326.416
11.744	116.791	59.967	328.857
11.745	116.76	59.3262	327.545
11.746	118.439	59.8145	327.148
11.747	118.958	60.4553	328.918
11.748	118.988	59.906	326.691
11.749	118.713	59.8755	328.888
11.75	118.683	59.9976	328.705
11.751	119.263	60.73	326.782
11.752	118.927	61.7676	329.071
11.753	118.164	61.2488	326.141
11.754	119.202	61.2793	327.087
11.755	120.331	61.3708	329.315
11.756	120.117	61.3098	326.63
11.757	119.934	61.1572	330.17
11.758	120.026	61.1877	330.475
11.759	121.643	61.9202	329.651
11.76	121.277	62.7441	332.672
11.761	120.209	62.1948	329.468
11.762	121.368	62.561	330.261
11.763	122.07	62.7441	332.581
11.764	122.772	62.9272	328.857
11.765	122.955	63.5986	332.031
11.766	123.016	62.9578	331.207
11.767	124.695	63.2935	329.865
11.768	125.214	63.9343	333.191
11.769	124.573	63.7512	330.261
11.77	125.031	63.9954	331.024
11.771	125.702	64.4226	331.757
11.772	125.977	64.5447	328.247
11.773	125.488	65.0635	330.902
11.774	125.183	64.4836	330.017
11.775	126.74	64.8193	328.766
11.776	126.831	65.2771	332.306
11.777	125.885	64.7888	329.834
11.778	126.129	64.6973	332.336
11.779	127.014	64.8499	333.71
11.78	128.021	65.4297	331.055
11.781	127.136	65.979	334.045
11.782	126.77	64.9109	332.52
11.783	128.448	65.4297	331.909
11.784	129.242	66.6199	334.412
11.785	128.265	66.2537	331.268
11.786	128.418	65.979	332.52
11.787	128.387	65.7654	334.106
11.788	128.815	66.4063	331.39
11.789	129.15	66.7725	334.656
11.79	128.693	66.0706	332.52
11.791	130.554	66.4063	332.214
11.792	130.829	67.0471	334.717
11.793	129.425	66.6504	331.482
11.794	128.815	66.5588	333.466
11.795	128.601	66.864	333.282
11.796	129.456	66.8945	331.665
11.797	128.662	67.2302	334.93
11.798	128.082	66.3147	332.947
11.799	129.7	65.7654	333.435
11.8	130.798	66.5283	335.907
11.801	130.89	66.8335	332.947
11.802	130.371	66.4673	335.205
11.803	130.066	66.04	335.419
11.804	130.707	66.4978	333.557
11.805	130.615	67.3828	336.548
11.806	129.517	67.2913	333.344
11.807	130.768	67.5964	333.832
11.808	131.165	67.4744	335.358
11.809	131.104	67.0166	332.52
11.81	131.256	66.925	335.724
11.811	131.042	67.1082	335.419
11.812	132.935	67.4744	333.74
11.813	132.751	68.2678	336.304
11.814	131.531	68.0847	333.557
11.815	131.866	68.0542	334.29
11.816	132.08	68.2983	335.358
11.817	131.439	68.2983	332.458
11.818	131.073	68.4204	335.052
11.819	131.042	67.3523	334.717
11.82	132.874	67.3523	333.954
11.821	133.392	68.3594	337.158
11.822	133.301	68.3289	334.045
11.823	134.064	68.7866	334.839
11.824	133.636	68.8477	336.06
11.825	133.575	68.634	332.367
11.826	133.209	68.4509	334.595
11.827	132.843	68.2068	333.923
11.828	133.911	68.8477	332.611
11.829	134.857	69.9463	335.205
11.83	135.162	69.3665	332.306
11.831	136.597	69.3359	333.801
11.832	137.238	69.2444	335.48
11.833	137.573	69.4275	333.069
11.834	137.238	69.8547	335.419
11.835	136.932	69.6411	334.351
11.836	138.275	69.7937	333.496
11.837	138.123	70.4041	335.968
11.838	136.78	70.8008	332.886
11.839	138	70.5566	334.717
11.84	138.702	69.8547	335.693
11.841	139.587	70.0684	334.351
11.842	139.069	71.106	337.982
11.843	138.336	70.4956	336.029
11.844	139.984	70.8618	335.846
11.845	139.954	71.2891	337.86
11.846	139.709	71.3806	334.991
11.847	139.496	71.106	337.036
11.848	140.076	71.0144	337.646
11.849	141.174	71.5942	335.388
11.85	141.022	72.6318	338.593
11.851	140.472	71.991	336.578
11.852	142.395	72.5098	336.67
11.853	142.517	73.1506	339.111
11.854	141.541	72.3572	336.243
11.855	141.632	72.052	338.867
11.856	141.815	72.2046	338.837
11.857	143.402	72.6624	336.578
11.858	143.677	73.3337	339.478
11.859	142.334	73.1812	336.761
11.86	143.555	73.1812	337.158
11.861	143.677	73.7305	338.684
11.862	143.311	73.1506	336.151
11.863	142.822	72.5403	338.684
11.864	143.219	72.5708	338.989
11.865	144.409	73.1201	337.28
11.866	144.684	73.8525	339.813
11.867	144.44	72.9065	337.067
11.868	146.027	73.1506	337.708
11.869	145.599	74.2798	339.172
11.87	145.325	74.2493	335.602
11.871	144.897	73.4253	337.555
11.872	144.745	73.1201	337.646
11.873	146.332	73.7915	336.67
11.874	146.881	74.1577	339.844
11.875	146.82	74.0662	337.067
11.876	148.621	73.8525	337.585
11.877	149.231	74.2188	339.294
11.878	149.048	74.2188	336.151
11.879	147.919	74.6155	338.531
11.88	146.729	74.6155	337.067
11.881	147.552	74.4934	335.785
11.882	147.339	74.7986	338.715
11.883	146.515	74.1272	335.907
11.884	147.888	73.7305	337.738
11.885	148.804	74.1272	338.898
11.886	149.475	74.2798	336.823
11.887	148.773	74.2798	339.722
11.888	148.743	73.4863	338.135
11.889	149.719	74.2188	337.28
11.89	149.384	75.1343	339.63
11.891	147.614	74.6155	336.243
11.892	147.217	73.9136	337.83
11.893	147.858	73.3948	338.837
11.894	148.956	73.7	335.999
11.895	149.139	74.1882	339.203
11.896	148.987	73.6694	337.433
11.897	150.726	74.0051	337.067
11.898	150.269	74.4629	338.745
11.899	148.865	73.6084	335.266
11.9	147.705	73.3643	337.128
11.901	147.003	72.9065	337.28
11.902	147.644	72.9675	335.052
11.903	147.339	73.1506	337.616
11.904	146.851	72.113	336.304
11.905	148.315	72.5403	336.212
11.906	148.743	73.0896	338.745
11.907	148.285	72.4792	336.09
11.908	148.041	71.6248	338.043
11.909	146.942	70.9839	338.776
11.91	146.851	71.1365	336.182
11.911	146.667	71.7773	339.142
11.912	146.21	71.3501	336.548
11.913	147.614	71.167	335.846
11.914	147.43	71.1975	338.379
11.915	146.484	70.6177	335.632
11.916	145.935	69.9768	337.585
11.917	145.386	69.6411	338.043
11.918	145.63	69.6106	335.052
11.919	145.02	69.7327	337.769
11.92	143.25	68.6951	334.381
11.921	143.127	68.3899	334.076
11.922	142.181	67.8711	334.9
11.923	140.289	66.3147	331.299
11.924	137.604	65.155	333.221
11.925	135.559	63.2324	332.642
11.926	134.521	62.4084	329.834
11.927	133.148	62.8052	332.062
11.928	131.378	61.9202	327.454
11.929	130.829	60.8521	326.355
11.93	130.31	59.5398	328.003
11.931	129.242	58.3191	324.829
11.932	128.082	57.4646	326.996
11.933	126.343	56.9763	326.691
11.934	126.953	56.8848	325.104
11.935	126.617	57.251	327.82
11.936	125.885	57.0374	326.385
11.937	127.472	57.0984	326.691
11.938	127.96	57.3425	328.552
11.939	128.357	57.2815	326.05
11.94	128.204	57.2815	328.705
11.941	127.991	56.9763	328.4
11.942	129.303	57.4341	328.003
11.943	129.211	58.0444	330.322
11.944	128.448	57.8918	327.82
11.945	128.357	58.1055	329.834
11.946	128.876	58.075	330.17
11.947	129.761	58.197	327.454
11.948	129.73	58.1665	329.62
11.949	129.547	57.5256	328.552
11.95	130.859	57.3425	327.545
11.951	131.226	58.4717	330.414
11.952	130.188	58.5327	326.508
11.953	130.371	58.1665	327.82
11.954	129.517	57.6172	328.552
11.955	129.578	57.6782	325.836
11.956	128.998	57.9224	327.82
11.957	128.937	57.6782	325.806
11.958	130.493	57.8918	323.914
11.959	130.768	58.2886	326.324
11.96	129.578	57.8918	323.303
11.961	129.608	57.6172	324.677
11.962	128.815	57.4341	325.012
11.963	128.937	57.6477	322.784
11.964	128.235	57.8918	325.165
11.965	128.021	57.0068	323.212
11.966	129.608	57.6477	322.113
11.967	130.157	58.075	324.28
11.968	128.662	57.7698	321.136
11.969	129.578	57.6477	324.066
11.97	129.822	57.373	324.707
11.971	130.493	57.2815	322.876
11.972	129.944	57.5867	326.782
11.973	129.517	56.9763	324.188
11.974	131.866	57.8003	324.402
11.975	132.782	59.3872	326.599
11.976	132.538	59.2651	322.723
11.977	131.866	58.6853	325.317
11.978	131.897	58.3801	325.989
11.979	133.911	59.3567	324.585
11.98	133.85	60.0281	327.576
11.981	133.209	59.7229	324.982
11.982	134.888	59.8145	325.806
11.983	136.414	60.3333	327.911
11.984	136.536	60.73	324.646
11.985	136.566	61.1572	327.301
11.986	135.986	60.9436	326.843
11.987	136.841	61.4014	325.47
11.988	137.329	61.8896	328.339
11.989	137.054	61.4624	325.47
11.99	137.787	61.6455	326.447
11.991	138.519	61.9812	328.43
11.992	139.191	62.0117	325.47
11.993	138.947	62.1033	328.766
11.994	139.038	62.2864	328.217
11.995	139.801	62.7441	326.141
11.996	139.832	63.7512	328.674
11.997	139.099	63.446	325.958
11.998	140.045	63.4766	325.928
11.999	140.594	63.6597	328.369
12	141.022	63.7207	325.378
12.001	141.449	63.5986	328.644
12.002	141.602	64.0564	328.308
12.003	143.433	64.8499	326.813
12.004	143.219	64.8804	329.407
12.005	142.029	64.6973	326.965
12.006	142.639	65.1855	327.332
12.007	142.914	65.5212	328.4
12.008	142.792	65.094	325.531
12.009	142.456	65.094	328.552
12.01	142.456	64.3311	327.484
12.011	144.409	65.1855	327.576
12.012	145.142	65.918	330.353
12.013	143.799	65.7349	327.057
12.014	143.677	65.6128	329.01
12.015	144.348	65.8875	329.254
12.016	145.142	65.918	326.904
12.017	144.897	66.1926	329.651
12.018	144.47	65.7654	327.881
12.019	146.79	66.2842	327.82
12.02	148.071	67.0471	330.475
12.021	147.4	66.8945	327.332
12.022	146.942	67.0471	329.529
12.023	147.034	67.1387	329.834
12.024	148.041	67.3523	327.545
12.025	147.339	67.6575	330.414
12.026	146.942	67.2607	328.522
12.027	148.682	67.8406	328.674
12.028	149.811	68.6951	330.78
12.029	149.506	68.512	328.217
12.03	148.468	68.2068	331.024
12.031	147.675	67.8406	331.665
12.032	148.895	68.7561	330.414
12.033	149.139	69.7327	333.191
12.034	148.651	68.8782	331.116
12.035	149.506	68.6951	330.933
12.036	149.994	69.7021	333.832
12.037	150.421	70.1294	330.231
12.038	150.452	70.0378	332.977
12.039	149.963	69.7632	333.13
12.04	150.909	69.9768	331.329
12.041	151.154	70.6177	334.198
12.042	151.215	70.5566	331.696
12.043	152.161	70.7397	331.909
12.044	152.588	71.1975	333.435
12.045	152.557	71.0144	330.322
12.046	152.405	70.8313	332.977
12.047	152.069	70.5566	332.001
12.048	153.259	71.167	330.841
12.049	153.687	72.052	333.252
12.05	152.832	71.8994	330.383
12.051	153.198	71.7468	330.811
12.052	153.564	71.5332	332.153
12.053	153.9	71.3806	329.834
12.054	154.327	71.5027	332.977
12.055	154.022	71.3501	332.52
12.056	155.914	71.7773	331.482
12.057	156.25	72.4182	334.412
12.058	155.457	72.6013	331.482
12.059	156.281	72.2351	333.16
12.06	156.25	72.7844	334.076
12.061	156.647	72.6013	331.421
12.062	156.097	72.6929	333.923
12.063	155.823	72.4792	332.581
12.064	157.928	72.7844	332.031
12.065	158.783	73.5474	334.656
12.066	158.203	73.5779	331.665
12.067	158.081	73.5474	333.008
12.068	157.654	72.9065	334.015
12.069	157.623	73.2117	331.879
12.07	156.494	73.8525	334.991
12.071	155.09	73.7	332.825
12.072	156.189	73.0591	332.764
12.073	156.708	73.7	335.114
12.074	156.311	73.4558	332.428
12.075	156.464	73.1506	334.442
12.076	156.219	72.7844	334.93
12.077	156.464	72.6318	332.703
12.078	155.914	73.0286	335.48
12.079	154.938	72.2046	333.344
12.08	155.243	72.5403	332.672
12.081	154.541	73.2727	334.442
12.082	153.656	72.6624	331.116
12.083	153.778	72.2351	333.313
12.084	153.595	72.0215	334.229
12.085	154.419	72.5098	331.879
12.086	154.266	72.6013	334.747
12.087	153.687	72.4487	332.977
12.088	155.334	72.4487	332.764
12.089	155.823	72.7234	334.595
12.09	155.151	72.3877	331.177
12.091	154.785	72.1436	333.374
12.092	153.839	71.8994	333.038
12.093	154.388	72.2046	331.238
12.094	154.083	72.3877	334.686
12.095	153.442	71.7163	332.581
12.096	154.144	71.8384	333.618
12.097	154.694	72.6013	335.663
12.098	155.182	71.9604	332.336
12.099	155.334	71.3501	335.175
12.1	155.945	70.6787	334.351
12.101	157.288	71.4111	333.099
12.102	156.799	72.0825	336.212
12.103	155.457	71.8689	332.458
12.104	155.914	71.7773	333.344
12.105	155.304	71.9604	334.747
12.106	154.51	70.9229	331.177
12.107	153.107	70.6177	334.29
12.108	152.283	70.343	332.642
12.109	154.785	70.2515	331.665
12.11	154.724	69.6716	334.259
12.111	153.32	68.8171	331.238
12.112	152.344	69.1833	332.458
12.113	151.489	69.7021	332.581
12.114	150.482	69.0613	329.102
12.115	147.736	68.4509	331.848
12.116	145.264	66.6504	330.383
12.117	146.118	66.04	329.742
12.118	146.088	66.8335	333.008
12.119	145.142	66.04	330.261
12.12	144.958	65.2161	331.848
12.121	144.348	64.8804	333.069
12.122	143.494	64.9109	329.987
12.123	141.663	64.8804	331.879
12.124	140.167	63.9954	330.048
12.125	139.984	64.1174	329.163
12.126	139.008	63.9343	331.726
12.127	138.397	63.324	328.857
12.128	137.695	62.7441	330.505
12.129	137.909	62.6221	331.97
12.13	138.092	62.439	330.536
12.131	138.214	61.8896	333.191
12.132	136.902	61.8286	331.146
12.133	138.062	61.9202	330.994
12.134	137.207	62.1948	331.818
12.135	135.681	61.9507	328.522
12.136	134.247	61.3403	329.895
12.137	133.545	60.5164	329.681
12.138	133.911	59.9365	328.217
12.139	133.24	59.967	331.207
12.14	133.453	59.2346	329.254
12.141	135.132	58.96	329.376
12.142	135.376	59.6924	330.688
12.143	133.82	60.3027	326.813
12.144	132.751	59.7839	328.278
12.145	131.592	58.9294	327.454
12.146	131.622	59.1125	325.531
12.147	130.31	59.3262	327.881
12.148	129.883	58.3801	326.263
12.149	131.775	58.2886	327.087
12.15	133.514	58.96	328.949
12.151	134.277	59.2957	326.172
12.152	133.972	59.4788	327.972
12.153	133.209	59.082	327.057
12.154	132.843	59.2346	325.5
12.155	131.653	59.5703	327.698
12.156	129.883	59.3567	324.86
12.157	130.066	59.2651	325.562
12.158	130.981	59.1736	327.454
12.159	132.111	59.082	325.623
12.16	132.782	59.7229	327.972
12.161	132.965	59.6619	327.698
12.162	133.911	59.7839	326.263
12.163	133.85	60.1196	329.132
12.164	132.324	59.8145	326.294
12.165	131.897	59.8145	327.118
12.166	130.463	60.8215	328.522
12.167	131.073	60.9436	325.531
12.168	132.202	60.9741	327.759
12.169	132.996	60.4553	327.698
12.17	134.521	61.0352	326.691
12.171	134.918	61.615	329.437
12.172	134.43	61.8286	326.721
12.173	134.918	61.7065	327.972
12.174	134.705	61.3403	328.4
12.175	133.423	61.676	325.104
12.176	132.416	62.1948	327.698
12.177	132.08	61.8286	325.409
12.178	134.399	62.0728	325.5
12.179	135.498	62.9883	328.033
12.18	135.864	62.6221	325.409
12.181	135.651	61.9507	327.881
12.182	135.651	62.1643	329.437
12.183	136.2	62.7136	326.996
12.184	135.529	63.2935	330.078
12.185	134.918	62.6221	327.179
12.186	136.871	62.8052	327.179
12.187	137.604	63.4766	329.803
12.188	137.817	63.9343	326.172
12.189	138.214	64.0259	328.705
12.19	138.275	63.8428	328.705
12.191	139.252	63.9343	327.179
12.192	139.038	64.5142	330.841
12.193	138.306	64.5752	327.942
12.194	139.771	64.9414	328.339
12.195	140.381	65.3992	329.865
12.196	140.32	65.1245	327.026
12.197	139.801	65.5212	329.102
12.198	140.045	65.8264	328.43
12.199	140.778	66.2231	326.874
12.2	141.144	66.5894	330.322
12.201	140.839	65.7959	328.094
12.202	141.449	65.6738	329.346
12.203	142.151	66.1926	331.604
12.204	141.815	66.5588	328.766
12.205	141.937	66.6199	331.482
12.206	141.602	66.6504	331.024
12.207	142.395	67.3218	329.315
12.208	142.578	67.8711	331.848
12.209	142.12	67.1387	329.468
12.21	143.311	67.3828	330.231
12.211	144.043	68.2983	332.123
12.212	144.562	68.634	329.132
12.213	144.684	68.0237	331.482
12.214	143.768	67.8101	330.963
12.215	144.928	67.9321	329.712
12.216	144.47	68.6951	332.062
12.217	143.555	68.8477	329.163
12.218	144.409	69.397	329.956
12.219	144.501	69.5801	330.505
12.22	144.989	69.2444	328.339
12.221	144.501	68.9697	331.451
12.222	144.47	68.6035	330.231
12.223	145.874	68.573	330.322
12.224	146.24	69.0918	333.618
12.225	145.355	68.9697	330.75
12.226	145.477	69.4275	331.879
12.227	145.477	69.9158	332.367
12.228	145.386	70.0073	329.163
12.229	144.745	69.9463	331.879
12.23	144.867	69.2749	330.383
12.231	147.034	69.458	330.2
12.232	147.522	70.1599	332.55
12.233	147.217	70.2515	329.376
12.234	147.4	70.7397	331.207
12.235	147.491	71.0754	331.604
12.236	147.583	71.167	328.522
12.237	146.729	70.8008	330.902
12.238	145.386	70.5261	329.315
12.239	147.003	71.0449	328.796
12.24	148.529	71.3501	331.085
12.241	148.468	71.5027	328.278
12.242	148.651	71.8994	330.627
12.243	148.621	71.5942	331.421
12.244	148.834	71.3806	329.712
12.245	148.56	71.7773	333.16
12.246	147.98	71.4722	331.39
12.247	148.651	71.5027	330.933
12.248	149.353	72.2961	333.099
12.249	149.719	72.5708	330.17
12.25	150.94	72.937	331.512
12.251	151.154	72.7539	333.038
12.252	151.215	73.0286	330.78
12.253	150.604	73.6694	333.649
12.254	150.269	73.1201	332.214
12.255	151.672	73.1201	331.482
12.256	151.794	73.822	334.137
12.257	151.672	74.2493	330.841
12.258	152.71	74.0967	332.672
12.259	153.198	73.8831	332.642
12.26	153.931	74.3103	331.055
12.261	153.412	74.585	333.801
12.262	152.466	74.3713	331.543
12.263	153.259	74.4934	332.245
12.264	153.961	74.3408	334.229
12.265	153.32	73.9136	331.421
12.266	153.046	73.8525	334.564
12.267	153.076	74.3408	333.557
12.268	155.304	74.6765	332.001
12.269	155.06	75.1648	334.534
12.27	154.144	74.585	332.245
12.271	154.907	74.4629	333.405
12.272	155.548	75.0122	334.167
12.273	154.877	75.47	331.299
12.274	154.388	75.7446	333.344
12.275	154.297	74.7681	331.97
12.276	156.433	74.9512	331.329
12.277	156.464	75.4089	333.832
12.278	155.426	75.1953	331.39
12.279	155.914	75.592	332.306
12.28	156.494	75.9583	333.557
12.281	156.769	75.7751	330.383
12.282	155.548	75.3479	333.16
12.283	154.266	75.1343	331.299
12.284	155.792	75.592	330.566
12.285	155.823	76.0803	332.886
12.286	155.182	75.1343	330.231
12.287	155.121	74.9207	331.97
12.288	155.426	74.9817	332.703
12.289	155.792	75.3784	330.048
12.29	154.541	75.4089	332.275
12.291	152.985	74.4324	330.444
12.292	153.717	74.3713	329.956
12.293	153.809	74.8901	331.848
12.294	152.74	74.3713	328.186
12.295	152.069	73.6694	329.651
12.296	150.909	72.7844	329.468
12.297	150.299	72.2351	326.63
12.298	149.109	72.0215	328.857
12.299	147.827	70.4651	326.111
12.3	147.919	69.519	324.829
12.301	146.973	68.6035	325.714
12.302	144.775	67.8711	321.777
12.303	142.761	67.3218	322.266
12.304	140.778	65.7959	320.618
12.305	139.587	65.0635	317.993
12.306	137.817	64.7278	320.099
12.307	136.23	63.2935	318.237
12.308	137.207	62.6221	318.298
12.309	137.817	62.561	321.106
12.31	137.268	62.1948	318.909
12.311	136.444	61.8591	321.381
12.312	136.292	61.3403	321.869
12.313	137.268	61.0352	320.038
12.314	136.475	61.676	322.601
12.315	134.583	61.1267	320.19
12.316	135.04	60.9436	320.709
12.317	135.193	61.0046	322.418
12.318	135.162	61.3098	319.58
12.319	134.705	61.1267	321.686
12.32	134.827	60.1501	321.686
12.321	136.108	60.3027	320.404
12.322	135.925	60.5469	322.388
12.323	134.644	60.0586	319.336
12.324	134.338	60.4553	319.733
12.325	134.003	60.5164	320.404
12.326	133.24	60.4248	317.108
12.327	131.775	59.9976	319.244
12.328	131.775	59.1736	318.054
12.329	132.172	58.96	317.322
12.33	132.843	59.4482	320.282
12.331	132.751	58.7158	317.81
12.332	133.575	58.96	318.634
12.333	133.636	59.8145	319.855
12.334	132.751	59.2651	316.254
12.335	131.897	59.1736	318.695
12.336	130.463	58.8684	317.566
12.337	131.226	58.7158	315.704
12.338	131.012	59.2041	318.146
12.339	130.981	58.96	315.826
12.34	133.026	58.6243	316.254
12.341	134.247	59.2957	317.719
12.342	134.613	59.6008	314.606
12.343	134.43	59.4788	316.406
12.344	133.209	58.8379	314.85
12.345	134.064	58.96	314.026
12.346	133.362	59.4177	316.284
12.347	132.202	59.4788	313.324
12.348	132.385	59.7839	314.697
12.349	133.392	59.2346	316.162
12.35	134.399	59.2651	314.301
12.351	134.369	59.4788	317.963
12.352	134.033	59.3262	316.04
12.353	135.834	59.7839	316.284
12.354	135.834	59.9976	318.054
12.355	135.04	60.1501	315.338
12.356	134.735	60.2417	317.139
12.357	135.132	60.5164	317.169
12.358	136.23	60.9131	314.484
12.359	136.23	61.3403	317.841
12.36	136.261	60.791	315.857
12.361	137.36	61.1572	316.589
12.362	138.184	62.0422	318.176
12.363	137.756	62.439	314.972
12.364	137.39	62.6526	316.956
12.365	136.719	61.8591	316.864
12.366	137.421	61.9812	314.606
12.367	137.787	62.8052	317.78
12.368	137.085	62.439	315.46
12.369	138.367	62.7747	315.948
12.37	139.74	63.1714	318.512
12.371	139.923	63.1714	315.399
12.372	139.496	63.5681	317.902
12.373	139.557	63.324	317.81
12.374	139.923	63.3545	315.704
12.375	140.076	63.2629	319.031
12.376	139.771	62.9272	316.742
12.377	140.778	63.324	316.895
12.378	141.632	63.7207	318.695
12.379	142.212	63.9954	315.857
12.38	142.09	64.209	318.237
12.381	142.181	63.7207	317.627
12.382	142.7	64.0564	315.918
12.383	142.639	64.1174	318.298
12.384	141.937	63.6902	316.04
12.385	143.158	63.7817	316.772
12.386	144.348	64.4226	317.81
12.387	144.348	64.5752	314.972
12.388	143.433	64.6362	317.047
12.389	141.968	64.0259	316.04
12.39	142.761	63.6597	315.186
12.391	143.158	63.9343	318.085
12.392	142.609	63.6597	315.216
12.393	143.188	63.5376	316.895
12.394	143.402	63.7207	318.207
12.395	143.799	63.9343	315.491
12.396	142.883	64.1785	318.787
12.397	141.968	63.7512	317.291
12.398	143.036	64.0564	316.498
12.399	142.975	64.7888	319.916
12.4	141.876	64.7583	316.132
12.401	142.242	64.6667	317.688
12.402	142.639	64.8499	318.451
12.403	143.768	65.3687	315.521
12.404	143.524	65.6738	319.275
12.405	142.639	65.1245	317.535
12.406	143.555	65.4602	317.139
12.407	143.433	65.7959	320.099
12.408	143.188	66.1011	316.742
12.409	142.761	66.6199	318.787
12.41	142.761	66.7419	319.183
12.411	143.463	66.6504	316.498
12.412	143.799	66.4063	319.794
12.413	143.738	65.5518	318.329
12.414	144.928	65.979	318.604
12.415	145.569	66.5894	320.831
12.416	145.355	66.6809	317.688
12.417	145.264	67.0471	318.878
12.418	144.623	66.6199	319.092
12.419	144.379	66.6504	316.04
12.42	144.531	66.8335	319.092
12.421	144.562	66.04	316.681
12.422	146.271	65.8875	316.65
12.423	146.667	66.5894	319.244
12.424	146.82	66.8945	315.704
12.425	146.881	66.9861	317.627
12.426	146.759	66.7114	317.566
12.427	146.423	66.1316	314.85
12.428	144.897	65.5518	317.902
12.429	143.707	64.8804	315.033
12.43	145.538	65.1245	315.063
12.431	145.996	65.3992	316.315
12.432	145.142	65.3992	313.324
12.433	143.982	65.5518	315.796
12.434	143.555	65.033	315.643
12.435	144.44	65.033	314.606
12.436	143.86	65.3076	317.902
12.437	142.242	64.5447	315.979
12.438	144.348	64.1785	317.413
12.439	145.203	64.3921	319.122
12.44	145.264	65.155	316.345
12.441	144.562	66.4063	319.611
12.442	144.775	66.0095	318.115
12.443	145.905	66.1621	317.047
12.444	145.081	66.6199	320.19
12.445	143.524	66.2231	317.017
12.446	143.982	66.2842	319.153
12.447	145.142	66.4673	320.587
12.448	146.484	67.1997	317.841
12.449	146.332	67.1997	321.075
12.45	145.63	66.5894	319.855
12.451	147.095	67.2302	319.092
12.452	147.156	68.3289	321.655
12.453	145.813	68.3899	318.054
12.454	145.233	68.573	319
12.455	145.538	68.0847	319.611
12.456	145.935	68.1763	316.925
12.457	146.637	67.8101	320.709
12.458	146.271	67.4133	319.489
12.459	147.827	67.8101	319.305
12.46	148.407	68.4814	321.991
12.461	148.468	68.4814	318.848
12.462	148.712	68.8171	319.763
12.463	148.468	69.3359	320.282
12.464	148.285	69.3665	316.925
12.465	147.888	69.1223	319.672
12.466	147.308	68.1152	318.42
12.467	149.384	68.4814	318.42
12.468	150.482	69.1223	321.228
12.469	151.062	69.0918	318.695
12.47	151.55	69.2139	320.16
12.471	151.794	69.7327	320.038
12.472	152.008	70.0378	317.505
12.473	150.818	70.2209	319.397
12.474	149.048	69.4885	317.078
12.475	149.536	69.5801	317.596
12.476	150.146	69.7021	319.824
12.477	150.452	69.2749	317.566
12.478	150.391	68.8782	320.709
12.479	150.909	68.7256	321.411
12.48	152.618	69.9768	319.397
12.481	152.405	70.8923	322.266
12.482	151.062	69.9463	319.397
12.483	150.879	69.4885	319.58
12.484	150.085	69.8242	321.777
12.485	149.567	69.7021	318.176
12.486	149.231	69.4885	320.892
12.487	148.621	69.2444	320.587
12.488	150.085	69.397	318.359
12.489	149.902	69.7021	321.533
12.49	149.261	68.8477	318.359
12.491	149.353	68.1763	318.359
12.492	147.736	67.7185	319.061
12.493	144.867	66.2537	315.308
12.494	141.022	64.6667	316.162
12.495	137.909	62.6831	313.599
12.496	135.254	60.8521	310.181
12.497	132.019	58.6243	309.631
12.498	129.181	55.481	306.03
12.499	127.045	54.0161	304.138
12.5	125.641	53.2837	304.016
12.501	122.833	51.4526	299.255
12.502	119.354	49.53	299.042
12.503	116.455	48.0347	299.866
12.504	114.624	46.814	297.943
12.505	113.434	46.1426	300.873
12.506	112.03	45.2271	300.934
12.507	113.495	44.8914	301.666
12.508	114.471	45.6848	304.26
12.509	114.716	46.1121	303.802
12.51	115.387	45.6848	306.244
12.511	115.051	45.9595	306.61
12.512	116.058	45.9595	306.702
12.513	115.387	46.0815	308.441
12.514	114.349	45.6543	306.976
12.515	114.899	46.1121	308.014
12.516	114.868	46.3867	307.922
12.517	114.929	46.875	306.427
12.518	114.197	46.7834	308.197
12.519	113.495	45.6543	306.152
12.52	115.143	45.5933	306.152
12.521	115.417	45.2271	308.258
12.522	114.044	45.0439	304.993
12.523	114.166	44.9524	306.61
12.524	114.441	44.8608	306.458
12.525	113.922	45.2576	303.375
12.526	112.518	45.166	305.054
12.527	110.718	44.22	302.368
12.528	112.335	43.7622	301.91
12.529	112.793	43.8232	303.619
12.53	111.42	43.9758	299.866
12.531	111.45	43.9453	301.422
12.532	111.267	43.7012	300.842
12.533	111.603	43.7012	298.401
12.534	110.26	43.9453	300.323
12.535	108.429	43.0908	297.76
12.536	108.673	42.6941	297.333
12.537	109.253	43.0298	298.401
12.538	109.039	42.9382	295.563
12.539	108.704	42.572	297.15
12.54	109.406	42.4194	296.722
12.541	110.687	42.6636	295.135
12.542	110.779	42.9688	297.607
12.543	109.741	42.0227	295.685
12.544	110.168	41.7175	296.6
12.545	110.596	42.1448	298.492
12.546	110.413	42.45	295.624
12.547	110.474	42.572	298.126
12.548	110.321	42.4805	297.424
12.549	111.633	42.7246	295.959
12.55	111.389	42.9993	298.401
12.551	111.053	42.8467	295.99
12.552	112.518	43.3044	297.15
12.553	112.244	43.457	298.126
12.554	111.694	43.5486	295.441
12.555	111.084	43.6707	298.187
12.556	110.718	43.1824	296.997
12.557	111.847	43.8232	296.295
12.558	112.305	44.4946	299.072
12.559	111.389	43.9758	296.844
12.56	112.091	44.6472	298.676
12.561	112.946	44.8303	299.896
12.562	113.098	45.2576	297.394
12.563	113.007	45.4102	300.781
12.564	112.305	44.7388	299.744
12.565	113.434	45.0439	299.072
12.566	114.105	45.4407	301.819
12.567	113.068	45.1965	299.316
12.568	113.739	45.8984	301.239
12.569	114.655	46.2341	302.582
12.57	115.234	46.9971	299.652
12.571	114.96	47.7905	302.429
12.572	114.471	47.2412	300.568
12.573	116.119	47.1497	300.171
12.574	116.791	47.3938	303.345
12.575	116.211	47.5159	300.079
12.576	116.669	47.8516	302.063
12.577	117.218	47.9431	303.07
12.578	117.523	48.4619	300.995
12.579	117.188	49.2249	303.406
12.58	116.608	48.9197	300.537
12.581	117.584	48.9807	300.171
12.582	118.347	48.584	302.49
12.583	118.164	48.0652	299.683
12.584	119.263	48.4009	302.216
12.585	120.026	48.5229	302.429
12.586	120.819	48.6755	300.049
12.587	120.972	48.7366	303.04
12.588	119.965	48.0957	301.544
12.589	120.575	48.645	301.086
12.59	120.361	49.3469	302.155
12.591	120.911	49.1638	299.011
12.592	121.216	49.1028	301.086
12.593	121.735	48.9807	301.056
12.594	122.528	49.2554	299.225
12.595	121.552	49.5605	301.91
12.596	121.185	49.5605	300.201
12.597	123.23	49.8352	301.3
12.598	124.084	50.1099	303.07
12.599	122.925	50.5981	300.11
12.6	122.07	51.239	302.216
12.601	121.887	51.0254	301.697
12.602	122.406	51.3306	300.995
12.603	121.46	51.6968	304.413
12.604	119.873	51.1475	302.063
12.605	121.063	51.0559	304.047
12.606	122.742	51.7883	306.427
12.607	122.162	52.2461	303.833
12.608	121.887	52.2461	307.129
12.609	121.796	52.7649	305.176
12.61	124.176	53.1006	304.016
12.611	123.322	53.6194	306.824
12.612	122.314	53.009	304.047
12.613	123.199	53.4668	305.328
12.614	124.023	53.9551	306.274
12.615	124.39	54.4128	303.528
12.616	124.115	54.5959	306.244
12.617	124.39	54.0161	304.749
12.618	127.075	54.1382	303.833
12.619	127.686	55.0537	305.817
12.62	127.502	55.0842	302.46
12.621	128.387	54.9316	303.345
12.622	128.845	55.3894	304.504
12.623	128.937	55.7251	301.91
12.624	128.754	56.4575	304.688
12.625	128.662	55.603	303.772
12.626	130.035	55.7861	303.406
12.627	131.927	56.488	306
12.628	132.751	55.6641	303.802
12.629	134.43	56.1829	305.237
12.63	135.193	56.7322	306.549
12.631	135.864	57.0374	304.23
12.632	135.62	57.5256	306.824
12.633	134.735	57.1289	306.244
12.634	135.956	57.0374	305.725
12.635	135.681	57.9224	307.617
12.636	135.284	58.3496	305.939
12.637	136.932	58.3801	307.678
12.638	138.062	58.9294	308.014
12.639	139.435	59.4788	306.763
12.64	138.794	59.7534	309.601
12.641	137.756	59.1736	307.922
12.642	138.397	59.5398	308.838
12.643	137.817	60.2417	310.669
12.644	135.712	60.0586	308.197
12.645	134.949	59.967	310.516
12.646	135.315	60.2417	310.944
12.647	137.634	60.8826	309.631
12.648	137.665	61.6455	312.225
12.649	137.085	61.0657	309.967
12.65	138.55	60.9741	311.035
12.651	139.13	61.0046	313.69
12.652	137.817	61.5234	311.218
12.653	136.353	61.8286	313.477
12.654	136.2	62.0117	312.714
12.655	137.085	62.9578	310.791
12.656	136.81	63.1104	313.263
12.657	136.963	62.6831	310.394
12.658	139.13	63.0188	311.493
12.659	140.808	63.5376	312.927
12.66	141.022	63.4766	310.272
12.661	140.35	63.6902	312.988
12.662	140.228	63.446	312.5
12.663	140.839	63.9343	311.096
12.664	139.984	65.033	313.293
12.665	139.038	64.8804	310.638
12.666	140.472	64.6057	311.31
12.667	142.273	64.1785	312.622
12.668	144.073	64.27	310.516
12.669	144.867	64.8804	313.446
12.67	145.111	64.9414	312.836
12.671	146.423	65.2771	311.951
12.672	146.362	66.1926	314.392
12.673	145.447	65.8875	312.012
12.674	145.447	65.2161	312.653
12.675	145.782	65.4602	314.758
12.676	146.82	66.1316	311.829
12.677	147.278	66.6199	314.026
12.678	148.346	66.925	313.171
12.679	150.085	67.3828	312.256
12.68	149.933	67.4744	314.819
12.681	149.2	67.3218	313.202
12.682	149.872	67.7185	314.209
12.683	150.574	67.9016	315.002
12.684	149.963	67.7795	312.958
12.685	148.834	68.2068	315.308
12.686	148.743	68.4814	314.117
12.687	151.245	68.8171	313.873
12.688	151.337	69.5801	316.01
12.689	150.146	68.8171	314.362
12.69	149.994	68.2068	317.017
12.691	150.33	68.8171	317.841
12.692	151.489	69.3359	316.101
12.693	150.421	69.7021	318.451
12.694	149.75	68.8477	316.772
12.695	151.337	69.5496	317.2
12.696	152.13	69.8547	318.878
12.697	151.367	69.4275	316.315
12.698	150.269	69.7632	318.176
12.699	150.757	69.9463	318.634
12.7	151.642	70.4651	316.711
12.701	151.062	70.4956	319
12.702	150.024	69.3359	316.956
12.703	151.337	69.0918	317.81
12.704	151.917	69.1833	319.214
12.705	150.543	68.8477	316.528
12.706	148.071	67.688	318.481
12.707	144.714	65.8264	316.986
12.708	142.883	64.6973	314.545
12.709	139.923	64.3921	315.43
12.71	137.482	62.4695	311.157
12.711	135.62	60.1196	308.96
12.712	132.935	58.7158	309.296
12.713	131.073	58.2581	305.573
12.714	129.059	57.9224	306.427
12.715	127.899	57.0374	306.61
12.716	127.441	55.8472	304.779
12.717	125.458	55.7556	307.556
12.718	124.359	55.2673	307.19
12.719	125.61	54.9316	308.472
12.72	126.923	54.5654	311.371
12.721	126.892	54.6265	310.211
12.722	127.808	55.0537	313.293
12.723	127.991	55.1758	313.019
12.724	128.967	56.0608	312.592
12.725	128.448	56.1218	314.178
12.726	126.74	55.5115	312.073
12.727	127.35	55.7556	313.202
12.728	127.96	56.0913	313.69
12.729	127.655	56.0608	311.89
12.73	127.167	56.2134	314.972
12.731	127.35	55.1453	314.423
12.732	128.571	55.481	314.24
12.733	128.174	56.6101	316.498
12.734	126.831	56.6101	313.416
12.735	127.075	56.5491	314.575
12.736	128.052	56.1218	315.125
12.737	128.113	56.1218	313.049
12.738	127.136	56.2134	315.216
12.739	126.465	56.0913	313.263
12.74	128.448	56.2439	313.049
12.741	128.937	56.427	314.972
12.742	127.258	56.0608	312.256
12.743	126.862	56.2439	313.629
12.744	127.075	56.366	313.416
12.745	127.563	56.5186	310.76
12.746	126.526	56.5186	313.11
12.747	125.671	55.9387	310.486
12.748	126.953	55.7556	310.577
12.749	126.587	56.2134	311.829
12.75	125.885	56.366	309.479
12.751	125.549	56.3354	311.127
12.752	125.946	55.4199	311.523
12.753	126.251	55.7556	309.631
12.754	126.953	56.8848	312.134
12.755	127.136	56.427	310.15
12.756	127.716	56.2744	309.967
12.757	127.594	56.3965	313.019
12.758	126.953	56.1523	310.699
12.759	127.594	56.1829	313.568
12.76	127.228	57.312	314.423
12.761	127.472	58.0444	312.5
12.762	126.404	58.075	314.453
12.763	126.465	57.4951	313.141
12.764	128.571	57.9834	313.202
12.765	128.693	58.8074	315.491
12.766	127.869	58.7769	313.08
12.767	127.991	58.7158	316.04
12.768	128.448	58.8074	315.674
12.769	129.608	59.9976	314.423
12.77	128.479	60.791	316.925
12.771	126.648	60.6995	314.24
12.772	127.533	60.5164	315.277
12.773	128.357	60.1196	316.803
12.774	128.052	60.2417	314.88
12.775	128.448	60.6995	317.871
12.776	128.723	60.791	317.596
12.777	131.226	61.3708	316.895
12.778	130.615	61.9202	320.16
12.779	129.608	61.5234	316.895
12.78	131.073	61.615	317.719
12.781	131.836	62.2559	319.214
12.782	132.599	62.2559	316.071
12.783	131.897	62.3474	318.329
12.784	132.385	62.2253	317.352
12.785	134.705	62.3779	316.467
12.786	135.132	62.7747	319.275
12.787	133.881	62.1338	316.772
12.788	134.308	62.439	318.329
12.789	135.956	62.7136	318.695
12.79	136.932	62.8967	316.071
12.791	136.108	63.0493	317.902
12.792	135.01	62.8662	316.162
12.793	136.688	62.3474	315.857
[truncated: 595,261 more chars]
