# Supplementary material for: Model of Ploughing Cortical Bone with Single-Point Diamond Tool
Source: Materials (Basel). 2021 Oct 29;14(21):6530. doi: 10.3390/ma14216530 (PMC8585360; doi:10.3390/ma14216530)
Supplement: Supplementary file 1 [file materials-14-06530-s001.zip › 06-2.txt]

DynoWare	Version 2.6.5.16
Path:	C:\Users\CJ\Desktop\����0909\
Filename:	06б2.dwd
Config ID:	06б2.cfg
Setup ID:	0
Manipulated:	0
Filename 1:	
Filename 2:	
Date:	2020��9��9��
Time:	15:31:20
Sampling rate [Hz]:	1000
Measuring time [s]:	30
Delay time [s]:	0
Cycle time [s]:	0
Cycles:	1
Samples per channel:	30001
Cycle interval:	0
Cycle No:	1
Time	Ch1	Ch2	Ch3
s	N	N	N
0	0.518799	-0.518799	-0.946045
0.001	0.183105	-0.396729	-0.640869
0.002	0.396729	-0.640869	-0.610352
0.003	0.152588	-0.915527	-0.427246
0.004	-0.335693	-0.579834	-0.640869
0.005	0.488281	-0.88501	-0.976563
0.006	0.549316	-0.88501	-0.366211
0.007	0.640869	-0.762939	-1.0376
0.008	0.305176	-0.793457	-0.732422
0.009	0.366211	-0.823975	-0.457764
0.01	0.0305176	-0.549316	-0.823975
0.011	0.12207	-0.732422	-0.457764
0.012	0.396729	-0.579834	-0.915527
0.013	0.427246	-0.671387	-0.854492
0.014	0.488281	-0.640869	-1.28174
0.015	0.427246	-0.793457	-1.09863
0.016	0.396729	-0.671387	-0.854492
0.017	0.335693	-0.640869	-1.09863
0.018	0.0610352	-0.701904	-0.640869
0.019	0.244141	-0.88501	-1.00708
0.02	0.274658	-0.88501	-0.946045
0.021	0.457764	-0.976563	-0.976563
0.022	0.427246	-0.762939	-1.2207
0.023	0.732422	-0.976563	-0.701904
0.024	0.457764	-0.701904	-1.19019
0.025	-0.12207	-0.762939	-0.183105
0.026	0.12207	-0.579834	-1.06812
0.027	0.0610352	-0.701904	-0.640869
0.028	0.335693	-0.640869	-0.793457
0.029	0.152588	-0.701904	-0.976563
0.03	0.457764	-0.854492	-0.854492
0.031	0.335693	-0.701904	-1.06812
0.032	0.305176	-0.762939	-0.488281
0.033	0	-0.640869	-1.06812
0.034	-0.0305176	-1.00708	-0.488281
0.035	0.274658	-0.762939	-0.976563
0.036	0.427246	-0.762939	-0.732422
0.037	0.671387	-0.946045	-0.88501
0.038	0.335693	-0.88501	-1.0376
0.039	0.213623	-0.640869	-0.579834
0.04	0.183105	-0.671387	-0.823975
0.041	-0.335693	-0.579834	-0.732422
0.042	0.0610352	-0.701904	-0.915527
0.043	0.427246	-0.88501	-0.518799
0.044	0.488281	-0.854492	-0.976563
0.045	0.12207	-0.854492	-0.946045
0.046	0.396729	-0.823975	-0.823975
0.047	0.12207	-0.732422	-0.640869
0.048	0.274658	-0.762939	-0.366211
0.049	0.244141	-0.732422	-0.457764
0.05	0.12207	-0.671387	-0.701904
0.051	0.427246	-0.793457	-0.335693
0.052	0.152588	-0.732422	-0.701904
0.053	0.427246	-0.793457	-0.579834
0.054	0.305176	-0.701904	-0.732422
0.055	0.335693	-0.457764	-0.457764
0.056	-0.0305176	-0.610352	-0.518799
0.057	-0.213623	-0.579834	-0.366211
0.058	0.213623	-0.671387	-0.793457
0.059	0.274658	-0.793457	-0.518799
0.06	0.488281	-0.793457	-0.854492
0.061	-0.0305176	-0.640869	-0.732422
0.062	0.213623	-0.640869	-0.518799
0.063	0.0305176	-0.762939	-1.00708
0.064	-0.0610352	-0.640869	-0.427246
0.065	0.12207	-0.640869	-0.823975
0.066	0.152588	-0.88501	-0.213623
0.067	0.518799	-1.0376	-0.946045
0.068	0.488281	-0.915527	-0.671387
0.069	0.366211	-0.671387	-0.88501
0.07	0.274658	-0.793457	-0.762939
0.071	0.0610352	-0.518799	-0.579834
0.072	-0.12207	-0.640869	-0.671387
0.073	0.213623	-0.579834	-0.854492
0.074	0.427246	-0.762939	-0.671387
0.075	0.457764	-0.671387	-0.762939
0.076	0.549316	-0.762939	-0.640869
0.077	0.335693	-0.823975	-0.671387
0.078	0.0915527	-0.640869	-0.671387
0.079	0.0305176	-0.823975	-0.152588
0.08	0.183105	-0.671387	-0.823975
0.081	0.274658	-0.823975	-0.549316
0.082	0.213623	-0.732422	-1.06812
0.083	0.88501	-0.610352	-0.946045
0.084	0.518799	-0.762939	-0.762939
0.085	0.305176	-0.579834	-0.610352
0.086	0.152588	-0.671387	-0.915527
0.087	-0.0610352	-0.640869	-0.854492
0.088	-0.152588	-0.793457	-0.579834
0.089	0.274658	-0.488281	-1.31226
0.09	0.213623	-0.610352	-1.06812
0.091	0.274658	-0.579834	-0.671387
0.092	0.152588	-0.701904	-1.0376
0.093	0.305176	-0.732422	-0.488281
0.094	0.0915527	-0.579834	-0.88501
0.095	0.0610352	-0.549316	-0.701904
0.096	0.0305176	-0.549316	-0.976563
0.097	0.396729	-0.793457	-1.00708
0.098	0.213623	-0.976563	-1.00708
0.099	0.823975	-0.671387	-0.732422
0.1	0	-0.701904	-0.793457
0.101	0.152588	-0.610352	-0.915527
0.102	-0.0915527	-0.579834	-0.915527
0.103	0.0305176	-0.640869	-0.793457
0.104	0.366211	-0.518799	-0.823975
0.105	0.549316	-0.793457	-0.732422
0.106	0.274658	-0.915527	-0.762939
0.107	0.335693	-0.732422	-0.854492
0.108	0.213623	-0.854492	-0.762939
0.109	-0.183105	-0.610352	-0.823975
0.11	0.12207	-0.701904	-0.732422
0.111	0.274658	-0.579834	-1.00708
0.112	0.396729	-0.823975	-0.732422
0.113	0.0915527	-0.640869	-0.732422
0.114	0.366211	-0.732422	-1.06812
0.115	0.579834	-0.854492	-0.610352
0.116	0.244141	-0.946045	-0.671387
0.117	0.12207	-0.793457	-0.579834
0.118	0.0305176	-0.854492	-0.671387
0.119	0.152588	-0.915527	-0.762939
0.12	0.274658	-0.701904	-0.579834
0.121	0.274658	-0.732422	-0.88501
0.122	0.610352	-0.701904	-0.640869
0.123	0.457764	-0.701904	-0.823975
0.124	0.244141	-0.701904	-0.427246
0.125	0.0305176	-0.640869	-0.88501
0.126	0.213623	-0.793457	-0.946045
0.127	0.0915527	-0.427246	-0.579834
0.128	0.305176	-0.671387	-0.976563
0.129	0.366211	-0.762939	-0.732422
0.13	0.549316	-0.793457	-0.854492
0.131	0.335693	-0.549316	-0.823975
0.132	-0.152588	-0.671387	-0.335693
0.133	-0.335693	-0.793457	-0.671387
0.134	-0.12207	-0.854492	-0.274658
0.135	0.152588	-0.732422	-0.793457
0.136	0.335693	-0.823975	-0.610352
0.137	0.305176	-0.762939	-0.823975
0.138	0.335693	-0.793457	-0.732422
0.139	0.152588	-0.671387	-0.244141
0.14	0.213623	-0.579834	-0.671387
0.141	0.152588	-0.732422	-0.396729
0.142	0.183105	-0.732422	-0.88501
0.143	0.0915527	-0.762939	-0.579834
0.144	0.610352	-0.88501	-0.915527
0.145	0.427246	-0.732422	-0.946045
0.146	0.427246	-0.671387	-0.518799
0.147	0	-0.701904	-0.671387
0.148	-0.274658	-0.671387	-0.701904
0.149	-0.0915527	-0.640869	-0.762939
0.15	0.152588	-0.640869	-0.518799
0.151	0.183105	-0.549316	-0.915527
0.152	0.427246	-0.823975	-0.762939
0.153	0.518799	-0.732422	-0.701904
0.154	0.335693	-0.579834	-0.854492
0.155	0.0915527	-0.640869	-0.610352
0.156	0.0610352	-0.488281	-0.976563
0.157	0.12207	-0.640869	-0.701904
0.158	0.488281	-0.701904	-0.823975
0.159	0.244141	-1.09863	-0.915527
0.16	0.610352	-0.671387	-0.732422
0.161	0.213623	-0.610352	-0.915527
0.162	0.366211	-0.488281	-0.579834
0.163	-0.0610352	-0.549316	-1.12915
0.164	0.213623	-0.701904	-0.88501
0.165	0.366211	-0.610352	-0.946045
0.166	0.244141	-0.946045	-0.976563
0.167	0.213623	-0.793457	-0.640869
0.168	0.305176	-0.640869	-1.12915
0.169	0.305176	-0.701904	-0.732422
0.17	0.213623	-0.640869	-1.00708
0.171	-0.12207	-0.671387	-0.671387
0.172	0.305176	-0.762939	-0.88501
0.173	0.366211	-0.671387	-0.762939
0.174	0.518799	-0.732422	-0.88501
0.175	0.274658	-0.762939	-0.854492
0.176	0.213623	-0.671387	-0.88501
0.177	0.152588	-0.701904	-1.00708
0.178	0.213623	-0.610352	-0.88501
0.179	0.152588	-0.488281	-0.640869
0.18	0.0915527	-0.579834	-0.88501
0.181	0.579834	-0.854492	-0.915527
0.182	0.335693	-0.549316	-0.88501
0.183	0.793457	-0.915527	-0.732422
0.184	0.244141	-0.427246	-0.946045
0.185	0	-0.671387	-0.793457
0.186	-0.0610352	-0.976563	-0.946045
0.187	0.213623	-0.823975	-0.427246
0.188	0.274658	-0.793457	-0.610352
0.189	0.305176	-1.12915	-0.946045
0.19	0.610352	-0.793457	-0.549316
0.191	0.12207	-0.488281	-0.946045
0.192	0.396729	-0.88501	-0.335693
0.193	-0.0610352	-0.915527	-0.640869
0.194	0.213623	-0.854492	-0.396729
0.195	0.0915527	-0.823975	-0.518799
0.196	0.305176	-0.88501	-0.671387
0.197	0.457764	-0.854492	-0.762939
0.198	0.610352	-0.579834	-1.00708
0.199	0.518799	-0.762939	-0.518799
0.2	0.12207	-0.762939	-0.854492
0.201	0.152588	-0.518799	-0.366211
0.202	0.152588	-0.823975	-0.640869
0.203	0.335693	-0.946045	-0.610352
0.204	0.366211	-0.823975	-0.762939
0.205	0.579834	-0.793457	-1.00708
0.206	0.549316	-0.946045	-0.732422
0.207	0.244141	-0.671387	-0.946045
0.208	0.335693	-0.762939	-0.366211
0.209	0.274658	-0.579834	-0.518799
0.21	0.183105	-0.793457	-0.396729
0.211	-0.0610352	-0.88501	-0.88501
0.212	0.396729	-0.793457	-0.396729
0.213	0.457764	-0.915527	-0.793457
0.214	0.549316	-0.854492	-0.610352
0.215	0.366211	-0.610352	-0.366211
0.216	0.12207	-0.610352	-0.610352
0.217	-0.0305176	-0.579834	-0.732422
0.218	-0.0305176	-0.732422	-0.610352
0.219	0.427246	-0.610352	-0.976563
0.22	0.579834	-0.732422	-0.88501
0.221	0.640869	-0.671387	-0.854492
0.222	0.335693	-0.701904	-0.610352
0.223	0.213623	-0.762939	-0.671387
0.224	-0.213623	-0.762939	-0.976563
0.225	0.366211	-0.793457	-0.579834
0.226	0.396729	-0.732422	-0.854492
0.227	0.701904	-0.915527	-0.823975
0.228	0.396729	-0.946045	-1.12915
0.229	0.732422	-0.88501	-0.701904
0.23	0.396729	-0.579834	-0.793457
0.231	0.0610352	-0.762939	-0.701904
0.232	0.0305176	-0.610352	-0.762939
0.233	0.274658	-0.762939	-1.28174
0.234	0.244141	-0.579834	-0.915527
0.235	0.427246	-0.88501	-0.946045
0.236	0.366211	-0.88501	-0.793457
0.237	0.213623	-0.793457	-0.946045
0.238	0.0305176	-0.640869	-0.823975
0.239	0	-0.610352	-0.762939
0.24	0.396729	-0.549316	-0.762939
0.241	0.244141	-0.701904	-0.946045
0.242	0.457764	-1.06812	-0.793457
0.243	0.335693	-0.793457	-0.976563
0.244	0.457764	-0.701904	-0.762939
0.245	0.305176	-0.762939	-0.915527
0.246	0.0915527	-0.732422	-0.366211
0.247	-0.244141	-0.671387	-0.854492
0.248	0	-0.640869	-0.915527
0.249	0.274658	-0.701904	-0.488281
0.25	0.244141	-0.732422	-1.06812
0.251	0.549316	-0.854492	-0.549316
0.252	0.396729	-0.823975	-1.00708
0.253	0.183105	-0.610352	-0.518799
0.254	-0.0915527	-0.640869	-0.854492
0.255	-0.152588	-0.488281	-0.793457
0.256	-0.0305176	-1.00708	-0.946045
0.257	0.0915527	-0.823975	-0.823975
0.258	0.488281	-1.09863	-0.762939
0.259	0.396729	-0.701904	-0.823975
0.26	0.457764	-0.671387	-0.640869
0.261	0.213623	-0.640869	-0.762939
0.262	-0.183105	-0.701904	-0.335693
0.263	-0.0915527	-0.518799	-0.671387
0.264	-0.0305176	-0.793457	-0.518799
0.265	0.244141	-0.671387	-0.549316
0.266	0.488281	-0.762939	-0.823975
0.267	0.701904	-0.793457	-0.732422
0.268	0.274658	-0.762939	-0.610352
0.269	0.244141	-0.610352	-0.701904
0.27	-0.0610352	-0.488281	-0.732422
0.271	0.274658	-0.610352	-0.793457
0.272	0.274658	-0.854492	-0.701904
0.273	0.0305176	-0.793457	-0.854492
0.274	0.244141	-0.946045	-0.732422
0.275	0.335693	-0.793457	-0.701904
0.276	0.244141	-0.640869	-0.671387
0.277	0.183105	-0.671387	-0.854492
0.278	0.12207	-0.854492	-0.732422
0.279	-0.0915527	-0.793457	-0.579834
0.28	0.335693	-0.640869	-0.610352
0.281	0.488281	-0.610352	-0.549316
0.282	0.213623	-0.823975	-0.671387
0.283	0.213623	-0.640869	-0.732422
0.284	0.305176	-0.610352	-0.457764
0.285	-0.12207	-0.610352	-0.549316
0.286	-0.12207	-0.610352	-0.549316
0.287	-0.0915527	-0.823975	-0.549316
0.288	0.457764	-0.762939	-0.610352
0.289	0.213623	-0.854492	-1.19019
0.29	0.427246	-0.732422	-0.701904
0.291	0.579834	-0.762939	-0.671387
0.292	0.274658	-0.732422	-0.823975
0.293	0.0915527	-0.854492	-0.88501
0.294	0.152588	-0.793457	-0.915527
0.295	0.213623	-0.88501	-1.06812
0.296	0.274658	-0.88501	-0.579834
0.297	0.488281	-1.09863	-0.88501
0.298	0.427246	-0.793457	-0.793457
0.299	0.244141	-0.640869	-0.976563
0.3	0.183105	-0.640869	-0.823975
0.301	0.0915527	-1.00708	-0.793457
0.302	0	-0.610352	-0.701904
0.303	0.274658	-0.671387	-0.915527
0.304	0.396729	-0.762939	-0.854492
0.305	0.518799	-0.793457	-0.823975
0.306	0.457764	-0.762939	-1.0376
0.307	0.549316	-0.793457	-0.915527
0.308	-0.152588	-0.610352	-0.793457
0.309	0.305176	-0.732422	-0.854492
0.31	-0.0610352	-0.579834	-0.946045
0.311	0.0915527	-0.793457	-0.610352
0.312	0.335693	-0.762939	-1.28174
0.313	0.946045	-0.854492	-0.854492
0.314	0.335693	-0.427246	-0.88501
0.315	0.152588	-0.671387	-0.946045
0.316	0.152588	-0.762939	-0.396729
0.317	0.0915527	-0.88501	-0.854492
0.318	0	-0.823975	-0.610352
0.319	0.366211	-0.732422	-0.640869
0.32	0.396729	-0.732422	-1.0376
0.321	0.488281	-0.762939	-0.518799
0.322	0.244141	-0.823975	-0.823975
0.323	0.0305176	-0.762939	-0.396729
0.324	-0.0915527	-0.671387	-0.732422
0.325	0.0610352	-0.732422	-0.793457
0.326	0.152588	-0.88501	-0.701904
0.327	0.274658	-0.701904	-0.854492
0.328	0.366211	-0.701904	-0.976563
0.329	0.244141	-0.671387	-0.854492
0.33	0.0610352	-0.732422	-0.732422
0.331	0	-0.610352	-0.610352
0.332	0	-0.640869	-0.640869
0.333	0.244141	-0.793457	-0.549316
0.334	0.274658	-0.915527	-0.762939
0.335	0.579834	-0.915527	-0.732422
0.336	0.640869	-0.946045	-0.946045
0.337	0.213623	-0.640869	-0.396729
0.338	0.518799	-0.671387	-0.549316
0.339	0.152588	-0.732422	-0.671387
0.34	0.305176	-1.00708	-0.671387
0.341	0.213623	-0.823975	-0.854492
0.342	0.244141	-0.671387	-0.579834
0.343	0.396729	-0.823975	-0.915527
0.344	0.366211	-0.793457	-0.915527
0.345	0.762939	-0.732422	-0.762939
0.346	0.0610352	-0.610352	-0.549316
0.347	0.12207	-0.762939	-0.579834
0.348	0.305176	-0.88501	-0.823975
0.349	0.305176	-0.88501	-0.518799
0.35	0.366211	-0.823975	-1.06812
0.351	0.610352	-0.762939	-0.579834
0.352	0	-0.701904	-0.946045
0.353	0.183105	-0.88501	-0.610352
0.354	0.0610352	-0.732422	-0.671387
0.355	0.12207	-0.701904	-0.793457
0.356	0.335693	-0.793457	-0.610352
0.357	0.366211	-0.793457	-0.762939
0.358	0.305176	-0.823975	-0.640869
0.359	0.518799	-0.793457	-0.549316
0.36	0.305176	-0.671387	-0.88501
0.361	0.274658	-0.701904	-0.579834
0.362	0.335693	-0.732422	-0.88501
0.363	-0.183105	-0.762939	-0.518799
0.364	0.0610352	-0.823975	-0.976563
0.365	0.366211	-0.88501	-0.88501
0.366	0.488281	-0.732422	-0.793457
0.367	0.488281	-0.640869	-1.2207
0.368	0.518799	-0.701904	-0.762939
0.369	0.0305176	-0.793457	-0.640869
0.37	0.0610352	-0.488281	-0.610352
0.371	0.305176	-0.732422	-0.640869
0.372	0.579834	-1.0376	-0.946045
0.373	0.488281	-0.701904	-0.610352
0.374	0.579834	-0.640869	-1.09863
0.375	0.549316	-0.762939	-0.518799
0.376	0.213623	-0.610352	-0.88501
0.377	0.244141	-0.610352	-0.579834
0.378	0	-0.579834	-0.854492
0.379	0.244141	-0.88501	-0.793457
0.38	0.335693	-0.915527	-0.762939
0.381	0.335693	-0.579834	-1.00708
0.382	0.305176	-0.823975	-1.00708
0.383	0.213623	-0.671387	-0.915527
0.384	0.0610352	-0.854492	-0.762939
0.385	0	-0.732422	-0.518799
0.386	0.274658	-0.823975	-0.976563
0.387	0.12207	-0.579834	-0.610352
0.388	0.396729	-0.640869	-1.09863
0.389	0.579834	-0.823975	-0.854492
0.39	0.518799	-1.09863	-0.854492
0.391	0.427246	-0.701904	-0.549316
0.392	0	-0.610352	-0.518799
0.393	0.213623	-0.549316	-0.823975
0.394	0.0305176	-0.549316	-0.671387
0.395	0.610352	-0.762939	-0.88501
0.396	0.732422	-0.976563	-0.671387
0.397	0.152588	-0.610352	-1.2207
0.398	0.396729	-0.915527	-0.762939
0.399	0.793457	-0.915527	-0.396729
0.4	0.213623	-0.518799	-0.823975
0.401	0.213623	-0.854492	-0.88501
0.402	0.183105	-0.640869	-0.610352
0.403	0.457764	-0.701904	-0.823975
0.404	0.640869	-0.732422	-1.28174
0.405	0.640869	-0.671387	-0.640869
0.406	0.518799	-0.640869	-0.610352
0.407	0.335693	-0.732422	-0.88501
0.408	-0.183105	-0.671387	-0.854492
0.409	-0.152588	-0.671387	-0.915527
0.41	0.305176	-0.732422	-0.823975
0.411	0.366211	-0.732422	-0.854492
0.412	0.579834	-0.915527	-0.213623
0.413	0.274658	-0.793457	-0.946045
0.414	0.244141	-0.671387	-0.488281
0.415	0.152588	-0.640869	-0.579834
0.416	0.457764	-0.640869	-0.518799
0.417	-0.0915527	-0.549316	-0.854492
0.418	0.0305176	-0.671387	-0.549316
0.419	0.335693	-0.915527	-0.915527
0.42	0.762939	-0.762939	-0.610352
0.421	0.274658	-0.762939	-0.762939
0.422	0.274658	-0.793457	-0.793457
0.423	0	-0.793457	-0.701904
0.424	-0.0610352	-0.671387	-0.579834
0.425	0.183105	-0.488281	-0.823975
0.426	0.457764	-0.915527	-0.579834
0.427	0.488281	-0.823975	-0.701904
0.428	0.762939	-0.732422	-1.06812
0.429	0.183105	-0.732422	-0.701904
0.43	0.396729	-1.00708	-0.457764
0.431	0.0915527	-0.518799	-0.823975
0.432	0.0915527	-1.0376	-0.457764
0.433	0	-0.427246	-1.00708
0.434	0.427246	-1.25122	-0.579834
0.435	0.427246	-0.793457	-1.00708
0.436	0.152588	-0.88501	-0.732422
0.437	0.183105	-0.701904	-0.732422
0.438	0.427246	-1.0376	-0.640869
0.439	-0.0915527	-0.976563	-0.701904
0.44	0.152588	-0.701904	-1.00708
0.441	0	-0.854492	-0.823975
0.442	0.213623	-0.732422	-1.09863
0.443	0.274658	-0.427246	-0.640869
0.444	0.12207	-0.823975	-1.00708
0.445	0.335693	-0.640869	-0.579834
0.446	0.0305176	-0.518799	-0.762939
0.447	-0.0305176	-0.671387	-0.793457
0.448	-0.183105	-0.701904	-0.793457
0.449	0.152588	-0.823975	-0.915527
0.45	0.152588	-0.701904	-0.946045
0.451	0.0610352	-0.701904	-0.762939
0.452	0.335693	-0.671387	-0.701904
0.453	0.427246	-0.762939	-0.579834
0.454	0.244141	-0.793457	-0.762939
0.455	0.244141	-0.732422	-0.762939
0.456	0.366211	-0.732422	-0.640869
0.457	0.610352	-0.732422	-1.0376
0.458	0.671387	-0.854492	-0.88501
0.459	0.488281	-0.610352	-0.793457
0.46	-0.12207	-0.610352	-0.762939
0.461	-0.305176	-0.396729	-0.793457
0.462	0.0610352	-0.640869	-0.854492
0.463	0.0915527	-0.701904	-0.610352
0.464	0.12207	-0.640869	-0.976563
0.465	0.335693	-0.823975	-0.793457
0.466	-0.0610352	-0.976563	-0.946045
0.467	0.335693	-0.732422	-0.732422
0.468	0.305176	-0.793457	-0.640869
0.469	0.213623	-0.88501	-0.701904
0.47	0.0915527	-0.793457	-0.701904
0.471	0.183105	-0.701904	-0.762939
0.472	0.183105	-0.793457	-1.00708
0.473	0.488281	-0.976563	-0.762939
0.474	0.274658	-0.762939	-0.946045
0.475	0.274658	-0.610352	-0.88501
0.476	0.183105	-0.549316	-0.762939
0.477	-0.0610352	-0.671387	-0.579834
0.478	0.0610352	-0.732422	-0.701904
0.479	0.152588	-0.732422	-0.823975
0.48	0.12207	-0.488281	-1.00708
0.481	0.366211	-0.671387	-0.732422
0.482	0.213623	-0.579834	-0.732422
0.483	-0.0305176	-0.823975	-0.671387
0.484	-0.0610352	-0.732422	-0.640869
0.485	-0.0305176	-0.640869	-0.793457
0.486	-0.0610352	-0.732422	-0.366211
0.487	0.244141	-0.88501	-0.854492
0.488	0.366211	-0.762939	-0.457764
0.489	0.335693	-0.793457	-0.854492
0.49	0.274658	-0.457764	-0.701904
0.491	0.0610352	-0.335693	-0.915527
0.492	-0.0610352	-0.762939	-0.671387
0.493	0.152588	-0.915527	-0.671387
0.494	0.305176	-0.732422	-0.793457
0.495	0.335693	-0.915527	-0.427246
0.496	0.549316	-0.88501	-0.88501
0.497	0.396729	-0.793457	-0.946045
0.498	0.427246	-0.579834	-0.854492
0.499	0.152588	-0.579834	-0.579834
0.5	0.0305176	-0.579834	-0.762939
0.501	0.366211	-0.701904	-0.762939
0.502	0.579834	-0.915527	-0.518799
0.503	0.366211	-0.762939	-0.793457
0.504	0.335693	-0.610352	-0.915527
0.505	0.366211	-0.518799	-0.915527
0.506	0.305176	-0.610352	-0.671387
0.507	0.213623	-0.610352	-0.610352
0.508	0	-0.823975	-0.793457
0.509	0.274658	-0.823975	-0.793457
0.51	0.335693	-0.976563	-0.762939
0.511	0.366211	-0.946045	-0.579834
0.512	0.244141	-1.06812	-1.09863
0.513	0.244141	-0.671387	-0.457764
0.514	0	-0.457764	-0.946045
0.515	0.0305176	-0.518799	-0.671387
0.516	0.366211	-0.823975	-0.915527
0.517	0.305176	-0.549316	-0.823975
0.518	0.213623	-0.762939	-0.88501
0.519	0.457764	-0.793457	-1.19019
0.52	0.549316	-0.946045	-0.823975
0.521	0.396729	-0.671387	-0.579834
0.522	-0.0915527	-0.610352	-0.854492
0.523	0.213623	-0.793457	-0.823975
0.524	-0.0305176	-0.671387	-1.00708
0.525	0.610352	-0.88501	-0.610352
0.526	0.549316	-0.793457	-0.88501
0.527	0.274658	-0.671387	-0.854492
0.528	0.488281	-0.701904	-0.762939
0.529	0.213623	-0.640869	-0.854492
0.53	0.12207	-0.640869	-0.518799
0.531	0.0305176	-0.823975	-1.34277
0.532	0.213623	-0.732422	-0.88501
0.533	0.335693	-0.823975	-1.00708
0.534	0.244141	-0.823975	-0.579834
0.535	0.579834	-0.793457	-0.762939
0.536	0.671387	-0.762939	-0.671387
0.537	0.152588	-0.671387	-0.732422
0.538	0	-0.793457	-0.701904
0.539	0.0915527	-0.762939	-0.640869
0.54	0.518799	-0.854492	-0.366211
0.541	0.549316	-0.915527	-0.640869
0.542	0.823975	-0.793457	-0.823975
0.543	0.396729	-0.671387	-0.762939
0.544	0.549316	-0.549316	-0.823975
0.545	0.366211	-0.732422	-0.701904
0.546	0.213623	-0.518799	-0.610352
0.547	0.0915527	-0.549316	-0.946045
0.548	0.335693	-0.671387	-0.762939
0.549	0.579834	-0.793457	-0.915527
0.55	0.640869	-0.671387	-0.88501
0.551	0.488281	-0.671387	-0.854492
0.552	0.366211	-0.549316	-0.671387
0.553	0.0610352	-0.671387	-0.610352
0.554	0	-0.610352	-0.579834
0.555	0.396729	-0.671387	-0.701904
0.556	0.518799	-0.823975	-0.854492
0.557	0.701904	-0.854492	-1.09863
0.558	0.762939	-0.854492	-1.00708
0.559	0.427246	-0.701904	-0.732422
0.56	0.213623	-0.762939	-0.488281
0.561	-0.183105	-0.732422	-0.579834
0.562	-0.0610352	-0.488281	-0.762939
0.563	0.183105	-0.854492	-0.457764
0.564	0.427246	-0.854492	-0.976563
0.565	0.396729	-0.793457	-0.762939
0.566	0.274658	-0.457764	-1.09863
0.567	0.183105	-0.823975	-0.488281
0.568	0.152588	-0.671387	-0.579834
0.569	0.213623	-0.640869	-1.0376
0.57	0.335693	-0.701904	-0.518799
0.571	0.183105	-0.854492	-1.25122
0.572	0.396729	-0.762939	-0.793457
0.573	0.427246	-0.732422	-0.915527
0.574	0.488281	-0.823975	-0.579834
0.575	0	-0.396729	-1.00708
0.576	0.183105	-0.640869	-1.00708
0.577	0.244141	-0.854492	-0.701904
0.578	0.12207	-0.762939	-0.732422
0.579	0.335693	-0.88501	-1.06812
0.58	0.427246	-0.701904	-0.793457
0.581	0.396729	-0.732422	-0.946045
0.582	0.213623	-0.946045	-0.457764
0.583	-0.0305176	-0.640869	-0.762939
0.584	-0.0305176	-0.640869	-0.701904
0.585	0.152588	-0.518799	-0.793457
0.586	0.427246	-0.610352	-0.549316
0.587	0.488281	-0.640869	-1.0376
0.588	0.640869	-0.823975	-0.762939
0.589	0.335693	-0.640869	-0.762939
0.59	0.244141	-0.396729	-0.946045
0.591	0.213623	-0.488281	-0.823975
0.592	0.12207	-0.732422	-0.823975
0.593	0.244141	-0.671387	-0.793457
0.594	0.335693	-0.823975	-0.762939
0.595	0.457764	-0.762939	-0.88501
0.596	0.610352	-0.732422	-0.762939
0.597	0.274658	-0.946045	-0.762939
0.598	0.335693	-0.762939	-0.366211
0.599	-0.0305176	-0.579834	-0.549316
0.6	0.0305176	-0.488281	-0.915527
0.601	0.274658	-0.640869	-0.793457
0.602	0.457764	-0.793457	-0.640869
0.603	0.488281	-0.671387	-0.793457
0.604	0.366211	-0.549316	-0.946045
0.605	0.213623	-0.366211	-0.671387
0.606	-0.0610352	-0.518799	-0.88501
0.607	-0.305176	-0.671387	-0.579834
0.608	0.183105	-0.732422	-0.610352
0.609	0.427246	-0.427246	-1.00708
0.61	0.366211	-0.427246	-1.00708
0.611	0.396729	-0.854492	-0.701904
0.612	0.152588	-0.793457	-0.823975
0.613	0.0915527	-0.610352	-0.457764
0.614	0.152588	-0.701904	-0.518799
0.615	-0.305176	-0.701904	-0.488281
0.616	-0.152588	-0.762939	-0.640869
0.617	0.396729	-1.06812	-0.701904
0.618	0.427246	-0.762939	-0.732422
0.619	0.427246	-0.579834	-0.946045
0.62	0.183105	-0.793457	-0.823975
0.621	-0.0915527	-0.762939	-0.854492
0.622	-0.213623	-0.579834	-0.518799
0.623	-0.12207	-0.610352	-0.579834
0.624	0.152588	-0.457764	-0.793457
0.625	0.335693	-1.00708	-0.823975
0.626	0.457764	-0.579834	-0.701904
0.627	0.305176	-0.823975	-0.732422
0.628	0.335693	-0.793457	-0.732422
0.629	0.152588	-0.488281	-0.579834
0.63	-0.183105	-0.762939	-0.732422
0.631	0.183105	-0.854492	-0.488281
0.632	0.366211	-0.701904	-0.762939
0.633	0.640869	-0.762939	-0.671387
0.634	0.457764	-0.518799	-0.701904
0.635	0.12207	-0.671387	-1.09863
0.636	0.305176	-0.640869	-0.427246
0.637	0.0915527	-0.640869	-0.762939
0.638	0.274658	-0.457764	-0.762939
0.639	0.427246	-0.793457	-0.823975
0.64	0.274658	-0.88501	-0.701904
0.641	0.549316	-0.701904	-1.09863
0.642	0.610352	-0.518799	-0.88501
0.643	0.366211	-0.732422	-0.549316
0.644	0.0305176	-0.366211	-0.701904
0.645	-0.0305176	-0.427246	-0.793457
0.646	-0.12207	-1.00708	-0.854492
0.647	0.244141	-0.640869	-1.06812
0.648	0.335693	-0.732422	-1.00708
0.649	0.549316	-0.854492	-0.793457
0.65	0.0610352	-0.88501	-1.12915
0.651	0.12207	-0.671387	-0.610352
0.652	0.0610352	-0.854492	-0.701904
0.653	0	-0.732422	-0.823975
0.654	0.305176	-0.762939	-0.823975
0.655	0.335693	-0.762939	-0.976563
0.656	0.762939	-0.915527	-0.854492
0.657	0.610352	-0.671387	-1.19019
0.658	0.274658	-0.640869	-0.732422
0.659	-0.0305176	-0.640869	-0.793457
0.66	0	-0.427246	-0.701904
0.661	0.12207	-0.88501	-0.823975
0.662	-0.0305176	-0.732422	-1.12915
0.663	0.427246	-0.732422	-0.946045
0.664	0.213623	-0.854492	-0.671387
0.665	0.579834	-0.823975	-0.762939
0.666	0.457764	-0.823975	-0.793457
0.667	0.213623	-0.579834	-0.701904
0.668	0.0305176	-0.640869	-0.579834
0.669	-0.152588	-0.610352	-0.823975
0.67	0.427246	-0.793457	-0.946045
0.671	0.518799	-0.732422	-1.0376
0.672	0.457764	-0.762939	-1.0376
0.673	0.396729	-0.915527	-0.610352
0.674	-0.0305176	-0.518799	-0.762939
0.675	-0.152588	-0.915527	-0.762939
0.676	-0.244141	-0.793457	-0.579834
0.677	0.396729	-0.793457	-0.732422
0.678	0.518799	-0.823975	-0.946045
0.679	0.457764	-0.88501	-0.915527
0.68	0.244141	-0.671387	-0.762939
0.681	0.488281	-0.823975	-0.946045
0.682	0.0305176	-0.640869	-0.518799
0.683	-0.152588	-0.732422	-0.610352
0.684	-0.305176	-0.732422	-0.762939
0.685	0.213623	-0.793457	-0.488281
0.686	0.0610352	-0.88501	-0.793457
0.687	0.518799	-0.823975	-0.640869
0.688	0.213623	-0.762939	-0.762939
0.689	0.396729	-0.915527	-0.457764
0.69	0.152588	-0.823975	-0.488281
0.691	0.0305176	-0.793457	-0.701904
0.692	-0.0305176	-0.793457	-0.579834
0.693	0.427246	-1.2207	-0.579834
0.694	0.579834	-0.823975	-0.610352
0.695	0.610352	-0.640869	-0.793457
0.696	0.366211	-0.823975	-0.579834
0.697	0.213623	-0.854492	-0.732422
0.698	0	-0.610352	-0.549316
0.699	0.0915527	-0.854492	-0.976563
0.7	0.457764	-0.671387	-0.732422
0.701	0.274658	-0.701904	-0.793457
0.702	0.610352	-1.12915	-0.793457
0.703	0.732422	-0.762939	-0.823975
0.704	0.335693	-0.915527	-0.823975
0.705	-0.305176	-0.549316	-0.488281
0.706	0	-0.488281	-0.946045
0.707	0.213623	-0.762939	-0.671387
0.708	0.183105	-0.640869	-0.335693
0.709	0.152588	-0.762939	-0.946045
0.71	0.427246	-0.823975	-0.701904
0.711	0.457764	-0.549316	-0.823975
0.712	0	-0.579834	-0.610352
0.713	-0.12207	-0.488281	-0.640869
0.714	0.213623	-0.732422	-0.976563
0.715	0.305176	-0.793457	-0.518799
0.716	0.366211	-0.579834	-0.854492
0.717	0.457764	-0.762939	-0.732422
0.718	0.610352	-0.88501	-0.88501
0.719	0.579834	-0.732422	-0.732422
0.72	0.335693	-0.762939	-0.579834
0.721	0.12207	-0.701904	-0.671387
0.722	0.12207	-0.762939	-0.946045
0.723	-0.0305176	-0.732422	-0.88501
0.724	0.152588	-0.854492	-0.793457
0.725	0.305176	-0.854492	-1.34277
0.726	0.396729	-1.00708	-0.671387
0.727	0.244141	-0.823975	-0.915527
0.728	0.152588	-0.762939	-0.762939
0.729	-0.0610352	-0.671387	-0.762939
0.73	0.183105	-0.793457	-0.762939
0.731	0.0305176	-0.762939	-0.823975
0.732	0.701904	-0.762939	-0.793457
0.733	0.610352	-1.09863	-0.793457
0.734	0.274658	-0.579834	-0.793457
0.735	0.457764	-0.640869	-0.823975
0.736	0.335693	-0.610352	-0.427246
0.737	0.12207	-0.732422	-0.88501
0.738	0.335693	-0.823975	-0.732422
0.739	0.213623	-0.640869	-0.854492
0.74	0.518799	-0.793457	-1.0376
0.741	0.640869	-0.518799	-0.793457
0.742	0.579834	-0.823975	-0.88501
0.743	0.0305176	-0.793457	-0.488281
0.744	-0.152588	-0.579834	-0.854492
0.745	0.152588	-0.579834	-0.610352
0.746	0.152588	-0.793457	-0.762939
0.747	0.427246	-0.732422	-1.09863
0.748	0.244141	-0.854492	-0.732422
0.749	0.457764	-0.732422	-0.854492
0.75	0.213623	-0.823975	-0.701904
0.751	0.0915527	-0.671387	-0.396729
0.752	-0.0610352	-0.671387	-0.793457
0.753	0.244141	-0.549316	-0.732422
0.754	0.579834	-0.946045	-0.610352
0.755	0.244141	-0.610352	-1.06812
0.756	0.518799	-0.610352	-0.793457
0.757	0.549316	-0.854492	-0.915527
0.758	0.396729	-0.701904	-0.732422
0.759	-0.0610352	-0.518799	-0.549316
0.76	-0.0915527	-0.640869	-0.549316
0.761	0.0305176	-0.732422	-0.732422
0.762	0.335693	-0.88501	-0.732422
0.763	0.549316	-0.732422	-0.701904
0.764	0.305176	-0.579834	-0.701904
0.765	0.274658	-0.762939	-0.610352
0.766	0.12207	-0.640869	-0.488281
0.767	-0.183105	-0.366211	-0.88501
0.768	0.183105	-0.671387	-0.640869
0.769	0.12207	-0.732422	-0.610352
0.77	0.183105	-0.854492	-0.488281
0.771	0.274658	-0.701904	-1.09863
0.772	0.0610352	-0.640869	-0.518799
0.773	0.366211	-0.610352	-0.640869
0.774	-0.0915527	-0.640869	-0.457764
0.775	0	-0.793457	-0.396729
0.776	-0.0610352	-0.915527	-0.793457
0.777	0.274658	-0.671387	-0.366211
0.778	0.12207	-0.457764	-1.25122
0.779	0.396729	-0.732422	-0.579834
0.78	0.549316	-0.793457	-1.00708
0.781	0.305176	-0.640869	-0.671387
0.782	0.152588	-0.610352	-0.732422
0.783	0.0305176	-0.671387	-0.732422
0.784	-0.12207	-0.732422	-0.457764
0.785	0.274658	-0.793457	-1.00708
0.786	0.488281	-0.793457	-0.610352
0.787	0.488281	-0.793457	-1.09863
0.788	0.0915527	-0.518799	-0.88501
0.789	0.518799	-0.518799	-0.518799
0.79	-0.0915527	-0.610352	-1.28174
0.791	0.183105	-0.88501	-0.457764
0.792	0.457764	-0.610352	-0.88501
0.793	0	-0.640869	-0.701904
0.794	0.183105	-0.640869	-1.00708
0.795	0.0305176	-0.549316	-1.12915
0.796	0.213623	-0.671387	-0.854492
0.797	0.0305176	-0.671387	-0.793457
0.798	-0.0610352	-0.701904	-0.701904
0.799	0.183105	-0.671387	-0.976563
0.8	0.274658	-0.762939	-0.793457
0.801	0.488281	-0.915527	-0.976563
0.802	0.518799	-0.793457	-0.854492
0.803	0.610352	-0.823975	-0.610352
0.804	0.0915527	-0.701904	-0.823975
0.805	-0.0915527	-0.701904	-0.823975
0.806	-0.183105	-0.640869	-0.671387
0.807	0.213623	-0.732422	-1.06812
0.808	0.305176	-0.88501	-0.915527
0.809	0.366211	-0.823975	-0.976563
0.81	0.244141	-1.00708	-1.00708
0.811	-0.0305176	-0.823975	-0.610352
0.812	-0.0305176	-0.915527	-0.88501
0.813	-0.457764	-0.488281	-0.823975
0.814	0.152588	-0.701904	-0.793457
0.815	0.0305176	-0.579834	-1.06812
0.816	0.457764	-0.915527	-0.610352
0.817	0.427246	-0.701904	-0.976563
0.818	0.366211	-0.88501	-0.579834
0.819	0.0610352	-0.640869	-0.793457
0.82	0.0915527	-0.610352	-0.823975
0.821	0.0610352	-0.671387	-0.640869
0.822	0.427246	-0.640869	-0.732422
0.823	0.518799	-0.671387	-0.88501
0.824	0.579834	-0.610352	-0.823975
0.825	0.640869	-0.732422	-0.823975
0.826	0.427246	-0.701904	-0.610352
0.827	0.366211	-0.579834	-0.915527
0.828	0.12207	-0.701904	-0.488281
0.829	0.12207	-0.671387	-0.732422
0.83	0.274658	-0.732422	-0.610352
0.831	0.488281	-0.946045	-0.732422
0.832	0.579834	-0.854492	-0.793457
0.833	0.396729	-0.88501	-0.518799
0.834	0.152588	-0.762939	-0.793457
0.835	0.0305176	-0.610352	-0.518799
0.836	-0.0305176	-0.823975	-0.579834
0.837	0.152588	-0.915527	-0.732422
0.838	0.335693	-0.823975	-0.427246
0.839	0.305176	-0.762939	-0.762939
0.84	0.671387	-0.823975	-0.427246
0.841	0.396729	-0.488281	-0.823975
0.842	0.427246	-0.549316	-0.457764
0.843	0.213623	-0.671387	-0.457764
0.844	0.274658	-0.488281	-0.762939
0.845	0.183105	-0.579834	-0.427246
0.846	0.305176	-0.610352	-0.946045
0.847	0.518799	-0.976563	-0.732422
0.848	0.549316	-0.640869	-0.762939
0.849	0.488281	-0.640869	-0.793457
0.85	0.0915527	-0.610352	-0.88501
0.851	0	-0.579834	-0.610352
0.852	-0.244141	-0.793457	-0.518799
0.853	-0.152588	-0.854492	-0.762939
0.854	0.549316	-1.09863	-0.640869
0.855	0.488281	-0.762939	-0.946045
0.856	0.488281	-0.640869	-0.549316
0.857	-0.0305176	-0.793457	-0.640869
0.858	-0.0305176	-0.488281	-0.793457
0.859	-0.274658	-0.701904	-0.732422
0.86	0.213623	-0.640869	-0.701904
0.861	0.427246	-0.732422	-0.762939
0.862	0.579834	-0.854492	-0.946045
0.863	0.549316	-0.701904	-1.2207
0.864	0.488281	-0.671387	-0.88501
0.865	0.152588	-0.671387	-0.854492
0.866	-0.0915527	-0.732422	-0.88501
0.867	0.152588	-0.823975	-0.793457
0.868	0.0915527	-0.915527	-0.823975
0.869	0.244141	-0.823975	-1.00708
0.87	0.427246	-0.793457	-1.0376
0.871	0.427246	-0.793457	-0.976563
0.872	0.488281	-0.762939	-1.00708
0.873	0.0610352	-0.640869	-0.88501
0.874	-0.183105	-0.579834	-1.00708
0.875	0.0305176	-0.793457	-0.88501
0.876	-0.12207	-0.854492	-0.976563
0.877	0.366211	-0.854492	-1.00708
0.878	0.732422	-0.823975	-0.854492
0.879	0.396729	-0.701904	-0.793457
0.88	0.183105	-0.732422	-0.762939
0.881	-0.305176	-0.488281	-1.0376
0.882	-0.0305176	-0.518799	-0.88501
0.883	-0.0305176	-0.915527	-1.00708
0.884	0.12207	-0.762939	-0.915527
0.885	0.305176	-0.823975	-1.06812
0.886	0.701904	-0.915527	-0.854492
0.887	0.427246	-0.88501	-0.854492
0.888	-0.0610352	-0.518799	-0.946045
0.889	0.0915527	-0.640869	-0.793457
0.89	0.152588	-0.762939	-0.915527
0.891	0.152588	-0.701904	-1.00708
0.892	0.183105	-0.610352	-0.640869
0.893	0.549316	-0.671387	-0.915527
0.894	0.671387	-0.671387	-0.640869
0.895	0.274658	-0.671387	-0.518799
0.896	0	-0.579834	-0.762939
0.897	-0.183105	-0.701904	-0.518799
0.898	0.183105	-0.671387	-0.701904
0.899	0.213623	-0.854492	-0.671387
0.9	0.518799	-0.946045	-0.732422
0.901	0.427246	-0.88501	-0.396729
0.902	0.244141	-0.671387	-0.579834
0.903	0.0305176	-0.305176	-0.88501
0.904	0.274658	-0.701904	-0.366211
0.905	0.213623	-0.579834	-0.732422
0.906	-0.152588	-0.640869	-0.610352
0.907	0.12207	-0.88501	-0.854492
0.908	0.366211	-0.854492	-0.518799
0.909	0.671387	-0.640869	-0.762939
0.91	0.396729	-0.793457	-0.488281
0.911	0.0305176	-0.518799	-0.427246
0.912	0	-0.854492	-0.823975
0.913	0.152588	-0.732422	-0.244141
0.914	0.274658	-0.823975	-0.488281
0.915	0.0610352	-0.823975	-0.701904
0.916	0.457764	-0.946045	-0.701904
0.917	0.244141	-0.640869	-0.488281
0.918	0.457764	-0.88501	-0.457764
0.919	0.152588	-0.793457	-0.762939
0.92	-0.0610352	-0.671387	-0.274658
0.921	0.0305176	-0.762939	-0.732422
0.922	0.335693	-0.793457	-0.610352
0.923	0.396729	-0.793457	-0.610352
0.924	0.457764	-0.579834	-1.0376
0.925	0.457764	-0.732422	-0.732422
0.926	0.0305176	-0.579834	-1.00708
0.927	-0.183105	-0.610352	-0.457764
0.928	0.213623	-0.823975	-0.823975
0.929	0.335693	-0.823975	-0.488281
0.93	0.427246	-0.946045	-0.488281
0.931	0.457764	-0.915527	-1.09863
0.932	0.610352	-0.823975	-0.610352
0.933	0.579834	-0.732422	-0.946045
0.934	0.152588	-0.549316	-0.732422
0.935	0.183105	-0.671387	-0.793457
0.936	0.12207	-0.732422	-0.488281
0.937	0.213623	-0.793457	-1.00708
0.938	0.152588	-0.732422	-0.976563
0.939	0.457764	-0.854492	-0.579834
0.94	0.12207	-0.671387	-1.43433
0.941	0.152588	-0.518799	-0.762939
0.942	0.183105	-0.854492	-0.946045
0.943	-0.0915527	-0.579834	-1.0376
0.944	0.213623	-0.88501	-0.88501
0.945	0.335693	-0.732422	-0.854492
0.946	0.610352	-1.0376	-1.09863
0.947	0.823975	-0.793457	-0.976563
0.948	0.427246	-0.610352	-0.854492
0.949	0.518799	-0.671387	-0.854492
0.95	0.0915527	-0.549316	-1.06812
0.951	0.0610352	-0.793457	-0.976563
0.952	0.0915527	-0.88501	-1.00708
0.953	0.366211	-0.946045	-0.854492
0.954	0.366211	-0.823975	-1.19019
0.955	0.579834	-0.640869	-0.732422
0.956	0.366211	-0.640869	-1.0376
0.957	0.244141	-0.610352	-0.640869
0.958	-0.0915527	-0.732422	-1.09863
0.959	-0.0915527	-0.946045	-1.00708
0.96	0.152588	-0.88501	-0.946045
0.961	0.366211	-0.671387	-0.823975
0.962	0.244141	-1.06812	-0.732422
0.963	0.457764	-1.06812	-0.854492
0.964	0.244141	-0.518799	-0.610352
0.965	-0.12207	-0.518799	-0.88501
0.966	-0.152588	-0.732422	-0.610352
0.967	0.244141	-0.793457	-0.732422
0.968	0.640869	-0.854492	-0.640869
0.969	0.427246	-0.732422	-0.701904
0.97	0.549316	-0.88501	-0.88501
0.971	0.366211	-0.762939	-0.518799
0.972	0.366211	-0.640869	-0.732422
0.973	-0.152588	-0.457764	-0.701904
0.974	-0.0305176	-0.549316	-0.732422
0.975	0.335693	-0.579834	-0.88501
0.976	0.305176	-1.00708	-0.610352
0.977	0.457764	-0.823975	-0.640869
0.978	0.152588	-0.793457	-0.976563
0.979	0.183105	-0.732422	-0.396729
0.98	0.12207	-0.518799	-0.579834
0.981	0.0305176	-0.579834	-0.335693
0.982	0.152588	-0.457764	-0.762939
0.983	0.610352	-0.915527	-0.396729
0.984	0.305176	-0.671387	-0.823975
0.985	0.396729	-0.701904	-0.671387
0.986	0.457764	-0.762939	-0.427246
0.987	0.213623	-0.671387	-0.762939
0.988	0.12207	-0.549316	-0.0915527
0.989	0.0915527	-0.427246	-0.701904
0.99	0.213623	-0.701904	-0.640869
0.991	0.244141	-0.854492	-0.427246
0.992	0.427246	-0.88501	-0.610352
0.993	0.396729	-0.823975	-0.732422
0.994	0.274658	-0.610352	-0.488281
0.995	0.183105	-0.488281	-0.610352
0.996	0.0915527	-0.427246	-0.579834
0.997	0.0915527	-0.671387	-0.701904
0.998	0.213623	-0.610352	-0.701904
0.999	0.274658	-0.610352	-0.610352
1	0.305176	-0.457764	-0.854492
1.001	0.274658	-0.701904	-0.732422
1.002	0.701904	-0.549316	-1.06812
1.003	0.396729	-0.427246	-0.549316
1.004	0.0915527	-0.854492	-0.854492
1.005	-0.12207	-0.701904	-0.732422
1.006	0.427246	-0.823975	-0.732422
1.007	0.335693	-0.823975	-1.09863
1.008	0.274658	-0.579834	-0.976563
1.009	-0.183105	-0.549316	-0.976563
1.01	0.213623	-0.732422	-0.549316
1.011	0.0915527	-0.823975	-0.671387
1.012	0	-0.579834	-0.88501
1.013	0.0305176	-0.640869	-0.793457
1.014	-0.0915527	-0.701904	-0.732422
1.015	0.152588	-0.823975	-1.34277
1.016	0.335693	-0.88501	-0.88501
1.017	0.457764	-0.610352	-1.0376
1.018	0.0915527	-0.88501	-0.701904
1.019	0.0610352	-0.610352	-1.2207
1.02	0.152588	-0.823975	-0.946045
1.021	0.305176	-0.823975	-1.0376
1.022	0.396729	-0.732422	-1.00708
1.023	0.244141	-0.701904	-0.732422
1.024	0.335693	-0.549316	-1.25122
1.025	0.549316	-0.701904	-0.610352
1.026	0.244141	-0.610352	-0.823975
1.027	0.244141	-0.457764	-0.854492
1.028	0.274658	-0.518799	-0.732422
1.029	0.427246	-0.610352	-0.976563
1.03	0.396729	-0.823975	-1.06812
1.031	0.396729	-0.762939	-1.12915
1.032	0.610352	-0.396729	-1.06812
1.033	0.488281	-0.823975	-0.88501
1.034	0.0610352	-0.579834	-0.793457
1.035	-0.183105	-0.701904	-0.946045
1.036	-0.0915527	-0.732422	-0.88501
1.037	0.396729	-0.88501	-0.793457
1.038	0.579834	-0.671387	-1.06812
1.039	0.488281	-0.823975	-0.793457
1.04	0.640869	-0.976563	-0.823975
1.041	0.366211	-0.854492	-0.305176
1.042	0.183105	-0.610352	-0.762939
1.043	0.274658	-0.793457	-0.671387
1.044	0.183105	-0.823975	-0.701904
1.045	0.457764	-0.88501	-0.701904
1.046	0.701904	-1.00708	-0.88501
1.047	0.396729	-0.88501	-0.793457
1.048	0.366211	-0.762939	-0.335693
1.049	0.183105	-0.732422	-0.640869
1.05	0.0610352	-0.854492	-0.305176
1.051	0.0915527	-0.762939	-0.579834
1.052	0.427246	-0.579834	-0.518799
1.053	0.457764	-0.671387	-0.793457
1.054	0.366211	-0.701904	-0.701904
1.055	0.305176	-0.823975	-0.823975
1.056	0.427246	-0.732422	-0.518799
1.057	0.244141	-0.701904	-0.701904
1.058	-0.183105	-0.854492	-0.579834
1.059	0.183105	-0.823975	-0.427246
1.06	0.244141	-0.88501	-0.701904
1.061	0.518799	-1.0376	-0.457764
1.062	0.640869	-0.640869	-0.854492
1.063	0.488281	-0.732422	-0.457764
1.064	0.12207	-0.762939	-0.640869
1.065	0.152588	-0.823975	-0.610352
1.066	0.0915527	-0.640869	-0.518799
1.067	0.488281	-0.762939	-0.762939
1.068	0.274658	-0.732422	-0.549316
1.069	0.518799	-0.854492	-0.854492
1.07	0.671387	-0.701904	-0.518799
1.071	0.366211	-0.610352	-0.793457
1.072	-0.0305176	-0.610352	-0.88501
1.073	0.0610352	-0.518799	-0.793457
1.074	0.244141	-0.701904	-0.946045
1.075	0.366211	-0.701904	-0.640869
1.076	0.366211	-0.854492	-1.19019
1.077	0.579834	-0.88501	-0.793457
1.078	0.488281	-0.732422	-0.823975
1.079	0.366211	-0.732422	-0.976563
1.08	0.0915527	-0.640869	-0.549316
1.081	0.0915527	-0.793457	-1.19019
1.082	0.183105	-0.823975	-0.549316
1.083	0.305176	-0.88501	-1.00708
1.084	0.518799	-0.88501	-0.915527
1.085	0.427246	-0.854492	-0.793457
1.086	0.549316	-0.762939	-1.0376
1.087	0.152588	-0.854492	-0.579834
1.088	0.0915527	-0.671387	-0.854492
1.089	0	-0.793457	-0.88501
1.09	0.335693	-0.793457	-0.88501
1.091	0.488281	-0.88501	-1.25122
1.092	0.488281	-0.823975	-0.946045
1.093	0.671387	-0.88501	-1.2207
1.094	0.12207	-0.762939	-0.549316
1.095	-0.0610352	-0.610352	-0.88501
1.096	0.213623	-0.823975	-0.88501
1.097	0.152588	-0.854492	-0.976563
1.098	0.274658	-0.793457	-0.946045
1.099	0.488281	-1.0376	-1.00708
1.1	0.396729	-0.762939	-1.00708
1.101	0.549316	-0.701904	-0.762939
1.102	0.152588	-0.701904	-1.00708
1.103	0.0915527	-0.396729	-0.88501
1.104	0.0610352	-0.640869	-1.06812
1.105	0.396729	-0.671387	-0.640869
1.106	0.457764	-0.823975	-1.09863
1.107	0.549316	-0.915527	-0.732422
1.108	0.610352	-0.915527	-0.946045
1.109	0.152588	-0.701904	-0.610352
1.11	0	-0.488281	-0.335693
1.111	0.396729	-0.793457	-0.793457
1.112	0.0915527	-0.518799	-0.610352
1.113	0.396729	-0.793457	-0.946045
1.114	0.183105	-0.854492	-0.915527
1.115	0.427246	-0.88501	-0.610352
1.116	0.274658	-0.732422	-0.518799
1.117	0.305176	-0.793457	-0.549316
1.118	0.0915527	-0.518799	-0.427246
1.119	-0.0915527	-0.671387	-0.549316
1.12	0.213623	-0.671387	-0.762939
1.121	0.335693	-0.701904	-0.579834
1.122	0.549316	-0.762939	-0.488281
1.123	0.366211	-0.732422	-1.00708
1.124	0.579834	-0.427246	-0.518799
1.125	0.0915527	-0.640869	-0.671387
1.126	-0.12207	-0.549316	-0.366211
1.127	0	-0.640869	-0.915527
1.128	0.518799	-0.854492	-0.640869
1.129	0.579834	-0.610352	-0.762939
1.13	0.518799	-0.305176	-0.671387
1.131	0.488281	-0.640869	-0.610352
1.132	0.213623	-0.640869	-0.518799
1.133	0.0610352	-0.488281	-0.701904
1.134	-0.0915527	-0.488281	-0.396729
1.135	0.12207	-0.610352	-0.823975
1.136	0.396729	-0.701904	-0.457764
1.137	0.213623	-0.579834	-0.671387
1.138	0.305176	-0.610352	-0.640869
1.139	0.305176	-0.610352	-0.915527
1.14	0.305176	-0.518799	-0.671387
1.141	0.0305176	-0.518799	-0.579834
1.142	0.0305176	-0.518799	-0.88501
1.143	-0.0305176	-0.732422	-0.640869
1.144	0.366211	-0.701904	-0.854492
1.145	0.396729	-0.793457	-0.793457
1.146	0.152588	-0.732422	-0.854492
1.147	0.213623	-0.732422	-0.946045
1.148	0.12207	-0.640869	-0.640869
1.149	0.335693	-0.701904	-0.762939
1.15	0.0610352	-0.732422	-0.640869
1.151	0.244141	-0.732422	-0.640869
1.152	0.366211	-0.701904	-0.88501
1.153	0.274658	-0.88501	-0.396729
1.154	0.488281	-0.518799	-1.00708
1.155	0.305176	-0.671387	-0.762939
1.156	0.335693	-0.640869	-0.946045
1.157	0.244141	-0.579834	-0.671387
1.158	0.213623	-0.427246	-0.579834
1.159	0.427246	-0.640869	-0.640869
1.16	0.549316	-0.793457	-0.701904
1.161	0.366211	-0.671387	-1.28174
1.162	0.335693	-0.518799	-0.610352
1.163	0.396729	-0.488281	-0.915527
1.164	0.152588	-0.549316	-0.640869
1.165	-0.0305176	-0.549316	-0.854492
1.166	0.213623	-0.732422	-1.12915
1.167	0.366211	-0.610352	-0.915527
1.168	0.671387	-0.671387	-1.31226
1.169	0.549316	-0.701904	-0.793457
1.17	0.549316	-0.732422	-0.854492
1.171	0.366211	-0.823975	-0.793457
1.172	0	-0.427246	-0.518799
1.173	0.0610352	-0.549316	-0.88501
1.174	0.640869	-0.823975	-0.732422
1.175	0.518799	-0.579834	-0.976563
1.176	0.488281	-0.518799	-1.12915
1.177	0.640869	-0.732422	-0.701904
1.178	0.457764	-0.640869	-0.671387
1.179	0.0610352	-0.518799	-0.518799
1.18	0.12207	-0.488281	-0.732422
1.181	0.152588	-0.671387	-0.762939
1.182	0.244141	-0.823975	-0.854492
1.183	0.335693	-0.793457	-0.701904
1.184	0.488281	-0.793457	-1.00708
1.185	0.396729	-0.762939	-0.366211
1.186	0.427246	-0.549316	-0.946045
1.187	0.12207	-0.762939	-0.640869
1.188	0	-0.732422	-0.762939
1.189	0.183105	-0.793457	-0.701904
1.19	0.366211	-0.854492	-0.579834
1.191	0.457764	-0.915527	-0.946045
1.192	0.671387	-0.701904	-0.457764
1.193	0.335693	-0.946045	-0.915527
1.194	0.213623	-0.640869	-0.396729
1.195	0.183105	-0.640869	-0.854492
1.196	0.12207	-0.701904	-0.579834
1.197	0.640869	-0.946045	-0.671387
1.198	0.244141	-0.762939	-1.06812
1.199	0.427246	-0.823975	-0.579834
1.2	0.274658	-0.732422	-0.915527
1.201	0.427246	-0.701904	-0.427246
1.202	0.213623	-0.732422	-0.640869
1.203	0.183105	-0.793457	-0.823975
1.204	0.396729	-0.823975	-0.396729
1.205	0.274658	-0.610352	-1.2207
1.206	0.457764	-0.793457	-0.396729
1.207	0.274658	-1.06812	-0.915527
1.208	0.427246	-0.671387	-0.671387
1.209	0.213623	-0.610352	-0.671387
1.21	0.457764	-0.640869	-0.793457
1.211	0.366211	-0.915527	-0.518799
1.212	-0.12207	-0.854492	-0.793457
1.213	0.396729	-0.915527	-0.762939
1.214	0.335693	-0.701904	-0.762939
1.215	0.457764	-0.823975	-0.915527
1.216	0.457764	-0.88501	-0.946045
1.217	0.305176	-0.762939	-0.396729
1.218	0.12207	-0.701904	-0.701904
1.219	0	-0.946045	-0.854492
1.22	0.366211	-0.793457	-0.701904
1.221	0.457764	-0.640869	-0.854492
1.222	0.396729	-0.823975	-1.2207
1.223	0.0915527	-1.00708	-0.732422
1.224	0.213623	-0.549316	-0.671387
1.225	0.12207	-0.457764	-0.88501
1.226	0.12207	-0.610352	-0.488281
1.227	0.0915527	-0.701904	-1.25122
1.228	0.335693	-0.671387	-0.762939
1.229	0.366211	-0.793457	-1.31226
1.23	0.671387	-0.854492	-0.732422
1.231	0.152588	-0.701904	-0.793457
1.232	0.305176	-0.762939	-0.610352
1.233	-0.12207	-0.671387	-0.946045
1.234	0.213623	-0.732422	-0.701904
1.235	0.335693	-0.762939	-0.762939
1.236	0.579834	-1.00708	-0.640869
1.237	0.396729	-0.732422	-0.854492
1.238	0.640869	-0.732422	-1.00708
1.239	0.366211	-0.579834	-0.88501
1.24	0.152588	-0.549316	-0.854492
1.241	0.183105	-0.762939	-0.701904
1.242	-0.0610352	-0.854492	-0.88501
1.243	0.0305176	-0.88501	-0.762939
1.244	0.305176	-1.09863	-1.0376
1.245	0.335693	-0.732422	-0.793457
1.246	0.610352	-0.823975	-0.701904
1.247	0.274658	-0.823975	-0.823975
1.248	-0.0610352	-0.701904	-0.610352
1.249	0.0610352	-0.640869	-0.762939
1.25	0.305176	-0.701904	-0.671387
1.251	0.671387	-0.732422	-0.854492
1.252	0.610352	-0.823975	-1.00708
1.253	0.762939	-0.823975	-0.549316
1.254	0.457764	-0.640869	-0.823975
1.255	0.183105	-0.671387	-0.732422
1.256	0.335693	-0.640869	-0.640869
1.257	0.335693	-0.549316	-0.762939
1.258	0.305176	-0.823975	-0.366211
1.259	0.244141	-0.793457	-1.00708
1.26	0.366211	-0.732422	-0.732422
1.261	0.549316	-0.762939	-0.671387
1.262	0.274658	-0.671387	-0.701904
1.263	0.0305176	-0.915527	-0.640869
1.264	-0.0610352	-0.823975	-0.793457
1.265	0.0915527	-0.854492	-0.518799
1.266	0.366211	-0.854492	-0.579834
1.267	0.427246	-0.823975	-0.640869
1.268	0.701904	-0.854492	-0.549316
1.269	0.640869	-0.823975	-0.823975
1.27	0.366211	-0.671387	-0.396729
1.271	0.396729	-0.488281	-0.701904
1.272	0.244141	-0.915527	-0.976563
1.273	0.152588	-0.88501	-0.823975
1.274	0.549316	-0.640869	-1.12915
1.275	0.671387	-0.762939	-0.915527
1.276	0.335693	-0.762939	-0.915527
1.277	0.366211	-0.762939	-1.00708
1.278	0.12207	-0.549316	-0.610352
1.279	0.213623	-0.854492	-0.762939
1.28	0.213623	-0.762939	-0.610352
1.281	0.335693	-0.518799	-0.88501
1.282	0.518799	-0.854492	-0.762939
1.283	0.335693	-0.854492	-1.12915
1.284	0.701904	-0.88501	-0.915527
1.285	0.213623	-0.823975	-0.12207
1.286	0.0915527	-0.793457	-1.00708
1.287	0.0305176	-0.732422	-0.610352
1.288	0.244141	-0.823975	-0.823975
1.289	0.274658	-0.793457	-1.00708
1.29	0.366211	-0.732422	-0.823975
1.291	0.305176	-0.823975	-0.88501
1.292	0.0305176	-0.823975	-0.610352
1.293	0.0915527	-0.946045	-0.793457
1.294	-0.274658	-0.762939	-0.762939
1.295	0.335693	-0.762939	-0.640869
1.296	0.0305176	-0.946045	-0.946045
1.297	0.366211	-0.854492	-0.640869
1.298	0.366211	-0.915527	-1.09863
1.299	0.701904	-0.915527	-0.762939
1.3	0.396729	-0.640869	-0.610352
1.301	0.152588	-0.762939	-0.793457
1.302	-0.0305176	-0.640869	-0.579834
1.303	-0.213623	-0.762939	-0.854492
1.304	0.335693	-0.854492	-0.88501
1.305	0.488281	-0.823975	-0.854492
1.306	0.488281	-0.640869	-0.701904
1.307	0.488281	-0.762939	-0.671387
1.308	0.396729	-0.732422	-0.762939
1.309	0.244141	-0.671387	-0.579834
1.31	0.0610352	-0.518799	-0.915527
1.311	-0.0610352	-0.640869	-0.671387
1.312	0.274658	-0.793457	-1.0376
1.313	0.335693	-0.793457	-0.762939
1.314	0.854492	-0.823975	-0.915527
1.315	0.244141	-0.88501	-0.976563
1.316	0.274658	-0.457764	-0.640869
1.317	0.0305176	-0.701904	-0.823975
1.318	0.396729	-0.762939	-0.488281
1.319	0.305176	-0.732422	-1.00708
1.32	0.488281	-0.640869	-0.579834
1.321	0.549316	-0.427246	-1.2207
1.322	0.701904	-0.732422	-0.640869
1.323	0.488281	-0.396729	-0.823975
1.324	0.396729	-0.640869	-0.732422
1.325	0.0915527	-0.732422	-0.549316
1.326	-0.0305176	-0.640869	-0.732422
1.327	0.396729	-0.701904	-0.610352
1.328	0.244141	-0.732422	-0.976563
1.329	0.366211	-0.762939	-0.854492
1.33	0.335693	-0.610352	-0.793457
1.331	0.488281	-0.488281	-0.640869
1.332	0.0305176	-0.579834	-0.610352
1.333	0.213623	-0.610352	-0.640869
1.334	0.274658	-0.610352	-0.732422
1.335	0.213623	-0.701904	-0.732422
1.336	0.396729	-0.854492	-0.88501
1.337	0.488281	-0.793457	-0.579834
1.338	0.366211	-0.732422	-0.671387
1.339	0.244141	-0.610352	-0.701904
1.34	0.305176	-0.457764	-0.671387
1.341	-0.12207	-0.671387	-0.732422
1.342	0.274658	-0.518799	-0.579834
1.343	0.366211	-0.793457	-0.915527
1.344	0.396729	-0.671387	-0.640869
1.345	0.549316	-0.823975	-0.854492
1.346	0.335693	-0.488281	-0.732422
1.347	0.183105	-0.762939	-0.701904
1.348	0.0915527	-0.671387	-0.762939
1.349	-0.0610352	-0.732422	-0.671387
1.35	0.427246	-1.00708	-0.88501
1.351	0.0305176	-0.854492	-0.915527
1.352	0.396729	-0.854492	-0.640869
1.353	0.152588	-0.671387	-0.976563
1.354	0.244141	-0.701904	-0.396729
1.355	0.152588	-0.610352	-0.762939
1.356	0.152588	-0.579834	-0.762939
1.357	-0.0915527	-0.823975	-0.640869
1.358	0.183105	-0.701904	-0.946045
1.359	0.549316	-0.823975	-0.793457
1.36	0.640869	-0.793457	-0.88501
1.361	0.366211	-0.793457	-1.0376
1.362	0.0915527	-0.640869	-0.640869
1.363	-0.152588	-0.457764	-0.946045
1.364	0.12207	-0.915527	-0.396729
1.365	0.244141	-0.823975	-0.88501
1.366	0.488281	-1.00708	-0.854492
1.367	0.427246	-0.732422	-1.09863
1.368	0.396729	-0.610352	-0.823975
1.369	0.549316	-0.701904	-0.823975
1.37	0.213623	-0.610352	-0.946045
1.371	0.244141	-0.793457	-0.518799
1.372	-0.152588	-0.762939	-0.823975
1.373	0.244141	-0.396729	-0.793457
1.374	0.335693	-0.793457	-1.2207
1.375	0.671387	-0.793457	-0.732422
1.376	0.366211	-0.610352	-1.00708
1.377	0.396729	-0.640869	-0.640869
1.378	0.183105	-0.854492	-0.976563
1.379	-0.0610352	-0.762939	-0.549316
1.38	-0.152588	-0.610352	-0.946045
1.381	0.396729	-0.732422	-0.823975
1.382	0.488281	-0.88501	-0.610352
1.383	0.457764	-0.88501	-0.976563
1.384	0.152588	-0.671387	-0.793457
1.385	0.305176	-0.610352	-0.88501
1.386	0.183105	-0.671387	-0.579834
1.387	-0.213623	-0.732422	-0.976563
1.388	0.183105	-0.915527	-0.610352
1.389	0.244141	-0.762939	-1.06812
1.39	0.396729	-0.88501	-0.793457
1.391	0.579834	-0.549316	-1.00708
1.392	0.457764	-0.732422	-0.854492
1.393	0.305176	-0.762939	-0.396729
1.394	-0.0305176	-0.396729	-0.854492
1.395	0.152588	-0.610352	-0.793457
1.396	0.335693	-0.671387	-0.701904
1.397	0.610352	-0.762939	-0.762939
1.398	0.305176	-0.732422	-0.823975
1.399	0.366211	-0.762939	-0.793457
1.4	0.335693	-0.640869	-0.854492
1.401	-0.0610352	-0.701904	-0.610352
1.402	0	-0.518799	-0.946045
1.403	0.396729	-0.701904	-0.671387
1.404	-0.0305176	-0.793457	-0.915527
1.405	0.305176	-1.06812	-0.854492
1.406	0.610352	-0.88501	-1.09863
1.407	0.335693	-0.976563	-0.732422
1.408	0.274658	-0.762939	-0.610352
1.409	0.152588	-0.732422	-0.640869
1.41	0.183105	-0.732422	-1.0376
1.411	0	-0.732422	-0.457764
1.412	0.549316	-0.915527	-0.88501
1.413	0.366211	-0.671387	-0.701904
1.414	0.610352	-1.0376	-0.701904
1.415	0.366211	-0.762939	-0.488281
1.416	0.274658	-0.579834	-0.579834
1.417	0.183105	-0.610352	-0.946045
1.418	0.183105	-0.640869	-0.549316
1.419	0.518799	-0.640869	-0.823975
1.42	0.335693	-0.640869	-0.732422
1.421	0.671387	-0.610352	-1.0376
1.422	0.579834	-0.610352	-0.610352
1.423	0.396729	-0.640869	-0.610352
1.424	0.213623	-0.640869	-0.640869
1.425	0.0915527	-0.762939	-0.946045
1.426	0.274658	-0.762939	-0.915527
1.427	0.518799	-0.946045	-0.915527
1.428	0.427246	-0.701904	-0.88501
1.429	0.518799	-0.610352	-1.09863
1.43	0.213623	-0.579834	-0.701904
1.431	0.152588	-0.823975	-0.579834
1.432	-0.0915527	-0.732422	-0.946045
1.433	0.244141	-0.823975	-0.823975
1.434	0.213623	-0.640869	-0.793457
1.435	0.427246	-0.732422	-0.793457
1.436	0.518799	-0.946045	-0.762939
1.437	0.335693	-0.701904	-0.946045
1.438	0.305176	-0.640869	-0.701904
1.439	0.274658	-0.610352	-0.671387
1.44	0.244141	-0.610352	-1.12915
1.441	0.0610352	-0.946045	-0.640869
1.442	0.610352	-0.854492	-1.00708
1.443	0.396729	-0.976563	-0.88501
1.444	0.518799	-0.793457	-0.88501
1.445	0.396729	-0.823975	-0.762939
1.446	0.274658	-0.823975	-0.762939
1.447	0.0305176	-0.457764	-0.610352
1.448	-0.213623	-0.610352	-0.823975
1.449	0.457764	-0.396729	-0.549316
1.45	0.762939	-0.762939	-0.976563
1.451	0.579834	-0.793457	-0.823975
1.452	0.488281	-0.457764	-1.2207
1.453	0.183105	-0.701904	-0.457764
1.454	0.152588	-0.549316	-0.793457
1.455	0.213623	-0.762939	-0.701904
1.456	0.213623	-0.610352	-0.762939
1.457	0.427246	-0.762939	-0.915527
1.458	0.335693	-0.793457	-0.793457
1.459	0.488281	-0.671387	-0.88501
1.46	0.183105	-0.610352	-1.00708
1.461	0.396729	-1.09863	-0.457764
1.462	0.0915527	-0.671387	-0.823975
1.463	0.12207	-0.88501	-0.488281
1.464	0.305176	-0.793457	-0.671387
1.465	0.244141	-0.88501	-0.823975
1.466	0.549316	-0.915527	-0.701904
1.467	0.396729	-0.793457	-0.793457
1.468	-0.12207	-0.671387	-0.518799
1.469	0.335693	-0.732422	-0.793457
1.47	0.0915527	-0.518799	-0.335693
1.471	0.396729	-0.946045	-0.915527
1.472	0.274658	-0.762939	-0.762939
1.473	0.335693	-0.793457	-0.671387
1.474	0.427246	-0.88501	-0.88501
1.475	0.488281	-0.946045	-0.854492
1.476	0.457764	-0.762939	-0.640869
1.477	0.213623	-0.732422	-0.610352
1.478	-0.0915527	-0.88501	-0.579834
1.479	-0.0915527	-0.671387	-1.0376
1.48	0.396729	-0.793457	-0.549316
1.481	0.274658	-0.762939	-0.88501
1.482	0.579834	-0.854492	-0.854492
1.483	0.396729	-0.823975	-0.518799
1.484	0.335693	-0.610352	-0.762939
1.485	0.152588	-0.854492	-0.457764
1.486	-0.183105	-0.579834	-0.610352
1.487	0.305176	-0.640869	-0.671387
1.488	0.457764	-0.671387	-0.549316
1.489	0.457764	-0.762939	-1.09863
1.49	0.488281	-0.732422	-0.640869
1.491	0.396729	-0.671387	-0.488281
1.492	0	-0.579834	-0.793457
1.493	0	-0.518799	-0.640869
1.494	0.0305176	-0.488281	-0.640869
1.495	0	-0.793457	-0.671387
1.496	-0.12207	-0.793457	-1.00708
1.497	0.335693	-0.762939	-1.00708
1.498	0.579834	-0.579834	-0.793457
1.499	0.488281	-0.701904	-0.793457
1.5	0.0915527	-0.732422	-0.579834
1.501	0.0610352	-0.701904	-0.732422
1.502	-0.0305176	-0.915527	-0.793457
1.503	0.12207	-0.793457	-0.671387
1.504	0.579834	-0.701904	-0.854492
1.505	0.762939	-0.640869	-0.610352
1.506	0.518799	-0.793457	-0.701904
1.507	0.152588	-0.671387	-0.640869
1.508	0.183105	-0.671387	-0.671387
1.509	0	-0.610352	-0.915527
1.51	0.152588	-0.671387	-0.701904
1.511	0.427246	-0.579834	-1.0376
1.512	0.579834	-0.701904	-0.793457
1.513	0.427246	-0.793457	-1.0376
1.514	0.274658	-0.610352	-0.823975
1.515	0.183105	-0.701904	-0.823975
1.516	-0.0915527	-0.762939	-0.823975
1.517	0.305176	-0.915527	-0.762939
1.518	0.396729	-0.701904	-0.823975
1.519	0.335693	-0.579834	-0.88501
1.52	0.213623	-0.640869	-1.12915
1.521	0.549316	-0.762939	-0.854492
1.522	0.274658	-0.488281	-0.793457
1.523	0.244141	-0.488281	-0.518799
1.524	-0.0610352	-0.579834	-0.854492
1.525	0.183105	-0.732422	-0.579834
1.526	0.305176	-0.549316	-1.0376
1.527	0.610352	-0.671387	-0.762939
1.528	0.488281	-0.457764	-1.0376
1.529	0.549316	-0.671387	-0.701904
1.53	0.457764	-0.701904	-0.732422
1.531	-0.0305176	-0.579834	-0.549316
1.532	-0.183105	-0.488281	-0.579834
1.533	-0.0305176	-0.610352	-0.976563
1.534	0.244141	-0.946045	-0.671387
1.535	0.274658	-0.610352	-0.732422
1.536	0.335693	-0.671387	-0.88501
1.537	0.152588	-0.579834	-0.610352
1.538	0	-0.732422	-0.640869
1.539	-0.12207	-0.701904	-0.610352
1.54	0.183105	-0.793457	-0.610352
1.541	0.152588	-0.671387	-0.762939
1.542	0.213623	-0.946045	-0.732422
1.543	0.305176	-0.396729	-0.976563
1.544	0.488281	-0.762939	-0.488281
1.545	0.457764	-0.671387	-0.762939
1.546	0.396729	-0.640869	-0.427246
1.547	0.183105	-0.610352	-0.854492
1.548	0.12207	-0.88501	-0.457764
1.549	0.152588	-0.854492	-0.946045
1.55	0.457764	-0.88501	-0.762939
1.551	0.518799	-0.762939	-0.976563
1.552	0.213623	-0.701904	-0.793457
1.553	0.152588	-0.640869	-0.732422
1.554	0.152588	-0.518799	-0.427246
1.555	0.366211	-0.762939	-0.610352
1.556	0.12207	-0.732422	-0.854492
1.557	0.579834	-0.854492	-0.762939
1.558	0.335693	-0.793457	-0.88501
1.559	0.427246	-0.854492	-0.518799
1.56	0.366211	-0.671387	-0.823975
1.561	0.366211	-0.701904	-0.396729
1.562	0.0915527	-0.518799	-0.701904
1.563	0.152588	-0.793457	-0.671387
1.564	0.579834	-0.976563	-0.823975
1.565	0.427246	-0.518799	-1.00708
1.566	0.457764	-0.732422	-1.12915
1.567	0.366211	-0.762939	-0.671387
1.568	0.488281	-0.732422	-0.610352
1.569	-0.12207	-0.518799	-0.854492
1.57	0.0305176	-0.88501	-0.732422
1.571	0.0915527	-0.762939	-0.88501
1.572	0.305176	-0.762939	-0.732422
1.573	0.640869	-0.793457	-1.12915
1.574	0.488281	-0.762939	-0.793457
1.575	0.152588	-0.854492	-0.946045
1.576	-0.0305176	-0.793457	-0.823975
1.577	0.0610352	-0.915527	-0.854492
1.578	-0.0305176	-0.701904	-1.00708
1.579	0.305176	-0.762939	-0.823975
1.58	0.0305176	-0.793457	-1.52588
1.581	0.549316	-0.946045	-0.518799
1.582	0.610352	-0.915527	-0.976563
1.583	0.305176	-0.701904	-0.579834
1.584	0.427246	-0.762939	-0.854492
1.585	0	-0.610352	-0.793457
1.586	0.366211	-0.793457	-0.823975
1.587	0.610352	-0.701904	-1.00708
1.588	0.488281	-0.762939	-0.823975
1.589	0.610352	-0.732422	-1.12915
1.59	0.244141	-0.518799	-0.915527
1.591	0.335693	-0.762939	-0.915527
1.592	-0.213623	-0.671387	-1.09863
1.593	0.152588	-0.762939	-0.732422
1.594	0.244141	-0.915527	-0.823975
1.595	0.335693	-1.00708	-0.793457
1.596	0.244141	-0.88501	-0.88501
1.597	0.305176	-0.976563	-1.00708
1.598	0.335693	-0.976563	-0.671387
1.599	0.12207	-0.915527	-0.946045
1.6	0.0915527	-1.09863	-0.427246
1.601	0.305176	-0.946045	-0.762939
1.602	0.335693	-0.946045	-0.457764
1.603	0.305176	-1.19019	-0.671387
1.604	0.579834	-0.976563	-0.823975
1.605	0.366211	-0.793457	-0.915527
1.606	0.579834	-1.2207	-0.579834
1.607	0.12207	-0.823975	-0.946045
1.608	0.0610352	-0.854492	-0.610352
1.609	0.213623	-0.946045	-0.88501
1.61	0.274658	-0.915527	-0.732422
1.611	0.396729	-0.915527	-0.976563
1.612	0.579834	-0.610352	-0.854492
1.613	0.457764	-0.854492	-0.701904
1.614	0.0305176	-0.671387	-0.762939
1.615	0.12207	-0.762939	-0.579834
1.616	0.152588	-0.854492	-0.701904
1.617	0.0610352	-0.762939	-0.793457
1.618	0.457764	-0.762939	-0.518799
1.619	0.305176	-0.88501	-0.88501
1.62	0.396729	-0.701904	-0.732422
1.621	0.152588	-0.946045	-0.640869
1.622	0.0305176	-0.88501	-0.457764
1.623	0.0305176	-0.610352	-0.427246
1.624	0.213623	-0.640869	-0.946045
1.625	0.305176	-0.823975	-0.640869
1.626	0.427246	-0.640869	-0.88501
1.627	0.701904	-0.915527	-1.06812
1.628	0.366211	-0.915527	-0.518799
1.629	0.12207	-0.671387	-0.88501
1.63	-0.12207	-0.640869	-0.579834
1.631	-0.0610352	-0.88501	-0.823975
1.632	0.213623	-0.732422	-0.610352
1.633	0.335693	-0.88501	-0.854492
1.634	0.732422	-0.915527	-0.793457
1.635	0.366211	-0.946045	-0.823975
1.636	0.488281	-0.823975	-0.823975
1.637	0.305176	-0.946045	-0.396729
1.638	-0.0915527	-0.823975	-0.640869
1.639	0.12207	-1.00708	-0.640869
1.64	0.244141	-0.793457	-0.88501
1.641	0.488281	-0.823975	-0.88501
1.642	0.640869	-0.88501	-0.854492
1.643	0.579834	-0.732422	-0.793457
1.644	0.244141	-0.88501	-0.579834
1.645	0.0305176	-0.823975	-1.19019
1.646	0.427246	-0.823975	-0.732422
1.647	-0.0305176	-0.457764	-1.00708
1.648	0.366211	-0.823975	-1.0376
1.649	0.274658	-0.762939	-0.946045
1.65	0.305176	-0.88501	-0.793457
1.651	0.0915527	-0.732422	-0.640869
1.652	0.335693	-0.854492	-0.701904
1.653	0.213623	-0.640869	-0.701904
1.654	0.12207	-0.732422	-0.854492
1.655	0.183105	-1.0376	-1.25122
1.656	0.213623	-0.915527	-0.854492
1.657	0.579834	-0.976563	-1.09863
1.658	0.701904	-0.701904	-0.610352
1.659	0.579834	-0.854492	-0.793457
1.66	0.274658	-0.793457	-0.427246
1.661	0.305176	-1.00708	-0.732422
1.662	0.183105	-0.793457	-0.88501
1.663	0.274658	-0.88501	-0.610352
1.664	0.396729	-0.762939	-1.06812
1.665	0.640869	-0.976563	-0.732422
1.666	0.762939	-0.823975	-0.88501
1.667	0.610352	-0.762939	-0.518799
1.668	0.457764	-0.610352	-0.579834
1.669	0.549316	-0.518799	-0.762939
1.67	0.366211	-0.793457	-0.732422
1.671	0.213623	-0.396729	-0.793457
1.672	0.335693	-0.518799	-1.06812
1.673	0.640869	-0.549316	-0.732422
1.674	0.671387	-0.732422	-1.06812
1.675	0.244141	-0.640869	-0.640869
1.676	-0.0305176	-0.610352	-0.701904
1.677	-0.0305176	-0.671387	-0.793457
1.678	0.12207	-0.732422	-0.579834
1.679	0.457764	-0.823975	-1.40381
1.68	0.457764	-0.793457	-0.946045
1.681	0.549316	-0.854492	-1.25122
1.682	0.366211	-0.549316	-0.88501
1.683	0.213623	-0.640869	-0.915527
1.684	0.549316	-0.915527	-0.823975
1.685	0.152588	-0.732422	-0.610352
1.686	0.518799	-0.854492	-0.976563
1.687	0.335693	-0.793457	-0.701904
1.688	0.518799	-0.701904	-0.793457
1.689	0.366211	-0.610352	-1.0376
1.69	0.579834	-0.488281	-0.518799
1.691	0.274658	-0.396729	-0.732422
1.692	-0.0610352	-0.366211	-0.427246
1.693	0.427246	-0.396729	-0.457764
1.694	0.305176	-0.427246	-0.457764
1.695	0.518799	-0.518799	-0.823975
1.696	0.579834	-0.396729	-0.946045
1.697	0.427246	-0.396729	-0.732422
1.698	0.213623	-0.701904	-1.19019
1.699	0.183105	-0.488281	-0.854492
1.7	0.0305176	-0.427246	-0.793457
1.701	0.213623	-0.427246	-0.671387
1.702	0.488281	-0.640869	-0.854492
1.703	0.335693	-0.579834	-0.762939
1.704	0.244141	-0.701904	-0.946045
1.705	0.518799	-0.610352	-0.823975
1.706	0	-0.579834	-0.640869
1.707	0.152588	-0.610352	-0.518799
1.708	0.152588	-0.823975	-0.610352
1.709	0.427246	-0.946045	-0.579834
1.71	0.427246	-0.518799	-0.823975
1.711	0.335693	-0.549316	-0.762939
1.712	0.457764	-0.366211	-0.610352
1.713	0.305176	-0.640869	-1.25122
1.714	-0.0915527	-0.183105	-0.274658
1.715	-0.610352	-0.579834	-0.946045
1.716	-0.213623	-0.274658	-0.610352
1.717	-0.152588	-0.610352	-1.06812
1.718	0.244141	-0.457764	-0.518799
1.719	0.366211	-0.305176	-0.762939
1.72	0.518799	-0.396729	-0.915527
1.721	0.244141	-0.518799	-0.305176
1.722	0.0915527	-0.396729	-1.00708
1.723	0.183105	-0.366211	-0.335693
1.724	0.0915527	-0.335693	-0.671387
1.725	0.671387	-0.701904	-0.579834
1.726	0.732422	-0.305176	-0.762939
1.727	0.335693	-0.762939	-0.732422
1.728	0.274658	-0.518799	-0.518799
1.729	-0.0610352	-0.305176	-0.671387
1.73	-0.0610352	-0.671387	-0.518799
1.731	0.0610352	-0.701904	-0.579834
1.732	0.244141	-0.640869	-0.793457
1.733	0.366211	-0.610352	-0.671387
1.734	0.579834	-0.88501	-1.12915
1.735	0.579834	-0.457764	-0.305176
1.736	0.213623	-0.457764	-0.671387
1.737	-0.305176	-0.579834	-0.610352
1.738	-0.0305176	-0.488281	-0.701904
1.739	-0.183105	-0.671387	-0.823975
1.74	0.213623	-0.518799	-0.976563
1.741	0.274658	-0.610352	-1.19019
1.742	0.0915527	-0.640869	-0.793457
1.743	0.274658	-0.427246	-0.701904
1.744	0.0915527	-0.396729	-0.579834
1.745	0.12207	-0.457764	-0.579834
1.746	0.152588	-0.366211	-0.762939
1.747	0.213623	-0.518799	-0.701904
1.748	0.793457	-0.762939	-0.946045
1.749	0.732422	-0.762939	-0.762939
1.75	0.488281	-0.579834	-0.762939
1.751	0.244141	-0.701904	-0.793457
1.752	-0.0305176	-0.549316	-0.762939
1.753	0.0305176	-0.518799	-0.793457
1.754	0.152588	-0.427246	-0.793457
1.755	0.427246	-0.610352	-0.88501
1.756	0.549316	-0.610352	-1.0376
1.757	0.701904	-0.793457	-0.976563
1.758	0.305176	-0.396729	-1.06812
1.759	0.244141	-0.579834	-0.488281
1.76	-0.0610352	-0.610352	-0.946045
1.761	0.0915527	-0.762939	-0.732422
1.762	0.274658	-0.701904	-0.640869
1.763	0.366211	-0.915527	-0.88501
1.764	0.427246	-0.701904	-0.88501
1.765	0.579834	-0.793457	-1.19019
1.766	0.366211	-0.701904	-0.793457
1.767	0.518799	-0.88501	-0.793457
1.768	0.427246	-0.671387	-0.610352
1.769	0.0305176	-0.610352	-0.579834
1.77	0.457764	-1.00708	-1.06812
1.771	0.427246	-0.823975	-0.732422
1.772	0.640869	-0.854492	-0.946045
1.773	0.610352	-0.732422	-0.88501
1.774	0.335693	-0.701904	-0.732422
1.775	-0.0610352	-0.732422	-0.640869
1.776	-0.0610352	-0.88501	-0.946045
1.777	0.244141	-0.88501	-0.762939
1.778	0.549316	-0.732422	-0.732422
1.779	0.610352	-0.854492	-0.701904
1.78	0.274658	-0.915527	-0.915527
1.781	0.457764	-0.946045	-0.518799
1.782	0.396729	-0.640869	-0.762939
1.783	0.274658	-0.701904	-0.793457
1.784	-0.0915527	-0.88501	-0.579834
1.785	0.12207	-0.915527	-1.00708
1.786	0.488281	-1.06812	-0.915527
1.787	0.671387	-0.946045	-0.976563
1.788	0.610352	-1.00708	-1.0376
1.789	0.12207	-0.88501	-0.701904
1.79	-0.213623	-0.854492	-1.06812
1.791	0.335693	-0.88501	-0.732422
1.792	0.366211	-0.793457	-0.88501
1.793	0.579834	-0.732422	-0.915527
1.794	0.488281	-0.88501	-0.701904
1.795	0.457764	-0.762939	-1.06812
1.796	0.244141	-0.88501	-0.854492
1.797	0.457764	-0.701904	-0.976563
1.798	0.152588	-0.732422	-0.579834
1.799	-0.12207	-0.732422	-0.701904
1.8	0.213623	-1.19019	-0.793457
1.801	0.183105	-1.0376	-0.610352
1.802	0.640869	-1.06812	-0.732422
1.803	0.549316	-0.732422	-0.640869
1.804	0.244141	-0.732422	-0.640869
1.805	0.396729	-0.854492	-0.915527
1.806	-0.213623	-0.396729	-0.732422
1.807	0.244141	-0.671387	-1.0376
1.808	0.427246	-0.823975	-0.701904
1.809	0.823975	-1.00708	-0.671387
1.81	0.579834	-1.00708	-0.762939
1.811	0.610352	-0.823975	-0.732422
1.812	0.427246	-0.946045	-0.88501
1.813	0.183105	-0.671387	-0.671387
1.814	0	-0.762939	-0.671387
1.815	0.0915527	-1.12915	-0.579834
1.816	0.244141	-1.00708	-1.0376
1.817	0.244141	-0.88501	-0.823975
1.818	0.457764	-1.00708	-0.854492
1.819	0.366211	-0.793457	-0.854492
1.82	0.488281	-0.946045	-0.366211
1.821	0	-0.518799	-0.823975
1.822	-0.0610352	-1.06812	-0.366211
1.823	0.0915527	-0.762939	-0.701904
1.824	0.366211	-1.00708	-0.732422
1.825	0.701904	-0.88501	-0.640869
1.826	0.549316	-0.88501	-1.00708
1.827	0.366211	-0.88501	-0.671387
1.828	0.274658	-0.915527	-0.793457
1.829	0.12207	-0.88501	-0.640869
1.83	0.0915527	-0.88501	-0.946045
1.831	0.213623	-0.762939	-0.976563
1.832	0.549316	-0.762939	-1.0376
1.833	0.732422	-0.823975	-0.946045
1.834	0.549316	-0.88501	-0.732422
1.835	0.152588	-0.946045	-0.701904
1.836	0.335693	-0.793457	-0.671387
1.837	0.366211	-0.701904	-0.396729
1.838	-0.0305176	-0.762939	-0.823975
1.839	0.183105	-0.915527	-0.549316
1.84	0.396729	-0.793457	-0.88501
1.841	0.946045	-0.946045	-0.640869
1.842	0.671387	-0.732422	-0.946045
1.843	0.610352	-0.640869	-0.549316
1.844	0.244141	-0.793457	-0.915527
1.845	0.305176	-0.976563	-0.854492
1.846	0.335693	-0.732422	-0.915527
1.847	0.427246	-0.732422	-0.976563
1.848	0.610352	-0.946045	-1.06812
1.849	0.457764	-0.88501	-1.12915
1.85	0.152588	-0.88501	-0.976563
1.851	0.213623	-0.732422	-0.88501
1.852	0.213623	-0.610352	-0.976563
1.853	0.396729	-0.88501	-0.457764
1.854	0.274658	-0.946045	-0.946045
1.855	0.305176	-0.915527	-0.88501
1.856	0.610352	-0.823975	-0.976563
1.857	0.823975	-0.762939	-0.946045
1.858	0.457764	-0.762939	-0.976563
1.859	0.152588	-0.701904	-0.640869
1.86	0.183105	-0.732422	-0.854492
1.861	0.457764	-0.823975	-0.88501
1.862	0.427246	-0.701904	-0.793457
1.863	0.610352	-1.0376	-0.976563
1.864	0.610352	-0.823975	-0.915527
1.865	0.457764	-0.701904	-0.793457
1.866	0.366211	-0.762939	-0.854492
1.867	0.244141	-0.732422	-0.793457
1.868	0.457764	-0.762939	-0.671387
1.869	0.366211	-0.762939	-0.854492
1.87	0.549316	-0.915527	-0.88501
1.871	0.427246	-0.701904	-0.88501
1.872	0.366211	-0.701904	-0.915527
1.873	0.610352	-0.610352	-0.640869
1.874	0.335693	-0.579834	-0.701904
1.875	0.0915527	-0.549316	-0.640869
1.876	0.213623	-0.518799	-1.00708
1.877	0.183105	-0.640869	-0.701904
1.878	0.518799	-0.793457	-1.06812
1.879	0.427246	-0.610352	-0.915527
1.88	0.488281	-0.671387	-1.00708
1.881	0.0305176	-0.640869	-0.549316
1.882	0.183105	-0.732422	-0.640869
1.883	-0.0305176	-0.518799	-0.732422
1.884	0.183105	-0.671387	-0.610352
1.885	0.183105	-0.579834	-1.00708
1.886	0.213623	-0.640869	-0.701904
1.887	0.518799	-0.823975	-0.549316
1.888	0.335693	-0.732422	-0.671387
1.889	0.518799	-0.732422	-0.518799
1.89	-0.0610352	-0.213623	-0.579834
1.891	-0.0305176	-0.579834	-0.823975
1.892	0.152588	-0.610352	-0.671387
1.893	0.396729	-0.762939	-0.701904
1.894	0.396729	-0.640869	-0.823975
1.895	0.183105	-0.579834	-0.793457
1.896	0.335693	-0.488281	-0.518799
1.897	0.0305176	-0.366211	-0.732422
1.898	0.152588	-0.427246	-0.518799
1.899	0	-0.640869	-0.762939
1.9	0.244141	-0.518799	-0.610352
1.901	0.335693	-0.640869	-0.946045
1.902	0.396729	-0.640869	-0.640869
1.903	0.152588	-0.305176	-0.671387
1.904	0.0305176	-0.183105	-0.732422
1.905	-0.0610352	-0.671387	-0.762939
1.906	0.0305176	-0.396729	-0.366211
1.907	0	-0.640869	-0.793457
1.908	-0.0305176	-0.701904	-0.640869
1.909	0.244141	-0.457764	-1.06812
1.91	0.366211	-0.701904	-0.579834
1.911	0.457764	-0.457764	-0.732422
1.912	0.396729	-0.701904	-0.823975
1.913	-0.12207	-0.457764	-0.366211
1.914	0.0305176	-0.518799	-1.06812
1.915	0.0915527	-0.610352	-0.488281
1.916	0.213623	-0.610352	-1.00708
1.917	0.335693	-0.640869	-0.823975
1.918	0.427246	-0.671387	-1.00708
1.919	0.427246	-0.427246	-1.0376
1.92	-0.0305176	-0.579834	-0.701904
1.921	0.0915527	-0.579834	-0.88501
1.922	0.0305176	-0.549316	-0.946045
1.923	0.366211	-0.488281	-0.88501
1.924	0.457764	-0.549316	-1.09863
1.925	0.366211	-0.640869	-0.732422
1.926	0.610352	-0.793457	-0.88501
1.927	0.0610352	-0.457764	-0.823975
1.928	0.183105	-0.579834	-0.701904
1.929	0.0915527	-0.579834	-0.640869
1.93	0.152588	-0.549316	-0.640869
1.931	0.396729	-0.732422	-0.640869
1.932	0.549316	-0.579834	-1.00708
1.933	0.427246	-0.701904	-1.06812
1.934	0.305176	-0.579834	-0.549316
1.935	-0.0305176	-0.732422	-0.823975
1.936	-0.0305176	-0.701904	-0.762939
1.937	0.366211	-0.671387	-0.579834
1.938	0.335693	-0.640869	-0.823975
1.939	0.427246	-0.488281	-0.762939
1.94	0.396729	-0.579834	-1.0376
1.941	0.579834	-0.915527	-0.88501
1.942	0.244141	-0.518799	-0.793457
1.943	0.244141	-0.488281	-0.671387
1.944	-0.152588	-0.579834	-0.701904
1.945	-0.0915527	-0.640869	-0.88501
1.946	0.0610352	-0.427246	-0.854492
1.947	0.518799	-0.579834	-0.854492
1.948	0.457764	-0.640869	-0.88501
1.949	0.244141	-0.579834	-0.732422
1.95	0.335693	-0.640869	-0.732422
1.951	0.0915527	-0.701904	-1.00708
1.952	0.152588	-0.488281	-0.671387
1.953	0.0915527	-0.732422	-0.671387
1.954	0.274658	-0.793457	-0.579834
1.955	0.488281	-0.793457	-1.0376
1.956	0.396729	-0.762939	-0.762939
1.957	0.488281	-0.579834	-0.640869
1.958	0.335693	-0.640869	-0.88501
1.959	0.427246	-0.701904	-0.518799
1.96	-0.0305176	-0.579834	-1.06812
1.961	0.305176	-0.701904	-0.579834
1.962	0.335693	-0.762939	-0.854492
1.963	0.549316	-0.671387	-1.00708
1.964	0.549316	-0.671387	-0.823975
1.965	0.274658	-0.946045	-0.366211
1.966	0	-0.946045	0.0915527
1.967	-0.152588	-0.854492	-0.854492
1.968	0.274658	-0.213623	-0.88501
1.969	0.579834	-0.366211	-1.49536
1.97	0.366211	-0.518799	-1.52588
1.971	0.0915527	-1.77002	-0.854492
1.972	-0.0610352	-1.40381	-0.488281
1.973	-0.0305176	-0.823975	-0.274658
1.974	0.335693	0.244141	-0.457764
1.975	0.610352	-0.549316	-0.823975
1.976	0.366211	-1.31226	-1.77002
1.977	0.457764	-1.64795	-1.12915
1.978	0.488281	-0.732422	-0.579834
1.979	0.244141	0.0610352	-0.396729
1.98	0.213623	-0.793457	-0.0305176
1.981	0.396729	-1.06812	-0.762939
1.982	0.579834	-1.31226	-1.37329
1.983	0.579834	-0.335693	-0.793457
1.984	0.0915527	-0.335693	0.12207
1.985	0.0305176	-1.06812	0.549316
1.986	0.244141	-1.2207	-0.88501
1.987	0.976563	-0.274658	-1.00708
1.988	1.09863	0.457764	-2.7771
1.989	0.366211	-0.213623	-1.43433
1.99	-0.335693	-1.5564	-1.80054
1.991	-0.427246	-1.77002	0.0915527
1.992	0.0915527	-0.732422	-0.12207
1.993	0.915527	0.396729	0.12207
1.994	1.49536	-0.366211	-1.80054
1.995	0.854492	-1.86157	-2.31934
1.996	-0.12207	-2.19727	-1.92261
1.997	-0.183105	-0.427246	-0.244141
1.998	-0.274658	0.305176	0.671387
1.999	0.183105	-0.518799	0.488281
2	0.701904	-1.70898	-1.0376
2.001	1.15967	-1.61743	-2.01416
2.002	1.19019	-0.549316	-1.25122
2.003	0.518799	-0.12207	0.0305176
2.004	-0.305176	-0.854492	0.488281
2.005	-0.335693	-1.52588	-0.701904
2.006	0.0305176	-0.549316	-0.793457
2.007	0.946045	0.244141	-2.2583
2.008	0.610352	-0.152588	-1.52588
2.009	0	-1.43433	-1.46484
2.01	-0.396729	-1.52588	-0.0610352
2.011	0.549316	-0.732422	0.183105
2.012	1.2207	0.488281	0.12207
2.013	0.762939	-0.579834	-1.40381
2.014	0.427246	-1.83105	-1.80054
2.015	-0.732422	-1.83105	-2.0752
2.016	-0.0915527	-0.762939	-0.366211
2.017	0.366211	0.0915527	0.366211
2.018	0.518799	-0.488281	0.427246
2.019	0.610352	-1.89209	-1.28174
2.02	0.396729	-1.61743	-1.86157
2.021	0	-0.152588	-0.88501
2.022	-0.396729	-0.244141	0.366211
2.023	-0.0610352	-1.06812	0
2.024	0.854492	-1.37329	-1.00708
2.025	1.67847	-0.366211	-1.89209
2.026	1.37329	0.183105	-2.47192
2.027	-0.0305176	-0.396729	-1.49536
2.028	-1.0376	-1.67847	-0.915527
2.029	-0.88501	-1.52588	0.244141
2.03	0.152588	-0.213623	0.244141
2.031	1.37329	0.427246	-0.213623
2.032	1.19019	-0.854492	-2.10571
2.033	0.549316	-2.0752	-1.80054
2.034	-0.427246	-1.64795	-1.37329
2.035	-0.274658	-0.0915527	0.793457
2.036	-0.12207	0.0305176	0.823975
2.037	0.366211	-1.0376	0.366211
2.038	0.88501	-2.13623	-2.0752
2.039	0.88501	-1.25122	-1.46484
2.04	0.610352	-0.457764	-0.823975
2.041	-0.0305176	-0.0610352	0.518799
2.042	-0.396729	-0.946045	-0.488281
2.043	0.213623	-0.823975	-1.0376
2.044	0.976563	0.183105	-2.74658
2.045	0.976563	0.152588	-1.7395
2.046	0.0915527	-1.49536	-1.46484
2.047	-0.88501	-2.34985	-0.213623
2.048	0	-1.19019	0.244141
2.049	1.06812	0.610352	0.152588
2.05	1.7395	0.396729	-1.2207
2.051	0.457764	-1.7395	-2.04468
2.052	-0.671387	-2.59399	-2.04468
2.053	-0.88501	-1.25122	-0.0610352
2.054	-0.0305176	0.518799	1.12915
2.055	1.2207	0.0915527	0.793457
2.056	0.946045	-1.40381	-0.518799
2.057	1.15967	-2.47192	-2.34985
2.058	0.457764	-0.793457	-1.61743
2.059	0.0915527	0.427246	-0.549316
2.06	-0.640869	0.0915527	1.06812
2.061	-0.396729	-1.34277	-0.518799
2.062	1.06812	-1.52588	-1.0376
2.063	1.58691	-0.183105	-2.7771
2.064	0.518799	0.335693	-2.0752
2.065	-1.19019	-0.793457	-1.40381
2.066	-1.52588	-1.58691	0.0305176
2.067	-0.396729	-0.915527	0.0610352
2.068	0.946045	0.335693	0.762939
2.069	1.52588	-0.335693	-1.52588
2.07	0.793457	-1.7395	-2.01416
2.071	-0.274658	-1.7395	-2.19727
2.072	-0.610352	-0.579834	-0.335693
2.073	-0.0610352	0.335693	0.762939
2.074	0.366211	-0.213623	0.366211
2.075	0.335693	-1.49536	-1.0376
2.076	0.610352	-1.37329	-2.34985
2.077	0.305176	-0.244141	-1.12915
2.078	0.244141	0.213623	-0.244141
2.079	0.305176	-0.671387	0.427246
2.08	0.488281	-0.762939	-0.762939
2.081	0.152588	-0.244141	-1.67847
2.082	0.762939	0.12207	-1.86157
2.083	-0.183105	-0.274658	-1.37329
2.084	-0.762939	-1.49536	-1.09863
2.085	-0.0915527	-1.43433	0.12207
2.086	0.946045	-0.396729	-0.366211
2.087	1.49536	0	-0.0305176
2.088	0.488281	-0.671387	-1.61743
2.089	-0.518799	-1.67847	-1.40381
2.09	-0.915527	-1.0376	-1.00708
2.091	-0.244141	-0.274658	0.0915527
2.092	0.12207	-0.0610352	0.396729
2.093	1.2207	-0.88501	-0.335693
2.094	0.732422	-1.58691	-1.25122
2.095	0.396729	-0.701904	-1.67847
2.096	-0.518799	0	-0.305176
2.097	-0.671387	-0.152588	0.671387
2.098	-0.244141	-0.854492	0.823975
2.099	0.732422	-0.976563	-0.305176
2.1	1.25122	0.213623	-1.34277
2.101	0.823975	0.244141	-1.31226
2.102	0.244141	-0.640869	-0.396729
2.103	-0.88501	-1.31226	0.0305176
2.104	0.0610352	-0.671387	1.2207
2.105	0.305176	-0.0305176	0.762939
2.106	0.915527	-0.274658	-0.183105
2.107	0.854492	-1.52588	-1.28174
2.108	0.152588	-1.46484	-1.28174
2.109	0.152588	-0.732422	-0.88501
2.11	0.335693	0	0.579834
2.111	0.183105	-0.396729	0.701904
2.112	0.244141	-1.40381	0
2.113	-0.0305176	-0.915527	-0.366211
2.114	0.427246	-0.152588	0.366211
2.115	0.12207	-0.274658	1.5564
2.116	0.488281	-1.61743	2.28882
2.117	0.488281	-1.5564	0.946045
2.118	1.46484	-0.396729	0.518799
2.119	1.52588	0.793457	-0.549316
2.12	0.457764	0.152588	0.518799
2.121	-0.152588	-1.58691	0.854492
2.122	-0.0305176	-2.13623	1.92261
2.123	1.25122	-0.457764	1.61743
2.124	1.77002	0.579834	1.12915
2.125	1.80054	-0.0915527	-0.274658
2.126	0.701904	-1.83105	-1.09863
2.127	-0.396729	-1.7395	-0.274658
2.128	-0.244141	-0.183105	0.640869
2.129	0.335693	0.457764	1.34277
2.13	0.823975	-0.762939	1.06812
2.131	1.06812	-1.70898	-0.183105
2.132	1.34277	-0.88501	-0.427246
2.133	1.09863	0.427246	1.15967
2.134	0.488281	0.0305176	2.92969
2.135	-0.183105	-1.70898	3.60107
2.136	0.610352	-2.01416	2.10571
2.137	1.92261	-0.0915527	1.25122
2.138	2.10571	0.915527	0.366211
2.139	0.854492	-0.366211	1.49536
2.14	-0.732422	-2.13623	1.5564
2.141	-0.488281	-1.52588	3.57056
2.142	0.823975	0.305176	2.65503
2.143	1.80054	0.823975	1.95313
2.144	1.19019	-1.09863	0.305176
2.145	0.305176	-2.41089	0.305176
2.146	-0.366211	-1.28174	0.640869
2.147	-0.0305176	0.305176	2.80762
2.148	0.640869	0.0915527	3.26538
2.149	0.793457	-1.80054	2.59399
2.15	0.640869	-1.95313	1.86157
2.151	0.976563	0.305176	1.86157
2.152	0.518799	1.28174	3.90625
2.153	0.427246	-0.671387	5.06592
2.154	0.0305176	-2.89917	5.00488
2.155	0.88501	-2.01416	3.90625
2.156	1.92261	0.549316	3.41797
2.157	1.40381	1.25122	2.53296
2.158	0.183105	-0.854492	3.66211
2.159	-0.671387	-2.28882	4.11987
2.16	0.213623	-1.28174	5.31006
2.161	1.5564	0.549316	4.48608
2.162	1.98364	0	4.18091
2.163	1.12915	-1.89209	2.56348
2.164	0.335693	-1.89209	3.17383
2.165	0.213623	0	3.60107
2.166	0.701904	0.88501	5.21851
2.167	1.09863	-0.915527	4.57764
2.168	1.52588	-2.53296	4.54712
2.169	1.15967	-1.2207	4.05884
2.17	1.28174	1.46484	5.58472
2.171	0.457764	1.25122	6.28662
2.172	0.488281	-1.58691	7.38525
2.173	0.579834	-2.53296	6.74438
2.174	1.83105	-0.518799	6.01196
2.175	2.0752	1.15967	5.12695
2.176	0.976563	0.0610352	5.58472
2.177	0.12207	-1.98364	6.22559
2.178	0	-1.64795	6.89697
2.179	1.19019	0.488281	6.74438
2.18	2.0752	0.762939	6.073
2.181	1.58691	-0.823975	5.00488
2.182	1.09863	-2.13623	4.73022
2.183	-0.0305176	-0.671387	5.64575
2.184	0.549316	0.762939	6.19507
2.185	0.854492	-0.0610352	6.71387
2.186	1.00708	-2.2583	6.13403
2.187	1.25122	-1.92261	6.22559
2.188	1.64795	0.946045	6.68335
2.189	1.49536	2.38037	8.3313
2.19	0.366211	0.0915527	9.24683
2.191	0.0915527	-2.68555	9.49097
2.192	0.762939	-2.0752	8.20923
2.193	2.04468	0.396729	7.87354
2.194	2.04468	1.12915	6.89697
2.195	0.701904	-0.488281	8.11768
2.196	-0.396729	-1.98364	7.84302
2.197	0.457764	-0.518799	8.63647
2.198	1.37329	0.88501	7.53784
2.199	1.61743	-0.0610352	7.23267
2.2	0.518799	-2.04468	6.22559
2.201	-0.0915527	-1.86157	6.68335
2.202	-0.0610352	0.579834	7.62939
2.203	0.457764	0.793457	7.99561
2.204	0.793457	-1.58691	8.20923
2.205	0.762939	-2.83813	7.2937
2.206	0.610352	-1.52588	7.62939
2.207	0.610352	1.80054	8.75854
2.208	0.0915527	1.7395	10.2234
2.209	0.0915527	-1.64795	10.3149
2.21	0.427246	-2.92969	9.97925
2.211	1.12915	-0.976563	8.63647
2.212	1.46484	1.34277	8.39233
2.213	0.610352	-0.152588	7.72095
2.214	-0.335693	-2.34985	9.3689
2.215	-0.518799	-1.7395	8.63647
2.216	0.823975	0.457764	9.52148
2.217	1.70898	0.579834	7.59888
2.218	1.28174	-1.52588	7.65991
2.219	0.488281	-2.2583	6.83594
2.22	0.183105	-0.244141	7.93457
2.221	0.274658	0.732422	8.45337
2.222	0.88501	-0.518799	9.27734
2.223	0.793457	-2.80762	8.48389
2.224	1.31226	-2.44141	8.39233
2.225	1.2207	0.549316	9.27734
2.226	0.946045	2.56348	10.8032
2.227	0.549316	0.427246	11.9324
2.228	0.213623	-2.62451	11.7798
2.229	0.854492	-2.50244	11.4136
2.23	1.37329	0	10.6201
2.231	1.52588	0.915527	10.6201
2.232	0.610352	-0.976563	10.2844
2.233	-0.0915527	-1.98364	11.6882
2.234	0.671387	-0.335693	10.8337
2.235	1.15967	0.915527	11.0779
2.236	1.80054	0.274658	9.70459
2.237	0.976563	-1.89209	9.94873
2.238	0.244141	-1.58691	9.46045
2.239	0.854492	0.854492	11.4136
2.24	0.579834	1.28174	11.3831
2.241	1.34277	-0.915527	12.0239
2.242	0.854492	-2.34985	11.0168
2.243	1.0376	-1.09863	11.8103
2.244	0.793457	1.89209	12.5732
2.245	0.823975	2.47192	14.8621
2.246	0.12207	-0.396729	14.7095
2.247	0.0305176	-2.28882	15.0757
2.248	1.09863	-0.915527	13.1836
2.249	1.89209	1.5564	13.6108
2.25	1.37329	1.15967	13.2751
2.251	0.0915527	-1.12915	13.8855
2.252	-0.244141	-1.31226	14.5874
2.253	0.579834	0.549316	13.4583
2.254	1.49536	1.34277	13.5193
2.255	1.28174	-0.0610352	12.2375
2.256	0.579834	-1.49536	12.2375
2.257	-0.335693	-0.0610352	12.6953
2.258	0.488281	1.77002	13.5803
2.259	0.366211	0.640869	13.7024
2.26	0.549316	-1.64795	14.0381
2.261	0.244141	-2.28882	13.1226
2.262	0.213623	-0.0915527	14.1602
2.263	0.976563	3.05176	15.2893
2.264	0.88501	2.80762	17.0898
2.265	-0.0305176	-0.335693	17.0288
2.266	-0.152588	-1.92261	16.6016
2.267	0.579834	-0.457764	15.564
2.268	1.09863	1.15967	15.9607
2.269	0.488281	0.518799	15.4419
2.27	-0.274658	-0.88501	16.2048
2.271	-0.274658	-0.640869	15.7166
2.272	0.823975	1.19019	15.3809
2.273	1.34277	1.49536	13.9465
2.274	0.671387	-0.335693	13.4277
2.275	-0.213623	-1.34277	13.6719
2.276	-0.335693	0.12207	14.6484
2.277	0.244141	1.31226	15.9302
2.278	0.640869	0.457764	15.2588
2.279	0.518799	-1.61743	15.7471
2.28	0.366211	-1.40381	15.0757
2.281	0.366211	0.671387	16.3269
2.282	0.579834	2.80762	17.8528
2.283	0.457764	1.98364	19.3481
2.284	0.0610352	-0.488281	19.3481
2.285	0.152588	-1.52588	18.7073
2.286	0.762939	0.152588	17.8223
2.287	1.06812	1.52588	18.0359
2.288	0.457764	1.00708	17.6697
2.289	-0.427246	-0.427246	18.6157
2.29	-0.366211	-0.305176	17.6392
2.291	0.274658	1.43433	17.8528
2.292	0.976563	1.43433	16.1743
2.293	0.579834	-0.152588	16.0828
2.294	-0.12207	-0.579834	15.9302
2.295	0.0305176	0.823975	17.5171
2.296	0.0305176	1.92261	17.4561
2.297	0.732422	0.335693	18.0359
2.298	0.183105	-1.37329	17.5476
2.299	-0.0915527	-1.09863	17.8223
2.3	0.366211	0.946045	19.104
2.301	0.518799	3.08228	20.6909
2.302	0.549316	2.34985	21.698
2.303	0.396729	-0.366211	21.3013
2.304	0.244141	-1.49536	20.5383
2.305	0.427246	0.183105	19.8059
2.306	0.701904	1.09863	19.989
2.307	0.12207	0.213623	20.05
2.308	-0.274658	-0.823975	20.4163
2.309	0.244141	-0.0305176	19.8975
2.31	1.00708	1.46484	19.3787
2.311	1.31226	1.09863	17.8223
2.312	0.457764	-0.305176	18.0359
2.313	0.0305176	-0.793457	18.0054
2.314	0.213623	0.183105	19.5923
2.315	0.976563	0.976563	19.5007
2.316	0.88501	-0.0305176	19.8669
2.317	0.88501	-1.49536	18.7378
2.318	0.915527	-1.0376	19.4397
2.319	1.2207	1.5564	20.9656
2.32	1.09863	3.11279	22.7661
2.321	0.701904	0.701904	23.1323
2.322	-0.0610352	-1.83105	22.7661
2.323	0.518799	-1.34277	22.0947
2.324	1.2207	0.915527	21.6064
2.325	1.49536	0.976563	21.2708
2.326	0.488281	-0.427246	21.5759
2.327	0.12207	-0.854492	21.698
2.328	0.457764	0.640869	21.3318
2.329	1.0376	1.25122	20.3857
2.33	0.427246	0.0915527	19.5923
2.331	0.305176	-0.946045	19.4397
2.332	0.366211	-0.12207	20.05
2.333	0.793457	1.61743	21.2402
2.334	1.06812	0.854492	21.1792
2.335	0.854492	-0.88501	21.0571
2.336	0.610352	-1.61743	20.874
2.337	0.549316	0.0305176	22.2778
2.338	1.0376	2.99072	23.8647
2.339	0.854492	2.65503	25.3601
2.34	0.457764	-0.0915527	24.9939
2.341	0.335693	-1.31226	24.4751
2.342	0.732422	0.0915527	23.1323
2.343	1.19019	1.80054	23.3459
2.344	0.701904	0.518799	23.0408
2.345	0.0610352	-1.00708	24.1394
2.346	-0.305176	-0.213623	23.3459
2.347	0.732422	1.77002	23.1323
2.348	1.31226	1.92261	21.4233
2.349	0.946045	0.0915527	20.9961
2.35	-0.0305176	-0.488281	21.2097
2.351	-0.0610352	0.701904	22.7661
2.352	0.610352	1.58691	23.468
2.353	0.915527	0.305176	23.468
2.354	0.518799	-1.34277	23.2544
2.355	0.335693	-0.976563	22.8882
2.356	0.88501	0.946045	24.1699
2.357	1.34277	3.35693	25.2686
2.358	1.0376	2.04468	25.9705
2.359	0.396729	-0.946045	25.4517
2.36	0.213623	-1.58691	24.9939
2.361	0.762939	0.305176	24.1699
2.362	1.06812	1.67847	25.0244
2.363	0.762939	0.244141	24.0479
2.364	0.152588	-1.09863	25.6042
2.365	0.0305176	0.640869	23.8953
2.366	0.762939	2.22778	24.231
2.367	0.854492	0.88501	22.3083
2.368	0.518799	-1.12915	23.1934
2.369	-0.0610352	-0.488281	22.7356
2.37	0.457764	1.7395	24.3835
2.371	0.88501	1.46484	23.8953
2.372	1.0376	-0.274658	24.353
2.373	0.549316	-1.37329	23.8647
2.374	1.2207	-0.244141	25.2075
2.375	0.823975	1.58691	26.0315
2.376	0.976563	2.80762	28.0762
2.377	0.488281	1.12915	28.4119
2.378	0.427246	-1.06812	27.2827
2.379	0.518799	-1.0376	26.5503
2.38	1.34277	1.12915	25.5432
2.381	0.915527	1.40381	26.6418
2.382	0.183105	-0.305176	26.0315
2.383	-0.640869	-1.2207	26.947
2.384	0.274658	0.88501	25.4211
2.385	1.00708	2.13623	25.0854
2.386	1.0376	0.762939	23.6816
2.387	0.457764	-0.732422	24.353
2.388	0.183105	-0.0305176	24.6277
2.389	0.610352	1.52588	26.4587
2.39	0.762939	1.0376	25.7874
2.391	0.671387	-1.2207	26.2146
2.392	0.274658	-1.98364	25.177
2.393	0.793457	0.0305176	26.4282
2.394	0.793457	2.92969	27.3743
2.395	1.31226	3.23486	29.2969
2.396	0.0305176	-0.152588	28.1067
2.397	-0.244141	-2.22778	28.1067
2.398	0.305176	-0.488281	26.6724
2.399	1.15967	1.86157	27.4353
2.4	0.701904	0.946045	26.7029
2.401	-0.518799	-1.28174	27.4963
2.402	-0.305176	-0.88501	27.0996
2.403	0.671387	1.83105	26.5808
2.404	1.25122	1.80054	25.4517
2.405	0.610352	-0.762939	24.5667
2.406	0.0305176	-1.58691	25.3601
2.407	-0.244141	0.518799	26.3062
2.408	0.366211	1.83105	27.0081
2.409	0.946045	0.0305176	26.7029
2.41	0.366211	-1.43433	26.6724
2.411	0	-1.06812	26.5808
2.412	0.152588	0.457764	27.4658
2.413	0.244141	2.19727	28.656
2.414	0.579834	2.38037	30.7922
2.415	-0.12207	0.244141	29.9377
2.416	0.152588	-1.12915	29.1138
2.417	0.366211	0.152588	27.4658
2.418	0.915527	1.64795	28.595
2.419	0.152588	1.19019	28.0151
2.42	-0.274658	-0.671387	28.8696
2.421	-0.732422	-0.518799	27.9846
2.422	0.0915527	1.37329	28.4119
2.423	0.396729	1.5564	26.825
2.424	0.274658	0	26.2756
2.425	-0.244141	-0.793457	26.5198
2.426	-0.274658	0.976563	27.71
2.427	-0.0610352	1.58691	28.2593
2.428	0.152588	-0.0610352	28.0457
2.429	-0.0915527	-1.28174	28.4119
2.43	-0.244141	-0.549316	28.2288
2.431	0.0305176	1.25122	30.0903
2.432	0.274658	3.17383	31.7078
2.433	0.396729	2.19727	32.7148
2.434	-0.0915527	-0.366211	32.4097
2.435	-0.396729	-1.64795	31.311
2.436	-0.0915527	-0.0305176	30.2124
2.437	0.152588	1.46484	30.5786
2.438	-0.12207	0.427246	29.9377
2.439	-0.213623	-0.518799	31.0364
2.44	-0.366211	0.640869	29.541
2.441	0.518799	2.47192	29.3884
2.442	0.610352	1.61743	27.2827
2.443	0.152588	-0.305176	28.1982
2.444	-0.732422	-0.915527	28.2288
2.445	-0.274658	0.701904	30.8228
2.446	0.640869	1.34277	30.8533
2.447	0.793457	0.488281	30.5786
2.448	0.274658	-1.46484	29.9683
2.449	0.488281	-0.88501	30.2124
2.45	0.305176	1.5564	31.7383
2.451	0.793457	3.84521	34.2712
2.452	-0.183105	1.98364	34.729
2.453	-0.366211	-1.2207	34.3323
2.454	-0.335693	-1.40381	32.9285
2.455	0.793457	0.793457	32.3181
2.456	0.915527	1.64795	32.135
2.457	-0.152588	0	32.5012
2.458	-0.640869	-0.823975	33.5083
2.459	-0.274658	0.488281	32.074
2.46	0.366211	1.7395	31.7993
2.461	0.579834	0.976563	29.2358
2.462	0.0305176	-0.396729	30.2734
2.463	-0.610352	-0.183105	30.3345
2.464	0	1.28174	32.2266
2.465	0.244141	1.70898	32.0129
2.466	0.579834	-0.457764	32.5012
2.467	-0.12207	-1.83105	31.9214
2.468	-0.518799	-1.00708	32.3792
2.469	-0.335693	1.92261	34.3628
2.47	0.274658	3.9978	36.1023
2.471	-0.488281	1.67847	35.553
2.472	-0.793457	-1.67847	34.9121
2.473	-0.335693	-1.09863	33.3862
2.474	0.396729	1.09863	33.3252
2.475	0.457764	0.915527	33.4778
2.476	-0.0915527	-0.366211	34.5154
2.477	-0.701904	-0.671387	34.5154
2.478	0.305176	1.12915	33.7524
2.479	0.946045	2.04468	32.4402
2.48	0.579834	0.579834	31.3416
2.481	0.0610352	-0.427246	31.9214
2.482	-0.335693	-0.0305176	32.8674
2.483	0.152588	1.46484	34.2712
2.484	0.762939	0.946045	33.9966
2.485	0.701904	-0.518799	34.1187
2.486	0.610352	-1.19019	33.2336
2.487	0.671387	0.183105	35.4309
2.488	0.732422	3.08228	36.6821
2.489	0.701904	3.44849	39.093
2.49	0	0.12207	38.269
2.491	-0.12207	-1.64795	37.4451
2.492	0.0610352	-0.274658	35.675
2.493	1.15967	1.77002	35.553
2.494	0.915527	1.00708	35.2783
2.495	-0.152588	-0.457764	36.1328
2.496	-0.457764	0.274658	36.1023
2.497	-0.0305176	1.92261	35.553
2.498	0.823975	1.77002	33.6609
2.499	0.366211	0.0915527	33.2642
2.5	-0.488281	-0.335693	33.8745
2.501	0.152588	1.43433	35.8276
2.502	0.457764	2.19727	36.4075
2.503	0.823975	0.396729	36.5295
2.504	-0.0610352	-1.2207	35.8582
2.505	0.213623	-0.457764	36.5601
2.506	0.457764	1.49536	37.9028
2.507	0.823975	3.2959	38.5437
2.508	0.701904	1.83105	39.7034
2.509	0.274658	0.213623	38.4216
2.51	0.213623	-0.0915527	37.6892
2.511	0.640869	0.976563	36.6821
2.512	0.579834	1.43433	37.5061
2.513	0.183105	0.0610352	37.5671
2.514	-0.305176	-0.0915527	38.3606
2.515	0.152588	1.46484	37.3535
2.516	0.671387	2.59399	36.6821
2.517	0.823975	1.25122	35.3088
2.518	0.396729	0.183105	35.9802
2.519	0.152588	1.15967	36.5906
2.52	0.335693	2.2583	37.9333
2.521	0.366211	1.06812	37.7197
2.522	0.457764	-0.0915527	37.9944
2.523	0.335693	0.213623	38.1165
2.524	0.762939	1.28174	38.7878
2.525	0.854492	2.19727	40.0391
2.526	0.823975	3.63159	41.8701
2.527	-0.0305176	2.01416	42.1143
2.528	-0.12207	-0.335693	41.0767
2.529	0.274658	-0.213623	40.0696
2.53	0.640869	1.86157	39.8254
2.531	0.610352	2.34985	39.7339
2.532	0.12207	0.671387	39.1235
2.533	-0.183105	0.152588	39.7949
2.534	0.0915527	2.22778	38.8184
2.535	0.732422	2.86865	38.4827
2.536	0.427246	1.06812	37.1399
2.537	0.335693	-0.0915527	37.7502
2.538	-0.12207	1.19019	38.7573
2.539	0.823975	2.74658	40.1001
2.54	0.854492	1.64795	39.6423
2.541	0.12207	0.152588	39.917
2.542	0.0915527	-0.183105	39.7949
2.543	0.244141	1.19019	40.5273
2.544	0.518799	3.11279	42.1448
2.545	0.488281	3.69263	43.7927
2.546	-0.152588	1.37329	43.8843
2.547	-0.213623	-0.274658	42.0837
2.548	0.488281	0.427246	41.3818
2.549	0.88501	2.34985	41.1072
2.55	0.488281	1.77002	41.5955
2.551	-0.335693	-0.213623	42.3889
2.552	-0.640869	0.457764	41.9006
2.553	0.427246	2.68555	41.2598
2.554	1.00708	2.96021	39.3982
2.555	0.518799	1.28174	38.7878
2.556	-0.12207	0.335693	39.3982
2.557	-0.0305176	1.64795	40.8936
2.558	0.396729	2.65503	41.8701
2.559	0.366211	0.976563	41.5039
2.56	0.152588	-0.457764	41.626
2.561	-0.0610352	-0.396729	41.5649
2.562	0.183105	1.70898	42.7551
2.563	0.335693	3.75366	44.2505
2.564	0.488281	3.54004	45.7764
2.565	-0.396729	1.12915	44.4641
2.566	-0.488281	-0.732422	44.1589
2.567	0.274658	0.549316	42.6941
2.568	0.610352	2.13623	43.396
2.569	0.366211	1.37329	42.6331
2.57	-0.274658	0.274658	43.5486
2.571	-0.488281	1.15967	42.511
2.572	0.366211	2.80762	42.2058
2.573	0.427246	2.01416	40.4968
2.574	-0.12207	0.274658	40.6189
2.575	-0.366211	0.396729	40.9546
2.576	-0.0610352	1.7395	42.45
2.577	0.274658	1.7395	42.2058
2.578	0.244141	0.610352	42.4194
2.579	-0.244141	0.0305176	42.511
2.58	-0.457764	0.305176	42.6331
2.581	0.244141	1.19019	44.22
2.582	0.274658	2.99072	46.2646
2.583	0.0915527	3.02124	47.6379
2.584	-0.0610352	0.762939	46.5393
2.585	-0.396729	-0.213623	45.4712
2.586	-0.335693	0.946045	44.281
2.587	-0.335693	2.04468	44.4336
2.588	-0.152588	0.854492	44.22
2.589	-0.549316	-0.579834	45.1965
2.59	-0.366211	0.854492	44.342
2.591	0.0305176	2.71606	43.6096
2.592	0.366211	1.89209	41.5649
2.593	0.549316	0.335693	41.9312
2.594	-0.488281	0.457764	42.4805
2.595	-0.305176	1.7395	44.4336
2.596	-0.12207	1.34277	44.5557
2.597	0.213623	0.0305176	45.1355
2.598	-0.305176	-0.671387	44.2505
2.599	0.183105	0.488281	45.2881
2.6	0.0610352	2.41089	46.7529
2.601	0.396729	4.21143	49.2554
2.602	-0.213623	2.7771	49.6216
2.603	-0.793457	-0.244141	48.7061
2.604	-0.823975	-0.457764	47.0886
2.605	-0.274658	1.61743	46.4172
2.606	0.152588	1.77002	46.6614
2.607	-0.305176	0.579834	46.9666
2.608	-0.610352	0.457764	47.821
2.609	-0.0915527	2.19727	46.5393
2.61	0.244141	2.99072	45.105
2.611	0.183105	1.43433	43.9453
2.612	-0.88501	0.152588	44.4031
2.613	-1.00708	0.549316	45.9595
2.614	0.0610352	1.95313	47.2412
2.615	0.335693	1.70898	47.1802
2.616	0.305176	0.457764	47.2412
2.617	-0.427246	-0.610352	46.7224
2.618	-0.274658	0.213623	47.821
2.619	0.12207	2.89917	50.1404
2.62	0.335693	3.9978	52.1851
2.621	-0.640869	1.5564	51.7883
2.622	-0.915527	-0.793457	50.2319
2.623	-0.213623	0.12207	48.7366
2.624	0.549316	2.10571	48.1567
2.625	0.518799	1.98364	48.5535
2.626	-0.427246	0.152588	49.53
2.627	-1.06812	0.457764	49.408
2.628	-0.183105	2.41089	49.0112
2.629	0.366211	2.56348	46.6919
2.63	-0.0915527	0.915527	46.4172
2.631	-0.0915527	0.244141	47.3938
2.632	-0.335693	1.80054	48.5229
2.633	0.183105	2.47192	49.8047
2.634	0.518799	1.15967	49.1333
2.635	-0.457764	-0.0915527	49.53
2.636	-0.335693	-0.244141	49.4995
2.637	0.396729	1.28174	50.9338
2.638	0.610352	4.15039	52.887
2.639	0.610352	4.39453	54.5349
2.64	-0.488281	1.43433	53.2532
2.641	-0.701904	-0.946045	51.5137
2.642	-0.274658	0.457764	49.9573
2.643	0.427246	2.44141	50.6897
2.644	0.0915527	1.86157	50.9644
2.645	-0.244141	0.518799	52.1851
2.646	-0.793457	1.09863	51.0559
2.647	0.244141	2.74658	49.9573
2.648	0.671387	2.80762	48.2178
2.649	0.0305176	1.06812	48.1567
2.65	-0.610352	0.366211	49.3774
2.651	-0.671387	1.15967	51.3916
2.652	0.12207	2.53296	52.1851
2.653	0.915527	1.86157	51.178
2.654	0.305176	0.0915527	50.6287
2.655	0.244141	-0.335693	50.293
2.656	0.213623	1.80054	52.4902
2.657	0.0305176	4.73022	54.5959
2.658	0.213623	3.60107	55.3589
2.659	-0.518799	-0.335693	53.5278
2.66	-0.518799	-1.0376	51.6357
2.661	0.0305176	1.89209	50.7813
2.662	0.88501	2.83813	51.9104
2.663	0.396729	0.946045	51.4832
2.664	-0.823975	-0.213623	53.009
2.665	-0.610352	1.67847	51.4526
2.666	-0.274658	3.20435	51.1475
2.667	0.457764	1.46484	49.1333
2.668	0.244141	0.244141	49.9573
2.669	-0.305176	1.09863	50.9949
2.67	0.396729	2.96021	52.5208
2.671	0.640869	2.19727	52.3376
2.672	0.457764	0.12207	52.2156
2.673	-0.213623	-0.732422	52.3376
2.674	-0.0305176	0.701904	52.9785
2.675	0.335693	2.56348	54.6265
2.676	0.732422	3.8147	55.9082
2.677	-0.0915527	1.67847	54.9927
2.678	0.12207	0.396729	53.6194
2.679	-0.274658	1.2207	52.8564
2.68	0.427246	2.31934	52.6733
2.681	0.274658	1.40381	53.2837
2.682	-0.12207	0.0305176	53.5889
2.683	-0.0915527	1.49536	54.0161
2.684	0.12207	3.02124	52.6428
2.685	0.244141	2.2583	51.9714
2.686	-0.0915527	0.823975	51.6052
2.687	0.12207	1.00708	52.8564
2.688	-0.274658	1.98364	53.2227
2.689	0.274658	2.13623	54.2908
2.69	0.12207	1.28174	53.5583
2.691	-0.274658	0.579834	53.7415
2.692	0.274658	0.793457	53.6194
2.693	0.640869	2.19727	54.9622
2.694	0.793457	3.75366	57.4646
2.695	0.213623	3.11279	58.6243
2.696	-0.549316	0.488281	57.8308
2.697	-0.427246	-0.0305176	56.3965
2.698	0.335693	1.89209	55.3589
2.699	0.518799	2.86865	55.481
2.7	0.0610352	1.28174	55.2673
2.701	-0.732422	0.396729	55.603
2.702	-0.335693	2.31934	55.542
2.703	0.488281	3.23486	54.7791
2.704	0.579834	2.19727	53.2227
2.705	0	0.610352	53.3752
2.706	-0.213623	1.28174	54.7791
2.707	0.274658	2.65503	56.0913
2.708	0.549316	2.50244	56.1523
2.709	0.579834	0.976563	56.3049
2.71	0	0.335693	56.2134
2.711	0.0305176	0.915527	55.8167
2.712	0.366211	1.92261	57.2815
2.713	0.152588	4.18091	59.082
2.714	-0.0305176	4.05884	60.5164
2.715	-0.488281	1.58691	59.0515
2.716	-0.213623	0.335693	57.8613
2.717	-0.0610352	1.67847	56.6711
2.718	0.427246	2.71606	57.8918
2.719	-0.518799	1.5564	57.4341
2.72	-0.671387	0.610352	58.5938
2.721	-0.579834	2.41089	57.312
2.722	0.488281	3.90625	57.0068
2.723	0.549316	2.71606	54.5959
2.724	0.0915527	0.976563	55.0842
2.725	-0.854492	1.61743	55.8472
2.726	-0.335693	2.83813	57.8918
2.727	-0.0915527	2.44141	57.373
2.728	0.12207	0.946045	58.0139
2.729	-0.244141	0.427246	58.0139
2.73	0.427246	1.25122	58.5327
2.731	0.366211	2.89917	59.4788
2.732	0.488281	4.88281	62.2864
2.733	-0.366211	3.69263	62.6526
2.734	-0.88501	0.793457	61.2793
2.735	-0.976563	-0.274658	59.6313
2.736	-0.396729	2.19727	59.2957
2.737	-0.152588	3.05176	59.3567
2.738	-0.335693	1.2207	59.9365
2.739	-0.244141	0.701904	60.4248
2.74	-0.732422	3.02124	59.1736
2.741	0.0610352	3.57056	58.4717
2.742	-0.183105	1.67847	56.6711
2.743	-0.427246	0.701904	57.4646
2.744	-0.793457	1.52588	58.7463
2.745	0.427246	2.83813	60.3333
2.746	0.152588	2.59399	59.5398
2.747	0.274658	0.946045	59.8145
2.748	-0.396729	0.396729	59.4177
2.749	-0.0305176	0.732422	60.3638
2.75	0.244141	2.80762	62.5
2.751	-0.0305176	4.82178	64.9109
2.752	-0.579834	3.2959	64.7583
2.753	-0.915527	0.579834	62.6831
2.754	-0.427246	0.396729	61.0046
2.755	0.671387	2.38037	60.6689
2.756	-0.152588	2.44141	61.4014
2.757	-1.19019	0.701904	62.0728
2.758	-0.793457	0.610352	62.6526
2.759	-0.244141	2.99072	61.5234
2.76	0.488281	3.32642	59.6924
2.761	0.335693	1.77002	58.4412
2.762	-0.12207	1.06812	59.6313
2.763	-0.518799	1.80054	61.0046
2.764	-0.0305176	2.31934	62.1643
2.765	0.183105	1.34277	62.0728
2.766	-0.152588	0.732422	62.1033
2.767	-0.396729	0.366211	61.8591
2.768	0.488281	1.2207	62.8052
2.769	0.457764	4.15039	65.3076
2.77	0.396729	5.21851	67.627
2.771	-0.640869	2.62451	66.6504
2.772	-1.0376	-0.335693	65.1855
2.773	-0.518799	0.762939	63.0493
2.774	0.366211	2.62451	63.7207
2.775	0.213623	2.50244	63.5681
2.776	-0.305176	1.00708	64.8499
2.777	-0.396729	1.64795	64.7583
2.778	0.12207	3.87573	63.324
2.779	0.213623	3.479	61.676
2.78	-0.0915527	1.80054	60.9741
2.781	-0.518799	1.06812	62.2253
2.782	-0.915527	1.98364	64.0564
2.783	0.0915527	2.99072	65.0635
2.784	0.152588	2.0752	64.3921
2.785	0	0.579834	64.27
2.786	-0.274658	0.427246	64.0869
2.787	0.0610352	2.04468	66.04
2.788	0.274658	4.63867	68.2983
2.789	0.12207	4.57764	69.8547
2.79	-0.610352	1.49536	68.0542
2.791	-0.823975	0.12207	66.5588
2.792	-0.244141	2.13623	64.5142
2.793	0.152588	3.44849	65.8569
2.794	-0.427246	1.92261	66.1926
2.795	-0.732422	0.671387	67.1692
2.796	-1.06812	2.44141	66.0706
2.797	0.0305176	3.96729	65.2771
2.798	0.701904	3.05176	63.2324
2.799	0.0915527	1.37329	63.5376
2.8	-0.427246	1.80054	64.5752
2.801	-0.0610352	3.17383	66.6504
2.802	-0.0915527	2.59399	66.1316
2.803	0.0305176	1.12915	66.7419
2.804	-0.427246	0.213623	66.5894
2.805	-0.305176	0.976563	66.9861
2.806	0.396729	2.86865	68.512
2.807	0.518799	5.31006	70.6482
2.808	-0.0305176	3.93677	70.5566
2.809	-0.518799	1.09863	68.3899
2.81	-0.732422	0.579834	67.2607
2.811	-0.396729	2.83813	67.0166
2.812	0.152588	2.83813	67.9626
2.813	0.0305176	1.12915	68.2983
2.814	-0.732422	1.46484	68.8477
2.815	-0.518799	3.66211	67.5049
2.816	0.213623	3.75366	66.7419
2.817	0.183105	2.04468	65.094
2.818	0	1.19019	66.5588
2.819	-0.610352	2.31934	67.3828
2.82	0.152588	3.20435	68.8477
2.821	0	2.0752	67.688
2.822	0.12207	1.34277	68.4509
2.823	-0.305176	1.37329	68.0237
2.824	0.305176	2.0752	68.7561
2.825	0.244141	3.2959	70.5872
2.826	0.0915527	5.06592	73.0896
2.827	-0.640869	3.05176	72.113
2.828	-0.457764	0.671387	70.5872
2.829	-0.12207	1.43433	69.0308
2.83	0.488281	3.60107	69.3054
2.831	-0.12207	2.96021	69.5801
2.832	-0.732422	1.06812	69.8853
2.833	-0.88501	1.61743	70.1294
2.834	0	3.8147	69.4275
2.835	0.579834	3.66211	68.0847
2.836	0.366211	1.49536	66.8945
2.837	0	1.40381	67.8406
2.838	-0.0915527	2.96021	69.458
2.839	0.0915527	3.17383	69.3359
2.84	0.0915527	1.40381	69.2139
2.841	-0.88501	0.640869	69.1223
2.842	-0.518799	1.09863	68.9697
2.843	-0.0305176	1.77002	69.8853
2.844	0.549316	3.78418	71.8689
2.845	0.12207	5.06592	74.0967
2.846	-0.701904	2.38037	72.4487
2.847	-0.335693	0.183105	70.8313
2.848	-0.183105	1.2207	69.8853
2.849	0.427246	3.11279	70.9839
2.85	-0.12207	1.98364	71.228
2.851	-0.305176	0.213623	72.1741
2.852	-0.274658	2.34985	71.228
2.853	0.732422	4.39453	70.6177
2.854	1.0376	3.2959	68.4509
2.855	0.396729	1.06812	68.8782
2.856	-0.0915527	1.46484	70.2209
2.857	-0.12207	3.05176	72.052
2.858	0.244141	2.62451	71.6858
2.859	0.396729	1.19019	71.106
2.86	0.274658	0.915527	71.8079
2.861	0.335693	1.67847	71.5942
2.862	0.579834	2.01416	73.0591
2.863	0.427246	4.18091	75.2258
2.864	-0.0915527	4.48608	76.8433
2.865	-0.671387	2.2583	75.47
2.866	-0.610352	0.427246	73.822
2.867	-0.183105	1.86157	72.6624
2.868	0.335693	3.66211	73.4253
2.869	-0.12207	2.56348	73.3032
2.87	-0.396729	0.915527	74.0051
2.871	-0.671387	2.2583	73.2727
2.872	0.0305176	3.93677	72.6013
2.873	0.244141	3.17383	70.6787
2.874	-0.0610352	1.52588	71.106
2.875	-0.396729	2.13623	72.0215
2.876	-0.0305176	3.44849	74.0967
2.877	0.0305176	3.14331	73.4863
2.878	-0.0305176	1.61743	73.8831
2.879	-0.610352	0.854492	73.7305
2.88	-0.549316	1.25122	74.1272
2.881	-0.183105	2.41089	75.7751
2.882	-0.183105	5.09644	77.9114
2.883	-0.213623	4.97437	78.6743
2.884	-0.762939	2.13623	76.6602
2.885	-0.671387	0.793457	75.1038
2.886	-0.457764	2.53296	74.4324
2.887	-0.274658	3.23486	75.3784
2.888	-0.732422	1.52588	75.7446
2.889	-0.88501	1.31226	76.5076
2.89	-0.88501	3.14331	75.592
2.891	-0.0915527	4.48608	74.2188
2.892	-0.12207	3.20435	72.876
2.893	-0.152588	1.80054	73.5779
2.894	-0.701904	2.13623	74.707
2.895	-0.0305176	2.89917	76.5991
2.896	-0.274658	2.59399	75.47
2.897	-0.274658	1.37329	76.2024
2.898	-0.701904	1.15967	75.6226
2.899	-0.305176	1.5564	76.2939
2.9	-0.274658	3.41797	77.9114
2.901	-0.183105	5.37109	80.4443
2.902	-1.2207	3.90625	79.9866
2.903	-1.31226	0.854492	78.125
2.904	-1.06812	0.946045	76.8738
2.905	-0.335693	3.14331	76.8433
2.906	-0.274658	3.05176	77.0874
2.907	-0.793457	1.61743	78.186
2.908	-1.00708	1.80054	78.4912
2.909	-0.457764	3.479	77.9114
2.91	-0.183105	3.66211	76.1719
2.911	-0.274658	2.22778	75.3479
2.912	-0.732422	1.52588	76.4465
2.913	-0.701904	2.62451	77.6367
2.914	-0.12207	3.14331	78.3691
2.915	-0.305176	2.83813	77.9419
2.916	-0.305176	1.34277	77.9724
2.917	-0.457764	0.732422	78.186
2.918	-0.12207	1.58691	79.2847
2.919	-0.0305176	4.21143	81.7261
2.92	0.274658	5.61523	83.8928
2.921	-0.396729	3.26538	82.9773
2.922	-1.00708	1.09863	81.1157
2.923	-0.305176	2.28882	80.0171
2.924	-0.0610352	3.479	80.5054
2.925	-0.0305176	2.53296	80.9326
2.926	-0.732422	1.2207	82.0007
2.927	-0.518799	2.56348	81.6956
2.928	0.335693	4.30298	80.4138
2.929	0.671387	3.90625	78.6133
2.93	0.427246	2.44141	77.8503
2.931	-0.396729	2.0752	79.6814
2.932	-0.305176	3.17383	80.658
2.933	0.0305176	2.96021	81.4209
2.934	0.0305176	2.01416	80.7495
2.935	0	1.12915	80.9326
2.936	0.152588	1.77002	81.1768
2.937	0.366211	2.89917	82.3975
2.938	0.488281	5.18799	84.8694
2.939	0.0610352	5.12695	85.7239
2.94	-0.427246	2.28882	83.9539
2.941	-0.762939	1.19019	82.0923
2.942	-0.213623	2.68555	81.2073
2.943	-0.0915527	4.02832	82.3364
2.944	0.213623	2.65503	82.0923
2.945	-0.152588	1.64795	82.9773
2.946	0	3.66211	81.8787
2.947	0.152588	4.57764	81.2683
2.948	0.0915527	3.38745	79.4983
2.949	-0.152588	2.19727	80.0476
2.95	-0.518799	2.68555	81.7871
2.951	0	4.27246	82.9468
2.952	0.244141	4.08936	82.5195
2.953	0.12207	2.38037	82.2449
2.954	-0.457764	2.0752	82.55
2.955	-0.183105	2.65503	83.0688
2.956	-0.0305176	3.72314	84.8694
2.957	-0.12207	5.7373	87.0667
2.958	-0.457764	4.76074	86.5784
2.959	-0.610352	2.59399	84.1675
2.96	-0.640869	2.83813	83.1299
2.961	-0.183105	4.63867	83.1299
2.962	-0.610352	3.8147	84.1675
2.963	-0.946045	1.89209	84.5032
2.964	-1.19019	2.71606	85.083
2.965	-0.793457	4.94385	84.1675
2.966	-0.152588	4.54712	83.0688
2.967	-0.396729	3.08228	82.1228
2.968	-0.457764	3.05176	83.1299
2.969	-0.366211	4.3335	84.198
2.97	0.0610352	3.96729	84.5337
2.971	-0.762939	2.68555	83.8623
2.972	-0.88501	2.0752	84.7778
2.973	-0.946045	2.56348	84.6863
2.974	0.0610352	3.02124	85.022
2.975	-0.152588	4.54712	87.1582
2.976	-0.335693	6.62231	89.447
2.977	-1.40381	4.11987	88.6536
2.978	-1.49536	1.19019	86.4563
2.979	-0.854492	1.92261	85.083
2.98	-0.183105	4.66919	86.0901
2.981	-0.518799	3.84521	85.907
2.982	-0.671387	1.80054	86.4258
2.983	-0.701904	2.89917	86.3037
2.984	-0.183105	5.37109	85.2051
2.985	-0.0305176	4.85229	83.9233
2.986	-0.12207	2.19727	83.2214
2.987	-0.335693	1.77002	85.144
2.988	-0.671387	3.41797	86.4563
2.989	0.0305176	3.84521	86.853
2.99	0.0915527	2.53296	85.5713
2.991	-0.0610352	2.0752	86.5784
2.992	-0.518799	1.92261	85.8459
2.993	0.427246	2.47192	86.9751
2.994	0.0305176	4.63867	88.9893
2.995	-0.305176	5.82886	91.0034
2.996	-1.2207	3.08228	89.447
2.997	-0.671387	1.00708	87.5244
2.998	-0.305176	2.80762	86.4868
2.999	-0.183105	4.76074	87.677
3	-0.213623	3.11279	87.738
3.001	-0.946045	1.25122	88.6841
3.002	-0.518799	3.11279	88.1958
3.003	0.0915527	4.82178	87.7075
3.004	0.610352	3.84521	85.4187
3.005	0.0305176	2.28882	85.8459
3.006	-0.335693	2.71606	87.3718
3.007	-0.0610352	3.96729	88.2874
3.008	0.0305176	3.14331	87.8601
3.009	-0.0610352	1.80054	87.3108
3.01	-0.518799	1.80054	88.1653
3.011	-0.335693	2.04468	88.0127
3.012	0.0305176	2.53296	88.9587
3.013	0.0915527	5.7373	91.4307
3.014	-0.213623	5.64575	91.8579
3.015	-0.88501	1.98364	89.6301
3.016	-0.854492	0.946045	88.1958
3.017	-0.640869	3.41797	88.1042
3.018	-0.396729	4.27246	89.1724
3.019	-0.518799	1.98364	88.6536
3.02	-0.549316	1.7395	89.447
3.021	-0.427246	4.39453	88.4705
3.022	0.0915527	5.27954	87.3718
3.023	0.274658	3.05176	85.3882
3.024	-0.213623	1.86157	86.4563
3.025	-0.88501	2.96021	87.616
3.026	-0.396729	3.75366	88.6536
3.027	-0.152588	2.68555	87.4329
3.028	-0.274658	2.13623	87.616
3.029	-0.396729	1.92261	87.4634
3.03	-0.183105	2.19727	87.8601
3.031	-0.0915527	3.23486	90.0574
3.032	0.0610352	6.01196	92.9565
3.033	-0.518799	4.39453	93.6584
3.034	-0.915527	1.28174	90.8813
3.035	-0.610352	0.976563	89.0198
3.036	-0.12207	3.54004	88.9282
3.037	-0.152588	3.63159	89.4165
3.038	-0.762939	1.46484	89.9048
3.039	-0.823975	1.80054	90.6982
3.04	-0.793457	4.05884	89.4775
3.041	-0.0305176	4.30298	88.3789
3.042	0.274658	2.62451	86.4868
3.043	-0.0915527	1.80054	88.4705
3.044	-0.640869	3.08228	89.4165
3.045	-0.0915527	3.2959	90.6677
3.046	0.0305176	2.44141	89.9353
3.047	-0.12207	1.06812	90.5762
3.048	-0.946045	0.854492	90.0879
3.049	-0.244141	1.31226	90.8813
3.05	-0.183105	4.11987	93.0481
3.051	-0.152588	6.62231	95.8557
3.052	-1.0376	4.5166	95.2148
3.053	-1.25122	1.06812	93.3228
3.054	-1.0376	1.43433	91.98
3.055	-0.549316	3.38745	92.926
3.056	-0.457764	2.92969	93.4143
3.057	-0.854492	1.5564	94.696
3.058	-0.88501	2.53296	94.8181
3.059	-0.152588	4.42505	93.5669
3.06	0.488281	4.42505	91.98
3.061	0.0610352	2.92969	90.5151
3.062	-0.366211	1.89209	92.5293
3.063	-0.701904	3.05176	93.9636
3.064	0.0610352	3.35693	94.3909
3.065	-0.0305176	2.74658	93.9636
3.066	-0.244141	2.2583	94.574
3.067	0.0610352	1.70898	94.6045
3.068	0.183105	2.31934	95.3979
3.069	0.0610352	5.09644	98.2666
3.07	-0.396729	6.46973	100.128
3.071	-1.09863	3.66211	98.8464
3.072	-1.00708	1.09863	96.8018
3.073	-0.579834	2.53296	95.6116
3.074	0	4.45557	96.1914
3.075	-0.12207	3.41797	96.283
3.076	-0.732422	2.0752	97.6868
3.077	-0.88501	3.35693	96.9849
3.078	-0.0915527	4.76074	96.0999
3.079	0.213623	4.21143	93.7195
3.08	-0.366211	2.83813	93.7805
3.081	-0.640869	3.05176	95.0317
3.082	-0.274658	3.87573	96.1609
3.083	0.0610352	3.78418	96.1609
3.084	-0.396729	3.11279	95.8252
3.085	-0.823975	1.98364	96.0693
3.086	-0.549316	1.64795	96.3135
3.087	-0.396729	3.02124	98.1445
3.088	-0.0610352	6.13403	100.861
3.089	-0.0610352	6.34766	101.318
3.09	-0.518799	2.96021	99.1516
3.091	-1.12915	2.04468	97.2595
3.092	-0.305176	3.84521	97.0154
3.093	-0.579834	4.45557	97.8699
3.094	-0.701904	2.53296	98.2666
3.095	-1.00708	2.2583	99.7925
3.096	-0.976563	4.66919	98.2361
3.097	0	5.34058	97.1375
3.098	-0.152588	3.93677	95.0317
3.099	-0.12207	3.11279	96.2524
3.1	-1.00708	3.75366	97.29
3.101	-0.671387	3.9978	98.3276
3.102	-0.488281	3.44849	97.8088
3.103	-0.518799	3.11279	97.9614
3.104	-1.00708	2.56348	97.7173
3.105	-0.518799	2.62451	98.1445
3.106	-0.396729	4.3335	100.128
3.107	-0.488281	6.68335	102.6
3.108	-1.00708	5.15747	102.509
3.109	-1.31226	2.01416	100.128
3.11	-1.06812	2.31934	98.5718
3.111	-0.518799	4.76074	98.938
3.112	-0.366211	4.57764	99.5789
3.113	-0.518799	2.50244	99.7009
3.114	-0.640869	2.83813	100.616
3.115	-0.793457	5.0354	99.1516
3.116	-0.12207	4.5166	98.1445
3.117	-0.274658	2.89917	97.0459
3.118	-0.0915527	2.92969	98.7244
3.119	-0.305176	3.87573	99.7009
3.12	0.396729	4.36401	99.9451
3.121	-0.213623	3.2959	99.1516
3.122	-0.183105	2.80762	99.8535
3.123	-0.518799	2.13623	99.9756
3.124	-0.213623	2.22778	100.677
3.125	-0.152588	4.3335	103.119
3.126	-0.0305176	6.68335	105.56
3.127	-0.793457	4.36401	104.187
3.128	-0.549316	1.80054	102.081
3.129	-0.0915527	2.83813	100.861
3.13	0.213623	5.00488	101.929
3.131	-0.152588	3.72314	102.295
3.132	-0.549316	1.77002	102.936
3.133	-0.915527	3.2959	103.241
3.134	0.152588	5.46265	101.807
3.135	0.946045	4.85229	100.433
3.136	0.549316	3.11279	99.7009
3.137	-0.12207	3.05176	101.593
3.138	-0.213623	4.21143	102.509
3.139	-0.0305176	4.11987	102.539
3.14	-0.0305176	3.17383	102.356
3.141	-0.518799	2.44141	102.6
3.142	-0.12207	2.56348	102.814
3.143	0.213623	3.44849	103.76
3.144	0	6.50024	106.11
3.145	-0.366211	6.89697	108.154
3.146	-1.34277	3.41797	106.11
3.147	-1.25122	1.67847	104.279
3.148	-0.427246	3.8147	103.485
3.149	-0.0915527	5.09644	104.584
3.15	-0.274658	3.479	104.553
3.151	-0.671387	2.50244	105.133
3.152	-0.976563	4.60815	104.645
3.153	-0.366211	5.70679	103.18
3.154	-0.0305176	4.05884	101.715
3.155	-0.640869	2.7771	101.99
3.156	-0.915527	3.63159	103.516
3.157	-0.579834	4.39453	104.523
3.158	-0.427246	4.08936	103.729
3.159	-0.701904	3.32642	103.76
3.16	-0.946045	2.99072	103.699
3.161	-1.0376	2.59399	104.065
3.162	-0.762939	3.66211	105.652
3.163	-0.732422	6.5918	108.093
3.164	-0.823975	6.19507	108.978
3.165	-1.37329	3.23486	106.537
3.166	-1.25122	2.47192	105.072
3.167	-0.701904	4.91333	105.164
3.168	-0.732422	5.15747	106.11
3.169	-0.854492	2.50244	105.774
3.17	-1.58691	2.44141	107.147
3.171	-1.12915	5.06592	105.835
3.172	-0.518799	5.85938	104.797
3.173	-0.12207	4.05884	102.57
3.174	-0.640869	3.32642	103.607
3.175	-1.12915	4.30298	105.103
3.176	-0.671387	4.85229	105.499
3.177	-1.09863	3.35693	104.98
3.178	-0.946045	3.14331	106.049
3.179	-1.58691	3.11279	106.079
3.18	-0.610352	2.92969	106.232
3.181	-0.366211	4.11987	108.307
3.182	-0.427246	7.47681	110.779
3.183	-1.2207	6.40869	111.115
3.184	-1.67847	2.99072	109.161
3.185	-1.49536	2.50244	108.124
3.186	-0.701904	4.5166	108.032
3.187	-0.946045	4.45557	108.49
3.188	-1.34277	2.74658	108.643
3.189	-1.09863	3.57056	109.589
3.19	-0.793457	5.5542	108.246
3.191	-0.0915527	5.24902	106.659
3.192	-0.305176	3.75366	104.889
3.193	-0.88501	3.38745	106.171
3.194	-0.946045	4.02832	107.239
3.195	-0.793457	3.96729	108.093
3.196	-0.549316	3.479	107.483
3.197	-0.518799	3.23486	107.849
3.198	-0.671387	2.59399	108.063
3.199	-0.366211	2.31934	108.368
3.2	-0.305176	4.27246	111.389
3.201	-0.610352	7.17163	113.922
3.202	-1.31226	5.0354	113.434
3.203	-1.58691	2.2583	111.237
3.204	-0.793457	2.92969	109.894
3.205	-0.12207	4.69971	109.924
3.206	-0.0915527	3.90625	110.443
3.207	-0.793457	2.50244	111.176
3.208	-0.823975	3.41797	111.633
3.209	-0.457764	5.0354	110.016
3.21	0.640869	4.30298	108.368
3.211	0.0305176	3.72314	107.208
3.212	-0.518799	3.54004	108.368
3.213	-0.457764	3.69263	109.436
3.214	-0.366211	3.87573	109.894
3.215	-0.274658	3.32642	109.955
3.216	-0.457764	2.13623	109.863
3.217	-0.640869	1.80054	110.016
3.218	-0.366211	2.38037	111.45
3.219	0.579834	6.04248	114.655
3.22	0.0305176	7.50732	116.882
3.221	-1.0376	4.27246	114.96
3.222	-1.25122	1.58691	112.701
3.223	-0.854492	2.89917	111.267
3.224	-0.427246	4.08936	112.762
3.225	-0.518799	3.08228	113.007
3.226	-0.518799	2.34985	114.105
3.227	-0.488281	3.9978	113.525
3.228	0	5.64575	111.511
3.229	0.183105	4.63867	109.375
3.23	-0.0610352	3.20435	109.619
3.231	-0.88501	2.89917	111.359
3.232	-0.701904	3.84521	112.61
3.233	-0.366211	3.87573	112.183
3.234	-0.0305176	3.23486	112.152
3.235	-0.305176	2.59399	112.183
3.236	-0.0610352	2.01416	112.396
3.237	-0.305176	3.54004	114.441
3.238	-0.274658	6.80542	117.737
3.239	-0.549316	6.71387	118.805
3.24	-0.88501	3.17383	115.723
3.241	-0.976563	1.92261	113.678
3.242	-0.305176	3.69263	113.281
3.243	0.12207	5.18799	114.563
3.244	-0.213623	3.54004	115.021
3.245	-0.579834	2.47192	115.997
3.246	-0.823975	4.30298	115.021
3.247	-0.152588	5.37109	113.495
3.248	0	4.30298	111.45
3.249	-0.427246	3.11279	112.335
3.25	-0.396729	3.87573	114.197
3.251	-0.183105	5.06592	114.868
3.252	-0.0915527	4.15039	114.563
3.253	-0.183105	2.99072	114.258
3.254	-0.946045	2.56348	114.96
3.255	-0.427246	3.08228	115.631
3.256	-0.0610352	4.57764	117.859
3.257	0.152588	7.17163	119.263
3.258	-0.12207	6.28662	118.958
3.259	-0.762939	3.35693	116.241
3.26	-0.793457	3.11279	115.54
3.261	-0.396729	4.82178	116.058
3.262	-0.12207	4.79126	117.798
3.263	-0.366211	3.05176	117.706
3.264	-0.854492	3.72314	118.042
3.265	-0.488281	5.95093	116.73
3.266	-0.0610352	5.24902	115.692
3.267	0.0610352	4.18091	114.777
3.268	-0.244141	3.66211	116.333
3.269	-0.518799	4.69971	117.432
3.27	-0.244141	5.06592	117.493
3.271	0.152588	3.8147	116.791
3.272	-0.549316	3.9978	117.035
3.273	-0.305176	3.9978	118.073
3.274	-0.12207	4.21143	118.622
3.275	-0.183105	5.7373	120.85
3.276	-0.396729	7.38525	122.284
3.277	-0.762939	4.88281	121.185
3.278	-0.915527	2.80762	118.591
3.279	-0.427246	4.42505	118.896
3.28	0.366211	6.56128	119.446
3.281	-0.305176	4.73022	119.598
3.282	-0.488281	2.92969	119.415
3.283	-0.640869	4.60815	119.843
3.284	-0.457764	6.50024	118.896
3.285	0.12207	4.94385	117.859
3.286	0	3.35693	117.859
3.287	-0.610352	4.05884	118.927
3.288	-0.244141	5.76782	119.476
3.289	-0.0610352	5.37109	118.927
3.29	-0.640869	3.87573	118.134
3.291	-1.00708	3.23486	119.171
3.292	-1.00708	4.02832	119.446
3.293	-0.549316	4.73022	120.453
3.294	-0.457764	6.62231	122.131
3.295	-0.518799	6.62231	123.23
3.296	-0.854492	4.30298	121.185
3.297	-0.732422	3.75366	119.72
3.298	-0.793457	5.64575	119.72
3.299	-0.854492	5.58472	120.789
3.3	-1.2207	3.63159	120.514
3.301	-1.06812	3.20435	121.277
3.302	-0.549316	5.79834	120.331
3.303	-0.0610352	6.31714	119.843
3.304	-0.305176	4.42505	117.706
3.305	-0.732422	4.02832	118.896
3.306	-0.793457	5.27954	119.781
3.307	-0.701904	5.43213	120.3
3.308	-1.0376	4.18091	119.812
3.309	-0.946045	3.96729	120.178
3.31	-1.00708	4.3335	120.911
3.311	-0.823975	4.42505	120.575
3.312	-0.12207	4.97437	122.162
3.313	-0.640869	8.20923	125.824
3.314	-0.854492	7.20215	125.977
3.315	-1.46484	3.23486	123.688
3.316	-1.0376	3.11279	122.192
3.317	-0.640869	5.95093	122.223
3.318	-0.427246	5.98145	122.955
3.319	-0.518799	3.38745	122.986
3.32	-1.12915	3.69263	123.627
3.321	-1.0376	6.46973	122.101
3.322	-0.0915527	6.43921	120.636
3.323	-0.518799	4.05884	118.317
3.324	-0.823975	3.41797	120.422
3.325	-1.64795	4.79126	121.46
3.326	-0.549316	5.21851	122.162
3.327	-0.518799	4.66919	120.941
3.328	-0.732422	4.11987	121.826
3.329	-1.43433	3.14331	121.368
3.33	-1.00708	3.14331	121.674
3.331	-0.671387	5.31006	123.962
3.332	-0.671387	8.48389	126.74
3.333	-1.00708	6.5918	126.617
3.334	-1.37329	2.99072	123.657
3.335	-0.88501	3.14331	123.199
3.336	-0.640869	5.40161	123.535
3.337	-0.518799	4.63867	124.756
3.338	-0.88501	2.71606	124.847
3.339	-0.732422	3.69263	125.702
3.34	-0.12207	5.76782	123.993
3.341	0.12207	5.7373	122.101
3.342	-0.0305176	4.05884	120.911
3.343	-0.640869	3.96729	122.711
3.344	-0.671387	4.42505	123.596
3.345	0.152588	4.42505	124.023
3.346	-0.488281	3.8147	123.474
3.347	-0.579834	3.32642	124.359
3.348	-0.823975	2.80762	124.512
3.349	0.152588	3.26538	125.153
3.35	-0.457764	6.01196	127.655
3.351	-0.488281	7.93457	130.402
3.352	-1.5564	5.00488	128.723
3.353	-1.92261	2.10571	126.587
3.354	-1.40381	3.35693	126.038
3.355	-0.610352	5.15747	126.678
3.356	-0.335693	3.84521	126.709
3.357	-0.88501	2.71606	127.594
3.358	-0.762939	4.39453	127.411
3.359	-0.396729	5.76782	125.336
3.36	0	4.57764	123.352
3.361	-0.579834	3.50952	123.047
3.362	-1.12915	3.78418	124.359
3.363	-0.915527	4.18091	125.122
3.364	-0.183105	4.21143	125.305
3.365	-0.640869	4.05884	124.664
3.366	-0.579834	3.35693	125.488
3.367	-0.793457	2.59399	126.007
3.368	-0.488281	3.02124	127.625
3.369	-0.244141	6.43921	130.798
3.37	-0.335693	7.50732	132.538
3.371	-1.00708	4.21143	130.341
3.372	-0.915527	2.53296	128.479
3.373	-0.183105	4.21143	127.319
3.374	-0.183105	5.31006	127.93
3.375	-0.518799	3.57056	128.326
3.376	-0.762939	3.02124	129.639
3.377	-0.976563	4.24194	128.784
3.378	0.0915527	5.7373	127.228
3.379	0.518799	5.09644	124.817
3.38	0.244141	4.24194	125.244
3.381	-0.701904	4.05884	126.16
3.382	-0.610352	4.39453	127.472
3.383	-0.457764	4.60815	126.984
3.384	-0.610352	3.93677	127.38
3.385	-0.946045	3.05176	127.563
3.386	-0.579834	2.7771	127.899
3.387	-0.457764	4.42505	130.066
3.388	0.0915527	8.14819	133.301
3.389	-0.0610352	7.38525	133.575
3.39	-0.549316	3.35693	130.798
3.391	-0.823975	2.56348	129.791
3.392	-0.793457	4.82178	129.73
3.393	0.0305176	5.0354	130.768
3.394	0	3.479	131.104
3.395	-0.335693	3.66211	131.958
3.396	-0.335693	5.76782	130.554
3.397	0.183105	6.04248	128.937
3.398	0.305176	4.24194	127.228
3.399	-0.427246	3.93677	128.815
3.4	-0.671387	4.39453	129.822
3.401	0	4.73022	130.615
3.402	-0.335693	4.45557	129.822
3.403	-0.274658	4.30298	130.554
3.404	-0.762939	3.66211	130.432
3.405	-0.244141	3.11279	131.378
3.406	-0.213623	5.0354	133.728
3.407	-0.335693	7.78198	136.688
3.408	-0.88501	6.13403	135.651
3.409	-0.823975	3.11279	132.904
3.41	-0.671387	3.63159	132.324
3.411	0.12207	6.10352	133.27
3.412	-0.152588	4.88281	133.667
3.413	-0.518799	2.99072	133.881
3.414	-0.793457	3.9978	134.583
3.415	-0.305176	6.28662	133.331
3.416	0.305176	5.64575	131.653
3.417	0.274658	4.18091	130.676
3.418	0.244141	4.85229	132.66
3.419	-0.213623	5.79834	132.782
3.42	0.274658	5.06592	133.087
3.421	-0.183105	4.27246	132.202
3.422	-0.549316	3.87573	133.759
3.423	-0.457764	3.78418	133.728
3.424	0.12207	3.78418	135.01
3.425	0.152588	6.40869	137.207
3.426	0.0610352	8.39233	139.282
3.427	-0.854492	5.88989	137.787
3.428	-0.762939	3.26538	135.132
3.429	-0.488281	4.79126	134.979
3.43	-0.305176	6.50024	136.169
3.431	-0.274658	4.54712	136.444
3.432	-0.396729	3.54004	136.841
3.433	-0.0305176	5.37109	137.085
3.434	0.427246	7.41577	135.162
3.435	0.701904	6.2561	133.301
3.436	0	4.79126	133.179
3.437	-0.427246	5.24902	134.583
3.438	-0.427246	5.88989	135.468
3.439	-0.427246	5.67627	134.979
3.44	-0.396729	5.09644	134.521
3.441	-0.762939	4.85229	135.498
3.442	-0.396729	4.45557	135.498
3.443	-0.0305176	4.94385	136.871
3.444	-0.274658	8.14819	139.923
3.445	-0.152588	8.69751	141.571
3.446	-1.09863	4.79126	139.13
3.447	-0.732422	3.17383	137.115
3.448	-0.457764	5.70679	137.238
3.449	-0.213623	6.98853	137.756
3.45	-0.610352	4.85229	137.634
3.451	-0.946045	4.08936	138.184
3.452	-0.88501	6.2561	137.085
3.453	-0.213623	7.04956	135.864
3.454	0.0915527	5.27954	133.545
3.455	-0.762939	4.48608	134.613
3.456	-0.854492	5.49316	136.108
3.457	-0.579834	5.79834	136.2
3.458	-0.793457	5.37109	135.834
3.459	-0.671387	4.57764	135.864
3.46	-1.46484	4.05884	136.688
3.461	-0.946045	3.72314	136.505
3.462	-0.610352	4.88281	138.641
3.463	-0.274658	8.30078	140.686
3.464	-0.701904	7.53784	140.839
3.465	-1.31226	4.08936	138.428
3.466	-1.09863	3.8147	137.848
3.467	-0.915527	5.85938	138.702
3.468	-1.00708	5.37109	139.099
3.469	-1.09863	3.32642	139.008
3.47	-1.52588	3.90625	139.923
3.471	-1.0376	6.43921	138.58
3.472	-0.457764	6.31714	137.146
3.473	-0.762939	4.88281	134.979
3.474	-1.0376	4.39453	136.749
3.475	-1.25122	5.43213	137.451
3.476	-1.0376	4.88281	137.451
3.477	-1.25122	4.76074	137.299
3.478	-1.25122	4.45557	138.611
3.479	-1.00708	4.02832	138.794
3.48	-0.305176	3.8147	139.13
3.481	-0.335693	5.64575	141.724
3.482	-0.305176	8.39233	144.806
3.483	-1.31226	6.40869	144.409
3.484	-1.09863	3.20435	142.12
3.485	-1.09863	4.18091	141.235
3.486	-0.488281	6.13403	141.51
3.487	-0.457764	5.40161	141.632
3.488	-0.335693	3.66211	142.151
3.489	-0.732422	4.57764	142.639
3.49	-0.396729	6.46973	141.327
3.491	-0.244141	5.95093	139.069
3.492	-0.457764	4.66919	138.275
3.493	-0.671387	4.48608	139.526
3.494	-0.671387	4.79126	140.045
3.495	-0.0915527	5.58472	140.717
3.496	-0.152588	5.21851	140.381
3.497	-1.00708	3.96729	140.839
3.498	-1.00708	3.17383	141.541
3.499	-0.457764	3.78418	142.548
3.5	-0.396729	6.53076	145.142
3.501	-0.488281	8.23975	147.247
3.502	-0.976563	5.82886	145.355
3.503	-1.06812	3.63159	143.219
3.504	-0.640869	4.91333	142.578
3.505	-0.427246	6.19507	143.372
3.506	-0.88501	4.21143	143.463
3.507	-1.06812	3.50952	144.531
3.508	-0.854492	5.0354	144.44
3.509	-0.793457	6.43921	142.181
3.51	0.0915527	5.95093	140.778
3.511	-0.427246	4.94385	140.137
3.512	-0.88501	5.0354	141.327
3.513	-0.793457	5.00488	141.937
3.514	-0.457764	5.0354	141.815
3.515	-1.2207	4.27246	142.273
3.516	-1.06812	4.36401	142.639
3.517	-0.915527	3.72314	142.822
3.518	-0.549316	4.5166	144.47
3.519	-0.640869	7.65991	147.217
3.52	-0.762939	8.17871	148.499
3.521	-1.31226	5.21851	146.362
3.522	-2.01416	3.479	144.684
3.523	-1.34277	5.24902	144.714
3.524	-0.732422	6.073	145.233
3.525	-0.823975	3.93677	144.958
3.526	-1.09863	4.11987	145.996
3.527	-1.46484	6.13403	144.897
3.528	-0.396729	6.31714	143.799
3.529	-0.213623	5.15747	141.754
3.53	-0.793457	4.48608	142.731
3.531	-1.58691	5.46265	143.677
3.532	-0.671387	5.5542	144.287
3.533	-0.640869	5.49316	144.012
3.534	-0.762939	5.00488	144.318
3.535	-1.19019	4.39453	145.111
3.536	-0.976563	3.63159	144.989
3.537	-0.305176	4.88281	147.644
3.538	-0.518799	8.5144	151.154
3.539	-0.701904	7.78198	151.459
3.54	-0.549316	4.05884	149.078
3.541	-0.701904	4.02832	147.369
3.542	-0.274658	6.28662	147.308
3.543	-0.213623	5.95093	147.98
3.544	-0.305176	3.87573	148.224
3.545	-1.00708	4.27246	149.2
3.546	-0.488281	6.43921	147.98
3.547	0.457764	6.62231	146.088
3.548	0.488281	5.5542	144.562
3.549	0	5.12695	145.935
3.55	-0.518799	5.49316	146.637
3.551	-0.0610352	5.43213	147.675
3.552	-0.671387	5.34058	147.308
3.553	-0.457764	4.57764	148.132
3.554	-0.762939	3.8147	148.407
3.555	-0.0610352	4.11987	148.987
3.556	0.305176	6.50024	151.611
3.557	0.152588	9.12476	154.297
3.558	-0.549316	6.40869	152.344
3.559	-0.946045	3.35693	149.902
3.56	-0.244141	4.24194	149.323
3.561	-0.274658	6.56128	150.482
3.562	-0.0610352	5.15747	150.665
3.563	-0.0305176	3.72314	151.123
3.564	-0.366211	5.49316	151.672
3.565	0.305176	7.35474	149.475
3.566	0.549316	6.43921	147.491
3.567	-0.12207	4.82178	146.942
3.568	-0.366211	5.06592	149.353
3.569	-0.427246	5.5542	149.323
3.57	0.213623	5.5542	149.506
3.571	-0.152588	5.64575	148.773
3.572	-0.213623	5.15747	150.085
3.573	-0.488281	4.24194	149.628
3.574	0	4.36401	151.489
3.575	0	7.32422	154.083
3.576	-0.244141	8.63647	155.945
3.577	-0.823975	5.12695	153.87
3.578	-0.823975	3.57056	151.367
3.579	-0.457764	5.76782	151.184
3.58	0.396729	7.04956	152.008
3.581	-0.12207	4.82178	151.611
3.582	-0.732422	3.90625	152.069
3.583	-0.88501	6.16455	151.825
3.584	-0.152588	7.32422	150.146
3.585	0.366211	5.58472	148.315
3.586	-0.183105	4.76074	148.376
3.587	-0.579834	6.01196	150.574
3.588	-0.671387	6.16455	150.391
3.589	-0.518799	5.5542	150.024
3.59	-0.854492	4.82178	149.75
3.591	-0.640869	4.91333	151.459
3.592	-0.640869	4.60815	151.215
3.593	-0.213623	5.12695	153.015
3.594	-0.335693	8.3313	155.121
3.595	-0.335693	8.36182	156.158
3.596	-0.976563	5.12695	153.198
3.597	-0.793457	4.02832	151.703
3.598	-0.976563	6.2561	152.618
3.599	-0.732422	6.50024	153.87
3.6	-0.732422	4.18091	152.863
3.601	-0.793457	4.57764	153.564
3.602	-0.732422	6.95801	152.802
3.603	-0.335693	7.69043	151.215
3.604	0	5.34058	149.231
3.605	-0.518799	5.09644	150.848
3.606	-1.06812	6.34766	152.1
3.607	-0.732422	6.2561	152.374
3.608	-0.823975	5.21851	151.703
3.609	-0.823975	5.40161	152.283
3.61	-1.00708	5.7373	154.053
3.611	-0.396729	5.0354	153.717
3.612	-0.366211	5.61523	155.365
3.613	-0.518799	8.48389	158.478
3.614	-1.09863	7.90405	158.661
3.615	-0.946045	4.48608	155.945
3.616	-0.610352	4.48608	155.243
3.617	-0.518799	7.26318	155.701
3.618	-0.335693	6.7749	155.609
3.619	-0.396729	4.63867	155.121
3.62	-0.762939	4.94385	156.006
3.621	-0.88501	7.2937	154.724
3.622	-0.305176	7.01904	153.564
3.623	-0.152588	5.12695	151.855
3.624	-0.427246	5.64575	153.412
3.625	-0.488281	6.34766	154.205
3.626	-0.579834	6.31714	154.449
3.627	-0.762939	5.37109	154.022
3.628	-1.09863	5.24902	155.426
3.629	-1.31226	4.57764	156.036
3.63	-0.518799	4.5166	156.616
3.631	-0.396729	6.71387	159.546
3.632	-0.305176	9.52148	162.445
3.633	-1.28174	7.35474	161.835
3.634	-0.88501	4.21143	158.844
3.635	-0.946045	4.88281	158.051
3.636	-0.518799	6.89697	158.417
3.637	-0.793457	5.49316	158.661
3.638	-1.00708	4.15039	159.18
3.639	-1.0376	5.46265	159.119
3.64	-0.0915527	7.44629	157.104
3.641	0.183105	7.04956	154.51
3.642	-0.396729	5.92041	153.839
3.643	-1.19019	5.43213	155.182
3.644	-1.19019	5.37109	156.372
3.645	-0.823975	5.76782	156.677
3.646	-0.915527	5.82886	156.494
3.647	-1.06812	5.06592	157.104
3.648	-0.732422	3.96729	157.288
3.649	-0.152588	4.82178	158.142
3.65	-0.305176	7.93457	161.407
3.651	-0.671387	9.46045	163.33
3.652	-1.61743	6.16455	161.896
3.653	-1.64795	3.96729	160.004
3.654	-1.00708	5.27954	159.058
3.655	-0.274658	6.43921	159.943
3.656	-0.518799	5.61523	159.76
3.657	-0.976563	4.79126	160.797
3.658	-1.28174	5.92041	159.912
3.659	-0.671387	7.17163	158.112
3.66	-0.671387	6.2561	156.006
3.661	-1.0376	5.34058	156.128
3.662	-1.31226	5.18799	157.715
3.663	-0.915527	5.82886	158.203
3.664	-0.793457	6.04248	158.264
3.665	-0.854492	5.88989	158.112
3.666	-1.28174	4.60815	158.691
3.667	-1.06812	4.02832	159.76
3.668	-0.671387	4.91333	161.682
3.669	-0.427246	8.20923	164.459
3.67	-0.610352	9.12476	165.344
3.671	-0.88501	6.16455	162.842
3.672	-1.37329	4.69971	161.041
3.673	-0.610352	6.04248	160.675
3.674	-0.366211	6.40869	161.56
3.675	-0.701904	5.00488	162.292
3.676	-1.0376	4.85229	163.208
3.677	-0.976563	6.37817	162.323
3.678	-0.213623	7.38525	160.492
3.679	-0.183105	6.83594	158.539
3.68	-0.549316	5.98145	159.241
3.681	-1.09863	6.16455	160.37
3.682	-0.762939	6.2561	161.224
3.683	-1.12915	6.01196	160.645
3.684	-1.0376	5.5542	161.285
3.685	-1.40381	4.82178	161.835
3.686	-0.976563	4.94385	162.75
3.687	-0.274658	6.56128	165.039
3.688	-0.274658	9.30786	168.579
3.689	-0.518799	8.20923	168.488
3.69	-1.06812	4.94385	165.985
3.691	-0.732422	4.66919	164.978
3.692	-0.701904	6.71387	165.009
3.693	-0.0305176	6.68335	165.253
3.694	-0.0915527	5.18799	165.863
3.695	-0.457764	5.95093	166.26
3.696	-0.427246	7.59888	164.551
3.697	0.244141	7.2937	162.903
3.698	0.152588	6.53076	161.621
3.699	-0.213623	6.04248	163.391
3.7	-0.457764	6.16455	164.368
3.701	0.0610352	6.5918	165.07
3.702	-0.213623	6.50024	164.673
3.703	-0.0915527	6.13403	165.619
3.704	-0.854492	4.57764	165.802
3.705	-0.213623	4.94385	166.901
3.706	-0.0305176	7.26318	169.281
3.707	0.152588	9.46045	171.143
3.708	-0.579834	7.41577	169.342
3.709	-0.427246	5.12695	167.206
3.71	-0.396729	6.2561	166.748
3.711	0.0305176	7.35474	167.45
3.712	-0.244141	5.92041	167.542
3.713	-0.762939	4.82178	168.243
3.714	-0.762939	6.34766	167.999
3.715	-0.274658	7.65991	166.473
3.716	0.305176	6.95801	164.795
3.717	-0.244141	6.28662	164.307
3.718	-0.427246	6.83594	165.436
3.719	-0.610352	6.7749	165.802
3.72	-0.671387	6.073	165.619
3.721	-0.823975	5.82886	165.558
3.722	-1.00708	5.82886	167.053
3.723	-0.732422	5.21851	167.267
3.724	-0.12207	5.46265	168.182
3.725	0.12207	8.14819	170.715
3.726	-0.396729	9.70459	172.485
3.727	-0.732422	6.46973	170.746
3.728	-0.610352	4.60815	168.427
3.729	-0.640869	6.10352	168.152
3.73	-0.793457	7.53784	168.61
3.731	-0.579834	6.16455	168.365
3.732	-0.640869	4.85229	168.304
3.733	-0.823975	6.98853	167.999
3.734	-0.183105	8.20923	166.595
3.735	0.274658	6.7749	164.825
3.736	-0.427246	5.61523	165.161
3.737	-1.00708	6.19507	166.992
3.738	-0.946045	6.83594	167.145
3.739	-0.335693	6.71387	167.084
3.74	-0.488281	6.43921	167.45
3.741	-0.823975	5.76782	168.152
3.742	-1.00708	5.15747	168.427
3.743	-0.427246	5.82886	170.044
3.744	-0.488281	9.00269	173.157
3.745	-0.549316	9.06372	173.981
3.746	-0.732422	5.7373	171.143
3.747	-1.00708	5.06592	169.586
3.748	-0.518799	7.41577	169.922
3.749	-0.518799	7.59888	170.593
3.75	-0.732422	5.43213	170.319
3.751	-0.915527	5.0354	171.326
3.752	-0.976563	7.35474	169.983
3.753	-0.305176	7.8125	168.549
3.754	0.0305176	6.22559	166.565
3.755	-0.396729	6.31714	168.03
3.756	-0.671387	7.08008	168.854
3.757	-0.366211	6.86646	169.312
3.758	-0.579834	6.04248	168.64
3.759	-0.946045	5.5542	169.556
3.76	-1.31226	5.06592	170.502
3.761	-0.610352	5.06592	170.532
3.762	0.12207	6.50024	173.096
3.763	0.244141	9.49097	175.629
3.764	-0.671387	8.5144	175.293
3.765	-0.793457	5.09644	172.974
3.766	-0.610352	4.82178	172.516
3.767	-0.549316	7.08008	173.492
3.768	-0.305176	6.16455	173.187
3.769	-0.335693	4.60815	173.401
3.77	-0.762939	5.79834	173.279
3.771	-0.671387	8.02612	171.875
3.772	0.183105	7.20215	170.227
3.773	-0.244141	5.76782	168.945
3.774	-0.396729	5.82886	170.776
3.775	-0.946045	6.43921	171.326
3.776	-0.335693	6.01196	171.326
3.777	-0.549316	5.98145	171.326
3.778	-0.823975	5.76782	172.119
3.779	-0.732422	5.12695	172.546
3.78	-0.518799	5.15747	173.523
3.781	-0.640869	7.2937	176.453
3.782	-0.305176	9.39941	178.619
3.783	-0.915527	7.23267	178.162
3.784	-0.762939	4.69971	175.14
3.785	-0.244141	6.22559	174.408
3.786	0.12207	7.59888	174.713
3.787	-0.0305176	6.04248	174.835
3.788	-0.823975	4.79126	174.957
3.789	-0.671387	6.28662	175.476
3.79	-0.396729	7.75146	173.462
3.791	-0.183105	6.7749	171.57
3.792	-0.12207	6.37817	170.837
3.793	-0.579834	6.50024	172.516
3.794	-0.549316	6.53076	172.943
3.795	-0.274658	6.56128	173.126
3.796	-1.19019	6.34766	173.309
3.797	-0.915527	5.43213	174.225
3.798	-1.06812	4.18091	174.53
3.799	-0.183105	5.24902	175.995
3.8	-0.0915527	8.97217	178.955
3.801	-0.274658	9.94873	180.786
3.802	-0.946045	7.04956	178.772
3.803	-1.19019	4.94385	177.094
3.804	-1.00708	6.34766	176.3
3.805	-0.640869	7.04956	176.971
3.806	-0.732422	5.79834	176.636
3.807	-0.915527	5.12695	178.04
3.808	-1.2207	6.98853	176.819
3.809	-0.244141	8.17871	175.232
3.81	0.0610352	7.69043	173.004
3.811	-0.793457	6.56128	173.492
3.812	-1.19019	6.34766	174.561
3.813	-1.00708	6.62231	175.537
3.814	-0.640869	6.68335	175.842
3.815	-0.854492	6.37817	175.873
3.816	-1.0376	5.79834	176.971
3.817	-0.823975	5.06592	177.094
3.818	-0.701904	6.04248	178.864
3.819	-0.518799	9.18579	182.19
3.82	-0.427246	9.39941	183.258
3.821	-1.0376	6.10352	180.603
3.822	-1.31226	5.09644	179.352
3.823	-0.640869	6.92749	178.955
3.824	-0.12207	7.20215	179.474
3.825	-0.335693	5.61523	179.443
3.826	-0.732422	5.70679	180.481
3.827	-1.25122	7.32422	178.925
3.828	-0.579834	7.93457	177.277
3.829	-0.213623	6.62231	175.568
3.83	-0.854492	6.50024	176.666
3.831	-0.671387	6.92749	177.826
3.832	-0.701904	7.26318	178.192
3.833	-0.671387	6.56128	178.406
3.834	-1.12915	6.34766	178.711
3.835	-1.46484	5.15747	180.115
3.836	-1.09863	5.31006	180.664
3.837	-0.457764	6.89697	182.922
3.838	-0.0305176	9.91821	186.371
3.839	-0.396729	9.33838	185.883
3.84	-0.671387	6.04248	183.105
3.841	-0.854492	5.46265	181.641
3.842	-0.823975	7.2937	181.702
3.843	-0.488281	6.83594	182.831
3.844	-1.25122	5.27954	183.075
3.845	-0.915527	5.82886	183.624
3.846	-0.732422	8.08716	181.671
3.847	0.12207	8.57544	180.237
3.848	-0.183105	7.2937	178.345
3.849	-0.549316	6.86646	179.657
3.85	-0.88501	6.86646	181.091
3.851	-0.823975	7.1106	181.732
3.852	-0.88501	6.74438	181.488
3.853	-1.06812	6.04248	182.312
3.854	-0.457764	5.58472	182.922
3.855	0.305176	5.85938	183.624
3.856	0.183105	8.11768	185.699
3.857	-0.0305176	10.1929	187.714
3.858	-1.12915	8.05664	185.974
3.859	-0.854492	5.37109	183.685
3.86	-0.762939	6.43921	183.807
3.861	-0.0915527	8.11768	184.143
3.862	-0.366211	6.56128	184.296
3.863	-0.701904	5.64575	184.387
3.864	-1.00708	7.47681	184.357
3.865	-1.06812	8.88062	182.648
3.866	-0.488281	7.35474	181.061
3.867	-1.0376	6.40869	180.939
3.868	-0.946045	7.23267	182.953
3.869	-0.762939	7.72095	183.044
3.87	-0.457764	7.23267	182.617
3.871	-0.823975	7.23267	182.343
3.872	-0.823975	6.53076	184.448
3.873	-0.88501	5.85938	184.357
3.874	-0.579834	5.98145	185.364
3.875	-0.183105	8.91113	188.751
3.876	-0.335693	10.1318	189.453
3.877	-1.06812	6.80542	186.401
3.878	-0.549316	5.85938	184.265
3.879	-0.732422	8.36182	185.059
3.88	-0.762939	8.30078	185.364
3.881	-0.701904	5.43213	185.486
3.882	-1.12915	5.64575	186.127
3.883	-0.610352	8.36182	185.364
3.884	-0.457764	8.60596	183.441
3.885	0.427246	6.92749	181.58
3.886	-0.701904	6.98853	182.739
3.887	-1.06812	7.8125	184.296
3.888	-0.701904	7.44629	184.082
3.889	-0.732422	6.74438	183.929
3.89	-1.06812	6.71387	184.814
3.891	-1.0376	6.50024	185.486
3.892	-0.12207	6.10352	185.608
3.893	0.213623	7.26318	187.592
3.894	-0.274658	10.437	190.155
3.895	-0.488281	8.81958	189.636
3.896	-0.793457	5.70679	186.829
3.897	-0.946045	6.46973	186.768
3.898	-0.518799	8.27026	187.225
3.899	-0.671387	7.14111	187.714
3.9	-0.244141	5.82886	186.798
3.901	-0.732422	7.17163	187.836
3.902	-0.579834	8.91113	186.127
3.903	-0.335693	7.65991	184.814
3.904	-0.579834	6.5918	183.807
3.905	-0.518799	7.50732	185.791
3.906	-0.335693	7.75146	186.279
3.907	-0.305176	6.95801	185.944
3.908	-0.549316	7.01904	186.035
3.909	-0.427246	7.32422	187.347
3.91	-0.396729	6.04248	187.134
3.911	-0.152588	5.92041	187.836
3.912	-0.305176	7.8125	190.186
3.913	-0.0305176	10.3455	193.146
3.914	-0.152588	7.84302	191.101
3.915	-0.244141	5.21851	188.995
3.916	-0.366211	6.86646	188.263
3.917	-0.366211	8.69751	189.117
3.918	-0.274658	6.56128	188.721
3.919	-0.396729	5.09644	188.69
3.92	-1.12915	6.98853	189.606
3.921	-0.305176	9.00269	187.958
3.922	0.0915527	7.38525	185.883
3.923	-0.0305176	6.5918	185.486
3.924	0.12207	7.44629	187.5
3.925	-0.610352	7.56836	187.714
3.926	-0.274658	6.86646	187.378
3.927	-0.640869	6.50024	187.653
3.928	-1.00708	6.50024	189.362
3.929	-0.427246	5.58472	188.843
3.93	-0.0915527	5.85938	189.972
3.931	-0.183105	8.81958	192.261
3.932	-0.0610352	11.1389	195.251
3.933	-1.09863	7.84302	193.39
3.934	-0.579834	5.09644	191.071
3.935	-0.640869	6.62231	190.46
3.936	-0.610352	8.11768	191.193
3.937	-0.671387	6.46973	191.01
3.938	-0.671387	5.82886	191.589
3.939	-0.976563	7.62939	191.559
3.94	-0.0915527	8.97217	189.148
3.941	-0.0305176	8.11768	186.951
3.942	-0.579834	6.89697	187.317
3.943	-1.06812	6.74438	188.965
3.944	-0.946045	6.95801	189.545
3.945	-0.427246	7.08008	189.941
3.946	-0.946045	7.23267	189.941
3.947	-0.579834	6.5918	191.254
3.948	-0.762939	5.40161	191.04
3.949	0.0305176	6.19507	192.474
3.95	-0.366211	9.3689	194.855
3.951	-0.762939	10.2539	196.32
3.952	-1.40381	7.44629	193.878
3.953	-1.0376	5.82886	192.566
3.954	-0.823975	7.47681	192.139
3.955	-0.549316	7.84302	192.841
3.956	-0.701904	6.46973	192.261
3.957	-1.2207	5.82886	193.756
3.958	-1.25122	7.69043	192.932
3.959	-0.640869	8.3313	190.979
3.96	-0.335693	7.41577	189.362
3.961	-0.732422	7.23267	189.758
3.962	-0.823975	7.44629	191.315
3.963	-0.396729	7.41577	191.406
3.964	-0.823975	7.08008	191.467
3.965	-0.88501	6.68335	192.505
3.966	-1.12915	6.073	193.481
3.967	-0.732422	5.37109	194
3.968	-0.274658	6.80542	195.77
3.969	0.0915527	10.0098	199.402
3.97	-0.396729	10.437	199.402
3.971	-0.946045	7.01904	196.686
3.972	-0.854492	5.79834	195.465
3.973	-1.09863	7.59888	195.343
3.974	-0.640869	7.44629	195.831
3.975	-0.762939	5.61523	195.862
3.976	-1.09863	6.34766	196.716
3.977	-0.671387	8.72803	195.404
3.978	-0.0610352	8.94165	193.329
3.979	-0.0305176	7.32422	191.772
3.98	-0.793457	6.92749	193.085
3.981	-0.915527	7.32422	194.305
3.982	-0.915527	7.08008	194.733
3.983	-0.732422	6.46973	194.977
3.984	-0.762939	6.74438	195.74
3.985	-0.762939	6.10352	196.35
3.986	-0.244141	5.85938	196.503
3.987	-0.0610352	7.62939	199.31
3.988	0	10.437	201.813
3.989	-0.762939	8.69751	201.141
3.99	-0.762939	5.76782	198.303
3.991	-0.518799	6.74438	197.479
3.992	-0.488281	8.48389	197.601
3.993	-0.183105	7.2937	197.906
3.994	-0.701904	6.13403	198.151
3.995	-0.793457	6.89697	198.944
3.996	-0.701904	8.60596	197.021
3.997	-0.396729	8.08716	195.648
3.998	-0.396729	7.35474	194.855
3.999	-0.610352	7.8125	196.564
4	-0.549316	7.78198	197.021
4.001	-0.396729	7.78198	197.144
4.002	-0.88501	7.47681	197.388
4.003	-0.854492	6.65283	198.364
4.004	-1.06812	5.70679	198.944
4.005	-0.183105	6.10352	199.89
4.006	0	9.06372	202.82
4.007	-0.0915527	10.5896	204.071
4.008	-0.793457	7.87354	201.782
4.009	-0.732422	6.37817	199.432
4.01	-0.640869	7.65991	199.097
4.011	-0.793457	8.5144	199.799
4.012	-0.823975	6.53076	199.829
4.013	-1.00708	6.31714	200.653
4.014	-0.823975	8.23975	200.165
4.015	-0.396729	9.52148	198.12
4.016	-0.213623	8.3313	196.564
4.017	-0.549316	7.50732	196.93
4.018	-0.671387	7.78198	199.097
4.019	-0.488281	8.11768	199.158
4.02	-0.823975	7.35474	198.944
4.021	-1.0376	7.53784	199.341
4.022	-0.854492	7.14111	200.836
4.023	-0.823975	6.62231	200.653
4.024	-0.183105	7.56836	201.691
4.025	-0.518799	10.1624	204.681
4.026	-0.518799	10.9253	206.39
4.027	-1.09863	7.17163	203.339
4.028	-0.671387	6.2561	201.935
4.029	-0.671387	8.20923	202.057
4.03	-0.274658	9.24683	202.728
4.031	-0.793457	7.20215	202.087
4.032	-0.854492	6.95801	202.484
4.033	-1.06812	8.88062	201.904
4.034	-0.366211	9.61304	200.623
4.035	-0.213623	8.02612	198.608
4.036	-0.457764	7.59888	199.677
4.037	-0.976563	8.5144	201.416
4.038	-0.335693	8.27026	201.202
4.039	-0.579834	7.78198	201.019
4.04	-0.671387	7.72095	201.874
4.041	-1.31226	6.86646	202.942
4.042	-0.640869	6.13403	203.247
4.043	-0.640869	7.23267	204.681
4.044	-0.823975	10.7117	207.947
4.045	-0.213623	10.5286	207.855
4.046	-0.88501	7.14111	204.59
4.047	-0.610352	6.74438	203.613
4.048	-1.00708	8.97217	203.888
4.049	-0.946045	8.42285	204.407
4.05	-1.12915	6.28662	204.285
4.051	-1.43433	7.01904	205.383
4.052	-0.915527	9.42993	203.979
4.053	-0.366211	9.30786	201.935
4.054	-0.335693	7.78198	200.653
4.055	-0.823975	8.05664	202.271
4.056	-1.2207	8.45337	203.461
4.057	-0.549316	7.72095	203.491
4.058	-0.946045	7.47681	203.369
4.059	-1.0376	7.50732	204.437
4.06	-0.701904	6.7749	204.865
4.061	-0.335693	6.65283	204.956
4.062	-0.0305176	8.45337	206.757
4.063	-0.488281	11.4746	209.229
4.064	-0.396729	9.46045	208.679
4.065	-0.915527	6.68335	206.177
4.066	-0.610352	7.1106	206.146
4.067	-0.518799	8.88062	206.146
4.068	-0.396729	8.20923	206.635
4.069	-0.701904	6.62231	206.207
4.07	-0.610352	7.65991	207.031
4.071	-0.793457	9.30786	205.17
4.072	-0.488281	8.48389	203.918
4.073	-0.183105	7.56836	203.033
4.074	-0.457764	7.8125	204.651
4.075	-0.640869	8.11768	205.353
4.076	-0.213623	7.99561	205.231
4.077	-0.579834	7.90405	205.261
4.078	-0.701904	7.72095	206.329
4.079	-0.762939	6.50024	206.909
4.08	-0.640869	6.19507	207.428
4.081	-0.366211	8.63647	210.297
4.082	-0.427246	11.1389	212.494
4.083	-0.976563	9.30786	210.754
4.084	-0.610352	6.80542	208.405
4.085	-0.549316	7.84302	207.642
4.086	-0.396729	8.88062	207.855
4.087	-0.793457	7.41577	208.13
4.088	-1.37329	6.31714	208.313
4.089	-1.25122	7.78198	209.198
4.09	-0.671387	9.21631	207.153
4.091	0.0915527	8.30078	205.444
4.092	-0.396729	7.84302	204.681
4.093	-0.793457	8.17871	206.36
4.094	-0.915527	8.27026	206.604
4.095	-0.457764	7.53784	206.97
4.096	-0.732422	7.35474	207.245
4.097	-0.610352	6.83594	208.16
4.098	-0.701904	6.01196	208.282
4.099	-0.0305176	6.62231	209.229
4.1	-0.152588	10.0098	212.006
4.101	-0.12207	10.8643	213.593
4.102	-1.19019	8.20923	211.304
4.103	-1.0376	6.28662	209.686
4.104	-0.915527	7.78198	209.534
4.105	-0.579834	8.48389	210.022
4.106	-0.213623	7.17163	210.022
4.107	-0.671387	7.04956	210.999
4.108	-1.00708	8.48389	210.052
4.109	-1.00708	9.0332	208.282
4.11	-0.518799	8.23975	206.94
4.111	-0.823975	7.87354	207.275
4.112	-1.09863	7.84302	208.618
4.113	-0.793457	7.78198	208.74
4.114	-0.610352	8.05664	209.137
4.115	-0.457764	7.78198	209.534
4.116	-1.00708	7.01904	210.571
4.117	-0.762939	6.28662	210.846
4.118	-0.427246	7.38525	213.348
4.119	-0.12207	10.6201	216.217
4.12	-0.701904	9.94873	215.82
4.121	-0.579834	7.23267	213.409
4.122	-0.610352	7.59888	212.067
4.123	-0.549316	8.91113	211.914
4.124	-0.488281	8.23975	212.463
4.125	-0.579834	6.43921	212.555
4.126	-1.46484	7.35474	213.623
4.127	-1.2207	8.97217	212.128
4.128	-0.305176	8.69751	210.724
4.129	-0.427246	8.30078	209.473
4.13	-0.488281	8.23975	211.121
4.131	-0.640869	8.36182	211.517
4.132	-0.396729	8.27026	211.761
4.133	-0.915527	7.90405	211.578
4.134	-0.793457	7.23267	212.311
4.135	-1.09863	6.50024	213.409
4.136	-0.366211	6.71387	213.898
4.137	-0.305176	8.78906	216.827
4.138	-0.12207	11.6882	219.421
4.139	-0.823975	9.73511	217.987
4.14	-0.701904	6.65283	215.302
4.141	-1.09863	7.69043	214.752
4.142	-0.793457	8.88062	215.302
4.143	-0.671387	7.87354	215.363
4.144	-0.946045	6.74438	215.698
4.145	-0.854492	8.60596	215.576
4.146	-0.732422	9.94873	213.837
4.147	-0.366211	8.88062	212.494
4.148	-0.732422	7.90405	211.975
4.149	-0.854492	8.14819	214.172
4.15	-0.640869	8.17871	214.691
4.151	-0.701904	8.08716	214.63
4.152	-1.12915	8.14819	214.63
4.153	-0.946045	7.84302	215.79
4.154	-0.976563	7.01904	215.851
4.155	-0.457764	7.41577	216.797
4.156	-0.457764	9.49097	219.086
4.157	-0.762939	11.1694	219.94
4.158	-1.25122	8.45337	217.957
4.159	-0.762939	6.80542	216.187
4.16	-0.671387	8.60596	216.248
4.161	-0.579834	9.67407	217.163
4.162	-0.793457	7.62939	216.797
4.163	-1.43433	7.04956	217.285
4.164	-1.0376	8.81958	217.194
4.165	-0.640869	9.49097	215.79
4.166	-0.396729	8.45337	214.264
4.167	-0.518799	8.23975	214.752
4.168	-0.579834	9.0332	215.942
4.169	-0.610352	8.69751	215.759
4.17	-0.640869	8.11768	215.546
4.171	-1.09863	8.11768	216.064
4.172	-1.86157	7.72095	217.499
4.173	-1.09863	6.92749	217.59
4.174	-0.579834	7.72095	219.177
4.175	-0.244141	10.7117	222.168
4.176	-0.518799	11.2915	222.26
4.177	-0.88501	7.69043	219.36
4.178	-1.00708	6.98853	217.407
4.179	-0.88501	9.39941	218.414
4.18	-0.732422	8.97217	218.414
4.181	-1.28174	6.92749	218.018
4.182	-1.06812	7.41577	219.025
4.183	-0.762939	10.1624	218.079
4.184	0.0305176	9.91821	216.705
4.185	0.305176	8.30078	214.935
4.186	-0.396729	8.11768	216.675
4.187	-0.732422	8.57544	217.896
4.188	-0.427246	8.45337	218.079
4.189	-0.701904	7.87354	217.896
4.19	-0.762939	8.05664	218.872
4.191	-0.579834	7.59888	219.177
4.192	-0.213623	7.53784	218.781
4.193	-0.244141	8.57544	220.673
4.194	-0.396729	10.9253	222.839
4.195	-0.671387	9.39941	222.046
4.196	-0.579834	6.7749	219.696
4.197	-0.518799	7.65991	219.879
4.198	-0.732422	9.52148	220.154
4.199	-0.274658	8.42285	220.398
4.2	-0.640869	7.01904	219.727
4.201	-0.823975	7.96509	220.642
4.202	-0.976563	9.64355	218.994
4.203	-0.244141	8.75854	218.079
4.204	-0.457764	7.8125	217.285
4.205	-0.152588	8.45337	219.452
4.206	-0.396729	8.91113	219.482
4.207	-0.152588	8.60596	219.055
4.208	-0.610352	8.14819	219.025
4.209	-0.88501	7.93457	220.764
4.21	-1.00708	7.26318	220.886
4.211	-0.335693	7.01904	221.344
4.212	-0.396729	9.06372	223.267
4.213	-0.12207	11.2915	225.952
4.214	-0.88501	9.64355	223.755
4.215	-0.396729	7.26318	221.558
4.216	-0.610352	8.45337	221.619
4.217	-0.701904	9.49097	222.168
4.218	-0.88501	7.84302	221.863
4.219	-0.976563	6.83594	222.168
4.22	-0.88501	8.69751	222.534
4.221	-0.396729	10.2844	221.313
4.222	0.244141	9.15527	219.482
4.223	-0.549316	8.42285	219.238
4.224	-0.518799	9.0332	221.039
4.225	-0.396729	8.75854	221.1
4.226	-0.457764	8.39233	221.344
4.227	-0.671387	8.3313	221.649
4.228	-0.518799	8.11768	223.206
4.229	-0.366211	7.56836	222.809
4.23	0.396729	7.87354	223.633
4.231	-0.152588	10.6201	226.624
4.232	-0.549316	12.146	228.973
4.233	-1.34277	9.09424	226.868
4.234	-1.00708	7.01904	224.64
4.235	-0.732422	8.91113	224.426
4.236	-0.518799	9.94873	224.548
4.237	-0.549316	8.20923	224.609
4.238	-1.28174	7.75146	224.945
4.239	-1.25122	9.49097	224.854
4.24	-0.488281	10.437	222.778
4.241	-0.366211	9.12476	221.161
4.242	-0.549316	8.63647	221.741
4.243	-0.793457	9.21631	222.961
4.244	-0.518799	8.91113	223.48
4.245	-0.488281	8.88062	223.633
4.246	-0.732422	8.81958	224.152
4.247	-1.28174	7.8125	225.067
4.248	-0.915527	6.92749	225.098
4.249	-0.274658	7.99561	226.563
4.25	-0.610352	11.2915	229.553
4.251	-0.274658	11.8713	230.53
4.252	-1.00708	9.12476	227.936
4.253	-0.610352	7.65991	226.41
4.254	-0.823975	9.24683	226.379
4.255	-0.915527	9.33838	227.234
4.256	-0.88501	7.50732	227.234
4.257	-1.52588	7.69043	228.18
4.258	-1.06812	9.67407	227.142
4.259	-0.244141	10.1929	225.525
4.26	-0.0305176	9.42993	223.389
4.261	-0.549316	9.09424	224.182
4.262	-0.732422	9.00269	225.525
4.263	-0.579834	8.72803	225.769
4.264	-0.823975	8.45337	225.952
4.265	-1.06812	8.11768	226.746
4.266	-1.34277	7.56836	227.814
4.267	-0.579834	7.14111	227.966
4.268	-0.152588	8.54492	229.584
4.269	-0.396729	12.0239	232.574
4.27	-0.640869	11.5051	232.178
4.271	-1.28174	8.08716	229.492
4.272	-0.976563	7.53784	228.729
4.273	-1.19019	9.30786	229.156
4.274	-0.427246	8.91113	229.553
4.275	-0.88501	7.50732	229.523
4.276	-0.946045	8.27026	230.56
4.277	-0.671387	10.0403	229.187
4.278	-0.305176	9.76563	227.631
4.279	-0.213623	8.57544	226.318
4.28	-0.701904	8.81958	227.753
4.281	-0.610352	9.15527	228.546
4.282	-0.366211	8.97217	228.058
4.283	-0.0305176	8.69751	228.455
4.284	-0.671387	8.42285	229.279
4.285	-1.00708	7.78198	229.736
4.286	-0.549316	6.92749	230.591
4.287	-0.549316	9.21631	233.368
4.288	-0.335693	11.9934	235.565
4.289	-0.762939	10.3149	234.222
4.29	-0.610352	7.84302	231.018
4.291	-0.946045	8.30078	230.865
4.292	-0.854492	10.1318	231.232
4.293	-0.88501	8.45337	231.445
4.294	-1.46484	6.98853	231.689
4.295	-1.28174	8.72803	232.422
4.296	-1.40381	10.0403	230.469
4.297	-0.0915527	9.52148	228.882
4.298	-0.518799	8.69751	228.18
4.299	-0.823975	8.75854	229.858
4.3	-0.762939	9.09424	229.553
4.301	-0.518799	8.14819	230.469
4.302	-1.52588	8.17871	230.347
4.303	-1.19019	7.8125	231.628
4.304	-0.946045	7.01904	231.873
4.305	-0.366211	7.26318	232.147
4.306	-0.366211	9.76563	234.985
4.307	-0.610352	11.8713	236.176
4.308	-1.31226	8.81958	233.429
4.309	-1.46484	6.80542	231.628
4.31	-1.06812	8.5144	231.873
4.311	-1.00708	9.39941	232.727
4.312	-0.976563	7.53784	232.483
4.313	-0.823975	7.44629	233.063
4.314	-1.34277	9.49097	232.422
4.315	-0.732422	9.8877	231.14
4.316	-0.579834	8.36182	229.431
4.317	-0.762939	7.96509	230.164
4.318	-0.976563	8.72803	231.628
4.319	-0.610352	8.57544	231.628
4.32	-0.640869	8.5144	231.323
4.321	-1.12915	8.60596	232.056
4.322	-1.28174	7.87354	233.215
4.323	-1.19019	6.92749	233.459
4.324	-0.915527	7.75146	234.528
4.325	-0.915527	10.7422	237.701
4.326	-1.28174	11.261	237.946
4.327	-1.12915	7.96509	235.413
4.328	-1.12915	7.75146	233.978
4.329	-0.823975	9.70459	234.619
4.33	-0.823975	9.27734	234.894
4.331	-0.915527	7.47681	234.528
4.332	-1.46484	7.84302	235.87
4.333	-1.46484	9.61304	234.833
4.334	-0.610352	9.61304	233.643
4.335	-0.518799	8.69751	232.33
4.336	-0.518799	9.06372	233.551
4.337	-0.671387	9.46045	234.619
4.338	-0.152588	9.0332	234.283
4.339	-0.915527	8.75854	234.283
4.34	-1.09863	8.54492	235.382
4.341	-1.12915	7.75146	236.389
4.342	-0.823975	7.35474	236.633
4.343	-0.366211	9.18579	237.946
4.344	-0.793457	11.8103	240.448
4.345	-0.671387	11.1084	239.685
4.346	-1.09863	8.23975	237.183
4.347	-0.976563	8.11768	236.755
4.348	-1.00708	9.97925	237.427
4.349	-0.976563	9.00269	238.037
4.35	-0.823975	7.59888	237.701
4.351	-0.976563	8.94165	238.312
4.352	-1.2207	10.8948	237.061
4.353	-0.488281	10.2234	235.596
4.354	-0.610352	8.72803	234.985
4.355	-0.854492	8.97217	236.511
4.356	-1.19019	9.3689	237.03
4.357	-0.610352	9.15527	236.847
4.358	-0.518799	8.91113	236.816
4.359	-0.762939	8.97217	238.556
4.36	-1.09863	8.39233	238.831
4.361	-0.701904	8.05664	238.77
4.362	-0.640869	9.76563	240.509
4.363	-0.946045	12.2986	242.95
4.364	-1.06812	10.7422	241.943
4.365	-1.31226	8.08716	239.136
4.366	-1.09863	9.24683	239.227
4.367	-0.762939	10.7727	239.594
4.368	-1.00708	9.33838	239.594
4.369	-1.49536	7.93457	239.99
4.37	-1.5564	9.27734	240.662
4.371	-1.2207	10.6812	239.166
4.372	-0.549316	9.70459	237.61
4.373	-0.366211	9.3689	237.183
4.374	-0.518799	9.97925	238.647
4.375	-0.366211	10.1013	238.77
4.376	-0.457764	9.552	238.586
4.377	-1.06812	9.33838	239.288
4.378	-1.09863	9.00269	240.57
4.379	-1.34277	7.84302	240.448
4.38	-0.701904	8.27026	241.058
4.381	-0.579834	10.7727	243.652
4.382	-0.610352	12.6343	245.605
4.383	-1.28174	10.8337	243.774
4.384	-1.00708	8.5144	241.76
4.385	-0.854492	9.27734	241.547
4.386	-0.976563	10.0403	242.218
4.387	-0.915527	8.81958	241.821
4.388	-0.976563	8.23975	242.889
4.389	-0.793457	9.91821	242.889
4.39	-0.305176	11.0474	240.906
4.391	-0.213623	10.1929	239.227
4.392	-0.244141	9.61304	239.044
4.393	-0.976563	9.49097	240.845
4.394	-0.762939	9.58252	241.211
4.395	-0.396729	9.33838	241.302
4.396	-0.854492	9.21631	241.974
4.397	-0.640869	8.94165	242.737
4.398	-0.640869	8.36182	243.042
4.399	-0.396729	8.91113	243.713
4.4	-0.396729	11.5662	247.101
4.401	-0.793457	12.7563	248.322
4.402	-1.09863	9.79614	245.728
4.403	-0.915527	8.20923	243.866
4.404	-0.671387	9.82666	244.049
4.405	-0.488281	10.3149	244.293
4.406	-0.396729	8.42285	244.629
4.407	-1.34277	8.5144	245.026
4.408	-0.88501	10.1013	244.843
4.409	-0.946045	10.498	242.95
4.41	-0.244141	9.61304	241.425
4.411	-0.396729	9.21631	241.882
4.412	-0.518799	9.85718	243.408
4.413	-0.335693	9.49097	243.469
4.414	-1.0376	9.33838	243.073
4.415	-1.06812	8.97217	244.141
4.416	-1.31226	8.11768	245.3
4.417	-1.0376	7.41577	245.575
4.418	-0.579834	8.91113	247.375
4.419	-0.488281	12.1765	250.58
4.42	-0.427246	12.146	250.488
4.421	-1.0376	8.88062	246.613
4.422	-0.762939	8.48389	246.216
4.423	-1.37329	10.2234	246.246
4.424	-1.0376	9.39941	246.796
4.425	-1.25122	7.78198	247.223
4.426	-1.00708	9.00269	247.65
4.427	-1.0376	10.7727	246.613
4.428	-0.579834	10.6506	244.507
4.429	-0.213623	9.552	243.347
4.43	-0.946045	9.49097	244.659
4.431	-0.793457	9.46045	245.636
4.432	-0.823975	9.0332	245.331
4.433	-0.976563	9.0332	245.85
4.434	-1.06812	8.69751	247.07
4.435	-1.31226	8.20923	247.284
4.436	-0.732422	8.05664	247.437
4.437	-0.610352	10.2539	251.007
4.438	-0.946045	13.1531	253.265
4.439	-1.92261	10.7727	252.197
4.44	-1.58691	7.59888	248.688
4.441	-1.52588	8.3313	247.742
4.442	-1.52588	10.3455	248.505
4.443	-1.06812	9.552	249.115
4.444	-1.31226	8.3313	249.695
4.445	-1.70898	9.39941	249.695
4.446	-0.976563	10.6812	247.681
4.447	-0.946045	10.1929	245.88
4.448	-1.19019	9.3689	245.544
4.449	-1.12915	9.27734	247.62
4.45	-0.915527	9.52148	248.352
4.451	-0.671387	9.76563	248.322
4.452	-0.854492	9.33838	247.803
4.453	-1.49536	8.5144	249.329
4.454	-1.12915	7.56836	249.725
4.455	-0.823975	7.99561	250.244
4.456	-0.88501	10.7727	252.502
4.457	-0.946045	12.3596	253.387
4.458	-1.70898	9.73511	251.221
4.459	-1.2207	8.08716	249.146
4.46	-1.37329	9.64355	249.451
4.461	-1.2207	10.2234	250.366
4.462	-1.46484	8.30078	250.793
4.463	-1.95313	7.93457	250.916
4.464	-1.52588	9.79614	250.977
4.465	-1.19019	10.5286	248.932
4.466	-0.518799	9.76563	247.62
4.467	-0.946045	9.33838	248.169
4.468	-0.732422	10.0098	249.878
4.469	-1.00708	9.42993	249.268
4.47	-1.09863	8.88062	249.084
4.471	-1.52588	9.06372	250.122
4.472	-1.64795	8.94165	251.617
4.473	-1.0376	8.05664	251.404
4.474	-0.671387	8.75854	252.136
4.475	-0.976563	11.322	253.906
4.476	-0.946045	11.4441	254.12
4.477	-1.40381	9.12476	251.495
4.478	-1.52588	8.54492	250.885
4.479	-1.46484	10.0708	251.709
4.48	-0.518799	9.82666	251.77
4.481	-0.854492	8.23975	251.129
4.482	-1.37329	9.09424	252.045
4.483	-1.49536	10.6201	251.495
4.484	-1.06812	9.79614	250.397
4.485	-0.701904	9.12476	249.664
4.486	-0.823975	9.552	250.793
4.487	-0.579834	10.0403	251.129
4.488	-0.244141	9.24683	250.641
4.489	-0.640869	9.42993	250.61
4.49	-1.0376	10.0098	251.77
4.491	-1.09863	8.27026	252.594
4.492	-1.00708	8.02612	252.35
4.493	-1.19019	9.91821	255.737
4.494	-0.457764	12.085	257.751
4.495	-0.854492	9.94873	255.768
4.496	-0.457764	8.27026	253.601
4.497	-0.457764	9.94873	253.571
4.498	-1.2207	10.9558	253.54
4.499	-1.09863	8.88062	253.387
4.5	-1.12915	7.99561	253.571
4.501	-1.67847	9.85718	254.456
4.502	-1.09863	10.8337	252.716
4.503	-0.213623	9.30786	251.404
4.504	-0.610352	9.82666	251.404
4.505	-0.579834	10.3455	253.235
4.506	-0.671387	9.67407	252.441
4.507	-0.610352	9.06372	252.38
4.508	-1.28174	9.61304	253.326
4.509	-1.28174	9.24683	254.242
4.51	-0.610352	7.72095	253.906
4.511	-0.305176	8.88062	254.517
4.512	-0.732422	11.2915	257.446
4.513	-0.88501	13.1531	259.552
4.514	-1.37329	10.3455	257.324
4.515	-1.06812	7.96509	255.981
4.516	-1.25122	9.73511	256.226
4.517	-1.06812	10.4065	256.439
4.518	-1.2207	8.60596	256.195
4.519	-1.09863	8.69751	256.531
4.52	-1.31226	10.7117	256.592
4.521	-1.25122	11.2915	254.364
4.522	-0.518799	9.82666	253.052
4.523	-1.28174	9.52148	253.296
4.524	-1.00708	10.1929	255.188
4.525	-0.732422	9.76563	254.944
4.526	-0.793457	9.552	255.127
4.527	-1.09863	10.0098	256.226
4.528	-1.12915	9.33838	257.141
4.529	-1.0376	8.02612	256.775
4.53	-0.427246	8.91113	257.69
4.531	-0.946045	11.9019	261.078
4.532	-1.12915	12.9395	262.177
4.533	-1.67847	9.61304	259.369
4.534	-1.12915	8.97217	257.721
4.535	-0.946045	10.3149	257.874
4.536	-1.00708	10.6506	258.423
4.537	-0.762939	8.45337	258.82
4.538	-1.86157	8.88062	259.491
4.539	-1.09863	10.6201	259.155
4.54	-1.00708	10.9253	256.958
4.541	-0.213623	10.2234	255.463
4.542	-1.12915	10.0403	255.859
4.543	-0.762939	10.6812	257.477
4.544	-1.31226	10.2539	256.897
4.545	-0.88501	9.94873	257.263
4.546	-1.61743	10.0098	258.118
4.547	-1.46484	8.69751	259.705
4.548	-1.0376	8.3313	259.369
4.549	-0.488281	9.39941	261.169
4.55	-0.457764	13.3362	263.763
4.551	-1.09863	13.0615	263.977
4.552	-1.09863	9.94873	261.017
4.553	-1.46484	9.33838	260.437
4.554	-1.43433	10.7727	261.017
4.555	-1.09863	10.3149	261.292
4.556	-0.762939	9.0332	261.475
4.557	-0.915527	9.52148	262.787
4.558	-1.00708	11.2	261.322
4.559	-0.640869	11.4441	259.674
4.56	-0.518799	10.437	258.484
4.561	-0.823975	10.1929	259.155
4.562	-1.43433	9.94873	260.468
4.563	-0.732422	10.1318	260.071
4.564	-1.28174	10.2234	260.223
4.565	-1.2207	10.2234	261.475
4.566	-1.28174	9.552	261.993
4.567	-1.28174	8.91113	262.238
4.568	-1.0376	10.4675	264.465
4.569	-1.19019	13.092	267.761
4.57	-1.31226	12.1155	266.754
4.571	-1.34277	9.21631	263.977
4.572	-1.52588	9.76563	263.123
4.573	-1.2207	11.5356	263.489
4.574	-0.946045	10.3455	263.824
4.575	-1.09863	8.69751	263.733
4.576	-1.67847	9.94873	264.648
4.577	-1.52588	11.5051	263.153
4.578	-0.701904	10.6506	261.475
4.579	-0.915527	9.76563	260.406
4.58	-0.610352	10.2844	262.238
4.581	-1.19019	10.8337	262.451
4.582	-0.823975	10.3149	262.024
4.583	-1.61743	9.67407	262.543
4.584	-1.64795	9.64355	263.916
4.585	-1.49536	8.72803	264.16
4.586	-1.28174	8.66699	264.496
4.587	-1.0376	11.0168	266.937
4.588	-1.25122	13.7939	269.745
4.589	-1.7395	11.6577	267.517
4.59	-1.40381	8.63647	264.954
4.591	-1.80054	9.94873	264.893
4.592	-1.5564	11.0474	266.205
4.593	-1.98364	9.42993	265.686
4.594	-1.25122	8.45337	266.479
4.595	-1.61743	10.7422	266.357
4.596	-1.00708	12.085	264.618
4.597	-1.12915	10.8337	262.36
4.598	-1.12915	10.3149	262.451
4.599	-1.06812	10.498	264.16
4.6	-1.61743	10.2539	264.465
4.601	-1.09863	9.70459	263.977
4.602	-1.80054	10.0708	265.198
4.603	-1.43433	9.82666	266.449
4.604	-1.37329	8.57544	266.144
4.605	-1.12915	9.33838	266.388
4.606	-1.2207	11.7798	269.623
4.607	-1.34277	12.97	270.264
4.608	-1.86157	9.91821	267.273
4.609	-1.58691	8.66699	266.357
4.61	-1.64795	10.7422	266.602
4.611	-1.25122	10.8032	266.937
4.612	-1.31226	8.91113	266.937
4.613	-1.49536	9.12476	267.609
4.614	-1.67847	10.8643	267.426
4.615	-1.28174	10.8337	265.808
4.616	-0.701904	9.58252	264.587
4.617	-1.12915	9.94873	265.503
4.618	-1.00708	10.8643	266.327
4.619	-1.00708	10.1318	265.625
4.62	-1.28174	9.8877	265.717
4.621	-1.83105	10.0708	266.724
4.622	-2.04468	9.24683	267.7
4.623	-1.61743	8.23975	267.761
4.624	-1.2207	9.30786	269.104
4.625	-0.854492	12.5122	272.552
4.626	-0.946045	12.7563	272.491
4.627	-1.40381	9.21631	269.287
4.628	-1.0376	8.81958	268.036
4.629	-1.5564	10.8032	268.799
4.63	-1.40381	10.1318	269.165
4.631	-1.31226	8.14819	268.829
4.632	-1.28174	9.18579	270.111
4.633	-0.976563	11.0779	268.768
4.634	-0.427246	11.0779	267.212
4.635	-0.213623	9.64355	265.747
4.636	-0.579834	10.1318	267.609
4.637	-1.2207	10.0403	268.188
4.638	-0.732422	9.49097	267.609
4.639	-1.52588	9.67407	267.914
4.64	-1.61743	9.67407	269.318
4.641	-1.28174	8.88062	269.806
4.642	-0.732422	8.5144	269.409
4.643	-0.427246	10.437	272.034
4.644	-0.946045	13.2141	274.475
4.645	-0.976563	11.2915	273.224
4.646	-0.976563	8.45337	270.447
4.647	-1.25122	9.12476	270.508
4.648	-1.12915	10.9558	271.149
4.649	-1.19019	9.82666	271.301
4.65	-0.915527	8.63647	270.996
4.651	-1.28174	9.94873	271.698
4.652	-1.52588	11.2915	270.111
4.653	-0.518799	10.3455	268.646
4.654	-1.06812	9.42993	267.883
4.655	-0.549316	10.1624	270.386
4.656	-1.19019	10.2844	269.836
4.657	-0.335693	9.94873	269.47
4.658	-1.2207	9.94873	270.233
4.659	-1.52588	9.82666	271.576
4.66	-0.854492	8.08716	271.973
4.661	-1.06812	8.72803	272.034
4.662	-0.793457	11.2915	275.024
4.663	-0.823975	13.3667	277.13
4.664	-0.88501	10.8643	274.261
4.665	-1.0376	8.81958	272.034
4.666	-1.0376	10.4675	272.858
4.667	-0.946045	11.2915	273.254
4.668	-1.40381	9.12476	273.041
4.669	-1.34277	8.54492	273.987
4.67	-1.12915	10.7117	274.17
4.671	-0.640869	11.4746	271.667
4.672	-0.12207	10.437	270.355
4.673	-0.854492	10.5286	270.416
4.674	-0.549316	10.8643	272.4
4.675	-0.823975	9.82666	271.667
4.676	-0.518799	9.8877	271.942
4.677	-1.61743	10.0403	272.705
4.678	-1.5564	9.64355	274.109
4.679	-0.915527	8.57544	273.56
4.68	-0.671387	9.46045	275.055
4.681	-0.854492	12.4817	277.863
4.682	-0.701904	13.1836	278.931
4.683	-1.70898	9.97925	275.97
4.684	-1.28174	8.75854	275.085
4.685	-1.61743	10.7117	275.665
4.686	-1.09863	10.6506	275.97
4.687	-1.25122	8.81958	275.696
4.688	-0.946045	9.61304	276.733
4.689	-1.28174	11.5662	275.726
4.69	-0.854492	11.0779	274.078
4.691	-0.427246	9.97925	272.217
4.692	-0.793457	10.376	273.712
4.693	-1.06812	10.7422	274.506
4.694	-0.427246	9.91821	274.048
4.695	-1.06812	10.3149	274.2
4.696	-1.25122	10.498	275.757
4.697	-1.31226	9.3689	276.428
4.698	-1.37329	8.5144	276.001
4.699	-1.19019	9.85718	277.954
4.7	-0.854492	12.7563	281.219
4.701	-0.976563	12.6038	280.914
4.702	-1.09863	10.0708	278.534
4.703	-0.946045	9.64355	277.893
4.704	-1.09863	11.261	277.74
4.705	-1.00708	10.376	278.259
4.706	-1.28174	9.06372	278.503
4.707	-1.7395	9.76563	279.236
4.708	-1.61743	11.2305	278.259
4.709	-0.579834	11.1389	276.764
4.71	-0.366211	10.8032	275.055
4.711	-0.88501	11.0779	276.55
4.712	-0.732422	10.7117	276.794
4.713	-0.946045	9.8877	276.733
4.714	-1.52588	10.1929	277.222
4.715	-1.67847	10.1013	278.442
4.716	-1.34277	9.00269	278.9
4.717	-1.06812	8.69751	279.205
4.718	-0.732422	10.6812	281.372
4.719	-0.915527	13.7939	284.271
4.72	-1.25122	12.1155	282.471
4.721	-1.28174	9.42993	280.121
4.722	-1.7395	9.85718	279.968
4.723	-1.49536	11.2305	280.64
4.724	-1.49536	9.91821	280.884
4.725	-1.09863	9.06372	281.342
4.726	-1.09863	10.7117	281.494
4.727	-1.09863	11.9324	279.938
4.728	-0.518799	11.0474	278.259
4.729	-0.946045	10.498	277.588
4.73	-0.976563	10.7117	279.388
4.731	-1.25122	10.6506	279.205
4.732	-0.946045	10.2844	279.175
4.733	-1.06812	10.5286	279.51
4.734	-1.67847	10.3455	280.792
4.735	-1.64795	9.27734	281.494
4.736	-1.31226	9.0332	281.586
4.737	-1.28174	11.4441	284.668
4.738	-1.2207	13.8245	287.048
4.739	-1.70898	11.4136	284.851
4.74	-1.25122	9.30786	282.44
4.741	-1.40381	10.498	282.318
4.742	-1.31226	11.5356	282.867
4.743	-1.49536	9.94873	282.959
4.744	-1.64795	9.30786	283.813
4.745	-1.61743	10.6201	283.63
4.746	-1.67847	11.9019	281.952
4.747	-0.549316	11.0168	280.609
4.748	-0.671387	10.8948	280.151
4.749	-1.06812	11.2	281.952
4.75	-1.28174	10.8032	281.708
4.751	-1.06812	10.5286	281.921
4.752	-1.70898	10.376	282.41
4.753	-1.86157	9.64355	284.393
4.754	-1.61743	9.09424	284.119
4.755	-1.28174	9.91821	284.668
4.756	-0.640869	12.9395	287.537
4.757	-0.915527	13.8245	288.208
4.758	-1.34277	10.8948	285.126
4.759	-1.5564	9.552	283.722
4.76	-1.70898	11.1389	284.607
4.761	-1.61743	11.2	285.583
4.762	-1.31226	9.58252	285.492
4.763	-1.34277	9.97925	286.255
4.764	-1.64795	12.0239	285.645
4.765	-0.915527	11.9629	284.027
4.766	-0.762939	10.8032	282.196
4.767	-0.915527	11.0168	283.722
4.768	-1.5564	11.322	284.637
4.769	-0.976563	10.498	284.21
4.77	-1.40381	10.5591	283.997
4.771	-1.28174	11.2305	285.645
4.772	-1.37329	10.7422	286.133
4.773	-1.0376	9.46045	286.346
4.774	-0.732422	10.5591	287.964
4.775	-1.28174	13.4888	291.29
4.776	-1.19019	12.9089	289.734
4.777	-0.946045	9.67407	287.048
4.778	-1.31226	10.1929	286.591
4.779	-1.46484	12.5122	287.75
4.78	-1.25122	11.1084	287.292
4.781	-0.732422	9.42993	286.926
4.782	-1.64795	11.0474	288.239
4.783	-1.64795	12.4817	287.17
4.784	-0.823975	10.9863	285.339
4.785	-0.671387	10.4065	284.76
4.786	-0.457764	11.7188	286.774
4.787	-1.00708	11.5967	286.316
4.788	-0.549316	10.7727	285.522
4.789	-1.19019	11.1084	286.194
4.79	-1.92261	10.9863	288.086
4.791	-1.58691	9.12476	287.415
4.792	-1.31226	9.42993	287.933
4.793	-0.518799	12.0239	290.619
4.794	-1.0376	13.916	292.053
4.795	-1.00708	11.5356	289.581
4.796	-1.00708	9.70459	287.262
4.797	-1.19019	11.261	289.215
4.798	-1.2207	11.3525	288.452
4.799	-1.09863	9.76563	288.91
4.8	-1.52588	9.79614	288.879
4.801	-0.854492	11.7493	289.398
4.802	-1.2207	12.146	287.079
4.803	-0.213623	11.1084	286.469
4.804	-1.34277	11.5356	286.346
4.805	-0.701904	11.261	288.055
4.806	-0.823975	10.7117	286.987
4.807	-1.49536	10.4675	287.415
4.808	-1.37329	11.2	288.177
4.809	-1.34277	10.5286	289.52
4.81	-1.09863	9.24683	288.788
4.811	-0.88501	10.7422	289.734
4.812	-1.49536	12.7258	292.267
4.813	-1.25122	13.1836	293.274
4.814	-1.58691	10.7117	291.26
4.815	-1.2207	9.79614	289.917
4.816	-1.19019	11.322	290.1
4.817	-0.762939	11.5967	290.436
4.818	-0.640869	10.1013	290.161
4.819	-1.09863	10.1013	290.863
4.82	-1.61743	11.2305	290.314
4.821	-0.88501	11.8408	288.91
4.822	-0.610352	10.5896	287.323
4.823	-0.640869	11.0474	287.903
4.824	-0.701904	11.2	289.063
4.825	-0.335693	10.6812	288.391
4.826	-1.00708	11.0168	288.361
4.827	-1.12915	10.8948	289.764
4.828	-1.7395	9.8877	290.405
4.829	-1.2207	9.06372	290.558
4.83	-0.579834	10.1624	291.565
4.831	-0.549316	12.8784	295.685
4.832	-0.396729	13.5803	296.204
4.833	-0.915527	10.3455	293.121
4.834	-0.610352	9.39941	291.565
4.835	-1.28174	11.5356	291.901
4.836	-0.732422	10.9863	292.786
4.837	-0.640869	9.39941	292.542
4.838	-0.946045	9.82666	293.579
4.839	-0.579834	12.0239	292.175
4.84	-0.0305176	11.9934	290.405
4.841	0.213623	11.0474	288.91
4.842	-0.335693	10.7727	289.948
4.843	-1.09863	10.8337	291.321
4.844	-1.00708	10.376	290.71
4.845	-0.976563	10.1013	291.29
4.846	-1.43433	10.437	292.389
4.847	-1.25122	9.58252	293.243
4.848	-0.640869	9.06372	292.786
4.849	-0.701904	10.5896	294.037
4.85	-0.915527	13.6108	297.119
4.851	-0.701904	13.0005	296.906
4.852	-1.37329	9.97925	294.342
4.853	-1.31226	9.61304	294.128
4.854	-1.09863	11.2305	294.342
4.855	-0.762939	10.6812	294.922
4.856	-0.518799	9.3689	294.922
4.857	-0.762939	10.2234	295.441
4.858	-1.2207	11.9629	294.037
4.859	-0.488281	11.4441	292.48
4.86	-0.488281	10.3149	291.26
4.861	-0.732422	10.8337	292.358
4.862	-0.976563	11.0474	292.969
4.863	-0.518799	10.6812	292.48
4.864	-1.34277	10.6812	293.182
4.865	-1.43433	10.5591	294.586
4.866	-1.49536	9.21631	295.38
4.867	-0.88501	8.78906	295.685
4.868	-0.579834	10.6201	297.943
4.869	-0.915527	13.6414	300.568
4.87	-0.915527	12.9395	299.835
4.871	-0.701904	10.1624	296.753
4.872	-0.823975	10.498	296.448
4.873	-1.49536	11.6577	296.478
4.874	-0.946045	10.498	297.18
4.875	-1.28174	9.3689	297.577
4.876	-1.00708	10.5286	298.248
4.877	-0.732422	11.9019	296.722
4.878	-0.457764	11.7188	294.769
4.879	-0.0915527	11.3831	293.64
4.88	-0.213623	11.4136	295.197
4.881	-0.488281	10.8032	295.38
4.882	-1.0376	10.6201	295.197
4.883	-1.43433	10.498	296.021
4.884	-1.2207	10.3455	297.546
4.885	-1.09863	9.3689	297.852
4.886	-0.335693	9.61304	298.462
4.887	-0.579834	12.3291	301.91
4.888	-0.88501	14.4043	304.352
4.889	-1.19019	11.6882	301.91
4.89	-1.31226	9.3689	299.408
4.891	-1.46484	10.8948	299.377
4.892	-1.31226	11.8103	300.476
4.893	-1.00708	10.3455	300.171
4.894	-0.762939	10.1318	300.72
4.895	-1.25122	11.8103	300.598
4.896	-0.793457	12.6648	298.462
4.897	-0.396729	11.1694	296.661
4.898	-0.701904	10.9253	297.333
4.899	-0.88501	11.322	299.133
4.9	-0.640869	10.8643	298.92
4.901	-0.88501	10.7422	298.492
4.902	-0.976563	11.0779	299.683
4.903	-1.64795	10.5896	300.934
4.904	-1.19019	9.27734	300.659
4.905	-0.915527	9.76563	301.3
4.906	-0.701904	12.8479	304.199
4.907	-0.823975	13.5498	304.596
4.908	-1.31226	10.8032	301.941
4.909	-1.0376	10.2539	300.568
4.91	-1.25122	11.7493	301.819
4.911	-1.06812	11.5356	301.941
4.912	-1.12915	9.79614	301.819
4.913	-1.58691	10.2234	302.734
4.914	-1.31226	12.2375	302.277
4.915	-0.854492	11.7493	300.842
4.916	-0.0610352	10.7727	299.286
4.917	-0.732422	11.9934	300.14
4.918	-0.579834	11.9934	301.453
4.919	-0.366211	10.9253	299.652
4.92	-1.12915	10.7422	300.72
4.921	-1.95313	11.5051	302.032
4.922	-1.61743	10.376	302.795
4.923	-0.976563	9.49097	302.795
4.924	-0.518799	11.5051	305.634
4.925	-0.640869	14.5874	308.716
4.926	-0.549316	13.4277	307.251
4.927	-0.976563	10.1624	304.169
4.928	-1.06812	10.6506	303.833
4.929	-1.31226	12.146	304.688
4.93	-1.19019	11.1694	304.779
4.931	-0.671387	9.8877	304.688
4.932	-1.34277	11.6272	305.389
4.933	-1.00708	13.0005	303.802
4.934	-0.488281	11.9324	301.91
4.935	-0.518799	10.9253	301.361
4.936	-0.762939	11.5356	303.04
4.937	-1.2207	11.5356	303.162
4.938	-0.915527	10.7422	302.49
4.939	-1.2207	11.1084	303.406
4.94	-0.976563	11.1389	304.565
4.941	-0.762939	10.1013	304.962
4.942	-0.732422	10.1318	304.81
4.943	-0.579834	11.7798	306.641
4.944	-1.19019	13.8855	308.777
4.945	-0.640869	12.2986	307.556
4.946	-0.518799	10.2844	305.481
4.947	-0.793457	11.322	305.878
4.948	-0.88501	12.2681	306.213
4.949	-0.915527	11.0474	306.091
4.95	-0.854492	10.2844	306.091
4.951	-1.49536	11.261	306.641
4.952	-1.0376	12.2986	305.237
4.953	-0.488281	11.6882	304.077
4.954	-0.396729	11.5967	303.375
4.955	-0.244141	12.0544	304.657
4.956	-0.915527	11.8408	304.138
4.957	-0.640869	11.322	304.108
4.958	-1.80054	11.4441	304.993
4.959	-1.67847	10.7727	306.671
4.96	-1.61743	9.73511	306.793
4.961	-0.854492	10.2539	307.617
4.962	-0.396729	12.97	311.34
4.963	-0.671387	14.5264	311.951
4.964	-1.31226	11.7798	309.143
4.965	-0.823975	10.5286	307.465
4.966	-1.06812	11.9324	308.624
4.967	-0.976563	11.9934	308.96
4.968	-0.488281	10.1929	308.868
4.969	-0.762939	10.6201	309.448
4.97	-1.06812	12.6343	308.929
4.971	-0.396729	12.8174	307.007
4.972	-0.12207	11.4136	305.145
4.973	-1.06812	11.7188	306.152
4.974	-0.915527	12.0544	307.098
4.975	-0.88501	11.322	306.549
4.976	-0.701904	10.9863	307.037
4.977	-0.946045	11.6882	308.228
4.978	-0.976563	10.7422	308.777
4.979	-0.396729	9.97925	308.655
4.98	-0.762939	11.0779	309.753
4.981	-0.549316	13.4277	313.049
4.982	-1.19019	13.6414	313.751
4.983	-0.88501	11.2305	311.493
4.984	-0.793457	10.437	310.364
4.985	-0.762939	12.0239	310.638
4.986	-0.366211	12.0544	310.883
4.987	-0.640869	10.6812	310.913
4.988	-0.549316	10.8643	311.768
4.989	-1.37329	12.1155	310.516
4.99	0	12.3291	309.113
4.991	-0.366211	11.7188	307.526
4.992	-0.0305176	11.8408	308.746
4.993	-0.152588	12.0239	309.113
4.994	-0.335693	11.5967	308.99
4.995	-0.457764	11.5051	309.052
4.996	-1.2207	11.4136	310.455
4.997	-1.09863	10.376	311.249
4.998	-0.732422	9.91821	311.523
4.999	-0.732422	11.2305	313.202
5	-0.274658	14.3127	316.406
5.001	-0.396729	14.2822	316.01
5.002	-0.366211	11.5967	313.507
5.003	-0.671387	10.8337	312.683
5.004	-1.19019	12.0239	312.958
5.005	-0.762939	11.5967	313.873
5.006	-0.976563	10.4675	313.66
5.007	-0.640869	11.1389	314.484
5.008	-1.06812	13.031	312.805
5.009	0.0305176	12.7869	311.096
5.01	-0.396729	12.1155	309.479
5.011	-0.579834	12.0239	311.035
5.012	-0.915527	11.6882	311.157
5.013	-0.915527	11.2915	311.249
5.014	-1.0376	11.5662	312.012
5.015	-1.00708	11.1694	313.446
5.016	-0.732422	10.3149	314.24
5.017	-0.640869	10.437	314.087
5.018	-0.366211	12.3901	316.833
5.019	-0.640869	14.8621	319.366
5.02	-0.976563	13.2141	318.085
5.021	-0.88501	10.5591	315.216
5.022	-1.19019	11.4746	315.399
5.023	-0.579834	12.4207	315.643
5.024	-0.88501	11.4746	315.826
5.025	-0.579834	10.5286	316.162
5.026	-0.976563	11.9019	316.376
5.027	-0.915527	12.6953	314.636
5.028	-0.213623	11.8408	312.897
5.029	-0.457764	11.4136	312.225
5.03	-0.457764	12.1155	313.629
5.031	-0.610352	11.6577	313.599
5.032	-0.274658	11.322	313.324
5.033	-1.00708	11.6272	314.362
5.034	-0.854492	11.0474	316.071
5.035	-0.915527	9.82666	315.918
5.036	-0.915527	10.1318	316.895
5.037	-0.396729	13.0005	321.32
5.038	-0.518799	15.0146	323.151
5.039	-0.488281	12.3291	320.099
5.04	-0.88501	10.2844	317.291
5.041	-0.671387	11.6882	317.352
5.042	-1.12915	12.2986	318.481
5.043	-1.00708	10.6812	318.817
5.044	-0.671387	10.0708	319
5.045	-1.46484	12.1765	318.726
5.046	-0.183105	13.3667	316.467
5.047	0.0305176	12.4512	314.636
5.048	-0.152588	12.0239	314.911
5.049	-0.12207	11.8103	316.711
5.05	-1.12915	11.7188	316.62
5.051	-0.488281	11.4746	316.925
5.052	-1.61743	11.3831	317.596
5.053	-1.00708	10.7422	319.733
5.054	-0.88501	10.2234	319.336
5.055	-0.0915527	11.1084	320.068
5.056	-0.457764	13.6719	322.51
5.057	-0.793457	14.2517	322.662
5.058	-0.854492	11.0168	319.641
5.059	-0.823975	10.498	318.634
5.06	-1.00708	11.9019	320.068
5.061	-0.671387	12.1155	320.892
5.062	-0.183105	10.437	319.946
5.063	-0.762939	11.0168	320.343
5.064	-1.06812	13.0615	319.672
5.065	-0.610352	12.3901	318.115
5.066	-0.457764	10.8337	316.467
5.067	-0.640869	11.9629	318.176
5.068	-0.671387	12.2681	318.359
5.069	0	11.322	317.566
5.07	-0.732422	11.6882	317.841
5.071	-1.06812	12.0544	319.641
5.072	-1.5564	10.6812	320.496
5.073	-0.549316	10.0708	320.679
5.074	-0.823975	11.4441	322.601
5.075	-0.518799	14.2212	325.195
5.076	-0.396729	12.4817	322.266
5.077	0.0610352	10.7117	320.282
5.078	-0.88501	12.2681	320.77
5.079	-0.732422	13.1531	321.045
5.08	-0.671387	11.0168	320.526
5.081	-0.335693	10.3455	320.892
5.082	-0.946045	12.1155	321.594
5.083	-1.0376	12.4207	320.404
5.084	0.213623	11.4746	318.787
5.085	-0.274658	11.8408	318.695
5.086	-0.366211	12.4512	320.435
5.087	-0.213623	11.8103	319.305
5.088	-0.518799	11.4441	319.092
5.089	-1.31226	11.8713	320.313
5.09	-1.31226	11.5051	321.442
5.091	-0.701904	10.2234	321.259
5.092	-0.0610352	11.0168	322.205
5.093	-0.274658	13.3057	324.829
5.094	-0.488281	14.7095	326.752
5.095	-0.640869	12.0239	324.921
5.096	-0.305176	10.498	323.059
5.097	-0.946045	11.8408	323.578
5.098	-0.640869	12.5122	323.364
5.099	-0.396729	11.322	323.181
5.1	-0.732422	10.8337	323.242
5.101	-0.549316	12.4207	323.364
5.102	-0.823975	12.7869	321.533
5.103	-0.152588	12.0239	320.251
5.104	-0.610352	11.8713	320.313
5.105	-0.640869	11.9324	322.357
5.106	-0.335693	11.261	321.381
5.107	-0.793457	11.4136	321.564
5.108	-0.549316	11.9629	322.54
5.109	-0.823975	11.5967	323.853
5.11	-1.09863	10.1013	323.364
5.111	-0.518799	10.9863	324.066
5.112	-0.610352	13.7024	328.094
5.113	-1.00708	14.8926	329.498
5.114	-0.762939	11.4441	326.508
5.115	-0.427246	10.5896	324.982
5.116	-0.793457	12.6953	325.867
5.117	-0.549316	12.7869	325.775
5.118	-0.732422	10.7117	325.653
5.119	-1.06812	10.9253	326.05
5.12	-1.0376	13.031	325.836
5.121	-0.305176	13.031	323.547
5.122	0.244141	11.8408	322.113
5.123	-0.396729	12.5122	322.937
5.124	-0.640869	12.7563	324.432
5.125	-0.488281	11.7493	323.364
5.126	-0.396729	11.6272	324.371
5.127	-1.06812	11.9629	325.867
5.128	-0.976563	11.0168	326.904
5.129	-0.579834	9.97925	326.508
5.13	-0.0305176	11.9324	327.545
5.131	-0.183105	15.1062	331.116
5.132	-0.457764	14.9841	330.17
5.133	-0.335693	11.5356	327.057
5.134	-0.88501	11.3525	326.996
5.135	-1.06812	12.8784	328.156
5.136	-0.732422	11.7493	328.308
5.137	0.0915527	10.4675	328.247
5.138	-0.701904	11.9324	329.01
5.139	-0.701904	13.5803	327.606
5.14	-0.213623	12.7869	325.348
5.141	-0.549316	11.9324	324.31
5.142	-0.366211	12.5427	325.806
5.143	-0.976563	12.146	326.111
5.144	-0.305176	11.9324	325.562
5.145	-0.366211	12.085	326.508
5.146	-0.915527	12.3596	328.094
5.147	-0.579834	11.1084	328.308
5.148	-0.488281	10.6812	328.644
5.149	-0.488281	12.3291	330.536
5.15	-0.610352	14.6484	333.374
5.151	-0.732422	13.7329	332.336
5.152	0.0305176	11.4441	330.048
5.153	-0.793457	11.7798	329.62
5.154	-0.152588	13.1226	329.742
5.155	-0.610352	12.0239	330.017
5.156	-0.457764	11.2	329.681
5.157	-0.915527	11.8713	330.811
5.158	-1.00708	13.031	329.529
5.159	-0.183105	12.6343	327.484
5.16	-0.244141	12.146	326.813
5.161	-0.0610352	12.6343	328.094
5.162	-0.274658	12.2986	327.881
5.163	-0.0915527	12.0544	328.125
5.164	-0.946045	11.9934	328.461
5.165	-0.854492	11.5967	329.865
5.166	-0.823975	10.4675	330.231
5.167	-0.0610352	10.6812	331.024
5.168	-0.152588	13.0005	333.984
5.169	0.0305176	15.5029	336.243
5.17	0	13.6414	334.93
5.171	-0.396729	11.4136	332.55
5.172	-0.488281	11.7798	332.367
5.173	-1.09863	12.7869	332.703
5.174	-0.427246	11.5967	332.855
5.175	-0.579834	11.0168	333.252
5.176	-0.335693	12.4817	333.16
5.177	-0.0305176	13.7634	331.085
5.178	0.0915527	13.2446	329.315
5.179	0.152588	12.6343	328.979
5.18	-0.579834	12.6038	330.75
5.181	-0.488281	11.9934	330.719
5.182	-0.366211	11.7493	331.024
5.183	-0.518799	11.9324	331.879
5.184	-0.457764	11.7188	333.313
5.185	-0.457764	11.0474	333.344
5.186	0.183105	11.2915	333.893
5.187	-0.183105	13.6108	337.006
5.188	0.183105	15.3198	338.654
5.189	-0.457764	12.9089	336.06
5.19	-0.213623	11.0474	334.717
5.191	-0.579834	12.4817	334.595
5.192	-0.244141	13.0615	335.754
5.193	-0.610352	11.4746	335.052
5.194	-0.457764	11.261	335.388
5.195	-0.88501	12.9089	335.236
5.196	-0.518799	13.3972	333.771
5.197	0.0915527	12.1765	331.36
5.198	0.396729	12.3596	332.367
5.199	-0.12207	13.031	333.221
5.2	-0.0610352	12.4512	332.855
5.201	-0.335693	12.146	332.642
5.202	-0.366211	12.085	334.595
5.203	-0.976563	11.5051	335.724
5.204	-0.0610352	10.437	335.968
5.205	0.12207	11.322	337.158
5.206	0.488281	14.5569	340.149
5.207	0.335693	15.1062	339.508
5.208	0.0915527	12.5427	336.761
5.209	0.0305176	11.8103	335.846
5.21	-0.732422	13.2141	336.853
5.211	-0.549316	12.146	336.731
5.212	-0.0915527	10.6506	336.792
5.213	-0.427246	11.9324	337.463
5.214	-0.366211	13.5193	336.792
5.215	0.12207	12.8784	334.564
5.216	0.427246	12.2986	333.527
5.217	-0.274658	12.9395	334.503
5.218	-0.244141	12.7869	335.358
5.219	-0.274658	11.5967	334.534
5.22	-0.427246	12.1765	335.388
5.221	-0.793457	12.4207	337.067
5.222	-0.518799	11.2305	337.006
5.223	-0.183105	11.2305	337.372
5.224	-0.152588	12.7258	340.21
5.225	-0.274658	15.7471	343.536
5.226	-0.305176	13.855	341.583
5.227	0.0305176	11.0168	339.081
5.228	-0.701904	11.8713	338.44
5.229	-0.305176	13.6414	339.355
5.23	-0.244141	12.3901	339.111
5.231	0.12207	11.1694	338.776
5.232	-0.671387	12.6953	339.325
5.233	-0.793457	13.6108	337.891
5.234	0	12.6953	336.426
5.235	0	11.9934	335.541
5.236	-0.183105	12.9089	337.769
5.237	-0.244141	12.5732	337.433
5.238	0	12.3291	337.158
5.239	-0.579834	12.5122	338.074
5.24	-0.671387	12.5732	339.294
5.241	-0.671387	11.1389	339.203
5.242	-0.274658	11.0474	339.874
5.243	0.0305176	13.3667	342.804
5.244	0.366211	15.7471	344.788
5.245	-0.152588	13.2446	342.102
5.246	0.305176	11.4136	340.24
5.247	-0.0610352	12.7563	340.973
5.248	-0.366211	13.2751	340.973
5.249	-0.183105	11.4746	341.064
5.25	-0.366211	11.1084	341.003
5.251	-0.274658	13.1531	341.461
5.252	-0.213623	13.5498	338.928
5.253	0.732422	12.3901	337.524
5.254	-0.12207	12.9395	337.585
5.255	0.396729	13.0005	339.508
5.256	-0.396729	11.9629	338.623
5.257	-0.152588	11.9324	339.325
5.258	-0.732422	12.4512	340.607
5.259	-0.640869	11.4746	342.01
5.26	0	10.498	341.339
5.261	-0.12207	11.9629	342.59
5.262	0.549316	14.3433	345.276
5.263	-0.366211	15.1367	345.764
5.264	-0.427246	12.4817	343.628
5.265	-0.366211	11.5662	342.377
5.266	-0.488281	12.7563	343.079
5.267	0.12207	12.5427	343.231
5.268	0.0915527	11.4136	343.201
5.269	-0.0915527	11.9629	343.414
5.27	-0.610352	13.2446	342.865
5.271	-0.183105	13.2751	341.187
5.272	-0.183105	12.5122	339.691
5.273	-0.457764	12.7258	340.302
5.274	0.213623	12.7258	341.4
5.275	0.0305176	12.2986	340.546
5.276	0.0915527	12.6953	341.583
5.277	-0.396729	12.7869	342.529
5.278	-0.335693	11.8103	343.597
5.279	-0.335693	10.9863	343.933
5.28	0.0915527	11.9934	345.306
5.281	-0.244141	15.1367	349.213
5.282	-0.0610352	14.8926	349.274
5.283	0.335693	12.2986	346.191
5.284	-0.183105	12.085	345.062
5.285	0.0915527	13.5803	345.459
5.286	-0.274658	12.7869	345.673
5.287	-0.12207	11.2305	345.673
5.288	-0.701904	12.085	346.222
5.289	-0.244141	13.4277	345.367
5.29	0.274658	13.3362	343.262
5.291	0.640869	12.9089	341.675
5.292	0.213623	13.3667	343.048
5.293	0.152588	13.1836	343.567
5.294	-0.0610352	12.3596	343.231
5.295	-0.366211	12.4512	343.903
5.296	-0.549316	11.9324	345.581
5.297	-0.427246	11.2915	346.13
5.298	0.366211	11.0474	346.375
5.299	0.457764	12.9089	348.206
5.3	0.427246	15.6555	351.166
5.301	0.274658	14.5264	349.792
5.302	-0.12207	12.1155	347.656
5.303	-0.579834	12.3596	347.443
5.304	-0.88501	12.9395	347.9
5.305	-0.0610352	12.5427	347.931
5.306	0.0610352	11.5051	348.175
5.307	-0.0305176	13.0005	348.419
5.308	-0.244141	13.7329	346.71
5.309	-0.0305176	13.3362	345.154
5.31	0.0305176	13.2141	344.177
5.311	0.0915527	12.8479	345.795
5.312	-0.213623	12.8479	345.947
5.313	0.335693	12.6038	346.1
5.314	-0.12207	13.1531	346.71
5.315	-0.152588	12.7563	348.267
5.316	-0.274658	11.5356	348.48
5.317	0.0305176	11.5967	349.518
5.318	-0.152588	13.4277	352.356
5.319	0.305176	15.8386	354.614
5.32	-0.0915527	14.1296	352.814
5.321	-0.12207	12.085	350.067
5.322	0.0305176	12.9395	350.464
5.323	-0.274658	13.7024	350.739
5.324	-0.0915527	12.3291	350.464
5.325	-0.335693	11.9934	350.922
5.326	-0.457764	13.031	350.983
5.327	0	13.7329	349.731
5.328	0.366211	13.1836	347.626
5.329	0.610352	13.1531	347.351
5.33	0.0610352	13.5803	348.663
5.331	0.610352	13.2141	348.236
5.332	-0.0305176	12.4817	348.633
5.333	-0.183105	12.5122	350.037
5.334	-0.457764	12.3901	351.318
5.335	0.244141	11.1694	351.807
5.336	0.579834	11.9934	352.295
5.337	0.762939	14.8315	356.354
5.338	0.549316	16.1438	356.873
5.339	0.366211	13.5193	354.034
5.34	-0.213623	12.0544	352.448
5.341	-0.0915527	13.3667	353.271
5.342	-0.305176	13.1836	353.455
5.343	0.0915527	11.8713	353.394
5.344	0.0305176	12.4207	353.79
5.345	-0.335693	14.4653	353.149
5.346	0.762939	14.2212	351.135
5.347	0.671387	13.2751	349.457
5.348	0.213623	13.3362	350.433
5.349	0.213623	13.5498	351.685
5.35	0.0610352	12.9089	350.83
5.351	0.213623	12.7869	351.288
5.352	-0.12207	13.2141	353.058
5.353	-0.0305176	12.4817	353.729
5.354	0.0915527	11.7188	353.912
5.355	0.305176	12.6343	354.889
5.356	0.549316	15.3809	358.49
5.357	0.152588	15.4419	357.605
5.358	0.762939	12.5427	355.042
5.359	-0.183105	12.4512	353.821
5.36	0.0915527	14.2822	355.164
5.361	0.579834	13.2751	354.675
5.362	0.640869	11.9019	354.736
5.363	-0.183105	12.6038	355.225
5.364	-0.396729	14.1602	354.279
5.365	0.427246	13.5193	352.417
5.366	0.671387	13.0615	351.593
5.367	0.762939	13.8855	352.905
5.368	0.549316	13.6414	353.058
5.369	0.640869	12.8174	352.692
5.37	0.0610352	13.2751	353.271
5.371	-0.396729	13.2751	354.675
5.372	-0.335693	11.9019	355.408
5.373	0.213623	11.8408	355.621
5.374	0.823975	13.3972	357.666
5.375	0.946045	15.9607	360.809
5.376	0.762939	15.0757	359.039
5.377	0.610352	12.4512	356.567
5.378	-0.183105	12.6038	356.14
5.379	-0.183105	13.6414	356.628
5.38	-0.183105	12.7869	356.964
5.381	0.488281	11.5967	356.567
5.382	0.213623	12.9395	356.842
5.383	-0.152588	14.2822	355.652
5.384	0.976563	13.9771	353.729
5.385	0.396729	13.1836	352.905
5.386	0.396729	13.3972	354.919
5.387	-0.183105	13.2141	354.95
5.388	0.396729	12.4207	354.767
5.389	0.244141	12.6038	355.377
5.39	0.0305176	12.6038	357.483
5.391	0.12207	12.0544	357.239
5.392	0.366211	11.8713	357.239
5.393	0.854492	13.9771	359.619
5.394	0.518799	15.9302	361.511
5.395	0.0915527	13.7939	359.192
5.396	0.762939	11.4746	357.178
5.397	0.335693	12.8174	358.002
5.398	0.366211	13.8245	358.49
5.399	0.488281	12.5122	357.88
5.4	0.701904	11.9934	357.971
5.401	-0.0305176	13.6108	358.337
5.402	-0.0305176	13.8855	356.903
5.403	0.823975	12.9089	355.164
5.404	0.701904	12.97	355.53
5.405	0.946045	13.8855	357.33
5.406	0.88501	13.0005	356.476
5.407	0.823975	12.8784	356.72
5.408	0	13.3362	358.002
5.409	0.183105	12.5732	359.375
5.41	-0.0305176	11.3831	359.192
5.411	0.457764	12.5122	359.833
5.412	0.396729	14.801	362.579
5.413	1.09863	15.3503	362.885
5.414	0.396729	13.0615	359.833
5.415	0.671387	12.6343	359.192
5.416	-0.0305176	13.9771	359.772
5.417	0.0305176	13.3057	359.802
5.418	0.579834	11.7493	359.375
5.419	0.152588	12.3596	360.229
5.42	0.366211	13.9771	359.833
5.421	0.88501	13.6414	357.727
5.422	0.946045	13.1226	356.415
5.423	0.305176	13.7024	357.513
5.424	0.549316	13.7329	358.093
5.425	0.488281	12.1765	357.422
5.426	0.427246	12.9089	358.582
5.427	0.213623	13.0005	359.894
5.428	0.305176	12.0239	360.504
5.429	0.518799	11.7798	360.229
5.43	0.762939	13.2446	362.091
5.431	0.854492	15.9302	365.784
5.432	0.518799	15.2283	365.417
5.433	0.610352	12.4817	362.946
5.434	0.457764	12.2986	362.061
5.435	0.0610352	13.6719	362.366
5.436	0.549316	13.1226	362.579
5.437	0.579834	12.2375	362.152
5.438	0.244141	13.092	362.549
5.439	-0.213623	14.3127	361.237
5.44	0.732422	13.7939	359.558
5.441	0.610352	13.2446	358.551
5.442	0.823975	13.4277	360.474
5.443	0.488281	13.3057	360.382
5.444	0.823975	13.0615	360.657
5.445	0.427246	13.3972	361.145
5.446	0.488281	12.7258	362.671
5.447	-0.183105	11.9629	363.281
5.448	0.366211	11.7188	363.312
5.449	0.579834	13.3057	365.082
5.45	0.793457	16.2659	368.195
5.451	0.671387	15.2893	366.638
5.452	0.762939	12.8174	364.105
5.453	0.610352	12.97	363.953
5.454	0.0610352	14.0076	364.655
5.455	0.762939	12.7869	364.929
5.456	0.396729	11.7493	364.838
5.457	0.244141	12.97	365.143
5.458	0.305176	14.3127	363.678
5.459	0.671387	14.0686	361.755
5.46	1.43433	13.7329	360.84
5.461	0.671387	13.8855	362.671
5.462	0.640869	13.5803	362.579
5.463	0.152588	12.9395	362.762
5.464	-0.0610352	13.1531	363.892
5.465	0.0305176	12.8784	365.723
5.466	0.12207	12.0239	366.089
5.467	0.976563	12.4207	366.608
5.468	1.12915	14.6179	369.324
5.469	1.09863	16.9373	371.216
5.47	0.427246	14.679	369.08
5.471	0.671387	12.4817	367.249
5.472	-0.0305176	13.3362	367.126
5.473	0.366211	14.1907	367.828
5.474	0.823975	13.0005	367.554
5.475	0.640869	12.6038	368.103
5.476	0.427246	13.9465	367.645
5.477	0.610352	14.6484	366.089
5.478	1.0376	13.6414	363.983
5.479	1.2207	13.3362	364.502
5.48	0.671387	13.916	365.662
5.481	1.15967	13.4277	365.509
5.482	0.976563	13.2446	365.601
5.483	0.488281	13.855	367.065
5.484	0.701904	12.8784	368.073
5.485	0.335693	12.0544	368.622
5.486	0.823975	12.4207	369.537
5.487	0.732422	15.686	374.176
5.488	0.915527	16.449	374.115
5.489	1.00708	13.5803	371.216
5.49	0.854492	12.8479	369.385
5.491	0.671387	14.4348	369.934
5.492	0.640869	13.9465	370.056
5.493	0.88501	12.3596	370.087
5.494	0.12207	12.8479	370.789
5.495	0.518799	14.3738	370.209
5.496	0.915527	14.1907	367.95
5.497	1.58691	14.0381	366.608
5.498	0.793457	14.4958	367.706
5.499	1.0376	14.2517	368.317
5.5	1.00708	13.3057	368.011
5.501	0.427246	13.7329	368.927
5.502	0.610352	13.5193	370.331
5.503	0.12207	12.146	371.277
5.504	1.15967	12.146	371.521
5.505	1.09863	13.7939	372.864
5.506	1.49536	16.3574	375
5.507	1.15967	15.8081	373.932
5.508	0.701904	13.4277	371.46
5.509	0.732422	13.3057	371.399
5.51	0.0915527	14.0381	371.552
5.511	1.19019	13.1226	372.101
5.512	0.946045	12.9089	372.131
5.513	0.640869	13.7939	372.223
5.514	0.244141	14.4958	371.002
5.515	0.823975	14.1907	369.69
5.516	1.25122	14.1296	368.805
5.517	0.732422	14.2822	370.27
5.518	1.43433	13.7939	370.27
5.519	0.823975	13.6414	370.392
5.52	1.0376	13.9771	371.643
5.521	0.823975	14.0076	372.65
5.522	0.457764	12.9089	373.322
5.523	1.15967	12.9089	373.474
5.524	1.28174	14.0076	375.977
5.525	0.88501	16.571	378.418
5.526	1.40381	15.3198	377.014
5.527	1.25122	13.4277	374.39
5.528	1.09863	13.6719	374.268
5.529	0.946045	14.9536	374.451
5.53	1.15967	13.855	374.603
5.531	0.915527	12.8174	374.237
5.532	0.274658	13.6414	375.031
5.533	0.701904	14.8621	373.138
5.534	1.77002	14.0991	372.04
5.535	1.34277	14.3433	371.277
5.536	1.58691	14.801	372.864
5.537	1.06812	14.0076	372.711
5.538	1.31226	13.6108	373.138
5.539	0.854492	13.8855	373.871
5.54	0.701904	13.2751	375.885
5.541	0.732422	12.4512	375.366
5.542	1.7395	12.7869	376.282
5.543	1.2207	15.2588	378.723
5.544	1.92261	16.9678	380.096
5.545	1.15967	14.9841	377.197
5.546	1.25122	13.0005	375.427
5.547	0.640869	14.1296	376.007
5.548	0.671387	14.5569	376.831
5.549	1.19019	13.0005	376.404
5.55	0.854492	12.9089	376.678
5.551	0.88501	14.8926	376.526
5.552	0.915527	15.3198	374.664
5.553	1.58691	14.1907	373.169
5.554	0.823975	14.3738	373.871
5.555	0.915527	14.6484	375.183
5.556	1.09863	13.7939	374.512
5.557	1.00708	14.0076	375.214
5.558	0.854492	14.3433	376.77
5.559	0.854492	13.7634	377.869
5.56	1.15967	12.9089	377.258
5.561	1.80054	14.0686	378.265
5.562	1.46484	15.6555	376.617
5.563	1.80054	14.9536	375.763
5.564	1.37329	15.3809	374.42
5.565	3.35693	15.9912	375.275
5.566	5.27954	16.0828	376.16
5.567	5.27954	15.8997	374.39
5.568	6.46973	16.3574	375.702
5.569	7.8125	16.9067	375.153
5.57	10.2844	17.2424	374.481
5.571	9.67407	17.6697	375.702
5.572	7.26318	19.5618	374.603
5.573	6.7749	18.9209	374.481
5.574	7.84302	18.4326	376.434
5.575	7.87354	18.3105	375.122
5.576	7.84302	19.0125	376.77
5.577	9.61304	19.5313	377.197
5.578	13.5193	19.3787	376.801
5.579	15.0452	20.4468	380.219
5.58	14.4348	21.2097	378.754
5.581	14.4348	21.0266	378.601
5.582	14.6484	21.5454	380.615
5.583	13.2141	22.3389	377.991
5.584	12.3596	22.4915	379.547
5.585	12.2375	22.4304	378.418
5.586	15.4114	22.3389	376.984
5.587	17.1814	23.4985	379.456
5.588	17.9749	24.292	377.441
5.589	19.6533	24.5972	377.716
5.59	20.813	24.9634	378.998
5.591	20.1721	25.0549	376.77
5.592	18.4631	25.6958	378.967
5.593	17.0898	25.9399	378.815
5.594	18.2495	25.0854	378.021
5.595	19.4702	25.6042	381.5
5.596	19.6838	26.3977	379.974
5.597	21.759	26.7639	380.89
5.598	23.8037	27.2522	381.958
5.599	25.1465	27.9236	379.272
5.6	24.5361	28.2288	381.348
5.601	23.8647	28.0457	380.371
5.602	24.231	27.6184	379.303
5.603	24.292	27.9846	382.233
5.604	23.1934	29.2053	379.028
5.605	23.6816	29.4189	379.395
5.606	25.6348	29.7546	380.341
5.607	28.0151	29.8462	378.51
5.608	28.7476	30.0903	381.012
5.609	28.4119	30.7312	380.096
5.61	29.5105	30.9753	379.028
5.611	30.1208	31.0974	381.47
5.612	28.717	31.7383	378.693
5.613	28.2898	32.0435	379.852
5.614	28.1982	32.3181	380.188
5.615	29.2358	31.8909	378.906
5.616	30.6702	32.135	381.927
5.617	31.4026	32.4097	381.134
5.618	33.0811	32.4402	380.737
5.619	34.1492	33.0505	382.874
5.62	33.5083	33.5999	379.852
5.621	32.5623	33.4778	381.104
5.622	32.7148	33.7524	380.707
5.623	33.9661	33.6914	378.662
5.624	33.5083	34.1797	381.378
5.625	32.8064	34.6985	379.272
5.626	34.4238	34.8816	379.028
5.627	35.6445	35.4919	380.524
5.628	36.5906	35.9497	378.357
5.629	36.8958	35.8887	380.219
5.63	37.4756	35.7666	379.944
5.631	39.032	35.8582	378.967
5.632	39.0625	36.8042	381.287
5.633	37.6892	37.323	378.784
5.634	38.2385	37.2314	378.998
5.635	38.6353	38.0859	380.707
5.636	38.7268	38.2385	378.296
5.637	39.2151	37.9639	380.585
5.638	39.3982	37.8113	380.188
5.639	41.4429	37.5671	379.333
5.64	42.2363	38.3911	382.05
5.641	41.9006	39.5203	379.517
5.642	42.5415	39.5203	378.906
5.643	42.572	39.3677	380.249
5.644	43.0298	39.5813	377.167
5.645	42.9993	40.1611	378.784
5.646	43.0298	40.6799	378.357
5.647	44.5862	40.4968	376.984
5.648	44.9219	40.8325	380.524
5.649	44.8914	41.0156	378.815
5.65	46.1731	41.0461	379.425
5.651	47.76	41.626	380.89
5.652	48.3093	42.1143	377.289
5.653	47.7905	42.511	379.15
5.654	47.2412	42.511	377.319
5.655	48.645	42.0532	376.373
5.656	48.9197	43.0908	378.571
5.657	47.699	44.22	375.854
5.658	48.1567	43.396	377.319
5.659	48.8281	42.6636	378.54
5.66	50.1099	42.2974	376.556
5.661	50.8728	43.9148	379.364
5.662	50.1099	44.6472	377.045
5.663	51.3	44.1589	376.282
5.664	52.3987	43.8538	378.082
5.665	52.3376	44.342	375.122
5.666	51.8188	45.2271	376.678
5.667	51.9409	45.3491	376.404
5.668	53.1921	45.3491	374.634
5.669	53.5583	45.5322	377.808
5.67	53.772	45.5322	376.373
5.671	55.3284	45.3796	376.251
5.672	56.9153	46.1731	378.235
5.673	56.6711	46.936	374.756
5.674	55.7861	47.1802	376.678
5.675	55.9387	46.9055	375.031
5.676	56.9153	46.7224	373.291
5.677	57.0374	47.9126	376.282
5.678	56.2439	48.4009	373.779
5.679	57.4951	47.7295	374.573
5.68	58.8684	47.6685	376.556
5.681	59.4177	47.9431	373.627
5.682	59.6008	48.8281	375.519
5.683	59.7534	48.7366	374.664
5.684	60.4858	48.5535	373.322
5.685	59.8755	49.2249	376.129
5.686	59.082	49.3774	373.688
5.687	60.0586	49.3469	373.932
5.688	61.1877	50.0793	375.763
5.689	61.8591	50.4761	372.711
5.69	62.6831	50.9033	374.969
5.691	63.1409	50.354	374.664
5.692	64.8193	50.5371	373.749
5.693	65.3381	51.3306	376.282
5.694	64.6057	51.5442	373.291
5.695	64.8499	51.3306	373.718
5.696	64.7278	51.6052	374.237
5.697	64.8804	52.002	371.094
5.698	64.8804	52.8564	373.444
5.699	64.3921	52.8259	371.735
5.7	66.2842	52.124	371.277
5.701	66.9556	52.4597	374.054
5.702	67.0776	52.3987	371.735
5.703	67.7185	53.009	373.566
5.704	68.573	53.2837	374.268
5.705	68.4204	53.6194	371.552
5.706	67.9016	53.9856	374.023
5.707	67.4438	53.772	372.314
5.708	68.9392	53.833	371.765
5.709	69.9463	54.5959	374.542
5.71	70.1599	55.0537	371.216
5.711	70.9839	55.1147	372.742
5.712	71.6248	54.657	373.138
5.713	72.876	55.1453	370.789
5.714	72.6929	55.9082	373.474
5.715	72.113	55.8472	370.941
5.716	72.9065	55.8472	370.758
5.717	73.6694	56.2439	372.711
5.718	73.1201	56.6711	369.446
5.719	73.5779	57.4646	370.972
5.72	73.4558	57.6172	370.728
5.721	74.2798	57.4036	368.927
5.722	74.7986	57.373	371.918
5.723	74.8291	57.1594	370.422
5.724	76.2024	57.4036	370.88
5.725	76.9653	57.9834	373.566
5.726	76.5076	58.7158	370.392
5.727	76.9348	58.8684	372.192
5.728	76.9348	58.6243	371.918
5.729	77.6672	59.1736	369.507
5.73	77.4536	60.1196	372.253
5.731	77.1484	59.5093	370.239
5.732	78.4302	59.5398	370.361
5.733	79.7424	60.3333	372.498
5.734	81.0852	60.9436	369.08
5.735	81.0547	60.8521	371.277
5.736	80.9021	60.4248	371.002
5.737	81.7871	60.7605	368.805
5.738	81.665	61.3098	371.674
5.739	80.8411	61.7065	369.049
5.74	81.8787	62.1338	369.476
5.741	82.2144	62.6831	370.361
5.742	82.8857	62.8357	367.737
5.743	83.4351	62.7441	370.422
5.744	83.374	62.0117	369.049
5.745	84.6252	61.5845	369.354
5.746	85.2356	62.4695	372.589
5.747	84.5337	62.8052	369.995
5.748	84.3201	63.0493	370.636
5.749	84.7168	63.324	371.063
5.75	85.2661	63.7817	367.645
5.751	85.9985	64.3921	369.995
5.752	86.9446	63.7817	367.645
5.753	88.4094	63.9038	367.34
5.754	89.4775	64.5752	370.27
5.755	89.2944	64.9414	367.676
5.756	89.3555	65.3687	369.446
5.757	89.2639	65.0024	369.934
5.758	89.4165	65.094	367.401
5.759	88.8672	65.4297	369.537
5.76	88.7146	65.8875	367.249
5.761	91.0645	66.2842	366.821
5.762	92.7734	66.6199	368.591
5.763	92.4377	67.0166	365.997
5.764	92.865	67.2913	368.5
5.765	93.2617	66.5283	369.11
5.766	92.926	66.6504	367.34
5.767	92.6208	67.3828	370.148
5.768	91.2781	66.9861	368.408
5.769	92.865	66.7114	368.134
5.77	94.1467	67.4744	369.69
5.771	94.8486	68.573	366.089
5.772	96.3135	69.0918	367.493
5.773	96.5576	68.512	367.157
5.774	97.229	68.6646	365.753
5.775	96.0693	69.3359	368.622
5.776	94.9402	69.1528	367.554
5.777	95.6421	68.8477	367.401
5.778	96.8323	69.3359	369.965
5.779	97.6563	69.9463	366.882
5.78	98.7244	70.3125	368.347
5.781	99.7925	70.282	367.035
5.782	101.379	71.167	364.899
5.783	101.257	71.4111	367.584
5.784	99.6704	71.3501	365.234
5.785	99.884	70.9534	366.364
5.786	98.7854	70.5261	368.256
5.787	98.3276	70.4651	366.516
5.788	98.7244	71.0449	368.5
5.789	99.9146	71.3806	367.279
5.79	102.57	71.5027	365.143
5.791	103.76	71.8079	367.645
5.792	103.577	71.8079	364.258
5.793	104.065	72.4487	365.692
5.794	104.126	72.5403	366.913
5.795	102.844	73.0286	364.227
5.796	102.478	73.1812	366.669
5.797	102.173	72.6318	365.662
5.798	103.912	72.4792	364.716
5.799	105.103	73.5168	367.249
5.8	105.835	73.8525	364.349
5.801	107.3	73.7	364.99
5.802	107.941	73.6084	365.509
5.803	108.215	74.1272	363.129
5.804	107.452	75.1648	365.234
5.805	106.049	74.6765	363.586
5.806	106.11	74.2493	362.701
5.807	106.14	74.1882	365.692
5.808	105.865	73.9746	363.159
5.809	107.697	74.2493	364.319
5.81	109.192	74.7375	365.082
5.811	110.474	75.2869	362.396
5.812	110.321	76.2024	364.838
5.813	109.985	75.5615	362.701
5.814	110.596	75.1038	362.305
5.815	109.497	75.3479	365.295
5.816	108.673	75.7446	362.579
5.817	109.558	75.8057	364.014
5.818	110.901	75.9888	364.807
5.819	112.244	76.5686	362.274
5.82	112.549	77.0264	364.746
5.821	113.037	77.5146	363.159
5.822	114.532	76.9348	362.396
5.823	114.532	76.9653	364.929
5.824	112.854	76.7212	361.023
5.825	112.549	77.2095	363.861
5.826	112.793	77.4536	362.274
5.827	113.77	77.8198	360.352
5.828	113.922	78.0029	362.915
5.829	113.037	77.3621	360.901
5.83	114.685	76.7822	362.03
5.831	115.997	77.9724	363.892
5.832	115.417	78.2166	360.962
5.833	115.234	78.3386	363.617
5.834	115.54	77.4536	362.793
5.835	117.126	77.8198	361.145
5.836	117.584	78.9185	364.319
5.837	116.333	78.4302	360.687
5.838	117.126	78.3386	361.298
5.839	118.042	79.1321	362.854
5.84	118.256	79.5288	359.894
5.841	118.439	79.3457	362.274
5.842	118.805	78.949	361.053
5.843	120.148	78.8574	359.558
5.844	120.026	79.5898	362.732
5.845	119.293	79.5593	359.589
5.846	119.781	79.7119	360.413
5.847	120.178	80.1697	361.481
5.848	119.598	80.7495	358.673
5.849	119.446	81.0852	360.626
5.85	119.202	80.3223	359.497
5.851	120.697	79.6204	359.039
5.852	121.521	80.5359	362.579
5.853	121.918	80.4749	360.138
5.854	122.467	80.78	361.542
5.855	122.742	80.9021	362.64
5.856	122.253	81.604	359.833
5.857	121.948	82.428	361.969
5.858	121.307	81.8787	360.87
5.859	122.284	81.604	359.558
5.86	122.62	81.665	362.122
5.861	122.467	81.8481	359.253
5.862	124.451	82.3975	361.267
5.863	125.275	82.55	362.03
5.864	126.343	82.7637	359.131
5.865	125.244	83.0078	361.786
5.866	124.451	82.7026	359.467
5.867	125.275	82.9773	358.368
5.868	124.634	83.0994	360.748
5.869	123.352	83.1299	357.452
5.87	123.901	83.0688	360.596
5.871	124.664	82.8247	360.748
5.872	126.373	83.3435	358.582
5.873	126.923	83.9233	362.122
5.874	126.923	83.4961	359.253
5.875	127.625	83.0383	359.741
5.876	127.258	83.0383	362.213
5.877	125.854	82.9773	358.368
5.878	125.336	83.4045	360.565
5.879	125.214	83.6182	360.168
5.88	126.74	83.7402	357.3
5.881	126.709	84.5032	360.382
5.882	126.129	83.7708	357.361
5.883	127.777	83.5266	357.33
5.884	128.052	83.8623	359.772
5.885	127.747	83.5571	356.14
5.886	126.831	83.3435	358.765
5.887	125.549	82.5195	358.093
5.888	125.58	83.1909	355.713
5.889	124.146	84.2896	358.368
5.89	122.925	83.8013	354.675
5.891	122.681	83.0078	354.645
5.892	122.742	81.5735	356.537
5.893	122.803	81.7566	353.699
5.894	122.711	81.9397	356.14
5.895	122.04	81.0547	355.743
5.896	120.85	80.4138	353.485
5.897	119.659	80.9021	356.323
5.898	118.622	80.78	353.333
5.899	118.53	80.5969	353.21
5.9	117.889	80.3833	355.042
5.901	117.432	80.3833	351.379
5.902	117.737	80.5664	353.668
5.903	118.042	80.2307	353.18
5.904	118.835	79.7424	351.288
5.905	117.92	79.4678	355.133
5.906	116.547	78.8574	352.814
5.907	116.486	78.8269	353.821
5.908	116.333	78.6133	354.523
5.909	114.99	78.8574	350.739
5.91	114.075	79.6204	352.631
5.911	114.136	79.1321	350.83
5.912	115.265	78.949	349.548
5.913	114.868	78.4302	352.356
5.914	113.251	77.4231	349.762
5.915	113.342	76.7822	352.234
5.916	113.22	76.8433	353.851
5.917	113.159	77.6672	350.708
5.918	112.579	78.0945	353.149
5.919	112.244	76.5991	350.006
5.92	112.823	76.4771	348.633
5.921	113.495	76.7822	351.074
5.922	112.335	76.7212	346.863
5.923	112	76.7212	348.389
5.924	111.389	75.8972	348.969
5.925	111.298	75.9888	346.313
5.926	110.657	76.3855	349.64
5.927	109.863	75.47	347.198
5.928	111.115	75.6531	346.375
5.929	111.359	76.0498	348.877
5.93	110.352	75.7446	344.879
5.931	110.596	75.531	346.802
5.932	110.199	75.0427	346.405
5.933	110.168	75.6226	343.842
5.934	109.741	75.8667	347.382
5.935	108.459	74.9817	344.666
5.936	109.253	74.3408	344.513
5.937	109.65	75.1648	347.198
5.938	109.436	75.6226	343.475
5.939	109.436	75.4395	345.642
5.94	109.741	74.3713	345.886
5.941	110.138	74.7986	343.292
5.942	110.077	76.1108	346.588
5.943	108.673	75.3479	343.689
5.944	108.154	74.7681	343.506
5.945	108.032	75.3174	345.367
5.946	108.032	75.3784	341.98
5.947	108.307	75.47	344.482
5.948	108.521	74.6155	343.872
5.949	109.558	74.6765	341.827
5.95	109.772	75.0122	345.276
5.951	108.215	74.4934	341.339
5.952	108.276	74.7681	341.919
5.953	107.391	74.7681	343.323
5.954	106.567	74.6155	339.355
5.955	105.56	74.5544	341.919
5.956	105.072	73.5168	340.088
5.957	106.659	73.5779	338.593
5.958	107.391	73.6084	341.797
5.959	106.537	73.5168	338.531
5.96	106.873	73.1812	340.027
5.961	106.689	72.5708	341.553
5.962	105.927	73.1506	338.501
5.963	105.316	74.1272	341.4
5.964	105.133	73.7305	339.63
5.965	106.476	73.5474	338.074
5.966	107.086	73.8831	341.003
5.967	107.452	73.822	337.463
5.968	109.131	73.8831	339.661
5.969	109.863	73.5168	341.339
5.97	110.84	73.7	338.501
5.971	110.26	74.4019	341.736
5.972	109.406	74.0967	339.203
5.973	109.589	74.4934	337.646
5.974	109.253	74.8596	340.027
5.975	108.643	74.7681	336.334
5.976	109.406	74.646	337.891
5.977	110.321	74.2798	339.02
5.978	111.45	74.5544	336.914
5.979	112.213	75.5005	341.064
5.98	111.45	74.9512	339.478
5.981	112.549	75.2258	338.806
5.982	111.877	75.2869	341.919
5.983	111.176	75.4089	338.165
5.984	111.145	75.7141	339.355
5.985	111.145	75.9277	340.271
5.986	111.908	76.2634	336.426
5.987	112.549	76.7517	339.63
5.988	112.579	76.6296	338.562
5.989	114.258	76.5686	337.677
5.99	114.227	76.7822	341.217
5.991	113.495	76.5076	337.738
5.992	113.708	76.6907	339.508
5.993	113.556	76.7517	339.508
5.994	113.77	77.2705	336.517
5.995	113.678	78.7354	339.081
5.996	112.701	77.9114	336.456
5.997	113.312	77.5757	336.456
5.998	113.678	77.7588	339.661
5.999	113.251	77.6062	336.884
6	113.831	77.5757	340.607
6.001	114.349	77.0874	340.485
6.002	116.394	78.0334	338.745
6.003	116.211	78.9185	341.949
6.004	115.479	78.3691	337.86
6.005	116.425	78.0029	338.837
6.006	116.272	78.4302	340.637
6.007	115.54	78.9795	336.823
6.008	115.601	79.4067	340.027
6.009	116.18	78.7048	339.294
6.01	118.5	78.8879	336.914
6.011	119.141	79.4067	340.973
6.012	118.561	79.1931	336.945
6.013	119.354	78.9795	337.738
6.014	119.019	79.1321	338.928
6.015	118.683	79.1626	335.48
6.016	118.53	79.8035	338.379
6.017	118.103	79.5288	336.853
6.018	119.171	79.834	335.358
6.019	119.69	79.9255	338.898
6.02	119.232	79.3152	335.999
6.021	120.117	78.7048	337.799
6.022	120.087	78.3386	339.386
6.023	120.636	78.5828	335.907
6.024	120.392	78.6743	338.593
6.025	118.927	77.6062	335.968
6.026	119.293	77.0569	333.649
6.027	118.225	77.24	335.541
6.028	117.523	76.2939	330.75
6.029	116.943	75.0122	330.383
6.03	115.723	73.6084	330.688
6.031	115.112	72.7844	326.447
6.032	114.014	72.5708	328.156
6.033	113.129	71.0144	325.348
6.034	113.159	69.4275	322.266
6.035	112.274	68.3289	324.036
6.036	110.535	67.2913	319.916
6.037	110.352	66.6199	321.228
6.038	109.65	66.0706	321.075
6.039	109.192	65.6128	318.573
6.04	108.521	65.8875	321.503
6.041	107.727	64.8193	319.733
6.042	108.459	63.8733	319.733
6.043	109.467	63.385	323.395
6.044	109.833	63.1714	320.465
6.045	109.65	63.0188	322.754
6.046	110.077	62.5305	323.09
6.047	110.474	62.5	319.733
6.048	109.406	63.3545	322.266
6.049	108.368	62.7136	318.024
6.05	108.734	61.9202	317.23
6.051	109.009	61.4319	318.848
6.052	109.558	61.4014	315.033
6.053	110.535	61.3708	317.505
6.054	111.023	61.0657	317.566
6.055	113.251	60.5469	315.735
6.056	112.976	61.0352	318.909
6.057	111.206	60.7605	315.948
6.058	111.237	60.6079	316.833
6.059	110.931	60.3333	318.176
6.06	110.779	60.1807	314.667
6.061	111.511	60.3638	316.803
6.062	112.823	59.3567	315.643
6.063	114.594	59.5398	313.538
6.064	115.326	60.3943	316.864
6.065	114.899	60.1807	313.812
6.066	114.99	59.7229	313.721
6.067	114.41	59.4788	315.308
6.068	113.434	59.3872	311.279
6.069	113.281	60.0281	313.324
6.07	114.227	59.7839	311.89
6.071	115.967	59.6619	309.174
6.072	116.333	59.9365	312.439
6.073	116.18	60.0891	309.235
6.074	117.432	59.906	310.425
6.075	117.218	60.2112	312.378
6.076	116.638	60.2112	309.387
6.077	115.479	60.2722	312.164
6.078	114.99	60.0586	310.272
6.079	116.821	60.0281	308.533
6.08	117.371	60.8215	311.92
6.081	116.577	60.8826	308.35
6.082	116.608	60.6689	310.76
6.083	116.516	59.906	312.042
6.084	117.249	60.2417	309.326
6.085	116.852	61.2183	312.805
6.086	115.967	61.2183	310.944
6.087	116.577	61.5234	309.784
6.088	117.554	61.4929	312.744
6.089	117.065	61.0962	308.807
6.09	118.042	62.0422	311.523
6.091	118.561	61.9202	312.805
6.092	119.659	62.0422	310.303
6.093	119.293	63.2019	314.178
6.094	118.408	62.9578	311.92
6.095	120.056	63.0188	311.157
6.096	120.85	63.4766	314.392
6.097	120.728	63.2629	310.455
6.098	121.002	63.0493	313.08
6.099	121.674	62.4084	313.812
6.1	122.864	63.0798	311.035
6.101	123.26	64.3616	314.575
6.102	122.498	64.1785	311.768
6.103	123.169	63.446	311.066
6.104	122.925	63.324	313.293
6.105	122.894	63.5986	310.059
6.106	123.779	63.8428	312.225
6.107	124.542	63.1714	312.439
6.108	126.129	62.9883	309.906
6.109	126.801	64.1174	313.293
6.11	126.221	64.0869	310.944
6.111	127.106	63.6292	310.76
6.112	127.289	63.7817	313.293
6.113	127.014	63.9954	310.242
6.114	126.984	64.1174	312.134
6.115	127.045	63.2019	312.347
6.116	128.662	63.7512	310.333
6.117	129.211	64.7888	313.507
6.118	129.547	64.8193	310.76
6.119	130.798	64.0259	310.608
6.12	130.646	64.0564	312.561
6.121	130.219	64.209	308.929
6.122	129.73	64.5752	311.768
6.123	128.998	64.6973	310.669
6.124	129.15	64.7583	308.38
6.125	128.845	65.1855	311.92
6.126	128.998	64.5447	308.746
6.127	130.096	64.3921	310.822
6.128	131.439	64.6057	313.202
6.129	131.775	64.8804	310.181
6.13	131.897	65.7043	314.331
6.131	131.927	65.3381	312.683
6.132	132.721	65.5823	311.371
6.133	131.927	66.6199	315.216
6.134	130.707	66.7419	311.188
6.135	131.226	66.3452	312.653
6.136	131.805	65.918	314.453
6.137	132.996	66.5894	311.218
6.138	133.423	67.1997	314.728
6.139	134.308	66.9861	313.507
6.14	136.322	67.0166	312.469
6.141	136.017	67.627	315.399
6.142	134.705	67.8406	311.493
6.143	134.186	68.0847	312.714
6.144	133.881	67.8406	313.232
6.145	133.759	68.0847	310.516
6.146	134.308	68.4509	313.751
6.147	135.04	67.688	312.256
6.148	137.39	67.627	312.347
6.149	138.336	68.7256	315.643
6.15	138.214	69.1223	312.286
6.151	138.489	68.573	313.995
6.152	138.824	67.9016	314.789
6.153	138.58	68.5425	311.401
6.154	137.787	69.7632	314.484
6.155	137.756	69.6716	312.286
6.156	139.099	68.8782	311.432
6.157	140.289	69.3359	314.24
6.158	140.533	69.8547	310.791
6.159	141.144	69.8547	313.507
6.16	141.51	69.3359	314.026
6.161	142.456	69.7937	311.157
6.162	142.12	70.7703	314.27
6.163	140.93	70.7703	311.554
6.164	142.181	70.8008	310.974
6.165	141.846	70.9229	313.354
6.166	141.205	71.167	310.699
6.167	141.144	70.9534	313.995
6.168	141.327	70.4346	314.484
6.169	142.639	70.8008	312.958
6.17	143.188	71.7773	317.322
6.171	142.365	72.0215	314.209
6.172	143.677	71.9604	314.819
6.173	143.524	71.6858	316.742
6.174	143.433	71.4417	313.782
6.175	142.67	72.2046	316.895
6.176	143.158	72.5098	316.193
6.177	144.806	73.0286	314.484
6.178	144.409	73.6389	317.78
6.179	143.768	73.5474	314.331
6.18	145.111	73.3643	315.704
6.181	146.332	73.3948	317.627
6.182	147.064	73.3643	314.85
6.183	145.966	73.761	317.932
6.184	145.935	73.3337	316.895
6.185	147.797	73.9441	315.704
6.186	148.01	74.9512	318.726
6.187	146.881	74.8291	315.338
6.188	147.43	74.7986	317.078
6.189	147.827	74.1272	318.726
6.19	148.407	73.7915	316.04
6.191	149.2	74.2493	319.672
6.192	149.597	74.0662	318.42
6.193	151.031	74.646	317.261
6.194	151.031	75.1038	320.526
6.195	150.299	74.7986	316.864
6.196	150.574	74.3408	317.963
6.197	150.665	74.646	319.275
6.198	151.123	74.9512	315.857
6.199	151.031	75.1648	319.427
6.2	151.489	75.0122	317.78
6.201	153.687	75.1648	316.925
6.202	153.9	76.2024	319.885
6.203	153.442	75.8362	316.65
6.204	153.107	75.0427	318.817
6.205	153.015	74.646	319.183
6.206	153.473	74.9817	316.376
6.207	153.229	76.1414	319.946
6.208	152.1	75.7751	317.139
6.209	152.771	75.1648	316.803
6.21	153.32	75.5005	319.977
6.211	152.649	74.9207	315.979
6.212	152.649	74.8291	319.061
6.213	152.374	74.585	319.794
6.214	153.015	74.6765	316.772
6.215	152.344	75.0732	320.282
6.216	151.428	74.585	317.291
6.217	152.313	74.3713	317.383
6.218	152.222	75.1038	320.19
6.219	151.428	74.9817	315.582
6.22	150.909	74.8596	318.451
6.221	150.848	74.4019	318.115
6.222	152.161	74.6155	315.338
6.223	151.886	75.1038	319.916
6.224	150.909	74.6765	317.078
6.225	151.886	74.0051	317.23
6.226	152.374	73.822	320.038
6.227	151.459	74.0967	315.979
6.228	150.879	74.3408	319.214
6.229	150.513	74.0967	318.512
6.23	151.428	74.3713	315.948
6.231	151.184	74.8291	319.855
6.232	151.001	73.7305	317.047
6.233	151.55	73.6389	317.841
6.234	152.222	74.0662	320.77
6.235	152.374	73.6694	317.322
6.236	152.039	73.7	320.404
6.237	151.947	73.5168	320.618
6.238	152.313	73.9136	318.298
6.239	152.74	75.2869	321.838
6.24	152.466	74.707	318.665
6.241	153.107	74.4629	318.909
6.242	152.954	74.4934	321.381
6.243	153.137	74.5239	318.207
6.244	153.992	74.0051	321.594
6.245	153.778	74.1272	321.289
6.246	155.914	74.3408	319.946
6.247	155.884	75.0427	322.815
6.248	154.877	74.7986	319.244
6.249	154.938	74.7681	320.099
6.25	154.175	74.5544	321.045
6.251	153.473	74.6155	317.352
6.252	153.015	74.3408	321.289
6.253	153.015	73.2117	320.007
6.254	154.266	73.1201	319.763
6.255	154.572	74.4324	323.486
6.256	153.87	74.9817	320.099
6.257	154.144	74.9817	321.899
6.258	154.541	74.1577	322.937
6.259	154.907	73.6389	319.916
6.26	154.114	74.6765	323.822
6.261	153.381	74.5544	321.747
6.262	154.572	74.585	321.472
6.263	154.816	74.8596	324.738
6.264	154.236	74.7986	320.953
6.265	154.846	74.8901	323.334
6.266	154.419	74.5239	324.463
6.267	155.182	74.8901	321.045
6.268	154.785	75.8057	324.707
6.269	154.022	75.2869	322.113
6.27	154.755	74.9207	321.625
6.271	154.633	74.9817	324.341
6.272	153.992	75.0427	320.435
6.273	153.351	74.9512	323.273
6.274	152.649	74.2798	323.73
6.275	153.259	74.0356	321.228
6.276	152.649	74.4324	324.89
6.277	151.703	73.9136	322.296
6.278	151.794	73.4863	321.93
6.279	150.848	73.3948	324.615
6.28	149.75	72.8455	320.77
6.281	148.468	71.9604	323.425
6.282	147.43	71.167	323.7
6.283	147.003	70.6482	320.892
6.284	145.142	70.2209	324.585
6.285	142.548	69.2444	321.014
6.286	141.174	68.0847	319.702
6.287	139.038	66.864	321.289
6.288	136.536	65.2161	316.345
6.289	134.064	64.3921	317.322
6.29	132.721	63.8733	316.406
6.291	132.263	63.2935	313.263
6.292	131.012	62.6221	316.345
6.293	129.517	61.7676	313.873
6.294	129.456	61.0657	314.85
6.295	129.486	60.7605	317.963
6.296	129.059	60.6689	316.071
6.297	128.632	60.2722	319.733
6.298	128.754	58.9294	320.282
6.299	130.127	59.2041	319.855
6.3	130.829	59.9976	323.853
6.301	130.371	60.0281	321.411
6.302	130.737	60.2417	322.205
6.303	130.737	60.2417	323.883
6.304	131.409	60.2722	320.099
6.305	131.287	60.8826	323.639
6.306	131.134	60.4553	321.747
6.307	132.904	60.2417	321.411
6.308	133.392	60.5774	325.134
6.309	133.087	60.6995	321.472
6.31	133.423	60.9436	322.998
6.311	133.514	60.8521	323.608
6.312	133.545	61.0352	320.404
6.313	132.874	61.7981	323.425
6.314	131.897	61.4929	321.259
6.315	132.874	61.4319	319.611
6.316	133.636	61.4014	323.242
6.317	133.331	60.9741	319.946
6.318	133.759	60.6995	322.296
6.319	133.759	60.5774	324.005
6.32	133.759	60.9131	320.74
6.321	133.484	61.7065	324.219
6.322	133.087	61.2183	321.838
6.323	133.209	61.4319	320.251
6.324	132.599	61.8896	322.54
6.325	132.019	61.7371	318.634
6.326	132.538	61.615	319.916
6.327	132.416	61.0962	321.472
6.328	133.24	61.7981	318.359
6.329	134.033	62.7136	321.747
6.33	133.636	62.4695	319.397
6.331	135.132	62.7441	318.665
6.332	134.491	63.0493	321.564
6.333	133.209	62.9578	318.024
6.334	133.026	63.0798	320.618
6.335	132.935	62.7747	321.198
6.336	133.606	62.9883	319.366
6.337	134.094	64.2395	323.792
6.338	133.942	63.8428	321.442
6.339	135.651	64.2395	322.113
6.34	136.353	64.5142	324.768
6.341	136.261	64.7888	321.381
6.342	135.773	64.5752	324.768
6.343	136.169	64.4226	324.036
6.344	137.054	64.8193	322.327
6.345	137.482	66.1316	326.416
6.346	137.146	66.5283	322.754
6.347	138.977	66.864	323.486
6.348	139.709	67.2302	325.378
6.349	139.801	67.1997	321.747
6.35	139.801	67.4744	325.287
6.351	140.106	66.864	324.677
6.352	141.937	66.803	323.181
6.353	142.426	68.1458	327.423
6.354	141.51	68.1458	324.463
6.355	142.12	67.9321	325.348
6.356	142.761	68.634	327.332
6.357	142.914	69.2749	323.761
6.358	142.7	69.3054	326.569
6.359	142.548	68.0847	325.409
6.36	144.073	68.2373	325.012
6.361	145.111	68.6951	328.705
6.362	144.714	69.4275	324.921
6.363	145.416	69.3359	326.569
6.364	145.02	69.2749	328.033
6.365	144.653	69.2444	324.768
6.366	144.287	69.519	328.522
6.367	143.738	69.6411	326.385
6.368	145.05	70.2209	325.134
6.369	145.203	70.5566	328.308
6.37	144.958	70.4346	325.195
6.371	145.691	70.1599	327.545
6.372	146.027	70.1294	328.644
6.373	146.545	70.6177	326.385
6.374	146.057	70.7092	330.2
6.375	145.264	70.0684	327.728
6.376	146.179	70.5872	327.576
6.377	145.935	71.8384	329.742
6.378	144.989	72.2656	325.562
6.379	145.02	71.6248	327.82
6.38	145.447	70.343	328.644
6.381	145.935	70.2209	326.782
6.382	146.637	71.4417	331.055
6.383	146.667	71.5027	328.674
6.384	147.827	72.113	328.949
6.385	148.102	72.0825	332.031
6.386	147.675	72.1436	327.881
6.387	147.278	72.8149	330.688
6.388	146.851	72.6624	330.75
6.389	148.102	72.4792	328.522
6.39	148.132	73.3337	332.733
6.391	148.682	73.0286	330.536
6.392	150.909	73.2422	331.635
6.393	151.886	73.8831	334.015
6.394	151.917	73.9441	330.627
6.395	151.855	73.7915	333.801
6.396	151.428	73.4253	332.642
6.397	152.252	73.7	330.353
6.398	152.405	74.5544	333.435
6.399	151.611	74.5544	330.261
6.4	151.764	74.5239	330.688
6.401	152.71	73.6084	333.038
6.402	153.046	73.6694	330.17
6.403	153.687	74.4629	333.588
6.404	153.778	74.2798	333.13
6.405	154.816	73.9441	330.994
6.406	154.419	74.7681	334.167
6.407	153.992	74.8596	331.116
6.408	153.778	75.0427	331.024
6.409	153.564	74.9817	332.947
6.41	153.931	74.6155	329.956
6.411	154.48	74.6765	332.794
6.412	155.121	74.7375	332.245
6.413	156.372	75.47	330.75
6.414	155.701	76.1108	333.923
6.415	154.907	75.8972	331.268
6.416	154.968	75.531	331.726
6.417	154.572	75.3479	332.245
6.418	154.083	75.6226	329.254
6.419	153.534	76.7212	332.428
6.42	153.168	76.1719	330.505
6.421	154.083	75.9888	330.231
6.422	154.51	76.1719	334.229
6.423	153.9	76.2329	331.268
6.424	153.503	76.4771	333.771
6.425	153.198	76.3855	334.961
6.426	153.351	76.9958	331.97
6.427	152.985	77.3315	335.51
6.428	152.618	76.4771	333.801
6.429	154.083	76.5076	333.984
6.43	154.297	77.7283	337.28
6.431	154.572	77.8198	333.893
6.432	155.029	77.24	336.182
6.433	154.114	76.7212	336.761
6.434	154.083	77.0874	334.015
6.435	154.175	78.2776	337.646
6.436	154.297	78.0334	334.686
6.437	155.914	77.9724	333.923
6.438	156.036	77.8809	336.639
6.439	155.975	77.7893	332.55
6.44	155.975	77.8809	335.358
6.441	155.975	77.179	335.602
6.442	156.067	77.3926	333.588
6.443	155.243	77.6062	337.524
6.444	154.541	76.7212	335.388
6.445	155.823	76.8433	335.297
6.446	156.311	77.0874	337.738
6.447	156.281	77.6672	333.984
6.448	156.311	77.179	336.792
6.449	156.158	75.9277	336.853
6.45	157.013	76.0193	334.869
6.451	156.586	76.7517	338.654
6.452	156.403	75.9888	336.456
6.453	156.83	76.0498	336.456
6.454	156.311	76.8433	338.165
6.455	155.487	76.8738	333.466
6.456	154.907	76.2634	336.029
6.457	154.846	75.3174	335.052
6.458	156.555	75.8057	333.954
6.459	156.799	76.2939	337.219
6.46	155.945	75.8667	334.229
6.461	156.006	75.8362	335.724
6.462	155.487	75.7751	337.555
6.463	154.144	75.7446	334.564
6.464	153.381	76.355	337.982
6.465	152.679	75.4089	336.06
6.466	153.87	75.1648	335.083
6.467	154.358	75.47	338.684
6.468	154.175	75.4395	335.602
6.469	154.114	75.5615	337.28
6.47	154.388	75.47	338.47
6.471	153.9	75.5005	335.388
6.472	152.618	75.5005	338.989
6.473	151.642	75.1038	337.158
6.474	152.649	75.531	335.449
6.475	152.283	76.5076	338.318
6.476	151.978	76.4771	334.625
6.477	152.405	76.0803	336.67
6.478	152.802	75.3174	337.921
6.479	152.893	75.592	335.114
6.48	152.71	76.355	338.989
6.481	152.069	75.8667	337.067
6.482	153.259	75.9277	336.853
6.483	153.076	76.5686	339.691
6.484	152.039	76.4465	335.602
6.485	151.703	76.5076	337.433
6.486	151.581	75.47	338.196
6.487	151.52	75.47	336.09
6.488	152.039	76.0803	340.393
6.489	152.405	75.6226	338.44
6.49	153.259	75.8972	337.891
6.491	153.107	76.8433	341.125
6.492	153.137	76.1414	337.341
6.493	152.954	75.8057	339.264
6.494	152.74	76.1414	339.386
6.495	152.588	76.5076	336.426
6.496	152.1	76.6907	340.057
6.497	152.252	76.0193	338.44
6.498	153.839	76.5076	338.379
6.499	153.809	76.9348	341.492
6.5	153.442	76.9958	338.257
6.501	153.687	76.6602	340.79
6.502	153.748	75.7751	340.79
6.503	154.572	76.1719	338.47
6.504	153.778	77.0569	341.522
6.505	152.618	76.5991	338.44
6.506	152.771	76.355	339.02
6.507	152.802	76.0498	341.644
6.508	152.008	75.5005	338.409
6.509	151.306	75.47	341.583
6.51	151.245	75.1343	341.339
6.511	153.015	75.6531	339.539
6.512	153.32	76.0803	342.682
6.513	152.191	75.1038	339.935
6.514	153.015	75.5005	340.607
6.515	152.679	75.8972	342.804
6.516	151.825	75.9888	339.02
6.517	150.94	76.2634	342.377
6.518	149.994	75.0122	341.461
6.519	151.855	75.0122	340.363
6.52	152.13	75.7751	343.933
6.521	151.642	75.5615	340.79
6.522	151.978	74.7986	341.888
6.523	151.764	74.3713	342.926
6.524	151.184	74.2798	339.111
6.525	149.78	74.3713	341.797
6.526	147.766	73.2117	339.63
6.527	146.973	72.2046	337.494
6.528	145.721	71.6858	340.363
6.529	144.562	70.4956	336.365
6.53	143.555	69.7327	336.67
6.531	141.876	68.3899	336.792
6.532	139.221	66.7419	331.818
6.533	136.261	64.209	332.062
6.534	133.026	60.791	328.552
6.535	130.463	59.2041	325.012
6.536	127.838	59.1736	325.745
6.537	124.725	57.5867	321.686
6.538	123.596	55.6946	319.824
6.539	122.62	55.603	320.618
6.54	121.582	56.1829	318.909
6.541	122.162	56.2744	322.601
6.542	122.406	54.7791	324.005
6.543	124.542	54.6875	325.989
6.544	125.641	54.9927	330.597
6.545	125.366	55.2673	329.742
6.546	126.221	55.5115	332.886
6.547	126.251	55.7861	333.893
6.548	127.045	56.5186	331.94
6.549	126.434	57.8308	333.771
6.55	126.099	57.4951	330.536
6.551	127.686	57.6477	330.383
6.552	128.815	58.136	333.008
6.553	129.272	58.4106	330.292
6.554	129.7	58.3801	332.977
6.555	129.486	57.6782	333.801
6.556	129.944	57.1899	331.451
6.557	129.242	57.6172	335.602
6.558	128.174	57.6172	332.703
6.559	129.211	57.7393	331.97
6.56	129.272	58.0444	333.496
6.561	129.028	57.9224	328.43
6.562	129.303	58.1055	330.261
6.563	129.913	57.4646	328.918
6.564	130.89	56.8542	326.447
6.565	129.974	57.4036	329.498
6.566	128.479	56.9153	326.813
6.567	128.51	56.7627	327.179
6.568	127.96	56.8848	328.125
6.569	126.953	57.0984	324.341
6.57	126.19	57.2205	326.019
6.571	126.404	56.2439	324.921
6.572	126.953	56.3049	323.029
6.573	127.93	57.373	326.141
6.574	127.716	57.1899	323.151
6.575	127.96	57.6172	323.73
6.576	127.441	57.6172	326.385
6.577	126.495	57.1899	323.639
6.578	126.556	57.1899	326.843
6.579	126.343	56.6101	327.148
6.58	127.411	57.2205	325.928
6.581	127.655	58.6853	329.956
6.582	128.052	58.7769	327.85
6.583	129.852	59.2041	328.033
6.584	129.974	59.8755	330.231
6.585	129.852	60.1196	326.721
6.586	129.089	60.1807	329.407
6.587	128.754	59.3262	328.705
6.588	130.188	59.4482	327.728
6.589	130.341	60.3638	331.238
6.59	129.7	60.6995	328.308
6.591	129.578	60.9741	330.17
6.592	130.157	60.7605	331.635
6.593	130.737	60.1807	328.491
6.594	130.798	61.2793	332.367
6.595	131.134	60.7605	330.231
6.596	133.148	60.4858	330.109
6.597	133.545	60.8826	332.855
6.598	133.301	60.5774	330.17
6.599	133.423	60.6079	332.306
6.6	133.911	60.5774	333.099
6.601	134.46	60.8826	329.529
6.602	134.247	61.7371	332.672
6.603	133.179	61.3403	329.498
6.604	135.254	61.1572	328.766
6.605	136.2	61.7676	331.238
6.606	136.322	61.2488	327.728
6.607	136.414	61.1267	329.987
6.608	136.078	60.7605	329.803
6.609	136.841	61.3098	327.423
6.61	136.566	61.8896	330.688
6.611	135.437	61.4319	328.644
6.612	135.651	61.676	328.766
6.613	135.468	61.9812	330.566
6.614	135.406	61.5234	327.728
6.615	135.742	61.554	329.956
6.616	135.956	60.8826	330.322
6.617	136.169	61.4319	328.522
6.618	136.169	61.9202	332.306
6.619	135.498	61.3403	329.834
6.62	136.078	61.8286	329.956
6.621	135.742	62.8052	332.092
6.622	134.521	63.0798	328.003
6.623	134.644	62.7136	330.322
6.624	134.338	62.1033	329.437
6.625	135.101	62.4084	327.698
6.626	135.254	62.9578	331.604
6.627	135.132	63.1104	329.041
6.628	136.81	63.446	329.834
6.629	137.329	63.8428	331.635
6.63	137.115	64.1785	328.43
6.631	135.895	64.6057	331.329
6.632	135.59	64.0869	330.536
6.633	136.078	63.9954	329.559
6.634	136.383	64.3616	333.771
6.635	136.353	63.9954	331.146
6.636	138.092	64.4226	333.008
6.637	139.038	64.5447	334.961
6.638	139.069	65.2161	332.275
6.639	138.977	65.6128	335.266
6.64	139.465	64.4531	333.74
6.641	140.228	64.3921	332.733
6.642	139.801	65.2771	336.151
6.643	139.069	65.4602	332.886
6.644	140.137	65.5518	333.618
6.645	141.022	65.4602	334.839
6.646	142.12	65.6128	331.085
6.647	142.212	65.5518	334.656
6.648	142.609	64.8193	332.977
6.649	143.982	65.094	331.726
6.65	143.799	65.7959	334.015
6.651	142.609	65.3076	330.414
6.652	142.365	65.3076	331.665
6.653	142.151	65.033	332.031
6.654	142.181	65.4907	328.217
6.655	142.456	65.5212	331.207
6.656	142.273	64.3311	329.407
6.657	143.402	64.4531	329.193
6.658	143.372	65.5518	332.031
6.659	143.402	65.5518	328.735
6.66	143.158	65.4297	330.292
6.661	142.456	65.3992	331.146
6.662	141.754	65.7349	327.942
6.663	141.754	66.6809	331.268
6.664	141.663	66.2231	329.376
6.665	143.311	66.4978	329.102
6.666	143.28	67.3828	332.672
6.667	143.097	67.3523	330.444
6.668	143.005	67.2302	332.611
6.669	142.731	67.0166	333.496
6.67	143.25	67.9626	331.604
6.671	142.761	68.6035	334.534
6.672	141.907	67.9932	332.306
6.673	143.555	68.5425	332.031
6.674	144.104	69.3359	334.534
6.675	144.104	69.3359	331.97
6.676	143.433	68.9392	335.175
6.677	143.219	67.9626	335.602
6.678	143.707	68.0237	334.045
6.679	144.531	69.2749	338.226
6.68	143.921	69.3054	334.93
6.681	145.508	69.3054	335.876
6.682	146.21	69.458	337.555
6.683	146.545	69.397	333.893
6.684	146.484	69.8547	336.487
6.685	147.125	69.397	335.419
6.686	148.01	69.397	333.801
6.687	147.522	69.8547	337.891
6.688	146.881	69.6411	334.503
6.689	148.315	69.7327	335.815
6.69	149.078	69.9463	336.761
6.691	149.658	70.0073	333.405
6.692	149.323	70.4651	335.48
6.693	149.658	69.1528	334.412
6.694	150.391	69.7327	332.703
6.695	149.872	70.5261	335.907
6.696	148.59	70.7092	333.13
6.697	148.987	70.4651	334.717
6.698	149.078	69.519	336.304
6.699	148.712	69.9463	333.344
6.7	149.017	70.8008	336.609
6.701	149.414	69.9463	335.083
6.702	150.452	70.4956	333.649
6.703	150.635	71.2585	337.311
6.704	150.238	71.0754	333.832
6.705	150.513	71.0449	335.693
6.706	149.78	71.4111	337.372
6.707	149.353	71.7468	334.198
6.708	148.346	72.0215	337.555
6.709	148.407	71.5332	336.09
6.71	150.33	71.8384	335.266
6.711	150.33	72.6318	338.287
6.712	150.33	72.6624	334.839
6.713	151.154	72.6318	336.823
6.714	151.855	72.4792	336.67
6.715	151.642	72.5708	333.862
6.716	150.574	73.2117	337.402
6.717	149.445	72.6929	335.083
6.718	150.177	72.937	335.266
6.719	150.238	73.5168	337.769
6.72	150.482	73.1812	334.991
6.721	151.184	73.1506	337.555
6.722	152.863	72.6929	338.043
6.723	153.778	73.1201	335.358
6.724	153.473	73.4558	339.294
6.725	153.107	72.9675	336.7
6.726	154.572	72.7844	337.097
6.727	154.755	73.7	339.63
6.728	154.175	73.8831	335.815
6.729	153.29	73.5474	338.013
6.73	153.107	72.8455	337.555
6.731	155.029	73.1812	335.419
6.732	155.67	73.9441	338.348
6.733	154.999	73.4253	335.785
6.734	156.403	73.3032	336.7
6.735	156.921	73.5474	338.593
6.736	155.975	73.8831	335.602
6.737	155.06	74.0967	338.257
6.738	153.137	73.5779	337.128
6.739	153.168	73.7915	335.327
6.74	153.107	74.3713	338.562
6.741	153.198	73.6694	336.212
6.742	154.205	73.4558	337.555
6.743	154.572	73.7305	339.935
6.744	154.694	74.0051	337.372
6.745	154.541	74.4324	340.424
6.746	153.961	73.6694	339.722
6.747	153.9	73.8831	337.83
6.748	152.863	75.1038	340.424
6.749	152.161	74.5544	337.402
6.75	153.442	74.4324	337.83
6.751	153.748	74.2798	339.233
6.752	153.809	74.646	336.639
6.753	153.595	74.5544	339.874
6.754	154.144	74.0662	338.837
6.755	155.731	74.1272	338.013
6.756	154.572	75.1648	340.82
6.757	153.107	74.7681	337.158
6.758	153.015	74.5544	338.47
6.759	152.344	73.9441	338.959
6.76	152.1	73.9441	336.09
6.761	150.757	73.4558	339.325
6.762	149.902	71.8079	337.891
6.763	150.818	71.228	337.616
6.764	150.848	71.8994	340.607
6.765	149.75	71.2891	337.006
6.766	148.285	71.106	337.799
6.767	146.576	69.7937	337.677
6.768	145.416	68.4509	333.862
6.769	142.639	67.8711	336.06
6.77	140.594	66.04	332.977
6.771	139.923	64.6973	330.933
6.772	139.374	64.4836	333.344
6.773	137.329	64.0869	329.315
6.774	136.871	63.2629	329.834
6.775	135.681	62.6221	329.346
6.776	135.284	62.561	326.141
6.777	133.82	62.561	328.888
6.778	132.904	61.0962	327.942
6.779	133.667	61.0046	328.888
6.78	134.277	61.1572	332.336
6.781	134.491	61.4929	330.658
6.782	134.888	61.8286	333.282
6.783	135.437	61.5845	334.076
6.784	136.261	61.4929	332.672
6.785	136.047	62.0422	335.48
6.786	135.529	61.8591	332.581
6.787	135.864	61.7676	331.757
6.788	135.986	62.3474	333.954
6.789	135.437	62.8357	330.78
6.79	135.254	63.324	333.16
6.791	135.315	62.8052	333.16
6.792	136.292	62.7136	331.482
6.793	135.986	63.1104	335.51
6.794	135.651	62.8052	333.038
6.795	136.536	63.446	333.038
6.796	136.383	63.7817	334.381
6.797	135.925	63.6902	330.78
6.798	135.59	63.4766	332.886
6.799	135.406	62.9272	331.604
6.8	136.414	63.2324	329.773
6.801	135.925	63.7817	332.428
6.802	135.132	63.2019	329.712
6.803	136.261	63.1409	331.207
6.804	136.902	63.446	332.214
6.805	136.444	63.324	329.01
6.806	135.773	63.3545	331.848
6.807	135.529	62.4084	330.139
6.808	137.177	62.3779	329.01
6.809	136.81	63.0798	331.818
6.81	136.353	63.1409	328.308
6.811	138.214	63.9038	329.315
6.812	138.885	64.209	330.414
6.813	139.221	64.3311	327.271
6.814	138.245	64.1174	330.719
6.815	138.062	63.1104	329.773
6.816	140.32	63.0493	329.681
6.817	140.533	64.27	333.282
6.818	140.289	64.6362	330.017
6.819	140.9	64.8804	331.879
6.82	141.357	64.8499	332.306
6.821	142.059	65.5518	329.712
6.822	141.266	66.4063	332.581
6.823	140.686	65.5823	330.597
6.824	141.357	65.5212	330.17
6.825	141.785	65.6738	333.466
6.826	141.449	65.4297	330.933
6.827	142.273	66.0706	334.076
6.828	142.548	66.7419	334.351
6.829	142.731	67.3523	331.818
6.83	142.456	67.6575	335.114
6.831	142.09	66.803	333.252
6.832	142.7	66.9861	332.733
6.833	142.761	68.2678	335.907
6.834	142.883	68.0847	332.672
6.835	143.768	67.5964	334.595
6.836	144.104	67.3828	335.541
6.837	145.172	67.749	333.13
6.838	144.409	68.573	335.968
6.839	144.653	68.2678	333.832
6.84	146.21	68.4204	333.466
6.841	145.264	68.7256	334.869
6.842	144.318	68.6951	331.512
6.843	144.806	68.573	333.13
6.844	145.294	68.3289	332.153
6.845	146.362	68.4814	330.841
6.846	146.576	68.9392	334.076
6.847	145.691	67.9321	331.94
6.848	146.393	67.7185	332.642
6.849	147.003	68.0847	335.175
6.85	146.881	68.4814	332.245
6.851	146.79	69.1833	334.473
6.852	147.095	67.688	333.252
6.853	148.041	68.0237	331.848
6.854	148.071	68.7866	335.052
6.855	147.797	68.3289	332.092
6.856	149.384	67.9321	334.106
6.857	149.689	68.512	335.052
6.858	149.506	69.1223	332.001
6.859	149.017	69.2749	334.717
6.86	148.895	68.3289	332.977
6.861	149.628	68.2983	331.696
6.862	149.414	69.1833	334.412
6.863	148.224	69.1223	331.238
6.864	149.353	69.3665	332.977
6.865	149.597	69.8547	334.198
6.866	149.353	69.4885	332.062
6.867	147.919	69.9768	335.388
6.868	147.4	69.4885	334.717
6.869	148.682	69.2444	334.076
6.87	148.59	70.6787	337.799
6.871	148.895	70.6787	334.869
6.872	149.2	70.3735	336.609
6.873	148.743	70.282	337.921
6.874	148.59	70.7092	334.869
6.875	148.804	71.0754	338.715
6.876	148.01	70.6787	336.548
6.877	148.834	70.5566	336.365
6.878	148.132	70.9229	338.806
6.879	148.224	70.8008	336.09
6.88	149.384	70.8923	337.646
6.881	149.414	71.167	337.616
6.882	149.445	71.3501	334.259
6.883	148.834	71.4417	337.402
6.884	148.193	70.6787	334.625
6.885	149.414	70.8618	334.808
6.886	148.712	71.0449	337.006
6.887	147.766	70.8923	333.771
6.888	147.827	70.0989	336.639
6.889	147.705	69.5801	335.999
6.89	148.865	69.7632	333.832
6.891	148.499	70.2515	336.914
6.892	148.804	69.5496	334.32
6.893	149.506	68.9697	334.229
6.894	149.353	69.0308	336.914
6.895	148.102	68.6035	332.825
6.896	147.614	68.5425	335.907
6.897	147.156	68.2068	334.778
6.898	147.522	68.1763	332.336
6.899	146.149	68.1152	335.297
6.9	145.447	67.1387	331.818
6.901	145.66	66.6504	332.214
6.902	145.325	67.0471	333.862
6.903	144.501	66.7114	330.261
6.904	142.365	65.7959	332.55
6.905	140.411	64.8804	331.726
6.906	139.862	64.9719	329.712
6.907	138.672	65.4602	333.069
6.908	137.543	65.033	330.353
6.909	137.695	64.0564	331.329
6.91	138.184	63.8428	333.71
6.911	137.817	64.3311	331.726
6.912	138.367	64.7888	334.778
6.913	137.726	64.3005	334.839
6.914	137.573	63.8733	333.893
6.915	136.993	63.9648	337.189
6.916	136.719	63.9648	335.236
6.917	137.36	64.209	335.907
6.918	136.749	65.2771	337.128
6.919	137.024	65.7043	334.106
6.92	137.421	65.5823	336.426
6.921	137.817	65.0024	335.632
6.922	138.794	65.8875	335.052
6.923	138.275	66.1621	337.738
6.924	137.848	65.5212	335.602
6.925	139.221	65.094	337.891
6.926	138.947	65.155	338.531
6.927	138.733	66.5283	335.419
6.928	138.855	67.2913	337.738
6.929	139.008	66.9556	334.9
6.93	140.137	66.8945	334.167
6.931	139.648	66.4978	337.006
6.932	138.702	65.3687	334.229
6.933	138.947	65.3381	336.731
6.934	139.191	65.7654	337.86
6.935	139.771	66.7419	334.686
6.936	140.015	67.1692	337.83
6.937	139.984	66.5283	334.167
6.938	141.632	66.4063	334.259
6.939	141.541	67.3828	336.67
6.94	141.449	67.1082	332.428
6.941	141.754	67.0471	334.93
6.942	142.151	67.2302	334.747
6.943	143.097	67.3828	333.099
6.944	142.883	67.688	336.945
6.945	142.609	67.3828	334.747
6.946	144.196	67.627	334.442
6.947	144.836	67.8406	336.7
6.948	144.623	68.0847	333.313
6.949	144.623	68.7866	336.365
6.95	144.073	68.573	335.51
6.951	144.714	68.634	333.313
6.952	144.623	68.8782	337.28
6.953	144.104	68.4204	335.297
6.954	145.508	67.9321	336.578
6.955	145.325	68.8782	338.654
6.956	145.081	69.3359	335.663
6.957	145.233	69.7937	338.135
6.958	146.027	69.7021	337.769
6.959	146.637	69.9158	335.541
6.96	145.264	70.4956	339.203
6.961	144.684	70.0073	336.609
6.962	145.813	69.6411	337.769
6.963	146.21	70.4956	339.722
6.964	145.874	70.9534	336.945
6.965	146.271	71.106	340.179
6.966	146.21	70.4956	338.715
6.967	147.98	71.106	337.524
6.968	147.858	71.7468	339.996
6.969	147.308	71.4111	336.365
6.97	147.766	71.2585	337.585
6.971	147.614	71.6553	339.05
6.972	146.576	71.8994	335.938
6.973	146.118	71.8384	339.417
6.974	146.057	71.3501	337.708
6.975	147.858	71.0449	336.792
6.976	148.285	71.7468	340.851
6.977	148.285	71.6858	336.823
6.978	149.902	71.7468	338.928
6.979	149.689	72.3572	340.118
6.98	149.475	72.3572	336.945
6.981	148.376	72.5403	340.729
6.982	148.132	71.991	338.776
6.983	150.177	72.0215	338.257
6.984	150.024	72.876	340.912
6.985	150.33	72.7539	337.769
6.986	151.825	72.4487	339.752
6.987	152.954	72.7234	340.24
6.988	154.022	73.3643	337.524
6.989	152.832	74.1272	340.851
6.99	151.733	73.3643	338.104
6.991	152.405	73.1201	338.135
6.992	152.191	73.6389	340.759
6.993	151.062	74.1882	337.708
6.994	151.886	73.7	340.118
6.995	152.771	73.8831	340.271
6.996	154.022	74.3103	338.623
6.997	154.51	75.1343	342.651
6.998	153.534	74.0662	340.24
6.999	153.595	73.822	340.485
7	152.954	74.4019	343.994
7.001	152.405	74.7375	340.393
7.002	153.137	74.9817	342.621
7.003	153.015	75.1648	342.743
7.004	153.625	75.6531	340.027
7.005	153.87	75.6531	343.353
7.006	153.656	74.9512	341.492
7.007	154.877	74.9817	341.858
7.008	154.572	75.9888	343.842
7.009	154.114	75.592	341.003
7.01	154.266	75.8057	343.048
7.011	154.388	75.5615	342.194
7.012	154.449	75.8667	339.508
7.013	154.114	76.6296	341.949
7.014	153.778	76.0498	338.898
7.015	154.449	75.5615	339.844
7.016	154.022	75.531	341.98
7.017	153.076	75.2869	339.661
7.018	152.71	75.3784	342.926
7.019	153.412	75.1648	341.919
7.02	155.212	75.8057	340.424
7.021	155.029	76.0803	343.384
7.022	154.602	75.0732	339.752
7.023	155.457	74.7986	340.668
7.024	155.884	75.592	341.888
7.025	155.212	76.0193	338.165
7.026	154.419	75.8057	341.248
7.027	154.327	75.1038	339.966
7.028	156.097	75.4089	338.287
7.029	156.433	75.8667	341.339
7.03	156.036	75.0732	338.593
7.031	156.647	74.8596	339.63
7.032	157.227	75.2563	340.729
7.033	157.349	75.8972	337.83
7.034	156.281	76.416	340.546
7.035	154.846	75.9888	338.715
7.036	155.426	75.3784	338.318
7.037	154.846	75.2563	341.278
7.038	154.785	74.7986	339.294
7.039	156.006	74.6765	341.217
7.04	156.281	74.9512	342.621
7.041	156.555	75.1343	339.63
7.042	156.097	75.5615	342.743
7.043	155.151	74.7375	340.729
7.044	154.877	74.6155	339.691
7.045	154.388	75.1953	342.529
7.046	153.717	74.4934	339.569
7.047	153.839	73.9746	341.583
7.048	153.198	74.1272	342.346
7.049	153.687	74.3408	339.478
7.05	153.503	74.707	342.529
7.051	152.435	73.822	340.057
7.052	153.046	73.2117	339.508
7.053	151.978	72.937	341.217
7.054	150.604	72.2656	337.982
7.055	149.261	71.7773	339.996
7.056	147.736	70.7092	339.447
7.057	147.156	70.2515	336.945
7.058	145.966	70.0989	339.722
7.059	144.257	68.8171	336.609
7.06	144.562	67.9321	336.67
7.061	144.073	67.7185	337.83
7.062	142.853	66.864	334.534
7.063	141.571	66.3147	336.975
7.064	140.9	65.6738	336.151
7.065	140.656	65.3992	334.045
7.066	139.465	65.3992	336.395
7.067	138.123	64.3921	333.557
7.068	138.306	63.6902	333.832
7.069	138	64.0869	335.205
7.07	137.787	63.5681	332.611
7.071	137.451	63.3545	335.022
7.072	137.451	62.6526	334.229
7.073	138.062	62.6831	332.55
7.074	137.36	62.7747	335.052
7.075	135.62	62.1948	332.306
7.076	135.468	62.1338	333.16
7.077	135.193	62.0422	334.076
7.078	134.338	61.7676	331.604
7.079	133.514	61.9812	333.832
7.08	133.972	60.9131	333.16
7.081	135.071	60.8826	332.367
7.082	135.101	61.5234	335.175
7.083	134.979	60.9741	333.008
7.084	135.223	61.1267	333.16
7.085	134.979	61.4319	334.9
7.086	133.881	61.3098	331.696
7.087	133.636	61.2488	333.588
7.088	133.728	60.9131	333.252
7.089	133.942	61.3098	331.39
7.09	133.698	62.4084	334.29
7.091	133.698	61.4624	331.604
7.092	134.918	60.73	333.221
7.093	135.101	61.6455	334.778
7.094	134.705	62.1643	332.092
7.095	134.705	62.0728	334.442
7.096	134.796	61.5234	332.611
7.097	136.108	61.7065	331.116
7.098	135.712	62.2864	333.71
7.099	134.644	62.0422	330.78
7.1	134.857	61.7371	332.275
7.101	135.406	61.5234	333.313
7.102	135.559	61.4929	331.543
7.103	135.498	62.1033	334.839
7.104	135.101	61.8896	332.55
7.105	136.658	61.7676	331.97
7.106	137.299	62.5	334.442
7.107	137.177	62.3779	331.146
7.108	137.695	62.5916	333.191
7.109	137.115	62.4695	333.618
7.11	137.756	62.8052	330.994
7.111	137.512	63.2935	335.144
7.112	137.268	62.7441	332.855
7.113	138.947	63.446	333.038
7.114	139.557	63.8123	335.571
7.115	139.404	64.0259	331.116
7.116	139.954	63.7817	334.351
7.117	140.564	63.6902	333.954
7.118	141.632	63.9954	331.726
7.119	140.625	64.5142	334.991
7.12	139.74	65.155	332.794
7.121	140.076	64.8499	332.886
7.122	140.564	64.8193	335.419
7.123	140.717	64.4531	332.825
7.124	141.052	65.1855	335.541
7.125	141.815	65.2466	335.205
7.126	143.127	65.918	333.405
7.127	142.822	66.3757	336.731
7.128	142.273	65.6128	334.381
7.129	143.188	65.7043	335.236
7.13	142.914	66.803	337.524
7.131	142.242	66.7114	334.564
7.132	142.548	66.6199	337.067
7.133	143.372	66.7419	336.487
7.134	144.989	67.1387	334.625
7.135	144.836	68.1152	337.86
7.136	144.409	67.7795	334.442
7.137	145.477	67.3523	335.419
7.138	145.447	67.2302	336.975
7.139	145.111	67.5049	334.412
7.14	144.806	67.9932	337.067
7.141	144.592	68.0847	335.327
7.142	145.721	68.0237	333.832
7.143	145.447	68.6035	337.097
7.144	145.477	67.5354	333.679
7.145	146.637	67.4133	335.785
7.146	147.034	67.7185	337.738
7.147	147.278	67.627	334.808
7.148	146.515	68.2373	338.44
7.149	146.454	68.0542	336.609
7.15	148.041	68.573	335.236
7.151	147.522	69.397	337.708
7.152	146.362	68.5425	334.412
7.153	147.522	67.9932	336.304
7.154	147.797	68.1152	336.975
7.155	148.956	68.6035	334.259
7.156	148.712	69.458	337.708
7.157	148.315	69.0918	335.693
7.158	150.116	69.1528	334.778
7.159	149.963	70.1294	337.128
7.16	148.773	69.9768	333.984
7.161	148.376	69.5801	336.243
7.162	148.132	69.458	336.975
7.163	148.59	70.0073	335.114
7.164	148.468	70.7703	338.47
7.165	147.98	70.0073	336.853
7.166	148.895	70.0989	337.311
7.167	149.78	71.106	340.21
7.168	150.574	70.8618	337.494
7.169	150.909	70.5566	339.111
7.17	150.238	70.8008	339.691
7.171	150.238	71.1365	336.945
7.172	150.513	72.052	340.057
7.173	150.299	71.6553	338.287
7.174	151.123	71.3501	337.402
7.175	150.238	72.113	340.424
7.176	150.574	71.5942	337.769
7.177	151.611	71.7468	339.508
7.178	152.1	72.5098	339.752
7.179	153.137	72.937	336.426
7.18	153.503	72.7844	339.325
7.181	152.954	72.1436	337.158
7.182	153.992	71.9299	337.433
7.183	153.595	72.6624	339.569
7.184	153.351	72.5403	337.189
7.185	152.893	72.7539	339.386
7.186	152.74	72.2351	339.172
7.187	153.809	72.6013	337.28
7.188	154.846	73.2422	340.546
7.189	154.816	72.6929	337.189
7.19	155.975	71.9604	338.409
7.191	155.762	72.052	339.966
7.192	155.273	72.4487	337.158
7.193	154.846	73.1506	339.325
7.194	154.938	72.6318	338.043
7.195	155.396	73.1812	336.639
7.196	155.151	73.6084	339.508
7.197	154.755	72.9675	335.754
7.198	156.067	72.876	336.975
7.199	156.769	72.6013	338.257
7.2	156.647	72.9065	335.632
7.201	155.823	73.4558	339.294
7.202	155.09	72.9065	337.494
7.203	155.609	72.5403	336.517
7.204	154.572	72.9675	339.02
7.205	153.107	73.1506	335.907
7.206	153.107	72.7234	336.975
7.207	153.29	72.1436	337.219
7.208	153.503	71.5942	334.534
7.209	153.473	71.8994	338.44
7.21	152.71	71.5332	336.853
7.211	153.198	71.2891	336.121
7.212	152.344	71.3196	338.531
7.213	150.543	70.4956	335.48
7.214	150.391	70.2209	337.067
7.215	149.292	70.5566	337.219
7.216	149.323	70.7397	334.045
7.217	148.438	70.4346	336.334
7.218	148.071	69.7937	334.869
7.219	149.384	69.3359	333.862
7.22	149.017	69.6411	337.128
7.221	147.369	68.7561	333.618
7.222	146.698	67.9932	335.693
7.223	145.874	67.4438	335.907
7.224	145.721	67.5964	333.374
7.225	144.714	67.9932	336.121
7.226	143.768	67.8101	333.191
7.227	144.196	67.2607	332.794
7.228	144.562	67.0471	335.358
7.229	143.982	66.1316	332.611
7.23	144.958	65.8569	335.175
7.231	145.508	65.7959	335.358
7.232	146.057	66.1621	333.74
7.233	145.447	67.0166	337.006
7.234	144.073	66.0706	333.74
7.235	144.989	66.0095	334.625
7.236	144.287	67.0471	336.243
7.237	143.616	66.8335	332.886
7.238	143.494	66.5588	335.541
7.239	144.379	66.3147	335.022
7.24	147.217	66.8945	333.649
7.241	147.583	67.5964	336.975
7.242	147.217	67.1082	334.015
7.243	147.736	66.6199	335.236
7.244	147.186	66.925	336.029
7.245	145.966	66.8335	332.977
7.246	144.958	67.4133	335.48
7.247	144.47	67.1692	333.282
7.248	145.386	67.3523	331.848
7.249	145.935	68.1152	334.442
7.25	146.606	67.2913	332.184
7.251	147.43	66.6504	333.252
7.252	147.278	66.4673	335.297
7.253	147.034	67.0471	332.794
7.254	146.851	67.627	335.358
7.255	146.362	67.2302	333.801
7.256	146.271	67.5354	332.275
7.257	145.691	68.3594	335.052
7.258	145.508	68.0237	331.909
7.259	147.003	67.688	333.252
7.26	146.698	67.749	334.534
7.261	146.82	67.6575	332.794
7.262	146.698	67.8406	336.029
7.263	147.156	68.2373	335.083
7.264	148.712	68.6646	333.405
7.265	148.163	68.8171	335.571
7.266	146.942	68.1458	332.55
7.267	147.583	68.512	333.984
7.268	147.217	69.3359	334.198
7.269	147.308	69.6106	331.268
7.27	146.484	69.6106	334.93
7.271	145.996	68.573	333.221
7.272	147.552	68.2678	333.832
7.273	147.98	69.2749	336.792
7.274	147.125	69.5801	333.71
7.275	147.705	69.3665	335.754
7.276	149.078	69.4275	336.06
7.277	150.177	69.6411	334.198
7.278	148.987	70.6177	337.036
7.279	147.919	70.4346	334.015
7.28	149.78	70.3735	334.32
7.281	149.841	70.8313	337.311
7.282	149.445	70.6482	333.71
7.283	149.75	70.282	336.426
7.284	150.055	70.5872	336.151
7.285	151.855	71.0144	334.045
7.286	151.764	71.7468	337.128
7.287	151.459	71.7468	334.32
7.288	152.252	71.7163	333.893
7.289	151.947	72.2961	335.602
7.29	151.489	72.1436	332.855
7.291	151.428	71.7468	336.06
7.292	151.703	71.3806	335.968
7.293	152.74	71.8079	334.839
7.294	153.473	72.937	337.982
7.295	153.29	72.5098	335.785
7.296	154.785	72.4182	336.121
7.297	154.572	72.876	338.013
7.298	153.748	72.876	334.656
7.299	153.748	72.7234	337.372
7.3	153.625	72.4182	336.7
7.301	155.334	72.4792	335.541
7.302	154.816	73.5779	338.104
7.303	154.388	73.5168	335.327
7.304	155.701	73.4863	335.785
7.305	155.548	73.5779	337.372
7.306	155.579	73.1812	334.717
7.307	155.09	73.6389	337.006
7.308	154.907	73.1506	335.663
7.309	156.219	73.4253	334.656
7.31	154.999	74.0662	337.708
7.311	153.595	74.1272	334.259
7.312	153.931	73.8831	336.151
7.313	153.931	74.0051	336.884
7.314	153.839	74.0356	334.717
7.315	154.114	73.761	338.074
7.316	154.236	72.8455	336.67
7.317	155.823	73.0896	335.968
7.318	155.182	74.1882	338.715
7.319	153.717	74.5544	335.114
7.32	153.534	73.761	337.463
7.321	152.435	73.6694	337.708
7.322	152.313	74.1882	334.747
7.323	151.611	74.4019	337.524
7.324	151.123	73.4863	334.717
7.325	153.351	73.6084	334.686
7.326	154.449	74.4019	337.311
7.327	153.198	74.5239	333.405
7.328	152.863	73.9441	336.121
7.329	151.794	73.5474	336.304
7.33	150.757	73.5779	334.167
7.331	148.895	73.5779	336.761
7.332	146.667	72.998	333.588
7.333	146.24	72.6929	331.94
7.334	143.829	71.4417	333.038
7.335	140.411	68.4509	328.278
7.336	136.475	65.8569	329.468
7.337	133.148	64.7888	329.224
7.338	129.181	64.8804	324.341
7.339	126.831	64.2395	324.493
7.34	124.115	63.1714	320.343
7.341	122.314	62.7441	318.237
7.342	120.697	63.6597	320.404
7.343	120.087	63.2019	319.641
7.344	121.521	61.7981	322.601
7.345	122.681	60.791	325.592
7.346	123.657	61.1267	325.897
7.347	125.092	61.4319	330.353
7.348	125.427	61.9812	329.62
7.349	126.617	62.5	330.383
7.35	125.336	63.1714	331.329
7.351	124.115	63.2324	326.691
7.352	124.084	63.7512	327.82
7.353	123.901	63.5681	325.897
7.354	124.603	63.8733	324.677
7.355	124.39	63.8123	328.918
7.356	123.871	62.8357	327.393
7.357	124.939	62.7136	329.773
7.358	124.847	62.9578	332.367
7.359	123.566	63.4155	329.559
7.36	122.498	63.6902	331.329
7.361	121.46	62.9883	328.766
7.362	122.711	63.7512	326.263
7.363	122.253	64.6362	327.972
7.364	121.765	64.6057	324.036
7.365	122.681	64.0259	325.592
7.366	122.223	63.9648	327.484
7.367	121.307	64.3616	325.348
7.368	120.636	63.6292	329.254
7.369	119.965	63.446	327.576
7.37	119.781	63.4155	326.508
7.371	119.843	64.3311	328.308
7.372	119.446	64.3616	323.517
7.373	119.965	64.8193	323.944
7.374	119.812	64.9414	324.219
7.375	119.446	65.0024	320.953
7.376	119.629	64.8193	324.738
7.377	119.08	63.9343	323.212
7.378	120.117	63.9038	322.723
7.379	120.209	64.2395	326.569
7.38	119.202	64.0564	322.784
7.381	120.728	64.3005	324.86
7.382	120.728	64.6973	325.592
7.383	121.094	65.3381	322.327
7.384	121.918	65.5518	326.141
7.385	122.253	65.4602	324.829
7.386	123.505	66.0095	324.585
7.387	123.352	67.0166	327.24
7.388	123.138	66.7114	324.371
7.389	123.505	66.3147	327.026
7.39	123.657	66.2842	328.278
7.391	124.603	66.9861	324.921
7.392	124.664	67.7795	328.033
7.393	124.542	67.8711	325.745
7.394	125.61	68.1763	325.806
7.395	125.61	69.1223	328.278
7.396	124.908	69.3665	324.646
7.397	125.244	69.3359	327.393
7.398	124.908	68.4204	327.82
7.399	125.732	68.4509	326.08
7.4	126.678	69.0918	331.024
7.401	126.465	69.5496	327.759
7.402	127.777	69.7937	328.369
7.403	127.411	70.0989	330.2
7.404	126.648	70.1904	327.057
7.405	126.312	70.5261	329.681
7.406	126.251	70.5566	328.705
7.407	126.984	70.5872	326.569
7.408	126.77	70.5872	330.353
7.409	126.801	70.2515	327.576
7.41	128.357	70.5566	328.613
7.411	128.754	70.8923	329.865
7.412	127.563	71.0449	326.599
7.413	126.678	71.1365	329.132
7.414	125.458	70.4651	328.033
7.415	125.488	70.7703	325.867
7.416	125.061	71.5332	328.491
7.417	124.176	71.3196	325.104
7.418	125.092	71.228	326.294
7.419	125.366	70.0684	327.667
7.42	125.244	69.9463	325.317
7.421	125.366	70.3125	328.979
7.422	125.275	70.4346	328.308
7.423	125.031	70.8618	326.904
7.424	124.756	71.5637	330.353
7.425	124.298	70.7092	326.508
7.426	125.244	70.1599	327.087
7.427	125.092	70.9229	328.644
7.428	125.031	71.3196	325.378
7.429	125.244	70.6787	328.552
7.43	125.275	70.1904	327.576
7.431	126.556	70.8313	326.447
7.432	125.946	71.8689	329.956
7.433	124.908	71.6858	326.141
7.434	125.122	71.4722	327.393
7.435	124.908	71.3501	328.217
7.436	124.817	71.5027	324.829
7.437	124.725	72.1741	328.522
7.438	124.207	71.8384	326.721
7.439	125.336	71.8994	326.691
7.44	124.237	72.4792	330.444
7.441	123.047	72.052	327.972
7.442	123.016	72.2351	330.078
7.443	123.169	72.1741	330.627
7.444	123.291	72.2656	327.698
7.445	123.413	72.5403	331.635
7.446	123.657	72.2961	329.132
7.447	125.549	72.6624	329.071
7.448	125.458	73.5779	331.787
7.449	123.962	73.2727	327.789
7.45	123.566	73.2422	330.292
7.451	123.383	73.1201	330.017
7.452	123.749	73.0896	326.721
7.453	123.779	73.5168	329.895
7.454	124.512	73.4558	326.63
7.455	126.526	73.6694	326.019
7.456	127.014	73.8831	327.911
7.457	126.556	73.7	323.547
7.458	126.434	73.7915	326.447
7.459	125.092	74.0051	326.05
7.46	125.366	73.8831	323.853
7.461	125.092	73.6694	327.057
7.462	125.244	73.3032	324.371
7.463	126.923	73.761	325.378
7.464	128.326	74.1577	327.667
7.465	129.089	74.2188	324.28
7.466	129.791	74.3713	327.24
7.467	129.517	73.8831	326.508
7.468	129.852	74.1272	324.371
7.469	129.181	75.0427	328.369
7.47	128.601	74.9207	325.073
7.471	129.303	74.9512	325.195
7.472	129.883	75.2869	326.599
7.473	129.883	75.5615	323.73
7.474	130.798	75.5615	326.843
7.475	130.798	75.4089	326.355
7.476	132.263	75.8362	325.378
7.477	131.714	76.6907	328.857
7.478	130.615	76.355	325.5
7.479	131.104	76.6296	327.179
7.48	130.554	76.7517	328.522
7.481	129.944	76.5076	326.019
7.482	129.364	76.7212	329.987
7.483	129.7	76.8433	328.491
7.484	131.226	77.301	327.545
7.485	131.5	77.6672	331.36
7.486	130.554	76.9958	328.033
7.487	131.256	76.9653	330.109
7.488	130.981	77.5757	330.75
7.489	130.585	78.0945	327.179
7.49	129.425	78.2166	330.597
7.491	129.028	77.6978	328.43
7.492	131.012	77.5757	327.362
7.493	131.012	78.7659	330.872
7.494	130.432	78.7659	326.843
7.495	131.256	78.6133	329.102
7.496	131.561	78.3386	330.139
7.497	132.263	78.5522	327.301
7.498	131.989	79.1321	330.872
7.499	131.744	78.5522	328.217
7.5	132.355	79.2236	327.332
7.501	132.355	79.6814	329.895
7.502	131.805	79.5898	326.263
7.503	132.324	79.1931	328.094
7.504	132.813	78.3081	328.583
7.505	133.423	78.5217	326.569
7.506	134.43	79.4983	330.109
7.507	134.796	79.0405	327.972
7.508	135.437	79.1626	327.087
7.509	135.04	79.4983	329.559
7.51	134.338	79.2542	325.867
7.511	134.766	79.1321	327.637
7.512	134.674	78.8574	327.972
7.513	134.43	78.8574	325.256
7.514	134.735	78.8879	328.461
7.515	134.521	78.3081	326.599
7.516	135.284	77.8503	326.416
7.517	133.942	77.5146	328.796
7.518	131.531	76.5686	324.341
7.519	129.364	75.1953	326.05
7.52	126.74	72.9675	323.853
7.521	124.939	71.2891	320.313
7.522	121.002	70.2515	320.923
7.523	116.608	67.7795	315.643
7.524	111.237	64.27	311.768
7.525	107.3	61.2183	311.218
7.526	101.868	58.8684	305.542
7.527	98.9685	57.5256	304.443
7.528	97.0764	56.9763	302.917
7.529	97.229	56.5186	300.201
7.53	96.7712	56.3354	303.406
7.531	95.4895	55.6946	304.016
7.532	96.7407	55.1453	307.648
7.533	97.8088	54.9927	313.507
7.534	98.2666	55.2979	313.843
7.535	99.3958	55.0232	318.665
7.536	100.037	55.0232	318.329
7.537	101.959	55.8472	318.146
7.538	102.386	57.7393	320.374
7.539	102.142	58.2886	316.62
7.54	102.966	58.7158	315.826
7.541	103.699	58.5938	316.04
7.542	103.333	58.5632	312.195
7.543	103.546	59.2957	315.43
7.544	102.966	58.4106	314.484
7.545	103.76	57.5562	314.453
7.546	102.936	57.6172	317.963
7.547	102.631	57.4341	315.155
7.548	103.76	57.7393	315.948
7.549	103.76	58.4106	315.674
7.55	103.729	58.5022	311.157
7.551	103.607	58.3496	313.08
7.552	103.363	57.1594	310.12
7.553	104.401	57.3425	308.655
7.554	103.851	58.0444	311.798
7.555	103.058	57.5562	308.807
7.556	102.509	56.427	310.059
7.557	102.386	55.9998	311.584
7.558	102.844	56.3965	308.289
7.559	102.905	57.373	309.906
7.56	102.295	57.1899	306.702
7.561	103.668	56.9458	305.145
7.562	103.302	57.251	306.396
7.563	101.837	57.3425	302.368
7.564	101.776	57.4036	304.443
7.565	100.677	57.2205	304.779
7.566	100.922	56.8848	303.192
7.567	101.318	56.6406	307.77
7.568	101.013	56.366	305.878
7.569	103.394	57.0679	307.007
7.57	103.821	57.8003	310.76
7.571	103.424	57.8003	307.648
7.572	102.814	58.1055	311.279
7.573	102.936	57.9224	311.249
7.574	103.577	58.075	309.265
7.575	103.149	59.1736	313.385
7.576	102.539	59.021	310.73
7.577	104.431	59.1736	311.005
7.578	105.072	60.3027	312.744
7.579	104.919	59.9976	308.594
7.58	104.858	59.6313	311.646
7.581	104.95	58.96	310.669
7.582	105.774	59.5093	308.838
7.583	105.927	60.4553	312.103
7.584	104.98	60.4553	308.807
7.585	105.377	60.4553	309.326
7.586	105.469	60.7605	311.462
7.587	105.286	60.8215	307.77
7.588	105.469	60.3943	311.157
7.589	105.804	59.3262	310.699
7.59	107.147	59.3567	308.929
7.591	107.91	60.2722	313.385
7.592	107.88	59.967	309.845
7.593	108.551	59.5398	310.669
7.594	108.246	60.1196	312.317
7.595	107.483	60.0281	308.838
7.596	106.995	60.0891	310.699
7.597	106.781	59.3567	309.906
7.598	107.941	59.2651	307.648
7.599	108.032	60.4553	311.279
7.6	108.429	60.3943	308.075
7.601	109.802	60.2722	309.235
7.602	109.467	60.6079	310.699
7.603	109.07	60.5774	307.709
7.604	108.154	60.9741	310.944
7.605	108.124	60.8215	308.99
7.606	109.436	60.9131	308.35
7.607	108.765	61.4624	311.676
7.608	107.941	61.0657	308.655
7.609	108.978	60.9436	311.005
7.61	109.833	61.0046	312.347
7.611	110.199	61.1267	310.181
7.612	109.894	61.554	314.301
7.613	109.619	61.3708	312.134
7.614	111.237	61.4319	311.432
7.615	111.053	61.8286	314.209
7.616	109.68	61.7371	309.998
7.617	110.26	61.676	312.317
7.618	111.359	61.7065	312.5
7.619	112.274	62.4084	308.899
7.62	111.725	62.9883	312.805
7.621	111.176	62.8357	310.211
7.622	112.976	63.2019	310.577
7.623	113.617	63.7207	313.721
7.624	112.305	63.4766	310.028
7.625	111.938	62.6831	313.446
7.626	111.938	62.6526	313.721
7.627	112.976	63.1714	312.042
7.628	113.098	65.1855	315.918
7.629	112.64	64.6667	313.293
7.63	113.525	65.094	313.934
7.631	113.861	64.8804	316.742
7.632	113.434	64.6362	313.507
7.633	113.922	64.8499	316.315
7.634	113.678	64.1174	316.345
7.635	114.227	64.6057	313.69
7.636	114.38	65.2161	317.23
7.637	113.983	64.8499	314.209
7.638	115.509	65.5212	313.721
7.639	115.845	66.1621	315.765
7.64	114.655	65.6128	311.096
7.641	114.319	65.0635	313.873
7.642	114.044	65.094	312.958
7.643	115.753	65.2466	310.791
7.644	115.54	65.8875	313.751
7.645	116.211	65.5823	310.76
7.646	117.249	65.6128	311.615
7.647	117.981	65.7349	313.263
7.648	117.218	66.4368	309.357
7.649	116.669	66.4978	312.256
7.65	115.845	65.8569	311.066
7.651	116.791	65.7349	309.753
7.652	117.126	66.3757	313.629
7.653	117.157	66.3757	310.272
7.654	118.5	66.5283	311.676
7.655	119.354	66.7725	314.392
7.656	119.72	66.8335	310.608
7.657	119.781	66.9556	314.911
7.658	119.781	66.5894	313.324
7.659	121.246	67.0776	312.286
7.66	120.758	68.2678	316.772
7.661	119.812	68.6035	313.324
7.662	120.605	68.573	315.094
7.663	121.124	68.8171	316.528
7.664	121.857	69.0918	314.026
7.665	121.674	69.1528	318.39
7.666	122.07	68.6035	317.413
7.667	123.444	68.9087	317.535
7.668	123.993	69.9768	320.801
7.669	122.833	70.3125	317.81
7.67	122.986	70.5872	319.794
7.671	122.772	70.7397	320.374
7.672	122.314	70.5566	317.047
7.673	121.765	70.9229	320.526
7.674	121.765	70.0684	318.42
7.675	123.352	70.0989	318.542
7.676	123.81	71.0449	321.991
7.677	124.268	71.3806	318.42
7.678	124.786	71.3806	320.526
7.679	124.084	71.3806	320.923
7.68	123.84	71.2891	318.512
7.681	123.322	71.6553	321.381
7.682	123.291	71.5027	319.885
7.683	124.451	72.113	318.695
7.684	124.39	72.876	321.564
7.685	124.451	72.7234	318.298
7.686	126.251	72.0215	320.618
7.687	126.801	71.8689	321.075
7.688	127.35	72.4792	319.031
7.689	126.801	72.9675	321.808
7.69	126.526	72.7234	319.519
7.691	127.93	72.998	319.092
7.692	128.204	74.1577	321.136
7.693	126.77	74.0356	317.352
7.694	126.129	73.2117	320.038
7.695	126.068	72.6929	319.733
7.696	128.571	72.9065	318.604
7.697	129.761	74.0662	321.991
7.698	129.547	73.761	319.733
7.699	130.615	73.7915	320.953
7.7	131.5	73.8831	323.059
7.701	131.409	73.9746	319.794
7.702	130.554	74.646	322.418
7.703	129.913	74.1577	320.953
7.704	131.714	74.2493	319.275
7.705	131.958	75.1953	322.754
7.706	132.355	75.1038	319.611
7.707	133.728	75.2258	320.831
7.708	134.491	75.3174	322.357
7.709	134.705	75.2258	319.58
7.71	134.094	75.2563	323.12
7.711	133.82	74.646	321.716
7.712	134.949	75.4395	320.404
7.713	134.491	76.7212	322.876
7.714	133.972	76.9043	319.336
7.715	134.735	76.8433	320.953
7.716	135.01	76.5686	322.205
7.717	135.284	76.355	319.855
7.718	135.651	76.5686	324.341
7.719	135.101	76.416	323.486
7.72	136.078	76.2329	323.09
7.721	136.047	76.9043	326.66
7.722	135.406	76.9958	323.608
7.723	135.864	77.4536	324.951
7.724	135.986	78.2471	325.562
7.725	136.444	77.8809	322.174
7.726	136.292	77.8503	325.256
7.727	136.108	77.3926	324.31
7.728	138.153	77.5146	324.463
7.729	138.214	78.5828	327.728
7.73	137.634	78.5522	324.615
7.731	137.665	78.5217	326.263
7.732	137.665	78.4607	326.599
7.733	137.695	78.7659	323.547
7.734	137.268	79.2542	326.08
7.735	136.932	78.9795	323.608
7.736	138.275	78.6133	323.547
7.737	138.977	78.7659	326.813
7.738	138.153	78.3386	323.7
7.739	138.519	78.4302	327.026
7.74	138.367	78.3691	327.209
7.741	139.191	78.4302	324.768
7.742	139.069	78.9795	328.064
7.743	138.763	78.4912	324.86
7.744	140.594	78.0334	325.073
7.745	140.625	79.0405	327.362
7.746	140.015	78.7659	323.578
7.747	139.923	78.5828	326.263
7.748	139.74	77.9419	326.141
7.749	141.113	78.0029	324.097
7.75	140.411	79.071	327.667
7.751	139.557	78.3691	325.195
7.752	140.259	77.9724	325.317
7.753	140.259	78.0334	327.301
7.754	139.191	78.0334	323.669
7.755	137.634	78.0029	326.843
7.756	136.627	76.5381	325.897
7.757	136.414	76.0803	324.28
7.758	135.773	76.1719	327.545
7.759	134.43	74.8901	324.463
7.76	135.01	74.7681	325.165
7.761	134.552	74.7986	326.294
7.762	133.728	74.2798	323.059
7.763	132.507	74.1882	325.256
7.764	131.653	73.2117	324.28
7.765	132.019	72.8455	322.51
7.766	131.653	73.1812	325.623
7.767	131.592	72.7844	323.151
7.768	132.263	72.2961	323.669
7.769	131.897	72.7844	325.5
7.77	131.622	72.6624	322.083
7.771	131.287	72.4487	323.669
7.772	131.073	71.7163	322.235
7.773	132.141	71.8384	320.892
7.774	132.172	72.052	323.242
7.775	131.378	71.4722	320.679
7.776	131.958	71.3501	321.625
7.777	131.226	71.6248	322.479
7.778	131.622	71.3196	320.007
7.779	131.348	71.3196	323.029
7.78	130.92	70.2209	321.716
7.781	131.958	70.6787	321.228
7.782	131.958	71.4722	323.73
7.783	131.256	71.167	320.221
7.784	131.409	70.7703	321.716
7.785	132.05	70.4651	322.418
7.786	132.599	71.1975	319.794
7.787	132.111	71.6248	322.784
7.788	131.256	70.7703	320.496
7.789	132.751	70.7092	320.343
7.79	132.935	71.2891	322.815
7.791	132.172	71.7163	319.153
7.792	131.744	71.8689	320.984
7.793	132.263	71.2585	321.167
7.794	133.728	70.6787	318.909
7.795	133.759	71.2891	322.357
7.796	133.423	71.106	320.16
7.797	134.338	71.106	320.435
7.798	134.033	71.8384	322.51
7.799	133.24	72.0215	319.153
7.8	133.606	71.9299	321.533
7.801	133.514	70.4956	320.892
7.802	134.43	70.3125	319.061
7.803	134.857	70.8618	322.51
7.804	135.04	70.8313	319.946
7.805	136.597	71.3196	320.221
7.806	136.475	71.3806	321.808
7.807	135.62	71.1365	319.061
7.808	134.521	70.9534	321.106
7.809	134.552	70.4346	320.313
7.81	135.834	70.6482	318.024
7.811	136.414	70.8313	320.77
7.812	136.078	70.4651	317.841
7.813	137.543	70.4041	318.665
7.814	138.428	70.7092	320.831
7.815	137.97	70.5872	317.2
7.816	136.902	70.8008	319.946
7.817	136.536	70.0684	318.787
7.818	137.482	69.3359	317.017
7.819	137.146	69.6106	320.007
7.82	136.261	69.5496	316.376
7.821	137.146	69.7937	317.902
7.822	137.665	69.6411	318.39
7.823	137.238	69.6716	315.887
7.824	136.871	69.4885	318.665
7.825	136.81	68.512	317.261
7.826	137.939	68.9392	316.254
7.827	137.939	69.4885	318.817
7.828	136.78	68.6951	314.819
7.829	137.512	68.3289	316.437
7.83	138.367	68.6646	316.864
7.831	138.947	69.3054	313.538
7.832	138.184	69.397	316.956
7.833	137.085	68.3289	314.697
7.834	138.641	67.9626	313.812
7.835	138.611	68.573	317.047
7.836	138.428	68.4204	313.141
7.837	138.947	68.3289	314.575
7.838	139.496	67.9321	314.972
7.839	140.198	68.0237	312.408
7.84	139.313	68.3899	315.43
7.841	137.695	67.9016	312.836
7.842	138.275	67.749	312.347
7.843	138.733	67.9321	314.911
7.844	138.397	67.5354	311.676
7.845	139.313	67.6575	313.599
7.846	138.977	67.3218	313.751
7.847	139.679	67.1692	311.34
7.848	139.557	67.2607	314.636
7.849	139.893	66.8335	312.683
7.85	139.465	66.7114	312.286
7.851	138	67.1082	314.636
7.852	136.353	66.7114	311.432
7.853	136.78	66.6199	312.408
7.854	137.421	66.04	312.683
7.855	137.665	66.1621	309.753
7.856	137.085	66.2231	312.347
7.857	136.383	65.094	310.181
7.858	137.329	64.9414	310.272
7.859	137.268	64.6362	311.92
7.86	136.475	64.4226	308.044
7.861	134.491	64.4531	309.143
7.862	133.972	63.2324	307.892
7.863	133.972	62.1643	305.542
7.864	134.338	62.0422	308.319
7.865	133.514	60.8826	305.206
7.866	134.186	60.6995	305.634
7.867	134.155	61.0046	307.129
7.868	132.996	60.4553	303.528
7.869	131.073	59.082	305.389
7.87	130.371	57.6172	303.864
7.871	131.042	56.8848	301.636
7.872	130.585	57.0068	304.108
7.873	129.73	56.2134	300.781
7.874	130.493	55.4504	300.385
7.875	131.287	55.0232	300.385
7.876	129.486	54.4739	296.143
7.877	126.617	53.7415	297.76
7.878	125.275	52.3987	296.539
7.879	125.946	51.7273	294.617
7.88	126.282	51.3306	297.089
7.881	125.031	51.239	294.037
7.882	125.977	51.0864	294.952
7.883	126.465	51.3306	296.661
7.884	126.404	51.7578	293.884
7.885	125.122	51.5442	296.722
7.886	123.627	50.0183	295.929
7.887	124.298	49.469	295.99
7.888	123.688	50.6897	299.011
7.889	124.054	50.7813	296.295
7.89	124.664	50.1404	297.607
7.891	125.275	49.7131	299.042
7.892	126.373	50.4456	296.051
7.893	126.068	51.2695	298.401
7.894	125.549	50.2625	296.265
7.895	125.61	50.354	294.739
7.896	124.359	50.9949	296.967
7.897	123.26	50.6592	293.854
7.898	123.291	49.8657	294.8
7.899	123.26	49.4995	295.349
7.9	124.084	49.5911	292.419
7.901	124.451	49.1333	295.41
7.902	123.84	49.1943	292.145
7.903	125.641	49.3164	292.053
7.904	125.336	49.6521	293.365
7.905	123.474	49.4385	289.886
7.906	122.101	48.7061	291.718
7.907	121.826	47.8821	291.382
7.908	122.314	47.3328	288.879
7.909	121.979	48.0652	292.603
7.91	121.857	47.3328	290.161
7.911	123.932	47.3938	290.527
7.912	125.031	47.7905	292.664
7.913	124.023	48.2178	288.94
7.914	123.016	48.3704	290.375
7.915	122.833	47.2412	289.856
7.916	123.444	47.2412	287.689
7.917	122.101	47.4548	290.68
7.918	120.819	47.1802	287.933
7.919	122.406	47.0276	289.001
7.92	123.566	47.699	291.595
7.921	123.535	48.1262	288.055
7.922	123.23	47.76	290.1
7.923	122.406	46.875	288.818
7.924	122.589	46.7529	287.109
7.925	121.155	47.0276	289.978
7.926	119.69	46.6003	286.713
7.927	119.72	45.929	287.354
7.928	119.415	45.5933	288.91
7.929	118.591	45.3491	285.614
7.93	117.737	45.6848	287.689
7.931	117.31	44.6777	286.285
7.932	117.188	43.9453	284.21
7.933	115.082	43.5181	285.95
7.934	113.312	42.572	282.867
7.935	111.938	41.9922	282.623
7.936	110.229	41.687	283.478
7.937	108.368	41.1377	280.273
7.938	106.781	41.0461	281.219
7.939	106.14	40.4663	281.25
7.94	107.208	40.6189	280.09
7.941	107.422	40.9851	282.867
7.942	106.812	41.0461	281.372
7.943	107.88	40.5579	283.295
7.944	108.49	40.6799	285.37
7.945	108.948	41.4429	283.661
7.946	108.612	41.8396	286.316
7.947	108.154	41.1072	284.882
7.948	110.016	41.0767	285.187
7.949	110.596	41.5955	287.842
7.95	109.863	41.9006	284.912
7.951	110.199	42.572	286.346
7.952	110.84	42.6331	286.133
7.953	111.694	42.9993	283.997
7.954	111.481	43.1213	286.438
7.955	111.328	42.4194	284.668
7.956	113.373	42.0837	284.576
7.957	113.586	42.8162	287.659
7.958	112.762	43.1519	284.271
7.959	112.457	43.3044	285.828
7.96	112.457	43.6096	285.187
7.961	112.671	43.8232	281.708
7.962	111.938	44.4641	284.332
7.963	111.694	43.5181	281.128
7.964	113.464	42.8162	281.494
7.965	114.594	43.5486	283.234
7.966	114.471	43.7622	279.694
7.967	114.044	43.7927	282.074
7.968	113.312	43.6096	281.616
7.969	113.464	43.6096	279.663
7.97	112.762	44.22	281.982
7.971	111.786	43.5486	278.778
7.972	112.915	43.8232	278.687
7.973	114.471	44.3115	280.64
7.974	115.021	44.4946	277.252
7.975	115.845	44.4641	280.304
7.976	115.997	44.22	280.457
7.977	116.577	44.281	279.266
7.978	116.272	45.1965	283.051
7.979	114.868	45.3186	280.396
7.98	116.15	45.0439	281.097
7.981	116.425	45.8374	283.6
7.982	116.882	46.7224	280.182
7.983	117.889	47.0276	283.325
7.984	119.019	46.4478	282.532
7.985	120.85	46.4783	281.891
7.986	120.605	47.3633	285.553
7.987	120.056	48.3093	282.562
7.988	120.941	48.2788	283.752
7.989	120.605	48.3398	284.454
7.99	120.056	48.5535	282.013
7.991	119.965	48.8892	284.546
7.992	120.392	48.4009	282.898
7.993	122.04	48.7366	282.623
7.994	122.986	49.4995	285.645
7.995	122.925	49.408	283.051
7.996	124.451	49.7437	285.797
7.997	124.603	49.7742	286.469
7.998	124.42	49.9573	284.119
7.999	122.65	50.354	286.591
8	122.65	50.2319	284.729
8.001	124.359	50.415	283.905
8.002	124.908	51.1169	286.469
8.003	124.207	51.7578	283.264
8.004	125.366	51.8188	285.767
8.005	126.831	51.6968	286.285
8.006	127.258	51.7578	284.088
8.007	126.19	51.9104	286.774
8.008	125.519	51.5747	284.546
8.009	126.77	51.3306	284.302
8.01	126.526	52.3987	286.713
8.011	125.336	52.9175	283.386
8.012	125.763	53.009	285.339
8.013	125.946	52.4597	286.011
8.014	126.678	52.5818	284.088
8.015	126.923	53.009	287.109
8.016	127.472	52.1545	285.95
8.017	128.387	51.9409	285.4
8.018	128.632	52.4902	288.879
8.019	127.594	52.7039	285.522
8.02	128.387	53.2837	287.17
8.021	128.052	53.7109	287.659
8.022	128.387	53.7109	284.882
8.023	127.014	53.772	287.659
8.024	126.648	53.1921	286.133
8.025	128.967	53.2837	285.919
8.026	129.974	53.9856	288.3
8.027	129.883	54.4739	285.37
8.028	129.669	54.3213	287.72
8.029	129.974	54.2603	286.682
8.03	130.493	54.3213	284.79
8.031	128.937	54.8706	287.292
8.032	127.502	54.9927	285.095
8.033	128.021	54.9316	285.828
8.034	129.15	54.657	288.147
8.035	128.723	54.718	285.919
8.036	128.876	55.8167	289.093
8.037	129.7	55.542	288.849
8.038	131.317	55.8167	287.903
8.039	130.737	56.1218	291.473
8.04	130.157	55.9998	288.483
8.041	130.829	56.2134	289.886
8.042	131.134	56.5796	291.718
8.043	130.585	57.4646	288.239
8.044	130.066	57.6477	291.473
8.045	130.402	57.373	289.886
8.046	132.721	57.4951	289.001
8.047	132.538	58.1055	291.931
8.048	132.385	58.3496	288.635
8.049	133.27	58.4106	289.856
8.05	133.789	58.1665	290.71
8.051	133.789	58.8074	287.964
8.052	133.392	59.3567	290.283
8.053	133.27	58.6853	288.513
8.054	134.094	58.197	287.933
8.055	133.972	58.6548	290.71
8.056	133.545	58.8379	287.75
8.057	135.132	59.021	289.734
8.058	136.322	59.2651	290.466
8.059	136.871	59.5093	287.781
8.06	135.895	59.7229	290.924
8.061	135.742	58.5938	289.215
8.062	136.993	58.5327	289.093
8.063	136.78	59.7839	291.87
8.064	135.834	60.0281	288.757
8.065	135.956	60.0891	290.436
8.066	135.773	59.9365	291.077
8.067	136.261	60.5164	288.239
8.068	135.986	61.0657	291.504
8.069	135.895	60.4553	289.856
8.07	137.36	60.0586	289.886
8.071	137.421	60.1501	292.725
8.072	136.322	60.8215	289.795
8.073	136.23	61.3403	292.786
8.074	135.437	61.5845	292.603
8.075	135.437	61.615	291.046
8.076	134.155	61.615	294.312
8.077	133.514	60.9436	292.145
8.078	134.979	61.1877	293.243
8.079	135.834	61.9202	295.99
8.08	135.529	62.3474	292.297
8.081	135.681	62.1643	295.868
8.082	135.437	61.5234	295.441
8.083	136.108	62.0422	294.189
8.084	135.01	63.0493	297.485
8.085	133.728	62.7747	294.983
8.086	133.636	62.8967	295.319
8.087	133.911	63.2324	296.936
8.088	134.552	63.5986	293.396
8.089	135.468	64.3005	296.387
8.09	136.597	63.5986	295.441
8.091	137.787	63.3545	294.281
8.092	136.963	63.2935	297.882
8.093	135.712	63.385	295.197
8.094	136.2	63.9343	295.99
8.095	136.261	64.6057	297.821
8.096	134.918	65.1855	294.342
8.097	135.254	65.2466	297.211
8.098	135.986	64.3616	296.021
8.099	137.939	64.3005	294.83
8.1	138.397	64.8193	298.676
8.101	138.824	64.5447	296.265
8.102	139.191	64.4531	297.974
8.103	138.55	64.7888	300.049
8.104	137.878	65.5518	296.783
8.105	137.024	66.1316	299.805
8.106	136.566	65.3687	298.309
8.107	137.573	65.155	296.844
8.108	137.451	65.8264	300.262
8.109	138.153	65.5518	297.089
8.11	139.526	65.8264	299.194
8.111	140.32	65.918	300.598
8.112	139.923	66.1621	298.218
8.113	138.214	66.2231	301.636
8.114	137.238	65.6738	299.438
8.115	137.878	66.1926	298.798
8.116	137.177	66.4063	301.27
8.117	135.864	66.2231	297.821
8.118	135.834	66.1316	299.866
8.119	137.024	66.1316	300.507
8.12	137.878	66.7725	298.187
8.121	138	66.7419	302.643
8.122	136.932	66.2842	300.629
8.123	138.306	66.0706	301.27
8.124	137.573	66.3757	303.558
8.125	136.932	66.5894	300.446
8.126	136.688	66.9861	302.795
8.127	137.146	67.3523	302.643
8.128	137.878	68.0237	299.805
8.129	137.238	68.3594	303.162
8.13	137.421	67.5964	300.629
8.131	139.618	67.627	301.361
8.132	140.198	68.1458	304.474
8.133	139.038	68.1152	300.598
8.134	138.702	68.0237	303.375
8.135	138.763	67.9626	303.406
8.136	139.282	68.7256	300.873
8.137	138.947	69.7632	303.345
8.138	137.573	69.9158	300.446
8.139	139.191	69.519	300.812
8.14	140.411	68.6951	303.65
8.141	139.984	68.8477	301.27
8.142	140.106	69.397	303.833
8.143	140.747	69.5801	303.589
8.144	141.663	69.6106	301.727
8.145	141.022	69.6411	305.45
8.146	140.32	69.519	302.948
8.147	141.632	69.5801	303.467
8.148	141.815	70.0684	304.901
8.149	141.907	70.9839	301.971
8.15	141.876	71.0449	304.535
8.151	142.456	70.8618	304.413
8.152	144.073	71.167	303.009
8.153	143.616	71.3501	306.549
8.154	142.944	70.9839	304.321
8.155	144.684	71.0144	305.42
8.156	145.355	71.5942	307.037
8.157	145.355	72.2656	303.345
8.158	144.104	73.0286	305.756
8.159	143.829	72.5403	304.016
8.16	144.867	72.4182	303.467
8.161	144.775	72.2656	307.678
8.162	143.555	72.4182	304.626
8.163	144.775	72.5098	307.251
8.164	145.416	72.4487	308.685
8.165	146.24	72.7844	306.396
8.166	145.416	73.0591	309.967
8.167	145.02	72.7844	308.014
8.168	146.79	73.0591	307.343
8.169	146.332	73.6694	310.181
8.17	144.897	73.5168	306.732
8.171	144.745	72.9065	308.624
8.172	144.928	73.3948	309.296
8.173	146.362	73.8525	306.152
8.174	146.484	74.0051	309.937
8.175	146.118	72.8455	307.556
8.176	147.888	72.937	307.312
8.177	147.766	73.5474	309.113
8.178	146.79	74.0051	305.267
8.179	146.698	74.0051	307.19
8.18	146.149	74.0356	306.976
8.181	145.721	74.1272	304.565
8.182	145.111	73.6389	307.404
8.183	145.142	72.7539	305.725
8.184	146.79	73.1201	306.488
8.185	147.583	73.7	309.174
8.186	147.797	73.6389	306.213
8.187	148.102	73.3643	308.075
8.188	148.285	73.4253	309.021
8.189	147.949	73.9441	306
8.19	147.583	74.7375	309.235
8.191	147.125	74.0051	306.732
8.192	148.01	73.5779	306.305
8.193	147.919	73.9441	309.692
8.194	148.132	74.1272	306.61
8.195	148.987	74.5544	308.99
8.196	149.536	74.8291	308.99
8.197	150.391	74.9817	306.244
8.198	149.719	74.646	309.479
8.199	148.071	74.4324	307.373
8.2	149.017	74.4019	307.709
8.201	148.499	75.0427	309.57
8.202	147.583	75.1038	306.61
8.203	147.461	74.8291	309.875
8.204	147.98	73.761	309.418
8.205	149.414	74.2493	308.38
8.206	149.109	75.3479	312.134
8.207	148.254	74.7375	308.838
8.208	148.682	74.0662	310.455
8.209	149.292	73.9441	311.676
8.21	148.499	74.0051	308.258
8.211	147.644	74.1577	311.554
8.212	146.851	73.3032	310.028
8.213	148.468	72.876	308.38
8.214	147.43	72.7539	311.646
8.215	146.271	72.3877	307.281
8.216	146.484	72.052	308.197
8.217	145.905	71.7773	308.655
8.218	146.21	71.3806	304.749
8.219	144.897	71.0144	307.587
8.22	143.158	69.4275	305.237
8.221	143.036	68.2373	303.772
8.222	141.785	67.8711	306.732
8.223	140.106	67.1082	303.345
8.224	138.641	66.1011	303.558
8.225	137.756	64.7278	303.955
8.226	135.864	63.8428	300.293
8.227	133.911	62.7441	302.155
8.228	131.439	60.6384	300.14
8.229	129.547	58.6853	297.028
8.23	126.495	57.373	297.974
8.231	122.986	55.1453	293.457
8.232	121.094	53.3752	292.511
8.233	119.415	52.7344	292.725
8.234	117.828	52.124	289.093
8.235	116.699	51.5137	290.1
8.236	115.875	51.178	289.856
8.237	117.31	51.1169	289.642
8.238	117.889	50.7507	293.823
8.239	117.188	50.9949	293.243
8.24	118.591	50.9033	296.631
8.241	118.713	51.1475	298.737
8.242	119.812	51.6357	298.798
8.243	119.965	51.7883	302.124
8.244	119.598	51.8799	300.201
8.245	120.514	52.7344	300.385
8.246	121.094	53.4363	301.941
8.247	120.88	53.7415	297.729
8.248	121.368	53.9246	300.446
8.249	121.826	53.4668	300.598
8.25	123.047	53.3752	298.37
8.251	122.589	53.772	301.788
8.252	121.765	53.4058	299.591
8.253	122.498	53.0396	300.476
8.254	122.406	53.2227	301.971
8.255	122.223	53.4973	298.279
8.256	122.223	53.894	299.225
8.257	122.131	53.7415	297.882
8.258	123.077	53.8025	295.319
8.259	123.596	53.9551	297.577
8.26	122.681	53.6194	294.22
8.261	123.413	53.3447	294.708
8.262	122.925	52.7649	296.631
8.263	121.918	53.1616	293.488
8.264	121.613	53.4973	296.234
8.265	120.697	53.6194	294.647
8.266	121.338	53.8025	292.48
8.267	121.246	54.1992	294.861
8.268	121.124	53.4973	291.168
8.269	122.223	53.5583	292.053
8.27	122.528	53.9551	294.128
8.271	122.314	53.9246	290.71
8.272	122.559	54.3518	294.434
8.273	122.559	53.5278	294.312
8.274	122.986	53.9856	292.786
8.275	122.864	55.3894	296.814
8.276	122.589	55.7861	293.64
8.277	124.39	55.481	295.074
8.278	125.214	55.3894	297.485
8.279	125.61	55.9998	294.708
8.28	125.946	57.2815	298.401
8.281	126.984	57.0068	297.852
8.282	128.571	56.8848	296.448
8.283	127.563	57.1289	300.354
8.284	126.068	57.8613	296.661
8.285	126.984	58.197	298.218
8.286	127.228	58.2886	299.072
8.287	127.472	58.8684	296.051
8.288	126.862	58.8684	299.835
8.289	127.289	57.8003	298.431
8.29	129.303	57.4341	298.584
8.291	129.7	58.1665	302.338
8.292	128.815	58.5938	298.889
8.293	129.517	58.6853	301.3
8.294	130.463	58.4717	301.331
8.295	130.768	58.7463	298.157
8.296	130.096	59.5703	301.331
8.297	129.608	58.6853	298.828
8.298	131.134	58.3801	298.767
8.299	131.653	58.3496	301.605
8.3	131.927	57.9529	298.584
8.301	132.202	58.9294	300.812
8.302	132.66	59.2346	300.262
8.303	133.606	59.4788	297.424
8.304	132.904	59.5398	300.293
8.305	131.439	59.2651	296.844
8.306	131.775	59.2346	296.967
8.307	131.805	59.2041	298.645
8.308	130.524	58.8379	295.837
8.309	130.768	58.8989	299.011
8.31	131.561	58.8989	299.103
8.311	132.69	59.2651	297.18
8.312	132.813	59.5093	301.178
8.313	131.042	59.6313	297.577
8.314	132.172	59.4788	298.401
8.315	132.538	59.7839	300.873
8.316	131.866	59.3872	297.516
8.317	131.042	59.6313	300.385
8.318	131.195	60.0586	300.446
8.319	133.453	60.2112	298.431
8.32	133.698	60.5469	301.758
8.321	132.629	60.1501	298.859
8.322	133.942	60.5164	299.896
8.323	134.644	60.6384	301.178
8.324	134.613	61.0352	297.791
8.325	134.064	61.0352	300.751
8.326	133.484	60.791	299.713
8.327	134.521	61.3708	298.798
8.328	135.04	61.9812	302.063
8.329	134.186	62.0117	299.835
8.33	134.857	62.0728	301.3
8.331	135.437	61.8286	303.406
8.332	135.834	61.9812	300.995
8.333	135.986	62.1338	305.054
8.334	135.742	61.9202	304.199
8.335	136.963	62.3779	303.772
8.336	137.421	63.0188	306.702
8.337	136.932	63.0188	303.223
8.338	136.78	63.1409	304.932
8.339	136.871	63.1714	305.847
8.34	137.299	63.5071	302.429
8.341	137.634	63.8428	305.878
8.342	138.123	63.5681	303.497
8.343	139.465	63.1714	302.643
8.344	139.343	63.7512	305.237
8.345	139.069	64.0259	301.819
8.346	139.099	64.3311	302.887
8.347	138.824	63.9954	302.673
8.348	139.252	63.9343	300.293
8.349	138.824	64.5752	303.101
8.35	138.428	64.3921	300.537
8.351	139.13	64.4836	300.323
8.352	139.465	64.8193	303.04
8.353	139.191	64.5447	300.293
8.354	140.35	64.6057	303.345
8.355	140.594	64.7583	303.833
8.356	140.259	65.2161	301.544
8.357	140.198	66.0095	304.565
8.358	140.442	65.4602	302.46
8.359	141.602	65.8264	301.636
8.36	142.578	66.7725	305.054
8.361	142.09	66.8945	301.117
8.362	142.578	66.9861	303.772
8.363	142.731	66.7419	304.749
8.364	143.799	67.4744	303.131
8.365	142.914	67.7185	306.702
8.366	142.761	68.0237	304.565
8.367	144.714	68.1763	304.413
8.368	145.935	68.7561	306.671
8.369	146.088	69.0918	303.589
8.37	146.484	68.9087	306.519
8.371	146.454	69.3665	306.671
8.372	146.79	69.5496	305.786
8.373	145.477	69.458	309.967
8.374	144.165	68.7866	308.014
8.375	144.836	68.6951	309.692
8.376	145.569	69.4885	311.096
8.377	146.729	69.8242	308.38
8.378	147.614	70.2515	310.577
8.379	148.621	69.9768	309.357
8.38	149.536	70.2515	307.861
8.381	148.682	71.0449	310.974
8.382	146.79	70.4346	307.861
8.383	146.576	70.1904	309.509
8.384	146.576	70.0073	311.035
8.385	146.79	70.7397	307.983
8.386	147.461	71.5332	310.547
8.387	148.682	71.7773	308.411
8.388	150.513	71.8079	307.587
8.389	150.726	71.7163	310.364
8.39	149.658	70.9839	307.892
8.391	149.2	71.9604	309.906
8.392	148.59	72.3572	311.279
8.393	147.797	72.1741	308.289
8.394	147.278	71.991	311.981
8.395	147.583	72.052	310.12
8.396	150.33	72.4792	309.204
8.397	151.306	73.1506	311.951
8.398	150.94	72.9675	308.319
8.399	151.337	72.6318	310.791
8.4	151.184	72.6929	311.157
8.401	151.367	72.7234	308.99
8.402	150.33	73.7305	312.256
8.403	150.635	74.2798	310.028
8.404	152.893	73.6084	309.631
8.405	152.954	73.4253	311.584
8.406	153.137	73.7305	308.99
8.407	153.717	74.2493	310.913
8.408	155.121	74.4324	311.676
8.409	156.158	74.6765	309.814
8.41	155.426	74.7986	313.385
8.411	154.724	74.4629	311.035
8.412	155.334	74.5239	311.005
8.413	155.457	74.646	312.897
8.414	155.212	75.2563	309.57
8.415	155.06	74.5544	311.89
8.416	155.243	74.2188	311.89
8.417	155.823	74.3408	310.333
8.418	155.64	74.8901	314.178
8.419	154.694	74.1272	311.493
8.42	155.151	74.1882	312.317
8.421	154.938	74.9817	314.056
8.422	154.114	74.6155	310.455
8.423	153.259	74.4324	313.293
8.424	152.74	74.1272	312.592
8.425	152.771	73.9441	310.638
8.426	151.642	74.2188	314.148
8.427	150.36	73.2727	311.31
8.428	150.33	73.5779	312.103
8.429	149.628	73.2727	313.904
8.43	148.468	72.4487	310.089
8.431	146.79	72.4182	312.561
8.432	145.569	71.7773	311.127
8.433	145.172	71.4417	309.021
8.434	142.853	71.167	311.707
8.435	140.686	70.4346	308.96
8.436	139.313	69.4885	309.235
8.437	138.367	68.9392	310.455
8.438	136.23	67.688	307.831
8.439	133.972	66.4673	310.059
8.44	131.409	64.7583	309.723
8.441	129.791	64.2395	307.495
8.442	129.211	64.4531	309.326
8.443	127.594	64.0869	304.657
8.444	127.38	62.9578	303.833
8.445	126.282	63.2324	305.45
8.446	125.58	63.4766	303.68
8.447	125.427	63.1714	307.251
8.448	126.16	62.4695	308.35
8.449	128.235	62.2559	308.99
8.45	128.937	62.4084	312.042
8.451	128.845	62.3779	310.15
8.452	129.913	62.6831	311.951
8.453	129.883	62.9272	312.469
8.454	130.005	63.1104	309.906
8.455	129.425	63.6597	312.195
8.456	128.754	63.3545	309.723
8.457	129.364	63.7512	308.868
8.458	129.73	64.0259	312.164
8.459	129.364	63.0493	309.814
8.46	128.937	62.439	313.049
8.461	128.937	62.5916	314.24
8.462	129.211	63.3545	311.676
8.463	128.876	64.209	314.758
8.464	128.265	63.2629	312.012
8.465	129.181	62.9883	311.859
8.466	128.906	63.9343	313.965
8.467	128.479	64.0869	309.631
8.468	128.571	63.9343	311.951
8.469	128.418	63.4766	311.951
8.47	128.296	63.7207	309.692
8.471	127.441	64.27	313.232
8.472	126.251	63.8428	310.455
8.473	126.862	63.7817	309.998
8.474	126.587	64.0259	311.89
8.475	126.19	63.7817	307.953
8.476	126.373	63.8123	310.425
8.477	126.129	64.4226	309.265
8.478	126.678	65.033	307.281
8.479	125.763	65.3381	310.699
8.48	124.268	64.6667	308.167
8.481	125.275	63.9343	308.838
8.482	126.038	64.1174	311.798
8.483	125.763	64.4226	308.685
8.484	126.434	64.9109	312.042
8.485	126.404	65.0024	311.523
8.486	128.143	65.5518	310.12
8.487	128.265	66.4978	313.812
8.488	127.93	66.5283	310.669
8.489	128.387	66.6504	311.34
8.49	128.632	66.5588	314.056
8.491	128.51	66.1316	310.394
8.492	128.967	66.5894	314.087
8.493	129.944	67.1692	313.446
8.494	132.019	67.9016	311.737
8.495	132.111	67.8101	315.155
8.496	131.287	67.7795	312.531
8.497	131.805	68.3289	313.965
8.498	131.775	68.4814	314.972
8.499	131.256	68.4204	312.134
8.5	130.707	68.573	315.674
8.501	130.737	68.0237	314.697
8.502	132.172	67.8711	314.331
8.503	132.324	68.3289	317.78
8.504	132.385	68.3899	315.063
8.505	132.813	68.1152	317.047
8.506	132.66	67.627	318.085
8.507	132.568	67.5964	315.155
8.508	131.958	68.573	317.657
8.509	131.195	68.4814	315.155
8.51	131.714	67.9321	314.575
8.511	130.737	67.7185	316.315
8.512	129.669	66.8945	313.385
8.513	129.944	66.9861	315.369
8.514	129.639	66.803	315.521
8.515	129.822	66.925	313.293
8.516	129.333	67.0471	316.62
8.517	128.693	66.8945	313.873
8.518	129.028	66.864	313.446
8.519	128.632	66.9861	315.521
8.52	127.411	66.5588	312.286
8.521	127.289	66.4063	314.85
8.522	127.38	65.7654	315.826
8.523	127.716	65.6128	313.873
8.524	127.502	66.5283	317.871
8.525	127.35	66.4063	316.62
8.526	128.265	66.6504	315.857
8.527	128.723	66.7725	317.932
8.528	128.784	66.6199	314.789
8.529	128.906	66.3757	315.674
8.53	128.815	66.6504	316.467
8.531	129.211	66.4978	313.69
8.532	129.242	67.2607	316.681
8.533	128.448	67.0166	314.911
8.534	129.669	66.925	314.728
8.535	129.73	67.1082	317.474
8.536	129.364	67.2302	314.545
8.537	129.791	67.3218	316.467
8.538	130.432	67.1692	315.979
8.539	131.775	67.5049	314.24
8.54	131.836	67.8406	317.505
8.541	130.341	67.8711	314.911
8.542	130.096	67.627	315.46
8.543	129.73	67.4438	318.298
8.544	128.998	67.3828	315.704
8.545	129.333	67.7795	319.214
8.546	129.913	67.9626	318.268
8.547	132.05	68.0847	316.071
8.548	132.66	68.1763	319.519
8.549	131.989	68.2983	316.162
8.55	133.24	68.6646	317.078
8.551	132.965	68.9697	318.42
8.552	132.263	68.5425	315.155
8.553	131.134	69.0918	318.42
8.554	131.042	68.8477	317.352
8.555	132.751	69.6411	315.491
8.556	133.545	70.2515	318.939
8.557	133.636	69.6106	315.216
8.558	134.674	69.7632	317.505
8.559	135.315	69.7937	318.787
8.56	135.345	70.0989	316.254
8.561	134.46	70.8008	318.878
8.562	134.094	71.0144	317.627
8.563	134.521	71.0754	316.467
8.564	134.827	71.3196	319.611
8.565	134.369	70.9839	316.01
8.566	136.078	71.0449	318.024
8.567	137.054	71.3501	319.031
8.568	138.062	71.8689	316.376
8.569	138.428	72.0215	319.672
8.57	138	71.8384	317.81
8.571	138.611	71.9604	317.23
8.572	138.763	72.7539	320.587
8.573	137.817	72.4487	317.23
8.574	138.428	72.7234	319.122
8.575	139.069	72.998	320.007
8.576	140.503	73.3948	317.383
8.577	141.052	73.6389	321.32
8.578	140.778	73.6389	319.855
8.579	142.09	73.7	319.855
8.58	141.602	73.9136	321.808
8.581	140.198	73.5779	319.214
8.582	139.954	73.4863	321.686
8.583	140.167	73.7	321.594
8.584	141.144	73.9441	319.061
8.585	141.144	74.2493	321.93
8.586	140.259	73.822	319.397
8.587	140.869	73.5779	320.801
8.588	140.717	73.4253	322.845
8.589	139.465	73.6389	319.885
8.59	138.58	73.7915	322.601
8.591	138.58	72.6929	321.686
8.592	139.221	72.8149	319.885
8.593	139.313	73.6694	323.395
8.594	138.245	73.6084	319.611
8.595	138.55	73.2422	320.129
8.596	137.848	73.2422	321.869
8.597	137.268	72.3877	318.909
8.598	136.444	71.991	321.625
8.599	135.223	71.5942	320.526
8.6	135.437	71.5942	318.207
8.601	134.735	71.8384	320.984
8.602	132.935	70.7397	317.535
8.603	132.538	70.2209	317.444
8.604	131.744	70.282	318.146
8.605	130.219	69.7632	314.606
8.606	128.967	69.2444	317.139
8.607	128.571	68.0542	316.467
8.608	128.998	68.0542	314.667
8.609	128.693	68.4509	317.841
8.61	127.197	67.7795	315.308
8.611	127.075	66.9861	316.498
8.612	126.556	65.7654	318.359
8.613	124.756	65.9485	315.704
8.614	123.901	66.2231	317.261
8.615	123.26	65.5518	316.162
8.616	123.932	65.1855	314.087
8.617	123.474	65.2161	316.284
8.618	122.742	64.6362	314.575
8.619	123.413	64.6973	315.369
8.62	123.566	64.8804	317.535
8.621	124.054	64.8193	315.399
8.622	124.451	64.5752	318.756
8.623	124.023	64.0564	317.535
8.624	125.031	64.3005	317.169
8.625	124.939	65.4907	319.58
8.626	124.573	65.3076	316.193
8.627	124.695	64.8193	317.963
8.628	124.756	64.1479	318.512
8.629	125.58	63.9038	316.345
8.63	125.58	65.0024	320.221
8.631	125.427	65.0635	318.787
8.632	126.373	65.2466	318.268
8.633	126.648	65.155	320.618
8.634	125.183	64.6057	317.169
8.635	125.214	64.6973	319.305
8.636	125.244	64.5752	319.214
8.637	126.129	65.033	316.62
8.638	126.129	65.5823	320.007
8.639	125.427	64.9109	316.864
8.64	126.343	64.9414	316.864
8.641	126.312	65.8264	318.909
8.642	124.603	65.8569	314.819
8.643	123.932	65.4907	317.444
8.644	123.108	64.9719	317.047
8.645	123.871	65.3687	314.972
8.646	124.817	66.2537	317.871
8.647	124.42	65.5518	315.125
8.648	124.542	66.1621	315.918
8.649	124.634	66.2231	318.42
8.65	123.718	66.1621	315.613
8.651	123.718	65.918	318.481
8.652	123.108	66.1926	318.207
8.653	123.871	66.7419	315.979
8.654	124.084	67.4744	319
8.655	124.329	67.0166	316.162
8.656	124.786	66.864	316.986
8.657	125.366	67.4744	319.366
8.658	125.763	67.5964	316.711
8.659	125.702	67.749	319.397
8.66	125.824	67.5964	319.977
8.661	126.526	67.5049	317.81
8.662	127.747	69.3359	321.564
8.663	127.502	70.0378	317.963
8.664	129.028	69.458	318.176
8.665	129.272	69.3054	320.313
8.666	129.425	69.2139	317.902
8.667	129.791	69.9158	321.198
8.668	129.608	69.6106	320.282
8.669	130.035	69.8853	319.733
8.67	130.554	70.4041	323.09
8.671	130.707	70.0989	320.435
8.672	131.897	70.282	322.113
8.673	131.927	70.0378	323.059
8.674	131.958	70.0378	319.855
8.675	132.69	70.1599	323.517
8.676	133.484	69.9463	321.96
8.677	134.521	70.5566	321.045
8.678	134.308	71.4111	323.944
8.679	133.148	70.7397	320.282
8.68	133.209	70.282	322.296
8.681	132.935	70.343	323.059
8.682	133.636	70.6787	319.58
8.683	133.484	70.9839	322.693
8.684	133.209	70.6787	320.618
8.685	134.46	71.106	320.496
8.686	135.101	71.1975	322.815
8.687	134.064	71.2891	319.489
8.688	133.636	71.4417	321.625
8.689	132.751	71.4111	322.144
8.69	132.08	70.8313	319.916
8.691	131.958	70.9229	323.334
8.692	131.317	70.8618	320.984
8.693	132.385	71.3806	321.136
8.694	132.416	71.5027	323.364
8.695	132.111	70.8008	320.374
8.696	131.927	71.167	322.235
8.697	132.141	71.4417	322.418
8.698	132.141	71.4722	319.641
8.699	131.592	71.7773	323.09
8.7	131.012	71.0449	320.862
8.701	132.263	71.3806	320.801
8.702	131.897	71.8384	322.968
8.703	130.829	71.7163	319.946
8.704	130.829	71.2585	322.479
8.705	130.798	71.1975	323.242
8.706	132.111	71.5027	320.801
8.707	131.836	72.1741	323.212
8.708	130.402	71.5332	319.824
8.709	130.524	70.7092	320.19
8.71	129.578	69.2139	321.991
8.711	127.319	68.0237	318.207
8.712	124.237	67.5354	320.068
8.713	121.918	65.7959	317.444
8.714	119.293	63.7207	313.965
8.715	116.15	62.561	315.247
8.716	113.037	61.3098	310.303
8.717	112	59.7229	308.105
8.718	111.145	58.7769	307.77
8.719	109.802	57.4036	303.589
8.72	107.666	56.6406	304.84
8.721	107.208	55.9387	305.298
8.722	107.574	55.7251	304.413
8.723	106.72	55.7861	307.77
8.724	106.049	55.3284	307.251
8.725	107.208	54.5959	308.838
8.726	108.246	54.0771	310.699
8.727	108.917	54.2908	308.38
8.728	109.741	54.718	310.699
8.729	109.375	53.9856	309.052
8.73	110.138	54.1077	307.892
8.731	110.199	54.8401	309.723
8.732	109.436	55.2979	306.244
8.733	109.222	55.4199	307.19
8.734	108.551	54.8706	308.472
8.735	109.497	54.2603	306.915
8.736	110.291	54.2908	310.425
8.737	111.115	54.3823	309.814
8.738	112.366	54.9927	308.502
8.739	112.976	55.6946	311.859
8.74	112.732	55.0232	308.594
8.741	112.701	55.0537	309.662
8.742	111.786	56.1218	309.937
8.743	110.992	56.5491	306.274
8.744	110.565	56.3965	309.082
8.745	110.138	55.8777	307.739
8.746	111.816	55.9692	307.587
8.747	111.786	56.7017	310.272
8.748	111.755	56.3965	306.946
8.749	111.664	56.4575	309.113
8.75	111.176	56.4575	308.807
8.751	110.931	56.5796	305.511
8.752	110.443	56.8237	307.709
8.753	108.521	56.9458	304.169
8.754	108.582	57.373	304.291
8.755	108.063	56.9763	306.03
8.756	107.391	56.366	303.009
8.757	108.276	56.2439	306.549
8.758	108.856	56.6406	306.976
8.759	109.772	57.5562	304.657
8.76	109.924	58.3191	308.838
8.761	109.283	57.5562	305.725
8.762	110.321	57.4341	306.976
8.763	110.168	58.2275	309.509
8.764	109.711	59.1125	306
8.765	109.406	59.3872	309.265
8.766	109.558	59.0515	308.807
8.767	111.481	59.6619	307.556
8.768	113.129	60.8215	311.462
8.769	113.617	61.1877	307.861
8.77	114.777	61.4014	308.777
8.771	115.509	61.3098	310.455
8.772	115.753	61.2488	307.8
8.773	115.509	61.7981	310.699
8.774	114.929	62.2864	310.486
8.775	115.57	62.9883	308.807
8.776	116.638	63.3545	312.378
8.777	117.157	63.0493	310.089
8.778	119.019	63.2629	311.035
8.779	119.934	63.6292	312.683
8.78	120.667	63.9648	309.784
8.781	121.277	63.9648	312.897
8.782	121.826	63.324	312.775
8.783	122.925	63.2324	311.493
8.784	122.101	64.3616	314.575
8.785	121.46	64.7583	311.157
8.786	121.521	64.6973	311.798
8.787	122.314	64.6667	313.202
8.788	123.047	64.6057	309.967
8.789	123.26	65.0024	312.714
8.79	123.535	64.9414	311.035
8.791	125	64.4226	310.15
8.792	124.847	64.5447	312.988
8.793	123.291	64.6362	309.967
8.794	122.711	64.9719	311.401
8.795	121.582	65.0024	311.584
8.796	121.521	65.3687	308.716
8.797	121.643	65.3687	312.378
8.798	121.094	64.4226	310.455
8.799	122.314	64.6362	311.188
8.8	122.955	65.3381	314.636
8.801	122.131	65.5518	311.279
8.802	121.613	65.4907	314.484
8.803	121.49	65.2466	314.85
8.804	122.284	65.7043	311.981
8.805	121.948	66.3757	314.911
8.806	121.338	66.4368	312.103
8.807	122.589	66.2842	311.676
8.808	123.138	66.803	314.026
8.809	122.498	67.0166	310.211
8.81	122.681	67.0471	313.232
8.811	122.162	67.1997	313.721
8.812	123.871	67.2913	311.462
8.813	124.146	67.8101	315.063
8.814	123.81	67.8101	312.592
8.815	125.214	68.573	312.897
8.816	125.854	69.458	315.033
8.817	125.122	69.3665	311.584
8.818	125.031	68.9697	315.308
8.819	125.153	68.3899	315.552
8.82	126.862	68.8477	314.331
8.821	127.38	70.3125	318.146
8.822	127.502	70.1599	316.254
8.823	128.906	69.7632	316.284
8.824	129.883	69.8242	319.031
8.825	129.974	69.9463	315.43
8.826	130.524	70.4956	317.841
8.827	130.066	70.5566	317.383
8.828	131.165	70.9534	315.125
8.829	131.378	71.1365	318.39
8.83	131.348	70.8618	315.43
8.831	132.355	71.0754	316.467
8.832	133.057	71.5942	317.841
8.833	133.82	71.8384	314.819
8.834	134.033	71.1975	317.169
8.835	133.698	71.0144	316.132
8.836	134.277	71.6248	314.758
8.837	133.789	72.6624	317.413
8.838	132.66	72.8455	314.178
8.839	132.935	72.2656	315.979
8.84	133.087	71.5942	317.444
8.841	133.759	71.4111	314.85
8.842	133.789	72.4792	318.634
8.843	134.033	72.4792	316.559
8.844	134.827	72.4792	315.735
8.845	134.949	72.8455	318.878
8.846	134.064	72.8149	314.88
8.847	133.82	73.2117	317.017
8.848	132.843	73.6084	317.078
8.849	132.446	73.2727	314.728
8.85	132.111	73.761	318.024
8.851	132.385	73.6084	316.04
8.852	134.613	74.0967	315.796
8.853	135.132	74.9817	318.604
8.854	134.399	75.1953	315.613
8.855	134.796	74.707	318.085
8.856	134.064	74.4019	318.512
8.857	133.484	74.9512	316.345
8.858	132.904	76.1414	319.519
8.859	132.294	75.592	317.627
8.86	133.514	75.6531	317.841
8.861	134.644	75.8057	320.618
8.862	134.583	76.1719	317.169
8.863	135.986	75.8972	319.672
8.864	136.292	75.6531	320.648
8.865	136.932	75.8972	317.932
8.866	136.993	76.6296	320.984
8.867	136.475	76.416	318.878
8.868	137.054	76.5991	318.115
8.869	137.207	77.301	321.411
8.87	137.573	77.301	317.719
8.871	138.245	76.9653	320.068
8.872	138.397	77.1484	320.801
8.873	139.801	77.301	318.42
8.874	140.32	77.5146	322.693
8.875	140.411	77.301	321.136
8.876	141.663	77.5452	320.892
8.877	142.548	78.186	322.784
8.878	141.968	77.9419	318.97
8.879	141.754	77.8198	321.808
8.88	141.418	77.6367	321.167
8.881	142.029	77.9114	319.244
8.882	141.876	77.8809	322.479
8.883	141.571	77.3926	320.19
8.884	142.883	77.8503	321.381
8.885	144.196	77.9724	323.273
8.886	144.012	78.064	320.038
8.887	143.188	77.9724	322.937
8.888	142.67	77.4231	322.235
8.889	143.738	77.7283	321.381
8.89	143.158	78.6133	324.219
8.891	142.334	78.4607	320.984
8.892	142.944	78.2776	322.632
8.893	142.914	78.186	323.547
8.894	143.372	78.4302	320.557
8.895	143.402	78.5522	323.425
8.896	143.738	77.9114	321.991
8.897	144.653	77.8198	320.953
8.898	144.409	78.0334	323.7
8.899	143.097	77.9724	320.465
8.9	142.395	77.6672	321.777
8.901	141.083	77.9114	321.96
8.902	141.144	77.9724	318.848
8.903	140.472	77.9724	321.747
8.904	140.228	76.5686	319.855
8.905	141.144	76.3855	319.061
8.906	141.51	76.7822	322.388
8.907	140.869	76.1108	318.542
8.908	140.198	75.1648	320.648
8.909	138.184	74.4934	321.289
8.91	137.726	73.9441	318.176
8.911	137.085	74.1577	321.136
8.912	136.23	73.0591	318.237
8.913	136.597	71.9604	316.711
8.914	136.047	71.167	318.695
8.915	135.315	70.5872	315.155
8.916	134.949	69.6106	316.345
8.917	133.942	68.7256	316.315
8.918	132.935	67.8711	312.836
8.919	131.653	67.2913	315.247
8.92	131.287	66.3452	313.232
8.921	131.958	66.1316	312.469
8.922	132.141	65.979	314.728
8.923	131.104	65.4907	311.371
8.924	131.409	64.1174	314.087
8.925	131.134	63.2019	314.301
8.926	131.317	62.7747	313.049
8.927	131.561	62.9883	317.047
8.928	131.012	62.6526	314.575
8.929	132.202	62.2864	314.88
8.93	131.653	62.5305	317.078
8.931	131.287	61.9202	313.416
8.932	132.08	61.1572	315.918
8.933	131.5	60.6995	315.582
8.934	131.897	60.3943	313.385
8.935	132.019	60.5774	316.254
8.936	131.409	59.6924	313.232
8.937	132.233	59.6313	313.782
8.938	132.172	60.1196	315.247
8.939	132.141	59.5093	311.462
8.94	131.836	59.021	313.629
8.941	131.409	57.9529	312.5
8.942	131.897	58.1055	310.577
8.943	131.317	58.5938	313.599
8.944	129.944	58.4717	310.272
8.945	129.578	57.5562	311.218
8.946	129.456	56.7322	312.683
8.947	129.303	56.3049	309.753
8.948	129.761	56.7932	312.347
8.949	129.456	56.0303	311.218
8.95	129.883	55.3284	309.326
8.951	129.15	55.481	311.92
8.952	128.296	54.657	308.716
8.953	127.869	54.4434	309.296
8.954	126.404	54.1382	309.875
8.955	126.495	53.4973	306.61
8.956	125.885	53.4973	308.472
8.957	126.251	53.2837	307.281
8.958	127.228	52.7344	305.359
8.959	127.319	53.1006	307.922
8.96	127.045	52.8259	305.267
8.961	126.984	52.7649	306.03
8.962	126.251	52.7954	306.549
8.963	126.038	52.6123	303.253
8.964	125.122	52.5513	306.122
8.965	123.993	52.124	304.199
8.966	125.58	51.9104	304.23
8.967	126.648	52.1851	307.465
8.968	125.977	52.1545	304.779
8.969	126.465	52.0935	307.495
8.97	126.678	51.9104	308.472
8.971	127.106	52.2461	305.634
8.972	126.77	52.2461	308.807
8.973	126.404	51.8799	306.305
8.974	127.502	51.7578	305.603
8.975	128.326	52.5208	308.136
8.976	128.357	52.7954	303.741
8.977	128.784	52.6123	306
8.978	128.876	52.0325	305.939
8.979	129.73	51.6052	303.772
8.98	129.242	52.4597	307.068
8.981	128.235	52.6123	304.565
8.982	129.669	52.5208	304.016
8.983	129.761	52.887	306.366
8.984	129.944	52.9785	302.948
8.985	130.829	53.1006	305.237
8.986	130.493	52.4292	304.901
8.987	131.195	52.063	303.802
8.988	130.859	52.7954	307.281
8.989	130.341	52.8564	305.481
8.99	131.073	52.887	305.542
8.991	131.012	53.4668	307.129
8.992	130.615	53.6499	303.68
8.993	131.348	53.1616	306.122
8.994	132.202	52.4597	306.091
8.995	133.27	52.4292	304.016
8.996	133.392	53.5889	307.465
8.997	132.843	53.9856	304.993
8.998	133.24	54.1992	305.359
8.999	133.179	54.5349	307.373
9	132.294	54.6265	303.955
9.001	132.202	54.657	306.305
9.002	133.209	54.1687	305.786
9.003	135.254	53.9551	304.382
9.004	135.895	54.657	307.617
9.005	135.193	55.0232	305.145
9.006	136.261	55.9387	306.061
9.007	135.559	56.427	308.044
9.008	134.583	55.2979	304.565
9.009	133.392	55.3284	307.983
9.01	133.423	55.0232	306.824
9.011	135.559	54.8096	305.298
9.012	136.383	55.8472	308.746
9.013	136.871	55.9082	305.939
9.014	138.123	55.7861	307.648
9.015	138.885	55.481	309.052
9.016	138.672	56.1218	306.091
9.017	137.756	57.0374	309.601
9.018	136.688	56.6406	307.678
9.019	137.817	56.3965	306.824
9.02	138.336	57.251	309.265
9.021	138.245	57.4036	305.664
9.022	139.923	57.0068	307.465
9.023	140.747	57.1289	308.899
9.024	142.09	57.2205	306.305
9.025	142.303	57.6172	309.692
9.026	141.815	57.3425	307.495
9.027	141.754	57.3425	306.763
9.028	141.51	58.3191	309.906
9.029	140.289	58.6853	305.786
9.03	140.594	58.3496	307.495
9.031	140.93	57.7393	307.312
9.032	141.724	57.5562	305.359
9.033	142.426	57.9834	308.99
9.034	143.188	57.8918	307.465
9.035	143.616	58.2275	307.22
9.036	143.555	59.2041	309.662
9.037	142.548	59.0515	305.847
9.038	142.67	58.6548	308.167
9.039	142.273	59.021	308.258
9.04	142.456	59.6619	305.206
9.041	141.846	60.1501	308.228
9.042	142.273	59.9365	307.068
9.043	144.714	59.9365	307.312
9.044	145.294	60.73	310.089
9.045	144.653	60.8826	307.312
9.046	144.531	60.5774	309.784
9.047	144.531	60.1501	309.235
9.048	145.172	60.5774	307.648
9.049	144.257	61.6455	309.967
9.05	142.975	61.8896	306.885
9.051	144.135	61.7065	307.465
9.052	144.806	62.1033	309.814
9.053	144.714	62.0728	307.373
9.054	144.47	61.9812	311.035
9.055	144.653	61.7676	310.699
9.056	146.301	61.9507	310.15
9.057	146.484	62.4084	313.721
9.058	146.637	62.5	310.547
9.059	147.583	62.9578	311.279
9.06	148.682	63.5986	312.561
9.061	148.376	63.9038	308.929
9.062	147.736	63.9343	312.683
9.063	148.132	63.2935	311.31
9.064	150.085	63.0188	310.73
9.065	150.452	63.7512	314.24
9.066	150.696	64.0259	310.883
9.067	151.917	63.7817	312.561
9.068	152.344	63.7512	313.69
9.069	152.618	64.1479	310.15
9.07	151.733	64.8499	312.988
9.071	151.031	64.8499	310.883
9.072	152.1	64.0564	310.303
9.073	152.039	64.4836	313.141
9.074	152.191	64.5142	310.638
9.075	153.29	64.4226	312.958
9.076	154.419	64.5142	314.087
9.077	154.816	64.6362	311.707
9.078	154.419	65.2161	315.643
9.079	154.175	65.033	313.66
9.08	154.663	65.155	312.744
9.081	154.419	65.6738	315.613
9.082	153.32	65.7349	312.225
9.083	154.205	65.8569	314.056
9.084	155.06	66.1621	314.514
9.085	156.036	66.2231	312.195
9.086	155.548	66.2842	315.491
9.087	155.06	65.9485	313.904
9.088	156.677	66.1621	313.843
9.089	156.403	66.9861	315.674
9.09	154.48	67.0166	312.408
9.091	153.9	67.0471	314.423
9.092	153.961	66.8945	314.117
9.093	154.724	66.864	311.615
9.094	154.144	67.2607	315.308
9.095	153.168	66.7725	313.263
9.096	154.846	66.2842	314.758
9.097	154.968	66.8335	317.322
9.098	154.449	67.1692	314.331
9.099	153.412	67.2302	316.742
9.1	153.107	66.7114	316.071
9.101	153.687	66.3147	314.026
9.102	153.137	67.0471	317.688
9.103	152.191	66.3757	313.934
9.104	152.771	66.5283	314.484
9.105	153.9	66.803	316.406
9.106	153.168	66.6809	312.775
9.107	152.13	66.2231	316.04
9.108	151.062	65.094	314.575
9.109	150.604	64.3005	312.439
9.11	149.078	64.1174	315.399
9.111	147.064	63.0188	311.951
9.112	145.386	62.3779	312.256
9.113	142.456	61.4319	313.049
9.114	137.695	59.1736	308.807
9.115	132.721	56.6101	311.035
9.116	129.608	54.2908	310.577
9.117	127.533	52.887	306.915
9.118	124.847	52.2156	307.373
9.119	121.857	50.9033	303.65
9.12	119.965	49.4385	302.551
9.121	117.767	49.9268	304.443
9.122	115.723	49.53	302.124
9.123	113.525	47.4243	304.901
9.124	112.518	45.5017	306.396
9.125	113.556	45.2881	306.458
9.126	114.258	46.2036	309.631
9.127	114.014	46.4172	308.746
9.128	115.265	45.6848	309.875
9.129	115.753	45.9595	312.134
9.13	115.57	46.6919	310.028
9.131	115.692	46.6309	312.561
9.132	115.204	45.8679	311.493
9.133	116.882	45.8374	311.218
9.134	117.035	46.4783	314.24
9.135	116.302	47.2717	312.042
9.136	117.004	47.5159	313.812
9.137	117.401	46.4783	315.674
9.138	117.859	46.0815	313.873
9.139	117.981	46.7834	317.139
9.14	117.981	46.814	315.125
9.141	119.751	46.5393	314.117
9.142	119.659	47.3328	315.979
9.143	118.713	47.9431	312.073
9.144	118.317	47.9431	313.293
9.145	118.408	47.7295	313.049
9.146	117.462	47.3328	309.937
9.147	116.15	47.821	313.232
9.148	115.662	47.4243	310.211
9.149	117.249	46.9666	310.242
9.15	116.974	47.9431	312.561
9.151	115.601	48.2483	309.082
9.152	114.502	48.4314	311.615
9.153	114.136	48.2178	310.883
9.154	113.068	48.1873	308.563
9.155	111.816	48.5535	311.249
9.156	111.176	48.4009	307.739
9.157	113.19	48.5535	308.563
9.158	114.014	48.7366	309.998
9.159	113.281	48.3704	306.854
9.16	113.953	48.4924	310.303
9.161	113.678	48.6145	310.394
9.162	113.464	48.4924	309.052
9.163	112.488	49.7131	312.012
9.164	111.786	49.6216	309.204
9.165	113.037	49.8047	309.448
9.166	114.777	50.8728	311.707
9.167	114.38	51.5442	308.563
9.168	115.814	51.0864	311.554
9.169	116.516	51.1169	311.737
9.17	118.164	51.239	311.127
9.171	117.615	52.3987	315.46
9.172	117.371	52.887	312.439
9.173	118.5	52.9785	314.087
9.174	119.354	53.4973	315.735
9.175	120.117	53.6194	312.5
9.176	120.148	53.9246	315.857
9.177	120.728	53.8635	314.209
9.178	122.589	54.0161	314.026
9.179	122.681	54.8096	316.986
9.18	122.65	54.3823	314.301
9.181	123.84	54.5654	316.62
9.182	124.969	54.7791	317.688
9.183	124.939	55.1147	314.728
9.184	124.634	55.4504	317.413
9.185	125.122	54.7485	316.071
9.186	126.617	54.9011	315.308
9.187	126.984	55.5115	318.451
9.188	125.824	56.3354	315.216
9.189	126.099	56.427	317.322
9.19	126.465	56.2134	318.176
9.191	127.106	56.2744	315.857
9.192	126.74	56.7322	319.031
9.193	126.556	56.8848	316.895
9.194	128.357	56.5491	317.078
9.195	128.204	57.0068	319.611
9.196	127.716	57.3425	316.62
9.197	127.106	57.6782	318.42
9.198	126.77	58.4412	318.634
9.199	126.16	58.2886	315.826
9.2	125.153	58.3191	319.519
9.201	124.634	57.6172	317.78
9.202	126.251	57.4951	317.932
9.203	127.167	58.5938	321.564
9.204	126.678	58.7463	318.085
9.205	126.953	58.96	320.679
9.206	126.892	59.1431	321.136
9.207	126.862	59.4788	318.42
9.208	125.824	60.2112	321.472
9.209	124.847	59.8145	319.427
9.21	126.74	59.5398	319.427
9.211	127.869	60.5164	322.449
9.212	127.93	60.8826	319.153
9.213	128.662	61.1572	321.503
9.214	129.211	61.2488	321.838
9.215	130.463	61.1267	320.19
9.216	129.486	61.4319	323.395
9.217	128.052	61.4319	321.106
9.218	129.578	61.615	321.381
9.219	131.195	62.439	323.425
9.22	131.317	63.1714	320.038
9.221	131.409	63.2019	323.12
9.222	131.866	62.5	322.357
9.223	133.423	62.1948	321.838
9.224	133.301	63.1104	325.562
9.225	132.507	62.9272	323.486
9.226	133.026	62.3474	324.982
9.227	134.491	62.9883	326.477
9.228	135.406	63.5681	323.303
9.229	135.101	64.1785	325.806
9.23	136.139	63.5376	323.761
9.231	137.817	63.446	322.571
9.232	137.634	63.9648	325.195
9.233	136.383	64.0564	322.266
9.234	136.902	63.446	323.669
9.235	137.146	63.8123	324.646
9.236	137.512	64.0259	321.564
9.237	137.543	64.0869	324.066
9.238	137.36	64.209	321.869
9.239	138.519	64.4226	321.136
9.24	138.092	65.1245	323.395
9.241	137.085	65.094	320.313
9.242	136.688	64.6973	322.144
9.243	136.78	64.7583	323.73
9.244	136.23	65.0635	321.381
9.245	136.169	65.5823	325.134
9.246	136.353	65.2466	323.395
9.247	137.848	65.2466	323.364
9.248	138.245	66.2842	326.141
9.249	137.238	66.3147	322.845
9.25	137.177	66.4063	324.86
9.251	136.505	66.7114	325.439
9.252	136.749	66.6809	323.212
9.253	135.895	67.2302	326.385
9.254	135.162	67.2913	324.86
9.255	136.536	67.4744	324.951
9.256	137.665	68.1458	327.972
9.257	137.909	68.4509	325.256
9.258	137.909	68.3289	327.881
9.259	137.909	68.6035	327.698
9.26	138.489	68.9392	325.989
9.261	137.573	69.3359	329.315
9.262	136.047	69.0918	326.996
9.263	136.841	68.4204	328.43
9.264	137.604	68.6646	330.719
9.265	137.634	68.7561	327.789
9.266	138.184	69.0613	331.055
9.267	138.641	68.4509	330.719
9.268	140.35	68.2373	328.766
9.269	140.289	68.6951	332.214
9.27	138.794	68.0542	329.62
9.271	138.916	67.3523	330.139
9.272	139.069	67.9321	332.123
9.273	138.214	68.0542	327.667
9.274	137.665	67.9016	330.444
9.275	136.841	67.4133	328.705
9.276	138.275	66.4368	327.057
9.277	138.428	66.7114	330.017
9.278	138.275	66.4673	327.332
9.279	138.947	66.1011	328.644
9.28	139.008	66.2842	329.712
9.281	137.573	66.5283	327.179
9.282	136.688	66.7114	330.048
9.283	135.651	66.2842	328.491
9.284	136.292	65.8875	327.423
9.285	136.383	65.979	330.841
9.286	136.261	65.7349	328.033
9.287	137.543	65.3687	330.078
9.288	138.367	66.2842	332.062
9.289	138.245	66.864	329.346
9.29	137.726	66.925	331.879
9.291	137.787	66.6199	331.177
9.292	137.573	66.0095	329.865
9.293	136.353	67.0471	332.52
9.294	135.651	67.3523	329.102
9.295	136.841	67.4133	330.048
9.296	137.177	68.2983	331.329
9.297	137.726	68.6035	329.01
9.298	137.817	68.573	331.787
9.299	137.421	68.0847	331.085
9.3	138.947	67.688	331.207
9.301	138.489	68.4204	333.527
9.302	137.299	68.6646	330.719
9.303	137.848	69.3054	332.001
9.304	138.367	70.0684	331.055
9.305	138.55	70.0073	328.796
9.306	137.756	70.0378	332.062
9.307	137.024	68.6646	330.597
9.308	138.245	67.9016	331.696
9.309	138.763	69.1223	334.412
9.31	138.306	69.6411	330.994
9.311	137.909	69.9768	333.313
9.312	139.221	70.1294	332.367
9.313	141.479	69.9463	329.681
9.314	140.35	70.6787	332.489
9.315	139.587	70.5872	329.773
9.316	140.472	70.1599	330.322
9.317	140.564	70.5261	333.099
9.318	140.625	70.7092	330.383
9.319	140.656	70.6787	333.679
9.32	141.174	70.9229	333.221
9.321	143.066	70.9229	331.879
9.322	143.341	71.3806	334.32
9.323	142.853	71.1365	331.635
9.324	143.555	71.1975	332.275
9.325	144.073	71.8689	333.71
9.326	143.005	71.9299	331.116
9.327	141.815	71.4722	333.984
9.328	141.357	71.228	334.015
9.329	142.761	71.2891	333.038
9.33	143.677	72.2046	335.175
9.331	143.616	72.1436	332.947
9.332	144.745	71.9299	333.527
9.333	145.081	72.4487	334.656
9.334	145.142	72.4792	332.672
9.335	144.348	72.8149	334.808
9.336	143.829	72.6318	334.198
9.337	144.043	72.2046	333.344
9.338	143.829	72.8149	336.334
9.339	142.944	73.0591	334.137
9.34	144.623	73.1812	335.663
9.341	145.66	73.5779	336.456
9.342	146.149	73.9746	334.473
9.343	145.813	73.7915	336.639
9.344	145.966	73.4863	334.869
9.345	146.362	73.3032	334.32
9.346	145.691	74.0356	337.067
9.347	143.921	74.1577	334.564
9.348	144.623	73.6694	336.609
9.349	145.691	73.4558	337.341
9.35	146.271	74.3713	335.266
9.351	146.271	75.2258	338.226
9.352	146.698	74.7375	335.754
9.353	148.407	73.761	336.06
9.354	147.583	74.6765	338.47
9.355	146.179	74.5239	335.968
9.356	146.423	74.4019	338.501
9.357	146.759	74.8291	338.745
9.358	147.369	75.2869	336.304
9.359	146.942	75.9277	338.684
9.36	146.515	75.2258	336.212
9.361	148.743	74.7986	336.639
9.362	149.445	75.5615	337.86
9.363	148.895	75.6226	335.266
9.364	148.804	75.1953	337.158
9.365	149.2	75.2563	336.67
9.366	149.902	75.531	335.236
9.367	149.139	76.8433	337.25
9.368	147.675	76.7822	334.93
9.369	148.163	76.1108	335.052
9.37	148.804	76.1719	336.823
9.371	148.834	76.2939	334.564
9.372	149.475	76.5381	337.219
9.373	149.689	76.4771	336.761
9.374	150.238	76.6296	335.754
9.375	149.902	77.3315	338.165
9.376	149.475	76.7212	336.731
9.377	149.994	76.416	337.097
9.378	149.75	77.7588	339.294
9.379	149.109	77.7283	336.914
9.38	148.895	77.5146	338.867
9.381	149.2	77.5757	338.898
9.382	150.299	78.0029	337.25
9.383	149.902	78.6743	339.996
9.384	149.384	78.2471	337.952
9.385	150.604	77.6672	338.409
9.386	151.428	78.0945	340.149
9.387	150.635	78.5217	337.372
9.388	149.475	78.7354	339.294
9.389	148.407	78.125	338.318
9.39	148.224	78.0334	337.097
9.391	147.461	78.3691	339.722
9.392	146.362	77.4231	337.28
9.393	146.637	76.2329	338.776
9.394	147.034	76.7212	340.271
9.395	147.064	76.5686	337.494
9.396	145.233	75.9277	339.508
9.397	143.372	73.761	337.189
9.398	141.754	71.8994	335.48
9.399	136.475	70.8618	336.731
9.4	129.761	66.7725	330.505
9.401	121.124	61.4014	328.003
9.402	114.655	57.6782	323.486
9.403	107.452	53.0396	312.439
9.404	100.037	49.8352	308.319
9.405	96.0083	48.2788	302.155
9.406	93.2922	47.3633	296.021
9.407	91.2781	46.7529	296.204
9.408	87.1887	45.1355	295.135
9.409	87.4634	43.7317	301.575
9.41	88.9282	44.4946	308.746
9.411	91.5833	44.7998	313.873
9.412	94.1162	44.342	321.32
9.413	96.5881	43.1213	324.982
9.414	101.105	43.5486	327.789
9.415	104.279	46.2952	330.872
9.416	105.194	48.3093	327.759
9.417	106.049	49.3774	326.63
9.418	106.75	49.8352	324.829
9.419	106.293	50.6592	320.343
9.42	105.927	51.5747	321.381
9.421	105.164	51.7578	320.404
9.422	106.659	50.4761	321.32
9.423	106.72	49.6826	324.921
9.424	107.208	49.9268	324.646
9.425	107.88	49.3774	326.172
9.426	108.521	50.5371	325.378
9.427	108.032	50.9949	322.174
9.428	106.873	51.5747	321.625
9.429	105.53	51.5747	316.284
9.43	106.354	51.0254	313.934
9.431	104.645	51.4832	314.819
9.432	102.966	50.9338	312.408
9.433	101.959	50.2014	315.582
9.434	102.386	49.1638	316.895
9.435	102.386	48.4924	316.132
9.436	100.83	49.6216	318.512
9.437	99.6399	49.1943	314.88
9.438	100.494	48.6755	313.751
9.439	100.494	49.8657	313.873
9.44	97.9919	50.8118	308.411
9.441	95.9167	50.9644	308.441
9.442	96.0083	51.1475	307.251
9.443	97.8394	50.2319	305.542
9.444	98.5107	49.8352	308.838
9.445	98.114	50.0183	307.617
9.446	100.189	49.2554	310.364
9.447	101.624	49.3774	313.293
9.448	102.081	50.4456	311.829
9.449	102.081	51.6663	314.728
9.45	102.081	51.9714	313.69
9.451	103.729	52.6123	312.5
9.452	103.821	53.7109	315.582
9.453	103.851	54.3213	313.446
9.454	105.53	53.4973	315.247
9.455	107.147	53.9856	318.054
9.456	108.429	54.2297	317.078
9.457	109.07	55.0232	320.74
9.458	109.985	55.3589	320.709
9.459	110.901	55.9998	318.726
9.46	111.145	57.4646	321.35
9.461	111.786	57.5256	318.146
9.462	113.373	57.5867	318.695
9.463	114.075	58.8074	320.038
9.464	114.929	59.4788	317.535
9.465	115.143	59.6008	320.16
9.466	116.455	59.1125	320.709
9.467	118.53	58.7158	320.679
9.468	118.53	59.0515	323.73
9.469	117.493	59.021	321.777
9.47	118.286	59.5093	322.266
9.471	119.751	60.1501	322.113
9.472	120.117	60.6995	319.275
9.473	119.324	61.1572	321.014
9.474	118.195	61.1267	318.787
9.475	118.835	60.4858	318.542
9.476	118.988	60.4553	321.198
9.477	117.065	59.9976	319.763
9.478	117.004	60.1196	321.655
9.479	118.164	60.5469	322.266
9.48	119.629	61.0046	320.129
9.481	119.141	61.7065	322.144
9.482	117.859	61.554	319.519
9.483	118.958	61.1572	319.519
9.484	118.805	61.8896	321.472
9.485	116.882	62.0117	318.787
9.486	115.814	62.1033	321.106
9.487	116.577	62.0117	321.686
9.488	118.835	61.7371	319.824
9.489	118.561	62.5305	322.937
9.49	117.95	62.1643	320.374
9.491	118.805	61.6455	320.16
9.492	119.812	62.4084	321.777
9.493	119.263	62.9578	317.963
9.494	118.042	63.324	319.672
9.495	117.432	63.2019	318.726
9.496	118.378	62.9578	317.322
9.497	118.866	63.6292	320.587
9.498	118.896	63.5376	318.756
9.499	120.575	63.1714	319.458
9.5	122.101	63.7817	322.51
9.501	122.894	64.3616	320.16
9.502	123.047	65.0024	323.212
9.503	122.589	65.2161	323.547
9.504	123.352	65.5823	321.899
9.505	124.054	66.1621	325.592
9.506	123.291	65.8875	323.914
9.507	124.939	65.8569	324.921
9.508	125.824	66.5588	327.698
9.509	126.343	67.1997	325.684
9.51	126.862	67.4133	328.43
9.511	127.777	67.2302	328.156
9.512	129.181	66.803	326.904
9.513	128.723	67.4133	328.949
9.514	127.594	67.0471	326.569
9.515	128.082	67.0776	326.721
9.516	129.364	67.6575	327.698
9.517	129.211	68.1458	324.402
9.518	128.418	68.6646	326.508
9.519	127.93	67.627	324.829
9.52	129.242	66.4978	323.883
9.521	129.669	66.925	326.935
9.522	128.937	67.0166	323.486
9.523	129.333	67.0776	324.463
9.524	129.547	67.3523	324.829
9.525	130.28	67.4133	321.625
9.526	129.15	68.4509	324.158
9.527	128.052	68.3594	321.32
9.528	128.632	68.1152	320.251
9.529	128.326	68.1763	322.571
9.53	128.235	68.1152	320.068
9.531	129.303	68.2983	321.564
9.532	130.676	68.8171	322.357
9.533	131.836	69.2139	319.824
9.534	130.859	70.1599	322.876
9.535	130.005	69.9463	321.045
9.536	130.646	70.0684	320.526
9.537	130.524	71.0144	323.059
9.538	128.876	71.5332	320.099
9.539	128.54	71.2585	322.693
9.54	129.364	71.106	324.097
9.541	131.714	71.4111	323.273
9.542	132.69	72.9675	327.515
9.543	132.751	73.0286	326.569
9.544	133.118	72.8455	327.24
9.545	132.69	73.5168	330.811
9.546	132.507	73.9136	327.637
9.547	132.813	73.9746	329.376
9.548	132.629	74.0967	330.505
9.549	133.453	74.7375	327.911
9.55	134.247	75.0122	331.116
9.551	134.857	74.8596	329.498
9.552	137.115	75.2258	329.437
9.553	137.421	75.9888	331.879
9.554	137.177	76.0803	328.979
9.555	136.932	75.8362	330.75
9.556	138.306	75.3784	330.017
9.557	139.862	75.8057	327.484
9.558	139.801	76.5686	330.292
9.559	138.58	76.416	328.156
9.56	139.191	75.8667	329.132
9.561	140.32	75.8972	331.421
9.562	140.35	75.9277	329.285
9.563	140.381	76.1414	332.245
9.564	140.808	75.47	331.879
9.565	142.944	75.4395	330.536
9.566	143.25	76.0498	333.313
9.567	142.09	76.1719	329.987
9.568	142.822	75.9888	330.719
9.569	143.768	75.9277	332.214
9.57	143.646	76.5686	329.071
9.571	142.273	76.9653	331.36
9.572	141.937	76.7822	330.078
9.573	143.005	76.7517	328.583
9.574	143.677	77.1484	331.757
9.575	142.883	76.9653	328.766
9.576	143.311	76.7212	330.597
9.577	143.646	76.9958	331.94
9.578	144.104	77.6672	329.498
9.579	143.158	78.4302	332.306
9.58	142.09	78.1555	330.658
9.581	142.12	78.0334	329.773
9.582	141.998	78.0029	333.038
9.583	140.717	77.3926	330.475
9.584	141.846	77.5452	332.489
9.585	142.883	78.2471	333.496
9.586	143.372	78.5522	330.963
9.587	143.463	79.4373	333.862
9.588	142.456	79.2236	331.787
9.589	143.585	79.1016	331.329
9.59	143.585	79.5593	333.466
9.591	143.127	79.6204	330.414
9.592	143.005	79.5288	332.55
9.593	144.012	79.9866	333.618
9.594	145.142	80.2917	331.238
9.595	145.63	81.1462	334.412
9.596	145.905	81.0852	332.703
9.597	147.675	80.6885	332.703
9.598	148.193	80.9631	335.236
9.599	147.461	81.0242	332.428
9.6	147.064	81.0242	334.747
9.601	146.942	81.2378	334.808
9.602	148.315	81.2378	332.977
9.603	148.499	82.1838	336.06
9.604	147.247	81.7261	333.527
9.605	148.529	80.8105	334.717
9.606	149.414	80.7495	337.128
9.607	149.811	81.3293	334.106
9.608	149.109	81.9702	336.517
9.609	149.536	81.4819	336.029
9.61	150.391	81.7871	334.198
9.611	150.146	82.7026	337.28
9.612	149.139	82.55	334.656
9.613	149.261	82.0313	335.022
9.614	149.841	82.2144	337.006
9.615	150.635	82.2449	333.984
9.616	150.635	82.6721	337.067
9.617	151.123	82.2144	336.456
9.618	152.924	82.2449	334.93
9.619	152.74	83.0383	338.074
9.62	151.215	83.0688	335.022
9.621	151.123	82.7332	335.785
9.622	150.848	82.7942	336.975
9.623	150.36	83.2214	334.442
9.624	150.238	83.4961	337.158
9.625	150.726	82.3364	336.761
9.626	151.764	81.9397	335.876
9.627	152.466	83.1909	339.325
9.628	152.008	83.1299	336.731
9.629	152.222	82.8247	337.952
9.63	152.466	83.4351	339.935
9.631	152.161	83.9233	336.823
9.632	151.245	84.3811	339.05
9.633	150.696	83.6487	338.44
9.634	152.191	83.1299	338.226
9.635	152.344	83.9844	341.644
9.636	152.344	84.2285	340.027
9.637	152.985	83.8013	341.278
9.638	153.442	83.9844	342.804
9.639	153.778	84.259	340.942
9.64	153.351	84.9304	343.292
9.641	152.466	84.2285	340.973
9.642	153.717	83.5266	340.118
9.643	153.656	83.7402	342.01
9.644	152.1	83.9844	338.409
9.645	151.337	83.7708	340.21
9.646	151.611	82.7332	340.729
9.647	152.222	82.3975	338.501
9.648	151.886	83.2214	341.736
9.649	150.909	82.8247	339.325
9.65	151.855	81.9092	338.226
9.651	152.13	81.8176	340.942
9.652	151.337	81.7566	337.189
9.653	150.726	81.6956	339.508
9.654	150.818	81.4514	339.874
9.655	151.001	81.1462	337.036
9.656	149.658	82.0923	340.424
9.657	148.956	80.9937	337.677
9.658	149.719	80.1392	337.769
9.659	150.055	80.5359	340.302
9.66	149.2	80.5359	336.548
9.661	148.254	80.5054	338.44
9.662	147.736	79.2542	337.921
9.663	147.675	79.3152	335.419
9.664	146.637	79.9866	338.257
9.665	144.165	79.5288	335.114
9.666	143.341	78.5522	335.449
9.667	142.09	77.6367	337.677
9.668	141.541	77.1484	335.175
9.669	141.357	76.8433	337.555
9.67	140.686	76.4771	337.494
9.671	140.961	76.5381	335.846
9.672	139.404	76.4465	338.531
9.673	137.115	75.1953	336.365
9.674	136.383	74.6155	336.609
9.675	136.23	74.4324	338.593
9.676	134.674	74.1272	335.571
9.677	133.667	73.3643	337.524
9.678	133.27	72.4182	337.494
9.679	134.155	72.4792	335.632
9.68	134.186	72.0825	337.83
9.681	132.446	71.8079	335.297
9.682	132.172	70.5872	335.51
9.683	131.5	70.0378	335.846
9.684	130.768	68.6646	333.344
9.685	128.967	69.0308	334.839
9.686	128.052	67.5659	333.374
9.687	128.265	66.803	332.153
9.688	127.563	66.4368	333.435
9.689	126.068	65.5518	330.536
9.69	126.343	64.9719	331.726
9.691	126.74	64.27	332.855
9.692	126.953	63.6597	331.177
9.693	126.221	63.4766	333.984
9.694	125.763	62.561	332.611
9.695	127.258	62.7441	332.306
9.696	126.526	63.1409	334.32
9.697	124.939	62.3779	331.94
9.698	124.329	62.1643	333.038
9.699	124.939	61.9202	333.13
9.7	125.824	61.7371	330.231
9.701	125.641	62.561	332.367
9.702	125.305	61.8591	330.505
9.703	126.923	61.2183	329.498
9.704	126.648	61.1877	331.329
9.705	124.146	61.3708	328.339
9.706	122.375	61.4014	329.742
9.707	121.979	60.9741	329.834
9.708	121.521	61.2488	327.515
9.709	120.941	61.6455	329.529
9.71	120.331	60.9436	328.033
9.711	121.368	60.3638	327.881
9.712	122.131	60.8215	330.75
9.713	121.49	60.8215	328.491
9.714	121.49	60.3943	330.139
9.715	120.819	60.3027	330.841
9.716	119.72	60.8826	328.735
9.717	118.378	61.9507	330.811
9.718	117.706	61.7371	327.82
9.719	119.019	61.1572	327.332
9.72	119.904	61.4929	329.193
9.721	119.934	61.5845	326.447
9.722	120.148	61.8286	329.132
9.723	120.483	61.7676	329.437
9.724	121.185	61.9202	327.911
9.725	120.331	62.6221	330.597
9.726	118.958	62.3779	328.156
9.727	119.598	62.4695	328.552
9.728	120.819	62.8967	329.62
9.729	119.659	62.8967	326.721
9.73	120.117	63.1714	330.078
9.731	120.972	62.1643	329.865
9.732	122.803	61.9507	329.742
9.733	122.589	63.0798	333.466
9.734	121.033	62.8357	330.963
9.735	121.674	62.1338	331.665
9.736	123.23	62.0422	332.703
9.737	123.505	62.7441	329.224
9.738	122.498	63.5986	330.902
9.739	122.864	62.8662	328.888
9.74	124.542	62.2559	327.484
9.741	125.031	62.6221	330.658
9.742	124.054	62.4084	327.271
9.743	124.176	61.9202	328.735
9.744	124.329	62.0728	329.468
9.745	125.305	61.7981	327.057
9.746	124.329	62.4695	328.766
9.747	124.268	61.7065	327.209
9.748	125.092	61.4014	325.958
9.749	125.305	61.4319	328.339
9.75	123.627	61.4014	325.684
9.751	123.474	60.9436	327.698
9.752	123.352	60.4858	328.339
9.753	123.291	60.4858	326.996
9.754	122.65	61.5845	329.559
9.755	123.108	61.0046	327.972
9.756	124.329	60.9436	327.301
9.757	124.451	61.4319	329.712
9.758	123.108	60.8826	326.874
9.759	122.528	61.0352	328.461
9.76	122.803	61.5234	329.529
9.761	123.047	62.1338	327.362
9.762	122.559	63.0798	330.17
9.763	122.162	62.8967	328.552
9.764	124.268	62.561	328.583
9.765	125	62.8967	330.566
9.766	124.359	62.8662	328.491
9.767	124.023	62.9883	330.261
9.768	124.481	63.2629	330.994
9.769	124.847	63.8428	329.254
9.77	124.054	64.3005	331.909
9.771	122.131	64.3921	329.956
9.772	123.169	64.5447	330.017
9.773	123.962	64.5447	331.482
9.774	124.695	64.0259	328.949
9.775	125	63.9343	331.543
9.776	126.251	63.7512	331.421
9.777	127.502	64.5447	329.315
9.778	127.472	65.6128	332.062
9.779	125.549	65.1855	329.224
9.78	125.885	64.9414	329.62
9.781	127.136	65.7043	331.36
9.782	127.777	65.7043	327.759
9.783	127.594	65.7349	330.261
9.784	128.265	65.3076	330.139
9.785	130.89	65.3381	328.552
9.786	131.836	66.3452	331.94
9.787	131.348	66.6809	329.285
9.788	131.714	66.4978	329.529
9.789	131.866	66.7419	331.635
9.79	131.561	66.7419	328.705
9.791	130.859	66.8335	330.902
9.792	130.646	66.6504	330.109
9.793	132.172	67.1387	329.102
9.794	132.843	67.8406	331.665
9.795	133.087	67.3523	330.017
9.796	133.636	67.0471	331.024
9.797	134.308	67.4438	333.038
9.798	133.972	67.9932	329.895
9.799	133.881	68.512	332.55
9.8	133.453	68.2373	331.329
9.801	134.033	68.1763	329.895
9.802	134.369	68.9087	332.733
9.803	133.636	69.1223	330.292
9.804	134.033	68.573	331.696
9.805	134.247	68.9392	333.618
9.806	135.284	69.4275	331.665
9.807	135.01	70.2515	334.106
9.808	135.956	70.343	332.886
9.809	137.39	70.0684	331.36
9.81	137.329	70.8008	334.198
9.811	136.261	70.6787	331.024
9.812	136.23	70.5566	332.55
9.813	136.536	70.4651	333.679
9.814	137.146	71.2585	331.604
9.815	136.871	71.6248	334.412
9.816	136.292	71.0144	333.16
9.817	137.177	70.9534	333.466
9.818	137.512	71.9604	335.754
9.819	137.177	71.9299	332.794
9.82	137.695	71.8384	335.083
9.821	139.435	71.167	335.48
9.822	140.472	71.5027	333.588
9.823	139.832	73.0896	336.334
9.824	138.824	73.1201	334.259
9.825	139.893	72.4487	334.259
9.826	141.113	72.6929	336.761
9.827	140.442	72.5708	333.649
9.828	140.503	73.0286	335.907
9.829	140.717	73.2727	335.358
9.83	142.639	73.2727	333.282
9.831	143.127	73.8831	335.846
9.832	142.7	73.6389	333.771
9.833	143.158	73.761	333.71
9.834	143.036	74.0662	335.785
9.835	141.968	74.0967	333.435
9.836	141.479	73.6694	335.815
9.837	141.541	73.7	335.571
9.838	143.188	74.1272	334.29
9.839	143.921	74.6765	337.036
9.84	143.555	74.3103	334.656
9.841	144.379	73.761	335.724
9.842	145.081	74.2188	337.83
9.843	144.775	74.5544	335.022
9.844	143.555	75.4395	337.25
9.845	142.853	74.9512	337.097
9.846	143.433	74.9207	335.449
9.847	143.677	75.592	338.623
9.848	142.944	75.3479	335.724
9.849	143.982	75.4395	337.006
9.85	145.264	75.7141	338.318
9.851	145.66	75.9888	336.334
9.852	144.989	76.2634	338.287
9.853	144.47	75.6531	337.28
9.854	145.02	76.1108	336.334
9.855	144.836	77.0264	339.111
9.856	143.341	76.6602	336.639
9.857	142.273	76.4771	337.799
9.858	143.127	76.0803	339.417
9.859	143.921	76.1108	337.402
9.86	144.287	76.7212	341.034
9.861	144.135	76.7212	339.05
9.862	146.118	76.5076	338.531
9.863	146.637	77.24	340.485
9.864	146.118	76.8738	337.524
9.865	145.203	76.7822	339.355
9.866	144.897	76.4771	340.424
9.867	144.775	76.5686	337.646
9.868	145.233	77.179	340.851
9.869	144.531	77.0264	338.379
9.87	146.667	77.6672	337.524
9.871	147.98	77.3926	339.325
9.872	148.071	77.6367	336.182
9.873	147.766	77.3315	338.013
9.874	148.01	77.1179	338.531
9.875	148.529	76.7212	336.945
9.876	148.01	77.7588	340.088
9.877	146.973	78.0029	338.226
9.878	147.125	78.2776	337.891
9.879	147.552	78.4912	339.752
9.88	147.003	77.8198	337.769
9.881	148.071	78.0029	339.905
9.882	148.773	77.6367	341.003
9.883	149.231	77.5452	338.989
9.884	149.567	78.186	342.346
9.885	148.529	77.8809	340.576
9.886	148.834	78.0334	340.088
9.887	147.583	79.1931	342.438
9.888	146.393	79.1321	339.111
9.889	145.935	78.6438	340.485
9.89	146.088	78.064	341.125
9.891	146.973	78.3081	339.294
9.892	147.278	79.1016	342.255
9.893	147.278	78.3691	341.125
9.894	148.59	78.064	342.01
9.895	149.2	78.3386	344.086
9.896	147.858	78.2776	341.339
9.897	146.088	78.7964	343.567
9.898	145.02	78.6133	342.133
9.899	145.569	79.1626	340.576
9.9	145.325	79.1321	342.896
9.901	144.379	77.8198	340.546
9.902	145.02	76.9958	342.255
9.903	146.271	77.0264	344.849
9.904	146.545	77.5146	342.285
9.905	145.599	78.064	345.154
9.906	144.958	77.3926	343.536
9.907	146.515	77.6672	341.522
9.908	145.966	78.6743	343.933
9.909	144.592	78.0334	340.088
9.91	144.47	77.3926	340.973
9.911	145.874	76.6602	342.865
9.912	146.21	76.6296	340.027
9.913	145.752	77.3315	343.506
9.914	144.958	76.9653	342.194
9.915	146.393	76.9958	341.095
9.916	147.125	77.5146	343.903
9.917	146.057	76.9043	339.935
9.918	145.081	76.9958	341.003
9.919	145.081	76.1719	341.278
9.92	144.775	75.7446	338.47
9.921	144.501	76.2634	341.248
9.922	144.501	75.3174	340.24
9.923	145.111	74.8901	340.088
9.924	144.867	75.3479	342.255
9.925	143.494	74.8291	338.654
9.926	143.066	74.585	339.752
9.927	143.005	73.8525	339.691
9.928	142.822	73.3337	336.365
9.929	142.242	73.5779	339.142
9.93	141.693	72.876	337.433
9.931	142.792	72.2351	337.006
9.932	142.853	72.9675	339.294
9.933	141.541	72.4182	336.487
9.934	139.893	71.991	338.654
9.935	139.526	71.2891	338.867
9.936	139.923	70.282	336.029
9.937	139.648	70.4956	338.501
9.938	137.909	69.458	335.449
9.939	138.641	69.1223	335.205
9.94	138.763	68.7256	336.67
9.941	137.878	67.8101	333.344
9.942	135.01	67.2607	334.869
9.943	133.423	65.3992	333.771
9.944	132.874	64.209	331.421
9.945	132.355	64.209	333.191
9.946	130.981	62.8052	329.895
9.947	130.066	61.9507	328.888
9.948	130.676	61.0962	330.261
9.949	128.723	60.0891	326.569
9.95	126.74	58.8379	327.881
9.951	125.336	56.8237	327.087
9.952	124.786	55.2673	324.371
9.953	122.711	55.0232	325.256
9.954	120.544	53.9246	322.357
9.955	119.873	52.2156	321.136
9.956	120.392	51.3611	321.594
9.957	119.537	50.9033	318.359
9.958	119.049	50.6592	318.97
9.959	118.011	49.469	319.031
9.96	118.011	48.645	318.054
9.961	118.256	48.7366	320.587
9.962	117.065	49.3164	318.97
9.963	117.035	48.8586	319.794
9.964	117.462	48.2788	321.808
9.965	117.188	47.8821	320.74
9.966	118.073	48.645	323.303
9.967	118.744	48.5535	323.273
9.968	120.117	48.7061	321.93
9.969	120.422	49.4995	324.188
9.97	118.988	49.1333	321.503
9.971	118.988	49.0723	321.899
9.972	119.751	49.2249	323.486
9.973	120.209	49.469	320.16
9.974	119.598	49.7742	322.144
9.975	119.354	48.8892	322.174
9.976	121.002	48.6145	320.679
9.977	121.521	50.1404	323.303
9.978	120.056	50.2625	319.763
9.979	120.026	49.7131	320.557
9.98	120.3	48.4619	321.381
9.981	120.758	48.7671	318.268
9.982	120.819	50.293	319.733
9.983	119.629	50.2014	317.474
9.984	119.965	49.6216	316.528
9.985	119.904	49.5605	319.275
9.986	118.622	49.0723	316.284
9.987	118.469	48.9197	318.146
9.988	118.591	49.0417	318.573
9.989	119.629	49.3164	316.284
9.99	119.904	50.5066	318.848
9.991	119.507	50.1099	315.765
9.992	121.063	49.7437	315.399
9.993	121.979	50.6897	317.291
9.994	120.544	50.7507	314.026
9.995	120.056	50.6897	316.62
9.996	120.453	50.1709	317.2
9.997	122.253	50.2014	315.247
9.998	122.803	51.7578	318.451
9.999	122.07	52.2461	315.918
10	123.596	52.124	315.979
10.001	124.847	52.2461	318.176
10.002	124.664	52.2461	315.552
10.003	124.603	53.2227	318.237
10.004	124.573	53.2837	318.512
10.005	125.61	53.4668	316.589
10.006	126.038	54.1992	320.251
10.007	125.275	53.894	318.695
10.008	126.709	54.3518	319.336
10.009	127.899	55.0232	321.93
10.01	127.411	55.2063	319.366
10.011	127.35	55.2368	321.35
10.012	128.021	54.8401	321.625
10.013	130.188	55.1758	320.404
10.014	130.493	56.8848	323.242
10.015	129.913	56.9153	320.923
10.016	130.31	56.6406	321.167
10.017	131.256	56.4575	323.334
10.018	130.981	56.7017	320.74
10.019	130.249	57.6172	322.754
10.02	130.28	57.0374	322.113
10.021	132.263	56.7017	320.77
10.022	133.423	57.6477	323.456
10.023	132.416	57.7393	320.374
10.024	132.965	57.6782	321.442
10.025	133.148	57.4951	321.838
10.026	133.148	57.4036	320.129
10.027	131.805	57.6172	322.601
10.028	131.134	56.9458	321.655
10.029	132.05	56.9763	320.557
10.03	133.27	57.7698	323.364
10.031	132.172	57.6172	320.77
10.032	132.355	57.4036	322.205
10.033	133.026	57.1594	322.968
10.034	133.728	57.5562	320.526
10.035	132.721	58.3191	322.784
10.036	131.653	57.9834	321.014
10.037	132.355	57.9529	320.496
10.038	132.965	58.5327	322.479
10.039	132.05	58.2275	319.183
10.04	131.348	58.3496	321.075
10.041	132.69	58.2275	322.144
10.042	134.003	58.0139	319.58
10.043	134.125	59.1431	322.418
10.044	132.904	58.9294	320.313
10.045	133.362	59.1736	319.763
10.046	133.789	59.5703	322.174
10.047	132.904	59.5093	319.183
10.048	132.08	59.3872	320.984
10.049	132.019	58.7463	322.418
10.05	133.636	58.3801	320.923
10.051	133.972	59.906	323.944
10.052	134.552	59.906	322.662
10.053	135.193	59.906	321.991
10.054	135.406	60.6384	324.707
10.055	135.01	60.5774	321.594
10.056	134.583	60.4553	323.853
10.057	133.881	60.3027	324.524
10.058	135.071	60.3638	322.296
10.059	135.712	61.3403	325.5
10.06	135.986	61.3098	323.944
10.061	137.726	61.2793	323.853
10.062	138.641	62.1643	325.897
10.063	138.58	61.9812	323.181
10.064	138.367	61.9507	325.043
10.065	138.214	61.0657	324.646
10.066	139.008	60.9436	322.784
10.067	139.404	62.3474	325.5
10.068	138.397	62.5916	322.815
10.069	138.519	62.3779	323.029
10.07	139.801	61.615	325.104
10.071	139.832	61.3708	322.815
10.072	139.008	62.0728	325.775
10.073	138.855	61.8591	324.646
10.074	140.93	61.615	323.212
10.075	141.327	62.439	325.47
10.076	140.228	62.439	322.968
10.077	140.228	62.5916	324.066
10.078	140.778	62.7747	324.951
10.079	141.205	63.2935	322.052
10.08	140.869	63.9038	325.073
10.081	140.839	62.7441	324.188
10.082	142.151	62.9272	323.822
10.083	142.365	64.4531	326.05
10.084	141.876	64.6973	323.761
10.085	141.846	64.6973	325.104
10.086	143.036	64.3311	326.05
10.087	143.402	64.3311	323.822
10.088	142.67	65.4907	326.508
10.089	141.693	65.4907	325.165
10.09	142.67	65.5518	324.799
10.091	142.944	66.4673	327.698
10.092	142.059	66.3147	324.982
10.093	142.761	66.1316	327.148
10.094	142.365	66.2842	328.278
10.095	143.25	66.5894	326.416
10.096	143.127	67.2302	329.437
10.097	143.402	66.0706	328.369
10.098	144.653	67.1692	327.881
10.099	145.081	68.7866	330.536
10.1	144.165	68.7866	326.965
10.101	144.012	68.0847	329.102
10.102	144.623	67.8711	330.231
10.103	145.905	68.1763	327.881
10.104	146.027	69.0918	331.116
10.105	146.149	68.6646	329.529
10.106	147.797	68.8171	329.803
10.107	148.682	69.5801	331.451
10.108	148.529	69.397	328.43
10.109	147.827	70.0989	329.834
10.11	147.675	69.5801	330.139
10.111	148.193	69.7021	327.576
10.112	148.712	70.1599	330.994
10.113	147.888	69.4885	328.644
10.114	149.292	69.6411	329.651
10.115	150.299	69.8547	331.757
10.116	149.902	70.2515	329.163
10.117	149.75	70.2515	331.238
10.118	150.543	69.4885	331.116
10.119	151.886	69.6411	329.163
10.12	152.222	71.228	332.245
10.121	150.513	71.3196	329.498
10.122	150.818	70.6787	329.987
10.123	151.947	71.228	331.787
10.124	152.283	71.3501	329.254
10.125	151.306	71.8689	331.97
10.126	151.062	71.167	331.421
10.127	153.076	71.106	330.2
10.128	154.297	71.8994	332.825
10.129	153.503	72.0825	330.017
10.13	153.381	72.6318	330.872
10.131	153.168	72.6318	332.031
10.132	152.374	72.6013	329.651
10.133	151.55	72.9675	332.275
10.134	151.276	72.0215	332.184
10.135	152.283	72.0825	331.36
10.136	153.259	73.6389	334.839
10.137	152.954	73.5779	332.092
10.138	153.687	73.6694	333.435
10.139	154.205	73.761	334.93
10.14	154.266	73.9746	332.55
10.141	152.832	74.4324	335.205
10.142	152.13	74.6155	334.381
10.143	153.625	74.2798	333.282
10.144	153.778	75.0122	336.212
10.145	153.473	74.9817	334.259
10.146	154.358	75.3174	335.327
10.147	154.846	75.531	336.548
10.148	155.701	75.6226	333.832
10.149	155.365	75.7446	336.578
10.15	154.572	74.9817	335.022
10.151	155.548	75.5615	335.052
10.152	155.579	76.5686	336.395
10.153	154.053	76.4771	334.015
10.154	152.924	76.1719	335.358
10.155	153.137	75.0732	336.517
10.156	153.625	74.9512	334.961
10.157	154.755	75.7446	338.348
10.158	153.961	75.5005	336.365
10.159	154.999	75.7141	336.487
10.16	155.731	76.355	338.135
10.161	155.09	75.7446	335.358
10.162	153.778	75.6531	337.463
10.163	153.229	75.2258	337.799
10.164	154.114	74.9207	335.693
10.165	153.778	75.7141	338.562
10.166	153.107	75.2869	336.761
10.167	154.083	75.3479	336.121
10.168	154.633	76.0498	337.952
10.169	154.51	75.8667	334.991
10.17	153.168	75.47	336.823
10.171	151.917	74.4019	336.639
10.172	152.039	73.9746	335.48
10.173	151.306	75.0427	338.196
10.174	150.299	74.9512	336.09
10.175	150.94	74.8596	336.761
10.176	151.154	74.8596	338.959
10.177	150.299	74.6765	336.029
10.178	149.689	74.8291	338.989
10.179	149.017	74.3408	338.501
10.18	149.78	73.822	337.341
10.181	149.231	74.3713	340.851
10.182	147.797	73.9136	338.501
10.183	147.369	73.761	339.661
10.184	147.278	74.3713	341.4
10.185	147.369	74.2493	338.562
10.186	145.691	74.6765	340.363
10.187	144.897	73.3337	340.118
10.188	145.325	73.3643	338.562
10.189	145.294	73.4863	340.881
10.19	144.287	73.761	338.531
10.191	143.585	73.0286	339.539
10.192	143.127	71.9604	340.82
10.193	142.395	71.8994	338.043
10.194	139.832	72.1741	339.661
10.195	137.817	71.106	338.379
10.196	136.749	70.3735	336.609
10.197	136.23	70.2515	338.135
10.198	134.857	69.6411	335.266
10.199	134.583	68.4509	335.785
10.2	133.881	67.627	336.67
10.201	133.209	67.1082	333.984
10.202	131.256	67.0776	336.334
10.203	128.876	65.7043	335.48
10.204	128.326	65.033	334.259
10.205	127.228	65.6738	335.724
10.206	125.031	65.2771	332.947
10.207	123.84	64.9414	332.642
10.208	123.596	64.1174	333.038
10.209	123.81	63.4766	330.811
10.21	123.993	63.7207	332.977
10.211	123.138	63.2324	332.336
10.212	123.901	62.6831	332.458
10.213	123.596	62.7441	334.32
10.214	122.101	63.2629	333.191
10.215	121.552	63.6902	334.229
10.216	121.216	63.3545	333.984
10.217	121.704	63.2324	332.642
10.218	122.101	63.9648	334.473
10.219	122.589	63.3545	333.71
10.22	123.871	62.8662	334.015
10.221	125.092	63.2935	337.402
10.222	124.42	63.7817	335.419
10.223	124.023	64.0259	336.731
10.224	123.352	63.9038	337.372
10.225	123.993	64.4531	334.808
10.226	123.352	65.3076	336.304
10.227	122.833	65.0024	334.717
10.228	124.237	64.5752	334.32
10.229	125.824	65.2161	336.975
10.23	125.397	65.2466	334.808
10.231	125.397	65.2771	337.158
10.232	125.275	65.2161	337.494
10.233	126.678	65.4297	335.541
10.234	126.617	66.1621	337.219
10.235	125.061	65.8875	334.595
10.236	126.038	66.2231	334.045
10.237	126.648	66.925	334.93
10.238	126.465	66.864	332.153
10.239	126.129	66.4063	334.656
10.24	125.031	65.1245	334.991
10.241	126.129	65.3076	334.381
10.242	126.434	66.8335	337.799
10.243	125.336	66.9861	334.778
10.244	125.641	66.7419	335.205
10.245	127.136	66.6199	335.846
10.246	127.838	67.3828	333.038
10.247	127.045	68.1458	335.541
10.248	125.916	67.627	334.351
10.249	127.686	67.1692	333.893
10.25	128.113	68.1763	337.646
10.251	127.228	68.2983	335.571
10.252	127.716	68.8477	336.761
10.253	128.815	69.519	337.677
10.254	130.157	69.7937	334.717
10.255	129.852	70.2209	337.311
10.256	129.181	69.8547	335.907
10.257	130.768	69.9158	335.052
10.258	131.195	71.2585	338.196
10.259	130.31	71.5332	335.48
10.26	129.913	71.8079	337.402
10.261	130.676	71.2585	338.104
10.262	131.897	71.3501	336.151
10.263	132.324	72.3572	339.142
10.264	132.507	72.0825	338.074
10.265	133.881	71.9299	337.708
10.266	135.193	72.7844	340.698
10.267	134.43	73.3948	337.799
10.268	134.033	73.6694	340.027
10.269	133.453	74.2188	340.485
10.27	134.277	74.2493	338.196
10.271	134.46	74.6765	341.095
10.272	134.583	74.646	339.478
10.273	136.597	74.4629	339.661
10.274	137.817	75.2258	342.072
10.275	137.909	75.5615	339.355
10.276	138.184	75.7446	341.095
10.277	137.634	75.531	341.034
10.278	137.604	75.9888	338.745
10.279	137.268	76.5991	341.736
10.28	135.498	76.2634	339.142
10.281	136.505	76.3245	339.813
10.282	137.909	76.5991	341.675
10.283	137.573	76.7212	339.081
10.284	137.634	76.7212	342.163
10.285	138.062	76.0803	342.072
10.286	139.557	76.2329	340.759
10.287	139.465	77.4231	343.567
10.288	138.214	77.2095	341.339
10.289	138.031	77.3621	341.461
10.29	138.916	78.186	342.712
10.291	138.977	78.3997	339.691
10.292	138.397	78.186	341.919
10.293	137.695	77.3315	341.766
10.294	139.74	77.3315	340.912
10.295	140.778	78.2776	343.994
10.296	140.594	78.7964	341.187
10.297	141.418	78.949	342.407
10.298	141.998	79.3457	343.079
10.299	142.12	79.6509	339.996
10.3	141.327	79.9255	341.858
10.301	140.289	79.6814	340.973
10.302	140.533	79.5288	340.21
10.303	141.357	79.9866	343.842
10.304	141.388	79.8035	342.133
10.305	142.609	80.0171	343.689
10.306	143.951	80.2917	345.367
10.307	144.745	80.78	343.201
10.308	144.958	81.2988	345.886
10.309	144.348	80.5054	344.635
10.31	144.684	80.658	343.414
10.311	144.989	82.0618	345.886
10.312	144.44	81.9092	343.262
10.313	145.02	81.5735	344.482
10.314	145.203	82.0923	346.008
10.315	146.301	82.2449	343.323
10.316	147.003	82.55	346.344
10.317	147.491	82.2754	344.635
10.318	149.445	82.3364	344.208
10.319	149.628	83.0383	346.069
10.32	148.773	83.252	343.079
10.321	147.98	83.6792	343.933
10.322	147.644	83.7402	344.116
10.323	148.468	83.374	341.736
10.324	148.01	83.374	345.123
10.325	146.606	82.5195	343.719
10.326	148.346	82.5806	345.184
10.327	150.208	83.5571	347.382
10.328	149.994	84.3811	344.452
10.329	149.475	84.3506	346.466
10.33	148.956	83.5571	345.734
10.331	149.353	83.8623	343.75
10.332	149.231	84.8694	346.344
10.333	148.56	83.8318	344.177
10.334	149.048	83.8013	344.727
10.335	149.902	84.9304	346.619
10.336	150.024	85.5103	343.933
10.337	149.841	85.5713	345.795
10.338	149.109	85.5713	345.764
10.339	150.299	85.2966	344.086
10.34	149.78	85.907	346.893
10.341	148.834	85.022	344.91
10.342	149.292	85.1746	345.306
10.343	149.536	86.0291	346.954
10.344	149.78	86.7004	344.91
10.345	149.017	86.731	347.137
10.346	148.376	85.9985	346.771
10.347	148.895	86.0291	346.375
10.348	149.078	86.6699	349.152
10.349	148.499	86.2732	346.741
10.35	149.109	86.1206	347.9
10.351	150.269	86.6394	348.816
10.352	150.482	86.6089	346.497
10.353	150.36	86.8225	349.274
10.354	149.689	86.4258	348.389
10.355	150.482	86.4868	347.198
10.356	149.811	87.3108	349.64
10.357	149.353	87.2803	346.954
10.358	150.024	87.1887	347.809
10.359	151.001	87.1582	348.694
10.36	152.466	86.6699	346.649
10.361	152.222	86.792	349.152
10.362	152.1	86.2427	347.992
10.363	152.71	86.2732	347.473
10.364	152.374	87.0056	349.823
10.365	150.726	86.731	347.198
10.366	150.177	86.4563	348.48
10.367	150.635	86.1816	348.969
10.368	151.215	85.8459	346.71
10.369	150.94	86.3342	349.213
10.37	150.543	85.5408	347.9
10.371	151.917	85.2661	347.992
10.372	152.496	85.7239	350.311
10.373	152.649	85.7849	347.351
10.374	151.489	85.8459	348.846
10.375	150.665	85.8459	349.335
10.376	151.184	85.8459	346.71
10.377	151.001	86.3037	349.304
10.378	150.513	85.4492	347.198
10.379	151.642	85.4187	347.26
10.38	152.74	85.9375	349.884
10.381	152.649	86.2427	347.26
10.382	152.405	86.0291	349.884
10.383	151.611	85.6323	349.762
10.384	152.374	85.968	347.961
10.385	152.039	87.0972	350.342
10.386	151.093	86.7004	348.022
10.387	151.215	86.1206	347.87
10.388	151.642	86.2122	350.098
10.389	151.459	86.1816	347.687
10.39	151.154	86.9751	350.037
10.391	151.031	86.3037	350.22
10.392	151.794	85.7544	348.267
10.393	151.093	86.3647	351.593
10.394	150.726	86.2427	349.274
10.395	152.161	86.1511	349.152
10.396	151.947	87.0361	350.861
10.397	151.52	87.2498	348.114
10.398	150.391	86.8225	349.976
10.399	149.414	85.7544	350.922
10.4	149.933	85.7849	349.335
10.401	149.353	86.4868	352.325
10.402	148.315	85.8154	349.945
10.403	149.719	85.1746	350.067
10.404	150.024	85.022	350.983
10.405	149.017	84.5947	347.076
10.406	146.667	83.6792	348.816
10.407	143.25	81.8787	347.229
10.408	142.242	80.7495	345.825
10.409	139.74	80.0781	348.297
10.41	137.512	78.2471	345.184
10.411	135.742	77.7588	345.123
10.412	135.925	77.4841	346.13
10.413	135.284	76.7212	342.438
10.414	132.996	75.1038	343.628
10.415	130.646	71.8994	343.475
10.416	129.15	70.282	341.827
10.417	126.74	70.0073	343.536
10.418	123.749	69.0308	340.637
10.419	122.498	67.9626	339.539
10.42	121.826	67.5964	339.935
10.421	121.246	67.5964	337.402
10.422	120.514	68.0237	339.355
10.423	119.995	66.5588	340.302
10.424	122.345	65.3992	340.637
10.425	123.901	65.4297	343.842
10.426	123.444	65.3992	343.17
10.427	123.413	65.9485	345.551
10.428	122.742	65.918	346.588
10.429	123.535	66.3757	345.52
10.43	123.566	66.7419	347.534
10.431	122.65	65.7654	346.008
10.432	123.871	65.3992	345.612
10.433	125.427	66.7114	347.595
10.434	126.221	66.7725	344.421
10.435	126.77	66.925	346.741
10.436	126.526	66.2537	347.382
10.437	126.801	65.7043	345.764
10.438	125.854	66.2842	349.06
10.439	124.573	65.8264	346.924
10.44	125.031	65.5518	346.1
10.441	125.824	66.5283	347.046
10.442	125.854	66.6504	343.201
10.443	126.465	66.803	344.421
10.444	126.282	66.1621	343.964
10.445	127.106	65.6738	341.583
10.446	127.228	65.7043	344.727
10.447	125.305	64.9109	342.255
10.448	125.763	65.1245	342.041
10.449	125.549	65.6738	343.353
10.45	124.023	65.094	339.844
10.451	123.047	66.1011	341.614
10.452	122.498	64.9414	340.637
10.453	123.444	65.2161	339.02
10.454	123.901	65.5823	341.949
10.455	122.62	64.8499	339.813
10.456	123.26	64.7583	341.003
10.457	124.451	65.033	342.987
10.458	124.298	65.1245	339.874
10.459	123.108	66.6199	342.712
10.46	122.04	66.2537	341.309
10.461	122.833	66.1926	339.874
10.462	123.23	67.2607	343.079
10.463	122.284	66.4978	340.149
10.464	123.383	67.1997	341.522
10.465	124.664	67.4438	343.597
10.466	125.977	67.688	341.034
10.467	125.58	68.4814	344.299
10.468	124.603	68.1458	343.353
10.469	125.61	68.3899	341.705
10.47	125.885	69.7937	344.666
10.471	125.031	70.0989	341.949
10.472	124.969	69.7327	343.048
10.473	125.916	69.4885	345.276
10.474	127.38	69.9463	343.506
10.475	128.479	71.0144	346.802
10.476	128.479	70.282	346.069
10.477	129.456	70.3125	345.215
10.478	130.493	71.1365	347.961
10.479	130.096	71.1975	345.184
10.48	130.219	71.3196	345.093
10.481	130.402	71.9299	346.802
10.482	130.402	71.4111	344.025
10.483	130.585	71.5027	346.344
10.484	131.195	71.2585	345.703
10.485	132.721	71.5637	344.635
10.486	133.881	71.9299	347.534
10.487	133.698	71.9604	344.635
10.488	134.674	72.2046	345.947
10.489	134.888	72.3877	345.886
10.49	134.521	72.3572	342.987
10.491	133.881	72.4487	345.612
10.492	132.202	72.113	344.086
10.493	133.85	71.6553	344.482
10.494	134.491	71.5027	347.015
10.495	133.698	71.5027	345.245
10.496	134.064	71.9299	347.473
10.497	134.766	72.2351	347.717
10.498	135.895	72.6318	345.184
10.499	135.101	73.1812	347.351
10.5	133.026	71.7773	344.971
10.501	133.667	71.228	345.612
10.502	134.369	72.0825	347.595
10.503	134.583	72.7234	344.513
10.504	134.491	72.9065	346.71
10.505	134.003	72.8149	346.252
10.506	135.651	73.2117	344.36
10.507	135.498	73.6389	346.985
10.508	134.521	73.0591	344.391
10.509	135.071	72.998	344.818
10.51	135.773	73.6389	346.954
10.511	136.017	73.8831	344.299
10.512	135.834	73.8525	347.412
10.513	135.437	73.6084	346.924
10.514	137.421	74.3103	346.008
10.515	138.031	75.2258	349.243
10.516	137.665	74.4324	346.68
10.517	138	73.9441	347.595
10.518	139.191	74.1577	349.335
10.519	139.587	75.1953	346.527
10.52	139.282	75.531	348.907
10.521	138.885	74.3713	348.328
10.522	140.503	74.4019	347.748
10.523	141.296	75.1648	350.311
10.524	141.052	75.4395	348.022
10.525	141.968	75.6531	347.9
10.526	142.914	76.0803	348.969
10.527	142.761	76.5991	346.13
10.528	143.097	76.6602	348.083
10.529	142.7	75.6531	346.954
10.53	143.921	75.1038	346.222
10.531	144.684	75.47	348.969
10.532	144.409	75.592	346.252
10.533	144.958	75.9888	347.87
10.534	145.691	76.5991	347.809
10.535	145.782	76.8127	344.727
10.536	145.294	77.0569	346.619
10.537	143.951	75.4395	344.513
10.538	145.142	74.5239	344.574
10.539	144.867	75.1648	347.137
10.54	143.951	75.3479	344.36
10.541	143.768	75.4395	345.917
10.542	144.745	75.3174	346.161
10.543	145.264	75.3784	343.628
10.544	144.012	76.0498	346.008
10.545	142.456	75.2258	343.689
10.546	143.585	74.4629	343.323
10.547	142.548	74.3103	344.879
10.548	140.961	73.7	342.041
10.549	139.954	73.7	344.513
10.55	139.832	73.2727	344.727
10.551	140.198	73.3337	342.194
10.552	138.916	73.5168	344.543
10.553	136.597	72.1741	341.766
10.554	136.536	71.9299	341.827
10.555	136.414	71.5942	342.896
10.556	135.284	71.1975	340.21
10.557	133.606	70.8008	341.98
10.558	133.24	69.6106	342.529
10.559	133.331	69.0613	341.278
10.56	133.698	69.5496	343.872
10.561	132.568	69.1223	342.346
10.562	132.935	68.8782	342.377
10.563	132.965	68.7256	344.238
10.564	132.751	68.7256	341.766
10.565	133.24	69.0613	343.231
10.566	132.69	68.5425	342.865
10.567	133.728	67.9932	341.675
10.568	133.82	67.8406	344.604
10.569	134.155	67.2302	344.208
10.57	135.101	67.3828	344.757
10.571	135.468	68.7256	346.252
10.572	135.956	68.9087	343.445
10.573	136.78	68.7256	344.666
10.574	137.39	67.7185	343.75
10.575	138.885	67.9016	341.644
10.576	138.55	68.1152	344.055
10.577	137.726	67.5049	341.675
10.578	138.092	66.5894	343.414
10.579	138.458	66.5894	344.879
10.58	138.336	67.0776	342.59
10.581	137.39	67.5049	344.482
10.582	137.146	67.0471	342.987
10.583	138.763	66.9556	341.248
10.584	139.771	66.6809	343.414
10.585	139.435	66.0095	340.454
10.586	140.198	66.04	342.438
10.587	140.778	66.2231	343.018
10.588	140.411	66.7114	341.003
10.589	139.008	66.8945	343.201
10.59	137.238	66.1926	341.187
10.591	137.939	66.4368	340.088
10.592	138.184	67.1082	341.736
10.593	137.573	66.803	338.898
10.594	138.519	66.2537	340.302
10.595	139.648	66.3147	341.034
10.596	140.411	66.7725	338.623
10.597	139.252	67.5049	341.98
10.598	136.963	67.3218	339.996
10.599	136.902	66.864	340.485
10.6	136.292	67.2913	342.407
10.601	135.254	67.2913	339.874
10.602	135.437	67.5049	342.01
10.603	136.322	67.9321	342.682
10.604	137.817	68.2678	340.79
10.605	138.641	68.4814	344.086
10.606	137.848	67.749	342.651
10.607	138.306	68.1763	343.262
10.608	137.726	69.3359	345.154
10.609	136.78	68.9087	341.949
10.61	136.719	68.512	343.475
10.611	137.238	68.6646	343.689
10.612	138.55	69.8242	341.858
10.613	138.733	69.9768	343.872
10.614	138.428	69.2139	342.255
10.615	140.381	69.0308	342.896
10.616	141.296	69.6716	344.696
10.617	140.472	70.1294	341.827
10.618	139.648	70.1904	343.994
10.619	138.397	69.7021	342.926
10.62	139.465	69.4885	341.461
10.621	140.32	69.9158	344.116
10.622	139.709	69.519	341.827
10.623	140.381	69.2444	343.14
10.624	141.327	69.4885	344.971
10.625	142.029	69.4275	342.804
10.626	142.67	69.9463	345.245
10.627	142.242	69.9768	343.628
10.628	142.914	69.7937	342.041
10.629	142.181	70.1599	344.482
10.63	141.418	69.2749	341.98
10.631	141.998	69.397	343.109
10.632	143.005	69.7937	344.238
10.633	142.822	70.4041	341.949
10.634	142.334	70.9534	344.604
10.635	142.548	70.2515	343.872
10.636	143.921	70.0073	342.743
10.637	144.165	70.7703	344.696
10.638	143.097	70.5566	342.407
10.639	142.944	70.4346	344.025
10.64	143.066	70.2515	345.154
10.641	142.822	70.6787	342.834
10.642	141.388	71.167	345.947
10.643	140.656	70.7397	345.459
10.644	141.907	70.4956	345.215
10.645	142.334	71.4111	347.534
10.646	142.578	71.0144	345.062
10.647	142.792	70.5566	345.856
10.648	142.853	71.0449	346.832
10.649	143.433	70.9534	344.788
10.65	142.639	71.7468	347.321
10.651	141.815	71.228	345.795
10.652	141.663	71.228	344.91
10.653	141.479	72.1436	347.321
10.654	141.602	71.5332	345.123
10.655	142.639	71.4722	346.161
10.656	143.677	71.9604	347.26
10.657	144.623	72.0215	344.177
10.658	144.989	71.8079	347.26
10.659	144.531	71.2585	345.032
10.66	145.569	71.5332	344.757
10.661	144.806	72.1436	346.558
10.662	143.341	71.7163	343.719
10.663	142.761	71.5027	345.276
10.664	143.066	71.1365	345.551
10.665	144.562	71.0754	343.323
10.666	145.05	71.3196	346.436
10.667	144.348	71.0449	344.269
10.668	145.996	70.9839	344.543
10.669	146.179	71.2891	345.581
10.67	145.294	71.0144	342.926
10.671	144.287	70.8008	344.757
10.672	144.165	71.0144	344.33
10.673	145.782	71.3806	342.072
10.674	145.172	72.1741	344.391
10.675	143.86	70.9534	342.194
10.676	145.172	70.5566	343.17
10.677	146.667	71.5942	345.001
10.678	146.729	72.0215	342.499
10.679	145.294	72.0825	344.727
10.68	144.073	71.4417	344.269
10.681	145.081	71.5027	342.896
10.682	145.05	72.5708	345.215
10.683	143.86	72.4182	342.59
10.684	142.609	72.0215	343.811
10.685	143.127	71.9604	345.52
10.686	143.127	71.6858	343.719
10.687	142.822	72.113	346.741
10.688	142.883	72.2961	345.947
10.689	143.616	72.4487	344.574
10.69	143.463	73.4863	347.26
10.691	142.059	72.6929	344.025
10.692	142.029	72.1741	345.734
10.693	141.876	72.4182	347.198
10.694	141.846	73.2422	345.215
10.695	141.083	73.6389	348.083
10.696	141.022	72.9065	347.504
10.697	141.632	73.0896	346.527
10.698	141.388	73.9441	349.213
10.699	141.205	73.3948	346.405
10.7	142.273	73.0591	347.717
10.701	143.188	73.0591	348.48
10.702	143.158	72.9065	346.039
10.703	141.693	73.5168	348.541
10.704	140.625	72.6318	346.924
10.705	140.686	72.6013	346.252
10.706	140.411	73.1506	348.724
10.707	139.252	72.0215	345.673
10.708	139.923	71.5637	347.809
10.709	141.083	71.5027	347.961
10.71	142.517	72.2046	345.947
10.711	141.998	72.6318	348.541
10.712	141.083	71.5637	346.558
10.713	141.541	70.8008	346.497
10.714	142.059	72.0825	349.243
10.715	140.198	71.3196	346.039
10.716	139.526	70.8923	348.48
10.717	139.832	71.1365	348.755
10.718	141.51	71.2891	345.703
10.719	142.12	72.2961	348.236
10.72	141.602	71.4722	345.764
10.721	142.517	70.8313	345.612
10.722	142.944	70.8923	347.87
10.723	141.51	70.4956	344.971
10.724	140.106	70.9534	346.954
10.725	138.794	71.106	346.893
10.726	138.977	71.106	344.788
10.727	139.13	71.4722	347.29
10.728	139.282	70.7092	345.184
10.729	139.587	70.6177	345.642
10.73	140.137	71.228	348.175
10.731	140.198	71.0754	345.337
10.732	140.411	71.167	347.961
10.733	139.771	70.7397	348.297
10.734	139.374	71.6858	346.313
10.735	138.733	73.0286	348.602
10.736	138.184	71.8384	346.222
10.737	139.435	71.0449	346.313
10.738	139.526	71.8994	348.572
10.739	139.526	72.4487	345.886
10.74	140.045	72.6929	348.206
10.741	139.648	72.4182	347.87
10.742	140.32	72.7539	346.466
10.743	139.984	73.0591	348.969
10.744	138.885	72.6318	346.161
10.745	139.557	73.0896	346.313
10.746	139.587	73.7305	347.168
10.747	139.801	73.4558	344.482
10.748	140.076	73.4863	347.534
10.749	139.618	72.8455	346.68
10.75	140.045	72.9675	346.558
10.751	140.259	73.761	349.548
10.752	139.587	73.1812	347.137
10.753	140.045	73.0286	348.694
10.754	141.052	73.6084	348.846
10.755	141.541	74.1272	345.825
10.756	141.022	74.6155	348.572
10.757	140.808	73.6694	346.649
10.758	143.127	73.2727	346.436
10.759	142.975	74.1577	348.785
10.76	141.479	73.9746	346.1
10.761	140.961	73.822	348.083
10.762	141.663	73.8831	348.419
10.763	143.036	74.4324	346.13
10.764	142.731	75.1038	347.839
10.765	142.212	74.3408	345.551
10.766	142.853	74.1577	345.337
10.767	143.677	74.646	347.595
10.768	142.853	74.6765	345.215
10.769	142.242	74.4629	347.504
10.77	141.724	73.761	348.572
10.771	141.998	73.7915	347.382
10.772	142.822	74.9817	350.25
10.773	142.212	74.3713	347.87
10.774	142.7	74.5544	347.137
10.775	143.25	74.8291	349.426
10.776	142.67	74.3408	346.558
10.777	142.242	74.3713	348.724
10.778	141.785	74.4934	349.243
10.779	142.395	74.4324	347.168
10.78	141.205	75.4089	349.884
10.781	140.32	74.5239	348.175
10.782	141.083	74.3103	347.687
10.783	142.029	74.8901	349.457
10.784	141.815	74.7986	345.947
10.785	141.663	74.6155	347.87
10.786	140.961	74.1882	347.595
10.787	141.296	74.2188	345.795
10.788	140.106	74.6765	348.389
10.789	137.695	73.8525	345.52
10.79	137.665	73.2727	347.137
10.791	137.756	72.937	348.114
10.792	137.024	72.6929	345.123
10.793	136.292	72.5403	347.046
10.794	136.23	71.9604	345.764
10.795	137.329	71.5332	343.414
10.796	134.888	71.228	344.788
10.797	130.188	67.5964	341.034
10.798	125.275	64.6362	339.417
10.799	121.979	63.1714	338.562
10.8	117.95	61.4624	332.428
10.801	114.441	59.7534	330.322
10.802	111.786	58.1665	326.599
10.803	111.389	57.0374	322.235
10.804	110.687	57.8613	323.212
10.805	107.88	57.2815	321.991
10.806	107.666	55.6946	323.883
10.807	108.154	54.657	327.576
10.808	108.704	55.1147	329.132
10.809	109.558	55.7251	332.855
10.81	109.863	55.3589	334.412
10.811	111.023	55.4199	335.236
10.812	112.061	56.5186	337.494
10.813	112.396	56.2134	335.754
10.814	113.312	56.9458	335.602
10.815	113.983	57.2815	335.388
10.816	114.014	57.8613	332.245
10.817	114.655	58.5938	333.71
10.818	114.838	57.3425	332.794
10.819	114.838	56.8542	332.489
10.82	114.197	57.9224	335.358
10.821	112.793	57.2205	333.588
10.822	113.617	56.4575	334.808
10.823	113.892	56.6711	335.907
10.824	113.983	57.312	332.611
10.825	113.8	57.5867	334.137
10.826	113.892	57.251	331.238
10.827	115.387	57.0068	329.01
10.828	115.356	57.312	330.17
10.829	113.373	56.427	327.271
10.83	112.549	55.3589	328.949
10.831	111.389	55.2063	329.559
10.832	111.176	55.0537	327.576
10.833	110.046	55.2368	330.017
10.834	108.429	54.3213	327.545
10.835	109.253	54.5654	326.508
10.836	110.077	55.9998	327.271
10.837	109.863	56.0608	323.059
10.838	109.009	55.5725	323.975
10.839	108.582	54.5349	323.73
10.84	109.161	54.1992	322.51
10.841	108.307	55.0232	325.623
10.842	107.178	54.9622	323.883
10.843	107.666	55.1147	324.341
10.844	107.819	55.9082	326.813
10.845	107.88	55.8472	324.554
10.846	108.429	55.9692	326.843
10.847	108.978	56.0608	326.691
10.848	110.352	56.6711	325.073
10.849	110.535	57.5562	327.85
10.85	109.436	56.9458	326.111
10.851	109.741	57.0374	327.271
10.852	109.589	57.9224	329.102
10.853	109.039	58.3801	326.752
10.854	108.551	58.5632	328.888
10.855	108.521	57.9834	328.735
10.856	110.779	58.5327	326.813
10.857	112	60.0891	329.254
10.858	112.061	59.6619	326.691
10.859	112.732	58.96	327.85
10.86	114.075	59.3872	330.627
10.861	113.953	59.6008	328.308
10.862	112.823	59.9365	331.299
10.863	111.694	59.845	330.75
10.864	112.732	60.0586	329.193
10.865	112.976	61.0657	331.482
10.866	113.19	60.4858	328.522
10.867	114.868	60.0281	329.041
10.868	116.302	60.3027	330.292
10.869	117.523	60.5774	327.423
10.87	117.004	60.3027	329.834
10.871	115.753	59.4788	328.552
10.872	116.089	59.5398	327.484
10.873	115.387	60.3638	329.437
10.874	113.892	60.3027	326.508
10.875	113.647	60.3027	327.606
10.876	114.319	59.8145	328.369
10.877	115.601	60.0586	325.592
10.878	116.272	60.5469	329.315
10.879	115.814	59.906	327.911
10.88	116.486	59.6619	327.789
10.881	115.997	60.3943	330.994
10.882	114.868	60.5164	328.003
10.883	114.014	60.5774	329.498
10.884	113.678	60.4553	329.956
10.885	113.831	60.8826	327.545
10.886	113.159	61.6455	330.261
10.887	112.61	61.0352	327.881
10.888	114.532	61.0962	327.728
10.889	115.387	61.6455	329.956
10.89	115.814	61.6455	326.965
10.891	114.807	61.615	328.43
10.892	114.624	61.2183	328.583
10.893	114.929	62.0117	326.111
10.894	114.288	63.3545	328.552
10.895	113.007	63.2019	326.355
10.896	112.946	63.1104	326.324
10.897	113.922	63.0188	328.918
10.898	114.502	62.8967	326.874
10.899	115.753	63.3545	329.803
10.9	116.302	63.1714	330.75
10.901	117.95	63.8123	329.193
10.902	118.195	64.5752	332.306
10.903	117.188	64.1479	330.811
10.904	117.188	64.209	330.872
10.905	116.974	65.1245	333.191
10.906	116.882	64.9414	330.322
10.907	117.493	65.1855	332.123
10.908	118.286	64.8499	332.245
10.909	120.667	64.9109	330.505
10.91	121.918	65.7654	333.435
10.911	121.979	65.4297	331.512
10.912	122.772	65.3687	330.811
10.913	123.108	65.7654	332.947
10.914	122.467	65.4297	329.498
10.915	121.338	65.7349	331.268
10.916	120.758	65.5823	330.292
10.917	122.498	65.9485	328.766
10.918	123.383	66.3757	331.299
10.919	122.864	65.6738	329.041
10.92	123.169	65.0635	330.811
10.921	124.451	65.033	332.397
10.922	125.488	65.1855	330.017
10.923	124.42	66.2537	332.489
10.924	123.505	65.5823	330.566
10.925	123.596	66.2231	329.285
10.926	124.023	67.1082	331.39
10.927	123.169	67.1082	327.972
10.928	122.925	66.803	329.895
10.929	123.383	66.4673	330.78
10.93	124.146	67.0166	329.193
10.931	124.634	68.1152	331.909
10.932	124.42	67.5354	330.292
10.933	125.122	68.0237	330.109
10.934	125.031	69.0308	332.031
10.935	123.505	68.9087	329.407
10.936	122.62	68.8477	331.268
10.937	121.918	68.8171	331.97
10.938	122.528	69.458	330.536
10.939	122.406	69.9463	333.618
10.94	121.582	69.7327	332.977
10.941	123.169	70.2209	332.825
10.942	123.81	70.8008	335.48
10.943	123.535	70.3735	333.099
10.944	123.932	70.1599	335.358
10.945	123.932	70.2209	335.846
10.946	124.268	70.9839	333.71
10.947	123.779	72.1741	335.907
10.948	123.291	71.7773	333.679
10.949	124.786	71.4111	333.527
10.95	125.671	72.2961	335.632
10.951	126.526	71.991	333.099
10.952	126.587	72.052	334.686
10.953	127.93	71.9299	335.083
10.954	129.822	72.3877	333.435
10.955	130.219	72.7234	335.541
10.956	129.272	72.3572	333.74
10.957	129.578	72.9675	333.771
10.958	130.249	73.6694	335.541
10.959	129.608	72.8455	332.977
10.96	129.272	72.6929	335.541
10.961	129.272	72.113	335.358
10.962	131.47	71.7468	334.412
10.963	132.599	73.0896	337.189
10.964	132.507	72.9065	334.961
10.965	133.057	72.8149	335.297
10.966	133.698	72.5098	336.517
10.967	132.904	72.6013	334.076
10.968	131.744	73.5474	336.304
10.969	130.676	73.3948	335.114
10.97	131.775	73.6694	333.374
10.971	132.172	74.4934	336.304
10.972	131.775	74.0051	333.618
10.973	132.751	73.3948	335.297
10.974	133.881	73.4558	337.28
10.975	134.796	74.2188	334.93
10.976	134.094	74.585	337.524
10.977	132.263	73.9746	336.365
10.978	132.416	74.2798	335.327
10.979	131.866	75.531	336.945
10.98	131.073	75.47	333.832
10.981	130.737	75.4089	334.564
10.982	131.012	74.8291	336.151
10.983	131.47	74.3408	333.862
10.984	132.324	75.2869	337.463
10.985	132.202	74.3713	336.884
10.986	132.66	75.0122	335.938
10.987	132.416	76.5686	337.86
10.988	131.714	76.5076	335.205
10.989	130.89	76.355	335.754
10.99	130.249	76.355	336.823
10.991	131.256	76.1414	334.534
10.992	131.683	76.9653	337.25
10.993	132.202	76.3245	336.945
10.994	133.789	76.0803	336.365
10.995	134.186	76.7822	339.233
10.996	134.552	76.2634	337.036
10.997	134.43	76.4771	337.555
10.998	134.277	76.6602	337.891
10.999	134.033	76.2634	334.747
11	133.179	76.355	336.884
11.001	132.385	75.7751	334.961
11.002	133.82	75.47	334.625
11.003	134.064	75.2258	336.823
11.004	132.843	74.4934	334.9
11.005	132.08	74.0051	337.83
11.006	131.836	73.8831	337.921
11.007	132.69	74.2798	335.449
11.008	132.05	74.585	337.189
11.009	130.066	73.0286	334.625
11.01	129.7	72.6318	334.473
11.011	129.608	72.8455	336.426
11.012	128.448	72.2656	333.496
11.013	126.617	71.6858	335.785
11.014	125.183	70.282	335.419
11.015	124.634	69.5496	332.886
11.016	123.291	69.8853	335.297
11.017	122.07	68.8782	331.848
11.018	120.941	68.2373	330.566
11.019	120.667	67.8406	331.39
11.02	119.751	67.2913	328.186
11.021	118.408	67.2607	329.651
11.022	117.126	66.7114	329.895
11.023	117.31	66.803	329.773
11.024	117.249	67.5354	333.16
11.025	116.669	66.5588	332.428
11.026	116.821	66.5588	333.282
11.027	117.706	67.1082	335.449
11.028	118.683	67.2607	333.374
11.029	118.652	67.5659	335.907
11.03	118.591	67.4744	335.51
11.031	118.988	67.9321	334.015
11.032	118.927	68.8171	336.639
11.033	118.866	68.2983	334.747
11.034	119.659	68.1152	335.815
11.035	119.965	68.6646	336.7
11.036	119.995	68.9392	334.29
11.037	120.117	69.2749	335.938
11.038	120.544	68.4204	335.114
11.039	122.162	68.634	333.801
11.04	122.467	69.2139	335.602
11.041	121.399	68.7866	332.489
11.042	120.605	68.573	332.886
11.043	120.605	68.2678	333.801
11.044	121.46	68.2678	331.116
11.045	121.155	69.2444	333.282
11.046	120.3	68.7561	331.268
11.047	121.155	68.2068	330.933
11.048	121.582	68.7256	333.862
11.049	121.735	68.512	331.451
11.05	121.49	68.2373	333.191
11.051	120.911	68.1763	333.954
11.052	121.368	68.2068	331.696
11.053	121.216	69.397	334.625
11.054	121.094	69.1833	332.123
11.055	122.192	69.1833	331.207
11.056	122.559	70.0684	333.008
11.057	121.857	70.0684	329.865
11.058	121.765	69.8547	332.123
11.059	122.192	69.458	332.977
11.06	123.474	69.7937	330.994
11.061	123.413	70.6482	334.473
11.062	122.589	70.7397	332.825
11.063	123.627	71.0449	333.252
11.064	123.901	72.1436	335.175
11.065	123.749	72.3877	332.52
11.066	123.016	72.3877	334.839
11.067	123.047	71.6553	335.693
11.068	124.176	71.7163	334.29
11.069	124.451	72.937	337.86
11.07	124.756	72.9675	336.182
11.071	126.404	72.937	336.487
11.072	126.556	73.8831	338.776
11.073	126.282	73.8525	336.365
11.074	126.495	73.8831	337.86
11.075	126.312	73.9441	337.921
11.076	127.197	74.4629	336.212
11.077	127.319	75.7446	338.654
11.078	127.106	74.646	336.853
11.079	128.906	74.6155	337.006
11.08	130.646	75.7446	339.05
11.081	131.378	76.2329	336.243
11.082	131.592	76.0193	338.104
11.083	131.653	75.3784	338.287
11.084	132.66	75.8667	336.761
11.085	132.721	77.1179	339.05
11.086	131.134	76.9653	337.097
11.087	131.378	76.6907	337.83
11.088	131.683	76.416	339.233
11.089	132.996	76.4771	337.86
11.09	133.423	76.7212	340.24
11.091	133.759	76.416	339.355
11.092	136.261	76.9653	338.409
11.093	136.597	77.9724	340.668
11.094	135.345	77.0874	337.86
11.095	134.613	76.9958	339.05
11.096	134.369	77.5146	340.027
11.097	134.674	77.7893	337.097
11.098	134.644	77.6978	339.935
11.099	134.338	77.2705	338.501
11.1	137.024	77.9419	337.891
11.101	138.031	79.071	339.813
11.102	137.909	78.8574	337.402
11.103	137.604	78.3386	339.325
11.104	137.421	78.2166	340.179
11.105	137.726	78.4302	338.013
11.106	136.566	78.9795	340.973
11.107	135.071	79.1931	339.294
11.108	135.895	79.2236	338.806
11.109	136.871	79.7729	340.698
11.11	137.604	79.6814	338.135
11.111	138.214	79.0405	340.302
11.112	138.611	78.5217	340.668
11.113	139.526	79.1626	339.63
11.114	139.587	80.2917	341.919
11.115	138.733	80.1086	339.905
11.116	138.977	80.1392	339.813
11.117	138.428	80.658	341.827
11.118	137.817	80.6885	338.837
11.119	138.275	80.2917	341.248
11.12	138.489	80.2002	341.827
11.121	140.137	80.9021	340.332
11.122	141.022	81.4514	343.323
11.123	140.839	81.3904	341.766
11.124	142.09	81.543	341.888
11.125	142.853	82.2449	343.597
11.126	142.151	82.1533	341.064
11.127	140.991	81.9092	342.987
11.128	139.771	81.3904	342.56
11.129	140.411	81.7566	340.759
11.13	141.418	82.6111	343.475
11.131	141.022	82.3059	341.309
11.132	142.548	81.9092	342.59
11.133	143.341	82.0313	343.872
11.134	143.89	82.3975	341.187
11.135	144.165	82.428	343.323
11.136	143.616	81.7261	342.651
11.137	143.982	82.489	341.278
11.138	143.921	83.6792	343.842
11.139	143.433	82.9773	341.248
11.14	143.646	82.8247	342.377
11.141	143.951	83.374	343.811
11.142	144.836	83.2825	341.583
11.143	146.21	83.2214	344.666
11.144	147.034	83.0078	343.292
11.145	148.895	83.4656	342.377
11.146	149.048	84.3811	344.879
11.147	148.071	83.9233	342.316
11.148	147.369	83.9233	343.567
11.149	146.454	84.4116	344.116
11.15	146.118	84.5947	341.583
11.151	146.088	84.4116	344.391
11.152	146.21	83.7402	343.536
11.153	148.315	83.9233	343.536
11.154	149.963	85.022	346.161
11.155	150.36	85.1135	343.567
11.156	150.543	84.8083	345.154
11.157	149.506	84.5337	346.375
11.158	148.346	84.8694	344.177
11.159	147.583	85.6323	346.375
11.16	147.186	85.2051	345.245
11.161	148.529	84.9304	344.666
11.162	149.261	85.7849	347.382
11.163	149.597	85.3577	344.543
11.164	150.299	85.1135	346.588
11.165	149.963	85.5103	347.412
11.166	150.757	85.6628	344.971
11.167	149.994	85.7239	347.626
11.168	148.346	84.9915	345.306
11.169	148.895	85.083	344.116
11.17	149.2	85.7849	345.428
11.171	148.682	85.7239	342.346
11.172	148.804	85.2661	344.788
11.173	148.407	84.4727	344.757
11.174	149.292	84.5032	343.75
11.175	149.109	85.2051	347.137
11.176	148.682	84.8999	345.276
11.177	149.78	84.4116	345.642
11.178	150.024	85.022	347.137
11.179	149.658	84.9304	343.964
11.18	149.292	84.7168	346.161
11.181	149.719	84.4727	345.825
11.182	151.306	85.0525	344.055
11.183	151.306	85.7239	347.473
11.184	150.116	84.8389	344.666
11.185	151.215	84.7168	345.642
11.186	151.428	85.1746	347.107
11.187	151.337	84.8999	343.689
11.188	151.489	84.6252	346.375
11.189	150.848	84.5947	345.337
11.19	152.496	84.8083	343.872
11.191	152.557	85.4492	346.313
11.192	151.154	84.9915	344.025
11.193	150.787	84.6863	345.703
11.194	150.635	84.4421	347.198
11.195	150.177	84.2896	345.062
11.196	150.543	84.3811	348.053
11.197	149.902	83.6487	346.954
11.198	151.093	83.4045	345.978
11.199	150.97	83.9539	348.389
11.2	149.933	83.2825	345.612
11.201	149.353	82.8857	346.71
11.202	148.499	82.8552	347.809
11.203	147.675	82.2754	344.696
11.204	145.66	81.8176	347.656
11.205	144.653	80.5664	345.917
11.206	145.233	80.719	344.666
11.207	145.325	81.1768	346.68
11.208	143.585	79.895	343.018
11.209	141.51	78.3386	343.872
11.21	139.404	77.2705	344.116
11.211	138	76.4771	340.729
11.212	135.284	76.2329	343.262
11.213	132.568	74.8901	340.088
11.214	131.683	72.937	339.142
11.215	130.737	72.5098	340.82
11.216	129.456	71.8994	338.654
11.217	128.967	71.106	339.569
11.218	127.899	70.8923	339.966
11.219	127.472	70.343	338.348
11.22	126.282	69.9158	340.607
11.221	125.732	69.0918	339.417
11.222	126.495	69.397	340.24
11.223	127.289	70.0684	342.072
11.224	126.16	69.7021	339.722
11.225	126.495	69.1528	341.949
11.226	126.404	68.634	341.095
11.227	127.075	69.3665	339.447
11.228	126.923	69.6411	341.278
11.229	125.58	69.0918	338.898
11.23	126.221	69.2444	338.837
11.231	126.434	69.0918	339.813
11.232	126.282	69.6106	337.036
11.233	126.007	69.1528	339.05
11.234	125.488	68.4814	338.623
11.235	126.007	68.6646	337.738
11.236	126.801	68.7866	340.393
11.237	125.427	68.9697	338.318
11.238	125.488	68.9087	338.318
11.239	125.275	69.3665	340.24
11.24	126.099	69.1223	336.761
11.241	126.526	69.0918	338.654
11.242	126.19	68.573	338.348
11.243	126.648	68.6035	336.395
11.244	126.495	69.7937	339.264
11.245	125.824	70.0684	337.219
11.246	126.099	69.7327	336.7
11.247	125.885	69.9463	338.867
11.248	125.854	70.0684	336.212
11.249	126.129	69.7021	338.196
11.25	126.282	69.8853	337.402
11.251	128.082	70.3125	335.785
11.252	128.235	70.8618	338.501
11.253	126.862	71.0449	336.029
11.254	127.228	70.8923	337.524
11.255	127.014	71.4417	338.287
11.256	126.434	71.2891	335.602
11.257	125.458	71.0144	338.593
11.258	125.336	70.0684	337.708
11.259	127.228	70.3125	337.585
11.26	128.723	71.8384	340.149
11.261	128.357	71.9604	336.761
11.262	128.601	71.7163	338.348
11.263	128.784	71.5942	339.264
11.264	129.272	71.9604	336.884
11.265	128.143	72.6624	339.569
11.266	126.984	72.0215	337.86
11.267	128.571	72.2656	337.189
11.268	130.127	72.998	340.027
11.269	130.432	73.3948	336.792
11.27	131.317	73.0896	338.654
11.271	131.866	73.2422	339.752
11.272	133.179	73.761	337.128
11.273	132.751	74.1577	340.759
11.274	131.439	73.6084	338.837
11.275	132.355	73.8831	338.409
11.276	133.026	74.7375	340.881
11.277	133.301	74.8901	337.738
11.278	133.24	74.7375	339.478
11.279	133.728	74.3103	339.691
11.28	135.071	74.4629	337.891
11.281	135.62	75.1953	341.156
11.282	135.681	74.585	339.386
11.283	135.986	74.5544	339.539
11.284	135.864	75.3784	341.919
11.285	135.986	75.592	338.348
11.286	136.017	75.6226	340.637
11.287	135.437	75.4395	340.576
11.288	136.047	75.7141	338.928
11.289	136.658	76.416	341.614
11.29	136.841	75.8972	340.118
11.291	138.367	76.3245	340.454
11.292	138.885	77.179	342.56
11.293	138.55	77.0264	339.508
11.294	138.336	76.5076	341.858
11.295	137.238	76.5076	341.034
11.296	138.031	76.4465	339.478
11.297	138.123	77.1484	342.438
11.298	136.749	77.2095	339.447
11.299	137.726	77.0569	340.363
11.3	138.123	77.3315	341.675
11.301	138.428	77.3621	338.684
11.302	138	77.4841	341.98
11.303	138.275	77.24	340.698
11.304	139.709	76.9653	340.088
11.305	139.465	77.5452	343.262
11.306	138.519	77.3621	340.454
11.307	138.702	77.9114	341.675
11.308	139.465	78.6743	342.59
11.309	139.374	78.5522	339.691
11.31	138.733	78.4607	342.59
11.311	138.702	77.7283	341.4
11.312	141.052	78.0334	340.729
11.313	141.998	78.9185	343.75
11.314	141.51	78.5522	340.973
11.315	141.663	78.5828	342.712
11.316	141.937	78.5522	343.536
11.317	141.541	79.1016	341.156
11.318	141.022	79.6814	343.506
11.319	139.557	79.3457	341.736
11.32	140.442	79.3762	340.851
11.321	141.449	79.5593	343.689
11.322	141.907	79.3152	340.79
11.323	142.67	78.9185	342.834
11.324	143.005	79.1321	344.208
11.325	143.402	79.5898	342.01
11.326	143.127	80.1086	345.093
11.327	142.578	79.3152	343.719
11.328	142.761	79.3762	342.407
11.329	142.548	81.0852	345.123
11.33	142.395	80.7495	341.431
11.331	143.158	80.2307	342.56
11.332	143.677	80.3223	343.719
11.333	144.562	80.3528	341.37
11.334	145.081	80.4443	344.757
11.335	144.714	79.9255	343.445
11.336	145.66	80.2917	343.536
11.337	145.63	81.4209	345.123
11.338	144.318	81.604	341.949
11.339	144.073	81.6345	343.353
11.34	143.219	81.8787	342.834
11.341	144.47	81.6956	340.759
11.342	144.989	81.3599	344.727
11.343	144.653	80.9937	343.536
11.344	146.118	81.0852	344.788
11.345	146.515	81.6956	347.473
11.346	146.484	82.0007	344.91
11.347	145.63	82.0313	347.321
11.348	144.958	81.8176	346.71
11.349	145.782	82.0618	344.391
11.35	145.935	82.7332	347.29
11.351	145.233	82.3059	343.964
11.352	146.729	81.7871	345.032
11.353	147.858	82.5195	346.802
11.354	148.071	82.1228	344.36
11.355	147.064	81.7566	347.29
11.356	146.423	81.665	346.466
11.357	147.217	82.1533	344.818
11.358	147.308	82.7026	347.29
11.359	145.752	81.8787	343.719
11.36	146.149	81.8787	344.482
11.361	146.79	82.4585	345.154
11.362	147.583	82.1533	342.712
11.363	146.759	81.7871	345.917
11.364	145.874	80.9326	345.734
11.365	147.278	80.6885	345.49
11.366	147.614	81.6345	348.602
11.367	146.576	81.543	345.947
11.368	146.423	81.604	346.252
11.369	146.179	82.0313	347.656
11.37	146.881	81.6956	344.635
11.371	146.271	81.7871	347.26
11.372	145.416	80.9631	346.649
11.373	146.454	81.1157	345.673
11.374	146.545	82.2449	349.548
11.375	145.966	82.4585	346.497
11.376	146.576	82.2754	348.236
11.377	146.149	82.6416	349.091
11.378	146.149	82.6416	346.466
11.379	145.538	82.6416	349.06
11.38	144.531	81.7566	347.9
11.381	145.966	81.5735	348.145
11.382	146.088	83.0688	350.647
11.383	145.63	83.0688	347.626
11.384	145.02	82.6416	350.555
11.385	144.653	81.9092	350.647
11.386	145.294	81.6345	348.694
11.387	144.958	82.55	352.112
11.388	144.196	81.7871	349.457
11.389	144.989	81.4514	349.823
11.39	145.508	81.8787	351.746
11.391	145.233	81.7261	348.846
11.392	144.928	81.6956	350.891
11.393	144.409	81.4514	350.769
11.394	144.684	81.3599	348.48
11.395	144.44	81.8481	351.196
11.396	143.829	80.5664	349.457
11.397	145.02	80.2002	348.938
11.398	145.813	81.0547	350.891
11.399	145.569	80.9631	347.473
11.4	145.111	80.3833	349.823
11.401	144.104	80.0476	349.335
11.402	144.958	80.1392	347.534
11.403	144.196	80.4443	350.494
11.404	142.578	79.5288	348.175
11.405	142.273	79.3152	348.633
11.406	143.097	79.3762	350.647
11.407	143.188	79.1016	347.778
11.408	142.853	79.3762	350.159
11.409	141.968	78.6743	350.128
11.41	142.792	78.2776	348.236
11.411	142.242	79.071	351.715
11.412	141.235	78.4607	348.969
11.413	140.961	78.1555	349.915
11.414	140.686	78.9185	352.112
11.415	140.503	78.9185	349.06
11.416	139.862	78.6743	351.898
11.417	138.855	78.0334	351.471
11.418	139.435	77.7283	350.708
11.419	139.465	78.8269	353.973
11.42	139.343	78.5522	351.776
11.421	139.557	77.9419	352.6
11.422	139.282	78.2471	353.668
11.423	139.038	78.125	351.318
11.424	138.641	78.0945	353.821
11.425	137.543	77.3315	352.386
11.426	137.512	77.4841	351.379
11.427	137.177	77.4841	354.065
11.428	135.986	76.4465	351.685
11.429	136.597	76.6602	353.333
11.43	137.207	77.1179	353.516
11.431	137.299	77.0264	350.83
11.432	136.841	76.5381	353.241
11.433	136.475	75.3784	351.715
11.434	138	75.47	351.074
11.435	138.336	76.3245	353.088
11.436	136.963	76.1414	350.647
11.437	136.292	75.6226	351.715
11.438	136.23	75.8667	352.173
11.439	137.36	75.4089	348.907
11.44	136.871	75.592	351.807
11.441	135.895	74.5239	349.976
11.442	137.817	74.0967	350.342
11.443	138.458	74.7681	351.501
11.444	137.939	74.8291	348.572
11.445	136.627	74.646	349.731
11.446	135.223	74.5239	349.182
11.447	135.101	74.1577	347.26
11.448	134.521	74.0967	349.457
11.449	133.82	72.7844	347.687
11.45	134.247	72.5708	347.9
11.451	135.529	73.7305	350.464
11.452	135.834	73.822	347.534
11.453	135.651	73.4253	349.701
11.454	134.735	73.3032	350.189
11.455	134.827	73.6389	348.083
11.456	133.911	74.2493	351.318
11.457	132.996	73.3948	349.823
11.458	133.942	72.998	350.372
11.459	135.071	74.3713	352.783
11.46	135.986	74.1272	350.342
11.461	135.773	74.1577	352.905
11.462	135.162	74.1882	352.753
11.463	136.566	74.2798	351.379
11.464	137.024	75.1038	354.187
11.465	135.193	74.9817	351.959
11.466	135.01	74.646	352.051
11.467	135.223	75.2258	353.485
11.468	134.979	75.2563	350.922
11.469	135.254	75.47	353.088
11.47	135.132	74.9207	352.448
11.471	136.78	74.585	352.051
11.472	137.421	74.7986	355.286
11.473	136.871	75.1648	352.844
11.474	137.665	74.9817	353.455
11.475	137.665	75.5005	354.645
11.476	137.451	75.7141	351.379
11.477	136.444	75.1343	354.034
11.478	135.59	75.2869	352.478
11.479	137.909	74.4934	350.983
11.48	138.672	75.5615	354.126
11.481	138.855	74.9817	350.83
11.482	139.465	75.47	351.959
11.483	139.954	76.0193	352.661
11.484	141.113	76.1719	349.274
11.485	140.259	76.5381	351.837
11.486	138.611	76.0803	349.67
11.487	139.099	75.8667	349.304
11.488	139.557	76.1414	351.563
11.489	139.496	76.416	349.365
11.49	140.076	76.8433	350.8
11.491	140.961	76.5991	352.234
11.492	141.754	77.2095	350.647
11.493	141.846	77.4536	353.943
11.494	141.571	76.7212	353.21
11.495	142.242	77.1484	352.692
11.496	142.365	78.6743	355.316
11.497	141.785	78.064	352.661
11.498	142.334	78.0029	354.34
11.499	142.212	78.7354	355.743
11.5	143.433	79.3152	353.546
11.501	143.677	79.5593	356.201
11.502	143.28	79.1321	355.194
11.503	144.867	79.1626	355.133
11.504	145.477	80.1697	357.239
11.505	145.691	80.1392	354.065
11.506	145.325	80.1392	355.957
11.507	144.806	79.9255	356.11
11.508	145.386	80.4443	354.309
11.509	145.66	81.0852	356.995
11.51	144.684	80.6885	355.103
11.511	144.958	80.2917	355.865
11.512	145.599	80.5969	357.788
11.513	145.996	80.6885	355.957
11.514	146.149	80.3223	358.337
11.515	145.721	80.1697	357.452
11.516	147.064	80.4749	355.621
11.517	147.278	80.719	358.185
11.518	146.332	80.2917	355.408
11.519	147.064	80.1392	355.713
11.52	147.247	81.0547	357.239
11.521	147.217	81.1462	354.156
11.522	147.125	80.8716	356.628
11.523	147.003	80.2307	355.865
11.524	147.949	80.4443	354.126
11.525	149.048	81.2378	356.995
11.526	148.682	80.9631	354.218
11.527	149.261	81.0242	355.377
11.528	149.139	81.3904	356.628
11.529	148.865	81.1157	354.279
11.53	148.346	81.2378	356.415
11.531	147.705	81.5735	355.499
11.532	149.048	81.5125	353.851
11.533	149.414	81.0547	357.178
11.534	148.926	80.5359	355.072
11.535	150.177	80.658	356.903
11.536	150.97	81.7566	358.398
11.537	150.909	81.7566	355.408
11.538	149.78	81.3599	358.582
11.539	148.987	80.9021	357.117
11.54	149.872	81.1462	356.049
11.541	150.238	82.1838	358.917
11.542	149.414	82.3975	355.682
11.543	150.146	82.0313	357.727
11.544	150.391	82.4585	358.856
11.545	151.154	82.7942	356.842
11.546	150.909	82.7637	359.314
11.547	150.055	82.1838	358.337
11.548	151.001	81.9702	358.215
11.549	151.794	82.9468	360.352
11.55	151.459	82.7637	357.3
11.551	151.581	82.8857	358.765
11.552	150.818	83.0994	359.283
11.553	150.604	83.2214	357.483
11.554	150.085	82.7942	360.229
11.555	149.2	81.4819	358.582
11.556	150.146	81.665	358.337
11.557	151.428	82.6416	360.962
11.558	151.55	82.5195	357.635
11.559	151.611	82.1838	360.046
11.56	151.611	82.6416	359.985
11.561	152.13	83.0078	356.842
11.562	151.489	82.8857	360.352
11.563	149.811	81.9397	358.185
11.564	150.879	81.8787	358.521
11.565	151.489	82.9773	360.229
11.566	152.008	83.0994	356.689
11.567	152.435	82.8857	359.009
11.568	152.74	82.5195	358.826
11.569	154.205	82.4585	356.842
11.57	153.87	82.9468	359.528
11.571	152.435	82.4585	357.483
11.572	152.588	82.7637	357.544
11.573	152.863	83.0994	358.917
11.574	152.435	83.1909	355.438
11.575	152.313	83.4351	357.056
11.576	152.435	82.8247	356.812
11.577	153.9	82.2449	355.408
11.578	154.633	82.9163	358.734
11.579	154.236	82.5195	356.995
11.58	154.572	82.6416	357.513
11.581	154.48	83.374	359.283
11.582	153.809	83.8013	356.415
11.583	153.473	83.9844	358.063
11.584	152.893	83.5571	357.574
11.585	153.687	83.1299	356.201
11.586	154.633	83.6182	359.406
11.587	154.541	83.252	357.727
11.588	155.945	83.4656	359.039
11.589	156.403	84.198	360.901
11.59	156.067	84.137	358.063
11.591	154.755	84.259	360.474
11.592	154.144	84.137	358.704
11.593	155.243	84.198	357.086
11.594	155.426	84.3811	359.039
11.595	154.022	83.8318	356.354
11.596	154.327	83.8623	358.032
11.597	155.212	84.0454	359.314
11.598	155.548	83.7097	357.483
11.599	154.572	84.0149	361.084
11.6	153.473	83.5266	359.375
11.601	154.755	84.0759	358.734
11.602	155.64	84.5947	360.535
11.603	155.121	83.7097	357.147
11.604	155.731	83.1604	358.978
11.605	156.799	83.313	359.68
11.606	157.776	83.8928	357.056
11.607	157.257	84.4421	360.168
11.608	155.823	83.5266	357.971
11.609	156.677	83.4656	357.697
11.61	156.86	84.0454	359.68
11.611	156.921	83.9539	355.621
11.612	157.166	83.4656	356.995
11.613	157.593	83.5571	356.232
11.614	158.844	83.8928	353.79
11.615	159.088	84.1064	356.476
11.616	157.776	83.374	354.523
11.617	157.867	83.4656	355.316
11.618	158.02	83.5571	357.697
11.619	157.562	83.6182	355.164
11.62	157.776	83.313	357.513
11.621	157.593	83.4656	356.781
11.622	158.478	83.8928	354.37
11.623	158.905	83.9233	357.178
11.624	158.966	83.252	355.621
11.625	159.912	82.9773	356.201
11.626	159.515	83.6182	358.612
11.627	158.234	83.313	355.347
11.628	158.295	83.4656	357.849
11.629	157.837	83.4045	356.842
11.63	158.264	83.5266	354.34
11.631	157.928	83.5876	356.812
11.632	157.684	82.8857	353.79
11.633	159.027	82.6721	354.218
11.634	160.004	82.9468	355.621
11.635	158.569	82.6721	352.936
11.636	157.257	82.6416	354.98
11.637	155.67	82.3975	354.156
11.638	155.396	82.2754	352.386
11.639	155.396	81.8481	355.438
11.64	154.724	80.658	352.57
11.641	156.006	80.5969	353.485
11.642	156.586	81.1462	354.614
11.643	156.555	81.2073	351.501
11.644	155.731	80.6274	354.614
11.645	155.182	79.8035	353.241
11.646	155.701	80.0171	351.837
11.647	155.151	80.5359	354.462
11.648	153.748	79.9561	350.891
11.649	153.778	79.3762	351.807
11.65	154.358	79.5288	352.112
11.651	155.029	79.834	348.267
11.652	154.968	79.1016	350.586
11.653	154.205	78.4302	348.877
11.654	155.609	78.7048	348.236
11.655	155.548	78.7659	350.372
11.656	154.694	78.3081	347.29
11.657	153.992	78.4607	349.06
11.658	153.412	78.6133	349.396
11.659	153.229	78.6438	346.649
11.66	152.863	78.0334	349.67
11.661	152.222	76.7822	347.931
11.662	153.656	77.0569	347.748
11.663	154.419	77.5757	350.311
11.664	154.419	77.301	347.473
11.665	154.48	77.0264	348.602
11.666	154.388	76.9958	349.182
11.667	153.717	76.9348	345.917
11.668	152.74	77.2705	348.724
11.669	151.245	76.6296	347.046
11.67	152.161	76.6296	345.734
11.671	152.863	77.3621	348.022
11.672	152.374	76.9043	345.001
11.673	153.168	76.2329	347.046
11.674	153.534	76.2634	347.748
11.675	155.06	76.6602	345.551
11.676	155.06	76.6602	347.778
11.677	153.381	75.8362	345.825
11.678	153.839	75.6531	345.551
11.679	154.572	76.1719	346.893
11.68	153.442	76.0803	343.811
11.681	152.069	75.8362	345.734
11.682	151.642	74.8596	345.856
11.683	153.076	74.646	344.147
11.684	153.412	75.2869	347.473
11.685	152.557	74.6765	344.635
11.686	153.503	74.6155	344.513
11.687	154.205	74.9817	346.436
11.688	153.87	74.4934	342.865
11.689	153.107	74.4934	344.696
11.69	152.313	74.3103	343.597
11.691	153.229	74.4934	340.912
11.692	153.107	74.9207	343.994
11.693	151.733	74.1882	341.064
11.694	152.466	73.5474	341.705
11.695	153.442	74.1272	343.262
11.696	153.992	74.0967	340.21
11.697	153.717	73.7	342.834
11.698	152.679	73.2727	341.766
11.699	153.717	73.2727	339.813
11.7	153.839	73.6694	342.407
11.701	152.13	73.4253	338.867
11.702	152.008	73.3643	340.179
11.703	152.222	73.2117	341.156
11.704	152.71	72.9675	338.562
11.705	152.954	73.3643	341.217
11.706	152.832	72.4792	340.576
11.707	153.595	72.6013	339.386
11.708	154.633	72.8455	342.56
11.709	153.564	72.4487	339.355
11.71	153.9	73.0286	340.607
11.711	153.9	73.7305	341.37
11.712	153.961	74.0967	338.226
11.713	152.863	73.7	341.217
11.714	152.008	72.6624	339.966
11.715	153.809	72.6013	339.783
11.716	155.029	72.937	342.865
11.717	154.785	72.6318	340.302
11.718	155.396	72.7539	342.133
11.719	155.487	73.3948	341.827
11.72	155.823	73.3643	338.379
11.721	154.755	73.3948	341.187
11.722	152.374	72.5098	338.287
11.723	153.107	72.1741	338.165
11.724	153.625	72.2046	340.698
11.725	153.107	71.7468	337.402
11.726	154.114	71.6248	340.332
11.727	154.388	72.052	339.874
11.728	155.914	72.9065	338.043
11.729	155.273	72.7539	340.637
11.73	153.137	71.2891	338.135
11.731	153.473	70.8618	338.379
11.732	153.412	71.5942	340.424
11.733	153.107	71.8384	336.7
11.734	153.015	71.3501	339.355
11.735	153.412	71.0754	338.745
11.736	154.938	70.8923	337.28
11.737	155.548	71.8384	340.393
11.738	154.663	70.5566	337.585
11.739	154.541	70.9229	337.677
11.74	154.297	71.0754	339.142
11.741	153.839	70.8313	335.632
11.742	152.985	70.5566	337.769
11.743	152.069	70.7092	336.304
11.744	152.618	70.5872	334.717
11.745	152.405	70.7092	337.036
11.746	152.222	69.519	335.419
11.747	152.161	69.3359	336.09
11.748	152.557	69.8547	337.891
11.749	151.611	69.3359	334.778
11.75	150.909	69.3054	337.341
11.751	150.757	68.7866	336.243
11.752	150.879	69.0308	334.351
11.753	150.299	69.3665	336.731
11.754	149.353	68.2678	334.595
11.755	149.414	67.7185	335.266
11.756	149.292	68.2983	337.097
11.757	148.346	68.0847	333.832
11.758	147.949	67.4438	335.388
11.759	147.43	66.9861	334.93
11.76	147.705	66.9556	332.886
11.761	147.339	66.2537	334.717
11.762	145.66	65.3992	332.153
11.763	145.386	65.4297	332.458
11.764	145.142	65.7349	332.855
11.765	143.707	65.2161	330.17
11.766	141.235	64.1479	332.245
11.767	139.313	62.5305	330.963
11.768	139.679	61.9507	329.041
11.769	139.557	61.8591	331.635
11.77	137.695	60.791	327.972
11.771	136.139	59.3262	328.125
11.772	136.017	58.7463	328.522
11.773	135.895	58.5632	325.165
11.774	134.033	58.3801	326.66
11.775	131.5	57.1899	324.554
11.776	130.31	55.8472	323.12
11.777	129.517	55.3894	324.463
11.778	127.869	54.5654	321.686
11.779	127.411	54.1992	323.12
11.78	127.228	54.2603	324.036
11.781	127.93	54.3823	321.411
11.782	128.082	54.3213	323.09
11.783	126.556	53.8025	322.205
11.784	127.014	53.9551	321.808
11.785	126.678	54.5959	323.73
11.786	126.251	54.4434	321.625
11.787	126.343	54.1992	324.188
11.788	126.251	53.6194	325.104
11.789	127.045	54.0466	324.036
11.79	128.021	54.8096	326.721
11.791	128.357	54.5044	325.226
11.792	129.333	54.718	325.684
11.793	129.089	55.9387	326.813
11.794	128.784	55.8472	323.486
11.795	128.479	55.7251	324.89
11.796	127.533	55.5115	324.921
11.797	127.716	55.7861	323.12
11.798	127.655	55.8777	325.989
11.799	127.625	55.603	323.853
11.8	129.242	55.4199	324.158
11.801	129.669	56.3965	325.958
11.802	129.425	56.6406	322.784
11.803	129.608	56.8237	324.768
11.804	128.876	56.7017	323.242
11.805	129.242	56.7627	321.106
11.806	128.448	57.1899	323.792
11.807	127.808	56.5491	321.381
11.808	128.296	56.5491	322.205
11.809	129.608	56.7932	324.127
11.81	129.73	56.5491	321.594
11.811	130.035	56.5796	324.585
11.812	129.791	57.0984	323.12
11.813	131.287	57.2815	321.167
11.814	131.317	57.251	324.158
11.815	129.669	56.6406	321.136
11.816	130.005	57.1289	322.784
11.817	131.683	57.8003	323.914
11.818	132.538	57.9224	321.35
11.819	131.744	58.4106	324.524
11.82	131.256	58.3191	323.578
11.821	133.392	58.8379	322.54
11.822	134.674	59.3262	325.745
11.823	133.82	59.3262	322.449
11.824	134.003	59.2957	323.792
11.825	134.46	59.5703	325.409
11.826	134.979	60.2112	322.754
11.827	134.796	61.0352	325.806
11.828	133.331	60.8826	324.28
11.829	134.399	60.9741	324.097
11.83	135.59	61.3403	327.118
11.831	135.223	61.1877	324.371
11.832	135.956	61.2183	326.385
11.833	136.2	61.9202	327.148
11.834	137.115	62.2253	325.104
11.835	137.054	62.439	327.789
11.836	136.566	62.1643	326.599
11.837	136.597	62.561	325.928
11.838	136.261	63.324	328.522
11.839	136.475	63.2629	325.684
11.84	137.177	63.1104	327.118
11.841	137.39	63.446	328.003
11.842	138.184	63.9954	325.592
11.843	138.916	64.0259	328.217
11.844	138.794	63.1409	326.569
11.845	139.893	63.0493	326.813
11.846	140.045	63.7817	328.644
11.847	138.794	63.6597	325.256
11.848	138.794	63.8123	326.447
11.849	138.275	63.385	326.263
11.85	138.519	62.9272	324.097
11.851	138.275	62.2864	326.691
11.852	137.543	61.6455	324.432
11.853	139.069	61.8896	325.073
11.854	139.526	62.0117	327.118
11.855	138.885	61.5845	324.402
11.856	138.214	61.7981	326.843
11.857	137.726	61.7676	325.653
11.858	138.306	61.7676	323.578
11.859	137.939	61.9507	327.057
11.86	137.207	60.8521	324.432
11.861	138.367	60.6384	325.104
11.862	138.977	61.4014	326.935
11.863	138.855	61.554	324.158
11.864	137.787	61.9202	326.904
11.865	137.299	61.4014	326.385
11.866	138.092	61.1877	324.341
11.867	138.458	61.2793	327.454
11.868	136.902	61.0657	324.493
11.869	137.421	61.4319	325.378
11.87	138	61.7676	326.996
11.871	137.939	61.9202	324.188
11.872	137.421	62.2559	327.271
11.873	135.986	62.0117	326.508
11.874	136.78	61.6455	325.897
11.875	136.749	62.1338	329.071
11.876	136.108	61.7065	325.867
11.877	136.536	61.7065	327.423
11.878	137.543	62.1643	328.827
11.879	138.031	62.6526	326.202
11.88	138.092	63.2324	329.529
11.881	137.604	62.9272	327.759
11.882	138.306	62.9578	326.904
11.883	137.695	63.5376	329.407
11.884	137.329	62.6831	327.332
11.885	138.153	62.5305	328.4
11.886	139.252	63.1104	328.735
11.887	140.289	63.1714	325.623
11.888	140.472	63.0798	328.064
11.889	140.137	62.6831	325.958
11.89	141.235	63.2629	325.378
11.891	140.961	63.9038	326.599
11.892	139.404	63.1409	323.639
11.893	138.916	62.6831	325.592
11.894	139.832	62.1643	325.958
11.895	140.656	62.5	324.31
11.896	141.449	63.446	327.484
11.897	140.625	62.8052	324.646
11.898	142.517	62.9272	325.348
11.899	143.646	63.2935	328.033
11.9	142.761	63.2629	324.707
11.901	141.785	63.2324	326.721
11.902	141.174	63.446	326.752
11.903	142.517	63.6597	324.707
11.904	141.815	64.1479	327.545
11.905	141.663	63.4155	325.317
11.906	143.127	63.7207	326.111
11.907	144.043	64.5142	328.552
11.908	144.409	64.5142	325.348
11.909	143.768	64.5142	327.911
11.91	143.188	64.6057	327.423
11.911	143.372	65.1245	325.287
11.912	142.7	66.0706	328.125
11.913	141.205	65.4602	325.928
11.914	141.632	65.155	326.721
11.915	142.548	65.1245	328.796
11.916	142.181	65.3076	326.66
11.917	143.158	65.6128	329.865
11.918	143.28	65.7959	329.651
11.919	144.104	65.8875	328.308
11.92	143.646	66.5283	331.116
11.921	143.311	66.0095	328.491
11.922	143.372	66.0095	329.376
11.923	143.219	66.4978	330.872
11.924	142.67	66.3147	327.881
11.925	143.005	65.918	330.292
11.926	144.226	65.918	329.773
11.927	145.477	66.864	327.698
11.928	145.599	67.3523	330.231
11.929	144.806	66.7114	326.843
11.93	145.599	66.4063	327.484
11.931	146.179	66.6199	327.972
11.932	146.118	66.6504	325.623
11.933	144.928	66.3757	328.064
11.934	143.494	65.6738	327.148
11.935	144.897	66.2231	325.897
11.936	146.088	66.7114	328.918
11.937	145.721	66.3757	325.897
11.938	146.027	65.7959	327.545
11.939	146.332	66.0095	328.491
11.94	146.667	65.9485	325.867
11.941	146.149	66.1926	328.125
11.942	146.057	65.3687	326.691
11.943	147.125	65.4297	325.684
11.944	147.339	66.1011	328.033
11.945	146.729	65.6738	324.707
11.946	146.82	65.9485	326.477
11.947	147.156	66.3147	326.477
11.948	147.888	66.925	323.883
11.949	147.339	67.2302	326.721
11.95	146.79	66.3147	325.256
11.951	148.132	65.979	324.799
11.952	148.773	66.6199	327.728
11.953	148.071	66.7725	324.829
11.954	147.217	66.4368	327.667
11.955	146.698	66.4673	327.789
11.956	147.858	66.864	325.806
11.957	147.369	67.5049	328.796
11.958	146.362	66.8335	326.447
11.959	147.064	66.2842	326.843
11.96	147.705	66.7419	329.254
11.961	147.125	66.4368	326.66
11.962	147.461	66.2537	329.132
11.963	147.461	66.04	329.254
11.964	147.705	66.5588	327.362
11.965	147.369	67.2302	329.926
11.966	146.423	66.6809	326.538
11.967	146.942	66.4368	326.019
11.968	147.278	66.7114	327.942
11.969	146.24	66.2842	324.615
11.97	145.721	65.7959	327.118
11.971	145.447	65.3687	327.026
11.972	145.63	64.3616	324.646
11.973	143.463	63.5986	327.332
11.974	141.693	62.5	324.219
11.975	141.663	62.6221	323.395
11.976	141.418	62.439	323.242
11.977	139.404	61.615	318.695
11.978	137.146	60.791	319.855
11.979	135.864	59.7229	319.641
11.98	136.719	58.96	317.688
11.981	136.353	58.8074	320.984
11.982	134.705	58.5327	318.726
11.983	135.132	58.0139	319.763
11.984	136.322	58.0139	321.136
11.985	135.712	58.1055	318.634
11.986	134.308	58.3191	321.014
11.987	133.575	57.7698	320.251
11.988	134.43	57.8003	319.031
11.989	134.247	58.1665	321.442
11.99	132.813	57.4951	319.092
11.991	132.935	57.2815	320.221
11.992	133.881	57.5562	321.32
11.993	134.644	58.0139	319.519
11.994	133.759	58.136	322.113
11.995	132.629	57.1594	321.228
11.996	133.514	56.9153	321.228
11.997	132.935	58.197	322.937
11.998	131.378	57.9834	320.129
11.999	130.493	57.4646	321.35
12	130.737	56.8848	322.937
12.001	130.554	57.312	320.557
12.002	130.92	57.8918	323.364
12.003	131.012	57.5867	321.381
12.004	131.378	56.8237	320.648
12.005	131.561	57.2815	323.151
12.006	130.432	56.8848	320.374
12.007	130.249	56.7322	321.716
12.008	129.944	57.373	322.296
12.009	129.15	57.3425	320.587
12.01	128.601	57.2815	322.479
12.011	128.021	57.2815	320.77
12.012	129.852	56.9763	319.611
12.013	130.463	57.0068	321.381
12.014	130.737	56.4575	318.512
12.015	131.226	56.3049	319.763
12.016	131.561	56.366	319.458
12.017	131.683	56.5796	316.956
12.018	130.402	57.2205	318.756
12.019	129.059	56.6406	316.528
12.02	129.974	56.2744	316.528
12.021	130.768	56.5491	318.054
12.022	130.066	56.0913	315.308
12.023	130.615	56.1829	317.993
12.024	131.531	55.6641	318.42
12.025	133.423	56.5186	317.047
12.026	133.362	57.4341	319.397
12.027	131.927	57.4646	317.139
12.028	132.416	57.373	318.054
12.029	132.996	57.6172	320.587
12.03	132.446	58.0139	317.352
12.031	132.08	58.2886	320.221
12.032	132.172	58.3496	319.855
12.033	134.369	58.7158	318.573
12.034	135.345	59.5398	322.632
12.035	134.644	59.1736	319.885
12.036	135.132	59.6008	321.045
12.037	136.017	60.1501	323.151
12.038	135.925	60.4858	320.19
12.039	134.521	60.73	322.968
12.04	133.82	61.2183	321.594
12.041	135.162	61.4014	320.068
12.042	135.864	61.9202	323.303
12.043	135.223	61.2183	321.442
12.044	136.505	61.1267	323.608
12.045	137.39	61.5845	325.043
12.046	137.848	61.7371	322.754
12.047	137.451	62.3779	325.684
12.048	136.81	61.8286	324.768
12.049	137.573	61.8591	323.425
12.05	137.756	62.6831	325.775
12.051	136.841	62.5	322.205
12.052	137.604	62.6831	323.364
12.053	138.123	62.439	324.158
12.054	138.611	62.5305	322.296
12.055	139.038	62.6831	324.615
12.056	138.947	62.6221	323.242
12.057	140.472	62.6831	321.747
12.058	140.381	62.8967	323.822
12.059	138.611	62.1948	320.709
12.06	138.367	62.2864	321.991
12.061	138.947	63.2324	321.96
12.062	139.465	63.1714	320.221
12.063	138.55	62.8052	323.242
12.064	137.756	61.4624	321.96
12.065	139.374	61.4319	322.296
12.066	140.9	62.7747	324.768
12.067	140.045	63.0188	321.655
12.068	139.374	62.9578	323.883
12.069	139.801	62.1643	324.402
12.07	140.656	62.0422	322.113
12.071	139.13	63.4155	325.195
12.072	137.634	63.2324	322.632
12.073	138.824	63.5071	322.479
12.074	140.137	64.0259	324.707
12.075	140.015	63.6902	321.32
12.076	139.771	63.4766	324.158
12.077	139.343	63.7512	324.463
12.078	141.083	64.3005	322.937
12.079	140.717	64.6667	326.172
12.08	138.397	64.3616	323.669
12.081	138.458	64.6667	324.28
12.082	138.916	65.5518	325.989
12.083	138.824	65.5212	323.547
12.084	138.123	65.6738	326.294
12.085	138.855	64.8804	326.569
12.086	140.594	64.7583	325.195
12.087	140.961	66.1011	328.674
12.088	140.137	65.7654	326.538
12.089	139.923	65.6738	326.691
12.09	140.259	65.918	328.857
12.091	139.496	65.7959	325.439
12.092	139.648	66.3452	327.301
12.093	139.069	66.4368	326.874
12.094	140.869	66.8335	324.615
12.095	140.839	67.0166	327.026
12.096	140.839	66.1621	325.256
12.097	142.578	66.1926	326.294
12.098	143.585	66.5588	328.033
12.099	142.944	66.7725	325.867
12.1	141.602	67.1082	327.484
12.101	142.029	66.8945	326.202
12.102	143.951	67.2302	324.89
12.103	144.043	68.4509	327.545
12.104	142.212	68.1458	324.615
12.105	142.67	67.2607	326.141
12.106	144.135	66.6809	327.911
12.107	144.775	66.5283	326.447
12.108	143.799	67.3218	329.773
12.109	143.188	67.5964	328.4
12.11	145.111	68.3289	327.148
12.111	145.905	69.0308	328.979
12.112	144.897	68.1763	325.531
12.113	144.958	67.749	327.454
12.114	145.599	68.2373	328.186
12.115	146.057	68.8171	325.806
12.116	145.05	69.458	329.315
12.117	144.409	68.8782	328.094
12.118	146.21	69.5496	327.942
12.119	147.461	70.5872	330.505
12.12	146.271	70.2515	327.209
12.121	146.057	69.7021	329.773
12.122	146.057	69.4885	330.139
12.123	147.308	70.0989	328.156
12.124	147.186	71.2585	331.085
12.125	146.301	71.6248	329.193
12.126	147.308	71.8079	329.193
12.127	147.125	71.5942	331.299
12.128	145.996	70.9839	329.376
12.129	145.477	70.9229	331.451
12.13	146.057	70.9839	332.153
12.131	146.881	71.6858	329.895
12.132	147.308	72.2351	332.397
12.133	147.43	71.8689	330.597
12.134	148.407	72.1436	330.017
12.135	148.438	72.998	332.367
12.136	147.522	72.4182	329.132
12.137	147.552	72.2351	331.482
12.138	147.491	72.3877	331.909
12.139	148.193	72.7234	329.712
12.14	147.522	73.2117	332.672
12.141	147.583	72.9675	330.811
12.142	149.719	72.9675	331.177
12.143	150.909	72.876	332.52
12.144	150.482	73.1201	329.315
12.145	149.78	73.3337	331.94
12.146	149.109	73.3948	330.811
12.147	149.933	73.6389	329.315
12.148	149.323	73.9441	331.482
12.149	147.736	72.7234	328.949
12.15	148.163	72.3877	330.841
12.151	149.933	72.7234	332.428
12.152	150.024	73.3337	329.834
12.153	149.902	73.5779	332.672
12.154	149.597	73.3032	331.116
12.155	151.55	73.4558	330.139
12.156	151.825	74.5544	333.099
12.157	149.902	73.8831	329.956
12.158	149.414	73.5168	331.787
12.159	149.414	73.3032	333.496
12.16	149.658	73.5779	330.994
12.161	149.017	73.8831	334.229
12.162	148.987	73.8831	333.13
12.163	151.031	74.1577	332.062
12.164	151.398	74.5239	334.564
12.165	149.414	73.8831	331.94
12.166	148.773	73.7	332.855
12.167	148.56	73.4253	333.527
12.168	147.827	73.4863	331.36
12.169	146.179	73.3643	333.984
12.17	145.142	72.3572	333.008
12.171	145.935	72.5098	332.245
12.172	146.149	73.3337	334.137
12.173	145.325	72.876	331.848
12.174	145.66	72.5403	333.008
12.175	146.118	72.0215	333.862
12.176	145.63	71.7163	331.604
12.177	144.47	72.4792	334.259
12.178	143.799	71.7468	333.588
12.179	144.257	71.228	332.581
12.18	143.921	71.5637	335.205
12.181	143.127	71.6248	332.947
12.182	144.073	71.6858	333.801
12.183	144.196	71.3501	334.442
12.184	144.012	71.4722	331.97
12.185	143.402	71.6553	333.557
12.186	143.097	70.7397	331.177
12.187	144.073	70.7703	331.024
12.188	143.585	71.1975	332.794
12.189	141.174	70.5261	329.987
12.19	139.709	69.7632	332.336
12.191	139.496	69.1833	331.94
12.192	140.472	69.2749	330.597
12.193	140.106	70.0073	333.069
12.194	139.313	69.519	330.719
12.195	139.893	68.8477	330.872
12.196	139.618	68.9697	332.214
12.197	138.824	68.2373	329.163
12.198	137.848	67.8101	331.635
12.199	137.268	67.2913	331.268
12.2	136.993	66.9556	329.834
12.201	135.071	67.5049	332.001
12.202	133.423	66.5894	329.376
12.203	133.82	66.1316	329.041
12.204	134.43	65.3992	330.17
12.205	132.782	65.0635	326.172
12.206	131.714	64.6973	328.094
12.207	130.585	64.0259	326.935
12.208	131.195	63.2324	325.714
12.209	129.547	63.1714	328.003
12.21	126.495	62.439	325.928
12.211	124.725	61.3098	325.867
12.212	124.298	60.1501	327.362
12.213	122.803	59.1431	324.89
12.214	121.918	58.8989	326.172
12.215	121.399	58.3191	324.982
12.216	121.765	57.4951	322.754
12.217	120.27	56.7627	323.822
12.218	117.218	55.0537	320.953
12.219	115.387	53.7415	321.411
12.22	113.922	53.2532	321.716
12.221	111.511	52.7954	318.604
12.222	109.406	51.6968	318.298
12.223	108.246	50.5981	316.62
12.224	108.368	49.8657	314.148
12.225	108.521	50.2319	315.918
12.226	107.513	49.7742	314.026
12.227	108.124	49.1638	315.338
12.228	108.826	48.5229	316.284
12.229	108.643	49.2859	315.46
12.23	107.33	49.9268	318.115
12.231	106.384	50.0183	317.749
12.232	107.269	50.0488	318.604
12.233	107.849	50.1404	321.259
12.234	107.666	49.8657	319
12.235	108.765	50.293	320.953
12.236	110.809	50.6287	321.167
12.237	111.572	51.0254	319.153
12.238	111.481	51.6052	321.32
12.239	111.115	51.0864	318.634
12.24	112.061	51.1169	318.359
12.241	111.786	52.0325	320.007
12.242	110.382	52.002	317.139
12.243	109.68	51.8494	319.031
12.244	110.229	51.5747	318.848
12.245	111.816	51.9714	316.833
12.246	112.091	52.5513	319
12.247	112	52.2461	316.437
12.248	113.861	52.2461	316.498
12.249	114.594	52.124	317.352
12.25	112.762	52.1545	314.728
12.251	111.786	52.4902	315.979
12.252	111.298	52.5513	315.521
12.253	111.908	52.6428	313.477
12.254	111.633	52.9785	316.162
12.255	111.389	52.063	313.843
12.256	113.77	52.002	314.331
12.257	114.471	52.3987	316.376
12.258	114.807	52.7649	313.568
12.259	114.99	52.948	315.46
12.26	115.509	52.3682	315.094
12.261	115.692	53.2532	313.354
12.262	114.929	54.3823	315.765
12.263	114.41	54.2297	312.561
12.264	115.601	54.4739	313.171
12.265	116.974	54.5044	315.765
12.266	117.218	53.9551	313.751
12.267	117.767	54.8401	317.23
12.268	118.713	55.542	317.139
12.269	120.575	56.3049	315.979
12.27	120.911	56.1218	319.275
12.271	119.171	56.5186	316.803
12.272	118.927	57.4341	317.841
12.273	119.934	58.136	317.841
12.274	119.965	58.0139	315.948
12.275	119.476	58.1665	318.604
12.276	119.904	57.1289	318.237
12.277	122.223	57.0984	318.634
12.278	123.688	58.5327	321.991
12.279	122.467	59.4482	319.092
12.28	122.833	59.5703	320.801
12.281	123.474	59.5093	321.35
12.282	123.993	59.7229	318.695
12.283	123.169	60.2417	321.228
12.284	123.23	59.8145	319.336
12.285	125.305	60.0586	319.153
12.286	126.251	60.6995	322.113
12.287	125.549	60.4858	319.427
12.288	126.221	60.4553	321.655
12.289	127.228	60.9436	321.716
12.29	128.357	61.1572	319.061
12.291	128.021	61.5845	321.503
12.292	127.777	60.6079	319.397
12.293	128.906	60.8215	318.909
12.294	129.944	61.4929	321.045
12.295	128.632	62.0117	317.963
12.296	128.662	61.9202	319.977
12.297	129.028	61.5845	320.099
12.298	130.493	61.2183	318.634
12.299	130.89	61.5234	321.625
12.3	131.165	61.4624	319.946
12.301	132.874	61.7676	319.794
12.302	132.904	61.9507	321.564
12.303	131.653	61.554	319.519
12.304	132.416	61.676	321.747
12.305	132.66	62.439	322.296
12.306	132.66	63.0188	320.16
12.307	132.019	63.324	322.968
12.308	131.744	62.7747	321.045
12.309	134.247	62.9578	321.442
12.31	135.773	63.7512	323.486
12.311	134.583	63.6902	320.648
12.312	134.064	63.0798	323.7
12.313	134.064	63.0798	323.273
12.314	134.949	63.7512	321.899
12.315	134.583	65.094	324.432
12.316	132.141	65.3076	321.167
12.317	132.874	65.3687	321.808
12.318	134.003	65.5518	323.853
12.319	134.338	65.2161	321.167
12.32	134.003	65.2466	324.28
12.321	134.033	64.5447	324.402
12.322	135.651	65.155	324.127
12.323	135.681	66.4063	327.942
12.324	134.277	66.4368	324.982
12.325	134.735	66.4063	326.172
12.326	135.132	67.1082	327.057
12.327	135.559	67.3523	323.853
12.328	135.01	67.3828	326.691
12.329	135.681	67.0471	325.043
12.33	138	67.1692	324.158
12.331	139.13	67.9932	327.393
12.332	138.519	67.9321	324.982
12.333	138.794	67.9016	326.355
12.334	139.526	67.749	326.569
12.335	139.771	68.0542	323.792
12.336	139.221	69.1223	325.623
12.337	139.099	69.0613	322.937
12.338	140.9	69.1223	321.808
12.339	141.907	68.9392	323.944
12.34	141.724	68.573	321.991
12.341	142.09	68.4509	324.31
12.342	143.219	68.4509	325.928
12.343	143.005	68.6646	323.914
12.344	143.28	69.0308	326.324
12.345	143.402	68.9392	324.768
12.346	144.897	69.519	323.853
12.347	145.447	70.8008	325.989
12.348	145.355	70.6177	322.662
12.349	144.897	69.8853	324.432
12.35	145.111	69.6106	325.989
12.351	146.362	70.1599	324.432
12.352	146.149	70.8923	327.728
12.353	145.447	71.3196	326.538
12.354	147.034	71.5637	326.294
12.355	147.522	71.7468	328.125
12.356	146.851	72.0215	324.921
12.357	146.545	71.9299	326.752
12.358	146.057	72.2656	326.813
12.359	146.362	72.8455	325.714
12.36	145.447	73.1506	328.796
12.361	144.409	72.2961	328.003
12.362	146.088	72.2656	329.529
12.363	147.339	72.7844	332.184
12.364	146.271	73.5168	329.895
12.365	146.179	73.5168	332.306
12.366	145.935	73.3032	330.933
12.367	148.132	73.4558	330.078
12.368	148.285	74.4629	332.214
12.369	146.881	74.2188	330.2
12.37	147.278	74.2188	330.536
12.371	147.858	74.2188	332.397
12.372	147.827	74.4934	329.529
12.373	148.193	74.8596	332.275
12.374	148.346	74.5544	330.841
12.375	150.391	74.3713	329.681
12.376	150.635	75.0122	332.245
12.377	150.33	75.3479	329.376
12.378	151.123	75.3479	329.956
12.379	151.276	75.7446	330.994
12.38	150.757	75.47	328.857
12.381	150.055	75.2258	331.421
12.382	150.024	74.7375	330.811
12.383	152.191	74.9817	330.292
12.384	154.175	75.8057	333.008
12.385	153.595	75.8667	330.017
12.386	154.449	75.47	331.329
12.387	154.724	75.47	332.275
12.388	154.48	75.8667	329.834
12.389	153.87	76.2939	332.428
12.39	153.687	76.1414	331.879
12.391	154.51	76.416	330.597
12.392	154.541	77.0569	332.977
12.393	153.961	76.7517	330.078
12.394	155.396	76.8738	331.696
12.395	156.525	76.9348	332.947
12.396	157.043	77.1484	331.177
12.397	156.158	77.0874	334.29
12.398	155.457	76.7822	332.977
12.399	157.135	77.6062	332.703
12.4	156.799	78.3386	334.747
12.401	154.297	78.2166	332.153
12.402	153.625	77.7893	334.076
12.403	154.022	77.2705	334.747
12.404	155.212	77.9114	332.581
12.405	155.457	77.8809	336.487
12.406	154.907	77.1484	334.686
12.407	156.616	77.7893	335.266
12.408	157.227	78.7354	337.28
12.409	155.975	78.4912	334.076
12.41	154.846	78.1555	336.243
12.411	154.266	78.3997	336.304
12.412	154.327	78.4912	333.954
12.413	153.809	78.8574	336.792
12.414	153.412	78.4302	334.381
12.415	155.518	78.4607	334.93
12.416	156.555	78.9795	337.372
12.417	156.403	78.4607	334.503
12.418	155.243	78.0945	337.158
12.419	154.633	77.6672	336.456
12.42	154.816	78.125	334.595
12.421	153.625	78.7659	336.639
12.422	151.642	78.0334	333.588
12.423	151.611	77.6672	333.618
12.424	151.855	77.3926	335.815
12.425	151.367	76.3245	332.672
12.426	151.154	76.1414	335.938
12.427	151.245	75.6531	336.182
12.428	151.672	75.7446	333.923
12.429	150.177	76.416	336.395
12.43	148.529	75.9888	333.771
12.431	148.346	75.2869	333.405
12.432	148.163	75.47	335.724
12.433	148.529	75.2869	333.557
12.434	148.224	75.0427	335.51
12.435	148.163	74.5544	336.395
12.436	149.628	74.7681	335.388
12.437	149.658	75.2563	338.745
12.438	148.834	75.5615	337.097
12.439	148.926	75.7446	337.646
12.44	148.895	75.531	338.867
12.441	147.98	75.1953	335.724
12.442	147.522	75.0122	338.409
12.443	147.888	74.6155	336.975
12.444	149.78	74.707	336.456
12.445	149.963	75.2258	339.935
12.446	147.797	74.7375	337.524
12.447	147.308	74.6155	339.874
12.448	147.339	74.4934	340.79
12.449	147.552	75.0732	338.043
12.45	146.515	75.1648	340.973
12.451	145.721	73.8831	338.867
12.452	147.949	73.761	338.928
12.453	149.658	74.7375	341.339
12.454	149.384	75.0732	338.44
12.455	148.651	75.0122	340.485
12.456	147.614	74.707	340.668
12.457	147.278	74.6155	338.531
12.458	146.729	74.4934	341.339
12.459	145.874	73.7915	339.447
12.46	147.064	74.0662	338.44
12.461	148.376	74.5239	340.149
12.462	148.224	74.1577	336.7
12.463	148.071	74.0051	338.379
12.464	147.797	73.9136	338.074
12.465	147.98	73.7915	335.999
12.466	146.301	74.1272	338.806
12.467	144.897	73.1201	336.212
12.468	145.813	73.3337	336.029
12.469	146.027	73.2117	336.914
12.47	145.538	72.7844	333.771
12.471	145.447	72.2656	335.999
12.472	146.179	71.991	336.151
12.473	147.095	72.5403	333.923
12.474	146.729	72.8455	336.945
12.475	144.867	71.9604	334.991
12.476	144.592	71.8994	335.022
12.477	143.951	72.2046	336.639
12.478	142.883	71.3196	333.313
12.479	142.059	70.7092	334.717
12.48	142.151	69.8853	334.381
12.481	143.097	69.9463	332.031
12.482	142.792	70.1599	333.984
12.483	140.442	69.5496	330.78
12.484	139.648	69.1528	330.353
12.485	138.428	68.6035	331.177
12.486	136.353	67.5964	328.186
12.487	134.125	67.1082	329.987
12.488	132.904	65.8875	328.949
12.489	133.789	64.9719	327.148
12.49	133.85	65.1855	330.078
12.491	132.599	64.8499	328.156
12.492	132.446	64.5752	328.613
12.493	131.836	63.7207	329.559
12.494	130.188	62.439	326.904
12.495	128.021	61.4319	329.041
12.496	125.732	60.6995	327.576
12.497	125.641	60.4553	325.592
12.498	125.122	60.1807	326.416
12.499	123.23	58.8074	323.029
12.5	122.65	57.7393	322.723
12.501	122.62	57.1899	322.418
12.502	121.033	56.2134	319.031
12.503	118.561	55.1758	319.214
12.504	115.997	53.009	316.833
12.505	114.197	51.6968	314.514
12.506	112.701	51.1475	314.88
12.507	110.596	50.5981	311.432
12.508	109.222	49.8962	310.944
12.509	109.344	49.1028	311.707
12.51	109.192	48.3398	309.875
12.511	108.948	48.4924	311.035
12.512	107.91	47.4548	310.547
12.513	108.307	46.6614	310.974
12.514	108.124	46.6614	313.141
12.515	106.812	46.9666	311.646
12.516	107.391	46.6919	311.951
12.517	107.117	46.7834	311.951
12.518	106.384	47.2412	309.326
12.519	105.408	47.3328	310.791
12.52	105.194	46.7224	309.265
12.521	106.659	47.5464	307.922
12.522	107.513	48.1873	309.113
12.523	106.995	47.4548	306.549
12.524	106.995	47.0886	308.624
12.525	107.025	46.936	308.563
12.526	107.056	47.0581	306.854
12.527	105.286	47.5159	308.716
12.528	103.302	47.6685	306.519
12.529	103.882	47.8516	306.427
12.53	104.37	47.3022	307.587
12.531	102.386	46.9971	304.565
12.532	102.295	47.2717	307.404
12.533	102.57	47.1497	307.404
12.534	104.614	46.8445	306.488
12.535	104.34	46.9055	309.265
12.536	103.027	46.7529	306.824
12.537	103.79	47.3938	306.824
12.538	103.912	48.3398	307.8
12.539	102.692	48.0652	303.955
12.54	101.776	47.6685	306.091
12.541	101.074	47.3328	305.054
12.542	102.814	48.0042	303.162
12.543	104.431	48.645	306.122
12.544	104.126	48.2788	303.528
12.545	105.225	48.4314	304.382
12.546	106.476	48.7976	305.237
12.547	106.812	48.3704	302.521
12.548	105.713	48.3704	304.688
12.549	104.523	48.4009	304.016
12.55	105.408	49.1028	302.643
12.551	106.201	49.6826	305.359
12.552	105.225	49.1028	302.887
12.553	106.415	49.0112	304.626
12.554	108.063	49.3164	306.122
12.555	109.253	49.5911	303.65
12.556	108.673	49.8657	306.061
12.557	108.032	49.2859	304.871
12.558	109.161	49.469	303.467
12.559	109.07	50.354	305.511
12.56	107.544	50.5371	302.307
12.561	107.025	50.5676	303.101
12.562	107.422	50.6287	304.047
12.563	107.941	50.6897	301.941
12.564	108.368	50.7813	304.718
12.565	108.154	50.1099	303.558
12.566	109.589	50.5981	303.04
12.567	109.467	50.9033	305.511
12.568	107.788	50.5676	302.917
12.569	106.75	50.3845	304.504
12.57	105.133	50.2625	304.291
12.571	104.34	50.6592	302.338
12.572	102.905	50.4456	304.474
12.573	101.837	49.1333	302.917
12.574	103.394	49.0723	302.673
12.575	104.919	49.7131	305.115
12.576	103.76	49.5911	302.521
12.577	102.631	49.0112	304.749
12.578	102.539	48.8586	305.145
12.579	103.516	49.1638	303.101
12.58	102.295	50.0183	305.786
12.581	100.525	49.8962	303.497
12.582	101.41	49.9878	303.619
12.583	102.264	50.3845	305.45
12.584	102.692	50.0488	302.399
12.585	103.302	49.8352	305.206
12.586	103.577	49.7437	305.115
12.587	105.53	49.9268	303.772
12.588	105.469	50.354	306.396
12.589	103.943	50.415	304.199
12.59	104.126	50.6897	304.504
12.591	104.218	51.3	305.573
12.592	103.333	51.3306	302.765
12.593	102.509	50.9644	305.023
12.594	102.753	49.9573	304.749
12.595	104.37	50.0183	303.223
12.596	105.865	50.9033	306.396
12.597	106.079	50.8423	304.077
12.598	106.567	51.0559	304.077
12.599	106.506	51.8188	305.878
12.6	105.316	51.6663	302.338
12.601	104.309	51.6357	304.291
12.602	102.966	51.7578	303.986
12.603	104.034	52.1545	302.063
12.604	104.98	52.4597	305.298
12.605	105.042	52.2156	303.558
12.606	107.269	52.1851	304.81
12.607	108.063	53.2532	307.648
12.608	108.124	53.6804	304.291
12.609	107.269	53.6499	306.915
12.61	105.408	53.5278	305.878
12.611	106.628	53.833	304.016
12.612	106.964	54.7485	306.305
12.613	106.11	54.6875	303.009
12.614	106.171	54.4434	304.871
12.615	106.72	53.9551	306.58
12.616	107.269	54.0466	304.688
12.617	107.208	54.5654	308.807
12.618	107.208	54.718	307.556
12.619	108.582	55.2673	306.488
12.62	109.222	56.0608	308.807
12.621	108.215	55.542	305.359
12.622	108.154	55.9998	306.274
12.623	108.978	56.1218	307.22
12.624	109.924	56.0913	304.657
12.625	109.772	55.9998	308.38
12.626	109.344	55.542	307.678
12.627	111.267	56.2744	307.22
12.628	112.244	57.6172	309.692
12.629	111.542	57.8308	305.756
12.63	111.206	57.7698	307.495
12.631	111.633	57.1594	307.8
12.632	112.457	57.4646	305.328
12.633	113.068	58.075	308.411
12.634	111.877	58.0444	306.915
12.635	112.823	58.0444	307.19
12.636	113.8	58.5632	309.967
12.637	113.617	58.5938	307.251
12.638	113.464	58.6548	309.235
12.639	113.159	58.7463	309.326
12.64	114.349	58.8989	307.404
12.641	114.838	59.2041	310.089
12.642	114.441	58.5632	307.983
12.643	115.54	59.2346	308.014
12.644	116.394	60.4553	310.883
12.645	115.997	60.5774	308.044
12.646	115.631	60.3638	310.181
12.647	114.96	60.4248	310.913
12.648	116.272	60.3333	308.807
12.649	117.401	61.3708	311.829
12.65	117.065	61.3098	309.509
12.651	118.378	61.4624	309.937
12.652	119.446	61.676	311.615
12.653	119.324	61.7981	308.929
12.654	118.317	62.5	311.859
12.655	117.279	62.9883	311.584
12.656	117.798	62.8052	310.608
12.657	118.225	62.8967	313.354
12.658	117.859	62.561	311.31
12.659	119.049	62.1643	312.744
12.66	120.514	63.0798	314.819
12.661	121.49	63.5681	312.317
12.662	121.46	63.9954	315.643
12.663	120.819	63.6902	314.514
12.664	121.796	64.1174	313.324
12.665	121.674	64.9414	316.65
12.666	120.575	65.033	313.141
12.667	120.789	64.9109	314.85
12.668	121.765	65.2771	316.04
12.669	123.383	65.4602	313.568
12.67	123.81	66.04	316.589
12.671	123.962	65.7654	315.338
12.672	125.519	66.3147	314.636
12.673	126.16	67.0166	317.444
12.674	125.214	67.1387	314.148
12.675	125	67.2913	315.43
12.676	124.786	67.749	316.65
12.677	124.847	67.9626	313.934
12.678	125.702	67.5049	317.596
12.679	125.488	66.8945	317.2
12.68	127.716	67.7795	316.62
12.681	129.059	69.1528	319.275
12.682	129.73	68.9087	316.467
12.683	129.608	68.8782	317.932
12.684	129.333	68.634	318.848
12.685	128.845	68.9697	316.528
12.686	128.693	69.9158	319.214
12.687	128.387	69.519	317.932
12.688	129.852	69.519	317.413
12.689	130.859	70.282	320.313
12.69	131.134	70.7397	317.627
12.691	132.416	71.106	319
12.692	133.087	71.5637	319.397
12.693	133.911	71.106	317.566
12.694	133.026	70.9534	320.496
12.695	131.683	71.167	318.665
12.696	132.904	72.1741	318.085
12.697	133.392	72.9065	320.587
12.698	132.233	72.6318	317.78
12.699	131.866	72.2656	320.831
12.7	132.233	72.0215	320.465
12.701	134.735	72.2351	319.733
12.702	135.223	73.1201	323.12
12.703	134.46	72.8455	321.289
12.704	135.01	73.1506	322.174
12.705	136.2	73.7	323.669
12.706	135.223	74.0051	320.465
12.707	134.583	74.1882	323.364
12.708	133.636	73.8525	323.212
12.709	135.406	74.3408	321.655
12.71	136.841	75.2258	324.738
12.711	136.414	74.7986	321.838
12.712	137.543	75.1343	323.395
12.713	138.55	75.592	325.806
12.714	139.099	75.8362	322.693
12.715	138.672	76.1108	325.317
12.716	137.573	75.7141	324.554
12.717	138.824	75.8362	323.425
12.718	139.526	76.5381	326.324
12.719	139.13	76.7517	323.7
12.72	139.893	77.0264	324.646
12.721	140.259	77.1484	326.385
12.722	140.808	76.5381	324.249
12.723	141.022	76.9958	327.728
12.724	140.808	76.9958	326.63
12.725	141.785	76.9043	324.524
12.726	142.12	77.8198	328.094
12.727	141.754	77.4841	325.195
12.728	142.151	77.6978	326.172
12.729	142.853	78.064	327.148
12.73	142.853	78.3997	324.463
12.731	142.731	78.4302	327.789
12.732	142.303	77.8809	327.118
12.733	143.799	78.1555	326.63
12.734	144.684	79.3762	329.773
12.735	144.684	79.4678	326.111
12.736	144.806	79.4373	328.156
12.737	145.142	79.4983	328.43
12.738	145.752	79.8035	326.355
12.739	145.508	80.2612	328.979
12.74	143.86	80.0781	327.057
12.741	144.714	79.6204	327.515
12.742	145.172	79.895	330.627
12.743	145.416	80.0781	327.393
12.744	145.416	80.2917	329.834
12.745	145.447	80.2002	329.712
12.746	146.759	80.658	328.094
12.747	146.79	80.6885	331.268
12.748	145.905	79.9561	329.193
12.749	146.576	79.9561	329.865
12.75	147.064	81.3599	332.031
12.751	146.484	81.4209	328.308
12.752	146.21	81.1768	330.597
12.753	146.149	80.719	330.231
12.754	147.949	80.9326	328.064
12.755	148.499	81.4819	331.512
12.756	148.254	80.9326	328.735
12.757	148.804	80.78	329.346
12.758	149.078	81.543	331.085
12.759	148.315	81.0852	328.003
12.76	147.247	81.4209	330.078
12.761	146.149	80.8716	329.315
12.762	146.515	81.0242	327.393
12.763	147.186	80.9021	329.834
12.764	146.057	80.3223	327.301
12.765	146.79	79.5898	327.454
12.766	145.569	78.8879	328.461
12.767	143.585	76.9958	324.707
12.768	140.045	74.8596	325.867
12.769	135.254	71.6248	322.479
12.77	128.51	66.7419	315.002
12.771	115.112	57.8918	305.359
12.772	100.403	44.7998	289.886
12.773	89.386	37.2314	284.332
12.774	88.9282	40.3442	282.043
12.775	90.4236	45.4407	275.085
12.776	91.2781	44.1284	270.447
12.777	87.6465	40.2832	267.212
12.778	84.137	40.6494	274.078
12.779	85.3577	43.0603	288.849
12.78	87.9822	42.3279	299.774
12.781	92.6208	39.5203	312.5
12.782	96.283	37.384	320.679
12.783	100.708	38.3606	321.045
12.784	104.187	41.9922	323.364
12.785	105.377	46.7224	320.19
12.786	106.659	49.9878	313.507
12.787	105.255	51.3916	308.563
12.788	103.76	50.293	299.377
12.789	103.149	50.293	297.882
12.79	104.492	50.7202	301.758
12.791	106.293	49.2554	305.084
12.792	108.307	46.6309	313.812
12.793	109.131	44.7083	317.627
12.794	110.535	44.1589	318.878
12.795	111.237	45.8069	320.221
12.796	110.046	47.8821	314.117
12.797	110.504	49.0417	309.692
12.798	109.833	49.0112	303.65
12.799	109.497	48.1262	295.532
12.8	108.673	46.9666	295.471
12.801	106.689	45.6543	294.617
12.802	107.086	44.7388	297.668
12.803	107.269	43.8843	303.65
12.804	105.469	42.8162	303.375
12.805	103.943	42.0837	305.206
12.806	103.607	42.0532	302.734
12.807	104.553	43.3044	296.051
12.808	104.553	45.0134	293.61
12.809	101.99	45.4407	287.445
12.81	100.525	45.6848	285.095
12.811	99.762	45.166	287.567
12.812	98.4802	43.5486	285.583
12.813	97.5037	41.9617	289.551
12.814	98.114	41.1682	293.671
12.815	99.9146	41.5955	293.152
12.816	101.196	42.6331	297.852
12.817	100.677	43.1824	296.417
12.818	101.593	43.7012	296.326
12.819	101.593	45.1965	297.668
12.82	100.952	46.4172	294.128
12.821	100.22	47.2717	296.6
12.822	98.9685	46.5698	296.57
12.823	100.25	46.5088	296.204
12.824	101.685	47.2412	300.14
12.825	101.898	47.3328	299.011
12.826	103.424	47.4854	300.873
12.827	104.797	48.584	302.979
12.828	104.98	49.9268	299.683
12.829	105.164	51.178	302.155
12.83	105.072	51.0559	300.812
12.831	107.3	51.5747	299.133
12.832	109.436	52.124	303.741
12.833	110.413	51.5747	302.246
12.834	111.725	51.6357	304.626
12.835	113.22	52.3376	307.343
12.836	113.861	52.6733	304.199
12.837	114.105	52.8259	306.976
12.838	113.77	52.5818	305.206
12.839	115.723	52.4597	303.284
12.84	117.981	53.009	305.786
12.841	119.049	53.1311	302.063
12.842	119.507	53.1921	302.643
12.843	120.117	53.6499	304.199
12.844	120.605	53.5583	301.361
12.845	120.117	53.7109	304.321
12.846	118.591	53.6499	302.948
12.847	119.415	53.3142	302.032
12.848	120.422	53.2227	303.772
12.849	121.155	53.1616	301.147
12.85	121.429	53.5583	302.368
12.851	121.46	53.6194	303.314
12.852	121.185	53.6499	301.239
12.853	120.758	53.6804	304.596
12.854	119.354	53.2837	303.04
12.855	119.263	53.6804	302.46
12.856	119.141	54.4739	304.84
12.857	117.737	54.5654	301.544
12.858	116.821	54.0466	303.345
12.859	116.547	54.4128	304.108
12.86	117.554	54.1687	301.758
12.861	117.493	53.8025	304.688
12.862	116.058	54.0771	302.643
12.863	116.638	55.2673	302.063
12.864	116.638	55.5115	303.101
12.865	115.204	56.1218	299.53
12.866	114.899	56.1218	302.094
12.867	114.502	56.1829	302.246
12.868	115.662	56.1829	301.178
12.869	116.15	56.4575	305.115
12.87	115.051	56.2134	303.864
[truncated: 391,600 more chars]
