# Supplementary material for: Model of Ploughing Cortical Bone with Single-Point Diamond Tool
Source: Materials (Basel). 2021 Oct 29;14(21):6530. doi: 10.3390/ma14216530 (PMC8585360; doi:10.3390/ma14216530)
Supplement: Supplementary file 1 [file materials-14-06530-s001.zip › 06-3.txt]

DynoWare	Version 2.6.5.16
Path:	C:\Users\CJ\Desktop\����0909\
Filename:	06б3.dwd
Config ID:	06б3.cfg
Setup ID:	0
Manipulated:	0
Filename 1:	
Filename 2:	
Date:	2020��9��9��
Time:	15:32:51
Sampling rate [Hz]:	1000
Measuring time [s]:	30
Delay time [s]:	0
Cycle time [s]:	0
Cycles:	1
Samples per channel:	30001
Cycle interval:	0
Cycle No:	1
Time	Ch1	Ch2	Ch3
s	N	N	N
0	0.915527	-1.25122	-0.915527
0.001	0.671387	-0.88501	-0.762939
0.002	0.213623	-0.671387	-0.762939
0.003	-0.0305176	-0.671387	-0.823975
0.004	0.396729	-0.823975	-0.762939
0.005	0.183105	-0.671387	-0.701904
0.006	0.427246	-0.610352	-0.915527
0.007	0.549316	-0.732422	-0.946045
0.008	0.579834	-0.671387	-0.701904
0.009	0.549316	-0.88501	-0.976563
0.01	0.244141	-0.671387	-0.915527
0.011	0.640869	-0.762939	-0.183105
0.012	0.366211	-1.0376	-0.732422
0.013	0.335693	-0.88501	-0.396729
0.014	0.579834	-1.2207	-0.579834
0.015	0.762939	-0.793457	-0.946045
0.016	0.427246	-0.88501	-0.823975
0.017	0.183105	-0.701904	-0.793457
0.018	0.0610352	-0.88501	-0.671387
0.019	0	-0.915527	-0.915527
0.02	0.183105	-0.88501	-0.793457
0.021	0.488281	-0.579834	-0.549316
0.022	0.213623	-0.732422	-0.88501
0.023	0.518799	-0.854492	-1.06812
0.024	0.671387	-0.701904	-0.823975
0.025	0.549316	-0.579834	-0.823975
0.026	0.0610352	-0.732422	-0.457764
0.027	0.274658	-0.793457	-0.762939
0.028	0.152588	-0.610352	-0.549316
0.029	0.488281	-1.0376	-0.396729
0.03	0.549316	-0.854492	-0.732422
0.031	0.762939	-0.793457	-0.579834
0.032	0.640869	-0.579834	-0.762939
0.033	0.396729	-0.915527	-0.457764
0.034	0.183105	-0.793457	-0.457764
0.035	0.152588	-0.762939	-0.762939
0.036	0.183105	-0.854492	-0.671387
0.037	0.823975	-0.701904	-0.762939
0.038	0.610352	-0.915527	-0.915527
0.039	0.88501	-0.823975	-0.854492
0.04	0.579834	-0.88501	-0.396729
0.041	0.274658	-0.610352	-0.579834
0.042	-0.12207	-0.579834	-0.640869
0.043	0.12207	-0.640869	-0.701904
0.044	0.549316	-0.946045	-0.671387
0.045	0.610352	-0.579834	-0.823975
0.046	0.732422	-0.854492	-0.762939
0.047	0.305176	-0.88501	-0.396729
0.048	0.396729	-0.610352	-0.457764
0.049	0.0915527	-0.610352	-0.579834
0.05	0.274658	-0.732422	-0.396729
0.051	0.457764	-0.640869	-0.640869
0.052	0.854492	-0.671387	-0.549316
0.053	0.854492	-0.732422	-0.854492
0.054	0.88501	-0.915527	-0.701904
0.055	0.488281	-0.640869	-0.610352
0.056	0.335693	-0.732422	-0.793457
0.057	0.183105	-0.762939	-0.640869
0.058	0.366211	-0.762939	-0.762939
0.059	0.579834	-0.946045	-0.701904
0.06	0.610352	-0.793457	-0.88501
0.061	0.610352	-1.00708	-0.701904
0.062	0.244141	-0.915527	-0.823975
0.063	0.274658	-0.976563	-0.88501
0.064	0.0915527	-0.946045	-0.518799
0.065	-0.0915527	-0.793457	-0.671387
0.066	0.213623	-0.793457	-0.793457
0.067	0.518799	-0.946045	-0.488281
0.068	0.518799	-0.946045	-0.823975
0.069	0.640869	-0.854492	-0.823975
0.07	0.701904	-0.823975	-0.915527
0.071	0.427246	-0.732422	-0.762939
0.072	0.457764	-0.793457	-0.854492
0.073	0.183105	-0.732422	-0.732422
0.074	0.396729	-0.793457	-0.701904
0.075	0.427246	-0.793457	-0.793457
0.076	1.00708	-0.640869	-0.823975
0.077	0.671387	-0.823975	-1.12915
0.078	0.671387	-0.915527	-0.793457
0.079	0.152588	-0.610352	-1.0376
0.08	-0.0305176	-0.732422	-0.88501
0.081	0.183105	-0.793457	-0.946045
0.082	0.305176	-0.854492	-0.854492
0.083	0.640869	-1.25122	-0.701904
0.084	0.518799	-1.0376	-0.976563
0.085	0.274658	-0.823975	-0.793457
0.086	0.213623	-0.701904	-0.549316
0.087	0.0305176	-0.457764	-0.823975
0.088	0.213623	-0.823975	-0.488281
0.089	0.457764	-0.793457	-0.793457
0.09	0.610352	-0.854492	-0.701904
0.091	0.640869	-0.88501	-1.06812
0.092	0.610352	-0.701904	-0.88501
0.093	0.396729	-0.854492	-0.823975
0.094	0.427246	-0.579834	-0.854492
0.095	0.244141	-0.823975	-0.732422
0.096	0.0915527	-0.823975	-0.732422
0.097	0.518799	-1.00708	-0.88501
0.098	0.366211	-0.88501	-0.793457
0.099	0.518799	-0.793457	-0.88501
0.1	0.457764	-0.610352	-0.671387
0.101	0.518799	-0.732422	-0.579834
0.102	0.12207	-1.00708	-0.762939
0.103	0.0610352	-0.732422	-0.183105
0.104	0.0610352	-0.701904	-0.671387
0.105	0.244141	-0.823975	-0.427246
0.106	0.244141	-0.701904	-0.854492
0.107	0.518799	-0.762939	-0.518799
0.108	0.366211	-0.762939	-0.671387
0.109	0.305176	-0.762939	-0.732422
0.11	-0.0610352	-0.823975	-0.518799
0.111	0.12207	-0.762939	-0.274658
0.112	0.152588	-0.823975	-0.88501
0.113	0.549316	-0.976563	-0.671387
0.114	0.640869	-0.762939	-0.732422
0.115	0.915527	-0.88501	-0.732422
0.116	0.610352	-0.793457	-0.762939
0.117	0.244141	-0.793457	-0.732422
0.118	0.0915527	-0.701904	-0.732422
0.119	0.0305176	-0.88501	-0.640869
0.12	0.244141	-0.946045	-0.640869
0.121	0.396729	-0.946045	-0.579834
0.122	0.579834	-0.823975	-0.88501
0.123	0.549316	-0.88501	-0.518799
0.124	0.366211	-0.823975	-0.671387
0.125	0.183105	-0.88501	-0.366211
0.126	0	-0.762939	-0.732422
0.127	0.396729	-0.701904	-0.701904
0.128	0.396729	-0.671387	-0.732422
0.129	0.88501	-0.701904	-1.09863
0.13	0.762939	-0.976563	-0.88501
0.131	0.549316	-0.396729	-1.0376
0.132	0.305176	-0.732422	-0.88501
0.133	-0.183105	-0.793457	-0.518799
0.134	0.0305176	-0.793457	-0.671387
0.135	0	-0.793457	-0.762939
0.136	0.579834	-0.88501	-0.610352
0.137	0.549316	-0.793457	-0.823975
0.138	0.732422	-0.854492	-0.976563
0.139	0.427246	-0.701904	-0.793457
0.14	0.335693	-0.915527	-0.549316
0.141	0.0305176	-0.823975	-0.793457
0.142	0.183105	-0.701904	-0.396729
0.143	0.305176	-1.06812	-0.88501
0.144	0.823975	-1.0376	-0.915527
0.145	0.732422	-0.854492	-0.610352
0.146	0.701904	-0.701904	-1.00708
0.147	0.488281	-0.610352	-1.09863
0.148	0.335693	-0.854492	-0.579834
0.149	0.12207	-0.732422	-0.671387
0.15	0.183105	-0.793457	-1.0376
0.151	0.305176	-0.762939	-0.88501
0.152	0.549316	-0.701904	-1.12915
0.153	0.915527	-0.732422	-1.06812
0.154	0.549316	-0.762939	-0.823975
0.155	0.213623	-0.610352	-0.823975
0.156	0.305176	-0.335693	-0.579834
0.157	0.0610352	-0.640869	-0.579834
0.158	0.213623	-0.762939	-0.549316
0.159	0.549316	-0.915527	-0.671387
0.16	0.610352	-0.823975	-0.732422
0.161	0.823975	-0.823975	-0.823975
0.162	0.88501	-1.00708	-0.610352
0.163	0.488281	-0.549316	-0.793457
0.164	0.152588	-0.732422	-0.823975
0.165	0.244141	-0.732422	-0.610352
0.166	0.457764	-0.793457	-0.762939
0.167	0.701904	-0.854492	-0.518799
0.168	0.671387	-0.793457	-0.976563
0.169	0.701904	-0.793457	-0.823975
0.17	0.946045	-0.88501	-0.732422
0.171	0.305176	-0.701904	-0.610352
0.172	0.0305176	-0.610352	-0.762939
0.173	0.335693	-0.88501	-0.518799
0.174	0.549316	-0.88501	-0.88501
0.175	0.88501	-0.732422	-0.793457
0.176	0.579834	-0.823975	-0.518799
0.177	0.610352	-0.88501	-0.579834
0.178	0.0305176	-0.976563	-0.762939
0.179	0.244141	-0.793457	-0.335693
0.18	0.366211	-0.915527	-0.579834
0.181	0.457764	-0.793457	-0.732422
0.182	0.671387	-1.06812	-0.640869
0.183	0.671387	-0.976563	-0.518799
0.184	0.88501	-1.19019	-0.88501
0.185	0.305176	-0.579834	-0.579834
0.186	0.244141	-0.640869	-0.671387
0.187	0.427246	-0.732422	-0.671387
0.188	0.213623	-0.915527	-0.610352
0.189	0.366211	-0.823975	-0.793457
0.19	0.579834	-0.732422	-0.823975
0.191	0.88501	-0.671387	-1.0376
0.192	0.549316	-0.854492	-0.579834
0.193	0.488281	-0.854492	-0.732422
0.194	0.183105	-0.823975	-0.762939
0.195	-0.0305176	-0.762939	-0.396729
0.196	0.274658	-0.732422	-0.793457
0.197	0.549316	-1.0376	-0.488281
0.198	0.946045	-1.00708	-0.823975
0.199	0.762939	-1.00708	-0.732422
0.2	0.823975	-0.793457	-0.823975
0.201	0.640869	-1.00708	-0.579834
0.202	0.152588	-0.701904	-0.671387
0.203	0.183105	-0.732422	-0.88501
0.204	0.0610352	-0.762939	-0.549316
0.205	0.549316	-0.915527	-0.88501
0.206	0.488281	-0.88501	-0.88501
0.207	0.701904	-0.823975	-0.976563
0.208	0.488281	-0.671387	-1.12915
0.209	0.396729	-0.732422	-0.640869
0.21	0.244141	-0.823975	-0.854492
0.211	0.0915527	-0.762939	-0.518799
0.212	0.457764	-0.762939	-0.732422
0.213	0.396729	-0.915527	-0.88501
0.214	0.762939	-0.823975	-0.976563
0.215	0.88501	-0.762939	-0.732422
0.216	0.671387	-0.854492	-0.793457
0.217	0.305176	-0.793457	-0.671387
0.218	-0.396729	-0.946045	-0.732422
0.219	0.12207	-0.823975	-0.732422
0.22	0.427246	-0.823975	-0.701904
0.221	0.518799	-0.762939	-0.88501
0.222	0.640869	-0.854492	-1.06812
0.223	0.579834	-0.88501	-0.946045
0.224	0.427246	-0.762939	-0.732422
0.225	0.0915527	-0.549316	-0.88501
0.226	-0.0610352	-0.732422	-0.88501
0.227	-0.183105	-0.854492	-0.640869
0.228	0.396729	-0.854492	-1.00708
0.229	0.610352	-0.671387	-0.518799
0.23	0.732422	-0.762939	-0.762939
0.231	0.671387	-0.579834	-0.610352
0.232	0.213623	-0.671387	-0.518799
0.233	0.305176	-0.823975	-0.640869
0.234	0.0610352	-0.793457	-0.579834
0.235	0.427246	-0.610352	-0.671387
0.236	0.640869	-0.88501	-0.701904
0.237	0.610352	-1.00708	-0.762939
0.238	0.457764	-0.762939	-0.640869
0.239	0.152588	-0.488281	-0.732422
0.24	0.335693	-0.732422	-0.518799
0.241	0.274658	-0.823975	-0.457764
0.242	0.0305176	-0.823975	-0.701904
0.243	0.396729	-0.915527	-0.640869
0.244	0.427246	-0.823975	-0.732422
0.245	0.244141	-0.610352	-0.732422
0.246	0.396729	-0.640869	-0.732422
0.247	0.396729	-0.88501	-0.701904
0.248	0.274658	-0.793457	-0.579834
0.249	-0.0305176	-0.732422	-0.518799
0.25	0.518799	-0.793457	-0.610352
0.251	0.640869	-0.946045	-0.671387
0.252	0.732422	-1.06812	-0.640869
0.253	0.610352	-0.610352	-0.640869
0.254	0.457764	-0.762939	-0.427246
0.255	0.274658	-0.793457	-0.366211
0.256	0.152588	-0.671387	-0.366211
0.257	0.0915527	-0.854492	-0.732422
0.258	0.213623	-0.946045	-0.610352
0.259	0.762939	-0.88501	-0.579834
0.26	0.457764	-0.793457	-1.06812
0.261	0.671387	-0.793457	-0.427246
0.262	0.427246	-1.00708	-0.915527
0.263	0.152588	-0.610352	-0.335693
0.264	-0.12207	-0.915527	-0.701904
0.265	0.244141	-0.549316	-0.518799
0.266	0.335693	-0.946045	-0.732422
0.267	0.915527	-0.793457	-0.518799
0.268	0.671387	-0.671387	-0.915527
0.269	0.701904	-1.0376	-0.640869
0.27	0.213623	-0.701904	-0.518799
0.271	0.0305176	-0.915527	-0.640869
0.272	0.396729	-0.793457	-0.793457
0.273	0.12207	-0.854492	-0.732422
0.274	0.732422	-0.915527	-0.732422
0.275	0.823975	-0.762939	-0.793457
0.276	0.549316	-0.976563	-0.518799
0.277	0.671387	-0.732422	-0.88501
0.278	0.335693	-0.671387	-0.549316
0.279	-0.152588	-0.640869	-0.823975
0.28	0.244141	-0.640869	-0.854492
0.281	0.701904	-0.671387	-0.823975
0.282	0.915527	-0.793457	-0.762939
0.283	0.640869	-1.19019	-0.976563
0.284	0.823975	-0.915527	-0.976563
0.285	0.305176	-0.701904	-0.976563
0.286	0.0915527	-0.671387	-0.762939
0.287	-0.0610352	-0.946045	-0.976563
0.288	0.244141	-0.793457	-0.701904
0.289	0.701904	-0.976563	-0.640869
0.29	0.732422	-0.793457	-0.549316
0.291	0.640869	-0.701904	-0.823975
0.292	0.823975	-0.915527	-0.793457
0.293	0.457764	-0.854492	-0.823975
0.294	0.183105	-0.579834	-0.762939
0.295	0.335693	-0.732422	-0.518799
0.296	0.244141	-0.701904	-1.09863
0.297	0.518799	-1.0376	-0.488281
0.298	0.518799	-0.854492	-1.00708
0.299	0.396729	-0.732422	-1.00708
0.3	0.274658	-0.640869	-1.00708
0.301	0.335693	-0.823975	-0.701904
0.302	0.152588	-0.823975	-0.671387
0.303	0.366211	-0.488281	-0.701904
0.304	0.305176	-0.823975	-0.671387
0.305	0.396729	-0.549316	-0.762939
0.306	0.610352	-0.762939	-0.88501
0.307	0.579834	-0.946045	-0.854492
0.308	0.244141	-0.854492	-0.823975
0.309	-0.152588	-0.793457	-0.549316
0.31	0.0915527	-0.640869	-0.396729
0.311	0.152588	-1.12915	-0.518799
0.312	0.366211	-1.00708	-0.610352
0.313	0.701904	-0.88501	-0.823975
0.314	0.762939	-0.946045	-0.671387
0.315	0.549316	-0.823975	-0.823975
0.316	0.366211	-0.793457	-0.701904
0.317	-0.244141	-0.671387	-0.701904
0.318	-0.152588	-0.823975	-0.823975
0.319	0.12207	-0.946045	-0.640869
0.32	0.213623	-0.88501	-0.762939
0.321	0.610352	-1.0376	-0.640869
0.322	0.701904	-0.946045	-0.732422
0.323	0.640869	-0.88501	-0.549316
0.324	0.274658	-0.732422	-0.579834
0.325	0.0305176	-0.762939	-0.335693
0.326	0.0305176	-0.762939	-0.488281
0.327	0.335693	-0.640869	-0.427246
0.328	0.610352	-0.88501	-0.701904
0.329	1.0376	-0.732422	-0.701904
0.33	0.640869	-0.915527	-0.762939
0.331	0.701904	-0.610352	-0.671387
0.332	0.518799	-0.946045	-0.640869
0.333	0.152588	-0.640869	-0.518799
0.334	0.274658	-0.701904	-0.88501
0.335	0.579834	-0.701904	-0.488281
0.336	0.549316	-0.701904	-0.793457
0.337	0.579834	-0.610352	-0.732422
0.338	0.549316	-0.518799	-0.854492
0.339	0.274658	-0.671387	-1.00708
0.34	0.183105	-0.732422	-0.610352
0.341	0.152588	-0.732422	-0.732422
0.342	0.488281	-0.793457	-0.549316
0.343	0.579834	-0.854492	-0.88501
0.344	0.671387	-0.823975	-0.579834
0.345	0.488281	-0.946045	-0.946045
0.346	0.518799	-0.88501	-0.610352
0.347	0.0915527	-0.671387	-0.915527
0.348	0.366211	-0.793457	-0.488281
0.349	0.274658	-0.732422	-0.946045
0.35	0.640869	-0.88501	-0.610352
0.351	0.701904	-0.732422	-0.915527
0.352	1.00708	-0.640869	-0.732422
0.353	0.701904	-0.88501	-1.0376
0.354	0.518799	-0.579834	-0.793457
0.355	0.274658	-0.823975	-0.793457
0.356	0.305176	-0.762939	-1.06812
0.357	0.457764	-0.823975	-0.518799
0.358	0.518799	-0.732422	-1.06812
0.359	0.671387	-1.00708	-0.823975
0.36	0.640869	-0.946045	-0.793457
0.361	0.396729	-0.762939	-0.976563
0.362	0.274658	-0.793457	-0.579834
0.363	0	-0.793457	-0.579834
0.364	-0.0305176	-0.640869	-0.793457
0.365	0.366211	-0.88501	-0.976563
0.366	0.610352	-0.946045	-0.640869
0.367	0.610352	-0.854492	-0.854492
0.368	0.488281	-0.701904	-1.0376
0.369	0.274658	-0.823975	-0.854492
0.37	0.366211	-0.762939	-0.640869
0.371	0.244141	-0.610352	-0.732422
0.372	0.152588	-0.732422	-0.518799
0.373	0.396729	-0.915527	-0.88501
0.374	0.396729	-0.732422	-0.88501
0.375	0.640869	-0.823975	-0.762939
0.376	0.427246	-0.854492	-0.823975
0.377	0.305176	-0.946045	-0.732422
0.378	-0.0305176	-0.793457	-0.549316
0.379	0.12207	-0.88501	-0.793457
0.38	0.213623	-0.823975	-0.518799
0.381	0.488281	-0.823975	-0.640869
0.382	0.640869	-0.946045	-0.610352
0.383	0.518799	-0.88501	-0.640869
0.384	0.366211	-0.915527	-0.732422
0.385	0.0610352	-0.793457	-0.518799
0.386	0.0610352	-0.640869	-0.549316
0.387	-0.0610352	-0.823975	-0.762939
0.388	0	-0.88501	-0.610352
0.389	0.457764	-0.976563	-0.701904
0.39	0.671387	-0.854492	-0.762939
0.391	0.610352	-0.549316	-0.854492
0.392	0.335693	-0.793457	-0.549316
0.393	0.213623	-0.671387	-0.762939
0.394	0.274658	-0.701904	-0.366211
0.395	0.12207	-0.732422	-0.701904
0.396	0.488281	-0.762939	-0.671387
0.397	0.915527	-0.976563	-0.762939
0.398	0.762939	-0.946045	-0.610352
0.399	0.671387	-0.793457	-0.762939
0.4	0.305176	-0.640869	-0.579834
0.401	0.213623	-0.915527	-0.518799
0.402	-0.0305176	-0.701904	-0.701904
0.403	0.0610352	-0.823975	-0.518799
0.404	0.366211	-0.915527	-0.610352
0.405	0.762939	-0.88501	-0.762939
0.406	0.701904	-0.732422	-0.915527
0.407	0.366211	-0.579834	-0.976563
0.408	0.244141	-0.762939	-0.854492
0.409	0.244141	-0.732422	-0.823975
0.41	0.366211	-0.732422	-0.610352
0.411	0.396729	-0.823975	-0.701904
0.412	0.488281	-0.823975	-0.915527
0.413	0.152588	-0.915527	-0.793457
0.414	0.640869	-0.640869	-1.12915
0.415	0.274658	-0.854492	-0.732422
0.416	0	-0.671387	-0.518799
0.417	0.0610352	-0.640869	-0.732422
0.418	0.0915527	-0.732422	-0.762939
0.419	0.396729	-0.976563	-0.549316
0.42	0.579834	-1.06812	-0.88501
0.421	0.640869	-0.732422	-1.00708
0.422	0.610352	-0.915527	-0.793457
0.423	0.213623	-0.793457	-0.579834
0.424	0.152588	-0.488281	-0.946045
0.425	-0.0610352	-0.701904	-0.823975
0.426	0.274658	-0.88501	-0.762939
0.427	0.366211	-0.732422	-0.732422
0.428	0.549316	-0.671387	-1.00708
0.429	0.549316	-0.793457	-0.976563
0.43	0.427246	-0.671387	-0.701904
0.431	0.427246	-0.610352	-0.793457
0.432	0	-0.701904	-0.488281
0.433	0.0610352	-1.00708	-0.579834
0.434	-0.0305176	-0.823975	-0.732422
0.435	0.335693	-1.06812	-0.518799
0.436	0.213623	-0.976563	-0.762939
0.437	0.366211	-0.946045	-0.762939
0.438	0.488281	-0.88501	-0.579834
0.439	0.0305176	-1.0376	-0.244141
0.44	-0.0305176	-0.762939	-0.366211
0.441	0.152588	-0.732422	-0.701904
0.442	0.335693	-0.823975	-0.610352
0.443	0.549316	-0.88501	-0.732422
0.444	0.762939	-1.0376	-0.793457
0.445	0.488281	-0.823975	-0.88501
0.446	0.366211	-0.549316	-0.793457
0.447	-0.0305176	-0.671387	-0.640869
0.448	-0.0305176	-0.640869	-0.579834
0.449	0.457764	-0.732422	-0.793457
0.45	0.579834	-0.762939	-0.732422
0.451	0.762939	-0.732422	-0.88501
0.452	0.549316	-0.88501	-0.610352
0.453	0.488281	-0.762939	-0.610352
0.454	0.152588	-0.732422	-0.610352
0.455	-0.12207	-0.762939	-0.518799
0.456	0.0305176	-0.976563	-0.518799
0.457	0.213623	-1.06812	-0.366211
0.458	0.457764	-0.946045	-0.610352
0.459	0.610352	-1.0376	-0.823975
0.46	0.579834	-0.946045	-0.793457
0.461	0.396729	-0.671387	-0.579834
0.462	0.12207	-0.610352	-0.579834
0.463	-0.152588	-0.854492	-0.579834
0.464	-0.0305176	-0.793457	-0.671387
0.465	0.396729	-0.854492	-0.701904
0.466	0.518799	-0.762939	-1.00708
0.467	0.762939	-0.854492	-0.640869
0.468	0.549316	-0.854492	-0.88501
0.469	0.0915527	-0.946045	-0.793457
0.47	0.0305176	-0.854492	-0.305176
0.471	-0.12207	-0.823975	-0.793457
0.472	0.0610352	-0.823975	-0.549316
0.473	0.183105	-0.946045	-0.854492
0.474	0.457764	-1.06812	-0.610352
0.475	0.732422	-0.854492	-0.671387
0.476	0.427246	-0.732422	-0.701904
0.477	0.335693	-0.671387	-0.427246
0.478	0.183105	-0.701904	-0.762939
0.479	0.274658	-0.88501	-0.427246
0.48	0.213623	-0.701904	-0.915527
0.481	0.396729	-0.88501	-0.732422
0.482	0.488281	-0.976563	-0.732422
0.483	0.396729	-0.671387	-0.88501
0.484	0.244141	-0.88501	-0.732422
0.485	0.0915527	-0.640869	-0.640869
0.486	-0.0610352	-0.793457	-0.549316
0.487	0.0305176	-0.762939	-0.793457
0.488	0.335693	-0.854492	-0.762939
0.489	0.427246	-0.854492	-0.701904
0.49	1.09863	-0.88501	-0.854492
0.491	0.518799	-0.793457	-0.823975
0.492	0.244141	-0.793457	-0.823975
0.493	0.152588	-0.823975	-0.549316
0.494	0.213623	-0.732422	-0.701904
0.495	0.396729	-0.915527	-0.671387
0.496	0.732422	-0.762939	-0.640869
0.497	0.762939	-0.976563	-0.671387
0.498	0.610352	-0.946045	-0.793457
0.499	0.152588	-0.610352	-0.946045
0.5	0.335693	-0.793457	-0.762939
0.501	0.0305176	-0.732422	-0.793457
0.502	0.152588	-0.732422	-0.732422
0.503	0.762939	-0.671387	-0.946045
0.504	0.671387	-0.823975	-0.88501
0.505	0.762939	-0.701904	-1.06812
0.506	0.823975	-0.854492	-1.2207
0.507	0.549316	-0.579834	-0.701904
0.508	0.366211	-0.579834	-0.732422
0.509	0.274658	-0.732422	-0.640869
0.51	0.457764	-0.610352	-0.823975
0.511	0.549316	-0.854492	-0.671387
0.512	0.579834	-0.823975	-0.823975
0.513	0.762939	-1.19019	-0.701904
0.514	0.823975	-0.823975	-0.793457
0.515	0.488281	-0.793457	-0.671387
0.516	0.396729	-0.610352	-0.640869
0.517	0.213623	-0.793457	-0.701904
0.518	0.457764	-0.88501	-0.610352
0.519	0.823975	-0.946045	-0.762939
0.52	0.732422	-0.701904	-0.701904
0.521	0.457764	-0.732422	-1.2207
0.522	0.396729	-0.427246	-0.88501
0.523	0.335693	-0.640869	-0.793457
0.524	0.762939	-0.823975	-0.671387
0.525	0.427246	-0.915527	-0.579834
0.526	0.732422	-0.854492	-0.762939
0.527	0.732422	-0.946045	-0.610352
0.528	0.793457	-1.34277	-0.427246
0.529	0.518799	-0.976563	-0.701904
0.53	0.274658	-0.854492	-0.488281
0.531	-0.305176	-0.88501	-0.701904
0.532	0.0610352	-0.823975	-0.305176
0.533	0.213623	-0.793457	-0.549316
0.534	0.610352	-1.28174	-0.427246
0.535	1.12915	-0.701904	-0.488281
0.536	1.09863	-0.854492	-0.488281
0.537	0.518799	-0.854492	-0.640869
0.538	0.366211	-0.701904	-0.854492
0.539	-0.0915527	-0.701904	-0.640869
0.54	0	-0.793457	-0.579834
0.541	-0.0305176	-0.946045	-0.793457
0.542	0.396729	-0.88501	-0.823975
0.543	0.335693	-0.701904	-0.671387
0.544	0.488281	-0.915527	-0.701904
0.545	0.12207	-0.793457	-0.762939
0.546	0.0610352	-0.823975	-0.671387
0.547	0.213623	-0.88501	-0.488281
0.548	0.305176	-0.976563	-0.671387
0.549	0.488281	-1.00708	-0.610352
0.55	0.793457	-0.793457	-0.823975
0.551	1.00708	-1.00708	-0.976563
0.552	0.671387	-0.823975	-0.762939
0.553	0.549316	-0.732422	-0.732422
0.554	0.0610352	-0.793457	-0.762939
0.555	0.0305176	-0.701904	-0.762939
0.556	-0.0305176	-0.854492	-0.762939
0.557	0.396729	-0.823975	-0.946045
0.558	0.427246	-0.823975	-0.976563
0.559	0.488281	-0.915527	-0.854492
0.56	0.396729	-0.976563	-0.701904
0.561	0.366211	-0.946045	-0.457764
0.562	0.244141	-0.88501	-0.549316
0.563	0.213623	-0.88501	-0.823975
0.564	0.427246	-0.915527	-0.549316
0.565	0.671387	-0.976563	-0.823975
0.566	0.671387	-0.915527	-0.88501
0.567	0.396729	-0.88501	-0.88501
0.568	0.0915527	-1.00708	-0.823975
0.569	-0.183105	-0.88501	-0.640869
0.57	-0.244141	-0.88501	-0.854492
0.571	-0.12207	-0.701904	-0.976563
0.572	0.244141	-1.0376	-0.671387
0.573	0.366211	-0.946045	-0.915527
0.574	0.610352	-0.946045	-0.823975
0.575	0.518799	-0.823975	-0.762939
0.576	0.518799	-0.762939	-0.793457
0.577	0.152588	-0.762939	-0.701904
0.578	0.244141	-0.854492	-0.518799
0.579	0.183105	-0.854492	-0.793457
0.58	0.305176	-0.88501	-0.793457
0.581	0.946045	-0.854492	-0.854492
0.582	0.183105	-0.915527	-0.701904
0.583	0.305176	-0.854492	-0.732422
0.584	-0.0610352	-0.915527	-0.793457
0.585	0.12207	-0.915527	-0.518799
0.586	0.183105	-0.762939	-0.915527
0.587	0.396729	-0.946045	-0.579834
0.588	0.732422	-0.88501	-0.915527
0.589	0.671387	-0.854492	-0.732422
0.59	0.579834	-0.88501	-0.793457
0.591	0.244141	-0.732422	-0.671387
0.592	0.0915527	-0.88501	-0.88501
0.593	0.183105	-0.732422	-0.823975
0.594	0.0915527	-0.88501	-0.946045
0.595	0.579834	-0.946045	-0.579834
0.596	0.640869	-0.915527	-0.671387
0.597	0.610352	-0.88501	-0.610352
0.598	0.518799	-0.946045	-0.610352
0.599	0.183105	-0.671387	-0.793457
0.6	-0.0305176	-0.701904	-0.915527
0.601	-0.0915527	-0.762939	-0.640869
0.602	0.274658	-1.00708	-0.610352
0.603	0.427246	-0.946045	-0.610352
0.604	0.457764	-0.823975	-0.427246
0.605	0.732422	-0.854492	-0.640869
0.606	0.396729	-0.701904	-0.579834
0.607	0.305176	-0.762939	-0.488281
0.608	0.0915527	-0.793457	-0.701904
0.609	0.0610352	-0.762939	-0.488281
0.61	0.12207	-0.762939	-0.549316
0.611	0.610352	-0.854492	-0.579834
0.612	0.915527	-0.823975	-0.732422
0.613	0.854492	-0.946045	-0.579834
0.614	0.610352	-0.762939	-0.793457
0.615	0.152588	-0.732422	-0.518799
0.616	-0.0610352	-0.732422	-0.335693
0.617	0.0915527	-0.823975	-0.762939
0.618	0.549316	-1.0376	-0.183105
0.619	0.701904	-0.854492	-0.854492
0.62	0.793457	-0.915527	-0.976563
0.621	0.518799	-0.854492	-0.518799
0.622	0.366211	-0.762939	-0.946045
0.623	0.274658	-0.88501	-0.671387
0.624	0.0610352	-0.762939	-0.762939
0.625	0.0915527	-0.762939	-0.946045
0.626	0.396729	-1.09863	-0.88501
0.627	0.488281	-0.976563	-0.823975
0.628	0.701904	-0.915527	-0.793457
0.629	0.701904	-0.976563	-0.671387
0.63	0.183105	-0.823975	-0.732422
0.631	0.213623	-0.88501	-0.671387
0.632	0	-0.762939	-0.427246
0.633	0.244141	-0.976563	-0.854492
0.634	0.579834	-1.06812	-0.762939
0.635	0.732422	-0.88501	-0.976563
0.636	0.488281	-0.88501	-0.854492
0.637	0.213623	-0.854492	-0.915527
0.638	0.305176	-0.701904	-0.610352
0.639	0.0915527	-0.732422	-0.671387
0.64	0.427246	-0.640869	-0.915527
0.641	0.427246	-0.88501	-0.732422
0.642	0.427246	-0.946045	-0.976563
0.643	0.457764	-0.762939	-0.854492
0.644	1.0376	-1.06812	-0.640869
0.645	0.488281	-0.823975	-0.488281
0.646	0.305176	-0.915527	-0.762939
0.647	0.0305176	-1.0376	-0.671387
0.648	0	-1.00708	-0.915527
0.649	0.427246	-0.88501	-0.88501
0.65	0.518799	-0.88501	-1.00708
0.651	0.701904	-1.12915	-0.732422
0.652	0.396729	-0.915527	-0.671387
0.653	0.152588	-0.488281	-0.823975
0.654	-0.0915527	-0.732422	-0.366211
0.655	-0.0305176	-0.671387	-0.946045
0.656	0.640869	-1.00708	-0.762939
0.657	0.701904	-0.854492	-0.854492
0.658	0.671387	-0.762939	-0.88501
0.659	0.549316	-0.671387	-0.762939
0.66	0.457764	-0.671387	-0.640869
0.661	0.396729	-0.946045	-0.488281
0.662	0.213623	-0.671387	-0.396729
0.663	0.335693	-0.823975	-0.762939
0.664	0.335693	-0.732422	-0.701904
0.665	0.274658	-0.793457	-1.00708
0.666	0.701904	-0.793457	-0.854492
0.667	0.854492	-0.854492	-0.610352
0.668	0.396729	-0.732422	-1.06812
0.669	0.366211	-0.610352	-0.579834
0.67	0.0305176	-0.762939	-0.915527
0.671	0.427246	-0.946045	-0.579834
0.672	0.762939	-0.793457	-0.976563
0.673	0.88501	-0.946045	-0.701904
0.674	0.762939	-0.88501	-0.823975
0.675	0.549316	-0.823975	-0.793457
0.676	0.305176	-0.88501	-0.396729
0.677	-0.0610352	-0.640869	-0.366211
0.678	0.213623	-0.610352	-0.488281
0.679	0.366211	-0.946045	-0.335693
0.68	0.518799	-0.915527	-0.610352
0.681	0.762939	-0.946045	-0.823975
0.682	0.396729	-0.854492	-0.640869
0.683	0.274658	-0.762939	-0.518799
0.684	-0.0305176	-0.793457	-0.549316
0.685	0.152588	-0.732422	-0.366211
0.686	0.213623	-0.793457	-0.610352
0.687	0.579834	-0.88501	-0.732422
0.688	0.732422	-0.854492	-0.854492
0.689	0.610352	-0.88501	-0.549316
0.69	0.640869	-0.640869	-0.793457
0.691	0.457764	-0.732422	-0.671387
0.692	0.274658	-0.762939	-0.427246
0.693	0.457764	-0.793457	-0.549316
0.694	0.732422	-0.762939	-1.00708
0.695	0.671387	-0.854492	-0.640869
0.696	0.976563	-0.762939	-0.88501
0.697	0.671387	-0.823975	-0.88501
0.698	0.488281	-0.701904	-0.640869
0.699	0.152588	-0.793457	-0.610352
0.7	-0.0915527	-1.0376	-0.518799
0.701	0.213623	-0.671387	-0.640869
0.702	0.244141	-0.915527	-0.457764
0.703	0.640869	-0.610352	-0.88501
0.704	0.610352	-0.88501	-0.549316
0.705	0.488281	-0.762939	-0.854492
0.706	0.457764	-0.732422	-0.793457
0.707	0	-0.427246	-1.34277
0.708	0.244141	-0.579834	-0.823975
0.709	0.396729	-1.00708	-1.12915
0.71	0.732422	-0.915527	-0.518799
0.711	0.518799	-0.854492	-1.00708
0.712	0.640869	-0.793457	-0.579834
0.713	0.274658	-0.823975	-0.793457
0.714	0.152588	-0.610352	-0.762939
0.715	0.335693	-1.19019	-0.610352
0.716	-0.0305176	-0.762939	-0.823975
0.717	0.244141	-0.976563	-1.09863
0.718	0.640869	-0.793457	-0.854492
0.719	0.701904	-1.0376	-0.915527
0.72	0.549316	-0.732422	-0.701904
0.721	0.335693	-0.732422	-0.946045
0.722	0.366211	-1.00708	-0.732422
0.723	0.244141	-0.549316	-0.701904
0.724	0.427246	-0.640869	-0.88501
0.725	0.244141	-0.793457	-0.640869
0.726	0.305176	-0.854492	-1.19019
0.727	0.579834	-0.976563	-0.88501
0.728	0.640869	-0.88501	-0.854492
0.729	0.427246	-0.854492	-0.793457
0.73	0.183105	-0.518799	-0.793457
0.731	0.457764	-0.793457	-0.793457
0.732	0.610352	-0.88501	-0.701904
0.733	0.732422	-0.88501	-0.732422
0.734	0.976563	-0.793457	-0.762939
0.735	1.09863	-0.946045	-0.518799
0.736	0.732422	-0.854492	-0.701904
0.737	0.396729	-0.640869	-0.732422
0.738	0.305176	-0.732422	-0.671387
0.739	-0.0305176	-0.549316	-0.732422
0.74	0.396729	-0.701904	-0.671387
0.741	0.579834	-0.671387	-0.88501
0.742	0.762939	-0.762939	-0.823975
0.743	0.762939	-0.823975	-0.976563
0.744	0.701904	-0.701904	-0.823975
0.745	0.488281	-0.732422	-0.488281
0.746	0.274658	-0.823975	-0.427246
0.747	0.366211	-0.762939	-0.671387
0.748	0.610352	-0.732422	-0.366211
0.749	0.640869	-0.88501	-0.823975
0.75	0.854492	-0.854492	-0.610352
0.751	0.823975	-0.701904	-0.640869
0.752	0.610352	-0.671387	-0.518799
0.753	0.274658	-0.762939	-0.488281
0.754	0.335693	-0.976563	-0.396729
0.755	0.488281	-0.823975	-0.610352
0.756	0.823975	-0.854492	-0.518799
0.757	0.671387	-0.762939	-0.732422
0.758	0.854492	-0.793457	-0.946045
0.759	0.88501	-0.915527	-0.610352
0.76	0.793457	-1.00708	-0.457764
0.761	0.610352	-0.671387	-0.488281
0.762	0.213623	-0.335693	-0.610352
0.763	0.427246	-0.854492	-0.396729
0.764	0.518799	-0.854492	-0.823975
0.765	1.12915	-0.946045	-0.518799
0.766	0.671387	-0.671387	-0.732422
0.767	0.488281	-0.701904	-0.610352
0.768	-0.213623	-0.823975	-0.396729
0.769	0.0305176	-0.671387	-0.610352
0.77	0.427246	-1.06812	-0.701904
0.771	0.640869	-0.640869	-0.671387
0.772	0.915527	-0.640869	-0.701904
0.773	0.671387	-0.732422	-0.915527
0.774	1.15967	-0.793457	-0.671387
0.775	0.579834	-0.610352	-0.793457
0.776	0.427246	-0.732422	-0.518799
0.777	0.305176	-0.701904	-0.946045
0.778	0.213623	-0.793457	-0.732422
0.779	0.793457	-0.946045	-0.823975
0.78	0.518799	-0.732422	-0.946045
0.781	0.732422	-0.946045	-0.640869
0.782	0.549316	-0.579834	-0.793457
0.783	-0.0305176	-0.854492	-0.640869
0.784	0.0305176	-0.488281	-0.946045
0.785	0.244141	-0.549316	-0.457764
0.786	0.305176	-0.396729	-0.915527
0.787	0.640869	-0.579834	-0.88501
0.788	0.0915527	-0.793457	-0.854492
0.789	0.396729	-0.762939	-0.915527
0.79	0.579834	-0.488281	-0.701904
0.791	0	-0.579834	-0.793457
0.792	0.518799	-0.579834	-0.732422
0.793	0.671387	-0.671387	-0.762939
0.794	0.732422	-0.793457	-0.976563
0.795	0.854492	-0.671387	-1.06812
0.796	0.88501	-0.396729	-1.09863
0.797	0.488281	-0.793457	-0.640869
0.798	0.0610352	-0.762939	-0.854492
0.799	0.0305176	-0.671387	-1.06812
0.8	0.305176	-0.579834	-0.732422
0.801	0.152588	-0.640869	-0.946045
0.802	0.732422	-0.88501	-0.640869
0.803	0.701904	-0.732422	-0.946045
0.804	0.946045	-0.946045	-0.549316
0.805	0.396729	-0.488281	-1.06812
0.806	0.244141	-0.640869	-0.579834
0.807	0.152588	-0.793457	-0.793457
0.808	0.244141	-0.793457	-0.793457
0.809	0.457764	-0.915527	-0.610352
0.81	0.579834	-0.793457	-0.793457
0.811	0.610352	-0.854492	-0.823975
0.812	0.488281	-0.610352	-0.732422
0.813	0.488281	-0.854492	-0.427246
0.814	0.183105	-0.732422	-0.701904
0.815	0.183105	-0.610352	-0.549316
0.816	0.183105	-0.366211	-0.732422
0.817	0.579834	-0.762939	-0.610352
0.818	0.488281	-0.793457	-0.640869
0.819	0.488281	-0.640869	-0.610352
0.82	0.518799	-0.579834	-0.762939
0.821	0.427246	-0.732422	-0.366211
0.822	0	-0.762939	-0.457764
0.823	0.0915527	-0.701904	-0.640869
0.824	0.152588	-0.610352	-0.396729
0.825	0.518799	-0.823975	-0.457764
0.826	0.579834	-0.610352	-0.640869
0.827	0.762939	-0.671387	-0.518799
0.828	0.640869	-0.823975	-0.579834
0.829	0.488281	-0.793457	-0.366211
0.83	0.335693	-0.640869	-0.640869
0.831	0.549316	-0.701904	-0.640869
0.832	0.488281	-1.00708	-0.793457
0.833	0.671387	-0.732422	-0.488281
0.834	0.823975	-0.732422	-0.793457
0.835	0.457764	-0.732422	-0.88501
0.836	0.366211	-0.701904	-0.671387
0.837	0.0915527	-0.701904	-0.701904
0.838	0.152588	-0.610352	-0.640869
0.839	0.366211	-0.946045	-0.671387
0.84	0.457764	-0.793457	-0.762939
0.841	0.671387	-0.854492	-0.946045
0.842	0.701904	-0.823975	-0.976563
0.843	0.396729	-0.88501	-1.00708
0.844	0.183105	-0.701904	-0.488281
0.845	0.0915527	-0.88501	-0.671387
0.846	0.183105	-0.915527	-0.488281
0.847	0.183105	-0.823975	-0.793457
0.848	0.579834	-0.88501	-0.854492
0.849	0.915527	-0.793457	-0.88501
0.85	0.671387	-0.946045	-0.854492
0.851	0.549316	-0.701904	-0.610352
0.852	0.518799	-0.671387	-0.732422
0.853	0.274658	-0.762939	-0.793457
0.854	0.335693	-0.793457	-0.976563
0.855	0.549316	-0.88501	-0.915527
0.856	0.640869	-0.976563	-0.976563
0.857	0.640869	-1.0376	-1.00708
0.858	0.518799	-0.946045	-0.946045
0.859	0.488281	-0.88501	-0.915527
0.86	0.152588	-0.579834	-0.88501
0.861	0.396729	-0.671387	-0.793457
0.862	0.427246	-0.915527	-0.915527
0.863	0.488281	-1.0376	-0.762939
0.864	0.732422	-1.06812	-0.762939
0.865	0.732422	-0.823975	-1.28174
0.866	0.732422	-1.09863	-0.823975
0.867	0.213623	-0.823975	-0.762939
0.868	0.213623	-0.793457	-0.976563
0.869	0.274658	-0.823975	-0.640869
0.87	0.274658	-0.915527	-0.946045
0.871	0.579834	-1.00708	-0.762939
0.872	0.518799	-0.823975	-0.732422
0.873	0.793457	-1.06812	-0.88501
0.874	0.305176	-0.732422	-0.549316
0.875	0.152588	-0.915527	-0.823975
0.876	0.213623	-0.854492	-0.518799
0.877	0.335693	-1.00708	-0.793457
0.878	0.793457	-1.00708	-0.640869
0.879	0.88501	-0.946045	-0.793457
0.88	0.976563	-0.946045	-0.88501
0.881	0.579834	-0.823975	-0.640869
0.882	0.579834	-0.854492	-0.640869
0.883	0.183105	-0.854492	-0.640869
0.884	0.274658	-0.854492	-0.335693
0.885	0.183105	-0.88501	-0.854492
0.886	0.854492	-0.88501	-0.579834
0.887	0.579834	-1.09863	-0.823975
0.888	0.610352	-0.976563	-0.701904
0.889	0.549316	-1.00708	-0.701904
0.89	0.396729	-0.732422	-0.579834
0.891	0.366211	-0.915527	-0.762939
0.892	0.305176	-0.88501	-0.701904
0.893	0.366211	-0.915527	-0.274658
0.894	0.457764	-0.946045	-0.610352
0.895	0.610352	-0.88501	-0.732422
0.896	0.640869	-0.823975	-0.732422
0.897	0.518799	-0.854492	-0.701904
0.898	0.366211	-0.915527	-0.427246
0.899	0.152588	-0.823975	-0.396729
0.9	0.427246	-0.640869	-0.396729
0.901	0.427246	-1.19019	-0.457764
0.902	0.640869	-0.946045	-0.671387
0.903	0.640869	-0.823975	-0.915527
0.904	0.396729	-0.793457	-0.793457
0.905	0.427246	-0.976563	-0.671387
0.906	0.335693	-0.701904	-0.732422
0.907	0.335693	-0.88501	-0.762939
0.908	0.305176	-0.946045	-0.518799
0.909	0.305176	-1.09863	-0.701904
0.91	0.640869	-1.12915	-0.88501
0.911	0.640869	-0.854492	-0.946045
0.912	0.671387	-0.915527	-0.762939
0.913	0.0610352	-0.701904	-0.701904
0.914	0.396729	-0.732422	-0.671387
0.915	0.213623	-0.671387	-1.19019
0.916	0.640869	-0.976563	-0.671387
0.917	0.518799	-0.88501	-1.09863
0.918	0.579834	-0.88501	-0.854492
0.919	0.335693	-0.88501	-0.88501
0.92	0.213623	-0.640869	-0.88501
0.921	0.213623	-0.671387	-0.640869
0.922	0.0305176	-0.793457	-0.823975
0.923	0.0610352	-0.579834	-0.640869
0.924	0.549316	-0.732422	-1.19019
0.925	0.579834	-0.671387	-0.701904
0.926	0.457764	-1.00708	-0.732422
0.927	0.640869	-0.823975	-0.88501
0.928	0.244141	-0.823975	-0.946045
0.929	0.152588	-0.915527	-0.793457
0.93	0.12207	-0.640869	-0.762939
0.931	0.152588	-0.701904	-0.823975
0.932	0.12207	-0.946045	-0.762939
0.933	0.579834	-1.09863	-0.88501
0.934	0.427246	-0.88501	-1.00708
0.935	0.518799	-0.793457	-0.762939
0.936	0.213623	-0.640869	-0.701904
0.937	0.305176	-0.915527	-0.579834
0.938	0.0610352	-0.701904	-0.610352
0.939	0.396729	-0.823975	-0.823975
0.94	0.640869	-0.946045	-0.88501
0.941	0.640869	-0.701904	-0.518799
0.942	0.762939	-0.640869	-1.0376
0.943	0.274658	-0.793457	-0.396729
0.944	0.0915527	-0.671387	-0.427246
0.945	0.0610352	-0.671387	-0.732422
0.946	0.274658	-0.732422	-0.610352
0.947	0.518799	-0.762939	-0.640869
0.948	0.88501	-0.793457	-0.823975
0.949	0.88501	-0.610352	-0.793457
0.95	0.640869	-0.946045	-0.793457
0.951	0.457764	-0.579834	-0.701904
0.952	0.274658	-0.793457	-0.640869
0.953	0.244141	-0.671387	-0.762939
0.954	0.335693	-0.762939	-0.427246
0.955	0.396729	-0.793457	-0.427246
0.956	0.640869	-0.88501	-0.640869
0.957	0.793457	-0.88501	-0.610352
0.958	0.488281	-0.579834	-0.488281
0.959	0.183105	-0.488281	-0.518799
0.96	0.0305176	-0.762939	-0.701904
0.961	0.488281	-1.00708	-0.457764
0.962	0.823975	-0.549316	-0.396729
0.963	0.976563	-0.793457	-0.579834
0.964	0.732422	-0.976563	-0.793457
0.965	0.579834	-0.88501	-0.640869
0.966	0.0610352	-0.793457	-0.671387
0.967	0.335693	-0.640869	-0.457764
0.968	0.274658	-0.610352	-0.518799
0.969	0.579834	-0.946045	-0.549316
0.97	0.854492	-0.946045	-0.579834
0.971	0.701904	-0.915527	-0.671387
0.972	0.946045	-0.88501	-0.701904
0.973	0.701904	-0.701904	-0.579834
0.974	0.183105	-0.793457	-0.671387
0.975	0.152588	-0.793457	-0.366211
0.976	0.0610352	-0.671387	-0.762939
0.977	0.518799	-0.946045	-0.549316
0.978	0.762939	-0.793457	-0.579834
0.979	0.701904	-0.793457	-0.671387
0.98	0.946045	-0.823975	-0.915527
0.981	0.457764	-0.579834	-0.488281
0.982	0	-0.518799	-0.732422
0.983	0.183105	-0.518799	-0.793457
0.984	0.579834	-0.854492	-0.671387
0.985	0.335693	-0.640869	-1.0376
0.986	0.640869	-0.88501	-0.762939
0.987	0.701904	-0.823975	-0.854492
0.988	0.915527	-0.88501	-0.88501
0.989	0.152588	-0.427246	-0.854492
0.99	-0.0610352	-0.732422	-0.671387
0.991	0.244141	-0.915527	-0.610352
0.992	-0.0915527	-0.915527	-0.854492
0.993	0.335693	-0.793457	-0.793457
0.994	0.793457	-0.823975	-1.0376
0.995	0.946045	-0.823975	-1.00708
0.996	0.549316	-0.915527	-0.793457
0.997	0.366211	-0.701904	-0.976563
0.998	0.213623	-0.88501	-0.640869
0.999	0	-0.671387	-0.823975
1	0.335693	-0.88501	-1.00708
1.001	0.457764	-0.976563	-0.762939
1.002	0.457764	-0.946045	-0.946045
1.003	0.427246	-0.579834	-0.823975
1.004	0.335693	-0.488281	-0.793457
1.005	-0.0610352	-0.640869	-0.793457
1.006	0.0305176	-0.762939	-0.793457
1.007	0.305176	-0.793457	-0.549316
1.008	0.0305176	-0.762939	-0.88501
1.009	0.701904	-0.976563	-0.946045
1.01	0.579834	-0.793457	-0.915527
1.011	0.366211	-0.823975	-0.915527
1.012	0.0305176	-0.823975	-0.671387
1.013	0.152588	-0.671387	-0.549316
1.014	0.0305176	-0.793457	-0.854492
1.015	0.274658	-0.88501	-0.488281
1.016	0.396729	-0.854492	-0.793457
1.017	0.88501	-1.00708	-0.915527
1.018	0.549316	-1.06812	-0.610352
1.019	0.366211	-0.732422	-0.579834
1.02	0.335693	-0.854492	-0.915527
1.021	0.518799	-1.19019	-0.518799
1.022	0.457764	-0.88501	-0.946045
1.023	0.640869	-0.88501	-0.427246
1.024	0.183105	-0.701904	-0.976563
1.025	0.366211	-0.701904	-0.823975
1.026	0.274658	-0.823975	-0.701904
1.027	0.610352	-0.732422	-0.671387
1.028	0.12207	-0.823975	-0.823975
1.029	0.457764	-0.640869	-0.579834
1.03	0.396729	-0.701904	-0.518799
1.031	0.396729	-0.946045	-0.671387
1.032	0.762939	-1.0376	-0.518799
1.033	0.671387	-1.12915	-0.518799
1.034	0.610352	-0.793457	-0.610352
1.035	0.183105	-0.671387	-0.701904
1.036	0.366211	-0.915527	-0.732422
1.037	0.427246	-0.793457	-0.610352
1.038	0.640869	-0.823975	-0.88501
1.039	0.671387	-0.793457	-0.793457
1.04	0.518799	-1.06812	-0.732422
1.041	0.701904	-0.793457	-0.457764
1.042	0.427246	-0.854492	-0.701904
1.043	0.396729	-0.732422	-0.549316
1.044	0.274658	-0.640869	-0.518799
1.045	0.518799	-1.09863	-0.701904
1.046	0.701904	-0.793457	-0.518799
1.047	0.793457	-0.976563	-0.732422
1.048	0.640869	-1.12915	-0.946045
1.049	0.671387	-0.732422	-0.640869
1.05	0	-0.732422	-0.579834
1.051	-0.0305176	-1.0376	-0.518799
1.052	0.244141	-0.88501	-0.610352
1.053	0.427246	-0.762939	-0.701904
1.054	0.671387	-1.00708	-0.701904
1.055	0.762939	-1.34277	-0.854492
1.056	0.701904	-0.823975	-0.976563
1.057	0.579834	-0.823975	-0.732422
1.058	0.183105	-0.762939	-0.854492
1.059	0	-0.671387	-0.823975
1.06	0.213623	-0.946045	-0.762939
1.061	0.244141	-0.915527	-0.793457
1.062	0.366211	-0.946045	-0.762939
1.063	0.88501	-0.762939	-0.823975
1.064	0.396729	-0.793457	-0.946045
1.065	0.427246	-0.671387	-0.488281
1.066	0.0915527	-0.762939	-0.640869
1.067	0.12207	-0.823975	-0.579834
1.068	0.0305176	-0.854492	-0.640869
1.069	0.366211	-1.00708	-0.732422
1.07	0.549316	-0.823975	-0.88501
1.071	0.701904	-0.823975	-0.976563
1.072	0.671387	-0.762939	-0.762939
1.073	1.0376	-1.12915	-0.671387
1.074	0.183105	-0.701904	-0.88501
1.075	0.427246	-0.793457	-0.610352
1.076	0.610352	-1.00708	-0.579834
1.077	0.640869	-1.00708	-0.946045
1.078	0.793457	-0.854492	-0.823975
1.079	0.427246	-0.762939	-0.976563
1.08	0.427246	-1.00708	-0.915527
1.081	0.183105	-0.823975	-0.88501
1.082	0.0610352	-0.762939	-0.732422
1.083	0.213623	-0.823975	-0.335693
1.084	0.305176	-1.00708	-0.762939
1.085	0.671387	-1.00708	-0.488281
1.086	0.701904	-0.732422	-1.00708
1.087	0.305176	-0.793457	-0.671387
1.088	0.213623	-0.793457	-0.701904
1.089	0.183105	-0.732422	-0.488281
1.09	0.152588	-0.793457	-0.88501
1.091	0.183105	-0.793457	-0.579834
1.092	0.12207	-0.701904	-0.976563
1.093	0.549316	-0.88501	-1.09863
1.094	0.427246	-0.823975	-0.701904
1.095	0.427246	-0.88501	-0.640869
1.096	0.213623	-0.732422	-0.610352
1.097	0.152588	-0.640869	-0.640869
1.098	0.518799	-0.915527	-0.518799
1.099	0.457764	-0.88501	-0.762939
1.1	0.457764	-0.915527	-0.610352
1.101	0.610352	-1.00708	-0.640869
1.102	0.793457	-0.793457	-0.823975
1.103	0.366211	-0.88501	-0.396729
1.104	-0.12207	-0.610352	-0.640869
1.105	-0.0305176	-0.732422	-0.396729
1.106	0.152588	-0.823975	-0.579834
1.107	0.579834	-0.823975	-0.671387
1.108	0.823975	-0.823975	-0.793457
1.109	0.701904	-1.06812	-0.640869
1.11	0.701904	-0.915527	-0.762939
1.111	0.335693	-0.610352	-0.518799
1.112	0.213623	-0.701904	-0.518799
1.113	0.183105	-0.579834	-0.610352
1.114	0.213623	-0.976563	-0.854492
1.115	0.518799	-0.823975	-0.579834
1.116	0.915527	-0.793457	-0.640869
1.117	0.88501	-0.793457	-1.12915
1.118	0.732422	-0.915527	-0.701904
1.119	0.335693	-0.946045	-0.457764
1.12	0.183105	-0.793457	-0.488281
1.121	0.183105	-0.701904	-0.823975
1.122	0.0305176	-0.946045	-0.396729
1.123	0.396729	-1.06812	-0.946045
1.124	0.671387	-1.09863	-0.793457
1.125	0.518799	-0.88501	-0.579834
1.126	0.396729	-0.88501	-0.640869
1.127	0.274658	-0.640869	-0.793457
1.128	-0.0915527	-0.823975	-0.488281
1.129	0.183105	-0.946045	-0.549316
1.13	0.457764	-0.854492	-0.854492
1.131	0.671387	-1.0376	-0.610352
1.132	1.06812	-1.09863	-0.88501
1.133	0.579834	-0.823975	-0.701904
1.134	0.152588	-0.793457	-0.915527
1.135	0.0915527	-0.88501	-0.579834
1.136	0	-0.640869	-0.915527
1.137	0.335693	-0.915527	-0.640869
1.138	0.366211	-0.762939	-0.762939
1.139	0.488281	-0.823975	-1.06812
1.14	0.610352	-0.823975	-0.762939
1.141	0.579834	-0.518799	-0.854492
1.142	0.213623	-0.701904	-0.640869
1.143	0.152588	-0.549316	-0.610352
1.144	0.488281	-0.823975	-0.640869
1.145	0.762939	-0.732422	-0.88501
1.146	0.640869	-0.762939	-0.701904
1.147	0.640869	-0.701904	-0.915527
1.148	0.518799	-0.732422	-0.88501
1.149	0.579834	-0.732422	-0.671387
1.15	0.0610352	-0.701904	-0.701904
1.151	0.0610352	-0.671387	-0.640869
1.152	0.0305176	-0.762939	-0.671387
1.153	0.457764	-0.854492	-0.701904
1.154	0.671387	-0.793457	-0.610352
1.155	0.549316	-0.946045	-1.09863
1.156	0.305176	-0.823975	-0.671387
1.157	0.366211	-0.671387	-0.579834
1.158	0.0915527	-0.671387	-0.671387
1.159	0.335693	-0.793457	-0.579834
1.16	0.335693	-0.793457	-0.732422
1.161	0.640869	-0.823975	-0.762939
1.162	0.823975	-0.946045	-0.854492
1.163	0.579834	-0.762939	-0.640869
1.164	0.274658	-0.88501	-0.854492
1.165	0.0610352	-0.610352	-0.366211
1.166	-0.0305176	-0.793457	-0.671387
1.167	0.0305176	-0.671387	-0.732422
1.168	0.457764	-0.732422	-0.640869
1.169	0.823975	-0.823975	-0.915527
1.17	0.671387	-1.00708	-0.732422
1.171	0.823975	-0.793457	-0.671387
1.172	0.396729	-0.671387	-0.701904
1.173	0.0915527	-0.518799	-0.518799
1.174	0.0610352	-0.671387	-0.335693
1.175	0.305176	-0.793457	-0.793457
1.176	0.396729	-0.854492	-0.701904
1.177	0.793457	-0.732422	-0.549316
1.178	0.793457	-0.793457	-0.762939
1.179	0.427246	-0.793457	-0.640869
1.18	0.274658	-0.793457	-0.518799
1.181	0.152588	-0.793457	-0.518799
1.182	0.183105	-0.610352	-0.518799
1.183	0.244141	-0.854492	-0.793457
1.184	0.823975	-0.88501	-0.854492
1.185	0.823975	-0.732422	-0.793457
1.186	0.732422	-0.823975	-0.915527
1.187	0.610352	-0.762939	-0.640869
1.188	-0.12207	-0.640869	-0.640869
1.189	0.183105	-0.762939	-0.732422
1.19	0.152588	-0.732422	-0.854492
1.191	0.549316	-0.701904	-0.671387
1.192	0.610352	-0.579834	-0.793457
1.193	0.88501	-0.762939	-0.701904
1.194	0.549316	-0.732422	-0.762939
1.195	0.457764	-0.640869	-0.671387
1.196	0.183105	-0.671387	-0.732422
1.197	0.244141	-0.701904	-0.335693
1.198	0.305176	-0.701904	-0.793457
1.199	0.671387	-0.762939	-0.732422
1.2	0.762939	-0.762939	-0.701904
1.201	0.915527	-0.640869	-1.06812
1.202	0.305176	-0.640869	-0.915527
1.203	0.213623	-0.946045	-0.518799
1.204	-0.0915527	-0.671387	-0.762939
1.205	0.366211	-0.732422	-0.579834
1.206	0.457764	-0.579834	-0.793457
1.207	0.823975	-0.762939	-0.854492
1.208	0.823975	-0.671387	-1.19019
1.209	0.854492	-0.823975	-0.946045
1.21	0.366211	-0.915527	-0.976563
1.211	0.0305176	-0.701904	-0.854492
1.212	-0.213623	-0.640869	-0.457764
1.213	-0.274658	-0.88501	-0.915527
1.214	0.305176	-0.793457	-0.701904
1.215	0.427246	-0.732422	-0.823975
1.216	0.976563	-0.915527	-0.793457
1.217	0.823975	-0.854492	-0.762939
1.218	0.518799	-0.671387	-0.762939
1.219	0.12207	-0.823975	-0.610352
1.22	0.0915527	-0.610352	-0.915527
1.221	0.0305176	-0.793457	-0.610352
1.222	0.488281	-0.518799	-1.00708
1.223	0.579834	-1.00708	-1.0376
1.224	0.488281	-0.762939	-0.671387
1.225	0.427246	-0.854492	-0.946045
1.226	0.0610352	-0.88501	-0.488281
1.227	-0.152588	-0.732422	-0.610352
1.228	0.0305176	-0.915527	-0.366211
1.229	0.12207	-0.732422	-0.671387
1.23	0.701904	-1.00708	-0.793457
1.231	0.701904	-1.00708	-0.793457
1.232	0.915527	-0.732422	-0.671387
1.233	0.335693	-0.915527	-0.854492
1.234	0.366211	-0.762939	-0.335693
1.235	0.0915527	-0.610352	-0.671387
1.236	0.366211	-0.946045	-0.396729
1.237	0.518799	-0.946045	-0.610352
1.238	0.366211	-0.823975	-0.823975
1.239	0.488281	-0.88501	-0.701904
1.24	0.457764	-0.88501	-0.701904
1.241	0.762939	-0.976563	-0.732422
1.242	0.335693	-0.732422	-0.518799
1.243	0.305176	-0.793457	-0.701904
1.244	0.335693	-0.793457	-0.732422
1.245	0.762939	-0.823975	-0.640869
1.246	0.854492	-0.854492	-0.671387
1.247	0.579834	-0.762939	-1.00708
1.248	0.213623	-0.762939	-0.762939
1.249	0.0305176	-0.854492	-0.396729
1.25	0.152588	-0.701904	-0.762939
1.251	0.0305176	-0.823975	-0.549316
1.252	0.457764	-0.823975	-0.762939
1.253	0.579834	-0.823975	-1.00708
1.254	0.671387	-0.976563	-0.640869
1.255	0.946045	-0.732422	-0.823975
1.256	0.549316	-0.732422	-0.610352
1.257	0.335693	-0.854492	-0.579834
1.258	-0.152588	-0.732422	-0.579834
1.259	0.244141	-0.823975	-0.549316
1.26	0.488281	-0.823975	-0.823975
1.261	0.427246	-0.823975	-0.640869
1.262	0.305176	-0.762939	-0.793457
1.263	0.12207	-0.762939	-1.19019
1.264	0.244141	-0.640869	-0.610352
1.265	0.213623	-0.518799	-0.823975
1.266	0.457764	-0.732422	-0.762939
1.267	0.274658	-0.88501	-0.946045
1.268	0.732422	-0.976563	-1.09863
1.269	0.671387	-0.88501	-0.854492
1.27	0.762939	-0.762939	-0.640869
1.271	0.366211	-0.732422	-1.00708
1.272	0.457764	-0.793457	-0.396729
1.273	0.213623	-0.732422	-0.88501
1.274	0.518799	-0.610352	-0.457764
1.275	0.793457	-0.88501	-0.518799
1.276	0.762939	-0.640869	-0.854492
1.277	0.915527	-1.09863	-0.88501
1.278	0.701904	-0.793457	-0.823975
1.279	0.396729	-0.640869	-0.762939
1.28	0.305176	-0.854492	-0.854492
1.281	0.12207	-0.793457	-0.701904
1.282	0.305176	-0.762939	-0.671387
1.283	0.335693	-0.793457	-1.00708
1.284	0.305176	-0.915527	-0.640869
1.285	0.457764	-0.518799	-1.09863
1.286	0.671387	-0.88501	-0.732422
1.287	0.183105	-0.732422	-0.915527
1.288	0.0305176	-0.671387	-0.518799
1.289	0.0915527	-0.915527	-0.854492
1.29	0.183105	-0.549316	-0.610352
1.291	0.671387	-1.28174	-0.793457
1.292	0.610352	-0.732422	-0.915527
1.293	0.518799	-1.12915	-0.823975
1.294	0.366211	-0.823975	-0.823975
1.295	0.12207	-0.946045	-0.427246
1.296	-0.12207	-0.610352	-0.640869
1.297	0.305176	-1.0376	-0.610352
1.298	0.518799	-0.915527	-0.823975
1.299	0.701904	-0.640869	-0.854492
1.3	0.88501	-1.06812	-0.640869
1.301	0.823975	-0.762939	-0.88501
1.302	0.213623	-0.640869	-0.823975
1.303	0.183105	-1.06812	-0.518799
1.304	0.244141	-0.793457	-0.518799
1.305	0.274658	-0.88501	-0.671387
1.306	0.335693	-1.06812	-0.396729
1.307	0.488281	-0.823975	-0.793457
1.308	0.610352	-0.823975	-0.488281
1.309	0.640869	-0.823975	-0.640869
1.31	0.457764	-0.88501	-0.640869
1.311	0.366211	-0.732422	-0.549316
1.312	0.335693	-0.762939	-0.427246
1.313	0.915527	-1.25122	-0.579834
1.314	0.823975	-0.976563	-0.88501
1.315	0.793457	-0.793457	-0.640869
1.316	0.762939	-0.946045	-0.915527
1.317	0.335693	-0.946045	-0.640869
1.318	0.244141	-0.793457	-0.671387
1.319	0.183105	-0.701904	-0.701904
1.32	0.152588	-0.732422	-0.640869
1.321	0.305176	-0.823975	-0.762939
1.322	0.732422	-0.915527	-0.732422
1.323	0.701904	-0.793457	-0.854492
1.324	0.579834	-0.701904	-0.732422
1.325	0.12207	-0.854492	-0.762939
1.326	0.335693	-0.88501	-0.427246
1.327	0.0915527	-0.915527	-0.610352
1.328	0.183105	-0.793457	-0.610352
1.329	0.671387	-0.915527	-0.671387
1.33	0.579834	-0.701904	-0.701904
1.331	0.854492	-0.854492	-0.823975
1.332	0.427246	-0.823975	-0.610352
1.333	0.12207	-0.671387	-0.823975
1.334	0.244141	-0.671387	-0.762939
1.335	0.427246	-0.732422	-0.640869
1.336	0.579834	-0.823975	-0.762939
1.337	0.762939	-1.0376	-0.823975
1.338	0.793457	-0.854492	-1.12915
1.339	0.396729	-0.793457	-0.793457
1.34	0.0915527	-0.762939	-0.88501
1.341	0.12207	-0.640869	-0.915527
1.342	-0.12207	-0.823975	-0.610352
1.343	0.183105	-0.88501	-0.671387
1.344	0.12207	-0.946045	-0.701904
1.345	0.152588	-0.946045	-0.976563
1.346	0.305176	-0.793457	-0.976563
1.347	0.213623	-1.0376	-0.732422
1.348	0.213623	-0.732422	-0.88501
1.349	0.244141	-0.701904	-0.701904
1.35	0.0305176	-0.610352	-0.640869
1.351	0.213623	-0.762939	-0.823975
1.352	0.488281	-0.854492	-0.701904
1.353	0.640869	-0.946045	-0.793457
1.354	0.549316	-0.793457	-0.671387
1.355	0.366211	-0.762939	-1.0376
1.356	0.12207	-0.610352	-0.762939
1.357	0.152588	-0.640869	-0.671387
1.358	0.579834	-0.762939	-0.640869
1.359	0.610352	-0.701904	-0.762939
1.36	0.823975	-0.732422	-0.915527
1.361	1.06812	-0.823975	-0.610352
1.362	0.823975	-0.854492	-0.946045
1.363	0.549316	-0.732422	-0.518799
1.364	0.305176	-0.640869	-0.701904
1.365	0.366211	-0.793457	-0.671387
1.366	0.213623	-0.701904	-0.610352
1.367	0.823975	-1.00708	-0.701904
1.368	1.0376	-1.06812	-0.671387
1.369	0.671387	-1.00708	-0.762939
1.37	0.610352	-0.854492	-0.549316
1.371	0.213623	-0.518799	-0.946045
1.372	0.274658	-0.793457	-0.305176
1.373	0.244141	-0.732422	-0.793457
1.374	0.701904	-0.640869	-0.793457
1.375	0.732422	-0.762939	-0.457764
1.376	0.88501	-0.701904	-0.946045
1.377	0.915527	-0.701904	-0.854492
1.378	0.793457	-0.854492	-0.915527
1.379	0.335693	-0.946045	-0.701904
1.38	0.305176	-0.762939	-0.823975
1.381	0.366211	-0.823975	-0.549316
1.382	0.335693	-0.915527	-0.732422
1.383	0.549316	-0.854492	-0.946045
1.384	0.732422	-0.88501	-0.701904
1.385	0.671387	-0.854492	-0.701904
1.386	0.640869	-0.946045	-0.549316
1.387	0.12207	-0.701904	-0.732422
1.388	0.0915527	-0.88501	-0.640869
1.389	0.152588	-0.823975	-0.518799
1.39	0.366211	-0.915527	-0.762939
1.391	0.488281	-0.915527	-0.396729
1.392	0.701904	-0.854492	-0.976563
1.393	0.579834	-0.762939	-0.610352
1.394	0.183105	-0.671387	-0.671387
1.395	0.152588	-0.732422	-0.88501
1.396	0.152588	-0.793457	-0.610352
1.397	0.640869	-0.671387	-0.640869
1.398	0.610352	-0.640869	-0.732422
1.399	0.793457	-0.762939	-0.854492
1.4	0.701904	-0.854492	-0.823975
1.401	0.610352	-0.793457	-0.793457
1.402	0.366211	-0.701904	-0.640869
1.403	0.152588	-0.701904	-0.701904
1.404	0.12207	-0.823975	-0.396729
1.405	0.671387	-0.946045	-0.762939
1.406	0.640869	-1.06812	-0.701904
1.407	0.549316	-1.09863	-0.976563
1.408	0.671387	-1.06812	-0.88501
1.409	0.396729	-0.793457	-0.823975
1.41	0.0305176	-0.793457	-0.793457
1.411	0.12207	-0.976563	-0.823975
1.412	0.274658	-0.732422	-0.823975
1.413	0.549316	-1.06812	-0.732422
1.414	0.518799	-0.671387	-1.19019
1.415	0.823975	-1.00708	-0.823975
1.416	0.640869	-0.854492	-0.976563
1.417	0.488281	-0.976563	-0.518799
1.418	0.152588	-0.549316	-1.00708
1.419	0.366211	-0.946045	-0.457764
1.42	0.366211	-0.854492	-0.701904
1.421	0.549316	-0.854492	-0.732422
1.422	0.823975	-0.854492	-0.976563
1.423	0.579834	-0.823975	-0.823975
1.424	0.701904	-0.732422	-0.549316
1.425	0.12207	-0.732422	-0.793457
1.426	0.0915527	-0.671387	-0.640869
1.427	0.244141	-0.946045	-0.640869
1.428	0.12207	-0.88501	-0.732422
1.429	0.732422	-0.915527	-0.854492
1.43	0.793457	-0.854492	-1.0376
1.431	0.671387	-0.762939	-0.946045
1.432	0.335693	-0.640869	-0.732422
1.433	0.152588	-0.518799	-0.88501
1.434	0.12207	-0.88501	-0.488281
1.435	0.0915527	-0.640869	-0.732422
1.436	0.549316	-0.762939	-0.732422
1.437	0.640869	-0.793457	-0.762939
1.438	0.701904	-0.854492	-0.701904
1.439	0.396729	-0.915527	-0.762939
1.44	0.213623	-0.762939	-0.549316
1.441	0.0610352	-0.701904	-0.762939
1.442	0.0305176	-0.579834	-0.488281
1.443	0.366211	-0.640869	-0.610352
1.444	0.396729	-0.976563	-0.88501
1.445	0.701904	-1.00708	-0.671387
1.446	0.640869	-0.732422	-0.701904
1.447	0.488281	-0.518799	-0.732422
1.448	0.457764	-0.88501	-0.793457
1.449	0.213623	-0.88501	-0.488281
1.45	0.0915527	-0.823975	-0.854492
1.451	0.396729	-0.88501	-0.518799
1.452	0.518799	-0.88501	-0.732422
1.453	0.610352	-0.976563	-0.823975
1.454	0.457764	-0.762939	-0.549316
1.455	0.488281	-0.701904	-0.701904
1.456	0.274658	-0.640869	-0.732422
1.457	0.488281	-0.640869	-0.396729
1.458	0.427246	-0.732422	-0.671387
1.459	1.06812	-0.976563	-0.762939
1.46	0.854492	-0.854492	-0.610352
1.461	1.12915	-0.823975	-0.732422
1.462	0.701904	-0.793457	-0.823975
1.463	0.396729	-0.793457	-0.579834
1.464	0.0915527	-0.701904	-0.579834
1.465	0.0305176	-0.823975	-0.610352
1.466	0.518799	-1.09863	-0.427246
1.467	0.549316	-0.88501	-1.0376
1.468	0.823975	-0.762939	-0.976563
1.469	0.549316	-0.88501	-0.549316
1.47	0.457764	-1.00708	-0.823975
1.471	0.183105	-0.823975	-0.823975
1.472	-0.183105	-0.762939	-0.549316
1.473	0.335693	-0.762939	-0.610352
1.474	0.396729	-0.640869	-1.06812
1.475	0.762939	-0.854492	-0.671387
1.476	0.854492	-0.823975	-1.06812
1.477	0.793457	-0.671387	-0.823975
1.478	0.335693	-0.701904	-0.854492
1.479	0.366211	-0.732422	-0.396729
1.48	0	-0.579834	-0.88501
1.481	0.244141	-0.823975	-0.457764
1.482	0.732422	-0.915527	-0.793457
1.483	1.0376	-0.854492	-0.854492
1.484	0.762939	-0.762939	-0.793457
1.485	0.488281	-0.579834	-0.823975
1.486	0.0915527	-0.823975	-0.823975
1.487	0.0610352	-0.793457	-0.88501
1.488	0.274658	-0.793457	-0.701904
1.489	0.305176	-0.823975	-0.976563
1.49	0.640869	-0.88501	-0.946045
1.491	0.671387	-1.2207	-0.946045
1.492	0.701904	-0.793457	-0.579834
1.493	0.457764	-0.823975	-0.732422
1.494	0.0915527	-0.732422	-0.488281
1.495	0.12207	-0.640869	-0.793457
1.496	0.457764	-0.823975	-0.701904
1.497	0.518799	-0.762939	-0.854492
1.498	0.762939	-0.88501	-0.823975
1.499	1.00708	-0.946045	-0.732422
1.5	0.671387	-0.915527	-0.549316
1.501	0.0915527	-0.671387	-0.88501
1.502	-0.0915527	-0.823975	-0.549316
1.503	-0.0305176	-0.915527	-0.640869
1.504	0.213623	-0.946045	-0.915527
1.505	0.396729	-0.854492	-0.732422
1.506	0.610352	-0.88501	-0.946045
1.507	0.701904	-0.946045	-0.823975
1.508	0.366211	-0.823975	-0.88501
1.509	0.0610352	-0.88501	-0.671387
1.51	-0.0915527	-0.640869	-0.701904
1.511	0.0305176	-0.671387	-0.732422
1.512	0.244141	-0.915527	-0.518799
1.513	0.488281	-0.793457	-0.640869
1.514	0.640869	-0.793457	-0.701904
1.515	0.732422	-0.854492	-0.762939
1.516	0.457764	-0.732422	-0.183105
1.517	0.427246	-0.762939	-0.579834
1.518	0.396729	-0.915527	-0.640869
1.519	0.457764	-0.823975	-0.549316
1.52	0.640869	-0.732422	-0.946045
1.521	0.732422	-0.793457	-0.793457
1.522	0.762939	-0.88501	-0.915527
1.523	0.854492	-1.00708	-0.88501
1.524	0.305176	-0.610352	-0.610352
1.525	0.152588	-0.732422	-0.701904
1.526	0.152588	-0.823975	-0.549316
1.527	0.457764	-0.732422	-0.671387
1.528	0.488281	-0.946045	-0.610352
1.529	0.335693	-0.88501	-0.946045
1.53	0.854492	-0.946045	-0.732422
1.531	0.335693	-0.823975	-0.701904
1.532	0.183105	-0.823975	-0.549316
1.533	0.12207	-0.88501	-0.671387
1.534	0.488281	-0.976563	-0.366211
1.535	0.396729	-0.732422	-1.00708
1.536	0.579834	-0.946045	-0.610352
1.537	0.335693	-1.12915	-0.488281
1.538	0.305176	-0.88501	-0.946045
1.539	0.244141	-1.00708	-0.640869
1.54	-0.12207	-0.701904	-0.518799
1.541	0.0305176	-0.732422	-0.762939
1.542	0.152588	-0.793457	-1.09863
1.543	0.793457	-1.06812	-0.793457
1.544	0.640869	-1.2207	-0.732422
1.545	0.946045	-0.701904	-0.88501
1.546	0.488281	-0.762939	-0.976563
1.547	0.183105	-0.854492	-0.854492
1.548	0.335693	-0.701904	-0.793457
1.549	0.0915527	-0.640869	-0.671387
1.55	0.488281	-0.640869	-0.549316
1.551	0.488281	-0.640869	-0.793457
1.552	0.823975	-0.88501	-1.09863
1.553	0.823975	-0.854492	-0.671387
1.554	0.640869	-1.0376	-0.701904
1.555	0.366211	-0.701904	-0.823975
1.556	-0.152588	-0.946045	-0.579834
1.557	0.12207	-0.88501	-1.00708
1.558	0.488281	-0.793457	-0.854492
1.559	0.457764	-0.671387	-0.793457
1.56	0.762939	-0.762939	-1.09863
1.561	0.488281	-0.793457	-0.854492
1.562	0.427246	-1.2207	-0.732422
1.563	0.183105	-0.579834	-0.701904
1.564	0.274658	-0.549316	-0.732422
1.565	0.305176	-0.762939	-0.732422
1.566	0.854492	-1.12915	-0.701904
1.567	0.671387	-0.823975	-0.854492
1.568	0.579834	-0.793457	-0.640869
1.569	0.366211	-0.579834	-1.00708
1.57	0.518799	-0.701904	-0.732422
1.571	0.213623	-0.762939	-0.518799
1.572	-0.0610352	-1.00708	-0.915527
1.573	0.518799	-1.09863	-0.762939
1.574	0.488281	-0.88501	-0.549316
1.575	0.640869	-1.06812	-0.854492
1.576	0.457764	-1.0376	-0.823975
1.577	0.396729	-0.915527	-0.579834
1.578	0.244141	-0.762939	-0.823975
1.579	-0.0305176	-0.640869	-0.732422
1.58	0.12207	-0.823975	-0.793457
1.581	0.244141	-0.793457	-0.640869
1.582	0.671387	-0.854492	-0.946045
1.583	0.640869	-0.701904	-0.823975
1.584	0.823975	-0.762939	-0.701904
1.585	0.183105	-0.732422	-0.793457
1.586	0.213623	-0.732422	-0.427246
1.587	0	-0.854492	-0.549316
1.588	0.152588	-0.549316	-0.274658
1.589	0.762939	-0.762939	-0.946045
1.59	0.793457	-0.946045	-0.640869
1.591	0.823975	-0.823975	-0.671387
1.592	0.671387	-0.488281	-0.793457
1.593	0.793457	-0.793457	-0.549316
1.594	0.244141	-0.610352	-0.701904
1.595	0.274658	-0.793457	-0.762939
1.596	0.335693	-1.06812	-0.640869
1.597	0.549316	-0.88501	-0.793457
1.598	0.671387	-0.946045	-0.823975
1.599	0.732422	-0.793457	-0.640869
1.6	0.640869	-0.610352	-0.579834
1.601	0.335693	-0.946045	-0.732422
1.602	0.213623	-0.701904	-0.427246
1.603	0.335693	-0.823975	-0.640869
1.604	0.579834	-0.88501	-0.640869
1.605	0.335693	-0.793457	-0.610352
1.606	0.305176	-0.732422	-0.854492
1.607	0.549316	-0.946045	-0.671387
1.608	0.305176	-0.640869	-0.549316
1.609	0.0915527	-0.671387	-0.457764
1.61	0.396729	-0.732422	-0.457764
1.611	0.518799	-0.946045	-0.671387
1.612	0.457764	-0.915527	-0.610352
1.613	0.610352	-0.823975	-0.793457
1.614	0.701904	-0.854492	-0.976563
1.615	0.366211	-0.732422	-0.762939
1.616	0.366211	-0.610352	-0.762939
1.617	0	-0.823975	-1.0376
1.618	0.335693	-0.671387	-0.762939
1.619	0.274658	-0.823975	-0.946045
1.62	0.579834	-0.793457	-0.701904
1.621	0.610352	-0.610352	-0.823975
1.622	0.335693	-0.946045	-0.823975
1.623	0.213623	-0.701904	-0.457764
1.624	0.274658	-0.732422	-0.427246
1.625	0.274658	-0.762939	-0.579834
1.626	0.488281	-0.823975	-0.88501
1.627	0.88501	-0.701904	-0.823975
1.628	0.854492	-1.00708	-1.0376
1.629	0.976563	-1.00708	-0.946045
1.63	0.396729	-0.671387	-0.823975
1.631	0.152588	-0.793457	-0.88501
1.632	0.0305176	-0.793457	-0.732422
1.633	-0.0610352	-0.762939	-0.823975
1.634	0.335693	-0.793457	-0.671387
1.635	0.640869	-1.09863	-0.793457
1.636	0.701904	-0.823975	-0.946045
1.637	0.701904	-0.793457	-0.946045
1.638	0.183105	-0.854492	-0.732422
1.639	0.0610352	-0.88501	-1.0376
1.64	0	-0.915527	-0.457764
1.641	0.213623	-0.793457	-0.732422
1.642	0.427246	-0.762939	-0.793457
1.643	0.427246	-1.00708	-0.732422
1.644	0.610352	-0.823975	-0.946045
1.645	0.244141	-0.88501	-0.762939
1.646	0.274658	-0.762939	-0.427246
1.647	0.0305176	-0.762939	-0.579834
1.648	0.152588	-0.762939	-0.671387
1.649	0.427246	-0.732422	-0.640869
1.65	0.549316	-1.0376	-0.732422
1.651	0.640869	-0.732422	-1.00708
1.652	0.793457	-0.823975	-0.88501
1.653	0.762939	-0.915527	-0.823975
1.654	0.549316	-0.732422	-0.518799
1.655	0.335693	-0.610352	-0.610352
1.656	0.152588	-1.06812	-0.640869
1.657	0.0610352	-0.823975	-0.518799
1.658	0.366211	-0.854492	-0.610352
1.659	0.579834	-1.09863	-0.793457
1.66	0.732422	-0.793457	-0.518799
1.661	0.213623	-0.671387	-0.732422
1.662	0.274658	-0.732422	-0.396729
1.663	0.152588	-0.915527	-0.518799
1.664	0.244141	-0.823975	-0.671387
1.665	0.335693	-0.793457	-0.488281
1.666	0.488281	-0.946045	-0.579834
1.667	0.549316	-0.976563	-0.915527
1.668	0.335693	-0.88501	-0.610352
1.669	0	-0.640869	-0.610352
1.67	0.213623	-0.549316	-0.823975
1.671	0.0305176	-0.701904	-0.579834
1.672	0.305176	-0.915527	-0.701904
1.673	0.701904	-0.976563	-0.823975
1.674	0.518799	-0.762939	-0.762939
1.675	0.549316	-0.854492	-0.732422
1.676	0.244141	-0.610352	-0.976563
1.677	0.305176	-0.671387	-0.305176
1.678	-0.183105	-0.793457	-0.854492
1.679	0.213623	-0.823975	-0.579834
1.68	0.457764	-0.823975	-0.305176
1.681	0.610352	-0.88501	-0.823975
1.682	0.671387	-1.12915	-0.610352
1.683	0.518799	-0.976563	-0.732422
1.684	-0.0305176	-0.732422	-0.671387
1.685	-0.0610352	-0.610352	-0.671387
1.686	0.152588	-0.88501	-0.610352
1.687	0.305176	-1.00708	-0.610352
1.688	0.854492	-0.946045	-0.701904
1.689	0.915527	-1.0376	-0.88501
1.69	0.701904	-0.732422	-0.732422
1.691	0.640869	-0.946045	-0.823975
1.692	0.183105	-0.701904	-0.823975
1.693	0.0915527	-0.610352	-0.640869
1.694	0.183105	-0.640869	-0.762939
1.695	0.457764	-0.793457	-0.88501
1.696	0.854492	-0.701904	-0.671387
1.697	0.823975	-0.732422	-0.823975
1.698	0.946045	-0.762939	-0.701904
1.699	0.396729	-0.701904	-0.762939
1.7	0.0915527	-0.488281	-1.06812
1.701	0.518799	-0.823975	-0.518799
1.702	0.335693	-0.915527	-0.823975
1.703	0.610352	-0.915527	-0.640869
1.704	0.671387	-0.823975	-1.06812
1.705	0.854492	-0.88501	-0.793457
1.706	0.457764	-0.640869	-0.976563
1.707	0.335693	-0.854492	-0.854492
1.708	0.213623	-0.854492	-0.762939
1.709	0.12207	-0.762939	-0.762939
1.71	0.366211	-0.671387	-0.671387
1.711	0.640869	-0.823975	-0.762939
1.712	0.762939	-0.915527	-1.00708
1.713	0.701904	-0.915527	-0.854492
1.714	0.549316	-0.671387	-0.793457
1.715	0.579834	-0.640869	-0.793457
1.716	0.0610352	-0.854492	-0.732422
1.717	0.12207	-0.610352	-0.488281
1.718	0.396729	-0.823975	-0.518799
1.719	0.854492	-0.88501	-0.701904
1.72	0.701904	-0.793457	-0.854492
1.721	1.00708	-0.793457	-0.549316
1.722	0.549316	-0.793457	-0.88501
1.723	0.427246	-0.762939	-0.427246
1.724	0.183105	-0.701904	-0.335693
1.725	0.244141	-0.640869	-0.671387
1.726	0.640869	-1.00708	-0.793457
1.727	0.701904	-0.823975	-0.976563
1.728	0.762939	-0.793457	-1.19019
1.729	0.671387	-0.701904	-0.671387
1.73	0.640869	-0.762939	-0.640869
1.731	0.518799	-0.823975	-0.518799
1.732	0.274658	-0.793457	-0.488281
1.733	0.366211	-0.762939	-0.396729
1.734	0.640869	-0.915527	-0.793457
1.735	0.946045	-0.854492	-0.854492
1.736	0.854492	-0.946045	-0.640869
1.737	0.88501	-0.854492	-0.701904
1.738	0.457764	-0.88501	-0.549316
1.739	0.152588	-0.732422	-0.305176
1.74	-0.274658	-0.640869	-0.915527
1.741	0.213623	-0.701904	-0.793457
1.742	0.640869	-0.701904	-0.701904
1.743	0.915527	-0.88501	-0.732422
1.744	0.701904	-0.671387	-1.00708
1.745	0.396729	-0.762939	-0.488281
1.746	0.183105	-0.640869	-0.579834
1.747	0.244141	-0.88501	-0.671387
1.748	0.335693	-0.762939	-0.579834
1.749	0.457764	-0.762939	-0.88501
1.75	0.640869	-0.762939	-0.946045
1.751	0.88501	-0.976563	-0.549316
1.752	0.701904	-0.88501	-0.671387
1.753	0.396729	-0.640869	-0.488281
1.754	-0.0610352	-0.88501	-0.640869
1.755	0.0915527	-0.640869	-0.610352
1.756	0.579834	-0.88501	-0.671387
1.757	0.640869	-1.0376	-0.610352
1.758	0.762939	-1.00708	-0.823975
1.759	0.732422	-1.06812	-0.732422
1.76	0.610352	-0.88501	-0.701904
1.761	0.12207	-0.640869	-0.793457
1.762	0.152588	-0.915527	-0.732422
1.763	0	-0.854492	-0.579834
1.764	0.518799	-0.823975	-0.946045
1.765	0.732422	-0.946045	-0.915527
1.766	0.579834	-0.793457	-0.823975
1.767	0.976563	-0.946045	-0.88501
1.768	0.610352	-0.88501	-0.946045
1.769	0.335693	-0.732422	-0.823975
1.77	0.274658	-0.640869	-0.823975
1.771	0.335693	-0.823975	-0.854492
1.772	0.518799	-0.854492	-0.946045
1.773	0.427246	-0.762939	-1.09863
1.774	0.823975	-0.762939	-0.640869
1.775	0.549316	-0.793457	-0.762939
1.776	0.518799	-0.762939	-0.88501
1.777	0.457764	-0.640869	-0.549316
1.778	0.488281	-0.701904	-0.549316
1.779	0.610352	-0.823975	-0.88501
1.78	0.762939	-0.854492	-0.640869
1.781	0.823975	-0.793457	-1.00708
1.782	0.762939	-0.762939	-1.09863
1.783	0.457764	-0.701904	-0.793457
1.784	0.12207	-0.671387	-0.976563
1.785	0.0915527	-0.762939	-0.549316
1.786	0.213623	-0.976563	-0.762939
1.787	0.305176	-0.88501	-0.518799
1.788	0.671387	-0.793457	-1.09863
1.789	0.762939	-0.793457	-0.701904
1.79	0.457764	-0.793457	-0.671387
1.791	0.457764	-0.854492	-0.762939
1.792	0	-0.701904	-0.488281
1.793	0.12207	-0.732422	-0.366211
1.794	0.152588	-0.732422	-0.518799
1.795	0.366211	-0.671387	-0.762939
1.796	0.549316	-0.88501	-0.549316
1.797	0.640869	-0.915527	-0.793457
1.798	0.732422	-0.823975	-0.671387
1.799	0.274658	-0.671387	-0.610352
1.8	-0.0305176	-0.793457	-0.732422
1.801	0.12207	-0.823975	-0.488281
1.802	0.305176	-0.732422	-0.488281
1.803	0.427246	-0.823975	-1.06812
1.804	0.732422	-0.701904	-0.88501
1.805	0.488281	-0.671387	-0.88501
1.806	0.213623	-0.488281	-0.762939
1.807	-0.183105	-0.671387	-0.213623
1.808	-0.12207	-0.579834	-0.396729
1.809	0.12207	-0.88501	-0.457764
1.81	0.335693	-0.762939	-0.701904
1.811	0.213623	-0.762939	-0.579834
1.812	0.335693	-0.854492	-0.671387
1.813	0.549316	-0.640869	-0.640869
1.814	0.488281	-0.732422	-0.610352
1.815	0.244141	-0.701904	-0.671387
1.816	0.183105	-0.579834	-0.640869
1.817	0.0305176	-1.00708	-0.610352
1.818	0.640869	-0.549316	-0.701904
1.819	0.701904	-0.915527	-0.946045
1.82	0.579834	-0.823975	-0.701904
1.821	0.640869	-0.854492	-0.823975
1.822	0.457764	-0.610352	-0.640869
1.823	0.427246	-0.732422	-0.854492
1.824	0.366211	-0.915527	-0.854492
1.825	0.274658	-0.488281	-0.976563
1.826	0.732422	-0.793457	-0.549316
1.827	0.457764	-0.762939	-0.854492
1.828	0.640869	-0.823975	-0.915527
1.829	0.518799	-0.793457	-0.762939
1.83	0.335693	-0.549316	-0.640869
1.831	0.152588	-0.793457	-0.854492
1.832	0.244141	-0.732422	-0.396729
1.833	0.518799	-0.88501	-0.854492
1.834	0.518799	-0.732422	-1.0376
1.835	0.610352	-0.793457	-0.946045
1.836	0.427246	-0.732422	-0.671387
1.837	0.244141	-0.671387	-0.854492
1.838	0.244141	-0.671387	-0.640869
1.839	0.183105	-0.793457	-1.09863
1.84	0.396729	-0.732422	-0.88501
1.841	0.640869	-0.793457	-0.88501
1.842	0.762939	-0.88501	-0.88501
1.843	0.793457	-0.823975	-0.854492
1.844	0.549316	-0.854492	-1.00708
1.845	0.396729	-0.701904	-0.854492
1.846	0.518799	-0.640869	-0.640869
1.847	0.305176	-0.823975	-0.823975
1.848	0.640869	-1.06812	-0.518799
1.849	0.671387	-0.701904	-1.00708
1.85	0.762939	-1.00708	-0.610352
1.851	0.701904	-0.823975	-1.00708
1.852	0.518799	-0.915527	-0.305176
1.853	-0.0305176	-0.640869	-0.610352
1.854	0.183105	-0.701904	-0.762939
1.855	0.244141	-0.946045	-0.732422
1.856	0.640869	-0.946045	-0.823975
1.857	0.793457	-0.88501	-0.976563
1.858	1.0376	-0.915527	-0.823975
1.859	0.732422	-0.915527	-1.0376
1.86	0.366211	-0.732422	-0.427246
1.861	0.0915527	-0.793457	-0.915527
1.862	0.305176	-1.00708	-0.518799
1.863	0.335693	-1.09863	-0.976563
1.864	0.671387	-1.06812	-0.457764
1.865	0.823975	-0.946045	-0.823975
1.866	0.823975	-1.09863	-0.488281
1.867	0.793457	-1.06812	-0.335693
1.868	0.701904	-1.00708	-0.335693
1.869	0.305176	-0.793457	-0.610352
1.87	0.457764	-0.762939	-0.488281
1.871	0.579834	-0.88501	-0.549316
1.872	0.976563	-1.00708	-0.88501
1.873	0.793457	-0.915527	-1.0376
1.874	0.640869	-0.823975	-0.610352
1.875	0.457764	-0.88501	-0.793457
1.876	0.152588	-0.732422	-0.549316
1.877	0.305176	-0.854492	-0.457764
1.878	0.335693	-0.793457	-0.823975
1.879	0.732422	-0.701904	-1.00708
1.88	0.915527	-0.976563	-0.640869
1.881	1.06812	-0.88501	-0.976563
1.882	0.88501	-0.793457	-0.762939
1.883	0.457764	-0.88501	-0.396729
1.884	0.305176	-0.762939	-0.762939
1.885	0.244141	-0.762939	-0.88501
1.886	0.518799	-1.0376	-0.671387
1.887	0.823975	-1.0376	-0.762939
1.888	1.28174	-0.976563	-0.610352
1.889	1.00708	-0.854492	-0.671387
1.89	0.671387	-0.946045	-0.610352
1.891	0.427246	-0.793457	-0.640869
1.892	0.335693	-0.88501	-0.640869
1.893	0.396729	-1.06812	-0.976563
1.894	0.488281	-0.854492	-0.915527
1.895	0.915527	-0.88501	-0.762939
1.896	0.854492	-0.915527	-0.976563
1.897	0.732422	-0.915527	-1.19019
1.898	0.244141	-0.823975	-0.854492
1.899	0.274658	-0.854492	-0.88501
1.9	-0.213623	-0.640869	-0.88501
1.901	0.305176	-0.946045	-0.457764
1.902	0.610352	-1.00708	-0.762939
1.903	0.579834	-0.976563	-0.823975
1.904	0.732422	-0.854492	-0.732422
1.905	0.457764	-0.915527	-1.0376
1.906	0.335693	-0.793457	-0.671387
1.907	0.335693	-0.946045	-0.732422
1.908	0.244141	-1.06812	-0.732422
1.909	0.244141	-0.854492	-0.823975
1.91	0.549316	-1.06812	-0.88501
1.911	0.762939	-0.854492	-1.06812
1.912	0.488281	-0.732422	-0.793457
1.913	0.488281	-0.88501	-1.00708
1.914	0.244141	-0.915527	-0.701904
1.915	0.152588	-0.549316	-0.671387
1.916	0.0915527	-0.671387	-0.946045
1.917	0.457764	-0.762939	-0.640869
1.918	0.640869	-0.854492	-0.88501
1.919	0.671387	-0.88501	-1.12915
1.92	0.549316	-0.793457	-0.762939
1.921	0.396729	-0.610352	-0.671387
1.922	-0.0305176	-0.732422	-0.610352
1.923	0.183105	-0.823975	-0.579834
1.924	0.183105	-0.976563	-0.88501
1.925	0.640869	-0.793457	-0.305176
1.926	0.640869	-0.762939	-0.732422
1.927	0.701904	-0.915527	-0.793457
1.928	0.640869	-0.854492	-0.671387
1.929	0.427246	-0.88501	-0.610352
1.93	-0.0305176	-0.671387	-0.732422
1.931	-0.0915527	-0.549316	-0.701904
1.932	0.213623	-0.88501	-0.671387
1.933	0.610352	-0.793457	-0.88501
1.934	0.610352	-0.732422	-0.518799
1.935	0.396729	-0.701904	-0.88501
1.936	0.152588	-0.488281	-0.610352
1.937	0.213623	-0.457764	-0.488281
1.938	0	-0.671387	-0.335693
1.939	0.244141	-0.793457	-0.457764
1.94	0.640869	-0.823975	-0.335693
1.941	0.88501	-0.823975	-0.640869
1.942	0.946045	-0.610352	-0.579834
1.943	0.457764	-0.640869	-0.488281
1.944	0.305176	-0.518799	-0.518799
1.945	0.0305176	-0.671387	-0.549316
1.946	0.152588	-0.640869	-0.671387
1.947	0.305176	-0.610352	-0.732422
1.948	0.671387	-0.640869	-0.915527
1.949	0.732422	-0.762939	-0.701904
1.95	0.610352	-0.793457	-0.579834
1.951	0.183105	-0.671387	-0.854492
1.952	0.213623	-0.488281	-0.549316
1.953	0.0610352	-0.549316	-0.701904
1.954	0.0915527	-0.701904	-0.823975
1.955	0.183105	-0.671387	-0.396729
1.956	0.732422	-0.823975	-0.732422
1.957	0.732422	-0.946045	-0.823975
1.958	0.213623	-0.640869	-0.579834
1.959	0.549316	-0.793457	-0.549316
1.96	0.12207	-0.671387	-0.640869
1.961	-0.0610352	-0.793457	-0.610352
1.962	0	-0.823975	-0.671387
1.963	0.457764	-0.762939	-0.823975
1.964	0.427246	-0.915527	-0.671387
1.965	0.396729	-0.732422	-0.88501
1.966	0.579834	-0.946045	-0.640869
1.967	0.335693	-0.732422	-0.701904
1.968	0.244141	-0.640869	-0.579834
1.969	0.152588	-0.610352	-0.976563
1.97	0.274658	-0.579834	-1.00708
1.971	0.366211	-1.19019	-0.823975
1.972	0.549316	-0.793457	-0.88501
1.973	0.793457	-0.854492	-0.610352
1.974	0.701904	-0.854492	-0.701904
1.975	0.274658	-0.732422	-0.823975
1.976	0.0610352	-0.640869	-0.640869
1.977	0.274658	-0.793457	-0.823975
1.978	0.274658	-0.671387	-0.823975
1.979	0.549316	-0.88501	-0.732422
1.98	0.457764	-0.946045	-1.00708
1.981	0.213623	-0.823975	-0.854492
1.982	0.305176	-0.793457	-0.976563
1.983	0.12207	-0.671387	-0.335693
1.984	0.183105	-0.427246	-0.823975
1.985	0.183105	-0.762939	-0.762939
1.986	0.396729	-0.915527	-0.823975
1.987	0.793457	-0.762939	-0.732422
1.988	0.671387	-0.671387	-1.0376
1.989	0.396729	-0.610352	-0.823975
1.99	0.427246	-0.671387	-0.854492
1.991	0.335693	-0.518799	-0.854492
1.992	0	-0.640869	-0.88501
1.993	0.549316	-0.671387	-0.854492
1.994	0.518799	-0.88501	-0.640869
1.995	0.701904	-0.793457	-0.640869
1.996	0.701904	-0.762939	-0.854492
1.997	0.366211	-0.640869	-0.671387
1.998	0.274658	-0.671387	-0.701904
1.999	0.366211	-0.732422	-0.701904
2	0.366211	-0.549316	-0.671387
2.001	0.457764	-0.762939	-0.640869
2.002	0.610352	-0.854492	-0.823975
2.003	0.854492	-0.732422	-0.640869
2.004	0.640869	-0.671387	-0.854492
2.005	0.579834	-0.640869	-0.610352
2.006	-0.305176	-0.640869	-0.549316
2.007	0.0915527	-0.701904	-0.701904
2.008	0.0610352	-0.701904	-0.701904
2.009	0.305176	-0.579834	-0.610352
2.01	0.213623	-0.762939	-0.732422
2.011	0.457764	-0.823975	-0.671387
2.012	0.457764	-0.88501	-0.88501
2.013	0.152588	-0.640869	-0.335693
2.014	0.0915527	-0.579834	-0.610352
2.015	0.366211	-0.793457	-0.457764
2.016	0.366211	-0.762939	-0.701904
2.017	0.823975	-0.823975	-0.396729
2.018	0.640869	-0.549316	-0.88501
2.019	0.640869	-0.671387	-0.640869
2.02	0.335693	-1.06812	-0.335693
2.021	-0.0610352	-0.88501	-0.488281
2.022	0.244141	-0.793457	-0.640869
2.023	0.274658	-0.579834	-0.701904
2.024	0.366211	-0.793457	-0.671387
2.025	0.427246	-0.88501	-0.762939
2.026	0.762939	-0.793457	-1.09863
2.027	0.518799	-0.640869	-0.732422
2.028	0.152588	-0.671387	-0.793457
2.029	0.183105	-0.793457	-0.732422
2.03	0	-0.762939	-0.396729
2.031	0.0915527	-0.854492	-0.88501
2.032	0.549316	-0.793457	-0.366211
2.033	0.549316	-0.915527	-0.854492
2.034	0.762939	-0.701904	-0.183105
2.035	0.762939	-0.762939	-0.762939
2.036	0.610352	-1.00708	-0.335693
2.037	0.518799	-0.701904	-0.854492
2.038	0.335693	-0.640869	-0.427246
2.039	0.457764	-0.823975	-0.579834
2.04	0.701904	-0.793457	-1.12915
2.041	0.823975	-1.0376	-1.00708
2.042	0.671387	-0.946045	-0.823975
2.043	0.427246	-0.762939	-0.732422
2.044	0.396729	-0.854492	-0.762939
2.045	-0.0305176	-0.671387	-0.915527
2.046	0.427246	-0.671387	-0.854492
2.047	0.640869	-0.732422	-1.25122
2.048	0.732422	-0.793457	-0.549316
2.049	1.09863	-0.88501	-0.823975
2.05	0.732422	-0.976563	-1.09863
2.051	0.488281	-0.732422	-0.701904
2.052	0.244141	-0.610352	-0.488281
2.053	0.335693	-0.610352	-0.793457
2.054	0.396729	-1.00708	-0.701904
2.055	0.762939	-0.88501	-0.823975
2.056	0.518799	-0.976563	-1.0376
2.057	1.06812	-0.946045	-0.732422
2.058	0.762939	-1.0376	-0.762939
2.059	0.457764	-1.19019	-0.671387
2.06	0.244141	-0.671387	-0.762939
2.061	0.305176	-0.88501	-0.915527
2.062	0.793457	-0.793457	-0.823975
2.063	0.823975	-0.793457	-1.06812
2.064	0.946045	-0.823975	-1.0376
2.065	0.915527	-0.976563	-1.0376
2.066	0.427246	-0.701904	-0.640869
2.067	0.518799	-0.579834	-0.701904
2.068	0.274658	-1.00708	-0.640869
2.069	0.396729	-0.823975	-0.396729
2.07	0.457764	-1.00708	-0.915527
2.071	0.762939	-0.88501	-0.88501
2.072	0.88501	-1.0376	-0.762939
2.073	0.579834	-1.0376	-0.762939
2.074	0.244141	-0.671387	-0.579834
2.075	-0.0915527	-0.823975	-0.671387
2.076	0.0915527	-0.762939	-0.488281
2.077	0.518799	-0.946045	-0.549316
2.078	0.732422	-0.823975	-0.732422
2.079	1.12915	-0.946045	-1.06812
2.08	0.976563	-0.854492	-0.762939
2.081	0.762939	-0.518799	-0.701904
2.082	0.335693	-0.854492	-0.854492
2.083	0.12207	-0.915527	-0.915527
2.084	0.183105	-0.671387	-0.488281
2.085	0.366211	-0.762939	-0.732422
2.086	0.213623	-0.701904	-0.88501
2.087	0.915527	-0.915527	-0.732422
2.088	0.762939	-0.976563	-0.640869
2.089	0.488281	-1.00708	-0.671387
2.09	-0.0915527	-0.762939	-0.579834
2.091	0.274658	-0.854492	-0.610352
2.092	-0.0915527	-0.88501	-0.793457
2.093	0.274658	-0.732422	-0.671387
2.094	0.488281	-0.793457	-0.793457
2.095	0.640869	-0.946045	-0.488281
2.096	0.549316	-0.762939	-0.701904
2.097	0.274658	-0.793457	-0.915527
2.098	0.213623	-0.823975	-0.610352
2.099	0.0610352	-0.732422	-0.640869
2.1	0.274658	-0.823975	-0.640869
2.101	0.396729	-0.671387	-1.0376
2.102	0.671387	-0.701904	-0.549316
2.103	0.335693	-0.823975	-0.88501
2.104	0.335693	-0.640869	-0.671387
2.105	0.0915527	-0.823975	-0.946045
2.106	0.0915527	-0.732422	-0.610352
2.107	-0.0915527	-0.762939	-0.732422
2.108	0.274658	-0.732422	-0.732422
2.109	0.518799	-1.00708	-0.946045
2.11	0.701904	-0.946045	-0.457764
2.111	0.366211	-0.793457	-0.793457
2.112	0.305176	-0.640869	-0.640869
2.113	0.12207	-0.640869	-0.732422
2.114	0.0915527	-0.88501	-0.732422
2.115	0.518799	-0.762939	-0.915527
2.116	0.640869	-0.946045	-0.854492
2.117	0.701904	-0.732422	-0.88501
2.118	0.946045	-0.976563	-0.915527
2.119	0.427246	-0.823975	-0.88501
2.12	-0.183105	-0.854492	-0.701904
2.121	-0.0610352	-0.579834	-0.579834
2.122	-0.183105	-0.579834	-0.823975
2.123	0.183105	-0.88501	-0.823975
2.124	0.457764	-0.88501	-0.701904
2.125	0.427246	-1.00708	-1.0376
2.126	0.701904	-0.88501	-0.579834
2.127	0.274658	-0.732422	-0.701904
2.128	0.0610352	-0.640869	-0.305176
2.129	-0.0305176	-0.701904	-0.640869
2.13	0.152588	-0.976563	-0.579834
2.131	0.305176	-0.793457	-0.823975
2.132	0.762939	-0.671387	-0.640869
2.133	0.762939	-0.793457	-0.823975
2.134	0.335693	-0.518799	-0.88501
2.135	0.518799	-0.640869	-0.762939
2.136	-0.0610352	-0.671387	-0.671387
2.137	-0.0610352	-0.671387	-0.762939
2.138	0.0610352	-0.732422	-0.610352
2.139	0.274658	-0.88501	-0.823975
2.14	0.732422	-0.823975	-0.762939
2.141	0.640869	-0.762939	-0.823975
2.142	0.488281	-0.671387	-0.518799
2.143	0.183105	-0.732422	-0.732422
2.144	-0.12207	-0.88501	-0.518799
2.145	0.244141	-0.732422	-0.579834
2.146	0.12207	-0.762939	-0.88501
2.147	0.640869	-1.00708	-0.518799
2.148	0.854492	-0.823975	-0.640869
2.149	0.854492	-0.823975	-0.640869
2.15	0.366211	-0.854492	-0.732422
2.151	-0.0610352	-0.793457	-0.335693
2.152	-0.0610352	-0.640869	-0.671387
2.153	0.366211	-0.671387	-0.457764
2.154	0.610352	-0.976563	-0.671387
2.155	0.610352	-0.793457	-0.915527
2.156	0.823975	-0.610352	-0.823975
2.157	0.488281	-0.793457	-0.854492
2.158	0.366211	-0.732422	-0.671387
2.159	0.183105	-0.701904	-0.640869
2.16	0.0305176	-0.579834	-0.854492
2.161	0.274658	-0.854492	-0.762939
2.162	0.549316	-0.793457	-0.793457
2.163	0.549316	-0.915527	-0.915527
2.164	0.518799	-0.88501	-0.701904
2.165	0.305176	-0.732422	-0.732422
2.166	0.244141	-0.823975	-0.579834
2.167	0.152588	-0.823975	-0.701904
2.168	0.12207	-0.793457	-0.457764
2.169	0.396729	-0.946045	-0.549316
2.17	0.579834	-0.701904	-0.946045
2.171	0.671387	-0.762939	-0.671387
2.172	0.335693	-0.854492	-0.823975
2.173	0.152588	-0.732422	-0.762939
2.174	0.183105	-0.762939	-0.88501
2.175	0.0305176	-0.793457	-0.579834
2.176	0.244141	-0.701904	-1.00708
2.177	0.0915527	-0.823975	-0.823975
2.178	0.549316	-0.793457	-0.732422
2.179	0.549316	-0.732422	-0.88501
2.18	0.518799	-0.823975	-0.457764
2.181	0.335693	-0.701904	-0.488281
2.182	-0.244141	-0.610352	-0.640869
2.183	0.213623	-0.671387	-0.793457
2.184	0.366211	-0.793457	-0.701904
2.185	0.88501	-0.823975	-0.793457
2.186	0.854492	-0.88501	-0.854492
2.187	0.762939	-0.854492	-0.671387
2.188	0.427246	-0.823975	-0.793457
2.189	0.183105	-0.671387	-0.823975
2.19	0	-0.640869	-0.640869
2.191	0.427246	-0.854492	-0.88501
2.192	0.579834	-0.732422	-0.732422
2.193	0.610352	-0.762939	-0.793457
2.194	0.976563	-0.579834	-0.946045
2.195	0.762939	-0.640869	-0.854492
2.196	0.610352	-0.518799	-0.549316
2.197	0.244141	-0.488281	-0.793457
2.198	0.0610352	-0.762939	-0.701904
2.199	0.0915527	-0.823975	-0.549316
2.2	0.701904	-0.762939	-0.671387
2.201	0.88501	-0.88501	-0.946045
2.202	0.640869	-0.823975	-0.671387
2.203	0.549316	-0.823975	-0.762939
2.204	0.396729	-0.732422	-0.671387
2.205	0.0915527	-0.946045	-0.366211
2.206	0.396729	-0.793457	-0.732422
2.207	0.244141	-0.946045	-0.854492
2.208	0.610352	-0.88501	-0.640869
2.209	0.396729	-0.88501	-0.823975
2.21	0.549316	-0.762939	-0.88501
2.211	0.427246	-0.823975	-0.793457
2.212	0.274658	-0.701904	-0.976563
2.213	0.274658	-0.793457	-0.793457
2.214	0.366211	-0.793457	-0.488281
2.215	0.610352	-0.701904	-0.976563
2.216	0.640869	-0.854492	-0.610352
2.217	0.640869	-0.701904	-0.762939
2.218	0.366211	-0.854492	-0.915527
2.219	0.335693	-0.640869	-0.610352
2.22	0.335693	-0.762939	-0.0305176
2.221	-0.12207	-1.0376	-0.0305176
2.222	0.396729	-1.31226	0.213623
2.223	0.518799	-1.12915	-0.396729
2.224	1.19019	-0.213623	-1.31226
2.225	1.34277	0.12207	-2.10571
2.226	0.854492	-0.427246	-1.37329
2.227	0.152588	-1.5564	-1.31226
2.228	-0.610352	-1.77002	-0.518799
2.229	-0.0305176	-0.762939	0.0305176
2.23	0.640869	0.274658	0.0610352
2.231	1.37329	-0.0915527	-1.12915
2.232	0.915527	-1.7395	-1.86157
2.233	0.823975	-1.83105	-2.10571
2.234	0.183105	-1.12915	-0.640869
2.235	-0.305176	0.0610352	0.640869
2.236	-0.0610352	-0.305176	0.518799
2.237	0.152588	-1.31226	-0.12207
2.238	1.00708	-1.77002	-1.19019
2.239	1.37329	-0.976563	-0.88501
2.24	1.0376	-0.335693	-0.0305176
2.241	0.213623	-0.823975	0.915527
2.242	-0.12207	-1.58691	0.0915527
2.243	0.244141	-0.396729	-1.12915
2.244	0.793457	0.366211	-2.22778
2.245	0.915527	-0.12207	-2.10571
2.246	0.213623	-1.46484	-2.0752
2.247	0.0305176	-2.22778	-0.335693
2.248	0.610352	-0.762939	-0.457764
2.249	1.06812	0.488281	0.427246
2.25	1.15967	-0.0305176	-1.12915
2.251	0.183105	-1.61743	-2.10571
2.252	-0.0610352	-2.53296	-2.19727
2.253	-0.0915527	-1.06812	-0.701904
2.254	0.610352	0.183105	0.610352
2.255	1.0376	-0.0610352	0.762939
2.256	1.2207	-1.77002	-0.701904
2.257	0.823975	-1.80054	-1.7395
2.258	0.640869	-0.762939	-1.31226
2.259	0.0915527	-0.0915527	0.244141
2.26	-0.793457	-0.671387	0.549316
2.261	-0.0610352	-1.5564	-0.335693
2.262	0.823975	-1.00708	-1.61743
2.263	1.64795	0.152588	-2.19727
2.264	0.701904	0.0610352	-1.92261
2.265	-0.305176	-1.46484	-1.46484
2.266	-1.19019	-1.80054	-0.213623
2.267	-0.12207	-0.457764	0.488281
2.268	1.15967	0.396729	0.0915527
2.269	1.64795	-0.488281	-1.34277
2.27	1.19019	-1.86157	-2.13623
2.271	0.183105	-2.0752	-1.86157
2.272	0.244141	-0.579834	-0.244141
2.273	0.12207	0.274658	0.915527
2.274	0	-0.457764	0.549316
2.275	0.488281	-1.95313	-1.28174
2.276	0.579834	-1.70898	-1.77002
2.277	0.579834	-0.823975	-0.88501
2.278	0.183105	-0.152588	0.457764
2.279	0.335693	-0.854492	-0.244141
2.28	0.762939	-1.28174	-0.793457
2.281	1.31226	-0.183105	-1.95313
2.282	1.00708	0.152588	-2.28882
2.283	0.0305176	-0.762939	-1.40381
2.284	-0.610352	-2.01416	-1.0376
2.285	-0.396729	-1.52588	0.366211
2.286	0.823975	0.12207	0.12207
2.287	1.5564	0.457764	-0.12207
2.288	0.701904	-0.946045	-1.86157
2.289	0	-2.34985	-1.7395
2.29	-0.946045	-1.52588	-1.2207
2.291	-0.12207	0.213623	0.976563
2.292	0.366211	0.396729	0.88501
2.293	1.06812	-1.37329	0.244141
2.294	0.88501	-2.13623	-2.13623
2.295	0.915527	-1.31226	-1.46484
2.296	0.152588	0.213623	-0.610352
2.297	-0.366211	0.0305176	1.00708
2.298	-0.610352	-1.28174	-0.366211
2.299	0.701904	-1.37329	-1.00708
2.3	1.61743	-0.152588	-2.38037
2.301	1.12915	0.427246	-1.52588
2.302	0	-0.793457	-1.49536
2.303	-0.671387	-1.92261	-0.305176
2.304	-0.366211	-1.28174	0.366211
2.305	0.640869	0.335693	0.732422
2.306	1.34277	0.0915527	-0.823975
2.307	0.579834	-1.40381	-1.92261
2.308	-0.213623	-2.01416	-2.19727
2.309	-0.183105	-1.12915	-0.610352
2.31	0	0.213623	0.762939
2.311	0.427246	-0.305176	0.732422
2.312	0.274658	-1.64795	-0.12207
2.313	0.305176	-1.7395	-2.0752
2.314	0.12207	-0.793457	-1.46484
2.315	0.610352	0.244141	-0.274658
2.316	0.427246	-0.915527	0.671387
2.317	0.518799	-1.49536	-0.244141
2.318	0.88501	-1.52588	-0.671387
2.319	0.488281	0.213623	-1.52588
2.32	0.0915527	-0.0915527	-1.00708
2.321	-0.579834	-0.946045	-0.732422
2.322	-0.549316	-1.64795	0.244141
2.323	0.579834	-0.915527	0.152588
2.324	1.5564	-0.335693	0.518799
2.325	1.43433	-0.396729	-0.671387
2.326	0.274658	-1.12915	-1.25122
2.327	-0.396729	-1.92261	-1.19019
2.328	-0.366211	-0.457764	0.183105
2.329	-0.12207	-0.0610352	0.335693
2.33	1.09863	-0.854492	0.701904
2.331	0.823975	-1.31226	-0.640869
2.332	0.640869	-1.00708	-0.671387
2.333	0.396729	-0.12207	0.518799
2.334	0.0915527	-0.793457	1.67847
2.335	-0.396729	-1.67847	1.77002
2.336	0.701904	-1.34277	0.610352
2.337	1.19019	0.0915527	0.488281
2.338	1.58691	0.0610352	-0.396729
2.339	0.244141	-1.43433	0.579834
2.34	-0.366211	-2.10571	0.762939
2.341	-0.12207	-0.88501	1.92261
2.342	0.671387	0.335693	1.34277
2.343	1.5564	-0.335693	0.946045
2.344	0.823975	-1.61743	-0.701904
2.345	0.305176	-2.10571	-0.244141
2.346	-0.152588	-0.854492	0.274658
2.347	0.0610352	0.335693	1.92261
2.348	0.335693	-0.549316	1.83105
2.349	0.732422	-1.95313	1.43433
2.35	1.06812	-1.49536	0.823975
2.351	0.762939	0.12207	1.40381
2.352	0.0915527	0.0915527	3.11279
2.353	-0.244141	-1.95313	3.84521
2.354	0.183105	-2.83813	3.14331
2.355	1.2207	-1.2207	2.01416
2.356	1.77002	0.823975	1.46484
2.357	0.732422	0.0610352	1.64795
2.358	-0.457764	-1.89209	2.13623
2.359	-0.610352	-2.31934	2.44141
2.36	0.976563	-0.396729	3.23486
2.361	2.01416	0.732422	2.38037
2.362	1.61743	-0.762939	1.95313
2.363	0.579834	-2.31934	0.457764
2.364	0.305176	-1.92261	1.37329
2.365	-0.183105	0.335693	2.2583
2.366	0.823975	0.610352	3.93677
2.367	1.0376	-1.52588	2.7771
2.368	1.37329	-2.7771	2.71606
2.369	1.37329	-0.793457	2.01416
2.37	1.34277	1.64795	4.02832
2.371	0.335693	0.335693	5.24902
2.372	0.0305176	-2.50244	6.04248
2.373	0.946045	-2.74658	4.5166
2.374	2.0752	-0.0915527	4.05884
2.375	2.47192	0.976563	3.05176
2.376	0.915527	-0.610352	4.27246
2.377	-0.244141	-2.56348	4.24194
2.378	0.0915527	-1.77002	5.12695
2.379	1.64795	0.488281	4.76074
2.38	1.98364	0.579834	4.48608
2.381	1.19019	-1.46484	3.05176
2.382	0.457764	-2.53296	2.65503
2.383	-0.0305176	-0.610352	3.38745
2.384	0.396729	0.854492	5.06592
2.385	0.88501	-0.396729	5.12695
2.386	0.915527	-2.62451	4.66919
2.387	1.12915	-2.0752	3.87573
2.388	1.06812	1.00708	4.45557
2.389	1.00708	1.86157	6.22559
2.39	0.183105	-0.671387	7.04956
2.391	0.0305176	-3.11279	7.59888
2.392	1.0376	-2.22778	6.40869
2.393	1.52588	0.274658	5.95093
2.394	1.31226	0.640869	5.18799
2.395	0.183105	-1.25122	5.92041
2.396	-0.640869	-2.10571	6.16455
2.397	0.762939	-0.579834	6.5918
2.398	1.40381	0.518799	5.98145
2.399	1.49536	-0.793457	5.67627
2.4	0.549316	-2.50244	4.66919
2.401	-0.427246	-1.61743	4.94385
2.402	-0.12207	0.274658	5.7373
2.403	0.610352	0.488281	6.92749
2.404	0.823975	-1.58691	6.16455
2.405	0.946045	-2.83813	5.76782
2.406	0.793457	-1.00708	5.95093
2.407	0.640869	1.77002	7.59888
2.408	-0.0305176	0.915527	9.09424
2.409	-0.244141	-1.98364	9.70459
2.41	0.488281	-3.08228	9.15527
2.411	1.31226	-0.518799	7.84302
2.412	1.58691	1.0376	7.38525
2.413	0.701904	-0.274658	7.1106
2.414	-0.183105	-2.41089	8.23975
2.415	-0.732422	-1.61743	8.23975
2.416	0.915527	0.305176	8.42285
2.417	1.34277	0.579834	7.38525
2.418	1.40381	-1.43433	6.50024
2.419	0.274658	-2.34985	5.64575
2.42	-0.0610352	-0.640869	7.14111
2.421	0.152588	0.823975	7.75146
2.422	0.915527	-0.518799	8.45337
2.423	0.854492	-3.08228	7.59888
2.424	0.976563	-3.05176	7.56836
2.425	1.00708	0.305176	7.99561
2.426	1.06812	2.10571	10.1929
2.427	0.335693	0.152588	11.4136
2.428	0.457764	-3.11279	11.322
2.429	0.701904	-2.68555	10.0098
2.43	1.49536	-0.183105	9.58252
2.431	1.52588	0.640869	8.97217
2.432	0.610352	-1.37329	9.76563
2.433	-0.213623	-2.01416	10.2234
2.434	0.457764	-0.488281	9.97925
2.435	1.5564	0.854492	9.73511
2.436	1.64795	-0.427246	8.5144
2.437	0.671387	-2.38037	8.20923
2.438	-0.0610352	-1.89209	8.63647
2.439	0.0915527	0.274658	9.70459
2.44	0.701904	0.701904	10.1929
2.441	1.15967	-1.19019	10.2234
2.442	1.0376	-2.74658	9.67407
2.443	1.37329	-1.5564	9.79614
2.444	0.976563	1.5564	10.7422
2.445	0.823975	1.58691	12.8784
2.446	0.274658	-1.06812	13.031
2.447	0.213623	-2.38037	12.7258
2.448	1.00708	-0.946045	11.261
2.449	1.83105	0.915527	11.5356
2.45	1.25122	0.183105	10.8643
2.451	0.213623	-1.58691	12.0239
2.452	0	-1.06812	11.9324
2.453	1.00708	0.396729	12.085
2.454	1.77002	0.518799	10.8337
2.455	0.976563	-1.43433	10.6506
2.456	0.488281	-1.83105	10.1013
2.457	-0.0305176	-0.0610352	11.0474
2.458	0.640869	1.09863	11.6577
2.459	0.915527	-0.518799	11.8713
2.46	0.823975	-2.38037	11.5662
2.461	0.427246	-2.19727	11.6272
2.462	0.305176	-0.12207	11.9934
2.463	0.305176	1.80054	13.916
2.464	0.579834	0.915527	14.9231
2.465	0.640869	-1.34277	14.9231
2.466	0.701904	-2.13623	14.0991
2.467	0.976563	-0.488281	13.1226
2.468	1.06812	0.488281	13.2751
2.469	0.671387	-0.701904	13.5498
2.47	-0.12207	-1.64795	14.4043
2.471	0.244141	-0.823975	13.7634
2.472	1.40381	1.0376	13.6719
2.473	1.34277	0.427246	11.7798
2.474	0.976563	-1.19019	12.0544
2.475	-0.244141	-1.5564	12.0239
2.476	-0.0305176	0.0915527	13.7634
2.477	0.488281	0.610352	13.855
2.478	1.00708	-0.762939	14.5264
2.479	0.732422	-2.16675	13.6108
2.48	0.488281	-1.12915	13.3667
2.481	0.640869	0.915527	14.801
2.482	0.488281	2.44141	16.1133
2.483	0.579834	0.457764	17.5781
2.484	0.152588	-2.2583	16.7236
2.485	0.610352	-1.92261	16.3574
2.486	1.25122	0.274658	15.625
2.487	0.854492	0.946045	15.5945
2.488	0.183105	-0.823975	15.8691
2.489	-0.457764	-1.58691	16.3574
2.49	0.183105	-0.0610352	15.7776
2.491	1.19019	1.00708	15.3503
2.492	1.12915	-0.274658	14.0381
2.493	0.488281	-1.80054	14.2822
2.494	-0.244141	-0.854492	14.679
2.495	0.396729	1.12915	15.564
2.496	1.0376	0.946045	15.564
2.497	1.19019	-1.49536	16.0828
2.498	0.549316	-2.41089	15.4114
2.499	0.518799	-0.854492	16.1133
2.5	0.579834	1.46484	17.5171
2.501	1.00708	2.31934	19.5007
2.502	0.366211	0.12207	19.6838
2.503	0.427246	-1.89209	19.0735
2.504	1.0376	-1.28174	18.0664
2.505	1.40381	0.579834	17.6392
2.506	0.915527	0.396729	17.6086
2.507	-0.213623	-1.28174	18.1885
2.508	-0.0610352	-1.31226	18.3411
2.509	0.671387	0.610352	17.7612
2.51	1.61743	1.25122	16.8762
2.511	1.0376	-0.244141	15.8081
2.512	0.701904	-1.49536	16.0522
2.513	-0.0305176	-0.274658	16.9067
2.514	0.457764	0.946045	17.5171
2.515	0.610352	-0.183105	18.0359
2.516	0.762939	-2.01416	17.9138
2.517	0.732422	-1.95313	17.1814
2.518	1.0376	-0.152588	17.9749
2.519	1.00708	2.04468	19.2871
2.52	0.976563	2.0752	21.1182
2.521	0.244141	-0.274658	21.4844
2.522	0.12207	-1.95313	21.3318
2.523	0.762939	-1.09863	19.8975
2.524	1.31226	0.579834	20.2942
2.525	1.00708	0.213623	19.5923
2.526	-0.274658	-0.640869	20.2332
2.527	0.396729	-0.793457	20.2026
2.528	1.2207	0.305176	19.989
2.529	1.64795	0.946045	18.5852
2.53	0.762939	-0.274658	17.9443
2.531	0.183105	-1.34277	17.8833
2.532	0.213623	-0.305176	19.0735
2.533	0.671387	0.946045	19.8975
2.534	1.31226	0.244141	20.0806
2.535	1.00708	-1.58691	19.8975
2.536	0.610352	-1.83105	19.6838
2.537	0.671387	-0.396729	20.8435
2.538	0.88501	1.98364	22.522
2.539	0.823975	1.77002	23.5901
2.54	0.488281	-0.457764	23.5901
2.541	0.427246	-1.19019	22.7661
2.542	1.06812	-0.152588	21.7285
2.543	1.15967	0.915527	21.637
2.544	0.518799	-0.305176	21.7896
2.545	-0.0915527	-1.09863	22.7966
2.546	-0.0305176	-0.396729	22.4609
2.547	1.15967	1.06812	22.1558
2.548	1.52588	0.610352	20.5688
2.549	0.793457	-0.396729	20.2637
2.55	0.366211	-0.640869	20.5994
2.551	0.244141	0.579834	21.759
2.552	0.579834	0.854492	22.3694
2.553	1.00708	-0.701904	22.4915
2.554	0.427246	-1.77002	22.3083
2.555	0.854492	-0.854492	22.0947
2.556	1.19019	1.06812	23.6816
2.557	1.12915	2.96021	25.0549
2.558	1.00708	1.43433	26.3367
2.559	0.671387	-1.19019	26.5198
2.56	0.640869	-1.40381	25.4517
2.561	1.09863	0.396729	24.5667
2.562	1.40381	0.946045	24.292
2.563	0.762939	-0.0610352	24.231
2.564	0.305176	-0.793457	25.0244
2.565	0.854492	0.549316	24.5361
2.566	1.34277	1.67847	23.7427
2.567	1.5564	0.366211	22.3694
2.568	1.0376	-0.976563	22.522
2.569	0.183105	-0.396729	23.0713
2.57	0.762939	0.762939	24.5667
2.571	1.25122	0.671387	24.7192
2.572	1.15967	-0.640869	24.7498
2.573	0.823975	-1.12915	24.353
2.574	0.793457	-0.946045	24.4751
2.575	0.915527	1.70898	26.5808
2.576	0.915527	2.38037	28.0151
2.577	0.671387	0.488281	28.5339
2.578	0.335693	-1.89209	27.8015
2.579	0.823975	-0.579834	26.3367
2.58	1.09863	1.28174	26.2451
2.581	1.46484	1.06812	25.9094
2.582	0.305176	-0.610352	26.886
2.583	0.0915527	-0.976563	27.1301
2.584	0.732422	0.854492	26.7029
2.585	1.15967	1.5564	25.3601
2.586	1.49536	0.213623	24.4446
2.587	0.0915527	-0.793457	24.5056
2.588	0.427246	-0.0610352	25.7874
2.589	0.762939	1.34277	26.7944
2.59	1.19019	0.610352	26.7639
2.591	0.701904	-1.5564	26.4893
2.592	0.549316	-1.77002	25.6653
2.593	0.457764	-0.305176	27.2827
2.594	1.2207	2.99072	28.717
2.595	1.19019	2.34985	29.6021
2.596	0.488281	-0.946045	28.9612
2.597	0.671387	-1.64795	27.8625
2.598	0.640869	0.0915527	27.0691
2.599	0.823975	1.15967	27.2827
2.6	1.00708	-0.0610352	27.0386
2.601	0.12207	-1.0376	28.2898
2.602	0.671387	0.305176	27.4353
2.603	1.19019	1.80054	26.9775
2.604	1.5564	0.701904	25.2686
2.605	0.823975	-0.976563	25.4517
2.606	0.0305176	-0.823975	26.3062
2.607	0.183105	1.12915	27.5574
2.608	0.854492	1.09863	27.4353
2.609	1.2207	-0.793457	27.5574
2.61	0.701904	-1.5564	26.9775
2.611	0.549316	-0.213623	27.2522
2.612	0.946045	1.15967	28.1067
2.613	0.88501	2.34985	30.365
2.614	0.671387	0.762939	31.2195
2.615	0.0305176	-1.06812	30.365
2.616	0.12207	-1.5564	29.1443
2.617	0.976563	0.579834	28.3813
2.618	1.12915	1.43433	29.2053
2.619	0.579834	-0.0610352	29.1748
2.62	0.274658	-1.12915	29.8462
2.621	0.579834	0.305176	28.9917
2.622	1.46484	1.49536	28.8086
2.623	1.25122	0.488281	27.3132
2.624	0.823975	-0.88501	27.8015
2.625	0.244141	-0.366211	27.8931
2.626	0.610352	1.2207	29.5105
2.627	1.2207	1.25122	28.9307
2.628	1.06812	-0.640869	29.541
2.629	0.274658	-1.7395	28.9307
2.63	0.488281	-0.488281	29.4495
2.631	0.976563	1.49536	31.0669
2.632	0.88501	3.05176	32.4707
2.633	0.213623	0.976563	32.3486
2.634	0.396729	-1.28174	31.6467
2.635	0.488281	-1.00708	30.7312
2.636	1.37329	1.28174	30.7617
2.637	0.793457	1.15967	30.9448
2.638	0.213623	-0.793457	31.6162
2.639	0.0915527	-0.88501	31.6467
2.64	0.823975	1.43433	30.426
2.641	1.49536	1.98364	29.9683
2.642	0.854492	0.274658	28.717
2.643	0.488281	-1.0376	29.48
2.644	0.12207	-0.0305176	30.1514
2.645	0.854492	1.34277	31.5247
2.646	1.25122	0.305176	30.8228
2.647	0.88501	-0.854492	30.8838
2.648	0.701904	-1.00708	30.365
2.649	0.793457	0.640869	31.4026
2.65	0.976563	2.10571	32.8674
2.651	0.946045	2.19727	34.6069
2.652	0	0.152588	34.0881
2.653	0.457764	-1.00708	33.6914
2.654	0.915527	-0.183105	32.4402
2.655	1.64795	1.25122	32.4097
2.656	1.2207	0.946045	32.5623
2.657	0.488281	-0.244141	32.8674
2.658	0.549316	-0.335693	32.5012
2.659	1.28174	1.31226	32.1045
2.66	1.7395	1.25122	30.7617
2.661	1.19019	-0.396729	30.4871
2.662	1.06812	-0.518799	30.8228
2.663	0.640869	0.915527	31.7688
2.664	1.31226	1.37329	32.135
2.665	1.19019	0	32.0129
2.666	0.610352	-1.06812	32.2876
2.667	0.518799	-0.640869	32.2266
2.668	0.762939	0.762939	33.1116
2.669	0.946045	2.59399	35.1563
2.67	1.19019	2.7771	36.9263
2.671	0.762939	0.518799	36.438
2.672	0.793457	-1.06812	35.5225
2.673	1.19019	-0.0915527	34.1187
2.674	1.31226	1.34277	34.3323
2.675	0.854492	0.579834	34.2102
2.676	0.183105	-0.915527	35.2173
2.677	0.335693	-0.244141	34.6985
2.678	1.67847	1.89209	34.0576
2.679	1.95313	1.95313	31.9824
2.68	1.49536	0.152588	31.5857
2.681	0.335693	-0.915527	32.1045
2.682	0.396729	0.213623	33.7524
2.683	0.915527	1.06812	34.5154
2.684	1.06812	0.12207	34.6985
2.685	0.793457	-1.37329	33.8745
2.686	0.640869	-1.2207	33.6304
2.687	1.00708	1.00708	35.0647
2.688	1.34277	3.2959	37.0178
2.689	1.0376	2.19727	38.4521
2.69	0.396729	-0.579834	38.0554
2.691	0.152588	-1.5564	36.9263
2.692	1.06812	0.213623	35.9802
2.693	1.25122	1.15967	36.3159
2.694	0.854492	0.366211	36.377
2.695	0.640869	-0.579834	37.3535
2.696	0.457764	0.549316	36.3159
2.697	1.40381	1.86157	35.4919
2.698	1.64795	1.15967	34.0576
2.699	1.0376	-0.244141	34.2407
2.7	0.396729	-0.488281	34.5459
2.701	1.00708	1.09863	36.0107
2.702	1.2207	1.80054	36.1938
2.703	1.40381	0.152588	36.7432
2.704	1.06812	-1.46484	36.0718
2.705	0.701904	-0.915527	36.8958
2.706	0.976563	1.49536	38.4827
2.707	1.31226	3.41797	40.9241
2.708	1.00708	2.13623	41.1682
2.709	0.762939	-0.762939	40.2832
2.71	0.671387	-0.610352	38.7573
2.711	1.7395	1.0376	38.208
2.712	1.19019	1.46484	38.4521
2.713	0.671387	-0.0610352	39.0015
2.714	0.213623	-0.610352	39.856
2.715	0.976563	1.31226	38.9709
2.716	1.86157	2.13623	37.7808
2.717	1.61743	0.946045	36.1938
2.718	1.15967	-0.244141	36.5295
2.719	0.274658	0.488281	37.4756
2.72	1.12915	1.58691	39.0015
2.721	1.25122	0.671387	38.9099
2.722	1.40381	-0.457764	39.1235
2.723	1.00708	-0.823975	38.3911
2.724	1.61743	0.274658	39.1846
2.725	1.80054	2.68555	41.3513
2.726	1.64795	3.54004	42.9688
2.727	0.549316	1.00708	42.9688
2.728	0.396729	-1.0376	41.8701
2.729	0.732422	-0.366211	40.6189
2.73	1.5564	1.49536	40.2527
2.731	1.52588	1.49536	40.5579
2.732	0.488281	0.0915527	41.0461
2.733	0.549316	0.183105	41.2292
2.734	1.52588	2.04468	40.3748
2.735	1.86157	2.2583	38.9709
2.736	1.49536	0.274658	38.1775
2.737	0.549316	-0.579834	38.9099
2.738	0.427246	0.793457	40.5579
2.739	1.31226	1.92261	41.1377
2.74	1.52588	1.06812	40.863
2.741	1.19019	-0.427246	40.4663
2.742	0.915527	-0.579834	40.2222
2.743	0.88501	0.701904	41.5039
2.744	1.12915	3.05176	43.3044
2.745	1.09863	3.02124	44.3726
2.746	0.488281	0.579834	43.396
2.747	0.610352	-0.305176	42.4194
2.748	1.00708	0.793457	41.2598
2.749	1.80054	1.92261	42.2363
2.75	0.946045	0.823975	42.1448
2.751	0.152588	-0.457764	42.9993
2.752	0.0915527	0.762939	42.4805
2.753	1.09863	2.31934	41.9617
2.754	1.31226	1.58691	40.1306
2.755	1.09863	0.0610352	40.2222
2.756	0.244141	0.732422	40.8936
2.757	0.762939	1.92261	41.9006
2.758	1.06812	1.25122	41.5955
2.759	0.946045	-0.12207	42.3584
2.76	0.457764	-0.335693	41.7175
2.761	0.488281	0.244141	42.2974
2.762	1.34277	1.28174	43.7622
2.763	1.49536	3.38745	45.6543
2.764	1.34277	2.83813	46.2036
2.765	0.976563	0.12207	45.4712
2.766	0.823975	-1.12915	44.3115
2.767	1.5564	1.06812	43.7927
2.768	1.34277	2.19727	44.1895
2.769	1.12915	0.366211	44.1284
2.77	0.427246	-0.244141	44.5557
2.771	0.976563	1.25122	43.7927
2.772	1.49536	2.74658	43.2739
2.773	1.37329	1.37329	41.4124
2.774	0.854492	-0.457764	42.8467
2.775	0.0305176	0.183105	42.9688
2.776	0.946045	1.61743	44.6167
2.777	1.28174	1.40381	43.9453
2.778	1.40381	0.0915527	43.9148
2.779	0.762939	-0.396729	43.335
2.78	0.854492	0.335693	43.9453
2.781	1.00708	1.89209	45.5017
2.782	1.31226	3.26538	47.2412
2.783	0.335693	1.5564	47.5464
2.784	0.488281	-0.457764	46.3867
2.785	0.701904	-0.305176	45.0134
2.786	1.15967	1.7395	44.9524
2.787	1.06812	1.58691	45.2271
2.788	0.518799	-0.335693	45.4102
2.789	0.152588	-0.366211	45.8069
2.79	0.823975	1.5564	44.8608
2.791	1.19019	1.86157	43.7622
2.792	0.762939	0.396729	42.4805
2.793	0.88501	-0.0610352	43.3655
2.794	0.518799	1.28174	44.1284
2.795	1.00708	1.7395	45.0134
2.796	0.946045	0.12207	44.4031
2.797	0.579834	-0.549316	45.5933
2.798	0.610352	-0.0915527	45.2271
2.799	0.976563	0.183105	46.0205
2.8	1.31226	1.7395	47.5159
2.801	1.25122	3.32642	49.8657
2.802	0.671387	1.95313	49.6826
2.803	0.854492	-0.579834	48.7366
2.804	0.488281	-0.183105	47.699
2.805	1.15967	1.52588	47.699
2.806	0.946045	1.12915	47.4854
2.807	0.457764	-0.335693	47.76
2.808	0.762939	0.183105	47.6074
2.809	1.25122	2.41089	46.9971
2.81	1.58691	2.19727	45.166
2.811	1.0376	0.274658	44.281
2.812	0.366211	-0.0610352	45.166
2.813	0.305176	1.12915	46.5088
2.814	0.762939	1.37329	47.1497
2.815	0.610352	0.396729	47.0276
2.816	0.457764	-0.183105	46.6614
2.817	0.335693	-0.335693	47.0581
2.818	0.640869	0.488281	47.7295
2.819	0.915527	2.47192	50.3845
2.82	0.823975	3.23486	52.002
2.821	0.12207	1.09863	51.7578
2.822	-0.0915527	-0.946045	50.2014
2.823	0.549316	0.427246	48.5229
2.824	1.0376	1.92261	49.1333
2.825	0.793457	1.19019	49.1638
2.826	0.183105	-0.213623	49.6216
2.827	0.457764	0.213623	49.6521
2.828	1.40381	2.04468	48.6145
2.829	1.52588	2.04468	46.9666
2.83	1.15967	0.427246	46.6309
2.831	0.579834	-0.213623	47.4548
2.832	0.88501	1.46484	48.8892
2.833	1.12915	1.80054	49.469
2.834	1.19019	0.823975	49.53
2.835	0.915527	-0.854492	49.2859
2.836	0.640869	-0.793457	49.0112
2.837	1.15967	0.701904	50.9033
2.838	1.61743	3.8147	53.4973
2.839	1.37329	3.54004	54.9316
2.84	0.823975	0.518799	53.8025
2.841	0.396729	-0.88501	52.7954
2.842	0.976563	0.549316	51.2085
2.843	1.25122	2.0752	51.9714
2.844	0.762939	0.457764	52.002
2.845	0.610352	-0.549316	53.1006
2.846	0.915527	1.25122	52.2766
2.847	1.67847	2.68555	50.8728
2.848	1.92261	1.98364	48.7976
2.849	1.37329	-0.0305176	49.1943
2.85	0.12207	0.213623	50.0488
2.851	0.946045	1.43433	51.5747
2.852	1.5564	1.34277	51.7273
2.853	1.40381	0.305176	51.4526
2.854	1.0376	-0.88501	51.3916
2.855	1.06812	-0.12207	51.7578
2.856	1.34277	1.86157	54.0161
2.857	1.49536	3.90625	56.427
2.858	0.610352	2.41089	56.6406
2.859	0.457764	-0.488281	55.3284
2.86	0.701904	-0.244141	53.5889
2.861	1.37329	1.58691	53.4668
2.862	1.46484	1.86157	53.8635
2.863	1.09863	0.488281	54.3823
2.864	0.396729	0.213623	54.8096
2.865	1.0376	1.86157	53.3752
2.866	1.5564	2.28882	52.3376
2.867	1.5564	0.976563	50.6897
2.868	1.09863	0.12207	51.6357
2.869	0.701904	0.946045	52.8259
2.87	1.43433	2.47192	53.5889
2.871	1.37329	1.61743	53.6499
2.872	1.15967	0.152588	53.5583
2.873	0.579834	-0.610352	53.5583
2.874	1.19019	0.579834	55.2673
2.875	1.64795	3.63159	58.2886
2.876	1.46484	4.39453	60.0586
2.877	1.12915	1.37329	59.1431
2.878	0.488281	-0.610352	56.6711
2.879	1.25122	0.946045	55.1758
2.88	1.86157	2.7771	55.1453
2.881	1.31226	1.70898	56.1829
2.882	0.823975	-0.183105	57.0679
2.883	0.610352	1.0376	56.6711
2.884	1.80054	3.479	55.1758
2.885	2.31934	3.35693	53.1921
2.886	1.37329	0.640869	52.7954
2.887	0.335693	0.183105	54.1992
2.888	0.457764	2.13623	56.3354
2.889	1.31226	2.44141	56.4575
2.89	1.64795	0.640869	55.6946
2.891	1.06812	-0.335693	55.7861
2.892	0.701904	0.823975	55.4504
2.893	1.37329	2.19727	56.9458
2.894	1.61743	4.08936	59.0515
2.895	1.12915	3.66211	60.0281
2.896	0.579834	0.823975	58.8989
2.897	0.244141	-0.305176	57.9224
2.898	1.15967	1.25122	56.7627
2.899	1.49536	2.56348	57.9224
2.9	1.06812	1.89209	58.2886
2.901	0.549316	0.671387	58.7463
2.902	0.427246	1.83105	57.5562
2.903	1.46484	3.08228	56.7627
2.904	1.28174	1.98364	55.2979
2.905	0.946045	0.610352	55.6641
2.906	0.610352	1.19019	56.6711
2.907	1.06812	2.74658	57.9834
2.908	1.46484	2.56348	57.373
2.909	1.00708	1.15967	57.5867
2.91	0.427246	0.579834	57.6782
2.911	0.549316	1.09863	58.3801
2.912	0.976563	2.2583	59.9976
2.913	1.19019	3.90625	61.8896
2.914	0.762939	3.08228	61.7065
2.915	0.762939	1.06812	60.5774
2.916	0.701904	0.671387	59.0515
2.917	1.49536	2.65503	58.96
2.918	1.19019	2.92969	59.7839
2.919	0.457764	1.06812	59.8755
2.92	0.396729	0.457764	60.2112
2.921	0.823975	3.02124	59.7839
2.922	1.43433	3.66211	58.5632
2.923	1.34277	2.0752	56.7627
2.924	1.34277	1.09863	57.7087
2.925	0.671387	2.10571	58.6853
2.926	0.732422	2.62451	59.5703
2.927	0.793457	1.67847	58.7158
2.928	0.457764	0.762939	59.4788
2.929	0.488281	1.12915	59.2041
2.93	1.34277	1.67847	59.967
2.931	1.28174	3.08228	61.3403
2.932	1.2207	4.54712	63.4155
2.933	0.488281	2.7771	63.446
2.934	0.427246	0.244141	61.9507
2.935	0.427246	0.793457	61.0046
2.936	1.19019	3.20435	61.3098
2.937	0.427246	2.50244	61.0046
2.938	0.823975	0.213623	60.9741
2.939	0.549316	1.46484	61.2488
2.94	1.00708	3.96729	60.0586
2.941	1.80054	3.17383	58.7158
2.942	1.2207	0.88501	57.6172
2.943	0.518799	1.06812	59.2041
2.944	0.244141	2.68555	60.0891
2.945	0.854492	2.19727	60.5469
2.946	0.88501	1.0376	59.8755
2.947	0.457764	1.09863	60.8826
2.948	0.366211	1.46484	60.2722
2.949	1.0376	1.0376	61.1572
2.95	0.915527	2.74658	62.9883
2.951	1.12915	4.30298	64.4836
2.952	0.244141	2.50244	64.0869
2.953	0.457764	0.213623	62.4084
2.954	1.00708	1.00708	61.1572
2.955	1.09863	2.68555	61.9202
2.956	0.854492	1.70898	61.5845
2.957	0.152588	0.244141	62.6831
2.958	-0.0915527	0.823975	61.7371
2.959	0.793457	2.7771	61.1877
2.96	1.31226	2.65503	59.4177
2.961	1.15967	1.31226	58.8379
2.962	0.335693	0.88501	59.3262
2.963	0.549316	1.95313	60.5774
2.964	0.610352	2.31934	61.0657
2.965	0.518799	0.976563	60.8215
2.966	0.244141	-0.152588	61.1267
2.967	0.213623	0.244141	61.7676
2.968	0.610352	1.52588	63.0188
2.969	1.31226	3.93677	65.7654
2.97	0.976563	3.90625	66.8945
2.971	0.0915527	1.09863	65.9485
2.972	0.183105	-0.244141	64.5142
2.973	0.274658	1.25122	63.2019
2.974	0.732422	2.38037	63.6902
2.975	0.671387	1.0376	64.0259
2.976	0.549316	0.488281	64.4226
2.977	0.701904	1.7395	63.9038
2.978	1.34277	3.32642	62.5
2.979	1.43433	2.2583	60.6995
2.98	0.610352	0.610352	61.1572
2.981	0.274658	0.640869	62.5
2.982	0.244141	1.92261	63.9038
2.983	0.88501	2.04468	64.0869
2.984	1.43433	1.25122	63.9648
2.985	0.244141	0.305176	63.7207
2.986	0.549316	0.366211	63.7207
2.987	1.12915	1.89209	66.0706
2.988	1.00708	4.45557	68.6951
2.989	0.762939	3.66211	69.6716
2.99	0.274658	0.946045	68.0542
2.991	0.915527	0.183105	66.5894
2.992	1.2207	2.01416	65.5823
2.993	1.5564	2.59399	66.4368
2.994	0.823975	1.09863	66.2231
2.995	0	0.549316	67.3218
2.996	0.610352	2.38037	66.5588
2.997	1.40381	3.32642	65.1245
2.998	1.25122	1.86157	63.1714
2.999	0.823975	0.915527	63.9954
3	0.244141	1.7395	64.9719
3.001	0.854492	2.65503	66.2231
3.002	0.854492	2.0752	65.7959
3.003	1.00708	0.579834	66.4978
3.004	0.366211	0.213623	66.1621
3.005	0.793457	0.732422	67.3218
3.006	1.09863	2.99072	69.3665
3.007	1.19019	5.15747	71.4722
3.008	0.610352	3.8147	71.2585
3.009	0.152588	0.610352	69.7937
3.01	0.152588	0.610352	68.2373
3.011	0.946045	2.2583	67.9626
3.012	1.0376	2.19727	68.512
3.013	0.396729	1.06812	69.2139
3.014	0.427246	1.28174	68.9392
3.015	0.946045	3.05176	68.0237
3.016	1.46484	3.60107	66.2231
3.017	1.06812	2.01416	65.1855
3.018	0.640869	0.946045	66.0095
3.019	0.213623	1.64795	67.5659
3.02	0.671387	2.83813	68.2068
3.021	1.25122	2.01416	68.0542
3.022	1.25122	0.915527	68.2373
3.023	0.976563	0.762939	67.9932
3.024	1.0376	1.46484	69.6716
3.025	1.09863	3.90625	72.1436
3.026	0.915527	4.82178	74.1577
3.027	0.0915527	2.01416	73.5779
3.028	0.152588	-0.0610352	71.5332
3.029	0.915527	1.34277	70.2209
3.03	1.49536	3.17383	70.3125
3.031	1.00708	1.89209	70.3125
3.032	0.366211	0.427246	71.2891
3.033	0.244141	1.77002	70.4956
3.034	0.762939	3.69263	69.2749
3.035	1.52588	2.38037	67.3828
3.036	1.06812	0.762939	67.4133
3.037	0.366211	1.70898	68.6035
3.038	0.488281	3.32642	69.519
3.039	1.2207	2.83813	69.5496
3.04	1.06812	1.2207	69.8242
3.041	0.335693	0.549316	70.343
3.042	0.610352	0.762939	70.8008
3.043	0.946045	1.58691	72.1741
3.044	1.31226	3.78418	74.0967
3.045	1.28174	4.54712	75.0122
3.046	0.976563	1.95313	73.0591
3.047	0.946045	0.640869	71.8994
3.048	1.15967	2.01416	71.4417
3.049	1.19019	2.80762	72.6318
3.05	0.640869	1.43433	72.6929
3.051	0.579834	0.640869	72.876
3.052	0.579834	2.47192	72.2351
3.053	1.7395	3.75366	71.0449
3.054	1.67847	2.34985	69.519
3.055	1.15967	1.25122	69.7937
3.056	0.701904	2.10571	70.9534
3.057	0.854492	2.71606	71.7468
3.058	0.854492	2.0752	71.5027
3.059	1.25122	1.0376	71.7468
3.06	0.762939	1.52588	71.9299
3.061	1.25122	1.70898	72.6013
3.062	1.58691	2.2583	74.1577
3.063	1.64795	4.39453	76.6602
3.064	1.12915	3.90625	77.301
3.065	0.579834	0.823975	75.7446
3.066	0.640869	0.244141	74.1272
3.067	1.0376	2.83813	74.0051
3.068	1.12915	3.2959	74.4934
3.069	1.19019	1.40381	74.4324
3.07	0.579834	0.946045	74.4324
3.071	0.640869	3.08228	73.8525
3.072	0.946045	3.90625	72.7539
3.073	1.2207	1.86157	71.3501
3.074	0.976563	1.31226	72.0825
3.075	0.457764	2.56348	73.5474
3.076	1.00708	3.44849	74.3103
3.077	1.19019	2.0752	73.4253
3.078	0.549316	1.2207	74.0356
3.079	0.274658	1.31226	74.0967
3.08	0.579834	1.7395	74.5239
3.081	0.915527	3.08228	76.9043
3.082	1.00708	5.24902	78.9795
3.083	0.244141	3.75366	79.071
3.084	0.671387	0.671387	76.8433
3.085	0.488281	0.549316	75.47
3.086	0.549316	3.26538	75.8057
3.087	0.274658	2.86865	76.3245
3.088	0.0305176	0.610352	76.5381
3.089	-0.0915527	1.31226	76.5381
3.09	0.488281	3.90625	75.2869
3.091	1.37329	4.11987	73.7
3.092	0.305176	1.86157	72.2046
3.093	0.274658	1.46484	73.9136
3.094	-0.579834	2.74658	75.1648
3.095	0.396729	3.17383	75.8362
3.096	-0.0610352	1.67847	75.3479
3.097	0.274658	1.15967	76.2634
3.098	0.213623	1.34277	76.2634
3.099	0.457764	2.31934	77.24
3.1	0.854492	4.21143	79.4373
3.101	0.640869	4.76074	81.0852
3.102	-0.244141	2.86865	79.9866
3.103	-0.518799	0.640869	78.2166
3.104	0.0305176	2.01416	77.5146
3.105	0.610352	3.35693	78.2471
3.106	0.335693	2.22778	78.4607
3.107	-0.0610352	1.06812	78.7048
3.108	-0.152588	2.96021	78.0334
3.109	0.366211	4.27246	76.8433
3.11	0.701904	2.80762	75.1038
3.111	-0.0305176	1.58691	75.5615
3.112	0	2.13623	77.0264
3.113	-0.12207	3.41797	78.0334
3.114	0.549316	2.86865	77.7588
3.115	0.305176	2.44141	77.24
3.116	-0.213623	1.67847	78.2166
3.117	-0.0915527	1.7395	78.7964
3.118	0.0915527	2.22778	80.0781
3.119	0.396729	4.79126	82.7637
3.12	0.244141	5.06592	84.259
3.121	-0.0915527	2.7771	82.7026
3.122	0.12207	1.2207	80.9631
3.123	0.610352	2.65503	80.0781
3.124	0.244141	3.78418	80.4138
3.125	0.0915527	1.80054	80.8105
3.126	-0.579834	1.31226	81.2073
3.127	-0.518799	2.74658	80.4443
3.128	0.701904	4.3335	79.3762
3.129	1.06812	3.50952	77.3315
3.13	0.518799	2.34985	77.4841
3.131	-0.12207	2.44141	78.5217
3.132	0.396729	2.96021	80.0171
3.133	0.427246	2.56348	79.834
3.134	0.396729	1.89209	80.2612
3.135	0.0305176	1.19019	80.3833
3.136	0.762939	1.58691	80.6274
3.137	0.946045	2.96021	82.7332
3.138	1.19019	5.58472	84.7473
3.139	0.335693	4.69971	85.4492
3.14	-0.0610352	1.7395	83.6792
3.141	-0.244141	1.31226	82.55
3.142	0.213623	2.92969	81.8481
3.143	0.610352	3.17383	82.3975
3.144	0.274658	1.5564	82.7942
3.145	-0.0610352	1.89209	82.9163
3.146	0.396729	3.54004	82.0923
3.147	0.823975	4.02832	80.3528
3.148	0.640869	2.80762	78.9185
3.149	0.0915527	1.80054	79.8645
3.15	-0.152588	2.41089	80.9326
3.151	0.366211	3.20435	81.8787
3.152	0.427246	2.68555	81.4209
3.153	0.366211	2.04468	81.9092
3.154	0.152588	1.2207	82.0923
3.155	0.518799	1.37329	83.2214
3.156	0.549316	3.14331	85.0525
3.157	0.793457	5.12695	87.2192
3.158	-0.0915527	3.8147	87.1582
3.159	-0.0915527	1.64795	85.2051
3.16	0.244141	1.98364	84.1064
3.161	0.88501	3.63159	83.9844
3.162	0.549316	2.83813	84.1064
3.163	0.152588	1.31226	84.5337
3.164	0.0610352	1.89209	84.6252
3.165	0.396729	3.72314	83.8928
3.166	1.00708	3.78418	82.1533
3.167	0.732422	2.28882	81.1157
3.168	0.366211	2.44141	81.9397
3.169	0.213623	3.26538	83.4961
3.17	0.335693	3.35693	83.8928
3.171	0.274658	2.22778	83.9233
3.172	-0.0305176	1.37329	84.7168
3.173	0.335693	1.46484	84.8389
3.174	0.579834	2.01416	86.3953
3.175	0.946045	4.82178	89.7217
3.176	1.0376	5.79834	91.0034
3.177	0.213623	3.05176	89.386
3.178	0.0915527	0.823975	87.0361
3.179	0.152588	2.22778	85.968
3.18	0.579834	4.02832	86.731
3.181	0.274658	2.56348	86.5784
3.182	0.183105	1.34277	87.5549
3.183	0.12207	3.50952	86.5784
3.184	1.28174	5.00488	85.3882
3.185	1.52588	3.41797	83.3435
3.186	0.244141	1.80054	83.8013
3.187	-0.12207	2.28882	85.5408
3.188	0.152588	3.50952	86.731
3.189	0.915527	3.14331	86.9446
3.19	0.946045	2.04468	86.4868
3.191	0.335693	1.92261	86.6394
3.192	0.396729	2.0752	87.0972
3.193	0.579834	2.71606	88.3484
3.194	0.549316	4.60815	90.2405
3.195	0.518799	4.57764	91.3391
3.196	0.0915527	2.13623	89.2639
3.197	0.213623	1.12915	87.8906
3.198	0.640869	3.41797	87.4329
3.199	0.732422	3.78418	88.501
3.2	0.366211	2.04468	88.2874
3.201	-0.213623	1.61743	88.3179
3.202	-0.0915527	3.41797	87.738
3.203	0.610352	4.21143	86.7615
3.204	0.396729	2.47192	85.3577
3.205	0.518799	2.2583	86.2122
3.206	0.213623	3.54004	87.2192
3.207	0.610352	4.05884	87.9517
3.208	0.488281	2.80762	87.0972
3.209	0.12207	1.67847	88.1042
3.21	-0.396729	1.95313	88.5315
3.211	0.183105	2.10571	89.1724
3.212	0.762939	2.92969	91.1255
3.213	0.915527	5.43213	93.2922
3.214	0.396729	4.66919	93.1396
3.215	0.0915527	1.43433	90.4236
3.216	0.305176	1.25122	89.325
3.217	0.518799	3.69263	89.5081
3.218	-0.0610352	3.41797	90.3015
3.219	-0.12207	0.976563	89.5386
3.22	-0.213623	1.43433	90.0269
3.221	0.396729	4.21143	89.2334
3.222	0.640869	4.45557	87.1582
3.223	0.305176	1.98364	85.8459
3.224	0.305176	1.86157	87.5244
3.225	-0.457764	3.50952	88.8977
3.226	-0.0305176	3.35693	89.1113
3.227	0.366211	1.80054	88.7451
3.228	0.152588	1.80054	89.5386
3.229	-0.183105	2.71606	89.5996
3.23	0.518799	2.44141	90.0269
3.231	0.396729	3.05176	91.8274
3.232	0.183105	5.15747	93.9331
3.233	-0.640869	3.72314	93.5364
3.234	-0.274658	0.854492	91.5222
3.235	0.335693	1.49536	90.332
3.236	0.640869	4.02832	91.095
3.237	0.610352	3.38745	90.8813
3.238	0.396729	1.06812	91.2476
3.239	0	2.01416	91.095
3.24	0.732422	4.30298	90.3931
3.241	0.701904	3.72314	88.7146
3.242	0.518799	1.92261	88.3179
3.243	0.396729	2.50244	90.0269
3.244	0.12207	3.8147	90.9424
3.245	0.823975	3.35693	91.4612
3.246	0.793457	2.2583	90.9119
3.247	-0.183105	2.10571	92.041
3.248	-0.427246	2.2583	92.5293
3.249	0.366211	1.70898	93.6584
3.25	0.0610352	4.30298	96.0388
3.251	-0.0305176	5.85938	97.3206
3.252	-0.244141	3.32642	95.7642
3.253	-0.335693	1.34277	93.4753
3.254	0.366211	2.68555	92.6819
3.255	0.0915527	4.21143	93.4143
3.256	-0.274658	2.59399	93.4753
3.257	-0.610352	1.25122	93.3228
3.258	-0.396729	3.32642	93.1396
3.259	0.396729	5.00488	91.9189
3.26	0.518799	3.78418	90.1184
3.261	0.0305176	2.04468	90.2405
3.262	-0.701904	2.96021	92.1936
3.263	-0.213623	3.8147	93.0786
3.264	0.244141	3.05176	92.7124
3.265	-0.0305176	2.13623	92.926
3.266	-0.0610352	2.34985	93.7805
3.267	0.366211	2.62451	93.7805
3.268	0.335693	3.17383	95.52
3.269	0.183105	5.76782	98.4802
3.27	0.0915527	5.70679	99.6704
3.271	-0.549316	2.56348	97.6257
3.272	-0.305176	1.09863	96.0693
3.273	0.183105	2.99072	95.2454
3.274	0.427246	4.27246	95.8862
3.275	-0.274658	2.59399	95.8252
3.276	-0.0915527	2.0752	96.3135
3.277	-0.213623	3.9978	95.3369
3.278	0.701904	4.91333	94.2688
3.279	0.640869	3.63159	92.4683
3.28	0.335693	2.19727	93.7195
3.281	-0.244141	3.08228	94.8792
3.282	0.274658	3.90625	96.0693
3.283	0.457764	3.57056	95.6421
3.284	0.396729	2.53296	96.0083
3.285	-0.396729	2.04468	96.1609
3.286	-0.12207	1.95313	97.0154
3.287	0.152588	3.84521	98.8159
3.288	0.305176	6.5918	101.685
3.289	-0.457764	5.7373	101.685
3.29	-0.396729	2.31934	99.4873
3.291	-0.213623	2.04468	97.9309
3.292	-0.152588	4.08936	97.8394
3.293	-0.305176	3.90625	98.6633
3.294	-0.701904	2.13623	99.0295
3.295	-0.946045	2.2583	99.1516
3.296	-0.549316	4.63867	97.9614
3.297	0.488281	5.31006	95.8252
3.298	0.305176	3.75366	94.635
3.299	-0.396729	2.96021	95.6726
3.3	-0.701904	3.63159	97.5342
3.301	-0.244141	4.02832	98.3582
3.302	-0.183105	3.11279	98.053
3.303	-0.518799	2.31934	98.7854
3.304	-0.457764	2.10571	98.938
3.305	-0.12207	2.65503	99.9756
3.306	0.213623	4.88281	102.539
3.307	0.152588	6.98853	104.645
3.308	-0.579834	4.76074	103.943
3.309	-0.946045	1.70898	101.593
3.31	-0.640869	2.50244	100.311
3.311	-0.213623	4.24194	100.8
3.312	-0.0915527	3.63159	101.013
3.313	-0.396729	2.28882	101.715
3.314	-0.579834	3.35693	101.41
3.315	0.0915527	5.15747	99.7314
3.316	0.457764	4.5166	98.0835
3.317	0.152588	3.05176	97.7173
3.318	-0.305176	2.99072	99.1516
3.319	-0.396729	3.93677	100.433
3.32	0.488281	4.27246	100.342
3.321	0.152588	3.50952	100.037
3.322	-0.0915527	2.62451	100.739
3.323	-0.366211	2.04468	101.41
3.324	0.12207	2.83813	103.027
3.325	0.396729	5.49316	106.14
3.326	0.335693	6.50024	107.147
3.327	0	3.57056	105.286
3.328	-0.0610352	1.92261	102.905
3.329	0.305176	3.75366	101.654
3.33	0.152588	4.63867	102.997
3.331	-0.274658	3.05176	102.997
3.332	-0.610352	1.92261	103.912
3.333	-0.579834	3.84521	102.997
3.334	0.579834	5.43213	101.715
3.335	0.976563	4.48608	99.6094
3.336	0.549316	2.99072	100.311
3.337	-0.183105	3.41797	101.471
3.338	0.0915527	4.11987	102.6
3.339	0.0915527	3.90625	102.386
3.34	-0.396729	2.89917	102.661
3.341	-0.518799	2.04468	103.088
3.342	-0.183105	2.0752	103.699
3.343	0.427246	3.75366	105.194
3.344	0.762939	6.43921	107.727
3.345	0.213623	5.64575	107.33
3.346	-0.579834	2.31934	105.53
3.347	-0.640869	1.80054	104.095
3.348	-0.488281	4.3335	104.065
3.349	-0.213623	4.30298	104.553
3.35	-0.152588	2.38037	104.218
3.351	-1.19019	2.92969	105.164
3.352	-0.488281	5.09644	103.973
3.353	0.213623	5.0354	102.234
3.354	0.366211	3.17383	100.922
3.355	0	3.08228	102.936
3.356	-0.457764	3.90625	103.424
3.357	0	4.18091	104.248
3.358	0.152588	3.23486	103.424
3.359	-0.640869	3.11279	104.462
3.36	-0.457764	2.86865	104.553
3.361	-0.244141	2.44141	104.889
3.362	0.213623	3.50952	106.812
3.363	0.305176	6.53076	110.016
3.364	-0.518799	5.21851	109.375
3.365	0.0305176	1.92261	105.988
3.366	-0.244141	2.38037	105.072
3.367	0.152588	5.12695	105.621
3.368	-0.457764	4.05884	105.713
3.369	-0.457764	1.83105	105.957
3.37	-1.00708	2.41089	106.567
3.371	-0.793457	5.12695	105.255
3.372	0.366211	4.94385	103.76
3.373	0.244141	2.80762	102.6
3.374	0.152588	3.14331	104.401
3.375	-0.366211	4.5166	105.53
3.376	0.244141	4.15039	105.957
3.377	0.0915527	2.96021	105.286
3.378	-0.518799	2.50244	106.995
3.379	-0.518799	2.34985	106.934
3.38	0	2.68555	107.269
3.381	0.366211	4.57764	109.619
3.382	0.213623	7.1106	111.45
3.383	-0.549316	5.0354	110.535
3.384	-0.488281	1.5564	108.185
3.385	-0.183105	2.44141	107.208
3.386	-0.152588	4.73022	108.185
3.387	-0.366211	3.93677	108.459
3.388	-0.335693	2.0752	108.521
3.389	-0.457764	3.2959	108.429
3.39	0.213623	5.76782	107.208
3.391	0.305176	5.00488	105.927
3.392	-0.0915527	3.02124	105.072
3.393	-0.701904	3.05176	106.75
3.394	-0.793457	4.11987	108.124
3.395	-0.0915527	4.45557	108.124
3.396	0.0305176	3.32642	107.91
3.397	-0.183105	2.59399	108.795
3.398	-0.0915527	2.68555	109.009
3.399	0.12207	3.05176	110.077
3.4	0.0305176	5.09644	112.671
3.401	-0.0915527	6.13403	113.831
3.402	-0.946045	3.57056	111.694
3.403	-0.854492	2.13623	109.65
3.404	-0.274658	3.8147	109.039
3.405	-0.12207	5.0354	109.894
3.406	-0.396729	3.05176	109.955
3.407	-0.793457	2.31934	110.352
3.408	-0.854492	3.9978	109.772
3.409	-0.244141	5.40161	108.734
3.41	0.0915527	4.08936	107.025
3.411	-0.335693	2.92969	107.574
3.412	-0.305176	4.18091	109.314
3.413	-0.152588	4.69971	110.077
3.414	0.0305176	3.90625	109.436
3.415	-0.488281	2.71606	109.955
3.416	-0.823975	2.65503	110.657
3.417	-0.488281	2.71606	110.931
3.418	-0.0915527	3.50952	113.037
3.419	0.335693	6.31714	115.601
3.42	-0.213623	6.68335	116.18
3.421	-0.427246	3.57056	114.288
3.422	-0.88501	2.44141	112.488
3.423	-0.518799	4.08936	111.816
3.424	-0.335693	4.66919	112.854
3.425	-0.518799	2.92969	112.671
3.426	-0.823975	2.89917	113.068
3.427	-0.396729	5.06592	112.122
3.428	0.305176	6.073	110.535
3.429	0.152588	4.36401	108.948
3.43	-0.396729	3.479	110.016
3.431	-0.88501	3.87573	111.694
3.432	-0.671387	4.36401	113.007
3.433	-0.274658	3.84521	112.701
3.434	-0.152588	3.2959	113.19
3.435	-0.671387	3.17383	113.281
3.436	-0.0610352	3.20435	113.586
3.437	-0.0610352	4.30298	115.509
3.438	0	7.08008	118.439
3.439	-0.640869	6.16455	118.683
3.44	-1.06812	2.99072	116.211
3.441	-0.488281	2.56348	114.868
3.442	-0.366211	4.54712	114.746
3.443	-0.213623	4.76074	114.96
3.444	-0.823975	3.02124	115.448
3.445	-0.88501	3.44849	115.356
3.446	-0.579834	5.21851	114.838
3.447	-0.0915527	5.40161	113.007
3.448	-0.0915527	4.18091	111.908
3.449	-0.518799	3.8147	112.915
3.45	-0.579834	4.66919	114.532
3.451	-0.183105	4.57764	115.143
3.452	-0.549316	4.02832	114.838
3.453	-0.671387	3.26538	115.723
3.454	-0.946045	2.68555	116.211
3.455	-0.610352	2.71606	117.004
3.456	-0.305176	5.21851	120.422
3.457	-0.12207	7.56836	122.009
3.458	-0.88501	5.82886	121.094
3.459	-1.19019	2.74658	117.859
3.46	-0.823975	3.26538	116.455
3.461	-0.762939	5.12695	117.279
3.462	-0.640869	4.11987	117.584
3.463	-0.823975	2.74658	118.866
3.464	-1.06812	3.96729	118.256
3.465	-0.152588	6.19507	116.852
3.466	0.213623	5.88989	114.899
3.467	0.335693	4.05884	114.502
3.468	-0.701904	3.8147	116.272
3.469	-1.19019	4.45557	117.737
3.47	-0.640869	4.73022	118.164
3.471	-0.579834	3.8147	118.073
3.472	-0.976563	3.23486	118.347
3.473	-0.488281	2.99072	118.5
3.474	-0.518799	3.96729	120.209
3.475	-0.213623	7.14111	123.871
3.476	-0.366211	7.93457	125.031
3.477	-1.06812	3.87573	122.375
3.478	-1.40381	1.98364	119.537
3.479	-0.946045	4.08936	118.927
3.48	-0.396729	5.7373	119.69
3.481	-0.732422	4.21143	120.483
3.482	-0.823975	2.99072	120.575
3.483	-0.946045	5.0354	119.904
3.484	-0.396729	6.50024	117.95
3.485	-0.152588	5.27954	116.241
3.486	-0.366211	3.35693	117.31
3.487	-1.0376	3.87573	119.232
3.488	-0.396729	5.09644	120.422
3.489	-0.183105	4.88281	120.056
3.49	-0.213623	3.78418	120.087
3.491	-1.06812	2.68555	120.361
3.492	-0.793457	2.86865	121.033
3.493	-0.396729	4.18091	122.528
3.494	-0.274658	6.86646	124.908
3.495	-0.579834	6.65283	124.359
3.496	-0.946045	3.54004	121.918
3.497	-0.610352	3.23486	119.781
3.498	-0.579834	4.97437	120.392
3.499	-0.640869	4.91333	121.582
3.5	-0.793457	2.99072	121.552
3.501	-1.40381	3.05176	122.223
3.502	-1.0376	5.49316	120.453
3.503	-0.213623	6.10352	119.781
3.504	-0.335693	4.48608	118.011
3.505	-0.488281	3.75366	119.629
3.506	-0.88501	4.82178	120.819
3.507	-0.0915527	4.85229	121.399
3.508	-0.640869	4.18091	120.575
3.509	-0.396729	2.99072	121.429
3.51	-0.88501	3.38745	122.314
3.511	-0.305176	3.72314	122.498
3.512	0.0610352	4.82178	124.39
3.513	-0.396729	7.59888	126.648
3.514	-0.823975	5.92041	125.153
3.515	-1.00708	2.44141	122.314
3.516	-0.88501	2.92969	121.216
3.517	-0.610352	5.82886	122.253
3.518	-0.701904	4.60815	123.047
3.519	-0.579834	2.96021	122.375
3.52	-1.2207	4.02832	123.016
3.521	-0.244141	6.34766	121.399
3.522	0.152588	5.37109	120.209
3.523	-0.579834	3.38745	119.598
3.524	-0.579834	4.02832	121.918
3.525	-0.732422	4.91333	122.986
3.526	-0.0915527	4.76074	122.559
3.527	-0.335693	4.11987	121.857
3.528	-0.640869	3.9978	123.322
3.529	-0.823975	3.57056	123.047
3.53	-0.488281	3.20435	124.176
3.531	-0.457764	5.34058	126.19
3.532	-0.549316	7.01904	127.625
3.533	-1.25122	4.42505	125.702
3.534	-0.732422	2.41089	123.718
3.535	-0.701904	4.54712	123.657
3.536	-0.213623	5.70679	124.695
3.537	-0.579834	3.72314	124.146
3.538	-1.31226	2.47192	124.023
3.539	-1.2207	4.88281	124.146
3.54	-0.244141	6.04248	123.047
3.541	0.274658	4.36401	121.368
3.542	-0.0915527	3.90625	121.887
3.543	-0.488281	5.06592	123.84
3.544	-0.610352	5.21851	124.207
3.545	-0.12207	3.54004	123.718
3.546	-0.854492	3.32642	124.359
3.547	-1.25122	3.90625	125.305
3.548	-0.671387	3.66211	125.427
3.549	0	3.54004	126.038
3.55	-0.12207	6.92749	128.967
3.551	-0.274658	7.53784	129.852
3.552	-0.701904	3.96729	127.38
3.553	-1.09863	2.44141	125.977
3.554	-0.579834	5.09644	125.946
3.555	-1.06812	5.58472	126.892
3.556	-1.06812	3.35693	126.19
3.557	-0.946045	3.2959	126.556
3.558	-0.732422	6.01196	125.977
3.559	-0.0305176	6.46973	124.664
3.56	0.152588	4.60815	123.047
3.561	-0.640869	3.84521	124.207
3.562	-1.40381	4.76074	125.641
3.563	-0.88501	5.06592	126.16
3.564	-0.427246	4.42505	126.251
3.565	-0.640869	4.11987	126.984
3.566	-0.640869	3.66211	127.289
3.567	-0.396729	3.2959	127.228
3.568	0.0305176	4.3335	129.364
3.569	-0.274658	7.72095	132.416
3.57	-0.793457	6.62231	132.324
3.571	-1.12915	3.23486	129.73
3.572	-0.701904	3.2959	127.991
3.573	-0.732422	5.7373	127.991
3.574	-0.762939	5.24902	128.479
3.575	-1.19019	3.23486	128.662
3.576	-1.37329	3.57056	129.639
3.577	-0.946045	6.01196	128.479
3.578	-0.0915527	6.01196	126.343
3.579	0.12207	4.54712	125.092
3.58	-0.701904	4.5166	126.495
3.581	-0.946045	5.06592	128.174
3.582	-0.427246	5.12695	128.326
3.583	-0.610352	4.48608	128.448
3.584	-0.946045	3.84521	129.578
3.585	-0.976563	3.32642	129.73
3.586	-0.854492	3.11279	130.28
3.587	-0.213623	5.5542	132.172
3.588	-0.0610352	8.14819	134.43
3.589	-0.823975	6.5918	133.606
3.59	-1.52588	3.479	130.585
3.591	-1.2207	3.72314	130.127
3.592	-0.762939	5.31006	130.157
3.593	-0.793457	4.73022	131.195
3.594	-1.00708	3.60107	131.439
3.595	-0.823975	4.54712	131.714
3.596	-0.457764	6.37817	130.157
3.597	0.518799	6.04248	128.51
3.598	-0.457764	4.73022	128.021
3.599	-0.732422	4.39453	129.7
3.6	-0.946045	4.45557	130.798
3.601	-0.518799	5.12695	131.226
3.602	-0.427246	4.63867	130.585
3.603	-0.732422	3.96729	131.592
3.604	-0.823975	3.54004	131.958
3.605	-0.366211	3.9978	132.69
3.606	-0.396729	6.22559	136.078
3.607	-0.762939	8.02612	137.573
3.608	-1.2207	5.37109	135.986
3.609	-1.5564	3.38745	133.789
3.61	-0.610352	4.57764	132.813
3.611	-0.305176	5.79834	133.331
3.612	-0.579834	4.85229	133.575
3.613	-1.25122	3.96729	134.491
3.614	-1.61743	5.0354	134.308
3.615	-0.549316	5.67627	132.66
3.616	-0.12207	5.58472	131.226
3.617	-0.610352	4.85229	131.195
3.618	-0.823975	4.91333	132.355
3.619	-1.12915	5.24902	133.179
3.62	-0.640869	4.97437	133.392
3.621	-0.976563	4.66919	133.423
3.622	-1.37329	3.60107	134.186
3.623	-1.40381	3.17383	134.155
3.624	-0.915527	4.05884	136.169
3.625	-0.335693	7.75146	139.343
3.626	-0.549316	8.17871	139.496
3.627	-1.31226	4.73022	137.054
3.628	-1.31226	3.41797	134.857
3.629	-1.09863	5.09644	134.613
3.63	-1.09863	5.5542	135.468
3.631	-1.40381	4.02832	136.2
3.632	-1.34277	3.78418	136.871
3.633	-0.793457	5.92041	135.651
3.634	-0.152588	6.98853	133.881
3.635	0.0305176	5.70679	132.385
3.636	-0.518799	4.66919	133.698
3.637	-1.19019	4.63867	135.406
3.638	-1.0376	5.18799	136.078
3.639	-0.610352	5.09644	135.559
3.64	-0.793457	4.48608	135.986
3.641	-0.88501	3.87573	136.414
3.642	-0.579834	3.78418	136.749
3.643	-0.518799	5.40161	138.397
3.644	-0.457764	7.44629	140.381
3.645	-0.976563	6.7749	140.198
3.646	-1.25122	3.78418	137.573
3.647	-1.34277	4.02832	136.627
3.648	-0.793457	5.92041	137.421
3.649	-0.701904	5.7373	137.909
3.65	-0.762939	4.11987	137.787
3.651	-0.976563	4.48608	138.336
3.652	-1.06812	6.46973	137.329
3.653	-0.152588	5.95093	135.986
3.654	-0.396729	4.69971	135.101
3.655	-0.488281	4.91333	136.78
3.656	-0.579834	5.82886	137.024
3.657	-0.366211	5.7373	137.207
3.658	-0.610352	4.76074	136.749
3.659	-0.823975	4.48608	138.123
3.66	-1.34277	4.05884	138.397
3.661	-0.88501	3.87573	139.282
3.662	-0.396729	5.61523	141.571
3.663	-0.396729	8.30078	143.158
3.664	-0.976563	6.50024	142.365
3.665	-0.976563	3.60107	139.679
3.666	-0.946045	4.48608	138.672
3.667	-1.12915	6.16455	139.435
3.668	-1.25122	5.09644	139.557
3.669	-1.77002	3.2959	139.648
3.67	-1.43433	4.73022	140.228
3.671	-0.396729	6.86646	139.069
3.672	0.0915527	6.37817	137.177
3.673	-0.183105	4.97437	136.597
3.674	-0.579834	4.79126	138.672
3.675	-0.762939	5.58472	139.435
3.676	-0.335693	5.15747	139.404
3.677	-0.427246	4.42505	139.496
3.678	-0.976563	4.21143	140.076
3.679	-0.854492	4.15039	140.503
3.68	-0.305176	4.79126	140.411
3.681	-0.244141	6.56128	143.005
3.682	-0.427246	8.17871	144.775
3.683	-1.34277	5.40161	143.311
3.684	-1.49536	3.32642	141.113
3.685	-1.00708	4.91333	141.022
3.686	-0.976563	6.2561	141.907
3.687	-0.946045	4.66919	141.541
3.688	-1.5564	4.11987	141.876
3.689	-1.19019	5.85938	141.785
3.69	-0.671387	6.74438	140.259
3.691	-0.274658	5.61523	139.221
3.692	-0.793457	4.69971	139.404
3.693	-0.88501	5.34058	140.961
3.694	-0.671387	5.88989	141.449
3.695	-0.457764	5.58472	141.174
3.696	-0.518799	4.82178	141.418
3.697	-1.34277	4.45557	142.578
3.698	-0.88501	4.05884	142.67
3.699	-0.793457	4.63867	143.921
3.7	-0.671387	7.47681	146.698
3.701	-0.701904	8.05664	147.339
3.702	-1.09863	5.46265	145.02
3.703	-1.12915	4.08936	143.372
3.704	-0.946045	5.92041	142.853
3.705	-0.88501	6.34766	144.135
3.706	-1.25122	4.69971	144.104
3.707	-1.40381	4.21143	144.623
3.708	-1.25122	6.13403	144.165
3.709	-0.0915527	7.1106	142.761
3.71	0.366211	6.13403	141.174
3.711	-0.457764	5.12695	141.754
3.712	-0.976563	5.70679	142.883
3.713	-0.88501	5.82886	143.768
3.714	-0.823975	5.46265	143.219
3.715	-0.88501	4.63867	143.799
3.716	-1.0376	4.05884	144.531
3.717	-0.823975	4.27246	144.47
3.718	-0.244141	5.61523	146.332
3.719	-0.0305176	8.23975	149.628
3.72	-0.671387	7.93457	149.353
3.721	-1.00708	4.76074	147.278
3.722	-1.52588	4.11987	145.782
3.723	-1.12915	6.04248	146.057
3.724	-1.12915	5.95093	146.759
3.725	-1.06812	4.3335	146.698
3.726	-1.70898	5.12695	147.125
3.727	-0.915527	7.08008	146.21
3.728	-0.152588	6.68335	144.592
3.729	-0.549316	5.0354	143.433
3.73	-1.09863	5.15747	144.958
3.731	-1.12915	5.76782	146.301
3.732	-0.549316	5.76782	146.24
3.733	-0.762939	5.27954	145.691
3.734	-0.793457	5.31006	146.759
3.735	-1.09863	4.36401	147.034
3.736	-0.518799	4.08936	147.217
3.737	-0.457764	5.98145	149.506
3.738	-0.701904	8.97217	152.283
3.739	-1.46484	7.65991	151.764
3.74	-1.00708	4.39453	148.773
3.741	-0.762939	4.88281	148.376
3.742	-0.823975	6.74438	148.438
3.743	-0.854492	6.04248	148.804
3.744	-1.00708	4.02832	149.506
3.745	-1.25122	5.06592	149.963
3.746	-0.915527	7.2937	148.315
3.747	-0.12207	6.80542	146.759
3.748	-0.152588	5.76782	145.721
3.749	-0.732422	5.64575	147.247
3.75	-1.09863	6.22559	148.01
3.751	-0.640869	5.82886	148.193
3.752	-1.09863	5.0354	148.01
3.753	-1.09863	4.60815	148.926
3.754	-1.28174	3.87573	149.109
3.755	-0.610352	4.27246	149.841
3.756	-0.640869	7.23267	152.649
3.757	-0.518799	9.06372	154.541
3.758	-1.12915	6.13403	152.71
3.759	-1.43433	3.90625	150.116
3.76	-1.31226	5.37109	149.963
3.761	-1.0376	6.46973	150.665
3.762	-1.06812	4.94385	150.513
3.763	-1.31226	4.27246	151.55
3.764	-1.28174	6.22559	151.123
3.765	-0.488281	7.1106	149.567
3.766	0.0610352	5.95093	147.888
3.767	-0.762939	5.12695	148.132
3.768	-1.19019	5.70679	149.75
3.769	-1.28174	5.95093	150.146
3.77	-0.732422	5.40161	150.024
3.771	-0.915527	5.37109	150.238
3.772	-1.12915	4.85229	150.757
3.773	-1.06812	4.15039	150.726
3.774	-1.25122	5.06592	152.466
3.775	-0.976563	8.14819	156.189
3.776	-0.518799	8.27026	156.799
3.777	-1.52588	5.09644	154.083
3.778	-1.2207	3.9978	152.344
3.779	-0.793457	6.16455	151.978
3.78	-1.28174	6.5918	152.771
3.781	-1.25122	4.69971	152.802
3.782	-1.31226	4.36401	154.205
3.783	-1.58691	6.43921	153.259
3.784	-0.366211	7.1106	151.703
3.785	-0.152588	5.7373	150.085
3.786	-0.579834	5.24902	151.215
3.787	-1.37329	6.10352	152.466
3.788	-0.946045	6.073	152.893
3.789	-0.579834	5.31006	152.222
3.79	-1.09863	4.69971	153.442
3.791	-1.98364	4.30298	153.564
3.792	-1.09863	4.27246	153.778
3.793	-0.549316	5.95093	155.518
3.794	-0.518799	8.88062	157.745
3.795	-0.88501	7.75146	156.708
3.796	-1.06812	4.48608	154.083
3.797	-1.40381	4.76074	153.656
3.798	-1.25122	6.92749	154.541
3.799	-1.52588	5.95093	155.548
3.8	-1.25122	4.08936	155.121
3.801	-1.31226	5.27954	155.792
3.802	-0.823975	7.87354	154.419
3.803	-0.305176	6.95801	153.046
3.804	-0.701904	5.18799	152.313
3.805	-0.88501	5.64575	153.778
3.806	-1.06812	6.53076	155.029
3.807	-0.579834	6.10352	154.724
3.808	-0.640869	5.31006	153.839
3.809	-1.06812	5.34058	155.243
3.81	-1.09863	5.40161	155.426
3.811	-0.640869	5.15747	156.036
3.812	-0.793457	6.83594	158.569
3.813	-0.88501	9.00269	160.522
3.814	-1.7395	6.98853	159.027
3.815	-1.37329	4.15039	156.372
3.816	-1.28174	5.79834	156.097
3.817	-1.12915	7.75146	156.83
3.818	-1.0376	6.37817	157.41
3.819	-1.49536	4.5166	157.166
3.82	-1.49536	6.073	157.532
3.821	-1.2207	7.93457	156.036
3.822	-0.183105	6.74438	154.999
3.823	-0.579834	5.49316	154.724
3.824	-0.823975	6.16455	156.281
3.825	-0.854492	7.1106	156.799
3.826	-0.305176	6.31714	156.006
3.827	-0.946045	5.37109	156.128
3.828	-1.46484	5.12695	157.227
3.829	-1.58691	4.94385	157.41
3.83	-1.19019	5.34058	157.593
3.831	-0.488281	7.38525	159.882
3.832	-1.00708	8.75854	161.072
3.833	-1.40381	6.34766	159.088
3.834	-1.06812	4.85229	157.349
3.835	-0.946045	6.28662	157.959
3.836	-1.06812	7.26318	158.844
3.837	-1.2207	5.15747	158.508
3.838	-1.46484	4.79126	158.783
3.839	-1.37329	6.7749	158.722
3.84	-0.762939	7.99561	157.41
3.841	-0.183105	6.62231	155.975
3.842	-0.976563	5.79834	156.494
3.843	-1.09863	6.28662	157.99
3.844	-1.25122	6.50024	158.081
3.845	-1.00708	5.82886	157.745
3.846	-1.12915	5.58472	158.203
3.847	-1.2207	5.61523	159.241
3.848	-1.00708	5.34058	158.905
3.849	-0.793457	5.76782	160.156
3.85	-0.488281	8.14819	162.476
3.851	-1.34277	8.39233	162.476
3.852	-1.43433	5.40161	160.706
3.853	-1.58691	5.06592	159.576
3.854	-1.12915	7.01904	160.248
3.855	-1.00708	6.86646	160.431
3.856	-1.12915	5.27954	160.339
3.857	-1.09863	5.43213	160.675
3.858	-1.34277	7.14111	160.309
3.859	-0.457764	7.38525	158.905
3.86	-0.793457	5.5542	157.593
3.861	-0.793457	5.70679	159.18
3.862	-0.946045	6.43921	159.729
3.863	-0.732422	6.74438	159.76
3.864	-1.25122	5.85938	158.813
3.865	-1.19019	5.58472	159.943
3.866	-1.86157	5.34058	160.736
3.867	-1.19019	4.85229	160.736
3.868	-0.762939	6.13403	163.086
3.869	-0.488281	9.21631	166.077
3.87	-1.00708	8.42285	166.443
3.871	-0.88501	5.0354	163.544
3.872	-0.946045	5.15747	161.896
3.873	-1.19019	7.1106	162.231
3.874	-1.37329	6.2561	162.964
3.875	-1.67847	4.88281	162.872
3.876	-1.46484	5.40161	163.849
3.877	-0.88501	7.53784	162.476
3.878	0.0610352	7.72095	160.431
3.879	-0.152588	6.37817	159.515
3.88	-0.915527	6.10352	160.736
3.881	-1.06812	6.16455	161.896
3.882	-1.09863	6.16455	162.292
3.883	-1.09863	5.79834	162.14
3.884	-1.46484	5.58472	162.72
3.885	-0.946045	4.79126	162.781
3.886	-0.976563	5.21851	163.086
3.887	-0.579834	7.65991	165.649
3.888	-0.88501	10.0098	168.121
3.889	-1.80054	7.65991	167.084
3.89	-1.80054	4.69971	164.612
3.891	-1.46484	5.64575	164.398
3.892	-1.06812	6.98853	164.978
3.893	-1.0376	6.13403	165.405
3.894	-1.19019	5.09644	166.412
3.895	-1.28174	6.43921	165.955
3.896	-0.946045	7.72095	164.032
3.897	-0.640869	7.14111	162.323
3.898	-1.2207	6.10352	161.774
3.899	-1.46484	6.04248	163.513
3.9	-1.00708	6.40869	164.52
3.901	-0.396729	6.5918	164.276
3.902	-1.12915	6.40869	164.032
3.903	-1.40381	5.5542	165.283
3.904	-1.52588	4.42505	165.71
3.905	-1.0376	5.21851	166.779
3.906	-0.854492	7.96509	169.83
3.907	-1.25122	9.58252	170.929
3.908	-1.80054	7.1106	168.64
3.909	-1.67847	5.24902	166.84
3.91	-1.12915	6.56128	166.29
3.911	-1.06812	7.38525	167.45
3.912	-1.25122	5.61523	167.969
3.913	-1.2207	4.94385	168.884
3.914	-1.40381	6.5918	168.365
3.915	-0.488281	7.93457	166.962
3.916	-0.0610352	7.20215	164.886
3.917	-0.579834	6.40869	165.07
3.918	-0.793457	6.53076	166.534
3.919	-0.915527	6.68335	166.87
3.92	-0.946045	6.2561	166.412
3.921	-1.34277	5.88989	166.779
3.922	-1.5564	5.43213	167.969
3.923	-0.823975	4.94385	168.213
3.924	-0.88501	6.16455	169.617
3.925	-0.640869	9.42993	173.553
3.926	-0.640869	9.30786	174.103
3.927	-1.34277	5.67627	171.265
3.928	-1.37329	4.85229	169.373
3.929	-1.40381	7.17163	169.373
3.93	-1.06812	7.41577	170.319
3.931	-1.0376	5.64575	170.38
3.932	-1.43433	5.61523	171.112
3.933	-1.40381	7.78198	169.952
3.934	-0.610352	8.05664	168.06
3.935	-0.396729	6.62231	167.053
3.936	-1.12915	6.13403	168.06
3.937	-1.00708	6.53076	169.189
3.938	-1.12915	6.86646	169.586
3.939	-1.06812	6.5918	168.854
3.94	-1.2207	6.31714	169.525
3.941	-1.40381	5.24902	169.83
3.942	-1.25122	4.88281	170.746
3.943	-1.31226	6.98853	172.668
3.944	-1.28174	9.46045	175.14
3.945	-1.43433	7.87354	174.286
3.946	-1.31226	5.61523	171.204
3.947	-1.31226	6.28662	171.204
3.948	-0.976563	7.47681	171.478
3.949	-1.31226	6.5918	171.844
3.95	-1.64795	5.24902	172.668
3.951	-1.64795	6.16455	172.546
3.952	-1.40381	7.87354	171.234
3.953	-0.762939	7.50732	170.044
3.954	-0.518799	6.56128	169.556
3.955	-1.00708	6.65283	170.502
3.956	-0.732422	7.14111	171.173
3.957	-0.854492	6.95801	170.807
3.958	-1.46484	6.43921	170.288
3.959	-1.7395	5.88989	171.661
3.96	-1.5564	5.40161	172.394
3.961	-1.09863	5.7373	172.821
3.962	-0.946045	7.75146	175.11
3.963	-0.946045	9.70459	177.002
3.964	-1.95313	7.93457	175.476
3.965	-1.58691	5.24902	173.34
3.966	-1.40381	6.19507	173.248
3.967	-1.49536	7.50732	174.103
3.968	-1.40381	6.2561	174.377
3.969	-1.25122	5.37109	174.194
3.97	-1.37329	6.80542	174.408
3.971	-0.915527	8.45337	172.974
3.972	-0.457764	7.2937	171.356
3.973	-0.976563	6.01196	171.204
3.974	-1.0376	6.40869	172.882
3.975	-1.2207	6.98853	173.431
3.976	-0.701904	6.5918	172.943
3.977	-1.31226	6.22559	172.913
3.978	-1.2207	6.31714	173.767
3.979	-1.19019	5.88989	173.828
3.98	-0.915527	5.76782	174.866
3.981	-0.823975	8.23975	177.734
3.982	-0.946045	9.70459	179.291
3.983	-1.19019	6.56128	177.124
3.984	-1.28174	5.18799	174.957
3.985	-1.06812	7.47681	175.14
3.986	-0.976563	7.93457	176.208
3.987	-1.0376	5.92041	176.147
3.988	-1.31226	5.40161	176.788
3.989	-1.52588	7.56836	176.575
3.99	-0.579834	8.27026	174.805
3.991	-0.0610352	6.53076	173.218
3.992	-0.427246	6.2561	173.828
3.993	-0.88501	7.41577	175.171
3.994	-0.671387	7.41577	174.927
3.995	-0.823975	6.34766	174.896
3.996	-1.28174	6.31714	175.14
3.997	-1.7395	5.79834	176.575
3.998	-1.40381	5.27954	176.361
3.999	-1.19019	6.46973	177.643
4	-0.88501	9.24683	180.023
4.001	-1.06812	9.46045	180.206
4.002	-1.34277	6.53076	177.795
4.003	-1.34277	5.98145	177.063
4.004	-1.37329	7.47681	177.643
4.005	-1.49536	7.14111	178.406
4.006	-1.34277	5.49316	177.826
4.007	-1.43433	5.82886	178.894
4.008	-1.61743	8.05664	177.826
4.009	-0.488281	8.20923	176.605
4.01	-0.946045	6.65283	175.293
4.011	-1.25122	6.71387	176.025
4.012	-1.64795	7.1106	177.246
4.013	-1.31226	6.89697	176.697
4.014	-1.19019	6.50024	176.361
4.015	-1.61743	6.62231	177.521
4.016	-1.64795	6.31714	177.704
4.017	-1.00708	5.79834	177.948
4.018	-0.88501	7.20215	180.573
4.019	-1.09863	10.1318	183.838
4.02	-1.61743	8.69751	183.167
4.021	-1.34277	5.46265	180.45
4.022	-1.52588	6.37817	180.267
4.023	-0.946045	7.99561	180.45
4.024	-1.37329	6.95801	180.389
4.025	-1.52588	5.49316	180.481
4.026	-1.52588	7.04956	181.519
4.027	-1.28174	8.36182	179.84
4.028	-0.152588	7.59888	178.101
4.029	-0.915527	6.65283	177.307
4.03	-1.2207	6.92749	178.986
4.031	-1.2207	7.47681	179.535
4.032	-0.671387	7.26318	179.291
4.033	-1.40381	6.95801	178.894
4.034	-1.61743	6.34766	180.42
4.035	-1.46484	5.40161	180.573
4.036	-0.976563	5.92041	181
4.037	-1.00708	8.39233	184.265
4.038	-1.28174	10.6812	186.432
4.039	-1.70898	8.54492	185.12
4.04	-1.70898	5.70679	182.953
4.041	-1.37329	6.7749	182.281
4.042	-1.58691	7.84302	183.075
4.043	-1.7395	6.5918	183.319
4.044	-1.52588	5.76782	184.387
4.045	-1.86157	7.26318	184.113
4.046	-0.915527	8.66699	182.251
4.047	-0.732422	8.23975	180.42
4.048	-1.0376	7.20215	180.145
4.049	-1.40381	6.80542	181.396
4.05	-1.64795	6.89697	182.312
4.051	-1.34277	7.26318	181.946
4.052	-1.40381	6.83594	182.129
4.053	-1.40381	6.16455	183.411
4.054	-1.58691	5.7373	183.441
4.055	-1.12915	6.5918	184.509
4.056	-1.2207	9.15527	187.408
4.057	-1.37329	10.376	189.178
4.058	-2.04468	7.41577	187.347
4.059	-1.7395	5.7373	185.15
4.06	-1.31226	7.20215	184.906
4.061	-0.946045	8.14819	185.73
4.062	-1.25122	6.92749	185.974
4.063	-1.40381	5.98145	186.798
4.064	-1.5564	7.69043	186.218
4.065	-1.00708	8.60596	184.113
4.066	-0.701904	7.75146	182.922
4.067	-1.19019	6.74438	182.983
4.068	-1.34277	7.17163	184.326
4.069	-0.823975	7.75146	184.57
4.07	-0.793457	7.50732	184.265
4.071	-1.06812	7.01904	184.387
4.072	-1.95313	6.04248	185.669
4.073	-1.49536	5.67627	185.944
4.074	-1.28174	6.89697	188.263
4.075	-0.946045	10.3455	192.261
4.076	-0.793457	10.1318	192.139
4.077	-1.28174	6.80542	189.117
4.078	-1.49536	5.64575	186.676
4.079	-1.64795	7.53784	186.401
4.08	-1.40381	8.08716	187.927
4.081	-1.77002	6.19507	188.995
4.082	-1.70898	6.19507	189.606
4.083	-1.37329	7.99561	187.866
4.084	-0.427246	9.06372	185.73
4.085	-0.12207	8.17871	184.57
4.086	-1.0376	7.01904	185.608
4.087	-1.52588	6.83594	186.859
4.088	-1.2207	7.41577	187.531
4.089	-1.37329	7.44629	186.829
4.09	-1.31226	6.53076	187.347
4.091	-1.46484	5.70679	188.019
4.092	-1.09863	6.10352	188.477
4.093	-1.0376	8.45337	190.613
4.094	-1.09863	10.6201	192.902
4.095	-1.98364	8.54492	191.345
4.096	-2.01416	5.7373	188.69
4.097	-1.92261	6.46973	188.873
4.098	-1.37329	8.39233	189.758
4.099	-1.25122	6.98853	190.094
4.1	-1.06812	5.88989	190.094
4.101	-1.5564	7.35474	190.094
4.102	-1.52588	8.97217	188.385
4.103	-1.00708	7.84302	187.195
4.104	-1.28174	6.50024	186.707
4.105	-1.2207	7.08008	188.69
4.106	-1.2207	7.93457	188.69
4.107	-0.549316	7.59888	188.08
4.108	-1.06812	6.86646	187.836
4.109	-1.70898	6.95801	189.697
4.11	-1.5564	6.073	189.789
4.111	-1.00708	6.13403	190.887
4.112	-0.88501	7.87354	192.841
4.113	-1.25122	9.70459	194.214
4.114	-1.67847	7.99561	192.139
4.115	-1.5564	6.19507	189.88
4.116	-1.25122	7.72095	190.033
4.117	-0.793457	8.42285	191.498
4.118	-1.64795	6.71387	191.315
4.119	-1.58691	5.61523	191.498
4.12	-1.28174	7.47681	191.467
4.121	-0.793457	9.00269	189.88
4.122	-0.396729	7.75146	188.69
4.123	-0.732422	7.01904	188.782
4.124	-0.579834	7.26318	189.728
4.125	-1.09863	7.99561	189.85
4.126	-1.0376	7.08008	189.087
4.127	-1.83105	6.74438	189.789
4.128	-2.10571	6.5918	190.948
4.129	-0.976563	6.073	191.376
4.13	-0.762939	7.08008	191.895
4.131	-0.579834	9.46045	194.977
4.132	-1.37329	9.30786	195.038
4.133	-1.12915	6.56128	192.993
4.134	-1.34277	6.04248	191.956
4.135	-1.49536	8.54492	192.535
4.136	-1.43433	7.78198	192.688
4.137	-1.28174	6.16455	192.261
4.138	-1.5564	6.62231	192.871
4.139	-1.64795	8.63647	192.505
4.14	-0.915527	8.11768	190.643
4.141	-0.427246	6.56128	190.125
4.142	-1.61743	7.04956	190.765
4.143	-1.64795	7.87354	192.078
4.144	-1.09863	7.17163	191.345
4.145	-1.25122	6.92749	190.735
4.146	-1.61743	7.47681	192.139
4.147	-1.37329	7.1106	192.81
4.148	-1.34277	6.073	191.925
4.149	-1.40381	6.98853	194.031
4.15	-1.64795	10.2234	197.815
4.151	-1.58691	9.82666	197.937
4.152	-1.49536	6.62231	195.496
4.153	-0.976563	6.28662	194.183
4.154	-1.37329	8.72803	194.672
4.155	-1.28174	8.14819	194.702
4.156	-1.28174	5.85938	194.794
4.157	-1.89209	6.95801	195.77
4.158	-1.28174	8.75854	194.611
4.159	-0.946045	8.54492	192.566
4.16	-0.518799	7.41577	191.498
4.161	-1.00708	7.8125	192.841
4.162	-1.34277	8.05664	193.756
4.163	-0.946045	7.2937	193.512
4.164	-1.52588	7.23267	193.542
4.165	-1.70898	7.1106	194.824
4.166	-1.80054	6.13403	195.221
4.167	-1.2207	5.98145	195.068
4.168	-0.823975	8.54492	197.632
4.169	-1.00708	11.5662	200.745
4.17	-1.00708	9.21631	199.463
4.171	-1.64795	6.01196	196.655
4.172	-1.37329	6.98853	196.594
4.173	-1.58691	8.3313	197.144
4.174	-1.46484	7.1106	197.937
4.175	-1.25122	6.19507	197.968
4.176	-0.976563	7.53784	198.853
4.177	-1.25122	9.33838	196.35
4.178	-0.488281	8.36182	194.489
4.179	-1.09863	7.41577	194.183
4.18	-1.70898	7.50732	195.618
4.181	-1.61743	7.56836	196.014
4.182	-0.793457	7.78198	196.014
4.183	-1.34277	7.96509	195.984
4.184	-1.46484	7.41577	197.021
4.185	-1.19019	5.98145	197.571
4.186	-1.25122	6.7749	198.364
4.187	-1.28174	9.27734	201.508
4.188	-1.12915	10.7727	203.43
4.189	-1.92261	8.3313	201.447
4.19	-1.49536	6.46973	199.341
4.191	-1.0376	7.84302	199.402
4.192	-0.946045	8.94165	199.677
4.193	-1.19019	7.23267	199.86
4.194	-1.40381	6.56128	200.897
4.195	-1.5564	8.05664	200.47
4.196	-0.915527	8.88062	198.822
4.197	-0.793457	8.14819	197.296
4.198	-1.2207	7.84302	197.083
4.199	-1.19019	8.05664	198.303
4.2	-0.946045	8.27026	198.364
4.201	-0.946045	7.99561	197.632
4.202	-1.80054	7.59888	198.395
4.203	-1.86157	6.62231	199.646
4.204	-1.89209	6.22559	200.104
4.205	-0.976563	7.2937	201.508
4.206	-0.701904	10.0708	204.468
4.207	-0.88501	11.2915	205.933
4.208	-1.58691	8.20923	203.613
4.209	-1.34277	6.34766	201.904
4.21	-1.25122	7.75146	201.202
4.211	-1.37329	8.27026	202.362
4.212	-1.64795	6.92749	202.484
4.213	-1.89209	6.71387	203.094
4.214	-1.70898	8.48389	202.148
4.215	-0.732422	9.58252	200.195
4.216	-0.274658	8.54492	198.7
4.217	-0.915527	7.35474	199.158
4.218	-1.52588	7.75146	200.378
4.219	-1.58691	7.69043	200.958
4.22	-1.40381	7.56836	200.684
4.221	-1.70898	7.23267	200.958
4.222	-1.7395	6.83594	201.935
4.223	-1.52588	6.56128	202.332
4.224	-1.5564	7.44629	204.193
4.225	-1.46484	10.6201	207.794
4.226	-1.25122	9.94873	207.397
4.227	-1.70898	6.74438	204.407
4.228	-1.34277	6.56128	203.461
4.229	-1.25122	8.97217	204.041
4.23	-1.28174	8.42285	204.59
4.231	-1.40381	6.56128	204.315
4.232	-1.83105	7.01904	205.353
4.233	-1.77002	9.18579	203.857
4.234	-1.19019	8.72803	202.118
4.235	-0.915527	7.35474	201.385
4.236	-1.52588	8.20923	202.393
4.237	-1.58691	8.69751	203.217
4.238	-1.12915	8.14819	202.85
4.239	-1.52588	7.78198	202.759
4.24	-1.86157	7.65991	203.827
4.241	-1.92261	6.56128	204.834
4.242	-1.86157	6.43921	205.231
4.243	-1.25122	8.57544	207.886
4.244	-1.2207	11.1389	209.9
4.245	-1.34277	9.3689	207.794
4.246	-1.64795	6.98853	205.475
4.247	-1.64795	7.84302	205.505
4.248	-1.67847	9.0332	206.451
4.249	-1.7395	7.38525	206.665
4.25	-1.58691	6.50024	206.97
4.251	-1.80054	8.08716	206.909
4.252	-1.06812	9.15527	205.261
4.253	-0.671387	8.54492	203.705
4.254	-0.915527	7.93457	203.552
4.255	-1.2207	8.27026	204.712
4.256	-1.2207	8.27026	205.017
4.257	-1.2207	7.78198	204.956
4.258	-1.80054	7.72095	204.651
4.259	-2.2583	7.50732	206.177
4.26	-2.0752	7.04956	206.329
4.261	-1.31226	7.47681	207.123
4.262	-1.46484	9.39941	210.449
4.263	-1.95313	11.0779	212.158
4.264	-2.13623	8.14819	210.48
4.265	-1.58691	6.34766	207.855
4.266	-1.49536	8.05664	208.282
4.267	-1.28174	9.3689	208.527
4.268	-1.52588	7.75146	208.405
4.269	-1.67847	6.80542	208.618
4.27	-1.64795	8.72803	208.527
4.271	-1.58691	9.39941	206.97
4.272	-1.09863	8.14819	205.536
4.273	-1.67847	7.32422	205.78
4.274	-1.64795	8.3313	207.428
4.275	-1.49536	8.63647	207.184
4.276	-1.06812	8.02612	207.092
4.277	-1.5564	7.75146	207.336
4.278	-1.70898	7.53784	208.832
4.279	-1.58691	6.50024	208.527
4.28	-1.19019	7.35474	209.717
4.281	-1.2207	10.5591	213.379
4.282	-1.40381	11.1084	213.593
4.283	-1.37329	7.69043	210.999
4.284	-1.40381	6.74438	209.564
4.285	-1.37329	9.12476	209.9
4.286	-1.37329	8.69751	210.907
4.287	-1.58691	6.74438	210.693
4.288	-1.77002	6.7749	211.151
4.289	-1.77002	9.24683	210.693
4.29	-0.762939	9.61304	208.374
4.291	-0.610352	8.08716	206.726
4.292	-1.34277	8.02612	207.947
4.293	-1.61743	8.88062	209.167
4.294	-1.43433	8.20923	208.862
4.295	-1.7395	7.78198	208.527
4.296	-1.86157	7.78198	209.991
4.297	-1.5564	7.44629	210.815
4.298	-1.09863	6.92749	210.938
4.299	-0.88501	8.36182	212.189
4.3	-0.976563	11.3831	215.546
4.301	-1.37329	10.437	214.752
4.302	-1.64795	7.01904	212.25
4.303	-1.67847	7.04956	211.273
4.304	-1.43433	9.18579	212.433
4.305	-1.52588	8.45337	212.769
4.306	-0.976563	6.80542	212.616
4.307	-1.61743	7.65991	212.952
4.308	-1.46484	9.76563	211.853
4.309	-1.0376	9.18579	209.808
4.31	-1.12915	7.78198	209.076
4.311	-1.34277	7.84302	210.51
4.312	-1.64795	8.54492	211.395
4.313	-1.2207	8.5144	210.938
4.314	-1.06812	8.17871	210.663
4.315	-1.49536	8.27026	211.975
4.316	-1.58691	7.23267	212.708
4.317	-1.40381	7.08008	213.104
4.318	-1.25122	8.54492	215.118
4.319	-1.09863	11.322	218.536
4.32	-1.70898	10.4675	217.773
4.321	-1.37329	7.56836	215.332
4.322	-1.46484	7.8125	214.6
4.323	-0.823975	8.81958	214.844
4.324	-1.43433	8.20923	214.935
4.325	-2.0752	6.92749	215.21
4.326	-1.70898	7.65991	215.912
4.327	-1.49536	9.46045	214.355
4.328	-0.732422	9.39941	212.28
4.329	-0.854492	8.72803	211.456
4.33	-1.46484	8.39233	212.585
4.331	-1.40381	8.30078	213.104
4.332	-1.31226	8.20923	213.562
4.333	-1.98364	8.05664	213.593
4.334	-1.95313	7.62939	214.691
4.335	-1.67847	6.7749	215.485
4.336	-1.00708	7.35474	216.034
4.337	-1.37329	9.73511	218.811
4.338	-1.09863	11.7188	220.154
4.339	-1.89209	9.39941	219.025
4.34	-1.98364	7.20215	216.736
4.341	-1.80054	8.08716	216.644
4.342	-1.52588	8.60596	217.255
4.343	-1.31226	7.84302	217.499
4.344	-1.61743	7.44629	217.804
4.345	-1.46484	8.66699	217.712
4.346	-1.67847	9.79614	215.851
4.347	-0.854492	9.06372	214.233
4.348	-1.40381	8.17871	214.172
4.349	-1.7395	8.45337	215.546
4.35	-1.19019	8.57544	215.973
4.351	-1.2207	8.48389	215.546
4.352	-1.09863	8.36182	215.759
4.353	-1.64795	8.02612	217.163
4.354	-1.49536	7.17163	217.773
4.355	-1.40381	7.62939	218.597
4.356	-1.5564	10.0708	222.382
4.357	-1.52588	11.322	223.419
4.358	-1.95313	8.66699	221.008
4.359	-1.49536	7.2937	219.269
4.36	-1.43433	9.39941	218.964
4.361	-1.31226	9.552	219.849
4.362	-1.64795	7.62939	219.391
4.363	-1.92261	7.14111	220.337
4.364	-2.31934	9.18579	219.91
4.365	-1.19019	9.79614	218.201
4.366	-0.854492	8.39233	216.492
4.367	-1.37329	8.54492	216.919
4.368	-1.61743	9.33838	217.957
4.369	-1.19019	8.81958	217.926
4.37	-1.2207	7.93457	217.316
4.371	-1.83105	8.11768	218.536
4.372	-2.16675	7.56836	219.971
4.373	-1.67847	7.14111	220.001
4.374	-1.31226	7.75146	222.198
4.375	-1.19019	11.7493	225.555
4.376	-1.12915	10.8948	225.128
4.377	-1.67847	7.87354	221.863
4.378	-1.49536	7.08008	221.222
4.379	-1.80054	9.21631	221.71
4.38	-1.43433	8.72803	222.29
4.381	-1.43433	7.08008	222.229
4.382	-1.64795	7.99561	222.504
4.383	-1.61743	9.8877	221.039
4.384	-0.88501	9.94873	218.964
4.385	-0.823975	8.30078	218.17
4.386	-1.46484	8.60596	219.879
4.387	-1.98364	8.97217	220.978
4.388	-1.49536	8.39233	220.459
4.389	-1.52588	8.45337	220.306
4.39	-1.83105	8.54492	221.588
4.391	-1.83105	7.65991	222.198
4.392	-1.46484	7.23267	221.954
4.393	-1.52588	9.52148	224.976
4.394	-1.70898	11.6577	226.898
4.395	-2.04468	9.30786	225.128
4.396	-1.7395	7.23267	222.565
4.397	-1.37329	8.78906	223.206
4.398	-1.34277	10.0708	223.907
4.399	-1.64795	8.20923	223.511
4.4	-1.64795	7.1106	223.785
4.401	-2.10571	9.00269	224.091
4.402	-1.92261	10.0098	222.565
4.403	-0.701904	8.57544	221.008
4.404	-1.25122	8.11768	221.039
4.405	-1.2207	9.46045	222.626
4.406	-1.40381	9.42993	222.107
4.407	-1.19019	8.48389	221.466
4.408	-2.16675	8.39233	222.198
4.409	-2.22778	8.36182	223.969
4.41	-2.13623	7.17163	223.663
4.411	-1.58691	7.44629	224.457
4.412	-1.31226	10.376	227.966
4.413	-1.40381	11.6577	229.187
4.414	-2.13623	8.63647	226.776
4.415	-1.46484	6.98853	224.915
4.416	-1.7395	9.27734	225.342
4.417	-1.40381	9.42993	225.891
4.418	-1.83105	7.41577	225.525
4.419	-1.7395	7.14111	226.074
4.42	-1.92261	9.76563	225.891
4.421	-1.25122	10.4675	223.755
4.422	-0.366211	8.75854	221.771
4.423	-1.64795	8.5144	222.9
4.424	-1.67847	9.00269	224.579
4.425	-1.49536	8.57544	224.335
4.426	-1.5564	8.02612	223.816
4.427	-1.98364	8.45337	224.579
4.428	-1.95313	8.23975	226.135
4.429	-1.52588	7.2937	225.189
4.43	-1.31226	8.36182	226.349
4.431	-1.2207	11.1084	230.042
4.432	-1.49536	11.5051	230.225
4.433	-1.43433	7.62939	228.149
4.434	-0.732422	7.17163	226.746
4.435	-1.34277	9.67407	227.57
4.436	-1.06812	9.61304	227.448
4.437	-0.915527	7.35474	227.295
4.438	-1.95313	7.84302	227.753
4.439	-1.83105	10.0708	227.325
4.44	-1.37329	9.8877	225.25
4.441	-0.762939	8.17871	224.335
4.442	-1.52588	8.57544	225.494
4.443	-1.0376	9.3689	226.41
4.444	-1.12915	8.97217	225.769
4.445	-1.40381	8.97217	225.83
4.446	-1.70898	8.54492	227.112
4.447	-1.92261	7.69043	228.119
4.448	-1.77002	7.17163	227.844
4.449	-1.12915	8.88062	230.408
4.45	-1.2207	11.6577	232.422
4.451	-0.823975	10.6201	230.988
4.452	-0.701904	8.02612	228.241
4.453	-1.06812	8.42285	228.119
4.454	-1.31226	9.82666	229.218
4.455	-1.40381	8.36182	229.675
4.456	-1.5564	7.04956	229.34
4.457	-1.95313	8.57544	230.347
4.458	-1.61743	10.3455	228.516
4.459	-0.854492	9.61304	226.563
4.46	-1.19019	8.60596	225.861
4.461	-1.49536	9.06372	227.814
4.462	-1.49536	9.06372	228.058
4.463	-1.43433	8.72803	227.386
4.464	-1.67847	8.30078	227.417
4.465	-2.01416	8.60596	229.248
4.466	-1.49536	7.87354	229.431
4.467	-1.0376	7.75146	229.614
4.468	-1.19019	10.0403	232.361
4.469	-1.34277	12.2986	235.291
4.47	-1.70898	9.8877	234.039
4.471	-1.40381	6.98853	231.445
4.472	-1.46484	8.39233	231.201
4.473	-1.12915	10.0098	231.873
4.474	-1.34277	8.75854	231.445
4.475	-1.46484	7.72095	231.537
4.476	-1.89209	9.18579	231.689
4.477	-1.06812	10.3149	229.919
4.478	-0.823975	9.46045	228.18
4.479	-1.19019	8.63647	228.18
4.48	-1.58691	8.72803	229.736
4.481	-1.49536	9.00269	230.286
4.482	-1.09863	9.0332	230.499
4.483	-1.46484	8.91113	230.53
4.484	-1.58691	8.45337	231.689
4.485	-1.5564	7.2937	232.239
4.486	-1.25122	7.75146	232.788
4.487	-1.2207	10.2844	235.443
4.488	-1.40381	11.9629	237.366
4.489	-1.5564	9.82666	235.474
4.49	-0.946045	7.75146	233.215
4.491	-0.823975	9.09424	233.307
4.492	-0.976563	9.58252	233.856
4.493	-1.46484	8.11768	233.551
4.494	-1.80054	7.72095	234.467
4.495	-1.40381	9.52148	234.161
4.496	-0.946045	10.2844	232.3
4.497	-0.701904	9.76563	230.865
4.498	-1.09863	9.12476	230.652
4.499	-1.58691	9.42993	232.025
4.5	-1.83105	9.30786	232.361
4.501	-1.7395	8.75854	232.3
4.502	-2.56348	8.63647	233.063
4.503	-2.13623	8.02612	234.863
4.504	-1.7395	7.41577	234.894
4.505	-1.25122	8.36182	235.931
4.506	-1.0376	11.7493	238.586
4.507	-1.0376	12.1155	239.777
4.508	-1.77002	9.27734	237.183
4.509	-1.70898	7.84302	235.809
4.51	-1.67847	9.46045	235.962
4.511	-1.34277	9.76563	237.03
4.512	-1.49536	8.30078	236.542
4.513	-1.49536	8.36182	237.244
4.514	-1.52588	10.0708	236.267
4.515	-0.88501	10.4065	234.528
4.516	-0.732422	9.33838	233.246
4.517	-1.61743	9.12476	233.704
4.518	-1.67847	9.42993	234.772
4.519	-1.46484	9.39941	234.894
4.52	-1.28174	9.00269	234.589
4.521	-1.64795	9.15527	235.779
4.522	-1.77002	8.27026	236.908
4.523	-1.52588	7.72095	236.969
4.524	-1.37329	9.0332	239.41
4.525	-1.12915	11.9934	242.95
4.526	-1.34277	11.3525	242.432
4.527	-1.06812	8.69751	239.624
4.528	-1.5564	8.97217	238.312
4.529	-1.28174	10.3455	238.922
4.53	-1.37329	9.21631	238.983
4.531	-1.7395	7.53784	239.166
4.532	-2.10571	8.72803	239.746
4.533	-1.64795	10.437	238.617
4.534	-0.854492	10.3455	236.328
4.535	-0.88501	9.18579	235.382
4.536	-1.43433	9.52148	236.755
4.537	-1.52588	9.67407	237.427
4.538	-1.40381	9.21631	237.457
4.539	-1.7395	8.69751	237.488
4.54	-2.13623	8.69751	239.075
4.541	-2.04468	7.90405	239.441
4.542	-1.37329	7.84302	239.868
4.543	-1.0376	10.2844	242.645
4.544	-0.854492	12.6953	244.324
4.545	-1.58691	10.376	241.76
4.546	-1.40381	7.72095	240.021
4.547	-1.80054	9.12476	240.204
4.548	-1.40381	10.1624	240.845
4.549	-1.61743	8.36182	240.723
4.55	-1.34277	7.96509	240.997
4.551	-1.70898	10.0098	240.753
4.552	-1.46484	10.7727	239.197
4.553	-0.88501	9.33838	237.61
4.554	-2.0752	8.94165	237.946
4.555	-1.61743	9.70459	239.594
4.556	-1.2207	9.52148	239.471
4.557	-1.31226	8.94165	238.983
4.558	-1.49536	9.39941	239.624
4.559	-1.70898	9.09424	241.089
4.56	-1.46484	7.96509	241.028
4.561	-1.52588	8.3313	241.852
4.562	-1.46484	10.9863	245.361
4.563	-1.86157	12.2681	246.704
4.564	-1.98364	9.12476	244.202
4.565	-1.0376	7.75146	242.279
4.566	-1.37329	10.3149	242.584
4.567	-1.52588	10.2844	242.859
4.568	-1.70898	8.27026	242.615
4.569	-1.98364	8.14819	243.042
4.57	-1.77002	10.1929	242.737
4.571	-1.31226	10.498	240.906
4.572	-0.579834	9.24683	239.838
4.573	-1.34277	9.49097	239.929
4.574	-1.00708	9.94873	241.547
4.575	-1.12915	9.67407	240.906
4.576	-1.31226	9.30786	240.875
4.577	-1.89209	9.12476	241.791
4.578	-1.70898	8.3313	243.347
4.579	-1.43433	7.65991	242.95
4.58	-1.00708	8.88062	244.385
4.581	-0.88501	11.6882	246.918
4.582	-0.915527	11.9934	247.284
4.583	-1.43433	8.97217	244.751
4.584	-1.61743	8.23975	243.958
4.585	-1.7395	9.94873	244.324
4.586	-1.86157	9.61304	244.904
4.587	-1.67847	8.08716	244.385
4.588	-1.70898	8.72803	245.27
4.589	-1.83105	10.7422	243.683
4.59	-0.640869	10.2844	242.462
4.591	-1.06812	9.39941	240.967
4.592	-1.52588	9.3689	242.432
4.593	-1.83105	9.73511	243.408
4.594	-1.49536	9.12476	243.073
4.595	-1.77002	8.97217	243.042
4.596	-1.83105	9.552	244.598
4.597	-1.64795	8.75854	245.087
4.598	-1.34277	8.14819	245.117
4.599	-1.28174	9.39941	247.253
4.6	-1.12915	11.9629	250.031
4.601	-1.40381	11.0779	248.901
4.602	-1.37329	8.11768	246.857
4.603	-1.46484	9.09424	246.124
4.604	-1.34277	10.7117	246.735
4.605	-1.40381	9.39941	246.521
4.606	-1.2207	7.96509	246.307
4.607	-2.01416	9.552	247.314
4.608	-1.86157	10.7422	245.972
4.609	-0.854492	9.64355	244.141
4.61	-1.61743	9.21631	243.561
4.611	-1.43433	10.2234	245.056
4.612	-1.34277	9.97925	245.27
4.613	-1.00708	9.42993	244.69
4.614	-1.28174	9.46045	245.27
4.615	-1.86157	9.09424	246.826
4.616	-1.70898	7.90405	247.009
4.617	-1.00708	8.02612	247.498
4.618	-0.88501	10.5896	251.038
4.619	-1.31226	13.0005	252.594
4.62	-1.37329	10.498	251.251
4.621	-1.49536	8.30078	248.718
4.622	-1.25122	9.82666	249.054
4.623	-1.46484	10.1013	249.207
4.624	-1.46484	8.60596	249.054
4.625	-1.5564	8.54492	249.573
4.626	-1.12915	10.2234	249.481
4.627	-0.732422	11.2	247.62
4.628	-0.701904	9.97925	245.789
4.629	-1.25122	9.52148	246.216
4.63	-1.61743	9.91821	247.498
4.631	-1.58691	9.49097	247.833
4.632	-1.19019	9.15527	247.62
4.633	-1.58691	9.3689	248.444
4.634	-1.49536	8.97217	249.481
4.635	-1.25122	8.42285	249.176
4.636	-0.793457	8.97217	250.092
4.637	-0.88501	11.4746	253.021
4.638	-1.40381	12.3901	254.547
4.639	-1.83105	10.3149	253.815
4.64	-1.52588	8.54492	252.167
4.641	-1.09863	9.61304	251.556
4.642	-1.09863	10.2844	251.892
4.643	-1.34277	9.18579	251.77
4.644	-1.70898	8.66699	252.319
4.645	-2.01416	9.91821	251.74
4.646	-1.28174	10.5591	249.969
4.647	-1.37329	10.3455	248.627
4.648	-1.64795	9.552	248.871
4.649	-1.49536	9.94873	249.634
4.65	-1.64795	10.1624	250.122
4.651	-0.976563	9.82666	250.336
4.652	-1.89209	9.49097	250.946
4.653	-1.80054	8.45337	252.441
4.654	-1.70898	8.14819	252.563
4.655	-1.25122	9.06372	254.15
4.656	-0.732422	11.9934	257.263
4.657	-1.06812	12.8479	257.751
4.658	-1.5564	10.6812	255.188
4.659	-1.46484	8.81958	253.357
4.66	-1.61743	10.0708	253.479
4.661	-1.52588	10.1929	254.211
4.662	-1.67847	8.69751	254.578
4.663	-1.64795	8.75854	255.096
4.664	-1.52588	10.4065	254.12
4.665	-0.793457	11.3525	252.167
4.666	-0.762939	10.376	250.671
4.667	-1.37329	10.0098	251.221
4.668	-1.46484	9.97925	252.441
4.669	-1.49536	9.73511	252.655
4.67	-1.49536	9.39941	252.594
4.671	-1.46484	9.30786	253.998
4.672	-1.58691	9.00269	254.944
4.673	-0.854492	8.57544	254.791
4.674	-0.640869	9.8877	257.263
4.675	-0.854492	12.6953	260.376
4.676	-1.00708	12.0239	259.644
4.677	-1.34277	8.69751	256.409
4.678	-1.46484	8.66699	255.493
4.679	-1.40381	10.8032	256.348
4.68	-1.09863	10.2539	256.592
4.681	-1.43433	8.72803	256.226
4.682	-1.61743	9.79614	256.714
4.683	-1.80054	11.4136	255.829
4.684	-1.25122	10.7422	253.845
4.685	-1.0376	9.3689	253.235
4.686	-1.40381	9.8877	254.944
4.687	-1.37329	10.498	255.737
4.688	-0.88501	10.1929	255.188
4.689	-1.43433	9.76563	255.127
4.69	-1.64795	9.49097	256.744
4.691	-1.7395	8.75854	257.538
4.692	-1.43433	8.88062	257.202
4.693	-1.2207	10.5286	259.766
4.694	-1.12915	12.97	262.238
4.695	-1.52588	11.2	259.766
4.696	-0.762939	8.81958	257.751
4.697	-1.25122	10.1013	257.324
4.698	-1.40381	11.3525	257.965
4.699	-2.01416	9.30786	258.118
4.7	-1.5564	8.45337	258.24
4.701	-1.86157	10.2234	258.301
4.702	-1.58691	11.4136	257.202
4.703	-0.732422	10.4065	255.28
4.704	-1.2207	10.0708	255.157
4.705	-1.0376	10.4675	256.927
4.706	-1.52588	10.437	256.836
4.707	-1.43433	9.42993	257.111
4.708	-1.86157	9.70459	257.324
4.709	-1.95313	9.552	259.094
4.71	-1.28174	8.66699	259.216
4.711	-0.823975	9.30786	259.46
4.712	-0.946045	11.322	261.414
4.713	-1.12915	12.4207	261.841
4.714	-1.61743	9.94873	259.766
4.715	-1.61743	9.27734	258.392
4.716	-1.40381	10.376	259.308
4.717	-1.43433	10.5896	259.521
4.718	-0.823975	9.00269	259.033
4.719	-1.37329	9.64355	259.155
4.72	-1.83105	10.9558	258.667
4.721	-1.09863	10.8337	257.66
4.722	-0.946045	9.76563	257.324
4.723	-1.40381	9.97925	257.446
4.724	-1.09863	10.437	258.942
4.725	-1.19019	10.1624	257.935
4.726	-1.00708	10.1624	258.209
4.727	-1.52588	10.0708	259.064
4.728	-1.43433	9.52148	259.766
4.729	-1.77002	9.0332	260.132
4.73	-1.46484	9.73511	262.421
4.731	-1.2207	11.9934	264.526
4.732	-1.46484	11.5967	263.977
4.733	-0.762939	9.552	261.81
4.734	-1.40381	10.1318	261.078
4.735	-1.40381	11.2	261.139
4.736	-1.25122	10.0403	261.261
4.737	-1.67847	8.57544	260.834
4.738	-1.67847	9.85718	261.292
4.739	-2.0752	11.0779	260.529
4.74	-0.701904	10.437	259.277
4.741	-0.976563	10.437	258.057
4.742	-1.00708	10.6506	259.796
4.743	-1.40381	10.498	259.918
4.744	-1.28174	9.76563	260.071
4.745	-1.49536	9.61304	260.071
4.746	-1.77002	9.42993	261.719
4.747	-1.67847	9.21631	261.902
4.748	-1.00708	8.91113	261.475
4.749	-0.823975	10.6812	263.763
4.75	-1.00708	13.2141	266.235
4.751	-1.19019	11.5662	264.984
4.752	-1.06812	8.88062	262.939
4.753	-1.49536	9.30786	263.184
4.754	-1.43433	10.8337	263.489
4.755	-1.40381	9.79614	263.367
4.756	-1.25122	8.88062	263.092
4.757	-1.58691	10.376	263.031
4.758	-1.64795	11.5662	262.115
4.759	-1.09863	10.5286	260.101
4.76	-1.37329	9.76563	259.583
4.761	-1.89209	10.1318	261.566
4.762	-1.43433	10.2234	262.115
4.763	-1.5564	9.70459	261.841
4.764	-1.06812	9.76563	262.177
4.765	-1.61743	10.1013	263.947
4.766	-1.46484	9.00269	263.702
4.767	-0.854492	8.72803	263.977
4.768	-1.34277	11.0779	267.151
4.769	-1.09863	13.6414	269.775
4.77	-1.64795	11.3525	267.944
4.771	-1.06812	8.81958	265.686
4.772	-1.40381	10.2234	265.198
4.773	-1.12915	11.5662	265.839
4.774	-1.25122	9.61304	265.778
4.775	-1.40381	8.97217	266.388
4.776	-1.89209	10.376	266.205
4.777	-1.43433	11.6272	264.465
4.778	-0.793457	10.7422	262.36
4.779	-1.00708	10.2234	262.665
4.78	-1.40381	10.8032	263.947
4.781	-1.46484	10.4675	264.282
4.782	-1.12915	10.0403	264.069
4.783	-1.58691	9.8877	265.076
4.784	-1.64795	9.61304	266.571
4.785	-1.28174	8.39233	266.388
4.786	-0.762939	9.24683	267.456
4.787	-0.549316	12.1765	270.477
4.788	-1.12915	13.5803	271.301
4.789	-1.52588	10.6506	268.677
4.79	-1.52588	9.21631	266.602
4.791	-1.70898	10.5896	267.548
4.792	-1.5564	10.7727	268.25
4.793	-1.19019	9.0332	268.25
4.794	-1.46484	9.33838	268.707
4.795	-1.61743	11.5662	268.341
4.796	-0.854492	11.6882	266.296
4.797	-0.88501	10.437	264.465
4.798	-1.12915	10.1318	265.747
4.799	-1.64795	10.7117	266.937
4.8	-1.25122	10.2844	266.449
4.801	-1.19019	9.97925	266.296
4.802	-1.49536	10.437	267.609
4.803	-1.09863	9.79614	268.707
4.804	-1.09863	8.94165	268.738
4.805	-0.915527	10.1624	270.569
4.806	-1.00708	12.9395	273.682
4.807	-1.37329	12.97	274.048
4.808	-1.5564	10.2539	271.698
4.809	-1.5564	9.552	270.538
4.81	-1.58691	11.261	270.264
4.811	-1.40381	11.1389	270.935
4.812	-1.52588	9.58252	270.752
4.813	-2.0752	9.8877	271.423
4.814	-1.83105	11.3525	270.691
4.815	-1.06812	11.4136	269.135
4.816	-0.823975	10.5286	267.792
4.817	-1.00708	10.7422	268.585
4.818	-1.28174	10.9253	269.409
4.819	-1.00708	10.6812	269.257
4.82	-1.46484	10.3455	269.073
4.821	-1.52588	10.0708	270.691
4.822	-1.70898	9.12476	271.576
4.823	-1.12915	8.97217	271.973
4.824	-0.671387	10.6812	273.956
4.825	-0.793457	14.0076	277.161
4.826	-1.00708	12.7258	275.604
4.827	-1.00708	9.58252	272.644
4.828	-1.52588	9.82666	272.064
4.829	-1.67847	11.3831	273.346
4.83	-1.64795	10.2844	273.193
4.831	-1.25122	9.0332	273.56
4.832	-1.64795	10.6201	273.59
4.833	-1.09863	12.2375	272.339
4.834	-0.732422	11.5051	270.233
4.835	-1.00708	10.2234	269.806
4.836	-1.37329	10.7422	271.484
4.837	-1.5564	10.6506	272.217
4.838	-1.25122	10.1318	271.606
4.839	-1.61743	10.1624	272.064
4.84	-1.43433	10.1624	273.895
4.841	-1.2207	9.552	273.773
4.842	-0.701904	9.33838	273.987
4.843	-0.762939	11.2	276.489
4.844	-0.915527	13.2446	277.893
4.845	-1.67847	11.261	276.001
4.846	-1.28174	9.39941	273.773
4.847	-1.43433	10.5896	274.567
4.848	-1.49536	11.5967	274.689
4.849	-1.19019	9.8877	274.994
4.85	-1.43433	9.46045	274.689
4.851	-1.61743	10.8948	275.085
4.852	-1.83105	11.6577	273.682
4.853	-1.0376	10.376	272.369
4.854	-1.34277	10.5591	272.583
4.855	-1.0376	11.4441	274.109
4.856	-1.12915	11.2	273.285
4.857	-1.06812	10.5286	273.163
4.858	-1.61743	10.6201	274.323
4.859	-2.0752	9.97925	275.787
4.86	-1.67847	8.88062	275.513
4.861	-1.2207	9.73511	277.039
4.862	-0.915527	12.5732	280.396
4.863	-1.0376	13.6414	280.792
4.864	-1.09863	10.7117	277.985
4.865	-0.823975	9.58252	275.909
4.866	-1.34277	11.1694	276.642
4.867	-1.52588	11.1084	277.374
4.868	-1.67847	9.67407	276.398
4.869	-1.89209	9.70459	277.405
4.87	-1.49536	11.7493	277.1
4.871	-0.518799	11.7493	274.811
4.872	-0.183105	10.5286	273.834
4.873	-1.00708	10.9863	274.75
4.874	-0.976563	11.1389	276.031
4.875	-1.28174	10.0708	275.421
4.876	-1.46484	9.94873	275.787
4.877	-1.64795	10.6812	276.917
4.878	-1.40381	9.85718	277.832
4.879	-0.976563	9.27734	277.344
4.88	-0.976563	10.7117	278.9
4.881	-1.09863	13.8245	282.44
4.882	-1.06812	12.97	281.738
4.883	-0.915527	9.552	278.931
4.884	-1.43433	9.8877	278.503
4.885	-1.52588	11.7188	279.205
4.886	-1.19019	10.7422	278.839
4.887	-1.12915	9.39941	278.9
4.888	-1.67847	10.7727	279.297
4.889	-1.92261	12.085	278.107
4.89	-1.2207	11.3831	276.733
4.891	-0.793457	10.376	275.787
4.892	-1.0376	10.9253	277.832
4.893	-1.2207	11.1389	278.107
4.894	-0.823975	10.5896	277.252
4.895	-1.28174	10.8337	278.046
4.896	-1.12915	10.6506	279.877
4.897	-1.46484	9.49097	280.243
4.898	-0.976563	8.78906	280.243
4.899	-1.0376	11.2305	282.44
4.9	-1.0376	14.0076	284.79
4.901	-1.06812	12.1155	282.471
4.902	-0.793457	10.0403	280.457
4.903	-1.5564	10.9253	280.304
4.904	-1.5564	11.9019	281.128
4.905	-1.64795	10.3455	281.219
4.906	-1.46484	9.52148	281.342
4.907	-1.52588	10.9253	281.647
4.908	-1.25122	12.0544	280.396
4.909	-0.457764	11.1084	278.809
4.91	-1.25122	11.1694	278.32
4.911	-1.06812	11.5967	279.541
4.912	-1.0376	11.1084	279.816
4.913	-1.25122	10.437	279.541
4.914	-1.64795	10.7117	280.548
4.915	-1.61743	10.376	282.074
4.916	-1.12915	9.52148	282.135
4.917	-0.976563	10.1929	282.257
4.918	-0.976563	12.3291	285.278
4.919	-1.00708	13.8855	286.591
4.92	-1.5564	11.9324	285.706
4.921	-1.46484	9.8877	283.63
4.922	-1.37329	11.0779	283.386
4.923	-1.40381	11.6882	283.661
4.924	-0.823975	10.5286	283.691
4.925	-1.2207	10.376	283.936
4.926	-1.09863	11.4441	283.691
4.927	-1.2207	11.9324	282.043
4.928	-0.854492	11.261	280.67
4.929	-0.946045	10.8032	280.975
4.93	-1.09863	10.9253	282.196
4.931	-1.28174	10.8948	282.074
4.932	-0.976563	11.2	282.349
4.933	-0.915527	10.7117	283.325
4.934	-1.2207	10.1929	283.997
4.935	-1.09863	9.52148	284.637
4.936	-0.793457	10.1929	285.248
4.937	-1.09863	12.5732	287.567
4.938	-1.00708	13.4277	288.544
4.939	-1.31226	11.5967	286.56
4.94	-1.25122	10.437	285.065
4.941	-1.28174	11.4746	285.217
4.942	-1.37329	11.2915	285.736
4.943	-1.31226	10.376	285.675
4.944	-1.52588	10.1013	286.621
4.945	-1.40381	11.3831	285.706
4.946	-0.732422	11.9324	284.485
4.947	-0.396729	11.6882	283.142
4.948	-0.762939	11.5967	283.447
4.949	-0.88501	11.8408	284.332
4.95	-0.88501	11.2	284.21
4.951	-0.915527	10.6201	284.607
4.952	-1.70898	10.8643	285.95
4.953	-1.80054	10.2539	286.835
4.954	-0.88501	9.97925	287.201
4.955	-0.549316	10.7422	288.452
4.956	-0.640869	13.7634	291.473
4.957	-0.518799	13.7329	291.626
4.958	-0.88501	11.261	289.215
4.959	-1.52588	10.5591	287.994
4.96	-1.28174	11.5356	288.269
4.961	-1.43433	11.2915	288.513
4.962	-1.40381	10.2234	288.635
4.963	-1.61743	10.8643	288.91
4.964	-1.64795	12.3596	287.933
4.965	-0.915527	12.2375	286.285
4.966	-0.793457	11.2	284.943
4.967	-0.946045	11.2915	286.102
4.968	-1.0376	11.5356	287.354
4.969	-0.671387	11.0779	286.957
4.97	-0.823975	11.1694	287.14
4.971	-0.976563	11.0779	288.635
4.972	-0.823975	10.2234	288.91
4.973	-0.915527	9.64355	289.154
4.974	-1.0376	11.5051	291.992
4.975	-0.976563	14.4043	295.502
4.976	-0.915527	12.8174	293.671
4.977	-0.549316	9.94873	290.161
4.978	-1.25122	10.7727	289.703
4.979	-1.0376	12.8784	290.741
4.98	-1.28174	11.1389	290.894
4.981	-0.976563	9.67407	290.985
4.982	-2.0752	11.322	291.473
4.983	-1.40381	12.8174	289.978
4.984	-0.335693	11.6272	288.116
4.985	-0.396729	10.9253	287.933
4.986	-0.671387	11.9934	289.642
4.987	-1.25122	11.7188	289.459
4.988	-0.549316	10.9863	289.093
4.989	-1.34277	11.1694	290.161
4.99	-1.49536	10.6812	291.962
4.991	-1.25122	9.64355	291.779
4.992	-0.88501	10.3149	292.603
4.993	-0.579834	13.0615	295.166
4.994	-0.213623	14.4653	295.685
4.995	-0.946045	11.6272	292.694
4.996	-0.854492	10.2539	291.138
4.997	-1.43433	11.8713	292.297
4.998	-1.46484	11.9324	292.786
4.999	-1.00708	10.1013	292.542
5	-1.2207	10.5286	292.877
5.001	-1.25122	12.5427	292.633
5.002	-1.06812	12.4512	290.863
5.003	-0.610352	11.3525	289.581
5.004	-1.0376	11.6272	290.649
5.005	-1.19019	11.8103	292.053
5.006	-0.518799	10.8948	291.016
5.007	-0.823975	10.9558	291.199
5.008	-1.34277	11.7188	292.572
5.009	-1.09863	10.9863	293.182
5.01	-0.701904	10.0708	293.03
5.011	-0.640869	11.1389	294.647
5.012	-0.701904	13.4583	297.821
5.013	-1.19019	13.6719	297.821
5.014	-1.2207	10.7117	294.922
5.015	-0.671387	10.5591	293.762
5.016	-0.671387	12.4207	294.312
5.017	-0.854492	11.9019	294.342
5.018	-0.793457	10.2539	294.403
5.019	-1.34277	11.1389	294.8
5.02	-1.40381	12.5732	294.25
5.021	-0.793457	12.0239	292.664
5.022	-0.640869	10.9863	291.626
5.023	-0.701904	11.5967	292.969
5.024	-0.640869	12.146	293.61
5.025	-0.610352	11.7188	292.999
5.026	-1.09863	11.0168	293.152
5.027	-1.52588	11.1084	294.708
5.028	-1.28174	10.1929	295.532
5.029	-0.793457	9.76563	295.197
5.03	-0.976563	11.322	296.661
5.031	-0.823975	14.2212	299.652
5.032	-0.915527	13.3057	297.821
5.033	-0.732422	10.4065	295.227
5.034	-1.06812	10.7727	294.922
5.035	-1.09863	12.5427	296.265
5.036	-1.25122	11.1694	296.143
5.037	-0.823975	9.8877	295.746
5.038	-1.34277	11.4441	296.539
5.039	-1.40381	12.9089	295.441
5.04	-0.549316	12.2375	293.579
5.041	-0.671387	11.322	293.243
5.042	-0.854492	11.7798	295.258
5.043	-1.19019	11.6882	295.319
5.044	-0.671387	10.9558	294.83
5.045	-0.88501	11.1694	295.288
5.046	-1.2207	11.5967	297.18
5.047	-0.854492	10.8948	296.875
5.048	-0.640869	10.498	296.478
5.049	-1.00708	12.2986	298.798
5.05	-0.946045	14.5264	301.422
5.051	-1.09863	12.5427	299.377
5.052	-0.610352	10.4675	297.18
5.053	-1.28174	11.3525	297.974
5.054	-0.762939	12.7869	298.126
5.055	-0.854492	11.1694	297.913
5.056	-0.854492	10.5591	298.035
5.057	-1.2207	11.8408	298.218
5.058	-1.28174	12.7869	297.058
5.059	-0.335693	11.5356	295.441
5.06	-0.88501	11.2915	295.38
5.061	-0.671387	12.2375	297.211
5.062	-0.488281	11.8713	296.753
5.063	-0.640869	11.322	296.356
5.064	-1.0376	11.7188	297.333
5.065	-1.28174	11.2915	298.431
5.066	-1.12915	9.82666	298.462
5.067	-0.915527	10.5286	299.103
5.068	-0.88501	13.031	302.307
5.069	-0.854492	14.8621	303.864
5.07	-0.823975	12.2375	301.697
5.071	-0.671387	10.4675	299.408
5.072	-1.06812	12.0239	299.683
5.073	-1.0376	12.2375	300.293
5.074	-1.25122	10.7422	300.323
5.075	-1.12915	10.5896	300.598
5.076	-0.88501	12.3596	300.964
5.077	-0.396729	13.031	298.737
5.078	-0.0915527	12.146	297.302
5.079	-0.610352	12.0544	297.699
5.08	-0.640869	12.1155	299.255
5.081	-0.915527	11.4136	298.95
5.082	-0.732422	11.1389	299.072
5.083	-1.25122	11.3525	300.385
5.084	-1.25122	10.8948	301.483
5.085	-0.488281	10.3149	300.964
5.086	-0.213623	11.3525	301.849
5.087	-0.427246	13.8245	305.023
5.088	-0.915527	14.3127	305.389
5.089	-1.09863	11.5967	303.314
5.09	-0.946045	10.5896	302.002
5.091	-1.25122	12.0544	302.277
5.092	-1.00708	12.0544	302.795
5.093	-0.946045	10.9253	302.887
5.094	-0.976563	11.1694	303.253
5.095	-1.28174	12.6953	302.643
5.096	-0.640869	12.7869	300.903
5.097	-0.457764	11.8408	299.866
5.098	-0.762939	11.8713	301.056
5.099	-0.88501	12.3596	301.788
5.1	0.0610352	11.6577	301.544
5.101	-0.732422	11.8713	301.727
5.102	-0.88501	11.7493	303.131
5.103	-1.19019	10.6201	303.833
5.104	-1.19019	10.2234	304.23
5.105	-0.640869	11.4136	305.847
5.106	-0.793457	14.4653	308.716
5.107	-0.732422	14.3433	307.343
5.108	-0.427246	11.2915	305.298
5.109	-1.06812	11.4136	304.352
5.11	-1.19019	12.6648	304.81
5.111	-1.19019	11.7493	305.176
5.112	-1.25122	10.4065	305.45
5.113	-1.43433	11.2915	305.939
5.114	-1.12915	12.9395	304.81
5.115	-0.0305176	12.6343	302.795
5.116	-0.12207	12.3291	302.338
5.117	-0.213623	12.5427	303.558
5.118	-0.701904	12.0544	303.833
5.119	-0.579834	11.4746	303.955
5.12	-1.09863	11.6577	303.986
5.121	-1.12915	11.4746	305.817
5.122	-0.549316	10.376	306.213
5.123	-0.488281	10.8337	306.274
5.124	-0.366211	13.092	309.509
5.125	-0.152588	15.4114	311.737
5.126	-0.88501	13.3057	310.15
5.127	-0.549316	10.4675	307.434
5.128	-1.37329	11.5356	307.098
5.129	-1.34277	12.7563	307.739
5.13	-0.88501	11.4746	307.953
5.131	-1.0376	10.9253	308.197
5.132	-0.854492	12.4207	308.105
5.133	-0.946045	13.6414	306.396
5.134	-0.152588	12.5732	304.962
5.135	-0.518799	11.8103	305.115
5.136	-0.671387	11.9934	306.854
5.137	-0.793457	12.2681	306.915
5.138	-0.518799	11.8713	306.58
5.139	-0.579834	11.9934	307.465
5.14	-0.915527	11.7188	308.746
5.141	-0.762939	10.6201	308.716
5.142	-0.579834	11.0779	309.052
5.143	-0.640869	12.97	311.768
5.144	-0.640869	15.1367	313.141
5.145	-0.915527	12.4207	310.852
5.146	-0.488281	10.8032	308.746
5.147	-1.09863	11.9629	309.082
5.148	-0.732422	12.9395	309.906
5.149	-1.00708	11.0474	309.723
5.15	-1.28174	10.7422	310.15
5.151	-1.58691	12.3291	310.242
5.152	-1.12915	13.3972	308.472
5.153	-0.12207	12.1155	306.976
5.154	-0.732422	12.3291	307.434
5.155	-0.488281	12.9089	309.052
5.156	-0.457764	11.9934	308.472
5.157	-0.88501	11.9019	308.502
5.158	-0.915527	11.9019	309.753
5.159	-1.2207	11.2305	311.035
5.16	-0.244141	10.5591	310.822
5.161	-0.0610352	11.5356	312.042
5.162	0.152588	13.9771	315.277
5.163	-0.213623	15.0146	314.484
5.164	-0.762939	11.7188	312.256
5.165	-0.854492	11.261	310.944
5.166	-0.915527	12.6343	311.707
5.167	-0.976563	12.2986	312.317
5.168	-0.549316	10.9863	311.707
5.169	-1.09863	11.9324	312.164
5.17	-0.793457	13.7329	311.737
5.171	-0.183105	12.9089	309.692
5.172	0	11.8103	309.082
5.173	-0.488281	12.3901	310.364
5.174	-0.427246	12.5427	311.279
5.175	-0.213623	11.7188	310.547
5.176	-0.396729	12.0239	310.76
5.177	-0.762939	12.3291	312.286
5.178	-0.762939	11.5051	312.805
5.179	-0.366211	10.7727	312.347
5.18	-0.640869	12.146	314.392
5.181	-0.915527	15.0146	317.688
5.182	-0.549316	13.8855	316.528
5.183	-0.549316	11.2915	313.904
5.184	-0.488281	11.6272	313.263
5.185	-0.793457	13.3667	313.751
5.186	-0.854492	12.085	313.965
5.187	-0.671387	10.5591	314.087
5.188	-1.5564	11.8408	314.331
5.189	-1.28174	13.5193	313.629
5.19	-0.335693	12.6648	311.798
5.191	0.213623	12.085	311.005
5.192	-0.12207	12.7869	312.714
5.193	-0.579834	13.092	312.622
5.194	-0.12207	11.9934	312.378
5.195	-0.457764	11.9324	313.141
5.196	-0.915527	12.0544	315.094
5.197	-0.915527	10.8337	314.819
5.198	-0.335693	10.6812	314.972
5.199	-0.396729	13.2446	316.956
5.2	-0.366211	15.4419	318.665
5.201	-0.396729	13.5498	316.681
5.202	-0.640869	11.2	314.758
5.203	-0.976563	12.146	315.552
5.204	-1.37329	12.9089	315.796
5.205	-0.610352	11.2	316.01
5.206	-0.88501	11.0168	315.948
5.207	-0.88501	12.8479	315.948
5.208	-0.976563	13.5803	314.667
5.209	-0.152588	12.7258	312.988
5.21	-0.366211	12.146	313.171
5.211	-0.701904	12.8479	314.636
5.212	-0.213623	11.9324	314.606
5.213	-0.732422	11.7493	314.331
5.214	-0.183105	12.146	315.582
5.215	-0.854492	12.2986	316.803
5.216	-0.671387	11.3831	316.498
5.217	-0.366211	11.2305	316.925
5.218	-0.762939	13.5193	319.916
5.219	-0.762939	15.1062	321.869
5.22	-1.12915	13.2751	320.374
5.221	-0.610352	11.1084	318.115
5.222	-0.610352	12.4512	318.146
5.223	-0.88501	13.4888	318.604
5.224	-0.671387	11.8103	318.726
5.225	-0.854492	11.3831	318.665
5.226	-1.0376	12.9089	319.153
5.227	-0.762939	13.6414	317.749
5.228	0.152588	12.6648	315.704
5.229	-0.335693	12.5732	316.071
5.23	-0.0610352	13.1226	317.474
5.231	0	12.6343	317.139
5.232	-0.335693	12.5122	317.108
5.233	-0.457764	12.2375	318.42
5.234	-0.732422	11.5967	319.794
5.235	-0.518799	10.7117	319.183
5.236	-0.183105	11.5662	320.221
5.237	-0.244141	14.5569	323.608
5.238	-0.0305176	15.5029	323.639
5.239	-0.335693	12.7563	321.472
5.24	-0.213623	11.5662	319.916
5.241	-0.762939	12.8174	320.374
5.242	-1.00708	12.6038	320.953
5.243	-0.549316	11.2305	321.35
5.244	-0.88501	11.4746	321.747
5.245	-0.610352	13.3972	321.289
5.246	0.12207	13.6719	318.97
5.247	0.305176	13.031	318.085
5.248	-0.244141	12.9089	318.695
5.249	-0.305176	12.5122	319.885
5.25	-0.0915527	12.2375	319.672
5.251	-0.427246	12.2986	319.916
5.252	-0.640869	12.4207	321.594
5.253	-0.640869	11.8408	321.869
5.254	-0.335693	11.261	322.052
5.255	-0.0915527	12.2681	323.639
5.256	-0.244141	14.9231	326.019
5.257	-0.457764	14.9841	326.172
5.258	-0.579834	12.2986	323.853
5.259	-0.762939	11.5356	323.059
5.26	-0.640869	13.2141	323.242
5.261	-0.640869	12.9395	323.7
5.262	-0.305176	11.9324	323.73
5.263	-0.762939	11.9629	324.005
5.264	-1.0376	13.3972	323.151
5.265	-0.457764	13.3362	321.777
5.266	-0.305176	12.7258	320.496
5.267	-0.152588	12.5732	321.747
5.268	-0.396729	13.1531	322.479
5.269	-0.0610352	12.8174	322.205
5.27	-0.579834	12.5427	322.113
5.271	-0.579834	12.3596	324.249
5.272	-1.19019	11.5051	324.524
5.273	-0.305176	11.2305	324.951
5.274	-0.0610352	13.0005	327.85
5.275	-0.0305176	16.2354	331.024
5.276	-0.0305176	15.0452	329.315
5.277	-0.0305176	11.5967	325.775
5.278	-0.12207	11.9324	324.89
5.279	-0.915527	13.6108	326.141
5.28	-0.701904	12.5122	326.752
5.281	-0.335693	10.8948	326.691
5.282	-0.579834	12.5732	327.271
5.283	0.152588	14.1907	325.378
5.284	0.244141	13.855	323.09
5.285	0.213623	13.031	322.968
5.286	-0.396729	13.031	324.829
5.287	-0.213623	12.8479	325.47
5.288	-0.427246	12.4207	324.921
5.289	-0.457764	12.2986	325.867
5.29	-0.610352	12.1155	327.576
5.291	-0.274658	11.322	327.423
5.292	0.244141	11.5662	327.362
5.293	0.274658	14.0381	329.773
5.294	-0.335693	15.8386	330.444
5.295	-0.823975	13.0615	328.369
5.296	-0.610352	11.3525	326.538
5.297	-0.427246	12.9089	327.698
5.298	-0.640869	13.6719	328.186
5.299	-0.152588	11.8408	328.278
5.3	-0.366211	12.1765	328.247
5.301	-0.457764	13.8855	328.217
5.302	-0.579834	13.7024	326.599
5.303	0.0915527	12.8479	325.531
5.304	-0.457764	12.97	326.385
5.305	-0.12207	13.3057	327.881
5.306	0.335693	12.9089	326.477
5.307	-0.0305176	12.8479	326.752
5.308	-0.579834	13.3362	328.522
5.309	-1.09863	12.3901	329.254
5.31	-0.701904	11.2	329.285
5.311	-0.335693	12.146	330.292
5.312	-0.152588	14.74	332.672
5.313	-0.335693	14.6484	331.97
5.314	-0.305176	12.9089	329.437
5.315	-0.183105	12.5732	328.857
5.316	-0.0915527	13.9771	328.918
5.317	0.0305176	12.7563	328.827
5.318	-0.457764	11.7188	329.163
5.319	-0.915527	12.3596	329.956
5.32	-0.854492	13.7329	329.62
5.321	0.152588	13.3362	328.064
5.322	0.427246	12.9089	327.332
5.323	-0.12207	13.7329	328.644
5.324	0.152588	13.4583	328.705
5.325	0	12.5427	328.125
5.326	-0.335693	12.5427	328.583
5.327	-0.610352	13.0615	330.505
5.328	-0.488281	11.9629	330.17
5.329	0.0915527	11.4136	330.231
5.33	-0.274658	13.7024	332.001
5.331	-0.213623	16.1743	335.663
5.332	-0.0305176	14.6484	333.984
5.333	0.0915527	11.4441	331.482
5.334	-0.366211	12.2681	330.78
5.335	-0.366211	14.0076	331.421
5.336	-0.335693	12.4512	331.543
5.337	0.244141	11.8713	331.177
5.338	-0.579834	13.2446	332.001
5.339	-0.152588	14.4043	330.658
5.34	0.366211	13.3362	328.674
5.341	-0.0915527	12.9089	328.583
5.342	0.213623	13.3362	330.688
5.343	-0.183105	12.97	330.688
5.344	0	12.3596	330.688
5.345	0.0915527	13.031	331.146
5.346	-0.610352	13.0615	332.977
5.347	0.0915527	11.6577	332.275
5.348	-0.152588	11.8103	332.092
5.349	-0.549316	14.0686	334.808
5.35	-0.183105	15.8386	336.304
5.351	-0.88501	13.3972	334.167
5.352	-0.0915527	11.9324	332.092
5.353	-0.335693	13.4277	333.038
5.354	-0.549316	13.7634	333.313
5.355	-0.244141	12.146	333.16
5.356	-0.488281	11.8103	333.771
5.357	-0.762939	13.5193	334.015
5.358	-0.488281	13.9771	332.275
5.359	0.427246	13.031	330.902
5.36	-0.183105	13.2446	331.055
5.361	0.0915527	13.8855	332.733
5.362	0.335693	13.0005	331.787
5.363	0.0610352	12.9395	331.757
5.364	-0.732422	13.2751	333.649
5.365	-0.579834	12.3596	334.564
5.366	-0.274658	11.2915	334.015
5.367	0.0915527	12.5122	335.449
5.368	0.701904	15.2588	339.111
5.369	-0.0915527	16.1438	338.806
5.37	-0.152588	13.1836	336.578
5.371	-0.0305176	11.9019	334.869
5.372	-0.488281	13.4888	335.571
5.373	-0.274658	13.3972	336.151
5.374	0.12207	11.8713	336.029
5.375	-0.274658	12.5122	336.548
5.376	-0.0915527	14.2822	335.968
5.377	0.427246	14.1907	333.771
5.378	0.274658	13.092	332.703
5.379	0.152588	13.3362	333.954
5.38	-0.152588	13.3362	334.869
5.381	0.305176	12.6953	334.625
5.382	0.152588	12.6648	334.473
5.383	-0.0610352	13.2751	336.182
5.384	0.244141	12.3596	336.7
5.385	0.335693	11.8103	336.029
5.386	0.396729	12.9089	337.311
5.387	-0.0610352	15.3198	340.607
5.388	-0.213623	15.2893	340.424
5.389	-0.12207	12.6343	338.318
5.39	-0.183105	12.2375	337.585
5.391	-0.274658	13.916	337.646
5.392	-0.0305176	13.3667	338.348
5.393	-0.0305176	11.8713	338.348
5.394	-0.427246	12.5427	338.684
5.395	-0.793457	14.2212	337.921
5.396	0.0915527	13.916	336.09
5.397	0.488281	13.3972	335.144
5.398	0.366211	13.7329	336.365
5.399	0.183105	13.6108	336.914
5.4	0.610352	12.8784	336.243
5.401	-0.12207	12.97	336.975
5.402	-0.274658	13.0615	339.02
5.403	-0.457764	11.9324	339.203
5.404	0.213623	11.5967	339.233
5.405	0.396729	13.4583	341.125
5.406	0.335693	16.6016	344.36
5.407	0.396729	15.625	343.231
5.408	0.518799	12.6343	340.332
5.409	-0.152588	12.2681	339.905
5.41	-0.396729	13.6108	340.607
5.411	-0.518799	12.8784	341.4
5.412	-0.244141	11.9019	341.339
5.413	-0.0610352	13.092	341.675
5.414	-0.0610352	14.801	340.454
5.415	0.549316	13.916	338.165
5.416	0.671387	13.6414	337.402
5.417	0.274658	13.6719	339.203
5.418	-0.183105	13.3972	339.447
5.419	0.0915527	12.6038	339.02
5.42	0.152588	13.031	340.057
5.421	-0.0915527	12.9089	341.614
5.422	0.335693	11.8103	341.644
5.423	0.854492	12.1155	341.766
5.424	0.335693	14.1602	344.482
5.425	0.579834	16.2659	346.375
5.426	-0.457764	14.1907	344.696
5.427	0.152588	12.1155	342.224
5.428	-0.213623	13.2141	342.712
5.429	-0.213623	14.2212	343.384
5.43	0.0305176	12.97	343.048
5.431	-0.12207	12.2986	343.445
5.432	0.0915527	13.6414	343.536
5.433	-0.183105	14.3433	342.194
5.434	0.610352	13.6108	340.668
5.435	0.610352	13.3667	340.729
5.436	0.701904	14.0381	342.133
5.437	0.732422	13.7634	341.888
5.438	0.610352	13.3972	341.522
5.439	0.0305176	13.4277	342.804
5.44	-0.244141	12.6648	344.299
5.441	0.152588	11.7188	343.903
5.442	0.274658	12.3901	345.001
5.443	0.488281	14.8621	348.358
5.444	0.427246	16.2048	348.785
5.445	0.152588	13.9771	345.642
5.446	0.335693	12.6343	344.055
5.447	-0.0610352	13.9771	344.91
5.448	-0.213623	13.7329	345.52
5.449	-0.152588	12.3901	345.215
5.45	-0.152588	12.6343	346.008
5.451	-0.213623	14.5264	346.191
5.452	0.457764	14.5264	343.933
5.453	1.19019	13.5803	342.651
5.454	0.427246	14.0076	343.903
5.455	0.244141	13.9771	344.452
5.456	0.244141	13.1226	343.567
5.457	0.0915527	13.031	344.299
5.458	-0.213623	13.4583	345.612
5.459	-0.0305176	12.5732	346.375
5.46	0.335693	12.146	345.795
5.461	0.671387	13.4888	347.26
5.462	0.366211	15.9912	350.586
5.463	0.274658	16.0522	349.792
5.464	0.213623	12.7869	347.443
5.465	0.152588	12.6038	346.771
5.466	0.12207	14.2212	347.473
5.467	0.427246	13.8245	347.656
5.468	0.335693	12.5427	347.534
5.469	-0.0610352	13.4583	347.809
5.47	-0.427246	14.5569	347.168
5.471	0.671387	13.9465	345.215
5.472	0.976563	13.4583	344.635
5.473	0.640869	13.8245	346.222
5.474	0.732422	14.1296	346.649
5.475	0.701904	13.3972	345.551
5.476	0.274658	13.5803	346.252
5.477	0.0610352	13.7024	347.992
5.478	0.152588	12.3901	348.236
5.479	0.457764	11.9934	348.145
5.48	0.488281	13.7634	350.372
5.481	0.488281	16.571	353.607
5.482	0.793457	15.2283	351.166
5.483	1.09863	12.9089	348.785
5.484	0.274658	13.4277	348.419
5.485	0.213623	14.5264	349.365
5.486	-0.0305176	13.1531	350.037
5.487	0.457764	12.3291	349.579
5.488	-0.335693	13.7634	350.464
5.489	-0.274658	14.8926	349.182
5.49	1.28174	14.0686	347.198
5.491	0.701904	13.7939	347.321
5.492	0.88501	14.3738	349.091
5.493	0.488281	13.7024	348.083
5.494	0.671387	13.2446	348.48
5.495	0.213623	13.4583	349.03
5.496	-0.0305176	13.092	350.891
5.497	0.366211	12.2681	350.83
5.498	0.610352	12.6648	350.769
5.499	0.946045	14.8926	353.302
5.5	0.427246	16.7847	354.645
5.501	0.274658	14.7095	352.936
5.502	0.427246	12.4817	350.677
5.503	0.396729	13.4583	351.227
5.504	0.213623	14.6484	352.142
5.505	0.701904	13.2751	352.051
5.506	0.640869	12.8784	351.99
5.507	0.213623	14.3738	352.448
5.508	0.274658	14.9231	350.555
5.509	0.671387	13.8245	349.06
5.51	0.823975	13.6108	349.762
5.511	0.610352	14.1602	350.861
5.512	0.732422	13.8245	350.525
5.513	0.946045	13.6108	350.281
5.514	0.732422	13.8855	351.257
5.515	0.305176	13.1836	352.905
5.516	0.213623	12.085	352.356
5.517	0.701904	12.7258	353.119
5.518	0.213623	15.2283	356.873
5.519	0.610352	16.3879	356.995
5.52	0.427246	14.0686	354.553
5.521	0.671387	13.092	353.333
5.522	0.610352	14.4653	353.729
5.523	0.305176	14.2517	354.065
5.524	0.610352	12.7563	354.095
5.525	0.0915527	13.0005	354.889
5.526	0.183105	14.3127	354.645
5.527	0.701904	14.7705	352.814
5.528	1.15967	14.3127	351.196
5.529	1.06812	14.4653	352.173
5.53	1.09863	14.5569	352.814
5.531	0.793457	13.6414	352.356
5.532	0.427246	13.5193	352.844
5.533	0.183105	13.7024	354.553
5.534	0.274658	12.6953	355.255
5.535	0.610352	12.1765	355.225
5.536	1.0376	13.5193	356.384
5.537	0.823975	16.571	358.948
5.538	0.976563	16.3269	358.582
5.539	0.549316	13.6719	356.567
5.54	0.335693	12.9089	355.682
5.541	0.640869	14.1296	356.598
5.542	0.152588	13.7939	356.842
5.543	0.88501	12.9395	356.934
5.544	0.457764	13.916	357.147
5.545	0.0305176	14.8926	356.567
5.546	0.854492	14.74	354.431
5.547	1.09863	14.0381	353.424
5.548	0.701904	14.3433	354.95
5.549	0.88501	14.0076	355.438
5.55	0.854492	13.4888	354.645
5.551	0.579834	13.8855	355.713
5.552	0.915527	13.9771	357.513
5.553	0.518799	13.0005	357.239
5.554	0.701904	12.6038	357.452
5.555	0.854492	13.9771	359.375
5.556	0.671387	16.7236	361.847
5.557	0.946045	15.8691	360.992
5.558	0.946045	13.4583	358.704
5.559	0.732422	13.8245	358.521
5.56	0.396729	14.9231	358.612
5.561	0.488281	13.855	358.948
5.562	0.488281	12.97	359.1
5.563	0.244141	13.5803	359.833
5.564	0.396729	14.7095	358.978
5.565	1.28174	14.4348	357.025
5.566	1.2207	14.4958	356.171
5.567	1.2207	14.8315	357.361
5.568	0.915527	14.3738	357.239
5.569	0.976563	13.7939	357.239
5.57	0.305176	13.5803	357.971
5.571	0.366211	13.5803	359.894
5.572	0.518799	12.6648	359.802
5.573	0.915527	12.5427	360.352
5.574	1.49536	15.0452	363.495
5.575	1.06812	17.7307	365.845
5.576	0.976563	15.625	363.953
5.577	0.915527	12.9395	360.992
5.578	0.488281	13.916	361.206
5.579	0.427246	14.679	362.366
5.58	0.854492	13.3667	362.671
5.581	0.976563	13.2751	362.823
5.582	0.640869	14.74	362.762
5.583	1.06812	15.7471	360.84
5.584	1.64795	14.7095	358.826
5.585	1.37329	14.3127	359.07
5.586	0.946045	14.4653	360.504
5.587	0.732422	14.2822	360.565
5.588	1.49536	13.7939	360.565
5.589	0.915527	13.9771	361.45
5.59	0.946045	13.855	363.007
5.591	0.976563	12.9089	362.457
5.592	1.15967	13.1226	362.885
5.593	1.25122	15.4724	365.814
5.594	0.640869	16.7847	366.699
5.595	0.946045	14.2822	363.8
5.596	0.762939	12.97	361.938
5.597	0.488281	14.8315	363.464
5.598	0.823975	14.8926	364.258
5.599	0.762939	13.3057	363.464
5.6	1.0376	13.2141	364.014
5.601	0.0915527	15.1978	364.075
5.602	0.976563	14.8315	362.213
5.603	1.52588	13.8855	361.084
5.604	1.2207	14.801	361.969
5.605	1.2207	15.1062	362.854
5.606	1.34277	14.2212	361.633
5.607	1.12915	13.916	361.786
5.608	0.396729	14.4653	363.892
5.609	0.305176	13.3362	364.563
5.61	0.793457	12.4512	364.136
5.611	1.40381	13.7634	366.028
5.612	1.46484	16.7236	369.354
5.613	1.67847	16.6931	367.92
5.614	1.67847	13.855	365.387
5.615	0.976563	13.8245	364.685
5.616	0.549316	15.1062	365.234
5.617	0.427246	13.9771	366.089
5.618	1.34277	13.1226	365.723
5.619	0.579834	14.5569	366.211
5.62	0.640869	15.6555	365.479
5.621	1.61743	14.9231	363.403
5.622	1.52588	14.4348	362.823
5.623	1.58691	14.4958	364.166
5.624	1.15967	14.3433	364.441
5.625	1.2207	13.7634	364.105
5.626	0.976563	14.1296	364.99
5.627	1.06812	14.3127	366.241
5.628	0.88501	13.6414	366.15
5.629	1.12915	13.4277	365.936
5.63	1.15967	14.8926	367.859
5.631	1.12915	16.7236	369.69
5.632	1.25122	15.2283	367.493
5.633	1.40381	13.2141	365.692
5.634	0.793457	14.2517	366.577
5.635	1.06812	15.1672	367.004
5.636	1.25122	14.0686	366.882
5.637	1.15967	13.6108	366.608
5.638	0.427246	14.9536	367.493
5.639	0.610352	15.1062	366.089
5.64	1.67847	14.1296	364.868
5.641	1.37329	14.5569	364.99
5.642	2.38037	14.9536	366.455
5.643	1.70898	14.4958	365.234
5.644	1.67847	14.1907	365.509
5.645	1.12915	14.5569	366.394
5.646	0.854492	13.8855	367.95
5.647	1.0376	13.031	367.401
5.648	1.12915	13.2751	367.859
5.649	1.09863	15.3503	370.85
5.65	1.46484	16.9678	371.887
5.651	1.2207	14.9841	369.69
5.652	1.34277	13.7024	368.103
5.653	0.976563	14.7095	368.652
5.654	0.549316	14.8621	369.232
5.655	0.671387	13.5803	369.293
5.656	0.854492	13.7024	369.232
5.657	0.762939	15.1062	369.598
5.658	0.854492	15.5945	367.706
5.659	1.83105	14.5264	366.364
5.66	1.52588	14.8621	367.157
5.661	1.34277	14.9841	367.767
5.662	1.34277	14.4348	367.34
5.663	0.854492	14.2212	367.493
5.664	0.915527	14.5569	369.141
5.665	1.09863	13.6108	369.904
5.666	1.46484	13.1226	369.202
5.667	1.2207	14.4043	369.965
5.668	1.28174	16.9067	373.688
5.669	1.15967	17.1204	374.268
5.67	0.946045	14.1296	372.284
5.671	1.12915	13.4583	370.667
5.672	1.12915	14.9231	371.582
5.673	1.15967	14.74	372.223
5.674	1.43433	13.7939	372.101
5.675	1.15967	14.3127	372.284
5.676	0.671387	15.4114	371.582
5.677	1.64795	15.5029	369.537
5.678	1.86157	14.679	368.53
5.679	1.58691	14.74	369.568
5.68	1.64795	14.4653	370.453
5.681	1.37329	14.5569	369.812
5.682	1.46484	14.74	370.483
5.683	1.19019	14.5264	371.735
5.684	1.00708	13.2446	372.498
5.685	1.28174	12.9089	371.948
5.686	1.0376	14.3433	373.383
5.687	1.46484	16.9678	376.099
5.688	1.31226	17.3035	375.488
5.689	1.52588	14.679	373.23
5.69	1.06812	14.2517	372.62
5.691	1.00708	15.4419	373.566
5.692	1.06812	14.6179	374.481
5.693	1.2207	13.3972	374.542
5.694	1.31226	14.2517	374.817
5.695	0.701904	15.7776	374.115
5.696	1.77002	15.7166	371.979
5.697	2.0752	14.9536	371.002
5.698	1.67847	15.4419	372.375
5.699	1.34277	15.0757	372.284
5.7	1.46484	14.2822	372.131
5.701	1.12915	14.2517	372.833
5.702	1.00708	14.4653	374.603
5.703	0.854492	13.7634	374.786
5.704	1.86157	13.4277	374.603
5.705	1.2207	15.2893	376.831
5.706	1.89209	17.8223	379.73
5.707	1.34277	16.6626	378.326
5.708	1.40381	14.0991	375.946
5.709	1.25122	14.2822	376.251
5.71	1.15967	15.3809	376.495
5.711	1.83105	14.5874	376.831
5.712	1.5564	13.7939	377.136
5.713	1.43433	15.2283	376.984
5.714	0.854492	15.9912	375.885
5.715	1.83105	15.1978	373.932
5.716	1.92261	15.0452	373.566
5.717	1.52588	15.1672	375.031
5.718	1.5564	14.7095	374.725
5.719	1.67847	14.5569	374.786
5.72	1.37329	14.801	375.702
5.721	1.31226	14.5264	376.984
5.722	0.946045	13.3667	377.136
5.723	1.43433	13.7024	377.197
5.724	1.15967	15.9607	381.165
5.725	1.86157	17.9443	382.813
5.726	1.61743	16.1133	380.585
5.727	1.70898	13.855	378.174
5.728	1.58691	15.1978	378.754
5.729	1.00708	15.7471	379.608
5.73	1.43433	14.0381	379.578
5.731	1.25122	13.5498	380.096
5.732	1.06812	15.3503	380.28
5.733	1.61743	15.8691	378.143
5.734	2.31934	15.1672	376.312
5.735	2.2583	15.4724	376.801
5.736	1.80054	15.7776	377.869
5.737	1.80054	14.7705	377.502
5.738	1.67847	14.3433	377.319
5.739	0.823975	14.801	379.395
5.74	0.976563	14.2212	380.829
5.741	1.49536	13.1531	380.005
5.742	2.01416	14.3433	381.012
5.743	2.0752	17.4255	384.43
5.744	1.92261	17.6086	383.484
5.745	1.5564	14.5874	380.646
5.746	1.34277	14.1602	380.157
5.747	0.793457	15.8691	381.531
5.748	1.70898	14.8926	381.5
5.749	1.86157	13.6719	381.531
5.75	1.67847	14.9536	382.263
5.751	1.12915	16.3574	381.714
5.752	1.83105	15.7166	379.089
5.753	2.31934	15.1062	378.326
5.754	1.80054	15.3503	380.035
5.755	1.80054	15.3503	380.066
5.756	2.01416	14.7095	379.15
5.757	1.7395	15.1672	380.188
5.758	1.31226	15.3809	381.561
5.759	1.58691	14.2517	381.866
5.76	1.64795	13.9771	381.836
5.761	1.64795	15.2283	384.033
5.762	1.34277	17.7612	387.024
5.763	1.92261	16.7236	385.864
5.764	1.89209	14.4043	383.179
5.765	2.04468	14.9536	382.996
5.766	1.67847	16.2964	383.27
5.767	1.70898	15.3198	383.636
5.768	1.86157	14.0991	383.881
5.769	1.19019	15.1062	384.125
5.77	1.25122	16.2659	382.935
5.771	2.19727	15.7471	381.409
5.772	2.31934	15.2893	380.554
5.773	2.53296	15.9302	382.233
5.774	2.13623	15.625	381.805
5.775	2.71606	14.5874	381.775
5.776	1.31226	15.1978	382.385
5.777	1.49536	14.74	384.155
5.778	1.5564	13.5193	384.247
5.779	1.92261	13.9465	384.43
5.78	1.89209	15.9302	386.322
5.781	1.98364	18.2495	388.824
5.782	2.31934	16.6626	386.78
5.783	2.04468	14.4348	384.735
5.784	1.5564	14.9841	385.04
5.785	1.52588	15.8081	385.773
5.786	1.7395	14.7705	385.986
5.787	1.92261	14.1907	386.169
5.788	1.70898	15.8081	386.322
5.789	1.31226	16.6931	384.338
5.79	2.74658	15.8386	382.843
5.791	2.31934	15.6555	382.965
5.792	2.44141	15.7471	384.705
5.793	1.95313	14.9536	383.942
5.794	2.13623	14.9536	384.308
5.795	1.64795	15.686	385.254
5.796	1.80054	14.74	386.749
5.797	1.7395	14.1602	386.444
5.798	1.98364	14.679	386.566
5.799	1.46484	16.7236	389.282
5.8	1.77002	17.9443	390.228
5.801	1.67847	16.0217	388.428
5.802	1.98364	14.4958	386.81
5.803	2.13623	15.7166	387.512
5.804	2.0752	16.1133	387.787
5.805	2.47192	14.8926	387.787
5.806	2.13623	14.74	388.214
5.807	1.43433	15.8081	388.214
5.808	1.7395	16.0217	386.505
5.809	2.28882	15.5029	385.04
5.81	2.56348	15.7776	385.559
5.811	2.65503	15.9912	386.353
5.812	2.38037	15.564	385.315
5.813	2.04468	15.3503	385.895
5.814	1.34277	15.6555	387.512
5.815	1.37329	14.5569	388.275
5.816	1.70898	14.1296	388.397
5.817	2.38037	15.2588	389.038
5.818	2.96021	16.6321	387.39
5.819	3.17383	16.8762	386.414
5.82	3.35693	17.2119	385.559
5.821	4.88281	17.2424	386.047
5.822	6.01196	17.4561	386.688
5.823	6.65283	17.6392	386.536
5.824	7.87354	18.0969	387.695
5.825	8.97217	18.7988	387.329
5.826	11.2915	19.4397	386.932
5.827	10.8337	19.8669	387.695
5.828	8.78906	20.5078	386.078
5.829	9.70459	20.5994	386.749
5.83	10.3149	19.8975	387.604
5.831	10.4675	20.2637	386.414
5.832	9.97925	20.874	388.672
5.833	11.6882	20.9351	387.939
5.834	15.2893	21.637	388.184
5.835	16.3879	22.8271	391.174
5.836	15.1062	23.1628	389.069
5.837	15.1367	23.1934	390.503
5.838	15.9912	22.8577	391.541
5.839	15.2283	22.9797	389.618
5.84	15.1062	23.8647	392.426
5.841	15.625	24.292	390.717
5.842	18.7683	24.9023	389.832
5.843	20.1416	25.6958	391.449
5.844	19.2261	26.5198	388.519
5.845	20.3857	26.4587	390.076
5.846	21.5759	25.9705	390.503
5.847	21.759	26.4282	388.763
5.848	20.5688	27.3438	391.937
5.849	20.752	27.2217	390.442
5.85	23.0713	27.4963	390.198
5.851	23.8037	28.3508	392.609
5.852	22.522	29.0222	390.198
5.853	23.7732	28.9612	391.388
5.854	25.3601	28.7476	391.754
5.855	26.0925	29.2053	390.564
5.856	25.4822	29.9377	392.731
5.857	25.6042	29.7852	391.022
5.858	27.1606	29.8462	390.778
5.859	27.5574	30.5176	393.402
5.86	26.5198	31.2805	390.564
5.861	27.1912	31.2195	392.212
5.862	28.8391	30.9753	392.578
5.863	30.1514	31.6772	390.686
5.864	30.426	32.4707	393.311
5.865	30.6091	32.9895	390.656
5.866	33.0505	32.9285	390.778
5.867	33.5999	33.3557	392.059
5.868	32.3792	33.7524	389.557
5.869	32.2876	33.8135	391.907
5.87	32.1655	33.3557	391.785
5.871	33.3862	34.1797	390.503
5.872	33.5388	35.1868	393.28
5.873	32.7759	35.0037	390.93
5.874	34.6375	35.0037	391.235
5.875	35.8887	34.9731	392.578
5.876	35.9192	35.614	390.32
5.877	36.1023	36.2854	392.914
5.878	36.9263	35.7361	392.517
5.879	38.4521	36.0107	391.754
5.88	37.7808	36.5906	394.104
5.881	36.2244	36.8958	391.022
5.882	37.3535	37.2925	392.059
5.883	38.4521	37.323	392.792
5.884	39.3066	37.7808	390.167
5.885	39.6423	38.147	392.151
5.886	40.5579	38.0554	390.717
5.887	43.0298	38.4521	389.893
5.888	43.335	39.2456	392.365
5.889	41.9006	39.4897	390.106
5.89	42.1143	39.2151	390.93
5.891	42.6636	39.2761	391.968
5.892	42.6636	39.9475	389.832
5.893	42.9077	40.4663	392.365
5.894	42.8467	41.0767	390.289
5.895	45.3491	41.4429	389.74
5.896	45.8069	41.5344	391.693
5.897	45.5017	41.3208	389.557
5.898	45.9595	41.1072	391.388
5.899	46.6309	41.1682	392.426
5.9	46.3867	41.9006	390.259
5.901	46.4172	42.5415	392.609
5.902	47.0581	42.45	390.503
5.903	49.0723	42.9688	389.74
5.904	49.6521	43.7622	391.571
5.905	48.8892	44.22	387.756
5.906	49.0723	43.8843	389.74
5.907	50.0488	43.1824	390.961
5.908	51.6357	43.396	388.641
5.909	51.4832	44.8303	391.479
5.91	51.239	45.0134	389.587
5.911	53.0396	44.8608	388.611
5.912	53.7109	45.5933	390.076
5.913	52.7039	45.9595	387.024
5.914	53.1006	45.99	389.465
5.915	53.2837	45.8374	388.306
5.916	54.2297	45.99	387.604
5.917	54.3518	46.5698	390.747
5.918	54.3518	46.5393	388.733
5.919	55.2673	46.7529	389.099
5.92	56.1218	46.9055	390.503
5.921	55.8167	47.5769	387.909
5.922	55.9692	47.5464	389.618
5.923	56.7017	47.1802	388.062
5.924	57.7087	48.0347	386.719
5.925	57.2815	48.0652	389.404
5.926	56.8237	48.4619	386.444
5.927	58.5632	48.5535	387.665
5.928	59.2346	48.7671	388.794
5.929	59.3872	49.4385	386.2
5.93	58.8989	49.6826	388.519
5.931	59.2651	49.1943	387.573
5.932	61.1267	49.6216	386.627
5.933	61.8591	50.6287	388.763
5.934	61.4014	50.9338	385.345
5.935	61.8896	51.239	386.902
5.936	61.7065	50.7202	387.054
5.937	61.615	51.1475	384.674
5.938	62.1643	51.7883	387.543
5.939	62.2864	51.3	385.834
5.94	62.9272	51.2085	385.712
5.941	63.5986	51.5442	387.939
5.942	63.7817	52.124	385.04
5.943	65.2466	52.5818	385.712
5.944	65.7654	52.5513	386.444
5.945	65.3687	53.0396	383.27
5.946	64.6667	53.1921	386.627
5.947	64.9414	52.7344	385.162
5.948	66.803	53.1616	384.644
5.949	67.1692	54.3823	387.024
5.95	66.9861	54.7791	383.728
5.951	67.7795	54.5349	385.559
5.952	68.4204	53.8635	386.017
5.953	69.0613	54.5959	383.484
5.954	69.4275	55.3894	386.139
5.955	69.519	54.9622	384.094
5.956	71.0144	55.2673	383.545
5.957	71.2891	55.7556	385.498
5.958	69.8547	56.1218	382.233
5.959	70.2515	56.5186	383.759
5.96	70.8008	56.0608	383.82
5.961	71.167	55.9692	382.355
5.962	71.4417	56.1829	385.62
5.963	71.3501	56.1523	383.24
5.964	73.5474	56.6406	383.728
5.965	74.8596	57.251	385.254
5.966	74.4934	57.8613	381.866
5.967	74.0662	58.197	383.82
5.968	74.0662	57.6477	383.392
5.969	74.646	57.8308	381.592
5.97	74.646	58.3801	384.338
5.971	74.7681	58.5632	382.263
5.972	77.0874	58.7158	382.538
5.973	78.4302	59.1125	383.82
5.974	78.4302	59.6008	380.829
5.975	78.6438	59.7839	382.843
5.976	78.2166	59.2651	382.172
5.977	78.9795	59.4788	380.31
5.978	78.7048	60.5164	382.935
5.979	77.5146	61.0657	379.639
5.98	78.7659	60.7605	380.188
5.981	79.1321	60.2112	381.5
5.982	79.5593	60.6689	379.242
5.983	80.7495	61.0352	381.927
5.984	81.7261	60.8521	381.439
5.985	82.8857	61.2488	380.524
5.986	81.8481	62.0422	383.24
5.987	81.665	62.0728	380.035
5.988	82.2144	62.2864	380.554
5.989	81.7566	62.5916	381.348
5.99	81.4209	62.8052	378.143
5.991	81.9092	62.8052	381.134
5.992	83.8318	62.2559	380.341
5.993	86.0596	63.1714	379.547
5.994	86.2122	64.0564	382.233
5.995	85.4187	64.6057	378.662
5.996	86.0901	64.4836	379.791
5.997	86.2732	64.0564	379.791
5.998	85.8765	63.9648	376.984
5.999	85.4797	64.4531	379.364
6	85.1135	64.6667	377.38
6.001	87.0667	65.2161	377.106
6.002	87.8601	65.3687	379.883
6.003	86.853	65.3076	377.045
6.004	87.5244	65.4907	379.425
6.005	87.8296	65.1245	379.181
6.006	88.7451	65.7349	377.258
6.007	88.623	66.1926	379.73
6.008	88.623	65.3381	377.472
6.009	90.9119	65.5518	376.862
6.01	91.8274	66.4368	379.272
6.011	90.7898	66.925	375.641
6.012	91.0034	66.9861	377.655
6.013	90.5151	66.3757	377.38
6.014	91.7053	66.8945	375.244
6.015	91.98	67.627	377.869
6.016	92.1326	67.1692	375.092
6.017	93.9331	67.1082	375
6.018	95.0317	67.4744	377.045
6.019	94.8792	67.8406	373.535
6.02	94.635	68.5425	375.305
6.021	93.8721	68.0847	375.122
6.022	93.9331	68.6035	373.383
6.023	94.2078	69.1833	376.19
6.024	94.2078	68.7866	373.871
6.025	95.7947	68.6951	374.207
6.026	96.6187	68.7561	375.793
6.027	97.0764	69.0308	373.199
6.028	97.5952	69.2749	375.61
6.029	98.1445	68.6646	375.214
6.03	98.4802	69.458	373.23
6.031	97.8699	70.3125	376.129
6.032	97.1069	70.0073	373.047
6.033	98.053	70.3735	372.803
6.034	98.7244	70.7092	374.054
6.035	98.6938	70.7092	370.819
6.036	99.3958	70.6482	372.833
6.037	100.494	70.282	372.131
6.038	102.539	70.4956	371.429
6.039	102.6	70.8618	373.718
6.04	101.41	71.4722	371.307
6.041	101.379	72.113	372.253
6.042	100.891	71.7773	372.345
6.043	99.8535	71.6248	369.537
6.044	100.067	72.1436	372.04
6.045	100.677	71.5332	370.026
6.046	103.088	71.4111	370.3
6.047	104.736	71.4417	372.65
6.048	105.347	71.4722	369.934
6.049	105.774	71.8994	371.796
6.05	105.316	71.8689	371.521
6.051	104.553	72.4487	369.019
6.052	103.424	72.937	370.941
6.053	102.936	71.9604	368.622
6.054	104.706	71.9604	367.828
6.055	105.713	72.6929	369.72
6.056	106.018	73.1201	366.241
6.057	107.88	73.2422	368.561
6.058	108.459	72.8455	368.561
6.059	109.009	72.7234	366.669
6.06	108.368	73.3337	369.812
6.061	107.361	73.1812	367.462
6.062	107.635	73.4558	366.669
6.063	108.002	74.0356	367.95
6.064	107.483	74.6765	364.502
6.065	108.398	74.5239	365.875
6.066	109.589	73.0896	365.662
6.067	110.382	73.2422	364.197
6.068	110.992	73.761	368.347
6.069	111.237	73.3948	366.211
6.07	111.664	73.7305	366.364
6.071	111.023	74.3713	367.34
6.072	110.291	74.5239	363.464
6.073	110.291	74.0967	363.8
6.074	110.199	73.5168	363.251
6.075	110.962	73.8831	360.504
6.076	111.542	74.4324	364.105
6.077	112.274	73.9136	361.267
6.078	113.953	74.3103	362.335
6.079	113.953	74.5544	363.953
6.08	113.19	74.2798	360.901
6.081	112.518	74.0967	362.732
6.082	112.183	73.6389	361.542
6.083	113.068	73.9136	359.1
6.084	113.586	74.3103	361.328
6.085	113.19	74.2798	358.429
6.086	115.112	74.8596	358.704
6.087	115.875	74.1272	360.352
6.088	115.051	73.5474	358.063
6.089	114.777	73.4863	360.901
6.09	113.983	73.1506	360.077
6.091	115.265	73.5779	358.826
6.092	115.326	73.8831	360.809
6.093	114.899	74.0356	357.117
6.094	116.486	74.4934	357.849
6.095	117.401	74.707	357.971
6.096	117.95	74.3408	355.286
6.097	117.157	74.3408	358.612
6.098	117.371	73.6694	357.605
6.099	118.225	74.2493	357.147
6.1	118.958	74.585	359.711
6.101	118.866	74.7681	355.927
6.102	119.415	75.1648	356.903
6.103	119.659	74.7375	356.842
6.104	120.453	74.9207	353.577
6.105	120.178	75.1648	356.232
6.106	119.751	74.707	354.34
6.107	120.422	74.9817	353.821
6.108	121.124	75.3479	356.934
6.109	120.697	75.2563	353.363
6.11	121.826	75.0732	355.255
6.111	122.101	74.5239	355.347
6.112	122.04	75.2563	353.119
6.113	121.887	75.8972	355.53
6.114	121.826	75.3174	353.119
6.115	123.138	75.1343	352.905
6.116	122.986	75.8972	355.804
6.117	123.016	76.2329	351.959
6.118	123.627	76.0193	354.248
6.119	123.84	75.47	354.34
6.12	124.42	76.0498	351.807
6.121	123.962	76.6907	354.828
6.122	123.962	76.2024	352.6
6.123	125.488	76.2329	351.99
6.124	125.824	76.5381	353.668
6.125	124.908	76.7517	350.433
6.126	125.244	76.416	352.57
6.127	125.031	76.2939	351.654
6.128	125.732	76.9348	349.976
6.129	125.763	76.7822	352.722
6.13	124.298	76.1108	350.372
6.131	125.885	76.1414	351.318
6.132	126.678	76.355	353.149
6.133	126.038	76.8433	349.854
6.134	125.366	76.8127	352.051
6.135	125.488	75.9888	351.166
6.136	127.045	76.416	349.335
6.137	127.35	77.3926	352.051
6.138	127.136	77.1484	349.152
6.139	127.808	76.7212	349.762
6.14	128.418	76.7517	350.708
6.141	128.204	77.0874	347.534
6.142	127.991	76.8127	350.281
6.143	128.052	75.8972	348.633
6.144	128.998	76.1414	347.26
6.145	129.211	76.8738	349.823
6.146	128.723	76.5991	346.619
6.147	129.883	76.7212	347.137
6.148	129.73	76.6602	347.29
6.149	128.845	77.0264	344.421
6.15	128.54	76.9348	346.68
6.151	128.326	75.3479	345.917
6.152	129.089	74.8901	345.154
6.153	129.608	75.9888	348.663
6.154	129.486	76.2939	345.581
6.155	130.951	76.355	346.802
6.156	131.226	76.3245	347.321
6.157	130.859	76.1414	343.628
6.158	130.188	76.8433	346.344
6.159	129.669	75.8972	344.452
6.16	130.219	75.5615	343.475
6.161	130.219	75.9888	346.527
6.162	130.157	75.8057	343.506
6.163	131.073	76.0498	344.788
6.164	131.409	76.2634	345.551
6.165	131.47	76.5991	341.949
6.166	130.676	76.4771	344.757
6.167	130.371	75.6531	342.377
6.168	131.714	75.5615	341.644
6.169	131.775	76.355	344.025
6.17	130.127	76.4771	340.302
6.171	130.035	76.4465	342.834
6.172	130.371	75.1953	343.262
6.173	130.554	75.2869	341.125
6.174	130.737	76.2024	344.36
6.175	130.157	75.6531	342.041
6.176	132.019	75.4089	341.98
6.177	132.751	75.6531	343.842
6.178	132.019	75.9888	340.027
6.179	132.599	76.2024	342.194
6.18	131.866	75.47	341.431
6.181	132.721	75.7141	338.959
6.182	131.775	76.355	342.651
6.183	131.5	75.2869	339.874
6.184	132.874	75.531	339.966
6.185	133.453	76.1719	341.827
6.186	133.789	76.5381	337.891
6.187	133.667	76.6907	340.332
6.188	133.392	75.47	338.776
6.189	134.43	75.9888	336.914
6.19	133.728	76.4771	339.722
6.191	132.05	75.7751	337.433
6.192	132.568	75.3479	338.44
6.193	133.026	75.8362	339.722
6.194	132.874	76.0498	337.006
6.195	133.423	76.5381	339.478
6.196	133.942	75.3174	338.104
6.197	134.521	75.7141	336.487
6.198	134.46	76.2024	339.722
6.199	134.094	75.592	336.121
6.2	134.735	75.0732	337.28
6.201	133.972	75.592	338.562
6.202	133.148	76.0803	335.571
6.203	132.996	76.2634	338.165
6.204	132.965	75.6531	336.639
6.205	134.216	76.0498	335.48
6.206	134.216	76.7822	338.44
6.207	134.308	76.5381	335.571
6.208	135.986	76.2024	336.609
6.209	136.2	76.2329	337.86
6.21	135.101	76.7822	334.656
6.211	133.972	77.0569	337.738
6.212	132.813	76.2329	335.754
6.213	134.064	76.2024	335.297
6.214	133.514	76.4771	337.738
6.215	133.057	76.2939	335.144
6.216	134.399	76.2329	336.67
6.217	135.529	75.8057	337.067
6.218	136.23	76.5076	334.442
6.219	135.529	76.7822	337.799
6.22	134.491	75.5005	335.602
6.221	135.406	75.8667	334.686
6.222	135.254	76.8433	337.708
6.223	133.27	76.6296	333.527
6.224	133.759	76.1108	335.236
6.225	133.85	76.416	335.236
6.226	135.284	76.7517	332.062
6.227	135.529	76.9043	335.48
6.228	135.62	75.9277	333.252
6.229	137.421	75.8057	333.252
6.23	137.543	76.7212	335.754
6.231	136.383	76.8433	332.153
6.232	135.162	76.9958	334.015
6.233	134.552	76.2939	333.71
6.234	134.155	76.7517	330.994
6.235	134.033	77.1484	334.015
6.236	134.125	75.9583	332.092
6.237	136.261	75.5615	332.672
6.238	136.932	76.3245	335.388
6.239	137.177	76.9958	331.97
6.24	137.451	77.2095	334.045
6.241	136.383	76.3855	333.923
6.242	135.223	76.5076	331.329
6.243	134.369	77.2705	334.869
6.244	134.125	76.9348	332.184
6.245	135.773	76.7517	332.031
6.246	136.322	77.5146	334.259
6.247	136.902	77.6978	331.635
6.248	137.451	77.7588	334.045
6.249	138.062	77.0569	334.106
6.25	138.123	77.4536	331.543
6.251	136.963	78.1555	334.991
6.252	135.62	77.3315	331.726
6.253	136.719	77.2095	331.94
6.254	136.505	77.3926	333.527
6.255	135.773	78.5828	329.773
6.256	135.864	78.4302	333.13
6.257	135.864	76.9043	331.818
6.258	137.115	76.6907	331.268
6.259	136.749	77.6978	334.839
6.26	136.383	77.7893	331.635
6.261	136.81	77.4536	332.794
6.262	136.993	77.5757	333.954
6.263	136.871	77.7588	330.444
6.264	136.475	78.186	333.16
6.265	136.932	77.5146	331.268
6.266	137.604	77.9114	330.292
6.267	137.817	78.064	333.466
6.268	137.695	77.5757	330.353
6.269	137.756	77.9724	332.306
6.27	137.756	77.8809	333.191
6.271	137.695	77.6978	329.803
6.272	137.329	78.1555	332.733
6.273	137.299	77.0874	330.2
6.274	137.817	77.4536	329.163
6.275	137.421	78.0334	331.696
6.276	136.017	78.0029	327.759
6.277	135.834	78.064	330.17
6.278	135.651	77.4231	330.566
6.279	135.773	76.7212	328.186
6.28	135.315	76.9958	331.726
6.281	135.193	76.7212	329.742
6.282	136.108	76.6296	329.254
6.283	136.23	76.9653	331.879
6.284	135.59	76.7822	328.613
6.285	135.773	76.8433	330.994
6.286	135.162	76.9348	331.39
6.287	134.766	77.1484	328.217
6.288	134.521	77.3621	331.787
6.289	134.43	76.2329	329.559
6.29	135.895	76.2634	329.956
6.291	136.139	77.301	333.099
6.292	135.864	77.4536	329.407
6.293	136.261	77.2705	331.787
6.294	135.62	76.7517	330.872
6.295	136.23	77.1484	329.071
6.296	135.681	78.0334	331.97
6.297	134.735	77.5146	328.949
6.298	135.345	77.3926	329.926
6.299	135.559	77.24	332.092
6.3	135.986	76.8738	329.895
6.301	136.292	77.179	333.069
6.302	136.902	77.0569	332.794
6.303	137.573	77.6672	330.444
6.304	137.512	78.064	334.198
6.305	136.78	77.24	330.78
6.306	137.695	77.5146	331.268
6.307	137.909	77.6978	333.313
6.308	137.817	78.0334	329.834
6.309	138.092	77.7893	333.16
6.31	137.573	77.2095	331.482
6.311	138.885	77.5452	329.803
6.312	139.313	78.2471	333.13
6.313	138.733	78.3691	329.956
6.314	139.526	78.125	330.872
6.315	139.862	77.8503	332.031
6.316	139.526	78.4607	328.43
6.317	138.916	79.4983	331.421
6.318	138.062	78.7964	329.437
6.319	138.55	78.4607	328.949
6.32	138.458	78.7964	332.642
6.321	138.611	78.1555	329.956
6.322	139.801	78.2776	332.001
6.323	140.686	78.7048	333.435
6.324	140.717	79.4067	330.2
6.325	141.022	80.1392	333.313
6.326	140.808	78.8879	331.299
6.327	140.381	78.9185	330.292
6.328	139.496	79.9866	333.984
6.329	138.947	79.3762	330.658
6.33	139.984	79.2236	332.733
6.331	140.106	79.4983	334.29
6.332	141.052	80.3528	330.933
6.333	141.144	80.9021	333.71
6.334	141.541	80.4443	331.94
6.335	143.066	79.895	331.024
6.336	142.395	80.2917	333.801
6.337	141.418	80.3528	330.811
6.338	140.9	80.6274	333.038
6.339	140.411	80.3223	333.13
6.34	140.564	80.7495	330.963
6.341	140.686	81.0547	334.564
6.342	140.686	79.7729	331.818
6.343	141.907	79.8035	332.397
6.344	142.517	80.2307	334.961
6.345	142.548	80.2612	331.177
6.346	142.517	79.8645	334.503
6.347	142.365	79.3762	333.862
6.348	143.097	79.9866	331.39
6.349	142.273	80.8716	334.503
6.35	141.052	80.1697	331.604
6.351	142.303	79.5898	331.818
6.352	142.7	80.1697	333.466
6.353	143.219	80.5664	329.865
6.354	143.738	80.5664	333.069
6.355	143.677	79.9255	332.245
6.356	144.165	79.9866	330.627
6.357	144.226	80.3223	333.984
6.358	143.158	79.895	331.085
6.359	143.677	80.1086	331.848
6.36	143.524	80.3223	333.405
6.361	142.731	80.78	330.261
6.362	142.944	80.719	333.282
6.363	143.311	79.7119	331.848
6.364	144.012	79.7729	330.597
6.365	144.318	80.2917	334.747
6.366	143.433	79.5288	331.207
6.367	144.104	79.2236	332.428
6.368	144.012	79.8645	333.832
6.369	143.585	80.3223	330.078
6.37	142.792	80.2917	333.16
6.371	142.731	79.4678	331.726
6.372	143.28	79.5593	329.834
6.373	142.914	80.4138	333.374
6.374	142.639	79.895	330.353
6.375	143.768	79.6204	332.245
6.376	144.012	79.4678	334.045
6.377	144.257	80.0476	331.238
6.378	144.226	80.3223	334.29
6.379	143.494	79.2542	331.757
6.38	144.623	79.5898	330.505
6.381	144.409	79.5898	333.557
6.382	142.883	79.3762	329.865
6.383	143.25	79.2847	331.635
6.384	142.303	78.5522	332.55
6.385	141.602	78.8574	329.987
6.386	141.846	79.1931	333.618
6.387	141.785	77.9114	331.085
6.388	142.761	77.7893	330.353
6.389	142.975	77.8809	333.466
6.39	142.853	77.6062	329.041
6.391	143.372	77.8503	331.665
6.392	143.219	78.125	331.451
6.393	143.25	78.0945	328.308
6.394	141.357	78.5828	332.031
6.395	140.442	77.7283	329.407
6.396	141.266	77.24	329.346
6.397	142.059	77.2095	332.336
6.398	142.456	77.2095	328.461
6.399	143.829	77.1179	331.482
6.4	144.226	76.9958	331.085
6.401	144.531	77.5452	327.881
6.402	143.28	77.8809	330.627
6.403	141.296	77.5146	327.881
6.404	140.9	77.0569	328.186
6.405	140.228	76.8433	330.475
6.406	139.832	76.8127	327.423
6.407	141.235	76.8433	330.261
6.408	142.059	76.6296	330.902
6.409	143.127	77.4231	328.156
6.41	143.799	78.6133	331.696
6.411	143.433	77.5452	328.4
6.412	142.365	77.1179	328.613
6.413	141.541	77.7893	331.787
6.414	140.35	77.7893	328.186
6.415	140.533	77.9419	330.444
6.416	140.9	77.3315	330.902
6.417	142.517	77.8809	328.705
6.418	143.158	78.5522	332.306
6.419	142.822	78.4607	329.834
6.42	144.226	78.4912	329.651
6.421	143.86	78.3691	331.329
6.422	142.395	78.5217	328.4
6.423	141.937	78.6438	330.78
6.424	140.9	78.4302	329.224
6.425	140.747	78.3081	327.057
6.426	140.656	78.5828	330.963
6.427	140.594	77.2705	328.003
6.428	142.029	77.6367	329.773
6.429	142.151	78.4912	331.573
6.43	141.51	79.3457	328.033
6.431	141.083	79.4067	331.482
6.432	141.205	77.7588	329.315
6.433	142.365	77.9419	328.43
6.434	141.479	78.4302	332.184
6.435	141.449	78.3081	328.43
6.436	142.426	78.3386	330.688
6.437	143.158	78.8879	331.757
6.438	143.707	79.1321	327.82
6.439	142.944	79.2236	331.421
6.44	142.365	79.071	328.644
6.441	143.311	79.4373	327.393
6.442	143.188	79.4678	330.719
6.443	142.914	78.5522	327.362
6.444	143.066	78.4912	329.712
6.445	143.616	78.9185	330.688
6.446	143.982	79.8645	327.698
6.447	143.219	80.3223	331.543
6.448	141.846	78.7048	328.766
6.449	143.219	79.2542	328.705
6.45	143.219	79.9561	331.512
6.451	142.761	79.4678	327.484
6.452	142.578	78.7964	330.261
6.453	142.7	78.5217	331.146
6.454	143.158	79.1626	328.033
6.455	142.731	79.7424	332.428
6.456	141.51	79.1016	329.62
6.457	141.846	78.5522	329.315
6.458	141.51	79.2542	332.123
6.459	141.663	79.5593	327.911
6.46	141.296	79.4373	329.559
6.461	140.533	78.6743	329.956
6.462	141.022	78.7048	326.935
6.463	139.862	78.9795	330.505
6.464	139.252	78.1555	328.033
6.465	140.106	77.8198	328.247
6.466	139.404	77.6978	330.658
6.467	137.939	77.9419	327.301
6.468	137.573	78.0029	329.62
6.469	137.115	76.9653	328.4
6.47	136.963	76.8127	326.111
6.471	136.169	77.0569	329.529
6.472	134.674	75.4395	326.721
6.473	134.155	74.0051	327.789
6.474	132.965	73.5168	329.834
6.475	132.019	73.6694	326.141
6.476	130.92	73.6694	328.247
6.477	129.669	72.4182	326.385
6.478	128.113	71.1365	322.479
6.479	126.19	70.4651	324.158
6.48	123.444	68.3899	319.611
6.481	121.307	66.1926	319
6.482	118.927	64.3921	319.763
6.483	116.791	62.6831	314.911
6.484	114.349	62.439	316.376
6.485	112.762	61.7981	314.758
6.486	112.366	61.1877	311.462
6.487	111.115	60.6384	313.477
6.488	110.077	59.7839	311.859
6.489	110.748	59.6313	312.439
6.49	111.267	58.4106	315.613
6.491	111.511	58.3191	315.033
6.492	112.488	58.6243	319.611
6.493	112.488	57.8003	320.435
6.494	113.495	58.3801	320.129
6.495	113.77	59.6619	323.944
6.496	113.525	59.6008	320.557
6.497	114.563	59.6008	320.801
6.498	114.838	59.8755	321.32
6.499	115.662	60.5774	318.146
6.5	116.058	61.4319	320.74
6.501	116.333	60.4553	319.611
6.502	117.401	59.9976	319.244
6.503	117.371	59.9976	323.425
6.504	116.76	59.967	320.007
6.505	117.432	60.4858	321.533
6.506	116.791	60.5774	321.045
6.507	116.73	60.8521	317.017
6.508	117.035	61.0046	319.427
6.509	116.821	60.4553	316.498
6.51	117.676	60.1196	315.308
6.511	117.462	59.5093	318.909
6.512	115.662	58.4106	316.04
6.513	115.479	58.8989	318.97
6.514	115.662	59.5703	319.092
6.515	115.692	59.9365	315.338
6.516	114.624	60.0586	318.268
6.517	114.502	58.7158	314.362
6.518	115.875	58.6853	314.27
6.519	115.662	59.4177	316.315
6.52	114.746	59.7534	312.286
6.521	114.38	59.7229	314.606
6.522	114.777	58.9294	314.972
6.523	115.265	59.845	312.317
6.524	115.082	60.7605	315.643
6.525	114.41	60.0281	312.469
6.526	115.265	59.9976	313.171
6.527	116.333	60.0586	315.796
6.528	116.15	60.3027	312.683
6.529	116.241	61.0657	316.04
6.53	115.692	61.0046	315.674
6.531	116.272	61.4319	314.331
6.532	116.119	62.0422	318.481
6.533	115.662	60.9741	315.491
6.534	116.333	61.676	316.437
6.535	116.943	62.7747	319.244
6.536	117.249	63.1104	316.04
6.537	117.981	63.1714	319.305
6.538	118.439	62.8052	318.726
6.539	119.202	63.2629	316.864
6.54	119.202	64.4226	321.228
6.541	119.232	64.2395	318.207
6.542	120.239	63.8428	318.695
6.543	121.094	64.6667	321.472
6.544	122.07	64.9414	318.298
6.545	122.65	65.155	321.075
6.546	122.681	64.6973	320.16
6.547	124.329	64.7278	318.42
6.548	124.084	64.8804	322.113
6.549	123.535	64.9414	318.359
6.55	123.962	65.1855	319.489
6.551	124.207	65.1245	320.679
6.552	123.749	65.155	318.115
6.553	123.535	65.3381	320.862
6.554	123.779	64.0869	318.909
6.555	125.183	64.1785	318.42
6.556	125.366	64.9719	321.716
6.557	125	64.8499	317.871
6.558	125.092	65.3076	319.824
6.559	125.092	64.8193	320.953
6.56	125.092	64.6362	317.963
6.561	125	65.5518	321.838
6.562	124.329	65.033	319.366
6.563	125.854	64.5752	318.665
6.564	125.519	65.2771	321.991
6.565	125.305	65.4297	317.902
6.566	125.946	65.6128	320.801
6.567	125.824	65.5212	320.557
6.568	126.556	65.6738	317.566
6.569	125.641	66.1621	321.136
6.57	124.664	65.3381	318.787
6.571	125.549	65.3076	318.481
6.572	125.397	65.7654	321.411
6.573	124.359	66.1011	317.932
6.574	125.031	66.4978	320.404
6.575	125.58	66.04	320.465
6.576	125.854	66.7114	318.268
6.577	126.373	67.8101	322.51
6.578	126.19	66.9861	319.183
6.579	127.014	66.5894	319.672
6.58	126.587	67.1387	323.792
6.581	126.587	67.4438	320.679
6.582	127.106	67.9016	323.151
6.583	127.594	67.8711	323.914
6.584	128.479	68.8782	321.228
6.585	128.296	69.5801	325.317
6.586	128.357	68.573	322.357
6.587	129.761	68.8171	322.968
6.588	130.524	69.3054	326.172
6.589	130.402	69.7021	322.845
6.59	131.226	69.3665	325.348
6.591	131.744	69.1528	325.043
6.592	132.874	70.3125	322.845
6.593	133.209	70.8313	325.165
6.594	132.019	70.2515	321.991
6.595	132.111	70.0378	322.876
6.596	132.843	69.2444	324.982
6.597	132.751	68.9697	322.021
6.598	133.118	69.9463	325.317
6.599	133.057	70.0684	324.219
6.6	134.216	70.0378	321.869
6.601	134.369	70.2515	325.47
6.602	134.186	69.7937	321.625
6.603	134.735	70.1294	323.273
6.604	135.132	70.1904	324.127
6.605	134.949	70.282	320.74
6.606	134.979	70.9534	324.249
6.607	134.766	70.4346	321.899
6.608	135.895	70.8008	321.045
6.609	135.864	71.991	324.341
6.61	135.254	71.4417	320.496
6.611	136.23	71.3196	322.479
6.612	136.383	70.9839	323.914
6.613	136.749	71.8994	320.648
6.614	136.353	73.0286	324.371
6.615	135.01	72.7539	322.388
6.616	135.376	72.7844	322.51
6.617	135.406	72.7844	326.508
6.618	134.186	72.4792	323.12
6.619	135.01	73.0286	325.928
6.62	135.254	73.2117	327.209
6.621	136.108	73.5168	324.432
6.622	136.322	74.3103	328.827
6.623	136.261	73.8831	326.782
6.624	136.475	74.3713	325.989
6.625	136.475	74.7986	329.681
6.626	135.437	74.6765	325.928
6.627	136.383	74.5239	328.827
6.628	136.536	74.6155	329.62
6.629	137.39	75.2869	326.355
6.63	138.214	76.2329	330.322
6.631	138.855	75.7446	327.82
6.632	140.045	75.3784	327.637
6.633	140.137	75.8667	330.261
6.634	139.313	76.0498	326.996
6.635	139.221	76.2634	329.315
6.636	139.282	75.4395	328.979
6.637	140.259	75.6531	326.813
6.638	140.93	76.2634	330.444
6.639	141.266	75.592	328.033
6.64	142.853	75.5005	329.376
6.641	143.158	75.7446	331.757
6.642	142.731	75.3174	328.156
6.643	142.303	75.5005	331.726
6.644	142.181	75.1648	330.597
6.645	143.372	76.0193	328.461
6.646	143.646	76.9348	331.36
6.647	143.921	76.1719	327.881
6.648	145.355	75.6226	328.857
6.649	145.599	75.8972	330.566
6.65	145.386	76.3245	327.545
6.651	144.989	76.8127	330.994
6.652	144.226	76.355	329.865
6.653	144.653	76.5381	328.217
6.654	144.684	77.24	332.031
6.655	144.196	77.1179	328.4
6.656	145.081	77.301	329.62
6.657	146.118	77.1179	331.238
6.658	146.21	77.4536	328.4
6.659	145.66	78.0945	332.306
6.66	144.562	77.1179	330.933
6.661	144.073	77.5757	330.292
6.662	144.073	78.2776	333.893
6.663	143.616	77.4841	330.231
6.664	144.135	77.4841	331.635
6.665	144.318	78.0029	333.466
6.666	145.02	78.6743	329.834
6.667	145.264	79.7424	333.099
6.668	145.447	79.4067	332.092
6.669	146.149	79.1321	330.78
6.67	145.02	79.4373	333.984
6.671	144.47	79.4373	331.726
6.672	145.203	79.1626	333.71
6.673	145.782	79.1931	334.808
6.674	146.79	79.9866	331.757
6.675	147.217	80.7495	334.869
6.676	147.43	80.2917	332.275
6.677	148.193	80.3528	332.031
6.678	147.797	80.4138	334.656
6.679	146.881	79.9866	331.451
6.68	146.515	79.8645	334.137
6.681	146.759	79.1931	334.381
6.682	148.193	79.4067	332.642
6.683	148.163	80.6885	336.395
6.684	148.285	80.1697	333.832
6.685	149.872	80.6274	333.527
6.686	150.208	80.2612	335.968
6.687	149.658	79.4983	332.397
6.688	149.017	80.0171	335.48
6.689	149.078	80.2002	335.022
6.69	150.97	80.5664	332.733
6.691	151.001	81.1157	336.823
6.692	151.398	80.0781	333.618
6.693	152.344	80.5359	334.351
6.694	153.046	80.4749	336.67
6.695	151.855	81.1157	333.008
6.696	151.093	80.9021	335.938
6.697	150.513	80.1086	334.93
6.698	151.642	80.5664	333.221
6.699	151.581	81.4819	336.334
6.7	152.222	81.0547	333.405
6.701	152.679	80.719	334.656
6.702	152.374	80.2307	337.189
6.703	151.917	80.5969	334.106
6.704	151.917	81.0852	337.708
6.705	150.909	80.9021	336.7
6.706	151.398	81.3599	334.747
6.707	150.879	81.9092	339.081
6.708	150.146	80.8105	335.693
6.709	151.184	80.658	337.219
6.71	151.52	81.0547	339.63
6.711	151.093	80.9937	336.761
6.712	150.269	81.2073	340.607
6.713	150.635	80.2917	339.478
6.714	151.428	81.2683	337.555
6.715	150.452	81.9092	340.942
6.716	149.475	81.0852	336.7
6.717	149.597	80.5664	337.799
6.718	149.414	79.9561	339.447
6.719	149.323	79.9561	335.876
6.72	148.163	80.2002	339.752
6.721	147.797	79.5288	337.463
6.722	148.834	79.071	336.578
6.723	147.98	79.0405	339.722
6.724	147.034	78.3081	335.815
6.725	147.217	78.186	337.646
6.726	147.461	77.7283	338.928
6.727	147.644	78.186	335.754
6.728	147.461	78.064	339.844
6.729	146.637	76.8738	336.975
6.73	147.614	77.3621	336.914
6.731	147.43	77.8503	340.302
6.732	146.82	77.0874	336.578
6.733	147.247	76.4771	338.989
6.734	147.522	76.5381	339.294
6.735	148.59	76.7212	335.999
6.736	148.529	77.6062	339.569
6.737	148.01	76.7822	336.884
6.738	148.773	76.7517	336.639
6.739	148.163	76.7517	339.05
6.74	146.912	76.4771	335.754
6.741	146.24	76.6907	338.837
6.742	146.393	76.0803	338.531
6.743	146.088	76.2024	336.151
6.744	146.24	77.1179	340.088
6.745	146.271	76.2024	337.372
6.746	147.156	75.5615	337.799
6.747	146.851	75.8667	340.973
6.748	146.21	75.5005	338.043
6.749	145.691	75.592	340.424
6.75	145.05	75.5615	340.729
6.751	144.745	75.8057	337.982
6.752	144.745	76.2634	341.278
6.753	144.562	75.5005	338.715
6.754	145.813	74.8291	338.348
6.755	145.386	75.5005	341.278
6.756	145.294	75.3784	337.799
6.757	145.325	75.0122	340.759
6.758	145.142	75.0732	340.149
6.759	145.264	75.6531	338.013
6.76	144.165	76.0193	340.79
6.761	143.402	75.1953	337.86
6.762	144.348	75.1038	338.196
6.763	144.836	74.8596	339.417
6.764	144.623	74.1272	336.578
6.765	144.47	74.2188	339.722
6.766	144.409	73.3032	338.898
6.767	145.355	73.5168	337.921
6.768	145.111	74.707	341.492
6.769	144.196	74.3713	337.494
6.77	144.47	73.4558	338.776
6.771	144.775	72.6624	339.966
6.772	144.836	72.6624	337.372
6.773	145.142	73.1506	340.424
6.774	146.118	72.9065	338.074
6.775	148.071	73.1812	337.158
6.776	147.43	73.8831	339.417
6.777	146.24	72.6929	336.212
6.778	145.752	72.6624	337.86
6.779	145.233	72.6929	337.921
6.78	145.935	72.2351	335.663
6.781	145.813	72.5708	338.562
6.782	145.752	71.6858	336.243
6.783	147.675	71.8689	335.693
6.784	148.438	72.6624	338.013
6.785	147.522	72.5098	334.9
6.786	146.729	72.3572	336.975
6.787	146.332	71.2585	337.372
6.788	146.027	71.0449	335.144
6.789	146.118	71.7468	338.318
6.79	145.996	71.3501	335.938
6.791	147.186	71.2585	335.724
6.792	147.461	71.4722	338.379
6.793	146.973	71.2891	334.595
6.794	146.973	71.4111	336.884
6.795	146.759	71.3196	336.914
6.796	146.667	71.5637	334.381
6.797	145.874	72.3572	337.189
6.798	145.966	71.2585	334.564
6.799	147.156	70.6177	334.29
6.8	147.339	71.2891	336.975
6.801	147.125	71.4722	333.832
6.802	147.247	71.4417	336.151
6.803	147.034	70.6787	335.297
6.804	147.156	71.3196	333.466
6.805	146.942	72.0825	335.938
6.806	145.996	71.106	332.977
6.807	146.21	70.6787	333.282
6.808	146.82	70.4041	335.083
6.809	146.393	70.0989	333.099
6.81	146.79	70.3125	335.449
6.811	146.729	69.8242	334.9
6.812	147.736	70.1904	333.252
6.813	148.254	70.8008	335.388
6.814	147.705	70.5566	332.55
6.815	147.827	70.4651	332.855
6.816	147.675	70.6177	334.229
6.817	147.583	70.1294	331.299
6.818	147.858	69.8853	334.412
6.819	148.041	69.7327	333.588
6.82	149.475	70.4041	332.397
6.821	149.994	71.167	335.114
6.822	150.024	70.6787	331.97
6.823	151.55	70.4041	332.794
6.824	151.459	70.1904	333.038
6.825	150.635	70.0684	330.383
6.826	149.994	70.5872	333.008
6.827	149.536	69.6106	331.848
6.828	149.719	69.9158	330.414
6.829	149.994	69.9158	333.405
6.83	149.628	69.4885	330.536
6.831	150.208	69.6411	331.879
6.832	151.062	69.6106	333.099
6.833	151.459	69.397	330.17
6.834	151.184	69.6411	332.703
6.835	150.665	69.1833	331.085
6.836	150.757	69.4885	330.292
6.837	149.963	70.3735	332.855
6.838	149.567	69.7937	329.803
6.839	149.841	69.1833	331.329
6.84	149.658	69.1528	332.397
6.841	150.299	69.4275	329.865
6.842	150.452	70.2209	332.611
6.843	151.55	69.6411	330.841
6.844	153.29	69.6106	329.559
6.845	152.435	69.6716	331.604
6.846	150.452	69.5801	328.796
6.847	150.238	69.519	329.987
6.848	150.024	69.1528	329.956
6.849	149.872	69.458	328.308
6.85	149.292	69.6716	331.39
6.851	149.017	68.573	328.857
6.852	150.97	68.573	328.827
6.853	152.74	69.5496	331.604
6.854	152.283	69.6106	328.43
6.855	151.733	69.2749	331.055
6.856	151.672	68.4814	330.353
6.857	152.954	68.6646	328.461
6.858	152.222	69.6716	331.635
6.859	151.855	69.2139	329.132
6.86	153.229	69.1833	329.407
6.861	153.839	69.7327	331.024
6.862	153.809	69.397	327.332
6.863	153.503	69.397	329.773
6.864	154.083	69.2139	329.041
6.865	155.609	68.9697	327.301
6.866	154.999	69.519	330.444
6.867	153.87	69.2749	327.637
6.868	154.388	69.4275	328.217
6.869	154.175	69.2444	329.193
6.87	153.473	69.3054	327.209
6.871	153.229	69.6716	329.742
6.872	153.625	68.7256	328.796
6.873	154.877	68.8782	328.156
6.874	154.907	69.8547	330.994
6.875	154.816	69.3665	328.186
6.876	155.182	69.0918	329.071
6.877	154.602	69.519	331.024
6.878	154.114	69.3359	328.278
6.879	153.534	69.3665	330.902
6.88	153.717	68.9697	329.773
6.881	154.51	69.2139	328.644
6.882	153.992	70.3125	331.146
6.883	153.992	69.7327	328.033
6.884	154.633	70.0378	328.979
6.885	154.297	69.6716	330.078
6.886	154.175	69.397	327.698
6.887	153.32	69.3359	330.475
6.888	153.015	68.5425	328.522
6.889	153.931	69.1223	327.881
6.89	152.618	69.519	330.017
6.891	151.184	68.8477	326.752
6.892	150.94	68.3289	328.766
6.893	150.146	67.9016	328.552
6.894	150.33	67.8406	326.447
6.895	149.994	67.8711	329.559
6.896	149.658	66.4673	327.606
6.897	150.299	66.0095	327.271
6.898	150.085	66.3147	330.078
6.899	148.621	66.0706	326.935
6.9	147.43	65.5212	328.278
6.901	146.24	64.6362	327.545
6.902	145.294	63.9954	324.585
6.903	142.883	63.2629	326.599
6.904	141.113	61.8896	323.608
6.905	140.411	61.0962	322.357
6.906	139.526	60.4858	323.73
6.907	137.238	58.9294	319.672
6.908	135.986	57.4341	321.106
6.909	134.735	57.0984	321.503
6.91	133.575	56.9763	318.42
6.911	131.012	56.9458	320.374
6.912	128.387	55.603	317.902
6.913	127.808	54.0466	317.291
6.914	126.709	53.4363	319.855
6.915	126.068	53.3142	318.329
6.916	126.312	52.5208	320.251
6.917	126.648	51.2695	321.381
6.918	126.617	51.6968	320.038
6.919	126.892	53.3752	322.662
6.92	126.587	52.6428	321.045
6.921	126.373	52.2766	321.228
6.922	125.58	53.0701	323.486
6.923	124.908	52.5818	320.923
6.924	125	52.2461	323.212
6.925	125.275	51.8188	323.761
6.926	125.916	52.124	323.12
6.927	126.312	53.3142	325.684
6.928	126.373	53.4973	323.761
6.929	127.228	53.3752	323.73
6.93	127.258	53.1006	324.31
6.931	126.404	53.4363	321.777
6.932	126.007	53.7415	323.212
6.933	125.488	52.4902	322.357
6.934	125.397	52.4902	321.655
6.935	125.031	52.8259	324.524
6.936	124.451	52.7954	322.113
6.937	125.61	52.5513	323.975
6.938	125.824	52.7649	324.585
6.939	125.458	53.1006	321.564
6.94	125.305	53.4973	322.845
6.941	126.007	52.3376	321.259
6.942	126.251	52.2461	319.763
6.943	126.19	53.009	321.991
6.944	124.847	52.7344	318.878
6.945	125.305	52.7344	320.343
6.946	124.878	52.7039	321.167
6.947	124.908	53.4668	317.963
6.948	124.603	53.5278	320.16
6.949	125.397	52.8259	317.871
6.95	127.319	53.1616	316.895
6.951	127.716	53.1921	319.244
6.952	127.197	53.3752	315.979
6.953	126.984	53.3142	317.871
6.954	126.831	53.4973	318.542
6.955	126.282	53.8635	316.986
6.956	125.183	54.2603	319.733
6.957	125.336	53.8025	317.657
6.958	126.556	53.7109	318.054
6.959	127.777	54.5959	320.099
6.96	128.357	55.1147	317.017
6.961	129.669	55.1758	319.122
6.962	130.035	54.8096	319.977
6.963	130.066	55.2673	318.115
6.964	129.883	56.3965	322.418
6.965	129.303	56.3049	320.129
6.966	130.005	56.8848	319.672
6.967	130.096	57.4951	322.235
6.968	130.188	57.6782	319.58
6.969	131.927	57.2205	321.503
6.97	133.423	57.2815	321.625
6.971	135.01	58.0139	320.007
6.972	135.01	58.6243	323.578
6.973	134.888	58.2886	321.472
6.974	135.651	58.2886	322.144
6.975	134.796	58.6243	323.761
6.976	132.904	59.0515	320.923
6.977	132.935	59.2957	323.09
6.978	133.85	58.4106	322.479
6.979	135.712	58.5022	321.014
6.98	136.719	58.8379	324.707
6.981	137.329	58.8074	322.296
6.982	138.733	59.6008	324.005
6.983	138.489	60.0281	325.958
6.984	136.841	59.7229	322.479
6.985	135.895	59.4788	325.195
6.986	135.895	59.6619	323.883
6.987	137.146	60.2112	322.266
6.988	137.421	60.6689	324.86
6.989	137.634	60.73	321.991
6.99	139.679	60.8826	323.425
6.991	140.717	60.7605	325.195
6.992	140.167	60.3638	322.357
6.993	139.008	60.7605	325.745
6.994	138.733	60.5164	323.792
6.995	139.313	60.9131	322.51
6.996	138.458	61.554	325.348
6.997	137.878	61.8896	321.411
6.998	138.519	61.554	322.388
6.999	138.977	61.615	323.883
7	139.526	61.5845	321.838
7.001	140.259	61.4624	325.684
7.002	140.686	60.9741	324.524
7.003	141.571	61.7676	323.944
7.004	141.174	63.1104	327.087
7.005	140.808	62.8662	322.998
7.006	141.51	62.4695	324.646
7.007	140.869	62.7441	325.897
7.008	141.083	63.0798	323.303
7.009	141.327	63.5681	326.172
7.01	142.731	63.1104	325.592
7.011	144.958	63.1409	325.562
7.012	145.111	64.1785	328.278
7.013	144.775	64.6667	325.836
7.014	145.447	65.155	327.026
7.015	144.714	64.4226	327.087
7.016	143.86	64.1785	324.799
7.017	142.822	64.4226	328.064
7.018	143.188	65.0635	325.958
7.019	145.05	65.6738	326.385
7.02	145.386	66.0095	328.278
7.021	145.142	65.3076	326.324
7.022	145.752	64.5752	329.102
7.023	146.423	64.8193	328.918
7.024	147.247	65.8569	326.721
7.025	146.362	66.4978	329.376
7.026	145.447	65.2771	326.385
7.027	146.79	65.1855	326.904
7.028	147.247	66.4978	328.705
7.029	147.217	66.5588	325.134
7.03	147.369	66.3757	328.094
7.031	147.491	65.9485	327.484
7.032	148.621	66.04	326.08
7.033	148.651	66.5283	329.102
7.034	148.407	66.9861	325.806
7.035	149.292	66.925	326.141
7.036	149.048	67.0471	327.515
7.037	148.438	66.8335	324.646
7.038	148.56	67.3523	326.996
7.039	148.56	66.925	325.958
7.04	149.231	67.1387	324.951
7.041	149.536	67.6575	328.979
7.042	149.75	66.8335	326.447
7.043	150.665	66.925	327.759
7.044	150.726	67.9321	329.254
7.045	150.116	68.2983	326.416
7.046	150.024	67.749	329.407
7.047	150.696	67.1082	328.247
7.048	151.489	67.5964	327.606
7.049	150.818	68.7866	330.841
7.05	150.482	68.8171	328.125
7.051	151.978	68.573	329.926
7.052	152.283	68.9697	330.75
7.053	151.611	69.1833	328.522
7.054	150.879	69.3359	331.268
7.055	151.367	68.8782	329.895
7.056	153.107	69.0308	329.437
7.057	153.015	69.6411	331.848
7.058	152.313	69.6106	329.651
7.059	153.229	69.8242	331.329
7.06	152.954	70.4346	331.451
7.061	152.344	70.3735	329.834
7.062	151.184	69.9463	333.679
7.063	150.635	69.3359	331.635
7.064	152.618	69.7937	332.062
7.065	152.954	70.7703	333.954
7.066	152.649	70.5872	330.933
7.067	153.259	70.0684	333.557
7.068	153.625	69.5496	333.13
7.069	153.9	70.343	331.604
7.07	153.168	71.3806	334.625
7.071	152.863	70.6787	332.001
7.072	153.809	70.5261	331.726
7.073	153.412	71.106	333.771
7.074	153.046	71.5637	330.414
7.075	154.205	71.1365	332.275
7.076	155.06	70.9839	332.336
7.077	156.189	70.9839	330.414
7.078	155.792	71.0144	333.74
7.079	156.189	70.7703	330.963
7.08	156.921	71.6248	331.604
7.081	156.311	72.2961	333.13
7.082	155.334	72.0825	329.987
7.083	155.09	71.4722	331.94
7.084	155.426	71.0449	331.451
7.085	156.86	70.9839	329.865
7.086	158.051	71.5332	333.618
7.087	158.02	71.6248	331.482
7.088	158.905	71.8384	332.001
7.089	158.844	72.113	333.893
7.09	157.959	71.9604	330.627
7.091	157.532	72.2961	333.16
7.092	157.013	72.2961	332.55
7.093	157.471	72.113	330.078
7.094	157.745	72.1741	333.527
7.095	157.837	71.9299	331.421
7.096	160.065	72.1436	332.245
7.097	160.767	72.937	334.595
7.098	160.339	73.2727	331.573
7.099	159.332	72.3572	334.137
7.1	158.386	71.4417	333.13
7.101	159.607	71.991	331.909
7.102	158.6	72.9065	334.503
7.103	157.318	72.6624	331.146
7.104	157.715	72.2656	332.214
7.105	157.837	71.9604	333.954
7.106	157.44	72.2351	331.299
7.107	156.799	72.052	335.052
7.108	156.525	71.2585	333.527
7.109	157.99	71.2891	333.221
7.11	157.257	72.113	336.151
7.111	156.738	71.7163	332.001
7.112	157.257	71.4722	334.137
7.113	157.349	71.991	333.405
7.114	156.464	71.7468	331.268
7.115	154.938	71.3806	334.717
7.116	154.327	69.8547	332.489
7.117	155.701	70.0073	332.336
7.118	155.701	70.3735	334.961
7.119	154.846	69.9158	330.963
7.12	154.907	69.4275	333.069
7.121	154.755	68.4204	331.451
7.122	153.87	68.1152	328.4
7.123	151.306	67.4438	330.414
7.124	148.804	65.7349	327.454
7.125	147.461	64.27	326.355
7.126	145.172	63.324	327.545
7.127	142.914	61.7065	323.639
7.128	141.357	60.9131	324.524
7.129	140.594	60.3027	324.677
7.13	140.442	59.6619	320.923
7.131	139.404	58.6243	323.303
7.132	137.909	58.197	321.808
7.133	138.184	57.9834	322.296
7.134	136.78	57.5256	325.256
7.135	135.284	56.9763	323.608
7.136	135.101	55.9692	325.562
7.137	134.735	55.6641	326.63
7.138	134.521	55.481	325.226
7.139	134.247	55.481	327.789
7.14	133.24	54.7485	325.378
7.141	133.423	53.9246	324.829
7.142	131.47	53.5583	325.195
7.143	129.15	52.8259	321.106
7.144	126.343	51.239	320.923
7.145	123.84	49.53	319.397
7.146	121.246	48.1873	316.528
7.147	118.286	47.3938	317.871
7.148	116.455	46.1426	315.125
7.149	115.936	45.105	314.606
7.15	114.624	45.6848	315.887
7.151	113.068	45.3796	312.958
7.152	112.274	44.3115	314.575
7.153	111.664	43.4265	315.521
7.154	111.969	43.5486	315.826
7.155	111.389	43.9758	319.092
7.156	110.687	44.0979	317.657
7.157	112.457	43.6401	319.946
7.158	112.091	44.0063	320.77
7.159	111.816	44.8914	319.275
7.16	112.305	45.105	320.404
7.161	112.915	44.7693	318.481
7.162	113.556	44.8914	317.108
7.163	113.556	46.0205	318.42
7.164	113.007	45.8069	315.491
7.165	113.739	45.166	316.956
7.166	112.396	45.0439	317.749
7.167	111.633	45.929	315.704
7.168	111.511	45.6543	318.115
7.169	112.274	44.6472	316.925
7.17	113.77	44.8303	316.589
7.171	114.38	45.6848	318.451
7.172	114.532	45.3796	314.88
7.173	115.54	45.0439	316.254
7.174	115.234	45.0745	316.711
7.175	114.655	44.8608	313.538
7.176	114.075	45.166	316.528
7.177	113.464	44.7693	314.636
7.178	113.922	45.1355	313.446
7.179	113.953	45.6848	315.125
7.18	113.953	45.4407	311.768
7.181	115.723	44.9829	312.836
7.182	115.814	45.0439	312.439
7.183	115.57	45.9595	309.845
7.184	115.356	45.8679	311.859
7.185	115.112	44.9219	309.174
7.186	116.272	45.2881	309.174
7.187	115.662	46.4478	311.249
7.188	115.204	46.3562	307.495
7.189	115.906	45.7153	310.028
7.19	116.18	44.5251	310.577
7.191	116.577	44.7388	309.296
7.192	117.462	45.7153	313.354
7.193	117.31	45.6848	310.486
7.194	118.744	45.5933	311.523
7.195	118.5	45.8374	313.965
7.196	118.53	46.3562	310.15
7.197	119.08	46.7224	312.988
7.198	118.652	46.1121	312.347
7.199	118.652	46.6003	310.425
7.2	118.53	47.2107	313.995
7.201	118.561	47.3938	311.279
7.202	120.514	47.7295	312.286
7.203	120.636	48.4924	314.331
7.204	120.728	48.8586	311.218
7.205	121.124	48.8892	314.148
7.206	121.124	47.9736	313.385
7.207	122.223	48.3398	312.012
7.208	122.07	49.6521	315.063
7.209	121.399	49.6521	312.622
7.21	122.406	49.3469	314.728
7.211	122.192	49.2249	316.559
7.212	122.314	49.9573	313.965
7.213	122.681	50.5066	315.979
7.214	123.474	49.4995	314.972
7.215	124.573	49.7131	313.599
7.216	124.939	50.2319	316.376
7.217	124.603	49.7131	313.141
7.218	125.671	49.7437	314.178
7.219	125.061	50.7202	315.887
7.22	123.993	51.8188	312.958
7.221	123.596	51.6663	314.484
7.222	122.955	50.7507	312.988
7.223	124.298	50.9338	312.195
7.224	124.634	52.0935	314.789
7.225	125.61	52.063	311.279
7.226	127.441	51.5442	313.721
7.227	127.136	51.2695	315.155
7.228	126.709	51.9409	312.744
7.229	125.946	52.2461	315.674
7.23	124.847	52.4292	314.056
7.231	124.908	52.7039	313.293
7.232	124.664	52.4597	315.521
7.233	125	51.8188	312.744
7.234	126.953	51.8494	314.85
7.235	128.113	51.9714	315.399
7.236	128.357	52.6428	312.683
7.237	128.723	52.948	316.315
7.238	128.265	51.7578	313.843
7.239	128.723	51.8494	313.782
7.24	127.991	53.1311	315.887
7.241	127.686	53.4973	311.584
7.242	128.662	53.3447	312.897
7.243	129.791	53.2532	313.385
7.244	131.226	53.5278	310.699
7.245	131.287	53.8025	314.514
7.246	132.172	53.6194	312.256
7.247	134.247	53.5583	313.446
7.248	133.759	54.2603	316.01
7.249	132.935	54.657	313.141
7.25	133.118	55.1453	315.277
7.251	133.026	54.9622	315.094
7.252	132.66	55.3894	312.836
7.253	133.057	55.542	316.193
7.254	133.545	54.718	314.117
7.255	135.712	54.9927	315.155
7.256	136.749	55.542	318.237
7.257	136.414	56.3965	315.216
7.258	137.054	56.7932	317.169
7.259	136.597	56.2744	317.2
7.26	136.047	56.1218	314.423
7.261	135.315	56.7932	317.413
7.262	135.223	56.4575	314.728
7.263	136.963	56.4575	315.247
7.264	137.238	57.5256	317.261
7.265	137.97	58.197	314.453
7.266	138.611	57.6477	316.559
7.267	138.824	57.0679	316.254
7.268	139.313	57.312	314.85
7.269	138.458	57.7698	317.322
7.27	137.573	57.8308	314.178
7.271	138.55	57.8613	314.728
7.272	138.245	58.197	316.254
7.273	137.421	58.7769	313.477
7.274	137.573	58.9294	316.437
7.275	137.97	58.2886	315.338
7.276	139.069	58.1665	314.575
7.277	139.069	59.2041	318.573
7.278	138.702	59.6008	314.606
7.279	140.106	59.5703	316.589
7.28	140.32	59.3262	317.413
7.281	140.137	59.6008	315.094
7.282	139.771	60.1501	318.665
7.283	140.32	60.0586	316.803
7.284	142.12	60.1501	315.948
7.285	142.334	60.9741	319.916
7.286	142.426	61.0962	316.559
7.287	143.646	61.4624	318.634
7.288	144.409	61.615	319.397
7.289	144.867	61.4929	317.017
7.29	144.104	61.1267	320.343
7.291	144.012	60.7605	318.97
7.292	145.416	61.0657	318.848
7.293	145.05	62.4695	321.136
7.294	144.775	62.7747	318.146
7.295	145.477	62.6831	320.038
7.296	146.179	62.5	320.404
7.297	147.156	62.7136	317.963
7.298	147.003	63.0798	320.831
7.299	146.79	62.2864	319.183
7.3	147.766	62.1338	320.099
7.301	148.041	62.7136	322.937
7.302	147.308	62.8662	319.733
7.303	147.491	63.6597	321.747
7.304	148.01	63.6597	322.113
7.305	148.254	63.9648	319.855
7.306	148.346	64.5752	322.54
7.307	148.224	64.0869	319.946
7.308	149.902	63.9343	320.16
7.309	150.177	64.0259	323.029
7.31	149.536	64.5142	320.221
7.311	149.658	64.6973	322.693
7.312	149.017	64.6362	321.899
7.313	149.139	65.155	319.458
7.314	148.132	65.6128	322.357
7.315	147.247	65.3076	319.672
7.316	149.597	65.3076	319.916
7.317	149.963	65.2771	321.991
7.318	149.841	65.3687	319.366
7.319	150.665	65.2161	323.09
7.32	150.879	64.6057	322.601
7.321	151.611	65.4297	321.686
7.322	150.818	66.5588	324.707
7.323	150.024	66.3147	321.045
7.324	151.184	66.0706	322.235
7.325	151.581	66.1621	323.364
7.326	151.886	66.6199	320.313
7.327	152.71	66.4368	323.273
7.328	153.809	66.0706	321.93
7.329	155.457	66.5283	321.411
7.33	154.755	66.8945	324.768
7.331	153.717	66.925	321.838
7.332	155.06	67.1997	323.09
7.333	155.487	67.749	323.608
7.334	154.846	68.2983	320.557
7.335	154.663	68.3289	323.09
7.336	154.907	67.5659	321.289
7.337	156.433	67.627	321.381
7.338	156.799	67.5354	324.738
7.339	156.128	67.5354	323.059
7.34	157.043	68.0237	325.226
7.341	157.013	68.7866	326.202
7.342	157.013	68.9392	323.395
7.343	156.555	68.9392	325.684
7.344	156.677	68.2983	324.402
7.345	157.532	68.1763	323.547
7.346	157.654	69.2139	326.782
7.347	157.684	69.3665	323.975
7.348	158.173	69.3359	326.019
7.349	157.745	70.0684	327.24
7.35	157.349	70.4041	324.707
7.351	156.799	70.0989	327.545
7.352	156.677	69.7021	325.287
7.353	158.508	69.7632	325.104
7.354	158.722	70.2515	327.515
7.355	158.447	70.6177	324.432
7.356	158.905	70.8618	327.057
7.357	158.173	71.0754	327.393
7.358	158.295	71.6858	325.836
7.359	157.013	71.4111	328.949
7.36	156.372	70.343	327.24
7.361	157.745	70.0378	327.637
7.362	158.752	70.9229	330.017
7.363	158.936	71.8994	326.477
7.364	159.668	71.7163	329.193
7.365	159.912	71.167	328.278
7.366	160.309	71.1975	326.355
7.367	159.882	72.052	329.62
7.368	159.729	71.7773	326.874
7.369	160.675	71.5332	327.362
7.37	160.309	71.8079	329.346
7.371	160.4	72.2046	325.867
7.372	161.072	72.2351	328.827
7.373	161.865	72.2351	328.186
7.374	163.239	72.0825	326.355
7.375	162.72	72.2046	329.987
7.376	162.201	72.2046	327.637
7.377	162.872	72.6013	328.217
7.378	162.628	72.937	329.437
7.379	161.621	73.0286	326.843
7.38	161.407	72.6318	329.926
7.381	161.224	71.4111	328.918
7.382	161.652	71.2891	327.82
7.383	160.98	72.0825	331.268
7.384	159.637	71.4722	328.094
7.385	160.522	71.228	329.773
7.386	159.79	71.1365	330.78
7.387	157.837	71.0144	327.423
7.388	154.449	70.2515	330.078
7.389	150.94	67.688	328.522
7.39	147.186	65.8264	327.454
7.391	142.426	64.8193	330.688
7.392	139.038	63.1104	325.836
7.393	136.719	61.9812	324.219
7.394	134.125	61.615	323.242
7.395	130.676	60.3027	318.207
7.396	126.16	58.2886	318.329
7.397	122.589	56.2134	316.498
7.398	120.087	54.5654	315.308
7.399	117.432	53.9246	318.695
7.4	116.119	53.6499	316.528
7.401	117.34	53.1616	318.726
7.402	117.737	52.9175	320.19
7.403	118.134	53.3447	320.923
7.404	118.469	53.1311	325.195
7.405	118.469	52.8564	325.348
7.406	120.667	53.009	326.569
7.407	121.338	53.4668	329.01
7.408	121.063	53.3752	326.141
7.409	121.46	53.5583	328.644
7.41	121.185	53.7109	328.827
7.411	121.643	54.1382	327.118
7.412	120.941	54.5349	329.529
7.413	120.85	54.0771	326.324
7.414	122.253	54.4128	326.66
7.415	122.559	54.657	328.156
7.416	123.077	54.3213	324.463
7.417	123.535	54.1382	326.569
7.418	122.925	53.5278	325.653
7.419	122.559	53.6194	323.547
7.42	121.124	54.0161	325.653
7.421	119.69	53.5278	322.51
7.422	119.995	53.7415	322.754
7.423	118.988	53.4363	323.883
7.424	118.866	53.2532	320.801
7.425	119.446	53.2837	322.754
7.426	119.202	52.6428	323.029
7.427	118.591	52.887	321.259
7.428	117.889	53.5278	324.31
7.429	117.188	52.3682	322.449
7.43	117.188	52.1545	322.632
7.431	116.394	53.1616	323.883
7.432	116.119	53.6804	320.099
7.433	116.394	53.772	321.442
7.434	116.241	53.3447	320.16
7.435	116.516	53.4363	318.207
7.436	116.486	53.4363	320.984
7.437	116.302	53.2227	318.695
7.438	117.279	52.948	319.275
7.439	117.218	53.4973	321.32
7.44	116.974	54.0161	318.451
7.441	117.218	54.3213	320.801
7.442	116.516	54.4434	319.489
7.443	116.943	54.718	318.817
7.444	115.997	54.1687	321.747
7.445	115.326	54.3518	319.427
7.446	117.004	54.8096	322.357
7.447	117.92	55.3284	323.486
7.448	118.347	55.9387	320.923
7.449	118.591	56.3354	324.402
7.45	119.141	55.7556	322.144
7.451	120.514	55.481	321.564
7.452	120.514	56.4575	324.036
7.453	121.063	56.9458	320.587
7.454	122.314	57.0984	322.235
7.455	123.199	57.251	322.601
7.456	124.329	58.197	319.397
7.457	124.725	58.8379	322.479
7.458	124.939	58.4412	320.74
7.459	126.617	57.8308	320.068
7.46	126.465	57.8613	323.456
7.461	126.312	58.3801	320.313
7.462	127.197	58.6548	321.869
7.463	127.899	58.8074	322.968
7.464	128.754	59.9976	320.343
7.465	129.059	60.0891	323.334
7.466	128.571	58.8684	321.35
7.467	129.364	58.5938	321.472
7.468	129.517	59.7229	324.951
7.469	129.303	59.6924	322.113
7.47	130.463	59.6313	324.28
7.471	130.188	60.2112	325.226
7.472	130.341	60.791	322.479
7.473	130.798	61.3403	325.47
7.474	130.127	61.2183	323.181
7.475	130.737	61.2183	323.853
7.476	130.28	61.4014	325.928
7.477	129.7	61.676	323.547
7.478	129.425	61.9507	325.806
7.479	129.822	61.554	325.165
7.48	131.073	61.8591	323.761
7.481	130.859	62.8662	326.599
7.482	130.707	62.6831	323.761
7.483	131.226	63.4155	324.036
7.484	130.859	63.385	326.05
7.485	129.395	63.324	323.242
7.486	129.333	63.4766	326.813
7.487	129.395	62.7441	325.745
7.488	130.615	62.8662	324.646
7.489	131.012	63.3545	328.522
7.49	131.226	63.4155	324.341
7.491	133.484	63.5986	325.989
7.492	134.094	64.27	327.271
7.493	133.667	64.6667	324.036
7.494	132.996	64.6667	327.24
7.495	132.507	64.6057	326.294
7.496	133.179	64.8499	325.104
7.497	133.087	65.1245	328.613
7.498	133.057	64.6362	325.836
7.499	135.315	65.1245	328.033
7.5	137.36	66.1621	329.285
7.501	138.336	66.4673	325.531
7.502	138.275	66.9556	328.857
7.503	138	66.3147	326.996
7.504	138.306	66.3452	326.263
7.505	137.238	66.864	329.132
7.506	136.383	66.8945	325.958
7.507	137.115	67.0166	327.576
7.508	138.306	66.2537	328.644
7.509	139.526	66.925	326.385
7.51	140.839	67.5659	328.766
7.511	141.479	67.2913	327.087
7.512	141.479	67.4744	325.5
7.513	140.594	67.7185	328.278
7.514	139.13	67.5659	324.982
7.515	139.465	67.2607	326.569
7.516	138.916	67.9932	327.85
7.517	138.611	69.0918	324.341
7.518	139.008	68.9392	327.301
7.519	139.984	67.8406	325.745
7.52	141.968	68.2678	325.5
7.521	141.846	69.3665	328.674
7.522	141.449	69.6716	325.684
7.523	142.029	69.519	327.515
7.524	141.663	69.3359	327.972
7.525	141.479	70.4041	325.562
7.526	140.717	70.5261	328.186
7.527	139.923	70.1294	326.05
7.528	141.327	70.282	326.599
7.529	142.181	70.3735	329.62
7.53	141.937	69.9768	326.904
7.531	142.792	70.343	330.292
7.532	143.127	70.8313	330.017
7.533	144.043	71.1975	327.881
7.534	143.433	71.7163	331.696
7.535	142.914	71.0449	328.857
7.536	143.616	70.8008	329.529
7.537	143.768	71.3501	331.696
7.538	144.012	71.6553	328.583
7.539	144.745	71.6248	331.757
7.54	145.447	71.167	331.177
7.541	147.064	72.2961	329.651
7.542	147.461	72.9675	332.611
7.543	146.973	71.8689	329.041
7.544	147.614	71.7468	330.017
7.545	147.583	72.3572	331.604
7.546	146.942	72.5403	327.881
7.547	146.362	72.2656	331.238
7.548	146.271	72.6013	330.322
7.549	147.125	72.937	328.888
7.55	147.369	73.1201	332.031
7.551	147.308	72.6929	329.254
7.552	148.407	72.6318	330.627
7.553	148.499	73.0286	332.245
7.554	147.583	73.3032	329.651
7.555	147.034	73.5779	332.611
7.556	146.667	72.2961	330.994
7.557	147.552	72.4487	330.2
7.558	146.729	73.5168	333.649
7.559	146.21	73.5168	330.383
7.56	147.644	73.5474	331.482
7.561	148.132	73.9136	332.703
7.562	148.041	74.2188	330.261
7.563	147.522	74.6155	332.825
7.564	147.675	73.822	331.268
7.565	148.956	73.6694	330.658
7.566	147.797	73.761	333.313
7.567	147.186	74.0662	329.559
7.568	147.98	74.1272	331.726
7.569	148.56	74.646	332.031
7.57	148.59	74.5239	329.437
7.571	147.736	74.4324	332.581
7.572	147.614	73.7305	330.627
7.573	148.926	73.6389	330.231
7.574	148.651	73.6084	332.947
7.575	147.43	72.8149	329.498
7.576	148.102	72.8455	332.642
7.577	149.414	72.6929	332.581
7.578	150.208	73.4558	329.559
7.579	148.895	73.7	332.794
7.58	147.217	73.0591	329.773
7.581	148.315	72.6929	329.559
7.582	148.499	72.5403	332.123
7.583	147.736	72.5098	328.308
7.584	147.491	71.9604	330.933
7.585	147.552	71.3501	330.994
7.586	148.285	71.4417	328.247
7.587	147.827	72.0825	331.787
7.588	146.362	71.3806	328.278
7.589	145.966	71.1365	328.583
7.59	144.806	71.167	330.841
7.591	143.005	70.8923	326.813
7.592	142.303	70.3735	329.376
7.593	141.602	69.1833	329.163
7.594	141.754	69.0918	327.423
7.595	140.991	69.3054	330.994
7.596	139.618	68.4814	328.339
7.597	139.801	68.0847	328.278
7.598	138.336	68.1152	330.994
7.599	137.115	67.9626	327.271
7.6	136.475	67.749	329.315
7.601	135.62	67.4133	329.773
7.602	135.345	67.2607	327.087
7.603	134.308	67.6575	329.956
7.604	134.155	66.7725	328.156
7.605	135.162	66.1621	328.796
7.606	135.162	66.4368	331.421
7.607	135.04	66.864	328.339
7.608	134.857	67.1082	330.505
7.609	134.918	66.2537	329.071
7.61	135.925	66.3757	328.156
7.611	135.437	66.803	330.505
7.612	134.308	66.9556	327.332
7.613	134.43	66.9861	329.132
7.614	134.613	66.0095	330.566
7.615	134.521	65.5212	328.796
7.616	134.583	65.9485	332.184
7.617	135.437	66.04	330.658
7.618	137.36	66.5283	329.681
7.619	137.573	66.9861	332.092
7.62	136.902	66.3757	328.522
7.621	137.482	66.0095	330.78
7.622	137.482	65.979	331.085
7.623	136.81	66.7419	328.278
7.624	136.322	66.925	331.604
7.625	136.23	66.3147	329.132
7.626	137.878	66.1926	329.224
7.627	137.39	66.7419	331.024
7.628	137.207	66.5283	327.82
7.629	137.634	66.7114	330.139
7.63	137.848	66.8945	330.505
7.631	137.543	66.7419	327.545
7.632	136.658	66.9556	330.353
7.633	135.834	66.803	328.156
7.634	136.2	66.7725	327.728
7.635	135.834	66.9861	330.566
7.636	135.376	66.5894	327.423
7.637	136.23	66.5588	329.956
7.638	136.139	66.803	330.231
7.639	136.536	67.0471	327.85
7.64	136.139	67.4438	331.421
7.641	136.078	66.8335	328.064
7.642	136.749	66.925	328.156
7.643	136.261	67.627	330.505
7.644	135.468	67.5659	327.484
7.645	136.047	66.8945	329.712
7.646	136.353	67.2913	330.109
7.647	137.054	68.2373	328.064
7.648	137.268	68.5425	331.482
7.649	136.963	67.9932	328.247
7.65	138.306	68.1763	329.407
7.651	138.336	68.4814	331.329
7.652	137.543	68.512	327.789
7.653	137.634	69.0308	330.994
7.654	137.878	68.3899	330.231
7.655	138.214	68.573	328.308
7.656	137.909	69.3359	332.001
7.657	137.695	68.7866	328.857
7.658	139.099	68.3289	330.292
7.659	139.343	68.8782	332.611
7.66	139.221	68.8171	329.529
7.661	138.672	68.9697	333.221
7.662	138.611	68.5425	331.543
7.663	139.984	69.3054	330.2
7.664	140.015	69.8547	333.282
7.665	138.947	69.4275	329.346
7.666	139.648	69.3665	331.39
7.667	139.862	69.3665	332.275
7.668	140.472	69.2139	329.437
7.669	140.32	69.7021	333.099
7.67	140.137	69.7632	331.512
7.671	140.808	69.2444	330.231
7.672	140.32	69.458	332.977
7.673	139.679	69.1528	329.407
7.674	140.411	69.2444	331.055
7.675	140.594	68.9697	331.543
7.676	139.954	69.3054	329.315
7.677	139.526	69.3359	332.428
7.678	139.435	68.3594	330.322
7.679	139.923	68.0237	330.261
7.68	138.702	69.0308	333.069
7.681	137.665	68.2678	330.048
7.682	138.58	67.2913	331.421
7.683	138.55	67.5964	332.52
7.684	138.153	67.688	329.315
7.685	138.367	68.0237	332.367
7.686	137.756	67.9626	330.505
7.687	138.855	67.5964	329.62
7.688	137.604	67.5964	332.764
7.689	136.444	66.8335	330.078
7.69	136.749	66.4368	331.757
7.691	136.536	66.9556	332.367
7.692	137.207	66.9861	330.17
7.693	136.353	67.1082	332.397
7.694	136.078	66.6199	329.987
7.695	137.848	66.7725	329.559
7.696	137.177	66.6809	331.879
7.697	134.796	66.5588	328.796
7.698	133.972	66.4673	331.329
7.699	133.972	65.5212	331.024
7.7	134.064	65.2466	329.071
7.701	133.514	65.7043	332.855
7.702	132.782	65.7349	329.712
7.703	135.01	65.5518	330.292
7.704	135.132	65.3381	331.97
7.705	134.125	64.7278	328.552
7.706	133.82	65.2466	331.451
7.707	133.27	65.033	330.505
7.708	133.423	64.9414	328.43
7.709	132.019	64.8804	331.635
7.71	131.531	63.9038	328.583
7.711	133.514	64.3005	329.437
7.712	134.125	64.4836	330.658
7.713	133.026	64.6667	327.087
7.714	133.24	64.4226	329.956
7.715	133.087	63.7512	328.369
7.716	134.003	64.1174	327.118
7.717	132.568	64.5447	329.926
7.718	131.439	63.9038	326.385
7.719	131.653	63.5986	327.667
7.72	132.538	63.5681	329.498
7.721	132.141	63.324	326.66
7.722	131.836	63.5071	329.773
7.723	131.989	62.7441	329.132
7.724	133.087	62.8662	327.911
7.725	132.874	63.6902	331.177
7.726	132.111	63.0798	327.271
7.727	132.263	62.6221	328.522
7.728	132.263	62.8662	330.505
7.729	131.958	63.2324	327.332
7.73	131.836	63.3545	330.444
7.731	131.897	62.5305	329.346
7.732	133.057	62.7136	328.278
7.733	133.148	63.4155	331.238
7.734	132.263	63.5071	328.156
7.735	132.66	63.0493	329.834
7.736	132.568	62.9883	330.261
7.737	132.935	62.9578	327.911
7.738	132.507	63.446	331.543
7.739	131.653	62.7747	329.132
7.74	132.904	62.7136	328.827
7.741	132.874	63.2629	331.757
7.742	131.317	63.3545	328.522
7.743	131.683	63.0188	330.75
7.744	132.019	62.7441	331.757
7.745	131.958	63.0493	329.407
7.746	132.08	62.9883	333.069
7.747	131.897	62.561	330.414
7.748	133.423	62.9883	330.688
7.749	133.087	63.9343	332.794
7.75	132.446	63.7207	328.979
7.751	132.599	63.2935	331.299
7.752	131.927	62.9883	330.963
7.753	132.416	63.2629	328.339
7.754	132.721	64.0564	331.97
7.755	132.629	63.2629	328.735
7.756	134.064	63.2019	328.796
7.757	134.064	63.324	331.177
7.758	133.423	63.3545	327.606
7.759	133.698	63.8733	330.048
7.76	133.759	63.6597	329.224
7.761	133.179	64.2395	327.118
7.762	133.27	64.1785	330.017
7.763	132.935	63.3545	327.24
7.764	134.308	63.2629	328.156
7.765	134.338	63.4766	331.299
7.766	134.43	63.6902	327.881
7.767	135.864	63.7512	331.39
7.768	136.23	63.2935	330.444
7.769	136.23	64.1174	328.308
7.77	135.681	65.3687	331.207
7.771	135.345	65.094	328.064
7.772	136.078	64.4836	327.972
7.773	135.986	64.4531	330.719
7.774	135.651	63.9954	327.789
7.775	136.169	64.1174	330.688
7.776	137.268	64.6057	331.268
7.777	139.038	65.5823	328.888
7.778	138.824	65.9485	331.787
7.779	137.665	65.1855	328.583
7.78	138.367	65.094	329.62
7.781	137.97	65.155	330.872
7.782	136.871	65.3992	328.094
7.783	135.345	65.2771	331.543
7.784	135.773	64.2395	330.872
7.785	137.238	64.3921	330.627
7.786	137.146	65.2771	334.351
7.787	136.688	65.3381	330.414
7.788	137.146	65.094	332.153
7.789	137.268	64.3311	333.099
7.79	136.444	64.0564	329.498
7.791	134.644	64.5142	332.977
7.792	134.155	64.0564	330.353
7.793	135.162	64.1785	329.742
7.794	134.949	64.6057	333.069
7.795	134.43	64.2395	328.918
7.796	135.284	63.9038	331.085
7.797	135.681	63.8428	331.97
7.798	136.108	63.385	328.644
7.799	135.315	63.5681	331.909
7.8	134.308	62.7747	329.193
7.801	134.735	62.7441	328.949
7.802	133.667	63.2324	331.268
7.803	132.355	62.5916	327.82
7.804	132.05	62.1643	330.109
7.805	132.599	61.4319	330.658
7.806	133.026	61.554	327.667
7.807	132.843	61.9202	330.933
7.808	132.507	60.9436	328.247
7.809	132.721	60.3638	328.064
7.81	131.805	60.0586	330.536
7.811	130.127	59.6008	326.324
7.812	128.937	59.2651	328.491
7.813	127.93	58.7769	328.583
7.814	127.716	58.6853	325.317
7.815	127.136	58.7769	327.82
7.816	126.526	57.9529	325.256
7.817	127.258	57.7087	324.524
7.818	126.953	57.7393	326.263
7.819	125.671	57.251	323.517
7.82	124.939	56.2134	325.409
7.821	124.298	55.2979	325.531
7.822	124.023	55.7251	323.975
7.823	122.894	56.0303	326.843
7.824	121.49	55.6641	324.219
7.825	122.192	55.2979	325.012
7.826	122.345	55.3894	326.263
7.827	121.46	55.3589	323.242
7.828	121.704	54.9316	326.355
7.829	122.192	54.2908	326.447
7.83	123.138	54.5654	325.195
7.831	122.681	55.2979	328.186
7.832	121.704	54.8706	325.684
7.833	122.07	54.7485	326.263
7.834	122.101	54.657	328.278
7.835	121.094	55.0842	325.317
7.836	120.575	55.2368	327.789
7.837	121.429	55.0232	326.019
7.838	123.566	55.3894	324.738
7.839	124.298	55.7861	327.362
7.84	123.596	55.1147	324.188
7.841	124.115	54.9316	325.562
7.842	123.871	55.0232	326.721
7.843	122.681	55.0537	323.914
7.844	121.826	55.2673	326.721
7.845	121.094	54.1687	324.249
7.846	121.643	54.8096	323.12
7.847	121.826	55.1147	325.806
7.848	122.009	54.9011	321.808
7.849	122.467	54.7485	323.364
7.85	122.65	53.9856	325.378
7.851	122.498	53.833	322.388
7.852	122.04	54.1687	325.226
7.853	120.85	53.4363	324.158
7.854	121.155	53.4058	322.296
7.855	120.483	54.0466	325.317
7.856	120.178	54.2603	321.411
7.857	120.636	53.4363	322.266
7.858	120.667	53.4973	324.066
7.859	120.758	53.3752	321.289
7.86	120.514	53.5583	324.585
7.861	120.361	53.1616	323.547
7.862	121.674	53.2532	322.815
7.863	120.789	53.3447	325.195
7.864	119.263	53.1311	321.442
7.865	119.232	53.1311	323.578
7.866	118.988	52.7649	323.395
7.867	118.896	53.0396	320.892
7.868	117.554	52.948	324.707
7.869	116.882	52.3682	322.571
7.87	118.378	52.1545	322.937
7.871	118.561	52.2156	325.562
7.872	117.218	52.3987	322.449
7.873	117.035	52.002	324.707
7.874	117.584	50.9949	324.646
7.875	118.011	51.5442	322.449
7.876	117.31	52.3682	325.836
7.877	115.875	52.1851	322.174
7.878	116.669	51.9409	322.632
7.879	116.638	52.124	324.463
7.88	116.364	51.7273	321.442
7.881	116.089	51.7273	323.73
7.882	116.394	51.4526	323.425
7.883	118.011	51.4832	321.32
7.884	118.591	52.0935	323.975
7.885	117.706	51.8494	321.259
7.886	118.134	51.8799	322.144
7.887	117.432	52.002	323.7
7.888	116.821	52.2461	320.557
7.889	116.73	52.4902	323.181
7.89	116.882	51.5747	322.418
7.891	118.011	51.6663	321.259
7.892	118.652	52.5208	324.28
7.893	118.805	53.009	321.259
7.894	119.812	52.7649	322.113
7.895	119.995	51.7883	324.31
7.896	118.53	51.7578	321.411
7.897	118.805	52.4597	324.493
7.898	118.439	52.1545	323.242
7.899	119.263	52.5513	321.869
7.9	119.904	53.4973	324.615
7.901	119.812	53.3752	321.014
7.902	121.368	53.3142	321.777
7.903	121.552	52.8564	323.669
7.904	121.643	53.009	320.465
7.905	121.155	53.2837	323.792
7.906	120.422	52.948	321.93
7.907	121.643	53.2532	321.442
7.908	120.789	53.8635	324.097
7.909	120.117	54.0466	320.587
7.91	120.209	53.772	322.449
7.911	120.728	53.1311	323.273
7.912	120.85	53.2227	321.045
7.913	121.216	54.1687	324.738
7.914	121.613	53.9856	322.266
7.915	123.108	53.772	322.51
7.916	123.26	54.1077	325.806
7.917	122.131	53.9551	322.357
7.918	121.552	54.3213	325.104
7.919	121.094	54.7791	325.104
7.92	121.582	54.7485	322.205
7.921	121.307	55.2368	325.623
7.922	121.643	55.0842	322.845
7.923	123.718	55.3894	322.937
7.924	124.39	55.8472	325.653
7.925	124.39	55.7861	322.144
7.926	124.481	55.7556	325.195
7.927	124.176	55.0537	324.89
7.928	124.42	55.7556	323.334
7.929	123.993	56.9458	326.141
7.93	123.199	57.0068	322.968
7.931	124.359	56.7322	323.059
7.932	125.61	56.3354	324.951
7.933	126.16	56.0303	322.266
7.934	126.892	56.7932	324.646
7.935	127.197	56.4575	325.378
7.936	127.35	56.2744	323.395
7.937	127.289	56.8237	326.782
7.938	126.74	57.0068	323.914
7.939	127.93	57.312	323.73
7.94	127.869	57.9834	325.195
7.941	127.35	57.8613	321.747
7.942	127.655	57.4036	324.066
7.943	128.204	56.9458	323.822
7.944	129.791	57.4036	322.357
7.945	129.425	58.6853	326.202
7.946	129.456	58.5327	323.303
7.947	130.31	57.8308	323.914
7.948	130.554	57.4646	325.714
7.949	129.852	58.3496	322.327
7.95	129.059	59.3567	324.432
7.951	129.181	59.1736	323.059
7.952	130.249	58.6548	322.296
7.953	130.005	58.075	325.745
7.954	128.601	57.8613	323.73
7.955	129.303	58.8379	326.05
7.956	130.28	58.8989	327.087
7.957	130.463	58.9294	324.463
7.958	130.005	58.9294	327.545
7.959	129.944	58.7769	325.653
7.96	132.111	58.8379	324.188
7.961	132.019	59.8755	327.057
7.962	130.646	60.1501	323.73
7.963	130.188	59.4788	325.714
7.964	130.432	59.3262	326.752
7.965	131.348	59.7229	324.188
7.966	130.432	60.4553	327.606
7.967	130.768	60.1196	325.317
7.968	132.996	59.967	324.89
7.969	133.759	60.0586	326.935
7.97	133.026	60.8521	323.486
7.971	132.568	61.2793	325.012
7.972	132.355	60.9436	325.989
7.973	131.561	60.3943	323.975
7.974	131.256	60.8215	327.271
7.975	131.531	60.2722	325.317
7.976	133.789	61.0657	325.195
7.977	134.644	61.2488	327.637
7.978	134.613	61.2183	324.432
7.979	134.949	60.8215	326.508
7.98	134.827	61.3403	326.569
7.981	135.071	61.554	324.219
7.982	134.247	61.9812	327.332
7.983	134.064	61.4624	325.47
7.984	135.132	61.2183	325.195
7.985	136.017	61.9507	327.271
7.986	135.925	62.8967	323.944
7.987	136.353	62.6526	326.324
7.988	136.841	61.2793	326.66
7.989	137.543	61.7981	324.89
7.99	137.207	62.9578	328.217
7.991	135.956	62.6831	324.585
7.992	136.749	61.9812	325.378
7.993	137.238	62.8662	327.576
7.994	136.475	62.7136	324.066
7.995	135.925	62.6221	326.904
7.996	136.261	61.9812	326.202
7.997	137.146	62.2559	325.134
7.998	136.414	62.1338	328.4
7.999	135.193	61.9202	325.867
8	136.2	61.8591	326.63
8.001	136.353	61.8286	327.789
8.002	135.01	61.2488	324.646
8.003	133.789	61.0962	327.85
8.004	133.606	59.9976	326.324
8.005	134.125	60.0586	324.554
8.006	132.568	60.8826	327.118
8.007	130.066	60.73	323.639
8.008	130.035	60.0586	324.524
8.009	130.463	59.6008	325.592
8.01	130.249	58.8989	322.968
8.011	128.662	58.6243	325.317
8.012	128.54	57.7393	324.036
8.013	129.089	58.0444	323.822
8.014	128.479	58.6548	325.928
8.015	126.678	58.5938	322.754
8.016	125.854	57.8613	323.7
8.017	125.427	57.3425	325.47
8.018	125.061	57.0374	322.632
8.019	125.336	57.6172	325.165
8.02	126.068	56.8848	324.31
8.021	127.289	56.9153	323.975
8.022	127.808	57.0984	327.179
8.023	126.312	56.9153	324.707
8.024	126.495	57.0984	326.111
8.025	125.58	57.312	327.209
8.026	124.847	57.4341	324.036
8.027	124.054	57.9529	326.477
8.028	124.573	56.8848	325.134
8.029	126.801	56.6711	324.585
8.03	127.777	57.6172	327.301
8.031	127.655	58.2581	324.341
8.032	127.838	57.9834	325.806
8.033	127.411	56.9153	326.05
8.034	126.007	57.0068	323.486
8.035	124.237	57.8003	326.66
8.036	123.596	57.7393	323.181
8.037	124.664	57.2815	323.242
8.038	125.488	57.6782	325.531
8.039	125.153	57.373	322.418
8.04	125.58	56.7627	325.287
8.041	126.19	56.1523	325.928
8.042	126.831	57.0068	324.86
8.043	125.641	57.9529	328.094
8.044	124.176	57.4341	325.165
8.045	125.244	57.251	325.165
8.046	125.763	57.4951	327.24
8.047	125.519	57.9529	323.09
8.048	125.58	57.9224	325.867
8.049	125.854	57.2815	325.439
8.05	127.35	56.9153	323.7
8.051	127.045	57.8613	327.148
8.052	126.343	58.1055	324.554
8.053	126.862	58.5938	324.829
8.054	126.465	58.4106	325.989
8.055	125.732	57.7698	322.357
8.056	125.488	57.8003	324.982
8.057	125.671	57.9224	323.853
8.058	126.862	58.075	322.54
8.059	127.258	58.5632	325.897
8.06	126.77	58.1055	323.822
8.061	127.502	58.0444	325.195
8.062	127.869	58.4106	327.423
8.063	127.045	58.5938	324.219
8.064	126.495	58.8379	327.118
8.065	126.892	58.197	325.806
8.066	128.571	58.5632	324.341
8.067	128.296	59.6313	327.423
8.068	128.082	59.5703	324.005
8.069	129.181	59.6008	325.348
8.07	129.7	59.7534	327.637
8.071	129.089	59.6619	324.249
8.072	128.387	60.0891	327.332
8.073	128.387	60.2112	325.806
8.074	130.127	60.2417	324.707
8.075	130.463	60.8521	327.209
8.076	129.578	60.9131	323.975
8.077	130.493	61.0657	325.5
8.078	131.073	61.1572	326.263
8.079	130.402	61.3708	324.615
8.08	129.089	61.554	327.911
8.081	129.395	61.0657	326.416
8.082	131.714	61.1267	326.172
8.083	132.599	61.8591	329.224
8.084	131.256	62.0422	326.019
8.085	131.897	61.8896	328.308
8.086	132.446	61.8591	328.156
8.087	133.423	62.439	326.324
8.088	132.385	63.2935	329.62
8.089	131.836	62.7747	327.24
8.09	133.392	62.6831	327.545
8.091	134.125	63.4155	329.62
8.092	133.942	63.5681	326.202
8.093	134.125	63.6597	328.094
8.094	134.766	63.3545	328.125
8.095	135.925	63.5071	325.684
8.096	135.59	64.2395	328.644
8.097	135.437	63.8733	326.416
8.098	136.688	64.1174	326.721
8.099	136.749	64.5752	328.918
8.1	135.742	64.9719	326.08
8.101	135.864	64.7583	328.308
8.102	136.505	64.209	327.85
8.103	137.543	64.3921	326.691
8.104	137.573	65.094	329.956
8.105	137.817	64.8499	327.637
8.106	138.611	65.0024	328.125
8.107	138.55	65.8569	330.231
8.108	137.848	65.3381	327.332
8.109	137.512	65.7349	329.681
8.11	137.756	65.5212	329.681
8.111	138.062	65.979	327.24
8.112	138.428	66.6504	330.078
8.113	138.947	66.4978	327.728
8.114	140.778	66.3757	328.003
8.115	141.113	66.925	330.353
8.116	140.015	67.3828	327.881
8.117	139.801	67.1082	330.2
8.118	139.893	66.5894	330.017
8.119	140.228	66.9556	328.674
8.12	139.679	67.627	331.299
8.121	139.069	68.0542	328.125
8.122	140.808	68.0237	328.552
8.123	141.449	67.688	330.078
8.124	141.388	66.9861	327.942
8.125	140.778	67.2302	330.902
8.126	140.686	67.3218	330.2
8.127	142.059	67.5964	329.132
8.128	141.907	68.0237	331.909
8.129	140.869	67.8101	328.796
8.13	141.296	68.1763	330.078
8.131	142.395	68.0542	329.803
8.132	143.341	67.9626	327.148
8.133	142.242	68.4509	330.139
8.134	142.456	67.7185	328.766
8.135	144.135	67.8406	328.186
8.136	144.257	68.2983	330.658
8.137	142.883	68.5425	327.728
8.138	142.456	68.5425	329.498
8.139	142.853	67.8406	329.651
8.14	143.097	67.5964	326.782
8.141	142.548	68.0237	329.498
8.142	141.541	67.3828	326.965
8.143	143.127	67.2913	327.271
8.144	142.822	68.1458	329.681
8.145	141.083	67.4438	326.324
8.146	139.404	66.4368	328.186
8.147	138.031	65.1245	328.4
8.148	136.627	64.5142	326.05
8.149	133.423	63.4766	327.545
8.15	131.042	60.8826	324.402
8.151	128.601	59.9365	322.479
8.152	125.61	59.5703	322.662
8.153	121.063	57.4036	316.528
8.154	116.608	54.4739	314.728
8.155	112.579	53.1006	313.538
8.156	110.016	52.0935	310.333
8.157	108.459	52.002	312.103
8.158	108.337	51.9714	311.462
8.159	110.168	51.5137	311.523
8.16	111.023	51.4526	314.545
8.161	110.26	50.9949	315.521
8.162	110.687	51.178	319.672
8.163	110.718	50.9033	322.052
8.164	111.115	50.9949	321.991
8.165	112	51.9104	325.012
8.166	111.847	52.1545	322.723
8.167	114.502	52.5513	323.242
8.168	115.57	53.833	324.402
8.169	115.509	54.657	321.198
8.17	115.417	54.4739	322.998
8.171	115.814	53.9246	322.296
8.172	116.821	53.6194	321.899
8.173	116.15	54.5959	325.073
8.174	115.295	54.9927	322.998
8.175	116.241	54.657	323.578
8.176	117.554	54.5349	324.463
8.177	117.157	54.4739	321.167
8.178	117.279	55.0232	322.54
8.179	117.554	54.9011	320.313
8.18	118.439	54.8401	318.451
8.181	118.103	55.3589	320.16
8.182	116.394	55.3284	317.047
8.183	116.547	55.2979	318.085
8.184	116.364	55.3589	318.573
8.185	114.96	54.9927	316.498
8.186	114.532	54.4128	319.214
8.187	114.319	54.0466	317.932
8.188	116.15	54.0466	317.078
8.189	116.302	55.0232	318.542
8.19	115.479	55.7251	314.972
8.191	116.15	55.4504	315.674
8.192	116.058	55.7861	316.345
8.193	115.662	55.7861	313.629
8.194	115.265	55.7251	316.376
8.195	115.601	54.8401	316.04
8.196	117.798	54.6875	316.01
8.197	118.53	55.7556	319.366
8.198	118.469	56.366	317.261
8.199	119.904	56.7627	318.604
8.2	120.758	56.9153	319.916
8.201	120.636	57.6782	317.902
8.202	119.72	57.9224	320.496
8.203	119.537	57.251	318.512
8.204	122.04	57.7087	318.634
8.205	122.894	58.5022	321.472
8.206	121.46	58.8989	318.848
8.207	121.216	58.7463	321.289
8.208	121.826	59.0515	321.96
8.209	122.375	59.3872	320.923
8.21	122.223	60.3638	323.761
8.211	121.765	59.7229	321.777
8.212	123.444	59.7839	322.601
8.213	124.847	60.5774	324.554
8.214	125.183	60.8826	321.381
8.215	125.336	61.4319	324.005
8.216	125.488	61.3708	323.944
8.217	126.251	61.0962	321.777
8.218	125.61	61.7981	324.951
8.219	125.092	61.8896	322.479
8.22	126.556	61.4014	322.754
8.221	126.892	61.9507	324.158
8.222	127.289	62.5916	321.381
8.223	126.953	62.7136	323.059
8.224	127.045	61.9202	322.266
8.225	127.716	61.615	321.106
8.226	127.045	62.6831	324.097
8.227	126.221	62.3474	321.503
8.228	126.587	62.8052	322.083
8.229	126.831	62.9883	322.968
8.23	126.312	62.6221	320.923
8.231	126.373	62.7441	323.212
8.232	126.862	62.3474	322.845
8.233	128.235	62.1948	321.564
8.234	128.326	62.9272	324.799
8.235	127.686	62.5916	322.144
8.236	128.082	62.3779	323.395
8.237	127.747	62.4084	324.89
8.238	127.716	62.5	321.655
8.239	127.075	62.5	324.432
8.24	126.556	62.3779	322.968
8.241	128.571	62.5305	321.869
8.242	128.876	62.9883	324.066
8.243	128.448	62.4695	320.953
8.244	128.998	62.561	322.479
8.245	129.517	61.9812	323.273
8.246	128.937	61.7065	320.831
8.247	127.716	62.8662	323.578
8.248	126.801	62.7747	321.716
8.249	128.082	62.1033	321.289
8.25	127.93	62.6831	323.853
8.251	126.77	62.8967	321.259
8.252	127.106	63.2629	323.364
8.253	127.716	62.7441	324.646
8.254	127.93	62.5	322.845
8.255	127.167	62.8052	326.721
8.256	126.678	62.6831	325.287
8.257	127.625	63.2324	325.256
8.258	127.625	64.4226	327.606
8.259	126.465	64.5752	324.677
8.26	126.282	64.4531	326.385
8.261	126.526	64.3921	326.508
8.262	127.014	64.3616	324.127
8.263	126.831	64.8804	327.301
8.264	126.801	65.1245	325.5
8.265	129.089	64.8804	325.47
8.266	129.547	65.1855	327.545
8.267	128.998	65.6738	324.707
8.268	128.723	66.2231	326.324
8.269	128.326	65.7654	325.043
8.27	128.235	65.5823	322.784
8.271	128.174	65.979	325.5
8.272	128.235	65.4602	322.998
8.273	129.822	65.2771	323.09
8.274	131.042	65.7654	325.653
8.275	131.744	65.7654	322.571
8.276	132.141	65.7043	324.615
8.277	132.568	65.7349	324.646
8.278	132.813	66.4673	322.235
8.279	132.568	67.0776	324.554
8.28	132.965	66.5894	322.662
8.281	134.247	65.8875	322.601
8.282	134.674	66.803	325.073
8.283	134.827	66.8945	322.296
8.284	135.529	67.0166	324.585
8.285	136.414	67.1692	324.249
8.286	137.97	67.4133	323.181
8.287	137.085	67.627	325.714
8.288	135.468	67.5354	323.853
8.289	135.956	67.749	324.524
8.29	136.414	68.4814	325.836
8.291	135.498	68.573	323.242
8.292	134.552	68.1458	325.592
8.293	134.369	67.3218	325.562
8.294	136.414	66.925	325.928
8.295	136.261	68.1763	328.979
8.296	135.132	68.6035	327.026
8.297	134.796	68.7866	327.911
8.298	134.521	68.5425	328.949
8.299	134.583	68.7866	326.63
8.3	133.209	69.1833	328.949
8.301	132.782	68.4509	327.148
8.302	134.003	68.1763	326.904
8.303	134.521	69.1528	329.529
8.304	134.308	69.458	326.874
8.305	135.01	69.9463	328.217
8.306	135.04	70.1294	328.217
8.307	135.071	69.9768	325.897
8.308	133.972	69.9463	328.247
8.309	133.698	69.2444	326.721
8.31	135.193	69.0308	326.141
8.311	135.315	69.5496	327.972
8.312	134.827	69.8547	325.226
8.313	135.437	70.2209	327.393
8.314	135.925	70.4346	327.179
8.315	136.108	70.3125	325.104
8.316	136.322	70.4346	327.82
8.317	136.139	69.3665	325.745
8.318	137.543	68.7561	326.172
8.319	138.458	69.5496	327.789
8.32	138.428	70.1904	324.249
8.321	138.763	70.6787	326.202
8.322	139.526	70.2515	326.813
8.323	139.648	70.1599	324.646
8.324	139.099	70.7397	327.271
8.325	139.13	70.8008	325.043
8.326	141.235	70.4041	325.134
8.327	141.754	71.0449	327.24
8.328	141.693	70.9534	324.615
8.329	142.395	71.106	326.416
8.33	143.219	70.6482	325.745
8.331	143.311	70.6482	324.341
8.332	142.12	71.5637	327.484
8.333	140.533	71.5637	325.134
8.334	141.571	71.4417	325.562
8.335	142.242	71.7773	326.63
8.336	141.388	72.2656	324.646
8.337	142.151	71.8384	327.484
8.338	142.792	70.6482	327.24
8.339	144.073	71.0144	326.935
8.34	143.311	72.6318	330.2
8.341	142.853	72.5708	327.545
8.342	143.097	72.6929	328.308
8.343	143.158	73.3948	330.017
8.344	141.876	73.1506	326.508
8.345	141.388	72.8455	328.918
8.346	142.426	72.8455	327.881
8.347	145.233	72.5708	326.752
8.348	145.294	73.1812	329.681
8.349	144.623	72.937	327.209
8.35	145.233	73.3032	328.796
8.351	145.691	74.0967	329.254
8.352	144.592	74.2188	326.569
8.353	143.158	74.4629	328.217
8.354	142.578	73.7305	326.538
8.355	144.104	73.5779	325.226
8.356	145.081	74.1272	328.094
8.357	144.989	73.6389	325.714
8.358	146.088	73.5779	327.179
8.359	147.125	73.9136	329.01
8.36	147.43	74.4324	326.447
8.361	146.667	75.0427	328.033
8.362	145.935	74.0051	326.721
8.363	145.966	73.7305	325.5
8.364	146.027	74.5544	327.698
8.365	147.003	74.7986	324.585
8.366	148.224	74.707	325.897
8.367	148.834	74.8291	327.057
8.368	149.078	74.5239	325.104
8.369	148.926	74.707	327.728
8.37	148.865	75.2258	326.263
8.371	150.177	75.8667	325.348
8.372	150.818	75.8667	326.599
8.373	149.75	75.3479	323.914
8.374	150.208	75.6226	325.653
8.375	150.635	75.8362	325.775
8.376	150.848	75.8972	324.158
8.377	149.811	76.1414	327.606
8.378	148.224	75.6531	326.324
8.379	149.933	75.1038	327.362
8.38	151.031	75.8362	329.285
8.381	150.574	76.355	326.508
8.382	149.963	76.5686	328.278
8.383	150.085	75.4089	327.545
8.384	150.574	74.8291	326.508
8.385	150.513	76.2634	329.559
8.386	149.017	76.1108	326.965
8.387	149.75	75.7141	327.667
8.388	149.506	75.5005	329.62
8.389	149.048	75.2563	326.324
8.39	148.895	75.3784	328.156
8.391	148.285	74.9817	326.782
8.392	149.048	74.6765	324.89
8.393	148.407	74.2188	327.942
8.394	147.003	73.4558	324.829
8.395	147.369	73.5168	325.378
8.396	147.156	74.2798	326.355
8.397	146.027	73.761	322.968
8.398	144.928	73.5474	324.951
8.399	145.02	72.2046	324.371
8.4	145.966	71.4417	322.815
8.401	145.935	71.9604	325.745
8.402	145.63	71.8384	323.212
8.403	146.729	71.7163	324.371
8.404	146.82	71.4417	325.562
8.405	145.996	71.7468	322.845
8.406	144.928	72.1741	324.86
8.407	144.47	71.4722	324.188
8.408	145.05	70.8923	322.998
8.409	144.836	71.2891	325.47
8.41	144.684	71.106	322.815
8.411	146.484	70.9229	323.608
8.412	146.393	71.228	324.86
8.413	146.484	71.3501	322.418
8.414	145.02	71.1975	324.585
8.415	144.44	69.8547	322.723
8.416	145.081	70.2515	322.571
8.417	143.524	71.0144	324.005
8.418	141.693	70.7703	321.442
8.419	141.815	70.0684	322.479
8.42	142.883	68.8171	323.425
8.421	143.097	68.7866	321.411
8.422	143.127	69.5801	324.585
8.423	142.517	69.0918	322.327
8.424	143.86	68.7561	321.93
8.425	143.921	68.512	323.914
8.426	141.846	68.5425	320.892
8.427	140.32	68.3594	323.029
8.428	139.374	67.8711	322.174
8.429	139.832	67.3523	319.733
8.43	139.496	67.4744	321.899
8.431	139.893	66.7114	319.58
8.432	142.151	66.2537	319
8.433	142.883	66.925	321.167
8.434	141.998	66.4063	318.024
8.435	141.235	65.7654	320.251
8.436	139.923	64.8804	319.763
8.437	138.855	64.7278	316.925
8.438	137.482	64.8499	318.909
8.439	136.23	63.8428	315.887
8.44	136.871	63.2019	315.521
8.441	138.367	62.561	316.864
8.442	138.214	62.1338	313.69
8.443	138.336	62.0117	315.216
8.444	137.726	60.8521	314.85
8.445	136.902	59.967	312.347
8.446	134.674	59.906	314.514
8.447	132.843	59.082	312.286
8.448	133.148	58.7158	311.859
8.449	132.874	59.2041	313.446
8.45	132.965	58.8379	310.852
8.451	133.911	58.3496	312.134
8.452	134.735	57.5562	312.042
8.453	134.888	57.6172	310.303
8.454	134.186	57.8613	312.836
8.455	132.233	56.6101	310.486
8.456	133.087	56.0608	311.035
8.457	132.751	56.5796	311.707
8.458	131.47	56.9153	308.594
8.459	130.676	57.312	309.753
8.46	130.707	56.5796	308.105
8.461	131.653	55.6641	307.556
8.462	131.348	55.6641	310.272
8.463	130.615	55.0537	308.411
8.464	131.042	54.5654	310.425
8.465	130.951	54.9622	311.92
8.466	130.28	55.3894	309.326
8.467	129.7	55.9082	311.005
8.468	129.456	54.5654	309.174
8.469	130.493	54.2603	308.136
8.47	130.157	54.8706	310.913
8.471	129.944	54.9927	307.312
8.472	131.927	54.9927	308.838
8.473	131.775	54.7485	309.631
8.474	131.561	55.0232	306.915
8.475	130.92	55.0842	309.601
8.476	130.31	54.2297	307.922
8.477	131.287	53.8025	306.946
8.478	131.012	53.9856	308.563
8.479	129.761	53.4668	305.176
8.48	129.944	53.8025	306.458
8.481	130.646	54.3518	306.152
8.482	130.92	54.5349	303.253
8.483	130.646	54.0161	305.878
8.484	129.974	52.9785	304.199
8.485	131.073	52.8564	305.145
8.486	131.165	52.887	307.343
8.487	130.585	52.8259	305.145
8.488	130.89	53.3142	306.946
8.489	131.287	53.1006	307.343
8.49	131.5	53.4668	305.206
8.491	131.653	53.9856	307.739
8.492	131.805	53.5889	305.725
8.493	133.453	53.6804	305.481
8.494	133.728	54.0771	307.953
8.495	133.423	54.1992	304.901
8.496	133.148	53.8635	307.129
8.497	133.087	53.8635	306.824
8.498	134.308	54.2908	305.023
8.499	133.392	54.5044	307.648
8.5	132.874	54.0771	305.237
8.501	134.247	54.1382	305.573
8.502	134.491	54.5654	307.404
8.503	133.881	54.6265	305.023
8.504	133.606	55.1453	307.831
8.505	133.698	54.5349	306.824
8.506	133.911	54.4434	305.542
8.507	133.636	54.9316	308.807
8.508	133.423	54.4739	306.335
8.509	134.216	54.2297	307.404
8.51	135.345	54.657	308.655
8.511	134.888	54.6875	306.03
8.512	134.247	54.9927	308.746
8.513	134.064	54.8706	307.404
8.514	134.644	54.5959	305.481
8.515	133.881	55.0232	307.831
8.516	132.935	54.6265	304.504
8.517	133.636	54.6265	305.206
8.518	134.46	54.5349	305.969
8.519	134.43	54.4434	303.253
8.52	134.308	54.657	305.847
8.521	133.606	54.2908	304.291
8.522	134.521	54.1992	303.314
8.523	133.82	54.9316	306.244
8.524	132.324	54.8706	303.436
8.525	132.629	54.3823	304.535
8.526	133.85	53.894	306.396
8.527	134.125	54.2297	304.169
8.528	134.888	54.6265	307.037
8.529	135.376	54.1077	305.511
8.53	136.292	54.3213	305.481
8.531	136.017	54.718	308.258
8.532	135.071	54.4434	305.176
8.533	135.681	54.7791	306.946
8.534	135.834	55.2673	307.831
8.535	135.193	55.3894	304.749
8.536	135.62	55.2979	307.159
8.537	135.864	54.657	306.488
8.538	137.421	54.8401	305.664
8.539	138.184	55.7556	308.899
8.54	137.848	55.3894	306.03
8.541	137.97	55.603	308.258
8.542	137.421	55.8167	307.983
8.543	137.543	55.9998	305.603
8.544	136.505	56.7932	307.678
8.545	135.986	56.1523	305.389
8.546	136.688	55.481	305.817
8.547	136.932	55.0232	308.96
8.548	135.864	54.9316	306.488
8.549	136.475	55.9692	309.814
8.55	137.115	56.1523	309.631
8.551	138.062	56.3965	307.648
8.552	136.993	56.2134	310.577
8.553	136.536	55.8167	307.8
8.554	138.062	55.8472	307.892
8.555	138.275	56.1829	309.967
8.556	137.299	56.3049	306.458
8.557	136.993	56.7932	309.052
8.558	137.024	56.7627	308.044
8.559	138.092	56.9153	306.519
8.56	138.123	57.4646	309.296
8.561	137.695	56.7017	306.824
8.562	138.824	56.6406	307.739
8.563	139.923	56.9153	308.868
8.564	139.679	57.1899	306.122
8.565	138.947	57.6172	308.38
8.566	138	57.4951	307.953
8.567	138.58	57.5562	307.037
8.568	138.184	57.3425	309.448
8.569	137.268	57.251	306.946
8.57	138.672	57.4341	307.953
8.571	140.198	57.7393	309.204
8.572	140.411	57.8918	306.488
8.573	140.533	58.197	309.113
8.574	140.533	57.7698	307.8
8.575	141.083	57.312	307.037
8.576	140.32	58.1055	310.425
8.577	139.069	58.2275	307.404
8.578	139.679	58.3496	308.319
8.579	140.289	58.8074	309.387
8.58	141.022	59.5093	306.946
8.581	140.991	59.6619	309.753
8.582	141.754	59.1736	308.105
8.583	143.585	58.7463	308.075
8.584	143.097	58.9294	310.883
8.585	141.296	58.7769	308.228
8.586	141.571	59.2346	310.547
8.587	141.51	60.0891	310.394
8.588	141.418	60.1501	308.167
8.589	140.686	60.5469	310.791
8.59	139.984	59.3872	308.502
8.591	141.632	58.9294	309.662
8.592	142.822	59.5093	311.951
8.593	142.395	59.6924	309.296
8.594	142.548	60.1501	312.256
8.595	142.731	59.6619	312.622
8.596	143.066	59.9976	310.547
8.597	141.449	61.0657	313.263
8.598	140.839	60.5469	310.394
8.599	141.541	60.0891	310.059
8.6	141.602	60.4248	312.958
8.601	141.449	60.73	309.662
8.602	142.883	60.3638	312.073
8.603	142.914	60.3638	312.134
8.604	143.86	60.6384	310.181
8.605	142.609	60.5774	313.354
8.606	140.594	59.8145	310.333
8.607	140.35	60.0891	310.486
8.608	139.374	60.1501	310.944
8.609	138.123	59.845	307.861
8.61	137.634	59.6619	310.181
8.611	137.909	58.3801	309.753
8.612	138.123	57.9529	308.319
8.613	137.878	58.6853	311.707
8.614	137.238	58.2581	309.57
8.615	137.054	57.5867	309.875
8.616	136.505	57.4036	311.584
8.617	134.979	57.6782	308.38
8.618	134.277	57.4341	310.089
8.619	133.881	56.7627	310.028
8.62	133.881	56.8237	308.105
8.621	133.636	56.9458	310.913
8.622	133.087	56.6406	308.624
8.623	134.521	55.5115	310.181
8.624	134.369	56.1523	312.195
8.625	134.003	56.2134	309.479
8.626	133.301	56.5491	311.31
8.627	132.629	55.6641	310.181
8.628	132.935	55.603	308.594
8.629	132.538	55.7861	311.279
8.63	130.951	55.9082	308.35
8.631	131.317	55.542	310.455
8.632	132.019	55.0537	311.707
8.633	131.47	55.2063	309.845
8.634	131.165	55.3894	313.293
8.635	131.165	55.2063	311.218
8.636	132.416	55.0537	310.211
8.637	132.416	55.481	312.744
8.638	131.897	55.0537	309.387
8.639	132.172	54.657	311.584
8.64	132.385	55.1453	312.286
8.641	132.355	55.481	309.814
8.642	131.042	56.1523	312.622
8.643	130.524	55.3284	310.333
8.644	131.683	54.7791	309.753
8.645	131.897	55.1147	312.042
8.646	131.042	55.4199	308.35
8.647	131.683	55.4199	309.967
8.648	132.324	55.0537	309.875
8.649	132.019	55.1758	307.983
8.65	130.371	56.1829	310.883
8.651	128.784	55.7861	308.197
8.652	128.784	55.5115	308.502
8.653	128.967	55.481	311.035
8.654	128.571	55.2673	308.563
8.655	129.791	55.2979	310.699
8.656	130.859	55.2673	311.371
8.657	131.683	56.2744	309.296
8.658	131.622	56.6406	312.073
8.659	130.463	55.5725	310.211
8.66	130.585	55.7556	311.127
8.661	129.669	56.6101	313.324
8.662	129.211	56.6711	310.333
8.663	129.364	56.5491	312.195
8.664	129.913	57.0679	312.225
8.665	131.378	57.2205	310.303
8.666	131.866	57.5562	313.141
8.667	131.897	57.373	311.432
8.668	133.728	57.6172	312.531
8.669	133.301	57.0679	314.148
8.67	131.805	57.7393	311.462
8.671	131.592	58.5938	314.301
8.672	130.89	58.6853	312.744
8.673	131.317	58.5022	311.493
8.674	130.859	58.5632	314.911
8.675	131.195	57.8003	312.5
8.676	133.087	57.8003	313.782
8.677	133.881	58.0444	316.162
8.678	133.82	58.0444	313.721
8.679	133.331	58.2886	316.742
8.68	133.148	58.7158	315.46
8.681	133.209	58.8074	313.873
8.682	131.744	59.3567	316.284
8.683	130.859	58.5938	312.897
8.684	131.866	58.5327	314.911
8.685	132.782	58.5632	315.582
8.686	132.843	58.7158	313.049
8.687	132.69	59.2041	316.315
8.688	133.331	58.7158	314.819
8.689	134.247	58.8379	313.782
8.69	132.965	59.2957	316.162
8.691	130.798	59.3872	313.019
8.692	129.944	59.3872	314.514
8.693	129.578	58.8379	314.85
8.694	129.7	59.3872	312.408
8.695	129.395	59.6619	315.46
8.696	129.669	58.6243	313.873
8.697	130.432	58.5327	314.026
8.698	130.341	59.4177	317.047
8.699	129.639	59.1736	314.087
8.7	129.15	58.6243	315.277
8.701	128.265	58.5632	316.467
8.702	127.35	59.2041	313.69
8.703	126.862	59.845	316.254
8.704	125.977	59.3567	314.27
8.705	127.106	59.2957	313.66
8.706	127.197	60.1501	316.833
8.707	127.93	59.906	314.606
8.708	128.387	59.906	316.864
8.709	128.571	59.6313	317.78
8.71	128.296	60.1196	315.887
8.711	128.052	60.6689	318.817
8.712	127.594	60.6384	315.918
8.713	128.632	60.8826	315.948
8.714	128.418	60.9436	317.932
8.715	127.014	60.8215	315.033
8.716	127.228	61.0046	318.146
8.717	127.655	60.3943	318.054
8.718	128.387	59.9365	316.437
8.719	127.747	60.3943	320.16
8.72	126.678	60.4248	316.864
8.721	127.258	60.3943	316.925
8.722	127.106	60.2417	318.237
8.723	126.526	59.6924	314.758
8.724	125.488	59.8145	317.444
8.725	125.702	59.6924	317.047
8.726	126.343	59.8755	314.819
8.727	125.732	60.3638	318.024
8.728	125.122	60.1501	314.972
8.729	126.404	59.967	316.01
8.73	126.434	60.2112	317.322
8.731	126.007	60.5469	314.697
8.732	125.977	60.3027	317.108
8.733	125.671	59.6619	315.796
8.734	126.434	59.9365	315.063
8.735	126.617	60.8826	317.566
8.736	125.824	61.0962	314.392
8.737	125.946	60.7605	315.613
8.738	126.038	60.4858	317.291
8.739	124.908	60.5469	314.484
8.74	126.129	60.9436	317.81
8.741	126.404	60.9741	316.376
8.742	126.953	61.7676	315.643
8.743	126.434	61.4319	318.237
8.744	126.19	60.6995	315.979
8.745	126.709	61.1877	317.2
8.746	126.801	62.3474	318.939
8.747	126.556	62.6221	316.162
8.748	126.373	63.2629	319.122
8.749	125.732	62.9272	317.688
8.75	128.021	63.0493	316.742
8.751	127.869	63.2629	319.336
8.752	127.35	63.6902	316.589
8.753	128.143	63.6902	318.939
8.754	128.693	62.8967	319.275
8.755	128.693	63.5071	317.108
8.756	127.899	64.9719	319.885
8.757	126.77	65.1245	317.322
8.758	126.648	65.1245	316.833
8.759	126.74	64.4226	319.58
8.76	125.977	63.9038	316.284
8.761	127.228	64.27	319
8.762	128.326	64.4531	319.122
8.763	129.364	64.9109	317.047
8.764	129.181	65.7349	320.587
8.765	128.815	64.9414	318.237
8.766	129.791	64.7888	318.298
8.767	128.876	66.1316	320.618
8.768	128.052	66.04	316.711
8.769	127.655	66.0706	318.848
8.77	128.174	65.4602	318.756
8.771	130.188	65.6128	316.589
8.772	130.585	66.2842	319.611
8.773	130.92	66.04	317.413
8.774	131.897	65.8264	317.902
8.775	131.653	66.04	319.824
8.776	130.524	66.4673	316.162
8.777	129.639	67.1387	318.146
8.778	128.571	66.3452	317.2
8.779	128.845	67.0776	315.277
8.78	129.333	67.0166	317.535
8.781	129.486	66.04	315.308
8.782	130.035	65.7654	316.589
8.783	130.249	66.3757	319.58
8.784	130.096	66.6504	316.498
8.785	130.432	66.9861	319.397
8.786	129.73	66.8945	319.061
8.787	129.639	67.2302	316.864
8.788	129.364	68.0237	319.397
8.789	129.517	67.9626	317.2
8.79	130.646	67.627	317.474
8.791	131.073	67.5659	319.489
8.792	131.256	67.6575	317.566
8.793	132.111	68.2678	320.923
8.794	132.904	68.1458	320.648
8.795	133.667	68.9087	318.848
8.796	132.782	69.8242	321.136
8.797	131.195	69.8547	317.719
8.798	132.019	69.6411	318.329
8.799	131.897	69.7327	319.366
8.8	132.416	69.458	317.261
8.801	132.172	69.3665	320.648
8.802	132.751	68.573	319.855
8.803	133.698	68.7866	320.068
8.804	133.606	70.0073	323.547
8.805	132.843	70.5872	319.885
8.806	132.721	70.9229	320.892
8.807	133.301	70.1599	321.472
8.808	133.331	70.1904	318.085
8.809	133.118	70.4651	321.259
8.81	133.148	70.6177	319.916
8.811	134.674	70.6482	319.275
8.812	134.46	70.7703	321.96
8.813	133.85	71.106	319.183
8.814	134.094	71.106	321.075
8.815	134.155	71.106	321.381
8.816	134.644	71.5027	318.329
8.817	134.43	72.2961	320.648
8.818	134.003	71.9299	318.39
8.819	134.338	71.8384	317.474
8.82	134.583	72.1436	320.496
8.821	133.484	72.3572	318.268
8.822	134.094	72.0825	321.167
8.823	134.338	71.6553	322.052
8.824	135.04	72.0825	320.068
8.825	135.529	73.2117	322.998
8.826	135.559	73.1201	320.19
8.827	136.414	73.2117	320.099
8.828	136.017	73.3032	322.266
8.829	135.04	73.0286	319.183
8.83	134.857	72.7844	322.205
8.831	134.644	72.8149	322.632
8.832	135.712	73.3337	320.984
8.833	136.047	74.1882	324.646
8.834	136.475	74.1882	321.594
8.835	137.695	74.2188	321.747
8.836	138.062	74.6155	323.639
8.837	137.634	74.585	320.343
8.838	137.756	74.9817	322.845
8.839	137.299	74.585	321.96
8.84	137.207	75.1343	321.198
8.841	137.085	75.2869	324.005
8.842	136.169	74.707	321.411
8.843	137.177	74.7375	323.181
8.844	138.306	74.8901	324.951
8.845	138.947	75.3784	322.083
8.846	138.855	75.4395	324.554
8.847	138.641	75.4089	323.486
8.848	139.313	75.1648	322.052
8.849	138.855	75.0122	325.073
8.85	137.848	75.2258	322.235
8.851	138.275	75.4089	323.883
8.852	138.55	75.6226	324.768
8.853	138.763	75.8667	321.32
8.854	139.099	76.1414	324.28
8.855	139.404	75.9888	322.418
8.856	140.533	75.9888	321.96
8.857	140.503	76.3245	324.585
8.858	139.893	75.9888	321.472
8.859	139.832	75.8667	323.303
8.86	140.32	75.7141	324.127
8.861	139.709	76.6907	321.564
8.862	139.801	77.5146	324.341
8.863	139.374	77.2705	322.51
8.864	139.618	76.9958	322.113
8.865	139.709	76.8433	324.463
8.866	139.13	76.355	321.655
8.867	139.984	76.2939	324.097
8.868	139.893	76.5991	325.165
8.869	139.832	76.9958	322.357
8.87	139.771	77.301	325.806
8.871	138.947	77.1484	323.364
8.872	139.496	77.6672	322.479
8.873	139.313	78.5217	325.134
8.874	138.885	77.6672	321.808
8.875	138.916	76.6296	324.127
8.876	138.947	77.0569	325.653
8.877	139.374	77.6367	323.029
8.878	139.435	77.8198	326.447
8.879	139.526	77.3315	324.646
8.88	140.289	77.5757	324.158
8.881	138.947	77.3926	325.745
8.882	137.115	76.8738	321.991
8.883	136.2	76.0498	324.005
8.884	134.674	75.2869	323.486
8.885	133.698	74.1882	320.831
8.886	132.172	73.3643	324.554
8.887	130.707	72.7844	321.381
8.888	130.829	72.4487	320.77
8.889	130.31	72.4792	322.144
8.89	129.395	71.8384	318.024
8.891	128.693	71.3501	320.74
8.892	128.448	70.343	319.916
8.893	128.601	70.3125	318.726
8.894	128.693	70.6177	323.364
8.895	128.448	69.7327	321.075
8.896	129.395	69.7327	321.96
8.897	129.883	69.9768	324.432
8.898	129.456	69.7021	321.32
8.899	129.883	69.7632	324.371
8.9	129.608	69.519	322.723
8.901	130.28	69.6411	321.075
8.902	129.822	69.7327	323.425
8.903	129.639	68.8171	320.435
8.904	129.852	68.9697	322.083
8.905	129.913	68.6035	323.334
8.906	128.815	68.2983	320.831
8.907	128.113	68.7256	323.761
8.908	128.265	68.1152	322.54
8.909	128.662	67.9932	321.747
8.91	128.571	68.3899	324.524
8.911	128.204	67.7185	321.014
8.912	128.54	67.627	322.449
8.913	128.357	67.5354	323.547
8.914	128.235	67.3523	320.587
8.915	127.502	67.7795	323.822
8.916	126.862	67.0776	322.876
8.917	126.587	66.864	321.625
8.918	126.251	67.3828	324.921
8.919	125.763	66.864	321.198
8.92	126.77	66.3452	322.845
8.921	126.495	66.2842	323.517
8.922	126.19	66.4978	320.068
8.923	125.763	66.5588	323.242
8.924	124.298	65.8264	320.618
8.925	124.115	65.5518	320.251
8.926	123.352	65.5212	322.632
8.927	121.857	65.155	318.909
8.928	121.338	65.0635	320.953
8.929	122.131	64.5447	321.198
8.93	122.894	64.3005	319.122
8.931	122.772	64.7278	322.784
8.932	122.253	64.1174	320.831
8.933	122.711	64.3921	321.198
8.934	122.192	64.4836	322.968
8.935	120.972	63.324	319.519
8.936	119.934	63.0493	322.418
8.937	119.385	62.5916	321.777
8.938	119.843	62.9272	319.031
8.939	120.087	63.4155	321.594
8.94	119.934	62.6221	318.359
8.941	120.972	62.6221	318.634
8.942	121.918	62.4084	320.557
8.943	120.819	62.4084	317.413
8.944	120.117	62.2864	320.16
8.945	119.446	62.0117	319.733
8.946	119.934	61.9202	318.207
8.947	119.995	62.5916	321.014
8.948	119.69	62.6831	317.871
8.949	120.941	62.7747	318.634
8.95	121.796	62.2253	320.099
8.951	121.918	61.4929	318.268
8.952	122.681	62.1338	321.198
8.953	122.467	62.0728	320.74
8.954	122.009	62.3779	319.122
8.955	122.009	62.6221	322.327
8.956	121.704	61.9812	319.794
8.957	122.253	62.439	319.702
8.958	122.498	62.6221	321.869
8.959	122.894	62.439	318.054
8.96	123.627	62.6221	320.984
8.961	124.176	62.439	320.801
8.962	125.214	62.7747	318.665
8.963	124.359	63.1409	321.533
8.964	123.26	63.4155	318.726
8.965	123.322	63.2324	319.611
8.966	122.925	62.8662	320.77
8.967	123.322	62.3474	317.719
8.968	123.566	63.1714	320.557
8.969	123.444	63.4766	319.122
8.97	124.573	63.8428	318.542
8.971	124.603	63.6597	321.381
8.972	123.505	62.9272	319.275
8.973	122.986	63.0493	321.075
8.974	123.047	63.3545	322.052
8.975	122.681	63.9954	319.305
8.976	122.803	64.6362	321.899
8.977	123.413	63.4766	319.672
8.978	124.786	63.6597	319.092
8.979	125.61	64.6973	321.869
8.98	125.214	64.7583	318.42
8.981	125.641	64.6667	320.862
8.982	125.58	64.5447	321.93
8.983	125.61	64.9414	319.305
8.984	125.214	65.979	322.357
8.985	125.519	65.9485	320.16
8.986	126.77	66.0095	320.16
8.987	127.716	66.2231	322.327
8.988	127.594	66.1011	319.733
8.989	128.815	66.5588	322.266
8.99	128.876	67.1082	322.571
8.991	128.967	67.1997	320.343
8.992	128.937	67.1692	324.036
8.993	128.571	66.4368	322.296
8.994	129.211	67.1387	322.113
8.995	129.974	67.3218	324.493
8.996	129.822	67.3828	321.136
8.997	130.524	67.9626	323.669
8.998	131.561	67.3218	323.151
8.999	131.958	67.3828	321.411
9	132.08	68.7256	324.768
9.001	132.172	68.7866	322.418
9.002	133.026	68.7561	322.235
9.003	133.057	68.8782	324.463
9.004	132.996	68.4509	321.35
9.005	133.27	68.9087	324.036
9.006	133.85	69.1223	323.242
9.007	135.193	69.458	321.747
9.008	134.796	69.6411	324.89
9.009	134.308	69.4275	321.991
9.01	135.101	69.9158	323.334
9.011	134.705	70.5872	323.944
9.012	134.125	70.4346	321.472
9.013	134.247	69.8547	324.005
9.014	133.789	68.6646	323.608
9.015	135.193	69.6106	323.151
9.016	135.956	70.5261	326.08
9.017	135.284	70.8313	322.388
9.018	135.437	70.6787	324.463
9.019	135.559	70.6787	325.348
9.02	135.681	70.0378	322.723
9.021	135.559	71.0449	325.867
9.022	135.315	71.2585	324.432
9.023	135.986	71.1975	323.975
9.024	136.383	71.4417	326.752
9.025	136.169	71.6248	323.853
9.026	136.536	72.4487	325.775
9.027	136.719	71.9604	326.599
9.028	136.932	71.6553	324.28
9.029	137.604	72.6318	327.85
9.03	137.726	72.2656	325.409
9.031	139.038	72.8455	324.768
9.032	139.313	73.6694	327.362
9.033	138.58	73.6694	324.28
9.034	138.672	73.3337	326.111
9.035	138.794	72.2351	327.301
9.036	139.069	73.0286	325.195
9.037	139.801	73.761	328.888
9.038	140.289	73.4863	326.874
9.039	141.357	73.3337	326.691
9.04	141.51	74.6765	329.102
9.041	141.876	74.5544	325.958
9.042	142.303	74.0356	327.698
9.043	142.365	74.3713	329.407
9.044	142.303	74.585	326.752
9.045	141.998	74.9512	329.712
9.046	141.602	74.9817	328.461
9.047	143.616	75.47	328.003
9.048	144.196	75.8972	330.719
9.049	144.684	75.6531	327.301
9.05	145.508	75.7751	329.193
9.051	145.782	75.1953	329.315
9.052	146.057	75.5615	327.301
9.053	145.294	76.2939	330.17
9.054	144.287	76.416	327.911
9.055	144.592	76.3855	327.667
9.056	144.44	76.416	329.712
9.057	143.982	75.7751	327.148
9.058	144.196	75.8667	330.688
9.059	144.531	76.3855	329.895
9.06	145.569	76.8127	328.369
9.061	146.179	77.3621	331.116
9.062	146.088	76.5076	328.796
9.063	146.24	76.5686	330.048
9.064	146.362	76.7517	331.879
9.065	145.477	76.7517	328.278
9.066	145.294	77.2095	331.177
9.067	145.081	77.179	330.2
9.068	146.454	77.3315	328.247
9.069	146.454	77.5452	331.604
9.07	146.179	77.6062	328.522
9.071	147.308	77.5757	329.529
9.072	147.675	77.2705	330.566
9.073	146.82	77.4536	327.576
9.074	146.118	77.3926	331.116
9.075	145.355	77.3926	329.193
9.076	145.752	77.8198	328.705
9.077	145.813	78.4302	331.329
9.078	145.294	77.2705	327.85
9.079	145.355	77.2095	329.834
9.08	145.66	77.2095	330.933
9.081	145.996	77.0569	328.125
9.082	146.454	77.179	332.001
9.083	146.21	76.0498	330.17
9.084	146.515	76.2329	329.651
9.085	145.813	76.9043	332.184
9.086	144.348	75.9888	328.278
9.087	143.188	74.9207	329.346
9.088	141.296	73.8525	329.712
9.089	140.289	73.6694	325.806
9.09	140.076	73.2422	328.278
9.091	139.404	71.7773	325.195
9.092	139.557	70.9839	323.792
9.093	138.367	70.6482	325.226
9.094	136.963	69.9463	321.167
9.095	135.742	69.7632	322.998
9.096	134.308	68.7256	323.486
9.097	132.813	68.0847	321.198
9.098	132.324	68.2983	324.646
9.099	132.233	67.749	323.334
9.1	133.423	68.0847	323.975
9.101	135.04	68.0847	327.209
9.102	134.674	67.4744	325.043
9.103	135.712	67.1082	328.278
9.104	136.383	66.4063	328.644
9.105	136.688	66.925	326.569
9.106	136.536	68.3289	329.163
9.107	135.925	68.4814	325.806
9.108	136.017	68.4204	325.562
9.109	135.223	68.5425	326.324
9.11	135.315	67.9932	323.273
9.111	135.864	67.627	326.904
9.112	136.841	67.1082	326.782
9.113	138.275	67.2607	325.256
9.114	138.58	68.0237	328.369
9.115	137.604	67.9321	325.073
9.116	137.909	68.6035	325.287
9.117	137.054	69.0308	325.867
9.118	135.59	68.6951	322.235
9.119	134.979	68.4814	324.554
9.12	134.949	66.925	323.792
9.121	135.62	66.8335	322.754
9.122	136.993	67.5964	325.928
9.123	137.207	67.8406	323.547
9.124	137.878	67.749	324.158
9.125	137.451	67.8711	325.745
9.126	136.261	67.4438	322.418
9.127	135.529	67.7185	324.158
9.128	134.766	67.8711	322.479
9.129	134.43	68.3289	319.794
9.13	134.796	68.573	322.845
9.131	135.193	68.1458	320.251
9.132	137.115	67.9321	321.381
9.133	137.543	68.3594	323.639
9.134	137.177	68.7866	321.136
9.135	136.719	68.9392	323.853
9.136	136.017	68.6646	322.815
9.137	136.719	69.0918	321.289
9.138	137.024	69.7021	323.486
9.139	136.047	70.0073	319.916
9.14	136.871	69.7021	322.205
9.141	136.902	68.634	323.547
9.142	137.421	69.1833	322.052
9.143	137.573	70.0073	325.653
9.144	137.573	69.9768	324.31
9.145	137.787	69.8853	323.608
9.146	138.336	70.4651	326.294
9.147	138.184	70.4041	322.052
9.148	139.465	70.6482	323.883
9.149	140.015	70.5261	324.005
9.15	140.259	70.7397	321.411
9.151	140.411	71.4417	325.653
9.152	140.411	70.9229	323.608
9.153	141.449	71.6248	323.639
9.154	141.388	72.3572	326.385
9.155	141.449	71.7468	322.327
9.156	142.578	71.4722	324.86
9.157	142.883	71.167	324.829
9.158	143.982	71.3196	322.113
9.159	143.707	71.6553	325.226
9.16	143.494	71.7163	322.968
9.161	143.86	72.1741	323.425
9.162	143.463	71.8994	325.409
9.163	142.822	71.3806	321.991
9.164	142.883	71.3806	325.012
9.165	143.158	70.6482	324.646
9.166	143.158	70.8008	322.327
9.167	143.738	71.4417	325.562
9.168	143.982	71.2891	322.327
9.169	144.836	71.228	322.632
9.17	143.799	71.3806	325.012
9.171	141.846	70.9839	321.594
9.172	140.961	70.6787	324.554
9.173	140.106	70.3125	324.097
9.174	140.594	70.1599	322.235
9.175	140.717	70.3125	325.378
9.176	140.686	69.7327	322.845
9.177	141.846	69.7327	322.968
9.178	140.625	69.4275	323.914
9.179	137.695	68.3289	320.557
9.18	135.498	67.5964	323.151
9.181	132.751	65.7654	321.32
9.182	130.28	65.0024	318.97
9.183	127.167	63.5681	320.374
9.184	125.061	61.0046	316.589
9.185	123.84	60.3943	315.765
9.186	124.023	60.4858	316.315
9.187	122.498	60.1196	311.707
9.188	121.674	59.1431	313.171
9.189	119.598	58.2581	313.629
9.19	118.439	58.1055	313.965
9.191	118.164	58.3191	318.298
9.192	117.767	57.8613	317.596
9.193	119.568	57.7087	319.275
9.194	120.697	57.4951	321.381
9.195	121.826	57.6477	319.824
9.196	123.627	58.0444	322.815
9.197	123.993	58.5327	321.32
9.198	125.275	58.5938	320.251
9.199	124.634	58.7463	322.418
9.2	123.444	58.6243	318.97
9.201	123.413	58.8989	320.496
9.202	123.016	58.5938	320.404
9.203	123.047	58.6548	318.573
9.204	123.23	58.6853	321.686
9.205	124.115	57.6782	320.313
9.206	125.946	58.075	319.855
9.207	126.251	59.2346	321.991
9.208	126.282	58.8379	318.451
9.209	126.465	58.2581	319.733
9.21	125.519	57.8613	320.374
9.211	124.603	58.075	317.444
9.212	123.932	58.7158	320.068
9.213	123.627	58.8989	318.329
9.214	124.969	58.4717	317.81
9.215	124.664	58.5632	320.313
9.216	124.268	58.5632	317.657
9.217	125.092	59.2346	319.305
9.218	125.702	58.8074	319.214
9.219	125.519	58.7158	316.589
9.22	124.634	58.96	319.916
9.221	123.291	58.8989	317.474
9.222	123.901	59.4788	316.772
9.223	122.803	60.2112	318.939
9.224	120.85	60.3638	315.46
9.225	121.124	59.8755	318.634
9.226	121.613	59.2041	318.39
9.227	122.681	59.3872	317.627
9.228	122.711	60.6995	321.503
9.229	122.406	60.3638	319.489
9.23	123.962	60.3943	321.259
9.231	124.329	60.8826	323.639
9.232	123.016	61.1877	320.679
9.233	122.681	61.7981	324.097
9.234	122.681	61.4319	323.334
9.235	123.474	62.3474	321.106
9.236	124.39	62.9883	324.524
9.237	124.603	62.7441	320.892
9.238	126.312	62.7136	322.388
9.239	127.014	63.1714	324.249
9.24	127.319	62.9578	321.075
9.241	126.984	63.0798	324.89
9.242	126.74	63.0188	323.334
9.243	128.174	63.5376	322.174
9.244	128.265	64.2395	325.073
9.245	128.052	64.27	321.564
9.246	128.998	64.6057	322.601
9.247	130.463	64.2395	323.944
9.248	130.585	63.8123	321.228
9.249	131.195	63.5071	325.439
9.25	131.561	62.7747	324.127
9.251	132.202	63.385	323.608
9.252	132.294	64.1174	326.66
9.253	131.348	63.6597	323.456
9.254	132.019	63.7207	323.853
9.255	132.172	63.8733	325.043
9.256	132.08	63.7817	321.381
9.257	132.263	64.0564	324.615
9.258	132.416	63.6597	322.998
9.259	134.033	63.7817	322.662
9.26	133.698	64.1785	325.806
9.261	132.69	64.0869	322.998
9.262	132.996	64.4531	324.799
9.263	132.751	64.2395	325.073
9.264	132.385	64.3311	322.693
9.265	131.897	65.0024	325.5
9.266	131.348	64.5447	323.12
9.267	132.111	64.3921	323.059
9.268	131.958	64.5142	326.172
9.269	131.287	64.4836	323.639
9.27	131.805	64.3005	326.752
9.271	131.317	64.1785	327.606
9.272	130.981	64.5447	325.073
9.273	130.249	65.155	328.156
9.274	130.31	65.033	325.226
9.275	131.5	65.3076	324.615
9.276	131.287	65.4602	326.508
9.277	131.195	65.7043	322.876
9.278	131.012	65.8569	325.562
9.279	131.317	65.3687	325.592
9.28	132.141	65.4602	323.486
9.281	131.866	66.4673	327.393
9.282	131.714	66.3147	324.829
9.283	133.362	66.3147	325.165
9.284	133.82	67.1082	327.087
9.285	133.667	67.1997	323.7
9.286	134.003	66.9861	327.118
9.287	134.033	66.5283	326.813
9.288	134.613	67.0166	325.378
9.289	134.613	67.4744	329.071
9.29	135.254	67.3523	326.508
9.291	136.566	67.1692	327.667
9.292	136.536	67.6575	329.285
9.293	136.353	67.7795	325.745
9.294	137.085	67.5049	328.613
9.295	138.092	66.5894	327.576
9.296	138.489	67.1692	325.806
9.297	138.123	68.573	328.888
9.298	137.634	68.5425	325.745
9.299	138.977	68.512	325.867
9.3	139.557	68.6951	327.667
9.301	139.282	68.2373	324.951
9.302	139.313	68.2373	327.85
9.303	139.648	67.5354	326.965
9.304	141.022	68.3289	325.989
9.305	140.961	68.9697	328.613
9.306	139.771	69.3359	325.684
9.307	140.594	69.3359	326.904
9.308	140.808	69.5801	327.667
9.309	140.137	69.9768	324.921
9.31	139.984	69.5801	328.247
9.311	139.252	68.1152	327.148
9.312	140.259	68.1152	327.545
9.313	140.686	69.7021	330.597
9.314	139.984	70.6177	327.362
9.315	140.381	71.228	329.285
9.316	140.869	70.4956	329.559
9.317	140.32	70.3125	326.599
9.318	139.648	71.106	330.566
9.319	140.137	71.2585	327.972
9.32	141.632	71.1975	328.094
9.321	141.479	71.8689	331.085
9.322	140.778	71.9604	328.735
9.323	141.51	71.8994	331.238
9.324	141.418	71.8994	331.573
9.325	141.51	72.7539	329.102
9.326	141.327	73.3337	332.733
9.327	141.663	72.5403	329.712
9.328	143.372	72.5403	329.926
9.329	143.28	73.1506	332.031
9.33	143.036	73.1812	328.827
9.331	143.311	73.0286	331.543
9.332	143.585	73.0591	331.665
9.333	143.433	73.0896	329.468
9.334	142.609	73.0896	332.855
9.335	142.548	72.4792	330.292
9.336	144.135	73.3948	329.834
9.337	144.867	73.7915	331.726
9.338	144.745	73.5168	327.82
9.339	144.989	72.876	330.811
9.34	144.836	72.6013	331.085
9.341	145.233	72.9065	329.254
9.342	144.501	73.3032	333.221
9.343	143.677	72.998	330.841
9.344	145.172	73.1812	331.635
9.345	145.721	73.8525	333.771
9.346	145.538	73.6694	329.651
9.347	146.057	73.3032	332.123
9.348	146.179	72.6624	331.421
9.349	147.156	72.9065	329.559
9.35	146.729	73.4558	333.191
9.351	145.233	73.0286	330.444
9.352	144.836	73.3948	331.757
9.353	144.165	73.4558	332.794
9.354	142.944	73.3643	330.322
9.355	143.372	73.1812	334.015
9.356	144.165	72.7234	333.282
9.357	145.66	72.998	332.214
9.358	146.088	74.0356	335.663
9.359	145.721	73.5168	332.428
9.36	146.393	73.6084	334.29
9.361	146.088	74.1272	335.602
9.362	145.325	74.3408	332.855
9.363	144.409	74.3713	335.48
9.364	144.226	73.4558	334.198
9.365	144.806	73.9136	333.221
9.366	145.386	74.3103	335.938
9.367	145.172	74.4934	332.458
9.368	146.912	74.8596	334.229
9.369	147.217	74.585	334.595
9.37	146.576	74.5544	332.275
9.371	146.149	75.4395	335.083
9.372	145.905	74.8901	333.221
9.373	146.057	74.7986	332.764
9.374	145.63	75.3174	335.602
9.375	145.325	75.2258	332.733
9.376	146.515	75.0122	334.93
9.377	146.881	75.1038	335.663
9.378	147.064	75.6226	333.221
9.379	147.095	75.6531	336.7
9.38	147.552	75.4395	334.808
9.381	148.56	76.0193	334.686
9.382	148.529	76.355	336.578
9.383	148.163	76.416	333.801
9.384	148.773	76.416	335.602
9.385	148.651	76.0803	336.67
9.386	148.01	76.1414	334.198
9.387	147.736	76.4465	337.585
9.388	148.529	76.8433	335.785
9.389	151.001	76.9653	335.571
9.39	151.276	77.2095	337.219
9.391	150.238	77.4536	334.29
9.392	150.574	77.3926	336.548
9.393	150.33	77.2095	336.151
9.394	149.658	77.2095	334.839
9.395	148.59	77.5757	338.501
9.396	147.919	76.6907	336.823
9.397	149.353	76.7822	337.891
9.398	150.146	77.6672	340.24
9.399	150.36	78.3386	337.006
9.4	151.245	77.9419	339.111
9.401	152.1	77.2095	338.623
9.402	153.168	77.6367	336.853
9.403	152.039	78.6438	340.454
9.404	151.001	78.186	337.402
9.405	151.642	77.5757	338.44
9.406	151.489	78.186	340.332
9.407	151.184	78.8269	336.792
9.408	151.459	78.949	339.478
9.409	152.069	78.3386	338.318
9.41	153.656	78.5828	337.372
9.411	153.473	78.949	340.485
9.412	152.985	78.7354	337.341
9.413	153.29	78.9185	338.989
9.414	152.863	78.7964	340.485
9.415	151.337	79.3457	337.616
9.416	150.97	79.1321	340.912
9.417	150.879	78.2166	339.539
9.418	151.917	78.125	338.806
9.419	152.679	79.0405	341.705
9.42	152.832	79.2542	338.135
9.421	154.205	78.8574	339.935
9.422	153.473	78.2471	340.332
9.423	152.283	77.9419	338.013
9.424	151.154	78.4607	341.492
9.425	151.215	77.6367	339.813
9.426	151.276	78.2166	339.05
9.427	150.513	78.949	341.522
9.428	149.902	78.8574	338.013
9.429	151.459	78.6743	340.271
9.43	152.1	78.4302	340.79
9.431	152.588	78.7659	338.135
9.432	151.764	78.3081	341.339
9.433	151.428	77.5452	339.355
9.434	152.557	78.0029	339.783
9.435	151.306	78.4607	341.888
9.436	149.536	78.3386	338.44
9.437	149.445	78.3691	341.248
9.438	149.414	77.6367	340.668
9.439	149.78	77.1179	339.02
9.44	149.231	77.3621	342.865
9.441	149.353	76.3855	340.332
9.442	150.757	76.9653	341.492
9.443	151.55	77.4536	344.025
9.444	150.421	76.9653	340.332
9.445	149.414	77.24	343.14
9.446	148.346	76.9958	342.407
9.447	147.949	76.8433	340.363
9.448	146.362	77.0874	343.689
9.449	146.057	76.1108	340.485
9.45	147.797	76.0803	341.461
9.451	148.041	76.5076	343.628
9.452	147.827	76.0498	340.118
9.453	147.736	75.8057	343.353
9.454	146.82	74.9512	342.316
9.455	145.691	75.0427	340.393
9.456	143.616	74.8291	342.987
9.457	141.907	73.9746	339.752
9.458	141.907	74.1882	340.271
9.459	141.815	73.3948	341.736
9.46	141.113	73.2422	338.867
9.461	141.815	73.0286	341.736
9.462	141.937	72.3877	341.583
9.463	141.327	72.6624	339.813
9.464	140.9	72.6624	342.59
9.465	139.557	71.8384	340.149
9.466	140.472	71.5637	341.064
9.467	139.648	72.2961	342.896
9.468	138.855	72.2961	339.783
9.469	138.58	71.4417	342.499
9.47	138.733	70.9534	342.651
9.471	140.137	71.6553	341.187
9.472	140.137	72.3877	344.513
9.473	139.435	71.2585	342.01
9.474	139.679	71.106	343.231
9.475	140.289	70.7092	343.994
9.476	139.74	71.228	340.79
9.477	139.313	71.3196	343.323
9.478	138.153	70.5872	341.583
9.479	138.428	70.1599	340.851
9.48	137.695	70.1904	344.513
9.481	136.322	69.6411	341.675
9.482	137.268	69.6411	344.147
9.483	137.36	69.9768	344.696
9.484	137.238	70.4041	341.522
9.485	136.688	69.8242	344.727
9.486	137.299	68.4204	342.346
9.487	138.794	68.512	342.285
9.488	138.55	69.7327	345.062
9.489	137.268	69.7021	341.675
9.49	136.719	69.6106	343.781
9.491	136.383	69.2139	344.147
9.492	135.956	69.1223	341.156
9.493	135.101	69.519	344.543
9.494	135.315	68.5425	341.98
9.495	138.245	68.5425	342.133
9.496	138.702	69.1833	343.475
9.497	138.092	69.1528	339.661
9.498	138.092	69.2444	342.59
9.499	136.963	68.9087	342.01
9.5	135.956	68.9392	340.546
9.501	134.247	69.5496	343.719
9.502	133.484	68.4509	341.339
9.503	135.315	68.2983	341.675
9.504	136.139	69.2444	343.75
9.505	136.322	70.0073	340.485
9.506	136.993	69.9158	343.17
9.507	137.756	69.0918	343.048
9.508	137.878	69.3359	341.827
9.509	136.414	70.0073	345.734
9.51	135.254	69.7632	343.048
9.511	136.322	70.1599	343.506
9.512	136.2	70.8008	345.245
9.513	135.681	71.4417	342.255
9.514	136.871	71.167	344.177
9.515	138.55	70.3735	344.086
9.516	140.564	70.6787	342.651
9.517	140.289	71.5637	346.069
9.518	138.763	71.2891	342.926
9.519	139.038	71.7773	344.116
9.52	138.458	71.8994	345.52
9.521	137.36	72.0215	342.529
9.522	136.627	71.9299	345.764
9.523	137.36	71.5027	344.849
9.524	139.862	71.5637	343.628
9.525	141.266	71.7163	346.68
9.526	141.876	71.9604	344.574
9.527	142.639	72.6013	346.619
9.528	142.09	72.8149	347.748
9.529	141.113	72.9065	344.971
9.53	139.679	72.8455	347.961
9.531	139.526	72.0825	346.313
9.532	141.235	72.0825	345.154
9.533	141.449	72.9675	347.748
9.534	142.029	73.1812	344.421
9.535	143.555	73.2727	346.649
9.536	144.623	73.3032	347.351
9.537	144.379	73.1201	344.849
9.538	142.334	73.2727	347.473
9.539	140.656	72.6624	345.581
9.54	140.686	72.4487	345.276
9.541	140.778	72.7539	347.29
9.542	139.893	72.6013	343.75
9.543	140.442	72.6013	345.612
9.544	141.266	72.2961	345.734
9.545	141.174	72.4487	343.506
9.546	140.259	72.6318	346.863
9.547	139.465	71.3501	345.52
9.548	139.343	70.8923	344.879
9.549	139.099	71.6553	347.748
9.55	138	71.8994	344.299
9.551	138.367	71.7163	345.825
9.552	138.245	71.3501	346.313
9.553	138.123	71.5027	343.933
9.554	137.878	72.2656	347.107
9.555	138.184	71.6248	345.184
9.556	138.916	71.5027	345.215
9.557	138.123	72.4182	347.076
9.558	137.421	72.0215	344.513
9.559	138	71.4722	346.436
9.56	138.458	71.228	346.436
9.561	138.702	72.0215	344.36
9.562	138.641	72.3572	347.473
9.563	137.817	71.6553	344.818
9.564	138.641	71.7468	345.703
9.565	138.672	72.2046	347.748
9.566	138.214	71.991	344.971
9.567	137.909	71.8079	347.626
9.568	138.641	71.3501	347.351
9.569	140.289	71.2585	345.581
9.57	139.709	71.3196	348.236
9.571	138.824	71.0449	346.1
9.572	140.045	71.4111	346.588
9.573	140.991	72.113	347.382
9.574	140.167	72.2656	344.452
9.575	139.404	72.2961	346.771
9.576	139.74	71.6248	345.306
9.577	141.022	71.228	344.421
9.578	140.808	72.6624	347.046
9.579	140.137	72.0825	344.91
9.58	141.022	71.7468	345.703
9.581	142.242	71.8994	347.076
9.582	142.181	72.6013	344.543
9.583	141.388	73.2727	346.313
9.584	141.022	72.6929	345.032
9.585	141.632	72.4182	344.147
9.586	141.754	72.4792	346.71
9.587	141.357	71.8689	344.391
9.588	142.456	72.1741	345.947
9.589	143.066	72.7539	347.382
9.59	142.609	73.6694	345.123
9.591	141.907	73.8525	347.137
9.592	141.266	73.0286	345.917
9.593	142.578	72.937	345.184
9.594	142.303	73.6389	347.809
9.595	141.602	73.8831	345.367
9.596	143.25	74.2188	346.893
9.597	144.836	74.2188	347.473
9.598	144.836	74.4934	345.245
9.599	143.585	75.592	347.992
9.6	142.792	74.8901	347.015
9.601	143.799	74.5544	346.832
9.602	144.287	75.0732	349.182
9.603	143.494	75.47	346.405
9.604	144.196	75.8667	347.9
9.605	145.142	75.9888	347.473
9.606	146.332	76.1414	345.795
9.607	145.996	76.4771	348.633
9.608	145.355	75.2258	347.076
9.609	145.63	75.0427	347.87
9.61	145.508	76.355	350.067
9.611	144.501	76.5686	347.229
9.612	145.172	77.0569	348.938
9.613	145.905	76.5381	348.541
9.614	147.186	76.7517	346.71
9.615	147.522	77.4231	349.854
9.616	148.285	76.9653	347.504
9.617	149.506	76.9958	348.267
9.618	149.231	77.9419	350.037
9.619	148.651	77.9724	347.839
9.62	148.407	78.0945	349.396
9.621	148.621	77.8503	349.182
9.622	150.085	78.2166	347.504
9.623	150.36	78.5522	349.976
9.624	150.116	78.064	347.656
9.625	152.1	78.6133	348.877
9.626	152.008	79.2542	349.884
9.627	151.459	79.3152	348.083
9.628	151.123	79.5593	349.976
9.629	151.001	78.5828	349.274
9.63	151.306	78.6133	348.114
9.631	151.428	79.4373	350.647
9.632	151.276	79.2847	348.297
9.633	152.1	79.2542	349.03
9.634	152.863	79.6814	350.494
9.635	152.557	80.1697	348.358
9.636	152.74	80.3223	350.708
9.637	152.222	79.6814	350.098
9.638	152.588	80.0476	349.213
9.639	152.252	80.7495	351.349
9.64	152.1	80.0476	349.548
9.641	153.595	80.0781	349.854
9.642	154.449	80.719	351.501
9.643	153.9	80.9937	348.724
9.644	153.381	81.2683	350.769
9.645	153.351	80.1392	349.548
9.646	154.602	80.3528	348.846
9.647	153.778	80.9937	350.739
9.648	151.764	80.9631	348.175
9.649	152.313	80.6274	349.243
9.65	153.259	80.1697	349.823
9.651	153.046	80.4443	347.931
9.652	152.496	80.78	351.044
9.653	152.405	79.8035	349.426
9.654	153.839	80.0781	349.091
9.655	153.839	81.0242	351.715
9.656	153.351	80.658	348.602
9.657	153.839	80.0476	350.372
9.658	154.968	80.3528	350.616
9.659	155.09	80.78	348.145
9.66	154.175	81.2683	350.525
9.661	153.87	79.9255	348.389
9.662	155.487	80.2002	348.724
9.663	155.396	80.9937	350.555
9.664	154.175	80.7495	347.626
9.665	155.029	80.9631	349.335
9.666	156.128	80.6885	348.969
9.667	156.494	80.6274	346.802
9.668	155.701	80.9021	349.06
9.669	154.572	80.2307	347.443
9.67	155.426	80.4749	347.809
9.671	155.121	81.0852	349.67
9.672	154.144	80.5969	347.321
9.673	154.755	80.719	349.335
9.674	155.823	80.658	349.365
9.675	156.769	81.2073	347.29
9.676	156.067	81.2683	350.098
9.677	155.762	79.9561	348.389
9.678	156.799	80.0476	348.755
9.679	156.219	81.3904	350.983
9.68	155.182	81.1768	347.931
9.681	154.541	80.9326	349.487
9.682	154.358	80.3833	349.548
9.683	154.816	80.8105	347.504
9.684	154.785	81.2073	349.64
9.685	154.297	80.1697	347.168
9.686	156.189	80.2917	347.9
9.687	156.25	80.3223	349.06
9.688	154.633	80.0171	346.1
9.689	152.161	79.4983	347.931
9.69	150.177	78.0334	346.13
9.691	149.475	77.6367	344.635
9.692	148.529	78.064	346.375
9.693	147.064	76.5991	343.201
9.694	146.515	75.6226	343.353
9.695	146.423	75.7446	344.208
9.696	146.057	75.3479	341.675
9.697	143.982	74.646	343.933
9.698	141.998	72.7539	342.529
9.699	141.296	71.8384	341.217
9.7	139.893	71.7163	342.865
9.701	138.306	71.7163	339.935
9.702	138.55	71.4722	339.874
9.703	138.397	71.1975	339.966
9.704	137.909	71.0144	337.524
9.705	138.123	71.167	339.447
9.706	138.092	70.1599	338.837
9.707	138.824	69.458	338.684
9.708	138.489	69.6106	341.003
9.709	138	69.6716	339.081
9.71	138.031	69.6106	341.125
9.711	138.214	69.8853	341.217
9.712	138.092	70.0684	339.539
9.713	137.634	70.5261	341.034
9.714	138.336	69.8242	339.905
9.715	139.587	69.7632	339.844
9.716	140.198	69.7327	342.01
9.717	139.893	69.3359	339.996
9.718	140.93	70.0378	342.438
9.719	141.144	69.9158	342.102
9.72	140.259	69.7937	340.546
9.721	139.374	70.6482	342.56
9.722	138.794	70.0684	340.637
9.723	139.801	70.343	339.844
9.724	140.32	70.6177	341.278
9.725	139.923	70.6482	338.531
9.726	140.808	70.4651	340.576
9.727	141.113	70.4041	340.454
9.728	141.205	70.7092	339.05
9.729	139.74	71.1975	341.736
9.73	139.069	70.0989	339.172
9.731	140.076	70.1599	339.63
9.732	140.411	70.5566	340.607
9.733	139.374	71.0449	337.769
9.734	138.58	71.0144	339.264
9.735	138.336	70.3735	339.02
9.736	139.13	70.4651	337.891
9.737	138.824	71.228	341.309
9.738	137.238	70.4346	338.715
9.739	137.939	70.2209	339.844
9.74	138.031	70.6177	341.583
9.741	138	71.3196	338.562
9.742	138.428	72.113	340.668
9.743	138.916	71.4722	338.989
9.744	139.221	71.7468	337.799
9.745	138.214	72.2656	340.759
9.746	137.726	71.9299	338.959
9.747	138.855	71.8994	339.966
9.748	139.526	72.5098	341.644
9.749	139.465	72.7844	338.959
9.75	139.038	72.998	341.705
9.751	138.824	72.9675	340.485
9.752	140.442	73.0896	338.837
9.753	140.411	73.8831	341.278
9.754	139.954	73.0896	338.989
9.755	140.32	73.0591	340.485
9.756	140.625	72.9065	342.163
9.757	140.747	73.4863	339.355
9.758	140.686	74.4324	342.529
9.759	140.198	73.7915	340.698
9.76	141.296	73.3643	339.569
9.761	141.663	73.7	342.224
9.762	141.724	73.6389	339.203
9.763	142.303	73.6694	340.179
9.764	143.005	73.6694	342.072
9.765	142.426	74.0967	339.417
9.766	141.571	74.4629	342.499
9.767	141.266	73.4863	340.698
9.768	142.761	73.5474	340.302
9.769	142.426	74.3103	342.499
9.77	141.724	73.9136	339.691
9.771	142.395	73.7	340.759
9.772	143.646	73.2117	341.034
9.773	144.348	73.5779	338.196
9.774	142.731	74.8291	341.4
9.775	140.564	73.9136	338.867
9.776	140.411	72.6318	339.111
9.777	139.771	73.0286	341.583
9.778	139.008	72.937	339.02
9.779	138.702	72.3572	340.668
9.78	139.923	72.3877	341.003
9.781	141.724	72.7539	338.623
9.782	141.876	73.7305	341.553
9.783	140.594	72.9065	339.081
9.784	140.808	72.8455	339.966
9.785	139.771	73.2422	341.949
9.786	138.092	73.0896	339.203
9.787	137.573	73.1201	341.095
9.788	138	72.998	341.003
9.789	139.709	73.3032	338.562
9.79	140.839	73.8525	341.339
9.791	140.594	73.3643	338.562
9.792	141.937	73.2727	339.783
9.793	142.395	73.3643	341.156
9.794	140.9	73.7	338.684
9.795	139.709	74.4934	340.79
9.796	138.214	73.822	339.722
9.797	138.58	73.7915	338.928
9.798	138.733	74.4019	340.942
9.799	139.069	74.1577	338.745
9.8	140.015	73.6389	339.874
9.801	141.266	73.7305	342.194
9.802	141.235	74.1882	339.508
9.803	141.663	74.7986	341.919
9.804	141.479	74.0967	341.461
9.805	141.205	74.2798	339.569
9.806	139.984	75.1038	342.56
9.807	139.648	74.2798	339.783
9.808	141.296	74.0967	340.271
9.809	141.937	74.6155	342.346
9.81	141.479	75.3479	339.508
9.811	141.876	75.3479	342.377
9.812	142.365	74.707	341.187
9.813	144.409	74.9512	339.783
9.814	143.524	75.8057	342.133
9.815	141.876	75.592	338.837
9.816	142.242	75.2563	339.752
9.817	142.609	74.9817	340.607
9.818	141.724	75.3784	338.257
9.819	140.076	75.5005	341.339
9.82	139.801	74.3713	339.752
9.821	140.625	74.1272	339.478
9.822	141.693	75.0732	342.651
9.823	140.533	75.1343	339.02
9.824	140.503	74.9817	340.759
9.825	140.9	74.4019	340.82
9.826	140.869	74.3408	338.837
9.827	139.374	75.2563	341.827
9.828	139.038	74.4934	340.118
9.829	140.106	74.5239	339.661
9.83	139.862	75.1648	342.255
9.831	138.489	75.2869	339.264
9.832	138.916	75.3479	341.827
9.833	139.862	75.0732	342.072
9.834	141.205	75.6531	339.478
9.835	140.411	76.2634	342.865
9.836	139.008	75.531	340.485
9.837	139.74	75.4089	340.912
9.838	140.076	75.9277	343.292
9.839	139.038	76.1719	340.576
9.84	139.13	76.9043	343.262
9.841	139.709	75.8667	343.475
9.842	140.015	76.1108	341.644
9.843	140.32	77.0264	344.849
9.844	140.686	75.9583	342.499
9.845	141.968	75.9583	343.018
9.846	141.968	76.8433	345.612
9.847	141.541	76.2634	342.621
9.848	140.839	76.6296	344.849
9.849	141.205	76.6907	345.276
9.85	142.151	77.1484	343.353
9.851	141.418	77.6978	345.551
9.852	140.717	77.0874	343.201
9.853	142.456	77.1484	343.628
9.854	143.463	77.0264	345.612
9.855	143.25	76.9348	342.712
9.856	143.036	77.2095	345.49
9.857	142.944	76.7517	344.299
9.858	143.402	76.6602	342.865
9.859	142.365	77.6062	345.398
9.86	140.717	77.1179	342.072
9.861	141.144	76.5381	343.231
9.862	141.754	76.2634	344.513
9.863	141.418	76.355	341.797
9.864	140.472	76.6296	345.184
9.865	141.022	75.1343	344.177
9.866	142.639	74.7681	342.682
9.867	141.968	76.0498	346.344
9.868	140.656	76.1108	342.712
9.869	140.656	75.5005	343.353
9.87	141.266	75.0732	344.208
9.871	140.656	75.4089	340.729
9.872	139.191	75.7446	343.231
9.873	137.878	74.3408	341.827
9.874	138.58	74.1272	340.79
9.875	138.885	74.5239	343.14
9.876	138.428	73.8831	340.057
9.877	139.282	73.822	341.125
9.878	139.74	73.7	341.583
9.879	139.038	73.8831	338.348
9.88	137.726	74.5239	341.217
9.881	136.139	73.5474	339.508
9.882	136.261	73.0591	338.623
9.883	136.2	73.2727	341.766
9.884	136.047	72.4792	339.63
9.885	136.81	72.4792	342.316
9.886	138.458	72.6318	343.445
9.887	139.221	73.5474	340.851
9.888	139.069	74.3713	343.231
9.889	138.062	73.4558	341.095
9.89	138.672	73.3337	340.057
9.891	138.367	74.2188	342.468
9.892	137.909	73.5474	339.478
9.893	137.604	73.1201	341.217
9.894	138.489	72.8455	342.926
9.895	139.465	73.1812	339.966
9.896	140.106	74.0051	343.323
9.897	140.106	73.7915	340.698
9.898	141.235	73.0591	340.179
9.899	140.228	72.4792	341.095
9.9	137.634	71.7773	337.708
9.901	136.322	71.5942	338.867
9.902	136.169	70.8008	337.738
9.903	136.322	70.8313	335.297
9.904	135.59	71.2891	338.104
9.905	134.308	69.7632	335.327
9.906	135.834	69.2444	336.243
9.907	136.597	69.8242	338.043
9.908	135.406	70.1599	335.114
9.909	134.491	69.7327	337.982
9.91	135.132	68.1458	337.463
9.911	136.078	68.4814	335.846
9.912	135.529	70.0378	338.623
9.913	134.613	69.6411	335.663
9.914	136.047	69.397	336.7
9.915	137.115	69.5496	337.921
9.916	137.115	69.4885	335.083
9.917	136.261	70.0378	338.318
9.918	135.956	69.6716	337.036
9.919	137.238	69.519	335.754
9.92	136.871	69.6716	338.623
9.921	135.681	69.3665	335.785
9.922	137.024	69.5801	336.792
9.923	138.397	69.8853	337.769
9.924	138	70.282	335.327
9.925	137.146	70.6177	338.47
9.926	136.841	69.1528	337.311
9.927	138.245	69.5801	336.426
9.928	138.336	70.8313	339.478
9.929	136.749	70.3125	336.151
9.93	138.123	69.3359	338.043
9.931	139.374	69.2749	338.959
9.932	140.228	70.3125	336.121
9.933	139.404	70.7703	338.806
9.934	139.465	70.0684	337.341
9.935	140.625	70.0989	336.121
9.936	140.32	70.343	338.47
9.937	138.794	69.9463	334.869
9.938	139.557	69.9463	336.67
9.939	140.045	69.6106	336.639
9.94	141.296	69.6106	333.984
9.941	141.266	69.7937	336.487
9.942	141.205	69.0918	334.015
9.943	142.273	69.1223	333.099
9.944	141.693	69.6411	335.541
9.945	139.465	69.3359	332.336
9.946	139.313	68.7561	334.229
9.947	139.709	68.1458	334.473
9.948	140.625	68.6035	332.581
9.949	140.381	69.6411	335.541
9.95	139.923	68.573	333.527
9.951	141.663	68.2373	333.71
9.952	142.67	68.573	336.212
9.953	141.632	68.512	333.13
9.954	140.32	69.1223	335.327
9.955	140.411	68.6951	335.175
9.956	140.594	68.7561	332.825
9.957	140.381	69.5496	335.175
9.958	140.045	69.3054	333.038
9.959	141.785	69.1833	333.466
9.96	142.792	68.9697	335.602
9.961	142.334	69.2749	332.642
9.962	142.059	69.4885	335.754
9.963	142.365	69.0918	334.869
9.964	142.822	69.7021	333.008
9.965	141.449	70.9534	335.358
9.966	140.198	70.282	332.214
9.967	140.839	69.2444	332.672
9.968	141.907	69.3054	334.93
9.969	142.334	69.4885	332.367
9.97	142.395	69.6411	335.358
9.971	143.311	69.1833	335.175
9.972	144.226	69.6411	333.893
9.973	144.073	70.6177	336.578
9.974	142.761	69.7021	333.282
9.975	143.005	69.9463	333.984
9.976	143.555	70.4651	335.266
9.977	144.135	70.0684	332.214
9.978	144.928	69.9768	334.503
9.979	145.538	70.0073	334.93
9.98	146.729	70.5872	333.038
9.981	146.362	71.1975	336.365
9.982	145.538	70.6482	334.076
9.983	146.912	70.1904	334.503
9.984	147.614	70.6482	335.419
9.985	147.614	71.228	332.397
9.986	147.003	71.7773	334.625
9.987	147.43	70.8618	333.008
9.988	149.139	70.1904	332.275
9.989	149.048	70.9534	335.541
9.99	147.308	70.4956	333.008
9.991	147.278	70.1599	335.205
9.992	148.56	70.3125	335.693
9.993	149.292	71.167	333.71
9.994	148.682	71.8384	335.083
9.995	148.773	70.4041	332.855
9.996	151.001	70.5566	332.184
9.997	151.55	71.3806	334.32
9.998	150.482	71.228	331.848
9.999	149.811	71.1365	334.015
10	149.445	70.5566	334.534
10.001	150.116	70.8618	332.611
10.002	150.452	72.2961	335.419
10.003	150.391	71.9299	333.191
10.004	151.855	72.1741	332.214
10.005	152.588	72.2351	334.32
10.006	151.794	71.7773	331.543
10.007	151.398	71.991	334.198
10.008	151.611	71.8994	334.747
10.009	151.459	72.7539	332.886
10.01	151.031	73.3337	335.815
10.011	150.452	72.0215	334.229
10.012	151.764	72.113	334.076
10.013	152.466	72.7844	336.029
10.014	151.794	72.937	332.825
10.015	152.802	73.1506	334.839
10.016	153.351	72.4487	334.93
10.017	154.449	72.9675	332.825
10.018	153.29	73.7305	335.907
10.019	151.215	73.3948	333.801
10.02	152.1	73.0896	333.862
10.021	152.863	73.3337	335.785
10.022	152.74	73.5779	332.825
10.023	153.107	73.5168	335.114
10.024	154.144	73.3032	334.29
10.025	155.762	73.8831	332.367
10.026	155.67	74.4629	335.236
10.027	154.205	73.6389	332.458
10.028	154.449	73.1812	334.015
10.029	154.022	73.2117	335.266
10.03	153.107	73.9441	332.977
10.031	152.496	73.9746	335.205
10.032	153.046	73.2727	333.984
10.033	155.579	73.7	332.825
10.034	156.372	74.8291	335.205
10.035	155.762	73.8831	332.947
10.036	156.342	72.9675	334.381
10.037	157.104	73.4558	336.09
10.038	156.281	74.0356	332.977
10.039	155.09	74.5544	335.876
10.04	154.053	74.1577	334.473
10.041	155.792	74.1882	332.947
10.042	156.891	74.9817	335.693
10.043	156.067	74.4934	332.703
10.044	156.677	74.0051	334.686
10.045	158.447	73.8831	335.846
10.046	159.637	74.3713	333.71
10.047	157.684	75.1038	336.792
10.048	156.86	74.3713	334.839
10.049	157.196	74.9207	333.862
10.05	157.623	75.5005	336.06
10.051	156.86	75.1038	332.794
10.052	157.074	74.7986	334.29
10.053	158.02	74.1272	335.51
10.054	158.752	74.4934	333.221
10.055	159.058	75.4395	336.548
10.056	158.752	74.7375	335.175
10.057	159.729	74.7681	334.503
10.058	159.027	75.7751	337.036
10.059	158.417	75.4089	333.649
10.06	158.142	75.1038	334.991
10.061	158.569	75.0427	336.426
10.062	159.332	75.5005	333.099
10.063	159.76	76.1108	336.487
10.064	160.065	75.2563	335.144
10.065	161.591	75.1953	334.412
10.066	161.957	75.9277	337.036
10.067	161.224	76.2024	333.588
10.068	160.98	75.5615	336.06
10.069	160.828	75.2563	335.754
10.07	161.652	75.6531	333.435
10.071	160.645	76.8738	336.426
10.072	159.546	76.8433	333.588
10.073	160.278	76.1719	333.221
10.074	161.438	75.8667	335.754
10.075	161.285	75.592	333.435
10.076	161.469	75.7141	336.578
10.077	161.835	75.1343	336.151
10.078	162.323	76.2634	334.534
10.079	162.018	76.9653	337.158
10.08	161.469	76.3245	334.442
10.081	162.018	76.5381	335.083
10.082	162.354	76.6602	336.548
10.083	161.56	76.4771	334.015
10.084	161.438	76.5381	337.524
10.085	162.292	76.1719	336.914
10.086	164.978	77.0874	335.358
10.087	165.466	78.0945	338.257
10.088	163.422	77.5146	334.93
10.089	163.91	76.9653	336.212
10.09	164.825	76.9958	337.585
10.091	163.696	77.4536	334.198
10.092	162.476	77.8503	336.884
10.093	161.835	77.2705	335.449
10.094	163.696	77.6367	335.205
10.095	164.581	78.1555	337.769
10.096	163.818	77.8503	335.388
10.097	164.246	77.9419	336.761
10.098	164.734	77.5146	338.623
10.099	165.222	77.3315	336.09
10.1	164.917	77.8198	339.691
10.101	164.246	77.9419	337.86
10.102	165.039	78.3997	337.006
10.103	165.314	78.7964	339.539
10.104	164.734	78.4912	337.006
10.105	165.619	78.3691	338.379
10.106	166.229	78.4607	339.417
10.107	166.779	78.7964	337.311
10.108	165.71	79.5593	340.424
10.109	165.71	78.8269	339.355
10.11	167.725	78.8269	338.043
10.111	168.182	79.3152	340.759
10.112	166.351	79.4678	337.402
10.113	166.656	79.4678	339.325
10.114	166.779	79.1931	339.539
10.115	167.114	80.0476	336.975
10.116	166.656	80.2917	340.24
10.117	165.802	79.4983	338.196
10.118	167.328	78.949	339.355
10.119	168.06	79.3762	341.766
10.12	167.908	79.4373	338.409
10.121	167.328	79.5898	340.973
10.122	168.304	79.2542	341.248
10.123	169.098	79.8035	338.654
10.124	168.823	80.8411	342.316
10.125	167.664	80.0171	339.417
10.126	168.121	80.1086	339.874
10.127	168.427	80.6274	341.736
10.128	168.396	80.0781	338.928
10.129	168.488	80.4138	342.01
10.13	169.159	80.2612	341.339
10.131	170.868	80.9631	339.447
10.132	170.837	81.7566	342.377
10.133	169.525	81.0547	339.722
10.134	169.739	80.78	340.302
10.135	169.83	81.0852	341.797
10.136	168.915	81.3904	339.111
10.137	167.786	81.3904	342.163
10.138	167.755	80.2917	342.224
10.139	168.732	80.4749	341.187
10.14	169.83	81.604	344.238
10.141	170.105	81.3904	341.705
10.142	170.532	81.3599	342.255
10.143	169.952	81.3293	344.147
10.144	169.281	81.1157	341.705
10.145	168.671	81.1157	343.842
10.146	168.152	80.658	343.414
10.147	169.067	81.5735	341.736
10.148	168.274	82.6416	344.391
10.149	167.969	81.665	341.797
10.15	168.488	81.543	342.987
10.151	169.189	81.543	344.086
10.152	169.312	81.6956	341.614
10.153	168.365	81.3599	344.391
10.154	167.816	80.5969	343.323
10.155	168.182	80.2917	342.163
10.156	166.26	80.9631	344.421
10.157	161.011	77.5757	340.393
10.158	155.914	73.6084	342.01
10.159	153.381	70.7092	343.201
10.16	148.773	70.0684	337.891
10.161	144.287	68.7256	336.853
10.162	139.709	65.5823	330.505
10.163	137.573	63.7817	324.982
10.164	134.918	63.9954	325.256
10.165	131.744	63.6292	322.937
10.166	130.096	62.439	324.768
10.167	129.883	60.8215	328.247
10.168	130.676	60.3027	328.705
10.169	131.561	60.4248	334.534
10.17	131.866	60.8521	336.395
10.171	135.712	61.1267	338.501
10.172	137.634	62.0422	341.736
10.173	137.329	62.4084	339.966
10.174	137.726	62.2559	340.973
10.175	138.245	62.6221	341.034
10.176	139.709	63.5986	338.074
10.177	139.282	64.6667	340.637
10.178	137.817	63.6902	338.013
10.179	138.885	63.8428	338.531
10.18	140.045	63.1409	341.156
10.181	139.923	62.4695	338.867
10.182	140.228	62.7136	341.461
10.183	140.869	62.439	341.736
10.184	141.174	62.9883	339.233
10.185	140.869	63.446	341.278
10.186	139.069	63.2324	337.677
10.187	140.839	63.0493	336.517
10.188	141.418	63.385	338.318
10.189	140.289	63.1714	334.808
10.19	139.374	62.9578	336.945
10.191	139.404	62.2864	337.097
10.192	140.076	62.5305	335.541
10.193	139.374	63.5376	339.386
10.194	137.36	63.0188	336.914
10.195	137.787	62.7747	337.189
10.196	138.184	62.9883	338.287
10.197	137.146	63.5681	334.717
10.198	135.529	63.6902	336.426
10.199	134.979	63.2324	334.808
10.2	136.017	63.8733	333.282
10.201	135.681	64.7583	335.663
10.202	134.186	63.8733	333.282
10.203	132.782	63.4766	335.327
10.204	133.728	62.8662	337.494
10.205	134.369	63.385	335.236
10.206	134.46	64.5142	338.745
10.207	134.735	64.9109	337.585
10.208	136.383	65.6128	336.639
10.209	136.81	66.7114	339.874
10.21	134.979	66.803	337.311
10.211	134.735	66.5588	339.752
10.212	134.796	66.4978	340.698
10.213	135.834	67.1997	339.417
10.214	135.559	68.2373	342.316
10.215	135.681	67.3523	341.125
10.216	138.184	68.2983	340.485
10.217	139.618	69.9463	343.109
10.218	139.252	70.0989	339.417
10.219	138.947	69.8853	341.248
10.22	139.404	70.0378	341.98
10.221	139.679	70.5566	339.417
10.222	139.771	71.228	342.651
10.223	139.984	70.0378	341.522
10.224	141.907	70.0684	341.766
10.225	143.616	71.106	344.696
10.226	144.348	71.4722	341.461
10.227	144.867	71.6858	342.987
10.228	144.653	71.3196	344.299
10.229	145.081	71.2891	341.797
10.23	144.867	71.991	344.299
10.231	145.05	71.8079	343.262
10.232	145.966	71.6553	341.339
10.233	146.729	72.3572	344.299
10.234	146.088	72.3877	341.4
10.235	146.912	71.8689	343.628
10.236	147.217	71.5332	343.811
10.237	147.705	72.0215	342.133
10.238	146.82	72.8455	344.727
10.239	144.958	72.6624	342.682
10.24	145.752	72.6318	342.712
10.241	146.179	73.3643	343.903
10.242	144.287	73.5474	340.82
10.243	142.944	73.2727	344.116
10.244	142.914	71.7773	344.421
10.245	144.623	71.5637	343.811
10.246	144.806	72.7844	347.656
10.247	143.005	73.1201	345.245
10.248	143.158	73.6694	345.184
10.249	143.951	73.5779	346.649
10.25	144.226	73.7	343.353
10.251	143.036	73.6389	345.947
10.252	141.968	72.998	345.703
10.253	143.005	73.3337	344.208
10.254	143.188	74.7375	347.595
10.255	142.059	74.4934	344.574
10.256	142.7	74.4324	345.673
10.257	143.402	74.6765	347.29
10.258	144.165	74.9817	344.482
10.259	143.982	75.3479	347.107
10.26	144.104	74.7681	346.191
10.261	145.172	75.3479	344.818
10.262	145.63	76.4771	347.595
10.263	144.44	75.8362	345.306
10.264	143.86	76.0498	347.168
10.265	143.921	75.7751	349.213
10.266	143.982	75.9277	347.565
10.267	144.714	75.9888	350.83
10.268	145.355	75.2869	349.976
10.269	147.461	76.0193	348.358
10.27	148.621	77.0874	351.288
10.271	147.369	76.2329	347.778
10.272	146.484	75.592	348.877
10.273	146.118	75.5615	349.915
10.274	145.477	75.0122	346.832
10.275	144.592	75.4395	349.213
10.276	143.494	74.4324	347.229
10.277	144.44	74.707	345.49
10.278	144.501	74.7375	346.924
10.279	143.25	72.7844	343.231
10.28	141.205	71.2585	344.604
10.281	137.787	68.8171	343.506
10.282	133.881	66.6809	339.05
10.283	127.258	65.033	339.081
10.284	121.765	62.8052	334.167
10.285	119.293	61.2793	329.742
10.286	118.225	61.8896	329.62
10.287	117.737	62.1948	325.684
10.288	117.31	61.5234	326.66
10.289	118.103	60.4248	329.468
10.29	118.378	60.1501	331.604
10.291	119.72	60.2417	337.952
10.292	118.927	59.3567	339.203
10.293	120.605	59.6008	341.644
10.294	120.605	60.8521	343.689
10.295	120.056	61.3098	341.187
10.296	120.178	62.2559	341.797
10.297	120.911	62.4695	340.851
10.298	122.65	63.446	337.646
10.299	123.291	64.6667	339.63
10.3	123.23	63.5071	337.463
10.301	123.596	63.5681	338.47
10.302	124.512	63.2935	341.125
10.303	123.474	63.2019	339.722
10.304	121.887	63.2629	342.56
10.305	120.819	62.9272	342.499
10.306	121.887	63.4766	340.088
10.307	122.803	63.9954	341.553
10.308	122.162	63.4155	337.738
10.309	123.566	63.5986	336.884
10.31	124.969	63.385	338.135
10.311	124.451	63.0188	335.388
10.312	124.023	62.9578	337.86
10.313	123.169	62.1643	337.86
10.314	123.566	61.8896	336.639
10.315	123.169	63.2935	339.203
10.316	122.681	63.0798	336.7
10.317	123.596	62.7441	335.48
10.318	124.054	63.0493	336.639
10.319	124.39	63.9038	333.862
10.32	124.39	63.7512	335.663
10.321	124.634	63.1104	335.144
10.322	125.824	63.4155	333.771
10.323	125.214	64.1785	336.243
10.324	123.413	63.8123	333.557
10.325	124.268	63.324	334.747
10.326	125.183	63.4155	335.602
10.327	125.519	64.0869	333.893
10.328	124.451	64.7583	336.548
10.329	124.298	63.8428	336.334
10.33	126.007	64.209	336.67
10.331	126.801	65.5518	339.661
10.332	126.068	66.0095	337.006
10.333	125.366	65.8569	338.684
10.334	126.038	65.4602	339.813
10.335	126.709	66.3452	337.585
10.336	126.434	67.4438	340.515
10.337	125.732	66.925	338.47
10.338	127.411	67.3828	337.891
10.339	127.808	68.3594	340.82
10.34	127.319	68.8171	337.585
10.341	127.38	68.634	339.294
10.342	128.601	68.3899	340.179
10.343	130.31	68.7561	337.463
10.344	130.981	69.8853	340.607
10.345	130.066	69.8547	338.013
10.346	131.042	70.0684	337.708
10.347	131.561	70.7092	340.24
10.348	130.859	70.5261	337.189
10.349	130.341	70.6177	339.569
10.35	131.226	69.9463	340.271
10.351	132.568	70.0989	338.196
10.352	133.575	71.3196	341.431
10.353	133.698	71.0449	338.989
10.354	134.613	71.2891	338.745
10.355	135.651	71.6553	340.393
10.356	134.552	71.1975	337.585
10.357	133.423	71.167	339.05
10.358	133.087	70.7703	339.996
10.359	133.881	71.0754	337.585
10.36	134.064	71.991	340.546
10.361	133.484	72.0215	338.379
10.362	135.04	72.113	338.623
10.363	135.62	72.113	340.118
10.364	135.59	72.2046	337.708
10.365	134.735	72.2046	339.813
10.366	134.247	71.5942	339.539
10.367	134.338	71.3806	338.135
10.368	134.399	72.6013	341.614
10.369	133.087	72.4487	338.47
10.37	132.935	72.7844	339.783
10.371	133.575	72.3877	340.729
10.372	133.514	72.2046	338.959
10.373	132.813	72.4792	341.583
10.374	132.965	71.7773	340.546
10.375	134.644	72.4182	339.539
10.376	135.437	73.2727	342.285
10.377	134.094	72.9065	339.478
10.378	134.155	72.8149	341.278
10.379	134.277	73.1812	342.255
10.38	134.705	73.2117	339.203
10.381	133.911	73.9441	342.682
10.382	133.514	73.3643	341.309
10.383	135.864	73.1812	341.003
10.384	137.268	74.2188	344.208
10.385	137.268	74.2798	341.431
10.386	137.329	74.1882	343.323
10.387	137.726	73.8831	345.062
10.388	137.909	74.1882	342.529
10.389	137.085	75.0732	345.306
10.39	135.498	74.1882	343.597
10.391	136.566	74.3713	342.773
10.392	137.451	74.7681	345.306
10.393	137.665	74.3103	342.59
10.394	138.153	73.7915	344.177
10.395	138.092	72.937	345.367
10.396	138.794	72.876	342.773
10.397	138.794	73.3643	345.184
10.398	138.58	72.2351	343.353
10.399	138.458	72.2961	341.125
10.4	137.848	73.4253	343.201
10.401	136.932	72.6318	339.203
10.402	136.322	72.113	339.752
10.403	136.475	71.6248	340.393
10.404	136.963	71.3196	337.891
10.405	137.512	71.4111	340.851
10.406	137.482	71.3501	339.539
10.407	139.038	71.6858	338.776
10.408	139.282	71.8689	340.607
10.409	137.787	71.6858	337.311
10.41	137.146	72.2046	339.172
10.411	136.505	72.052	338.684
10.412	136.108	71.7468	336.334
10.413	135.376	71.8994	340.485
10.414	134.369	70.9229	338.257
10.415	136.047	70.9229	339.722
10.416	136.78	71.991	341.858
10.417	137.146	73.1506	338.959
10.418	136.139	73.1201	341.675
10.419	135.864	71.8384	341.278
10.42	136.749	72.2046	339.63
10.421	136.322	73.761	342.56
10.422	134.521	73.5474	339.569
10.423	134.796	73.0896	340.485
10.424	135.406	73.3337	342.834
10.425	135.101	73.8831	339.905
10.426	135.345	74.3408	342.743
10.427	135.101	73.5779	342.072
10.428	136.169	74.2798	341.095
10.429	136.841	74.707	343.872
10.43	135.986	74.6155	340.851
10.431	135.773	74.6155	341.492
10.432	135.773	74.8291	342.072
10.433	135.895	75.0732	339.813
10.434	135.956	75.2258	342.682
10.435	136.353	74.3713	341.797
10.436	138.275	74.5544	340.881
10.437	138.855	75.9583	343.597
10.438	138.916	75.9888	340.729
10.439	139.832	75.2869	341.522
10.44	140.381	74.7375	342.682
10.441	140.594	75.1038	340.424
10.442	140.289	75.8057	343.323
10.443	140.625	75.2563	342.377
10.444	142.303	75.5005	341.522
10.445	142.792	76.5991	344.818
10.446	142.426	76.5381	341.614
10.447	143.311	76.5991	342.712
10.448	143.616	76.5076	343.811
10.449	145.081	76.5686	341.095
10.45	145.05	76.3245	343.719
10.451	144.958	75.9888	342.743
10.452	146.362	76.7822	342.285
10.453	147.156	77.6672	344.33
10.454	145.599	77.6978	341.492
10.455	145.05	77.4536	343.536
10.456	144.897	76.8127	344.635
10.457	146.301	76.6296	342.438
10.458	146.393	77.4536	346.375
10.459	146.118	76.5076	344.116
10.46	147.736	76.7212	344.391
10.461	149.231	77.5146	346.619
10.462	148.59	78.0029	343.414
10.463	147.064	78.1555	345.306
10.464	146.515	77.6367	344.91
10.465	147.064	78.0029	342.987
10.466	147.339	78.7354	345.306
10.467	146.301	77.8503	343.292
10.468	147.186	78.2471	343.414
10.469	148.834	78.8574	346.13
10.47	149.384	79.1626	342.438
10.471	148.773	79.071	345.001
10.472	147.888	78.6133	344.208
10.473	149.048	78.949	342.621
10.474	148.682	80.0781	345.062
10.475	147.4	79.5898	342.621
10.476	146.759	79.1321	342.926
10.477	147.491	78.9185	345.245
10.478	147.98	78.9185	342.377
10.479	148.438	79.6204	345.276
10.48	148.499	78.9795	344.788
10.481	149.292	79.3457	342.224
10.482	148.895	80.5054	345.581
10.483	148.346	79.8035	342.56
10.484	147.949	79.4983	343.109
10.485	147.614	79.4983	344.696
10.486	147.156	80.4138	341.583
10.487	147.43	80.0476	344.025
10.488	147.491	79.4067	343.903
10.489	149.231	79.4373	342.804
10.49	150.482	80.5359	345.795
10.491	149.963	80.4443	343.292
10.492	150.269	80.5664	344.391
10.493	149.658	80.4138	345.093
10.494	148.926	80.1697	342.346
10.495	147.919	80.2307	345.062
10.496	147.43	79.4067	342.926
10.497	148.163	79.2236	342.499
10.498	148.163	79.2542	344.604
10.499	147.675	78.3997	342.285
10.5	147.308	77.8809	344.391
10.501	147.461	77.3621	344.36
10.502	146.881	77.1484	341.583
10.503	144.775	76.8433	344.147
10.504	143.585	75.8362	341.919
10.505	144.379	75.8057	341.278
10.506	144.745	76.5686	343.689
10.507	143.738	76.2634	340.942
10.508	143.372	75.8667	343.353
10.509	144.318	74.9817	344.574
10.51	145.172	74.9817	342.865
10.511	145.111	75.5005	346.436
10.512	144.409	75.0427	345.093
10.513	144.958	75.0427	344.788
10.514	145.477	75.7446	347.351
10.515	144.47	75.531	344.33
10.516	143.951	75.7751	346.191
10.517	143.768	75.3174	346.375
10.518	145.111	75.6531	344.604
10.519	145.325	76.0498	347.778
10.52	144.745	74.646	345.886
10.521	145.538	74.3408	346.771
10.522	145.874	75.47	349.03
10.523	145.569	75.8667	345.764
10.524	144.348	75.9277	347.382
10.525	144.531	74.8291	347.046
10.526	144.958	74.7681	344.666
10.527	145.264	75.6226	347.656
10.528	144.348	75.47	345.032
10.529	145.599	75.4395	345.123
10.53	145.63	75.9583	346.863
10.531	146.088	75.47	344.666
10.532	145.264	75.4089	347.137
10.533	144.47	75.0427	346.344
10.534	145.508	75.2563	344.36
10.535	145.447	76.0803	346.893
10.536	143.982	75.6531	344.238
10.537	143.951	75.9888	344.482
10.538	144.501	76.4771	345.337
10.539	144.165	76.2329	342.56
10.54	143.951	76.2329	346.222
10.541	143.616	75.4089	345.428
10.542	144.409	75.3174	345.367
10.543	144.684	76.2634	348.145
10.544	143.829	76.1108	346.069
10.545	144.073	76.2634	347.29
10.546	144.348	76.7517	348.877
10.547	143.768	77.0264	345.886
10.548	143.402	77.179	348.999
10.549	143.433	76.9043	347.687
10.55	145.447	77.0874	347.534
10.551	145.447	77.6367	350.403
10.552	144.867	77.8503	347.626
10.553	145.081	77.7588	349.274
10.554	145.935	77.8198	350.22
10.555	146.179	78.2471	347.473
10.556	145.477	78.5828	350.128
10.557	144.592	78.0945	348.175
10.558	144.958	78.7048	347.961
10.559	145.203	79.4067	350.281
10.56	144.958	78.5217	347.534
10.561	145.325	78.6743	349.915
10.562	145.142	79.2542	351.379
10.563	145.782	77.9419	348.755
10.564	146.332	78.7964	351.593
10.565	146.088	78.2776	350.25
10.566	146.332	78.4912	348.999
10.567	146.393	78.6438	351.837
10.568	146.027	78.3691	348.755
10.569	146.423	78.5522	350.739
10.57	146.088	78.5522	351.166
10.571	146.576	78.2166	348.541
10.572	145.905	78.3081	352.142
10.573	146.027	77.6978	351.135
10.574	148.163	78.064	350.342
10.575	148.926	78.8574	352.295
10.576	147.949	78.3386	349.579
10.577	147.064	78.3386	351.227
10.578	146.698	77.6062	350.983
10.579	147.156	77.4536	348.877
10.58	146.606	78.186	352.02
10.581	145.386	77.6062	349.976
10.582	146.24	77.8809	350.769
10.583	147.186	77.5146	352.692
10.584	146.606	77.0569	350.708
10.585	145.996	77.3621	353.79
10.586	145.63	77.24	353.333
10.587	146.79	77.7283	351.624
10.588	146.606	78.125	353.973
10.589	145.538	76.9348	351.807
10.59	146.24	77.2705	352.661
10.591	147.522	78.0029	353.729
10.592	147.797	78.2166	350.861
10.593	146.637	78.2166	353.577
10.594	146.179	77.2095	352.722
10.595	147.491	77.2705	351.532
10.596	147.583	78.2776	354.523
10.597	146.24	78.4302	351.715
10.598	146.729	77.8198	352.997
10.599	147.43	78.2776	354.462
10.6	147.736	78.5828	351.807
10.601	147.217	78.8574	354.279
10.602	146.027	78.2166	352.875
10.603	147.339	78.5522	352.356
10.604	147.797	78.949	355.591
10.605	146.79	78.4607	353.149
10.606	146.393	78.5828	354.523
10.607	146.301	78.8574	355.194
10.608	146.667	78.7659	353.333
10.609	147.034	79.071	355.988
10.61	146.667	78.064	354.95
10.611	147.278	78.6438	353.882
10.612	147.797	79.4678	356.079
10.613	146.912	79.7119	353.516
10.614	147.095	79.5898	354.919
10.615	146.759	78.7964	355.042
10.616	146.576	79.3152	352.722
10.617	146.057	79.7729	356.14
10.618	145.691	78.7659	353.973
10.619	147.583	78.5522	354.034
10.62	148.071	78.949	355.591
10.621	147.919	79.1016	352.753
10.622	147.339	79.8035	354.34
10.623	146.423	79.8035	354.187
10.624	146.118	78.9185	351.776
10.625	145.233	78.9185	354.767
10.626	144.653	77.8809	352.539
10.627	145.508	78.2166	353.027
10.628	146.729	79.0405	355.133
10.629	146.637	78.5828	352.448
10.63	146.423	78.6133	354.797
10.631	146.484	78.186	354.828
10.632	147.186	78.5828	352.661
10.633	146.362	79.3762	355.133
10.634	144.928	78.4607	352.783
10.635	145.264	78.3386	353.241
10.636	145.813	78.7659	355.164
10.637	146.057	78.6438	352.264
10.638	145.691	78.949	354.919
10.639	145.599	78.6133	354.767
10.64	147.369	78.3997	353.668
10.641	147.034	79.1626	356.079
10.642	145.782	79.1931	353.394
10.643	145.752	79.3152	353.607
10.644	145.538	79.6814	354.553
10.645	145.447	79.2847	351.746
10.646	144.104	78.9795	354.156
10.647	143.86	78.0334	353.546
10.648	144.684	78.064	353.058
10.649	144.806	78.7659	355.286
10.65	144.531	77.8503	353.729
10.651	144.379	77.3926	353.851
10.652	144.226	77.7283	355.225
10.653	143.036	78.0945	351.746
10.654	142.303	78.2471	353.088
10.655	140.747	76.6602	352.142
10.656	140.961	76.1108	350.433
10.657	140.625	76.355	353.271
10.658	139.648	75.7141	351.196
10.659	139.984	75.2563	351.532
10.66	139.801	75.2258	352.753
10.661	139.404	75.1953	349.182
10.662	137.756	74.8596	350.83
10.663	136.658	73.3948	349.274
10.664	136.688	73.5168	347.534
10.665	135.925	73.7915	349.64
10.666	134.521	73.2117	347.168
10.667	134.033	72.7539	348.755
10.668	134.857	71.7163	350.037
10.669	135.04	71.4722	348.541
10.67	134.583	72.1436	351.685
10.671	134.186	71.9604	350.464
10.672	135.284	71.8384	349.854
10.673	136.047	71.8689	351.501
10.674	134.613	71.8079	349.243
10.675	133.484	71.8079	350.616
10.676	133.728	71.4417	351.013
10.677	134.369	71.7163	348.938
10.678	134.338	72.5403	351.807
10.679	133.789	71.106	349.884
10.68	135.773	71.2891	350.128
10.681	136.414	72.1436	351.166
10.682	135.437	72.1741	348.022
10.683	134.125	72.113	349.152
10.684	133.362	71.228	348.999
10.685	133.087	70.8313	346.191
10.686	132.172	71.3806	348.633
10.687	130.493	71.106	346.1
10.688	130.676	70.9229	346.13
10.689	130.951	70.6787	348.114
10.69	130.676	70.4651	345.215
10.691	130.096	70.7703	347.29
10.692	129.303	69.7937	346.863
10.693	129.456	69.458	345.276
10.694	128.387	69.6411	347.656
10.695	126.801	69.2139	345.428
10.696	127.014	68.7866	345.123
10.697	126.495	69.3054	346.863
10.698	125.61	69.3359	343.811
10.699	125.366	69.458	345.642
10.7	124.847	68.7561	345.032
10.701	125.58	68.8171	343.109
10.702	125.061	69.2749	345.581
10.703	124.023	68.512	343.384
10.704	124.115	67.9932	343.964
10.705	123.718	68.2068	344.879
10.706	122.467	68.4814	342.56
10.707	120.361	68.4509	343.903
10.708	118.378	67.1997	342.834
10.709	116.821	66.1926	341.248
10.71	114.227	65.3992	342.682
10.711	111.267	63.7512	339.783
10.712	109.344	62.8662	339.539
10.713	108.734	62.8967	340.118
10.714	105.927	61.9507	335.693
10.715	101.685	60.5164	335.419
10.716	99.1211	58.96	334.686
10.717	98.5718	59.1431	333.466
10.718	97.7478	60.1196	335.052
10.719	95.9473	59.5703	333.282
10.72	95.9778	58.2275	333.832
10.721	97.3511	57.9834	335.724
10.722	98.6633	58.5632	335.083
10.723	99.4263	58.5022	337.769
10.724	98.053	57.4646	337.555
10.725	99.762	57.1289	337.372
10.726	100.555	57.8613	339.081
10.727	98.9685	58.4412	336.365
10.728	98.5107	59.2346	337.006
10.729	98.6328	59.1736	336.67
10.73	99.762	59.2651	334.747
10.731	99.8535	59.3567	337.341
10.732	99.9146	58.1055	337.311
10.733	101.288	57.8308	337.463
10.734	102.661	58.7158	341.156
10.735	102.478	58.4717	339.05
10.736	102.478	59.1736	339.935
10.737	102.356	59.3567	340.088
10.738	102.142	60.1807	336.761
10.739	101.501	60.6384	337.524
10.74	100.983	59.4788	335.846
10.741	102.051	59.2346	335.205
10.742	102.203	60.2112	337.769
10.743	101.959	60.3638	335.022
10.744	101.868	59.967	336.761
10.745	101.593	59.967	337.555
10.746	101.807	60.2112	335.114
10.747	100.647	60.6689	337.006
10.748	98.8464	60.6689	333.954
10.749	99.5789	61.1877	333.588
10.75	99.2126	61.4014	334.473
10.751	98.3276	61.4319	331.421
10.752	97.8394	61.3708	333.832
10.753	97.6868	60.5774	333.496
10.754	98.9685	60.6384	333.008
10.755	99.1516	61.3708	336.365
10.756	97.9004	61.2183	333.649
10.757	98.2971	60.9741	334.381
10.758	99.2432	61.8591	335.663
10.759	99.0295	62.7441	332.855
10.76	98.4192	63.324	335.785
10.761	97.9919	62.7747	334.93
10.762	99.7009	62.9883	334.076
10.763	100.372	64.3921	337.341
10.764	100.128	64.0564	335.022
10.765	101.501	64.27	336.731
10.766	102.814	65.1245	338.043
10.767	103.424	65.9485	335.114
10.768	102.661	66.3147	337.616
10.769	101.99	65.4297	336.823
10.77	104.431	65.8569	336.7
10.771	105.53	67.4133	338.867
10.772	105.804	67.8406	336.761
10.773	106.415	67.6575	338.013
10.774	107.574	67.9626	339.63
10.775	108.948	68.2068	337.646
10.776	109.375	68.2068	340.027
10.777	109.039	67.4744	339.569
10.778	110.107	67.7795	338.806
10.779	110.931	69.2139	340.973
10.78	111.237	69.0308	338.287
10.781	112.366	69.0918	339.02
10.782	112.885	69.7021	339.722
10.783	113.159	70.1599	337.463
10.784	113.19	70.4041	340.118
10.785	113.068	69.519	339.172
10.786	114.441	69.6411	338.684
10.787	114.624	70.5261	340.912
10.788	114.563	70.5872	338.806
10.789	114.563	70.4346	340.424
10.79	114.96	70.8618	340.454
10.791	115.509	71.5637	338.47
10.792	114.349	71.8689	341.064
10.793	112.518	70.8618	339.203
10.794	113.373	70.8923	340.393
10.795	113.586	71.8384	341.98
10.796	113.281	71.7468	339.935
10.797	113.312	71.5942	342.682
10.798	113.098	71.1975	343.14
10.799	113.556	72.1741	341.278
10.8	113.159	72.6318	344.055
10.801	112.274	72.4487	341.492
10.802	112.457	72.2656	341.797
10.803	112.488	73.3337	343.536
10.804	111.511	73.3337	340.363
10.805	112.518	73.3948	342.438
10.806	112.762	73.3948	342.01
10.807	113.983	73.7	340.607
10.808	114.075	74.3408	343.658
10.809	113.129	73.6389	341.675
10.81	114.288	74.3103	342.377
10.811	114.532	74.8596	343.414
10.812	114.41	74.707	340.851
10.813	113.831	75.531	343.14
10.814	113.647	75.2869	342.468
10.815	114.594	75.47	340.851
10.816	115.753	75.531	343.872
10.817	115.845	75.1648	342.682
10.818	117.065	75.1038	344.604
10.819	118.195	75.7446	345.764
10.82	118.469	76.5991	343.14
10.821	118.347	77.0874	345.032
10.822	117.95	76.3855	344.177
10.823	119.08	76.1719	342.743
10.824	119.415	77.6978	345.642
10.825	119.904	77.4841	343.201
10.826	120.422	76.7822	343.414
10.827	122.101	77.7893	345.49
10.828	123.352	78.064	343.323
10.829	123.23	77.8198	344.971
10.83	122.559	77.7283	344.818
10.831	123.505	77.8809	343.262
10.832	123.627	78.3691	345.215
10.833	122.894	78.2166	342.255
10.834	123.199	78.2471	343.201
10.835	123.077	78.9795	343.384
10.836	123.474	79.1016	341.797
10.837	122.833	78.8269	344.177
10.838	122.742	77.8503	343.567
10.839	123.718	78.2166	343.781
10.84	124.542	79.4373	345.612
10.841	123.627	79.1321	343.689
10.842	123.505	79.1931	345.093
10.843	123.657	78.9795	345.52
10.844	124.176	80.0476	343.109
10.845	123.596	81.0547	345.581
10.846	123.108	80.4443	344.086
10.847	124.054	80.3223	344.116
10.848	124.725	81.1768	346.954
10.849	123.871	80.7495	344.421
10.85	123.566	81.3904	346.497
10.851	124.42	81.7566	346.741
10.852	125.458	82.3364	344.604
10.853	124.573	82.8857	347.382
10.854	122.711	82.428	345.428
10.855	123.383	82.6416	345.398
10.856	124.695	83.4656	347.748
10.857	123.749	83.7402	345.825
10.858	123.566	83.6182	347.9
10.859	123.566	82.6721	348.724
10.86	125.153	83.1604	347.595
10.861	125.977	84.5032	350.311
10.862	125.122	84.1064	348.236
10.863	125.946	84.0454	348.297
10.864	127.228	84.7473	350.342
10.865	127.441	84.7473	347.198
10.866	126.862	84.6863	349.243
10.867	126.831	84.5642	349.487
10.868	128.113	84.8389	348.053
10.869	128.601	85.7544	350.22
10.87	128.479	84.8083	348.358
10.871	129.974	84.8389	349.03
10.872	131.134	85.7849	350.037
10.873	131.744	85.9985	347.321
10.874	130.829	86.0291	348.846
10.875	130.951	84.8389	348.297
10.876	131.805	84.6252	347.229
10.877	131.47	85.3577	350.189
10.878	130.371	85.6018	347.992
10.879	131.561	85.2966	348.785
10.88	132.202	85.8154	349.579
10.881	132.935	85.907	347.534
10.882	132.965	86.0901	350.037
10.883	132.629	84.7168	349.06
10.884	133.514	84.7168	348.877
10.885	133.148	85.6018	351.715
10.886	132.324	85.0525	349.03
10.887	132.202	85.1135	350.372
10.888	132.507	86.1511	350.677
10.889	132.538	86.4563	347.778
10.89	131.439	86.4563	350.006
10.891	131.348	85.022	348.907
10.892	132.538	84.8694	348.358
10.893	132.782	85.6018	350.983
10.894	131.805	84.8999	348.602
10.895	131.073	84.7778	350.464
10.896	130.341	85.0525	351.013
10.897	129.791	85.2966	347.87
10.898	127.38	84.7168	349.854
10.899	124.939	83.4656	347.626
10.9	124.878	82.7942	346.893
10.901	124.847	82.489	348.419
10.902	123.81	81.4514	345.276
10.903	122.742	80.7495	346.68
10.904	122.498	80.3528	347.443
10.905	122.345	80.0171	344.971
10.906	121.521	80.9937	347.26
10.907	120.636	79.5593	345.642
10.908	119.965	79.2236	345.062
10.909	119.659	79.8035	347.687
10.91	119.446	79.3152	345.734
10.911	120.331	79.0405	347.412
10.912	121.185	79.1321	348.297
10.913	121.735	78.949	347.321
10.914	121.674	79.1321	350.159
10.915	121.399	78.6743	348.907
10.916	123.169	78.949	348.633
10.917	123.474	79.834	350.067
10.918	122.803	79.6204	347.321
10.919	122.864	79.3762	349.335
10.92	123.077	78.6743	349.03
10.921	123.84	78.9185	347.534
10.922	122.772	79.4678	350.555
10.923	121.857	77.7893	348.969
10.924	122.925	78.0945	350.616
10.925	124.725	79.3152	351.837
10.926	125.427	79.1931	348.541
10.927	124.786	79.1321	350.372
10.928	125	78.2471	349.823
10.929	126.129	78.125	348.114
10.93	126.19	78.6133	350.677
10.931	124.725	78.3081	348.175
10.932	124.817	78.0945	348.45
10.933	125.397	78.2166	350.22
10.934	125.275	78.4302	347.382
10.935	125.244	78.6133	349.457
10.936	124.939	77.6978	348.511
10.937	125.885	77.7588	347.137
10.938	126.007	78.4912	349.396
10.939	125.061	77.6062	347.015
10.94	123.779	77.6978	346.832
10.941	123.566	78.125	348.022
10.942	123.718	78.2776	345.459
10.943	122.986	78.064	347.595
10.944	122.07	76.6907	346.893
10.945	122.925	76.8127	345.947
10.946	123.596	77.4536	348.816
10.947	122.864	77.1484	345.886
10.948	122.742	77.0264	347.29
10.949	122.009	77.1179	348.236
10.95	121.674	76.9653	345.062
10.951	121.216	77.2095	348.267
10.952	121.185	76.355	347.107
10.953	122.101	76.6907	345.856
10.954	122.498	77.301	348.328
10.955	121.857	76.9653	345.367
10.956	122.284	77.1179	347.198
10.957	122.803	77.3926	347.992
10.958	123.352	77.9724	345.642
10.959	122.345	78.186	348.358
10.96	121.368	76.7212	346.344
10.961	123.322	76.8127	346.161
10.962	124.939	77.9114	348.053
10.963	124.756	77.8198	345.123
10.964	124.725	78.2166	346.68
10.965	125.122	77.6978	347.137
10.966	126.404	78.0029	344.696
10.967	126.709	78.2166	348.297
10.968	125.214	77.3926	346.771
10.969	126.16	77.179	346.527
10.97	127.319	77.7283	349.213
10.971	127.808	77.8503	346.466
10.972	128.235	78.3691	348.236
10.973	128.876	78.8574	347.931
10.974	130.432	79.0405	345.49
10.975	129.974	79.7119	348.236
10.976	128.967	78.7048	345.886
10.977	129.456	78.4302	346.313
10.978	130.157	79.0405	347.992
10.979	130.707	79.3152	345.551
10.98	130.859	79.4067	347.565
10.981	131.104	79.1626	347.137
10.982	131.958	79.9561	345.642
10.983	131.47	80.8716	347.595
10.984	130.157	80.3223	345.52
10.985	130.005	80.1697	345.856
10.986	130.432	79.7424	348.145
10.987	130.219	79.9561	345.52
10.988	130.615	80.78	348.358
10.989	131.165	80.5664	347.809
10.99	131.989	81.0242	346.893
10.991	132.08	81.4514	349.67
10.992	131.348	81.1462	347.137
10.993	131.47	81.2683	347.992
10.994	131.561	82.0618	349.243
10.995	130.981	82.1838	346.771
10.996	130.432	82.2754	348.907
10.997	130.798	81.8481	348.877
10.998	133.118	82.2754	347.839
10.999	133.85	83.0688	350.647
11	133.545	83.0688	348.267
11.001	134.033	83.1299	349.335
11.002	135.406	83.7097	350.037
11.003	135.773	84.137	347.473
11.004	134.43	84.7473	349.915
11.005	133.514	83.8013	348.877
11.006	134.949	83.5876	348.785
11.007	136.261	84.198	351.807
11.008	135.559	83.4961	349.64
11.009	135.956	84.1064	351.99
11.01	137.085	84.6252	352.203
11.011	139.252	85.022	349.976
11.012	139.008	85.144	352.6
11.013	138.336	84.0454	350.311
11.014	139.893	84.1675	350.677
11.015	140.961	85.1135	352.264
11.016	140.472	85.144	349.06
11.017	140.442	84.7473	351.135
11.018	141.022	84.5947	350.861
11.019	142.761	85.4492	348.663
11.02	143.097	86.3647	351.166
11.021	142.212	85.144	348.724
11.022	142.761	84.4727	349.03
11.023	143.646	85.3577	351.257
11.024	143.402	85.6018	347.778
11.025	143.066	85.5713	350.22
11.026	142.334	85.4187	349.976
11.027	143.433	86.2122	348.572
11.028	143.799	87.0056	351.135
11.029	142.914	85.968	348.602
11.03	143.219	85.6628	349.67
11.031	143.25	86.2732	351.715
11.032	143.646	86.3342	349.06
11.033	143.738	86.5173	351.563
11.034	143.707	86.2122	351.135
11.035	144.104	86.7004	349.06
11.036	143.433	87.7991	352.417
11.037	142.639	87.0972	350.342
11.038	142.944	87.1277	350.311
11.039	143.25	87.9822	352.325
11.04	143.005	87.9211	350.067
11.041	143.066	87.8906	352.264
11.042	143.372	87.5854	352.081
11.043	145.294	88.1042	350.861
11.044	144.806	88.7451	353.424
11.045	143.402	88.2263	351.776
11.046	143.28	88.2263	352.448
11.047	143.555	88.8367	353.394
11.048	143.066	88.9893	350.739
11.049	142.761	88.5925	353.485
11.05	142.883	87.9211	352.203
11.051	144.897	88.1958	351.563
11.052	145.569	88.3179	354.431
11.053	145.081	87.5854	351.715
11.054	145.386	87.616	353.241
11.055	146.088	88.2874	354.584
11.056	145.966	88.0432	351.379
11.057	144.44	87.7991	353.882
11.058	143.616	86.9751	351.898
11.059	145.111	86.8225	351.227
11.06	146.118	87.4634	353.699
11.061	145.599	86.4258	350.677
11.062	145.966	85.8459	351.959
11.063	146.057	85.5713	352.478
11.064	145.874	85.083	349.701
11.065	144.165	85.3577	352.173
11.066	141.907	83.7097	349.823
11.067	141.144	82.8857	348.633
11.068	139.832	82.8247	350.494
11.069	138.306	81.6345	346.649
11.07	137.085	80.6274	347.961
11.071	137.268	80.0476	348.175
11.072	137.329	79.5898	345.337
11.073	136.383	79.834	347.931
11.074	134.827	78.1555	346.771
11.075	134.033	76.7517	346.649
11.076	133.331	77.4536	348.419
11.077	132.416	76.4771	345.764
11.078	131.317	76.0803	347.412
11.079	130.768	75.9583	348.328
11.08	130.707	76.1414	346.008
11.081	130.951	76.0803	348.236
11.082	130.219	74.9817	347.931
11.083	130.676	74.7681	347.687
11.084	130.615	75.1953	349.487
11.085	130.005	75.3174	347.504
11.086	130.005	75.0122	349.03
11.087	129.639	74.4019	348.969
11.088	130.219	74.8901	347.412
11.089	129.669	75.47	350.006
11.09	128.723	74.9207	347.687
11.091	129.211	74.646	348.114
11.092	129.486	74.7375	349.487
11.093	129.425	74.3713	347.351
11.094	129.211	74.4019	349.945
11.095	129.425	74.2188	349.213
11.096	130.89	74.3713	348.45
11.097	130.92	74.7681	350.494
11.098	130.127	73.9746	348.389
11.099	130.493	74.0662	349.091
11.1	130.981	74.7681	350.067
11.101	131.165	75.0122	346.771
11.102	130.707	74.8596	349.396
11.103	130.493	74.1272	348.175
11.104	132.263	74.2493	346.619
11.105	132.294	75.0427	349.03
11.106	131.897	74.3713	346.191
11.107	131.653	74.0662	347.321
11.108	132.324	74.4324	348.358
11.109	132.446	74.7681	345.184
11.11	131.897	75.2258	347.26
11.111	130.859	74.707	345.52
11.112	131.47	74.8596	344.299
11.113	131.866	75.1953	346.832
11.114	131.775	74.2798	344.238
11.115	131.531	73.9746	345.917
11.116	131.653	74.1272	347.809
11.117	132.019	74.4324	345.215
11.118	131.897	75.0732	348.328
11.119	131.256	74.8901	346.832
11.12	131.927	75.0122	345.764
11.121	131.531	75.6226	348.511
11.122	131.042	75.3479	345.917
11.123	131.592	75.2258	347.656
11.124	131.836	75.592	348.877
11.125	132.66	75.8362	346.985
11.126	131.958	76.5076	350.037
11.127	131.348	75.5615	348.724
11.128	133.27	75.9277	348.114
11.129	133.82	77.1179	350.464
11.13	133.057	76.8127	346.71
11.131	132.233	76.3245	348.755
11.132	132.111	76.0803	349.457
11.133	132.172	76.2939	346.954
11.134	131.958	76.9653	350.189
11.135	130.798	75.7751	348.083
11.136	131.5	75.4089	349.152
11.137	132.202	76.1719	351.166
11.138	131.714	75.531	348.114
11.139	131.073	75.592	350.464
11.14	131.134	74.6765	349.884
11.141	131.897	74.7681	348.083
11.142	131.439	75.3174	351.074
11.143	129.181	74.2798	347.565
11.144	128.967	73.4558	347.565
11.145	128.51	73.3643	349.304
11.146	127.869	73.1506	345.581
11.147	126.495	72.7539	347.443
11.148	125.458	71.4722	346.405
11.149	125.824	71.167	343.842
11.15	125.732	71.1975	345.764
11.151	124.054	69.7021	342.499
11.152	122.498	69.0308	343.262
11.153	121.674	69.2139	343.811
11.154	120.972	68.6035	340.698
11.155	119.324	68.4204	342.346
11.156	118.469	67.4438	342.865
11.157	119.049	66.7725	341.492
11.158	119.659	66.5894	343.872
11.159	119.385	66.3452	342.194
11.16	119.843	66.1621	342.499
11.161	119.72	66.04	344.391
11.162	119.293	65.8264	341.888
11.163	118.164	66.1926	344.238
11.164	117.035	66.04	343.75
11.165	117.126	66.04	342.133
11.166	116.669	66.6504	345.184
11.167	117.035	66.1316	343.079
11.168	118.896	66.1316	343.475
11.169	120.422	66.7419	345.551
11.17	121.155	67.2913	343.323
11.171	120.697	67.1082	346.191
11.172	119.965	66.6504	344.91
11.173	121.002	67.3828	344.36
11.174	120.636	68.0542	345.642
11.175	118.683	67.3523	342.773
11.176	118.378	66.8945	344.574
11.177	119.568	66.925	345.276
11.178	120.758	66.864	342.987
11.179	121.063	67.8711	346.375
11.18	120.758	67.5964	344.391
11.181	121.704	67.4744	343.872
11.182	122.711	67.7185	345.856
11.183	121.368	66.9861	342.01
11.184	121.063	66.7725	343.75
11.185	120.911	66.803	343.384
11.186	121.826	67.3828	340.668
11.187	121.49	68.0847	342.682
11.188	120.85	67.6575	340.271
11.189	122.986	67.627	339.661
11.19	123.596	68.1458	341.553
11.191	122.925	67.8406	338.257
11.192	122.589	67.5354	340.302
11.193	123.047	67.3828	340.118
11.194	124.359	67.9932	337.646
11.195	124.451	68.8171	340.79
11.196	122.864	68.3899	338.165
11.197	123.169	68.3289	338.867
11.198	123.84	68.7561	341.064
11.199	123.169	68.6951	338.562
11.2	122.833	69.1528	341.492
11.201	123.657	68.9392	341.095
11.202	125.275	69.3359	339.081
11.203	125.885	70.1294	342.163
11.204	125.275	69.7327	339.63
11.205	125.58	69.519	340.79
11.206	125.397	70.6177	342.834
11.207	124.939	71.0449	340.637
11.208	124.176	70.8008	342.896
11.209	123.627	70.8923	342.773
11.21	125.153	71.6858	341.125
11.211	126.007	72.8455	344.177
11.212	125.916	71.8384	341.125
11.213	127.197	71.6858	342.56
11.214	127.96	71.8689	344.299
11.215	127.747	71.6553	341.888
11.216	126.343	72.052	344.971
11.217	125	72.2961	343.75
11.218	125.305	72.9675	342.834
11.219	125.916	72.998	344.482
11.22	125.671	71.8079	341.98
11.221	126.678	71.106	343.628
11.222	127.93	71.8384	344.574
11.223	128.723	72.052	342.346
11.224	128.296	72.3877	345.154
11.225	127.35	71.8689	344.116
11.226	128.082	71.4722	342.926
11.227	127.533	72.4792	345.459
11.228	126.404	72.2961	342.163
11.229	126.984	71.7468	343.384
11.23	127.411	71.6248	343.262
11.231	128.967	72.2351	341.339
11.232	130.127	72.4487	343.842
11.233	130.341	71.991	341.919
11.234	131.348	72.2961	342.041
11.235	131.439	72.3877	344.635
11.236	129.639	72.2656	341.736
11.237	129.059	72.4792	343.567
11.238	128.632	72.6318	343.323
11.239	128.693	72.7844	340.851
11.24	129.15	73.1201	343.292
11.241	129.608	72.2046	341.187
11.242	130.676	71.8079	341.309
11.243	131.531	72.876	344.421
11.244	131.592	72.3877	341.064
11.245	131.958	72.8149	343.475
11.246	131.531	73.0286	343.994
11.247	130.951	73.0896	341.339
11.248	130.157	74.0356	344.055
11.249	129.486	73.5168	342.59
11.25	130.829	73.3032	341.797
11.251	131.042	74.2798	345.154
11.252	131.409	74.4934	342.072
11.253	132.355	73.9136	344.727
11.254	132.324	74.1577	345.673
11.255	134.125	74.6155	343.475
11.256	133.514	75.2869	346.039
11.257	132.294	75.1648	343.658
11.258	132.813	75.2258	343.292
11.259	132.385	75.47	344.818
11.26	131.927	75.3174	342.163
11.261	131.592	74.8291	345.184
11.262	131.927	74.1577	344.94
11.263	134.033	74.6155	344.299
11.264	134.705	75.8667	347.443
11.265	134.003	75.531	344.36
11.266	134.43	75.6226	345.093
11.267	135.04	75.5615	346.13
11.268	134.064	75.4395	343.475
11.269	133.514	75.7446	346.405
11.27	133.179	75.1648	345.032
11.271	135.01	75.7141	344.208
11.272	136.444	76.6907	346.985
11.273	136.139	76.5381	343.689
11.274	136.597	76.3855	344.94
11.275	137.329	76.9043	345.703
11.276	138	76.2634	343.262
11.277	136.81	76.5076	345.062
11.278	136.261	76.1414	344.33
11.279	137.299	76.355	343.506
11.28	136.688	77.0874	345.734
11.281	135.437	77.4231	342.987
11.282	136.108	77.24	344.727
11.283	137.115	76.7517	345.459
11.284	137.604	76.6907	343.75
11.285	137.726	77.3315	346.985
11.286	137.512	77.1179	345.306
11.287	138.611	77.2095	345.032
11.288	138.855	78.0945	347.748
11.289	137.146	77.301	345.306
11.29	136.566	76.8738	347.565
11.291	136.871	77.0874	348.938
11.292	137.756	78.0029	346.832
11.293	137.634	78.8269	349.152
11.294	137.329	78.2166	347.351
11.295	138.916	77.9114	347.198
11.296	139.465	78.0334	349.487
11.297	138.885	78.125	347.382
11.298	138.397	77.8809	349.396
11.299	137.665	77.4536	349.854
11.3	137.939	77.5757	347.687
11.301	137.177	78.3997	350.616
11.302	135.956	77.9419	347.778
11.303	136.841	77.8503	347.87
11.304	136.871	77.5757	349.518
11.305	136.566	77.301	346.924
11.306	136.536	76.5686	349.731
11.307	135.986	75.5005	349.579
11.308	136.169	76.1719	348.907
11.309	135.193	76.3245	351.807
11.31	133.972	75.7141	349.243
11.311	134.369	75.6531	349.03
11.312	134.247	76.1414	350.525
11.313	134.308	75.7751	346.069
11.314	134.033	75.2258	348.175
11.315	133.27	74.7375	347.443
11.316	133.301	74.2188	345.795
11.317	132.721	74.3408	349.03
11.318	131.165	73.3032	346.375
11.319	131.104	73.1201	346.68
11.32	130.859	73.2727	347.656
11.321	129.608	72.9675	344.36
11.322	128.876	73.3032	345.673
11.323	127.93	72.4182	344.299
11.324	128.052	71.7773	342.316
11.325	127.777	71.3501	345.612
11.326	125.458	70.0684	343.262
11.327	125.183	69.1223	344.421
11.328	124.817	69.6716	346.13
11.329	124.084	69.5801	343.14
11.33	124.481	69.519	345.337
11.331	123.749	68.9087	344.147
11.332	124.268	68.634	342.377
11.333	124.634	69.3054	344.482
11.334	123.718	68.8477	342.316
11.335	123.566	68.2373	343.201
11.336	122.925	67.9016	345.154
11.337	123.169	67.4744	343.567
11.338	123.199	68.1763	346.466
11.339	123.322	68.7561	345.978
11.34	124.908	69.5801	344.666
11.341	125.244	69.7937	346.375
11.342	124.939	69.0918	343.567
11.343	125.58	68.7561	345.001
11.344	125.671	69.2749	346.497
11.345	125.58	69.7021	344.574
11.346	124.634	69.3665	348.083
11.347	124.42	68.2983	347.107
11.348	126.099	68.573	347.26
11.349	126.617	69.9768	348.846
11.35	126.099	70.8008	345.306
11.351	125.854	70.4041	346.832
11.352	126.251	69.1223	346.68
11.353	127.38	69.2444	344.727
11.354	127.38	70.0684	347.565
11.355	126.617	69.5801	345.673
11.356	127.35	69.8547	345.581
11.357	127.594	70.2209	347.9
11.358	127.075	70.1294	344.879
11.359	127.258	69.9158	346.405
11.36	127.441	70.1599	345.428
11.361	128.052	71.0449	343.292
11.362	128.418	71.1975	345.947
11.363	127.808	70.3125	343.14
11.364	128.479	70.4346	343.842
11.365	128.906	70.8618	345.886
11.366	128.204	70.9839	343.475
11.367	127.899	70.8923	345.947
11.368	127.808	69.9158	345.703
11.369	129.089	70.6482	344.208
11.37	129.7	71.7468	346.191
11.371	129.333	71.4417	343.842
11.372	129.639	71.3196	343.872
11.373	130.463	71.6553	346.344
11.374	130.371	71.4722	343.689
11.375	130.585	71.5942	346.771
11.376	130.798	71.7468	346.802
11.377	132.416	71.8994	345.306
11.378	131.927	72.8455	348.48
11.379	131.378	73.5168	346.039
11.38	132.69	73.9441	346.13
11.381	133.545	73.6084	347.626
11.382	133.606	73.761	345.551
11.383	133.545	73.3948	348.206
11.384	133.087	73.3337	347.198
11.385	135.223	74.1882	346.466
11.386	136.475	75.1953	349.213
11.387	135.376	74.8596	346.71
11.388	135.01	74.0967	347.961
11.389	135.345	74.0967	349.243
11.39	135.223	74.1882	346.313
11.391	135.04	74.7681	349.976
11.392	134.338	74.4934	348.175
11.393	136.292	74.4934	347.412
11.394	136.932	75.3784	349.945
11.395	136.688	74.8901	346.619
11.396	137.268	75.1343	348.236
11.397	137.512	74.9512	349.03
11.398	137.543	75.0732	346.649
11.399	136.841	75.2869	349.579
11.4	136.2	75.2258	347.29
11.401	137.878	75.5005	346.71
11.402	138.153	76.416	348.785
11.403	137.238	76.1719	345.398
11.404	138.184	75.47	347.076
11.405	139.221	75.3174	347.382
11.406	139.923	75.7751	345.184
11.407	139.526	76.1108	348.419
11.408	138.092	75.47	346.13
11.409	138.275	75.9888	345.978
11.41	138.184	76.7212	347.748
11.411	137.665	75.8972	344.666
11.412	137.512	75.2563	346.619
11.413	137.97	75.4089	347.382
11.414	138.824	75.9277	344.757
11.415	139.984	76.2634	348.083
11.416	139.801	75.7751	346.039
11.417	140.961	76.0803	346.649
11.418	140.259	76.8738	348.45
11.419	139.252	76.3245	345.551
11.42	138.947	75.6226	347.26
11.421	138.733	76.1414	347.687
11.422	139.893	76.355	344.757
11.423	140.35	76.7212	348.145
11.424	140.32	76.4465	345.917
11.425	142.273	76.6907	346.252
11.426	143.066	76.6907	348.45
11.427	141.418	76.7517	345.886
11.428	140.35	76.7212	348.572
11.429	139.069	76.7822	347.443
11.43	140.808	77.1484	345.734
11.431	141.022	77.301	348.328
11.432	140.167	76.2939	345.886
11.433	141.266	76.1108	347.229
11.434	142.639	76.8738	349.487
11.435	142.334	77.3315	346.405
11.436	141.815	76.9653	349.884
11.437	141.022	76.0498	348.785
11.438	141.968	76.8433	347.198
11.439	142.609	77.6978	349.243
11.44	141.785	77.179	345.49
11.441	143.036	76.416	346.802
11.442	143.951	76.0498	348.145
11.443	143.646	76.4465	345.459
11.444	143.555	76.6296	348.083
11.445	142.303	76.2634	346.619
11.446	143.585	76.6602	345.306
11.447	143.768	77.0874	347.351
11.448	143.005	76.5076	343.414
11.449	142.975	76.2329	344.36
11.45	143.585	76.2939	344.574
11.451	144.165	76.355	342.255
11.452	143.768	76.2939	345.642
11.453	143.005	75.3174	344.635
11.454	143.616	75.6531	344.574
11.455	144.135	76.9043	346.771
11.456	143.341	76.5686	343.842
11.457	143.494	76.416	345.154
11.458	143.677	75.7751	345.428
11.459	144.104	75.9888	342.712
11.46	144.562	76.3855	346.008
11.461	144.623	75.7141	344.543
11.462	145.538	76.0193	344.238
11.463	144.958	76.6907	347.046
11.464	143.86	76.6602	344.177
11.465	144.104	76.4465	345.764
11.466	144.379	76.8433	345.795
11.467	144.623	77.1179	343.048
11.468	144.318	76.9043	345.764
11.469	144.379	76.0803	344.055
11.47	145.63	76.9043	343.811
11.471	145.63	77.301	346.619
11.472	143.677	77.0264	343.933
11.473	143.463	76.7822	347.015
11.474	143.402	76.8738	346.375
11.475	144.531	77.1179	344.604
11.476	144.501	77.0569	347.321
11.477	143.799	76.1414	345.093
11.478	145.294	76.3855	345.947
11.479	146.118	77.0874	347.748
11.48	144.714	76.9958	343.597
11.481	143.28	76.7517	347.382
11.482	142.578	76.2329	346.375
11.483	143.616	76.1414	344.086
11.484	143.127	76.5991	346.649
11.485	142.365	75.7751	343.201
11.486	143.494	75.1953	343.384
11.487	143.646	75.1648	344.757
11.488	142.883	74.4629	341.522
11.489	141.449	74.1577	343.323
11.49	139.496	73.3948	342.163
11.491	139.74	73.9441	340.271
11.492	139.008	74.0967	342.133
11.493	137.421	73.3032	338.806
11.494	137.665	72.5403	339.325
11.495	138.031	71.5637	340.363
11.496	138.123	70.9229	338.684
11.497	137.756	70.7092	341.98
11.498	137.512	70.2209	341.461
11.499	137.482	70.7397	339.844
11.5	137.39	71.3196	341.888
11.501	136.078	70.6482	339.386
11.502	135.681	70.8008	339.661
11.503	135.742	71.228	340.607
11.504	136.108	70.7092	338.135
11.505	136.292	69.7937	341.034
11.506	136.261	69.6411	341.522
11.507	137.817	70.2515	340.851
11.508	138.184	71.0449	343.933
11.509	137.543	70.8008	341.461
11.51	137.543	71.106	342.194
11.511	137.115	70.9534	342.712
11.512	137.36	71.1365	339.813
11.513	136.932	71.0144	341.736
11.514	135.956	70.8313	340.332
11.515	137.207	70.9229	340.424
11.516	137.573	70.8008	343.384
11.517	136.536	70.4651	341.095
11.518	136.688	70.0989	343.719
11.519	136.292	70.4041	343.994
11.52	136.81	71.106	341.064
11.521	136.658	71.4722	343.597
11.522	136.108	70.4041	340.424
11.523	137.268	70.6177	339.966
11.524	137.939	71.5027	342.255
11.525	137.146	71.106	338.776
11.526	136.566	70.9229	341.919
11.527	136.536	70.7092	341.736
11.528	137.726	71.0754	339.691
11.529	137.939	72.0215	342.712
11.53	137.512	71.5637	339.722
11.531	138.367	71.4722	339.447
11.532	138.794	71.991	341.064
11.533	138.977	71.6553	337.708
11.534	138.824	71.7468	340.118
11.535	138.062	71.4111	339.752
11.536	138.824	71.8384	338.226
11.537	139.069	72.7844	341.461
11.538	138.824	71.9604	339.111
11.539	140.015	71.8994	340.21
11.54	140.259	72.1741	341.522
11.541	139.923	72.5708	338.318
11.542	140.289	72.6013	341.248
11.543	140.656	72.6318	340.21
11.544	141.998	73.0896	338.776
11.545	142.242	73.5474	342.133
11.546	141.998	73.2117	340.088
11.547	142.914	73.6084	340.912
11.548	143.585	74.1882	343.018
11.549	142.883	74.2493	339.966
11.55	142.792	74.2798	343.17
11.551	142.639	74.0662	342.072
11.552	144.592	74.707	340.82
11.553	145.355	75.1648	343.75
11.554	144.836	74.7986	340.668
11.555	145.782	75.5005	342.102
11.556	146.057	75.531	343.079
11.557	145.477	75.4089	340.759
11.558	144.379	75.5005	344.116
11.559	143.524	75.1953	342.072
11.56	144.562	75.0427	342.285
11.561	145.203	75.6531	345.093
11.562	145.416	75.8057	341.644
11.563	146.21	75.7446	343.292
11.564	146.606	75.7446	343.75
11.565	146.484	76.0193	341.766
11.566	145.569	76.4465	345.154
11.567	144.867	75.8057	342.896
11.568	145.599	75.8362	343.079
11.569	146.332	76.6602	345.123
11.57	145.691	76.2024	341.431
11.571	146.881	76.5381	343.536
11.572	147.675	76.3855	343.048
11.573	148.926	76.5686	341.003
11.574	148.346	76.8127	343.811
11.575	147.186	76.2329	341.522
11.576	147.552	76.6602	341.156
11.577	147.43	77.3621	343.14
11.578	145.905	77.5146	339.874
11.579	146.21	76.9958	342.102
11.58	146.637	76.416	341.827
11.581	148.224	76.416	340.485
11.582	149.048	77.179	343.842
11.583	149.078	76.8738	342.102
11.584	149.841	77.4536	341.827
11.585	149.597	78.2471	344.36
11.586	148.499	77.7283	340.698
11.587	148.132	77.4536	343.231
11.588	147.736	77.179	344.055
11.589	148.499	77.6672	341.431
11.59	150.055	78.3997	344.421
11.591	150.482	78.186	342.743
11.592	152.161	78.6438	343.475
11.593	152.344	79.1931	345.52
11.594	151.703	79.6814	342.59
11.595	151.001	78.9185	345.062
11.596	149.933	78.3386	344.849
11.597	150.94	79.1321	342.743
11.598	151.123	80.0171	345.306
11.599	150.818	80.2917	342.316
11.6	151.733	80.1697	343.109
11.601	152.496	79.7119	345.184
11.602	151.733	79.5593	343.567
11.603	151.215	79.4983	346.741
11.604	150.757	79.834	345.825
11.605	151.703	80.2917	344.36
11.606	152.313	80.7495	347.015
11.607	151.703	80.1392	343.567
11.608	152.588	80.2917	344.788
11.609	153.351	80.7495	345.581
11.61	153.229	81.0547	342.041
11.611	152.496	80.6274	345.154
11.612	151.825	79.9255	343.475
11.613	153.29	80.2002	342.621
11.614	153.595	80.8411	345.184
11.615	153.625	80.8105	341.583
11.616	154.449	80.4138	343.292
11.617	154.633	81.1157	343.536
11.618	154.602	81.1768	340.24
11.619	153.534	80.9937	343.384
11.62	152.069	80.9021	341.37
11.621	152.893	81.2378	341.278
11.622	153.381	81.3904	343.445
11.623	153.473	80.5054	340.668
11.624	154.083	80.1697	343.109
11.625	154.968	80.2002	343.781
11.626	155.914	80.8105	341.278
11.627	155.823	81.543	344.086
11.628	154.938	81.0242	341.614
11.629	155.151	80.9021	341.492
11.63	154.572	81.5125	343.964
11.631	154.144	81.2378	341.431
11.632	154.205	81.2683	342.865
11.633	153.839	81.3293	343.628
11.634	155.548	81.8176	341.766
11.635	155.914	81.8481	344.94
11.636	155.884	81.5125	343.414
11.637	157.776	81.8787	343.323
11.638	158.112	82.6416	345.093
11.639	156.677	82.8857	342.194
11.64	155.396	82.3975	344.025
11.641	154.572	81.9092	343.872
11.642	155.182	82.3364	342.255
11.643	155.304	82.8247	345.184
11.644	155.06	81.8481	343.323
11.645	156.891	81.7566	344.788
11.646	157.562	82.3059	346.069
11.647	157.227	82.7026	343.506
11.648	155.762	82.2144	345.581
11.649	155.334	82.0007	344.849
11.65	156.067	82.1228	343.262
11.651	155.426	82.7637	345.886
11.652	154.785	82.3059	342.529
11.653	156.036	82.3975	343.384
11.654	156.586	83.0078	344.482
11.655	156.403	82.7637	341.858
11.656	155.701	82.3059	344.788
11.657	154.785	81.3904	343.75
11.658	155.518	81.8176	342.499
11.659	155.09	82.0618	344.604
11.66	153.534	81.1157	341.583
11.661	153.229	80.8411	342.133
11.662	152.985	81.2683	342.255
11.663	151.733	80.6885	338.898
11.664	150.36	79.4983	341.217
11.665	148.651	77.9419	340.332
11.666	148.315	76.9958	339.355
11.667	147.308	77.3926	341.461
11.668	145.447	76.9348	338.196
11.669	144.379	75.8667	338.013
11.67	143.066	74.8596	338.715
11.671	140.9	74.0356	335.236
11.672	139.709	73.3032	337.097
11.673	138.489	72.6624	336.639
11.674	137.939	72.6929	335.144
11.675	136.902	72.4182	337.524
11.676	135.04	70.9534	335.419
11.677	134.644	69.6106	336.334
11.678	133.728	69.5801	337.402
11.679	132.69	69.3665	334.869
11.68	131.195	68.4204	336.029
11.681	129.944	66.9861	334.503
11.682	130.493	66.9556	333.16
11.683	130.28	67.7185	334.778
11.684	127.991	67.749	331.909
11.685	126.648	66.6504	333.954
11.686	126.099	65.4297	335.449
11.687	126.404	65.2466	334.045
11.688	127.258	65.4907	336.975
11.689	126.556	65.5212	335.388
11.69	128.357	65.3992	335.419
11.691	129.486	65.7959	337.128
11.692	128.662	65.5823	334.869
11.693	128.113	65.5212	336.029
11.694	127.319	65.3381	335.968
11.695	127.625	65.4907	333.801
11.696	127.502	65.7654	336.426
11.697	126.251	65.3076	334.045
11.698	127.716	65.1245	333.923
11.699	128.998	66.0095	335.663
11.7	129.7	66.0095	332.336
11.701	129.181	65.2466	334.259
11.702	128.082	64.8499	333.71
11.703	128.51	65.5823	331.421
11.704	128.51	65.8875	333.16
11.705	126.74	64.7583	330.292
11.706	125.916	65.3076	330.933
11.707	126.862	65.6738	332.733
11.708	126.984	64.7278	329.895
11.709	127.289	65.4602	332.275
11.71	126.77	65.3992	332.367
11.711	127.899	65.4907	330.017
11.712	128.723	66.1621	333.313
11.713	127.625	65.6738	330.994
11.714	128.143	65.4907	331.635
11.715	127.411	66.3452	333.71
11.716	127.045	67.0471	330.963
11.717	126.526	66.9556	333.038
11.718	126.282	66.5894	332.55
11.719	127.96	67.1387	331.39
11.72	129.028	67.7795	334.717
11.721	128.906	67.7795	331.573
11.722	129.944	68.0847	332.794
11.723	130.646	68.3899	334.442
11.724	130.341	68.4509	331.36
11.725	128.815	68.6646	334.747
11.726	127.106	68.6951	333.71
11.727	128.326	68.9392	332.703
11.728	129.272	69.7327	335.815
11.729	129.028	69.7632	333.069
11.73	130.28	69.7937	334.564
11.731	131.165	69.7327	335.876
11.732	132.019	69.5496	333.527
11.733	132.141	70.0684	337.463
11.734	131.409	69.7632	335.663
11.735	132.629	70.0073	334.564
11.736	133.118	70.6787	337.616
11.737	132.599	70.9534	333.374
11.738	133.301	70.9534	335.114
11.739	133.392	70.9534	335.571
11.74	134.216	71.106	332.397
11.741	134.186	71.106	335.754
11.742	134.064	70.343	334.137
11.743	135.925	70.5566	333.832
11.744	136.444	71.2585	336.334
11.745	136.078	71.7163	332.092
11.746	135.559	71.9299	333.618
11.747	135.193	72.113	333.71
11.748	135.529	71.7773	331.177
11.749	135.193	71.8689	334.595
11.75	134.094	71.0144	332.703
11.751	135.315	70.9839	333.221
11.752	136.475	71.8994	335.938
11.753	136.261	72.4182	333.16
11.754	136.719	72.6318	334.747
11.755	136.475	72.2351	335.175
11.756	136.536	72.2046	332.703
11.757	136.108	73.1812	335.724
11.758	135.376	72.113	333.893
11.759	136.322	72.1741	333.16
11.76	136.749	73.6389	336.487
11.761	137.085	73.5779	332.672
11.762	137.817	72.8455	335.602
11.763	137.512	73.2117	335.632
11.764	138.733	73.9441	333.252
11.765	138.092	74.1882	336.365
11.766	136.993	73.5779	333.71
11.767	137.909	73.9746	334.717
11.768	138.336	74.707	335.754
11.769	138.184	74.4324	332.703
11.77	138.184	74.1882	336.09
11.771	137.634	73.4253	335.632
11.772	139.648	73.7915	335.297
11.773	140.137	74.7375	338.226
11.774	139.221	74.646	335.083
11.775	139.862	74.7986	336.06
11.776	141.296	74.2798	337.402
11.777	141.266	74.3408	334.167
11.778	140.9	74.6765	337.25
11.779	140.808	74.2798	335.907
11.78	142.792	74.2188	334.9
11.781	143.311	75.0122	338.44
11.782	142.456	75.0427	334.686
11.783	143.097	75.1953	335.693
11.784	143.25	75.6226	336.67
11.785	143.921	75.3479	333.252
11.786	143.799	74.9512	335.846
11.787	142.944	74.4629	334.778
11.788	144.135	74.8901	333.649
11.789	145.081	75.7446	336.426
11.79	144.287	75.8057	333.496
11.791	143.89	76.0498	334.381
11.792	143.799	75.3174	336.09
11.793	144.409	75.1648	332.489
11.794	144.928	75.6226	335.724
11.795	143.86	75.1953	334.106
11.796	144.867	75.0122	333.313
11.797	145.508	75.3479	335.846
11.798	145.508	75.592	333.557
11.799	145.233	75.9583	334.808
11.8	144.501	76.5076	335.297
11.801	144.928	76.2939	332.611
11.802	144.012	76.5076	335.327
11.803	143.616	76.2329	333.893
11.804	145.966	76.355	333.252
11.805	146.454	76.9348	335.724
11.806	146.057	77.2705	333.466
11.807	146.24	77.2705	335.419
11.808	146.454	76.6296	335.51
11.809	146.759	77.3315	334.015
11.81	145.813	78.2471	336.487
11.811	144.592	77.6062	334.015
11.812	146.088	77.5452	334.29
11.813	147.43	77.7893	336.609
11.814	147.125	77.4841	333.496
11.815	147.522	76.8738	336.365
11.816	147.522	76.8738	336.7
11.817	148.621	77.8198	334.93
11.818	148.163	78.1555	337.982
11.819	146.606	77.4231	335.114
11.82	148.102	77.7893	336.121
11.821	148.712	78.7659	337.433
11.822	148.743	78.4912	333.954
11.823	148.285	78.186	336.517
11.824	148.254	77.7283	336.395
11.825	150.299	77.9724	334.839
11.826	150.879	78.2471	338.257
11.827	150.208	78.3386	335.693
11.828	151.154	78.3997	336.456
11.829	151.825	78.8879	337.463
11.83	151.52	78.9185	333.893
11.831	150.696	79.3152	335.876
11.832	149.292	78.6133	334.839
11.833	150.238	78.5522	333.832
11.834	151.001	78.8574	336.853
11.835	150.818	78.3386	334.717
11.836	152.039	78.4302	336.456
11.837	152.039	79.071	337.769
11.838	152.588	79.4983	334.93
11.839	152.435	80.0476	337.28
11.84	151.672	79.3457	336.09
11.841	151.642	79.5593	334.747
11.842	151.367	80.3223	337.677
11.843	150.879	79.7424	334.503
11.844	152.1	79.3152	336.609
11.845	152.405	80.1697	338.287
11.846	152.771	80.5969	335.571
11.847	152.71	80.658	337.952
11.848	153.198	80.6885	336.853
11.849	154.358	80.78	335.663
11.85	154.053	81.0547	337.524
11.851	153.076	80.5054	334.503
11.852	153.839	80.5359	336.182
11.853	153.809	80.658	336.243
11.854	153.412	80.6885	334.259
11.855	153.076	80.5664	337.555
11.856	152.588	79.8035	335.571
11.857	153.778	79.6814	335.754
11.858	154.053	80.4749	337.86
11.859	153.259	80.1392	334.595
11.86	153.046	79.1321	336.243
11.861	153.015	78.7048	335.815
11.862	153.595	78.8269	333.496
11.863	152.618	78.8269	335.968
11.864	150.665	77.7283	333.618
11.865	150.97	77.3926	333.527
11.866	150.391	76.9653	335.48
11.867	147.705	75.47	331.543
11.868	144.257	74.3713	333.221
11.869	141.632	73.0286	331.238
11.87	140.167	70.4041	327.24
11.871	136.902	68.7561	328.4
11.872	133.148	66.9861	324.158
11.873	130.096	65.155	321.228
11.874	127.35	63.7207	320.557
11.875	123.535	61.8286	315.887
11.876	119.873	60.2112	315.796
11.877	116.699	58.0444	315.643
11.878	115.021	56.8237	313.934
11.879	114.41	56.2744	316.101
11.88	113.831	55.7251	316.04
11.881	115.448	54.718	317.291
11.882	116.425	55.0537	320.801
11.883	115.143	55.3589	319.672
11.884	114.655	54.657	322.876
11.885	114.136	54.0466	323.212
11.886	114.227	54.4434	322.754
11.887	113.953	54.5959	324.402
11.888	113.129	53.833	321.655
11.889	113.678	54.0771	322.144
11.89	114.197	54.5044	322.449
11.891	113.281	53.8025	318.848
11.892	110.413	52.2461	319.641
11.893	107.086	49.6826	316.467
11.894	105.652	48.0652	314.484
11.895	103.729	47.8821	314.575
11.896	101.624	46.936	309.784
11.897	99.5178	45.7153	308.746
11.898	98.3276	45.4102	308.746
11.899	97.3511	45.0439	306.03
11.9	96.9849	43.9148	308.136
11.901	96.5271	43.3044	308.96
11.902	97.0154	43.0298	308.899
11.903	97.2595	42.9077	311.859
11.904	96.283	42.4805	310.547
11.905	97.1375	42.4805	313.232
11.906	96.7712	43.0298	314.484
11.907	96.5576	43.5791	311.92
11.908	95.8557	43.9148	313.416
11.909	95.52	43.5791	310.303
11.91	97.0459	43.8232	309.021
11.911	98.0835	44.7083	309.479
11.912	97.5647	44.22	306.213
11.913	97.4121	44.342	307.831
11.914	97.9614	43.9758	308.441
11.915	98.2361	43.9758	306.488
11.916	96.5881	44.5557	309.631
11.917	95.5811	43.8232	308.136
11.918	95.8557	43.9453	308.197
11.919	96.5881	44.5557	310.211
11.92	96.0693	44.8914	306.427
11.921	97.3816	44.7083	308.35
11.922	98.2361	44.281	308.533
11.923	98.3276	44.8303	306.702
11.924	97.8088	45.0134	309.937
11.925	96.3135	44.4946	307.678
11.926	96.6797	44.5862	308.441
11.927	96.2219	45.7764	310.15
11.928	95.9167	45.3491	306.488
11.929	96.0388	45.3491	308.014
11.93	96.3135	45.9595	307.495
11.931	97.9004	46.9055	304.474
11.932	99.1211	47.3022	307.22
11.933	98.999	46.5088	304.749
11.934	100.677	46.7224	305.115
11.935	100.891	47.2107	307.77
11.936	99.884	47.5769	304.504
11.937	99.823	48.1873	307.648
11.938	100.128	47.5769	307.19
11.939	100.891	48.0042	305.969
11.94	101.563	48.1567	309.357
11.941	100.983	47.3938	307.281
11.942	103.18	47.6379	309.235
11.943	105.042	48.9197	311.829
11.944	105.286	49.6826	308.563
11.945	104.37	49.6216	311.615
11.946	103.638	48.7366	310.73
11.947	104.889	49.0112	308.96
11.948	104.553	50.3845	312.073
11.949	104.156	50.6897	308.777
11.95	105.042	50.5676	309.753
11.951	106.354	51.0559	311.523
11.952	107.117	51.8188	308.38
11.953	107.452	52.002	311.737
11.954	106.903	51.5747	310.669
11.955	108.002	51.8799	310.12
11.956	108.582	52.3682	313.171
11.957	107.849	51.9409	309.875
11.958	107.544	51.7273	311.676
11.959	107.391	52.6733	312.836
11.96	107.635	53.3142	309.662
11.961	107.574	53.1921	312.805
11.962	107.422	52.2461	311.584
11.963	108.459	51.6663	310.913
11.964	109.07	52.3376	313.751
11.965	108.673	52.7039	309.875
11.966	109.253	53.009	311.523
11.967	109.406	52.7649	312.195
11.968	108.917	53.1921	309.204
11.969	108.276	53.6804	312.103
11.97	107.269	53.2532	310.12
11.971	108.734	53.1006	309.601
11.972	109.222	53.7415	312.897
11.973	109.039	53.894	309.967
11.974	110.138	54.0161	311.981
11.975	110.779	53.9856	313.202
11.976	111.664	53.7109	310.425
11.977	110.504	54.0161	313.995
11.978	109.436	53.5278	311.707
11.979	109.924	53.4973	312.042
11.98	109.711	53.9551	314.117
11.981	108.978	54.5044	310.364
11.982	108.673	54.0771	312.958
11.983	108.978	53.0396	312.927
11.984	109.894	53.7415	310.699
11.985	110.748	54.4739	314.087
11.986	110.199	53.1006	310.852
11.987	111.572	53.009	312.134
11.988	111.969	53.9856	313.477
11.989	110.992	54.5959	309.204
11.99	110.474	54.9927	311.737
11.991	109.863	54.5044	310.669
11.992	110.809	54.3823	308.99
11.993	111.023	54.9316	312.469
11.994	111.115	54.3823	309.723
11.995	112.823	54.9927	310.547
11.996	114.014	55.8167	313.202
11.997	114.227	55.9082	309.906
11.998	114.197	56.0913	313.049
11.999	113.647	56.1218	312.378
12	114.288	56.8542	310.699
12.001	114.044	57.6172	313.629
12.002	113.312	57.1594	311.188
12.003	114.105	57.4036	312.927
12.004	115.662	57.2815	314.423
12.005	115.875	57.6477	311.798
12.006	116.333	58.5022	315.155
12.007	116.394	58.3801	314.545
12.008	117.554	58.5327	312.805
12.009	117.584	59.2957	316.437
12.01	117.126	58.8379	313.507
12.011	117.432	59.0515	314.636
12.012	118.134	59.7229	316.65
12.013	118.744	60.5469	313.354
12.014	118.958	60.3943	315.979
12.015	118.988	59.4788	315.399
12.016	120.697	59.9365	314.819
12.017	121.552	60.8826	317.657
12.018	121.429	60.9131	314.514
12.019	122.192	60.8215	315.491
12.02	122.772	60.8826	316.589
12.021	122.864	61.2793	313.843
12.022	121.979	61.2183	316.437
12.023	121.216	61.2183	314.636
12.024	122.742	62.0117	314.148
12.025	123.566	61.6455	316.528
12.026	122.253	61.2183	314.209
12.027	122.559	61.3098	316.803
12.028	123.688	61.615	317.566
12.029	124.603	62.0117	315.094
12.03	123.84	62.6831	318.817
12.031	122.803	61.8896	316.772
12.032	124.115	62.1643	316.559
12.033	124.603	63.1104	319.641
12.034	124.084	63.2935	315.796
12.035	123.444	62.9883	318.665
12.036	123.718	63.0798	318.848
12.037	124.939	63.7817	316.498
12.038	125.122	63.9648	319.824
12.039	123.962	63.385	317.963
12.04	124.786	63.7817	318.268
12.041	126.068	64.3921	320.251
12.042	125.519	64.6057	316.589
12.043	125.641	65.2161	319.092
12.044	125.061	64.9414	318.42
12.045	126.129	64.8804	316.345
12.046	125.916	65.2466	320.129
12.047	125.61	64.9719	317.627
12.048	126.831	65.033	318.115
12.049	128.174	65.5823	320.435
12.05	128.296	65.979	317.627
12.051	128.448	65.5823	320.374
12.052	128.784	64.9109	320.313
12.053	129.944	65.6738	318.39
12.054	130.28	66.6809	321.136
12.055	129.608	66.2537	318.756
12.056	130.646	66.3452	318.634
12.057	131.744	67.0471	321.136
12.058	132.507	67.2913	317.23
12.059	133.24	67.1082	319.946
12.06	132.996	66.803	319.733
12.061	134.521	66.925	318.329
12.062	135.162	67.4133	321.381
12.063	134.369	67.5354	318.909
12.064	134.766	68.2373	319.794
12.065	134.918	68.7866	321.503
12.066	134.613	68.9087	318.878
12.067	134.613	68.7561	321.808
12.068	134.583	68.2983	320.557
12.069	136.505	68.1763	320.221
12.07	137.787	68.5425	323.669
12.071	137.665	68.4814	321.716
12.072	137.878	68.7561	323.395
12.073	138.092	69.4275	324.493
12.074	137.329	69.7327	321.533
12.075	136.139	70.3125	324.28
12.076	134.857	69.8242	322.54
12.077	136.383	69.7021	321.381
12.078	137.543	70.1599	324.432
12.079	137.695	70.282	321.655
12.08	138.641	70.343	323.486
12.081	139.771	70.8008	325.012
12.082	140.839	71.7163	322.845
12.083	139.313	72.3572	325.165
12.084	137.299	71.6248	323.364
12.085	137.329	71.5027	323.151
12.086	138.092	72.3572	325.073
12.087	138.245	71.8689	321.838
12.088	139.465	71.9604	323.761
12.089	140.533	71.7773	324.799
12.09	141.571	72.3572	323.242
12.091	142.303	72.7234	326.538
12.092	141.724	72.2656	324.829
12.093	141.663	72.6624	324.707
12.094	141.754	72.7539	326.599
12.095	141.296	72.998	322.998
12.096	141.815	73.0591	324.219
12.097	141.998	73.4253	324.707
12.098	143.311	73.7915	322.388
12.099	144.043	74.0051	326.05
12.1	143.341	74.0662	325.012
12.101	144.562	74.0662	325.195
12.102	145.569	74.4629	327.728
12.103	145.935	74.8901	324.768
12.104	146.027	74.9207	326.66
12.105	145.477	75.0122	326.874
12.106	146.637	75.4395	323.853
12.107	146.881	75.8057	327.698
12.108	146.057	75.592	325.226
12.109	146.179	75.6226	326.447
12.11	147.339	75.7751	328.43
12.111	147.308	75.7751	325.806
12.112	147.705	75.8362	329.041
12.113	147.675	75.4395	327.972
12.114	148.895	76.1108	327.148
12.115	149.078	76.5381	329.651
12.116	148.224	75.7141	326.874
12.117	148.621	76.2024	327.698
12.118	149.506	77.4231	329.071
12.119	149.445	77.4841	325.806
12.12	149.109	77.2095	328.735
12.121	149.231	76.5381	327.942
12.122	150.635	76.9043	327.057
12.123	151.337	77.3926	330.444
12.124	150.757	77.0874	327.82
12.125	150.787	77.179	329.376
12.126	150.94	77.7588	330.109
12.127	151.062	78.1555	327.789
12.128	150.452	78.7964	329.742
12.129	150.146	78.125	328.308
12.13	151.001	78.0945	327.484
12.131	151.794	78.0334	330.322
12.132	150.696	77.6062	328.186
12.133	151.306	77.6978	329.834
12.134	152.649	77.6367	331.207
12.135	152.313	78.3081	329.071
12.136	151.093	78.7659	331.757
12.137	150.269	78.064	329.895
12.138	151.825	77.8809	328.674
12.139	152.283	78.6438	331.207
12.14	151.825	78.6133	328.217
12.141	152.161	78.2471	329.926
12.142	153.046	78.4302	331.024
12.143	153.839	78.4912	328.583
12.144	153.442	78.7964	332.184
12.145	152.496	78.6438	330.17
12.146	154.053	78.8269	330.261
12.147	153.9	79.1931	331.94
12.148	152.496	79.071	328.583
12.149	152.435	79.2542	330.688
12.15	153.229	79.4983	330.261
12.151	154.449	79.9255	327.942
12.152	153.961	79.7424	331.39
12.153	152.405	78.5522	330.139
12.154	153.717	78.7354	331.085
12.155	155.212	79.6509	333.862
12.156	154.694	79.8645	330.322
12.157	153.412	79.7729	332.947
12.158	153.107	79.6204	332.703
12.159	154.785	80.0781	330.353
12.16	155.273	80.4749	333.435
12.161	154.144	80.0476	330.75
12.162	154.968	80.0171	331.787
12.163	156.036	80.1697	334.259
12.164	156.647	79.8645	331.024
12.165	156.036	80.4138	333.679
12.166	155.426	80.2307	333.038
12.167	156.708	80.5054	331.116
12.168	156.769	80.9021	333.649
12.169	155.487	79.9255	330.597
12.17	155.731	79.8035	331.116
12.171	156.403	80.4443	332.397
12.172	156.738	80.8716	329.529
12.173	156.738	81.0852	332.092
12.174	155.762	79.9255	331.696
12.175	156.372	79.6204	330.811
12.176	156.372	79.8645	333.679
12.177	155.701	79.6204	331.451
12.178	155.823	79.3762	332.214
12.179	155.579	79.5288	333.435
12.18	155.243	79.6814	329.834
12.181	154.724	79.8645	332.336
12.182	154.205	79.4373	331.512
12.183	154.877	78.8269	329.956
12.184	154.175	78.8269	333.374
12.185	152.924	78.0334	330.719
12.186	152.435	77.179	331.604
12.187	152.252	76.7212	332.703
12.188	151.428	77.0874	329.498
12.189	148.468	76.8738	331.238
12.19	147.034	75.4395	329.193
12.191	146.545	74.646	327.484
12.192	146.332	74.707	329.132
12.193	144.226	74.1272	325.5
12.194	142.517	73.3032	326.538
12.195	142.578	72.1741	328.156
12.196	142.456	71.5027	326.385
12.197	141.876	71.7773	329.773
12.198	140.778	71.9299	328.491
12.199	142.059	71.3196	328.308
12.2	142.639	71.2585	330.139
12.201	141.174	70.5872	327.972
12.202	141.571	70.0684	329.559
12.203	142.12	70.343	330.017
12.204	143.555	70.8923	327.576
12.205	142.67	71.106	330.566
12.206	140.839	70.0073	328.888
12.207	142.029	70.1294	329.041
12.208	143.494	70.8313	330.872
12.209	143.127	70.8008	327.087
12.21	141.937	70.343	329.407
12.211	141.693	70.3125	329.681
12.212	143.127	70.4651	326.752
12.213	143.127	71.0144	329.376
12.214	140.9	70.8923	326.843
12.215	141.754	70.6787	327.606
12.216	143.372	70.4346	330.048
12.217	143.707	70.2515	326.752
12.218	143.036	70.0684	329.926
12.219	142.181	69.9768	329.071
12.22	143.982	70.2209	327.454
12.221	144.44	71.3196	329.498
12.222	143.463	70.7397	326.752
12.223	143.28	70.0073	326.874
12.224	143.127	70.1599	329.224
12.225	142.639	70.5566	326.569
12.226	143.311	70.6787	329.132
12.227	143.585	70.4041	328.094
12.228	144.409	70.9839	326.904
12.229	145.447	71.4722	329.041
12.23	145.203	70.6482	326.05
12.231	145.508	70.9229	327.057
12.232	146.606	71.167	327.85
12.233	145.477	71.4417	324.86
12.234	144.501	71.5027	328.247
12.235	142.975	71.106	326.996
12.236	143.89	71.0449	326.202
12.237	144.257	71.6553	328.827
12.238	143.921	71.5332	326.141
12.239	144.47	71.2891	327.484
12.24	146.027	71.106	328.888
12.241	146.393	71.167	325.958
12.242	145.264	71.8079	329.041
12.243	144.073	71.8994	327.667
12.244	145.386	71.8384	327.026
12.245	145.111	72.3877	329.681
12.246	143.341	72.3877	326.874
12.247	143.097	72.3572	328.644
12.248	144.165	72.4487	328.979
12.249	145.447	72.937	326.752
12.25	145.996	73.7	329.651
12.251	145.721	72.937	327.82
12.252	147.308	73.0286	328.064
12.253	147.552	73.3643	330.17
12.254	146.423	73.6694	327.576
12.255	145.477	74.1577	329.102
12.256	145.752	74.2493	329.346
12.257	146.301	74.3103	327.026
12.258	146.484	74.2798	329.346
12.259	146.515	73.4253	328.217
12.26	147.858	73.1506	328.522
12.261	149.353	73.9136	330.841
12.262	149.445	74.0967	328.278
12.263	149.597	74.3103	330.078
12.264	148.865	74.1882	330.566
12.265	148.773	74.1272	328.613
12.266	148.102	75.0427	330.505
12.267	147.766	74.7681	328.369
12.268	148.987	74.0662	327.942
12.269	149.902	74.3103	330.627
12.27	149.75	74.1272	328.156
12.271	150.757	74.1577	330.597
12.272	151.55	74.6155	330.444
12.273	152.74	74.9817	328.857
12.274	151.276	75.0122	330.627
12.275	149.841	74.4019	328.674
12.276	150.116	74.5544	328.674
12.277	150.574	74.646	329.559
12.278	149.536	74.646	326.813
12.279	148.773	74.5239	329.987
12.28	149.475	73.3948	329.498
12.281	151.55	73.8831	328.735
12.282	152.13	75.0427	331.787
12.283	149.292	74.4629	329.041
12.284	149.017	74.2798	330.17
12.285	149.872	74.6155	331.268
12.286	150.146	74.4019	328.033
12.287	148.926	74.707	331.299
12.288	148.285	75.0122	330.109
12.289	150.269	74.7681	328.735
12.29	150.391	75.3174	331.696
12.291	150.055	75.0122	329.559
12.292	150.513	75.1038	330.566
12.293	151.642	75.6531	331.818
12.294	151.215	75.7751	328.827
12.295	149.628	75.9583	331.818
12.296	148.621	75.0122	330.017
12.297	150.146	75.3174	329.041
12.298	150.391	76.2024	331.207
12.299	149.536	76.2939	328.125
12.3	149.567	75.9583	330.048
12.301	150.543	75.592	330.719
12.302	150.879	75.7141	328.522
12.303	150.757	76.1719	330.963
12.304	150.848	75.47	329.437
12.305	151.276	75.6531	328.827
12.306	150.97	75.8057	330.719
12.307	149.963	75.1038	327.637
12.308	150.757	74.707	329.315
12.309	151.917	75.5615	329.742
12.31	152.161	75.8362	327.148
12.311	150.726	75.9277	329.498
12.312	150.421	75.0122	328.217
12.313	152.069	75.1038	327.423
12.314	152.618	75.7446	329.926
12.315	151.001	75.1343	326.721
12.316	150.269	74.0662	328.918
12.317	150.452	74.2188	328.644
12.318	151.855	75.2258	326.172
12.319	151.428	75.592	328.705
12.32	149.506	74.4934	325.745
12.321	148.834	73.822	326.202
12.322	148.712	73.8831	328.766
12.323	147.705	73.4253	325.317
12.324	146.851	73.0286	328.461
12.325	147.034	73.0591	328.583
12.326	147.858	73.0286	326.599
12.327	147.552	73.2117	330.2
12.328	146.332	72.3572	327.454
12.329	146.454	72.3572	327.972
12.33	147.125	73.0286	329.926
12.331	145.569	72.3572	326.263
12.332	143.89	72.0825	328.613
12.333	142.334	71.5942	327.667
12.334	143.097	70.9229	325.806
12.335	142.975	71.0449	328.491
12.336	141.937	70.3125	325.684
12.337	142.09	69.7327	326.416
12.338	142.303	69.458	327.393
12.339	141.235	69.4885	324.951
12.34	139.435	69.397	326.935
12.341	138.458	69.2444	325.409
12.342	139.069	69.0918	323.456
12.343	138.031	68.573	325.317
12.344	136.322	66.8945	323.395
12.345	135.864	66.1926	324.249
12.346	136.78	66.04	326.263
12.347	136.688	66.2537	323.608
12.348	135.742	66.5894	324.829
12.349	134.766	65.6128	324.524
12.35	134.369	64.9719	322.021
12.351	133.82	65.5518	324.158
12.352	131.989	65.4602	321.899
12.353	132.324	64.6973	321.747
12.354	132.294	64.27	323.09
12.355	131.622	63.9038	321.381
12.356	131.653	63.9648	323.242
12.357	131.744	63.7207	322.937
12.358	132.568	63.9038	321.747
12.359	132.202	64.6057	323.486
12.36	130.127	64.0564	320.648
12.361	130.249	63.4766	321.198
12.362	130.829	63.7512	321.411
12.363	130.554	63.9343	319.214
12.364	128.662	63.9343	322.083
12.365	127.716	62.8052	321.228
12.366	130.463	62.3779	321.564
12.367	131.317	63.6597	324.249
12.368	130.493	63.8733	321.716
12.369	129.852	63.5986	323.547
12.37	130.768	63.3545	323.334
12.371	132.019	63.7817	320.679
12.372	131.531	64.4226	323.12
12.373	130.432	63.9954	320.831
12.374	131.104	63.7817	321.136
12.375	131.622	64.5447	323.456
12.376	130.737	64.6362	320.435
12.377	131.012	64.3616	322.876
12.378	131.531	64.3311	322.571
12.379	133.24	64.8804	320.557
12.38	133.606	65.6738	322.632
12.381	133.057	64.9414	319.885
12.382	134.003	64.6362	320.343
12.383	134.369	64.7278	322.479
12.384	133.392	65.094	320.221
12.385	131.836	65.3687	322.235
12.386	131.714	65.155	322.052
12.387	132.996	65.0635	320.892
12.388	134.033	65.8264	323.853
12.389	133.942	65.7959	320.984
12.39	135.254	65.8264	321.075
12.391	136.047	65.7654	322.601
12.392	135.59	65.5518	319.885
12.393	135.864	65.5823	323.212
12.394	134.888	65.9485	322.51
12.395	134.918	66.5283	321.259
12.396	133.698	67.4744	324.036
12.397	132.813	67.3828	321.381
12.398	134.766	67.1082	322.113
12.399	136.505	67.688	323.212
12.4	137.299	67.5964	320.313
12.401	137.329	67.5659	322.784
12.402	137.756	67.3523	322.54
12.403	138.641	67.4744	322.449
12.404	137.36	68.1458	325.134
12.405	134.583	68.1763	322.418
12.406	134.186	68.7561	323.761
12.407	135.59	68.8477	324.554
12.408	136.597	68.3594	321.96
12.409	136.749	68.2373	324.219
12.41	137.299	68.4814	322.845
12.411	139.801	68.9392	322.693
12.412	140.93	69.1528	325.897
12.413	139.069	68.4814	323.547
12.414	137.451	68.3594	325.745
12.415	136.627	69.3054	325.867
12.416	136.871	69.5801	323.09
12.417	136.658	69.3359	325.043
12.418	137.146	69.2444	323.242
12.419	139.984	69.3665	322.693
12.42	141.541	69.8242	324.89
12.421	141.205	69.2444	322.357
12.422	140.686	69.1528	325.256
12.423	140.411	68.9392	325.958
12.424	139.801	68.8477	323.761
12.425	138.123	69.2139	325.714
12.426	136.139	69.519	323.517
12.427	137.268	69.1528	322.296
12.428	138.428	68.8171	323.639
12.429	138.153	68.0542	321.106
12.43	138.519	67.9932	322.937
12.431	138.916	67.9626	323.395
12.432	138.824	67.9932	321.533
12.433	137.695	68.1152	324.585
12.434	136.322	67.1692	322.54
12.435	135.864	66.864	321.625
12.436	135.773	68.0237	323.242
12.437	135.284	67.749	319.916
12.438	135.04	66.7725	321.014
12.439	135.437	66.4673	321.808
12.44	136.566	66.6199	320.221
12.441	136.261	67.1387	322.449
12.442	135.376	66.6809	321.411
12.443	135.864	66.3452	321.381
12.444	135.712	66.1926	323.273
12.445	134.399	65.9485	319.916
12.446	133.911	66.2231	321.838
12.447	132.904	66.4063	320.282
12.448	133.942	66.4368	319.489
12.449	133.575	66.4673	321.93
12.45	133.026	65.6738	320.19
12.451	133.026	65.3076	321.32
12.452	134.186	65.6738	323.853
12.453	134.064	66.1316	321.259
12.454	133.667	66.2231	323.273
12.455	133.636	65.7349	322.021
12.456	134.796	65.8264	320.953
12.457	134.583	66.9556	323.364
12.458	133.759	66.864	320.404
12.459	134.338	66.2537	321.716
12.46	134.766	66.1316	323.09
12.461	134.491	66.1316	320.923
12.462	134.552	66.6199	323.212
12.463	135.254	66.7725	321.625
12.464	137.299	66.6504	320.404
12.465	137.421	67.1387	322.235
12.466	136.414	66.9556	319
12.467	136.23	66.8945	320.313
12.468	136.658	66.7419	320.892
12.469	136.078	66.925	318.573
12.47	135.01	67.5354	321.411
12.471	135.345	66.4978	320.038
12.472	136.719	66.1011	319.672
12.473	137.36	67.0166	322.144
12.474	136.871	66.864	319.153
12.475	137.909	66.6809	320.526
12.476	138.275	66.9556	321.106
12.477	138.092	66.7725	318.909
12.478	137.604	66.925	321.777
12.479	137.756	66.7114	320.648
12.48	138.702	67.1082	320.038
12.481	138.306	67.5964	322.205
12.482	136.536	66.8945	320.007
12.483	137.512	66.8335	321.808
12.484	138.672	67.0471	321.869
12.485	139.709	67.5354	319.275
12.486	139.221	67.8406	321.32
12.487	137.939	66.925	319.427
12.488	139.038	66.925	319.702
12.489	138.855	67.5964	321.503
12.49	137.543	67.1082	318.939
12.491	136.536	66.5894	321.381
12.492	136.475	66.4063	321.564
12.493	137.146	66.5283	319.855
12.494	137.451	66.8945	322.723
12.495	137.39	66.9861	319.763
12.496	138.58	66.9861	320.526
12.497	138.916	66.7419	322.449
12.498	137.726	65.7349	319.58
12.499	136.23	65.4907	322.388
12.5	135.498	65.7043	321.93
12.501	136.23	66.2842	320.129
12.502	135.895	67.0166	321.869
12.503	134.766	66.0706	318.756
12.504	135.468	65.4297	318.939
12.505	136.261	65.6128	319.977
12.506	136.414	64.7278	316.833
12.507	135.559	64.3921	319.458
12.508	134.46	63.9648	318.176
12.509	134.888	63.7207	316.711
12.51	133.759	63.7817	318.207
12.511	131.409	62.8357	314.728
12.512	130.432	62.0117	315.094
12.513	130.524	60.791	315.308
12.514	129.608	59.5703	312.103
12.515	128.51	59.1736	313.782
12.516	128.357	58.4106	312.378
12.517	128.296	57.7698	310.638
12.518	127.808	57.7087	312.836
12.519	126.343	56.4575	310.425
12.52	124.939	55.8777	310.12
12.521	124.023	56.2744	311.737
12.522	123.23	56.1218	308.594
12.523	122.711	55.0842	309.845
12.524	123.505	54.3823	309.875
12.525	124.42	54.3518	309.418
12.526	124.146	54.7791	311.401
12.527	122.894	54.657	309.723
12.528	123.444	53.6499	311.035
12.529	123.871	53.6194	311.279
12.53	123.535	54.0466	309.235
12.531	121.765	54.7791	310.242
12.532	120.605	54.5654	307.678
12.533	121.399	53.9246	307.8
12.534	122.04	53.3752	310.181
12.535	121.307	52.887	308.746
12.536	120.789	52.7344	311.432
12.537	121.246	53.3447	312.531
12.538	122.07	53.6194	310.181
12.539	122.345	53.833	313.019
12.54	121.643	53.7415	310.425
12.541	122.864	53.7109	309.57
12.542	122.375	54.0466	310.425
12.543	121.338	53.8025	307.373
12.544	121.368	53.2227	309.723
12.545	121.521	52.887	309.479
12.546	122.223	53.5583	307.22
12.547	122.345	54.4739	310.242
12.548	121.979	53.8025	307.648
12.549	123.291	53.4363	307.861
12.55	123.657	53.6804	309.052
12.551	122.345	53.5278	304.688
12.552	121.735	53.1311	306.641
12.553	121.674	52.887	306.061
12.554	122.894	53.0396	303.986
12.555	122.803	53.5583	306.366
12.556	122.406	52.7954	304.23
12.557	123.169	52.4902	304.962
12.558	123.718	52.7954	307.129
12.559	123.413	52.7039	303.955
12.56	122.528	52.7344	305.786
12.561	122.803	52.4597	305.023
12.562	123.749	52.5818	303.772
12.563	124.298	53.3752	306.671
12.564	123.566	53.5889	304.565
12.565	124.359	53.4058	304.993
12.566	124.725	53.8025	306.915
12.567	124.023	53.7415	305.176
12.568	124.176	53.8025	308.228
12.569	124.451	53.5889	307.19
12.57	126.221	54.6265	305.634
12.571	126.19	55.4199	307.526
12.572	124.817	54.9316	304.932
12.573	125.305	54.7791	306.671
12.574	126.038	54.9316	308.044
12.575	125.275	55.2063	306.061
12.576	124.146	55.3589	308.99
12.577	123.322	54.9011	308.441
12.578	124.725	54.8401	307.861
12.579	125.61	56.0303	310.272
12.58	125.244	55.8167	307.159
12.581	124.878	55.481	308.838
12.582	125.671	55.2979	309.906
12.583	125.641	55.1453	307.526
12.584	125.183	56.0303	310.15
12.585	124.817	55.8472	308.014
12.586	125.702	55.8167	307.922
12.587	125.549	56.3049	310.486
12.588	125.214	55.9387	307.129
12.589	126.19	55.542	308.502
12.59	126.709	55.5725	308.929
12.591	127.716	55.5115	306.58
12.592	127.167	55.7556	308.99
12.593	126.617	55.0842	306.824
12.594	127.777	55.6641	306.274
12.595	127.502	56.1829	308.075
12.596	126.404	55.9387	305.298
12.597	125.427	54.7791	307.19
12.598	125.397	54.1687	307.465
12.599	125.58	54.0466	305.054
12.6	125.427	54.9927	307.556
12.601	125.763	54.7485	305.511
12.602	126.801	54.1077	305.115
12.603	126.556	53.9856	306.885
12.604	125.153	53.4668	303.741
12.605	124.42	53.8635	305.511
12.606	123.901	53.894	305.664
12.607	123.688	53.4973	303.864
12.608	122.559	53.5583	306.152
12.609	122.009	53.3447	304.749
12.61	123.993	53.5889	304.565
12.611	125.366	54.4434	306.732
12.612	124.451	54.4128	303.772
12.613	123.962	53.833	306.122
12.614	123.23	53.894	305.847
12.615	123.993	53.894	304.626
12.616	123.077	54.9927	307.159
12.617	121.307	55.2673	304.993
12.618	120.941	55.2673	305.847
12.619	122.833	54.5349	307.312
12.62	122.559	54.5044	305.359
12.621	122.162	55.4199	308.411
12.622	122.131	55.3589	307.922
12.623	124.451	55.2673	307.465
12.624	125.61	55.542	310.394
12.625	124.451	55.7251	307.495
12.626	124.786	56.1523	308.319
12.627	125.183	56.7932	309.387
12.628	124.847	56.9458	306.61
12.629	124.695	56.7932	309.357
12.63	125.183	56.5491	308.411
12.631	126.831	57.0068	307.129
12.632	127.777	57.4951	309.357
12.633	127.625	57.373	306.213
12.634	128.418	57.7087	307.404
12.635	129.73	58.1055	308.167
12.636	130.096	57.7087	305.176
12.637	128.815	57.7393	307.709
12.638	127.869	57.8918	306.488
12.639	129.517	58.197	305.634
12.64	130.463	58.6548	307.831
12.641	129.852	58.7158	304.962
12.642	130.798	58.2581	307.068
12.643	131.47	58.3496	308.105
12.644	132.324	58.7463	306.091
12.645	132.538	59.3872	309.052
12.646	133.057	58.96	307.77
12.647	133.82	59.1125	306.976
12.648	133.545	60.1196	309.906
12.649	132.202	60.4553	306.824
12.65	132.629	60.0891	308.105
12.651	132.904	60.1196	309.418
12.652	133.484	60.6384	307.709
12.653	134.369	60.8215	310.852
12.654	134.644	61.0352	308.777
12.655	136.749	61.7065	308.868
12.656	137.482	62.0728	310.974
12.657	135.773	62.1033	308.96
12.658	134.125	62.1643	311.249
12.659	133.759	62.6526	311.31
12.66	134.033	62.439	309.784
12.661	133.423	63.2324	312.927
12.662	133.331	62.9883	311.249
12.663	135.284	62.5305	311.798
12.664	137.207	63.2324	314.178
12.665	137.97	63.446	312.042
12.666	137.299	63.8428	314.026
12.667	137.024	63.7817	314.484
12.668	136.444	63.7512	312.531
12.669	136.078	64.1479	315.338
12.67	134.613	64.5752	312.469
12.671	136.383	64.6057	312.5
12.672	137.329	65.2771	313.873
12.673	137.604	64.8499	310.822
12.674	139.13	64.4836	313.599
12.675	140.015	64.6057	313.385
12.676	141.602	65.1855	312.195
12.677	140.656	65.8569	314.789
12.678	139.252	65.5212	312.073
12.679	139.038	65.8875	312.653
12.68	140.106	66.4978	313.354
12.681	140.076	66.1011	310.364
12.682	139.923	65.918	312.805
12.683	140.808	65.5823	312.683
12.684	143.25	65.3992	312.317
12.685	144.684	66.2231	315.491
12.686	143.738	66.9861	313.049
12.687	143.738	67.2913	313.66
12.688	143.036	66.7419	314.606
12.689	142.395	66.3147	312.286
12.69	142.029	66.8945	314.362
12.691	142.365	67.3218	313.354
12.692	143.799	67.1692	312.469
12.693	144.531	67.6575	315.765
12.694	145.325	67.7795	313.568
12.695	146.606	67.8711	314.85
12.696	146.942	68.7256	316.711
12.697	145.996	68.7256	314.087
12.698	144.104	68.2678	316.376
12.699	143.738	67.9932	315.552
12.7	145.203	68.634	314.819
12.701	145.63	69.458	316.589
12.702	144.165	69.4885	314.484
12.703	144.073	68.8782	316.193
12.704	144.867	68.4814	317.688
12.705	145.966	68.9697	316.132
12.706	145.508	69.4275	319.214
12.707	144.073	69.2139	317.2
12.708	145.081	68.8171	318.054
12.709	145.386	69.0613	319.641
12.71	144.47	69.2139	316.528
12.711	144.104	69.7327	318.39
12.712	144.287	69.7021	317.993
12.713	145.294	69.4275	316.345
12.714	145.386	69.6716	319.611
12.715	145.233	69.0613	317.322
12.716	146.027	69.397	317.566
12.717	145.782	69.9158	319.458
12.718	144.653	69.3054	316.254
12.719	144.135	68.4814	318.665
12.72	144.257	68.573	317.688
12.721	144.684	68.7866	315.674
12.722	143.921	69.2749	317.871
12.723	143.127	68.7256	315.491
12.724	143.036	68.2373	315.765
12.725	143.433	67.9626	317.078
12.726	142.059	66.8335	313.934
12.727	140.625	66.2231	316.833
12.728	139.435	65.3992	316.742
12.729	138.641	65.2466	314.606
12.73	137.97	65.7654	316.62
12.731	137.451	65.1245	314.178
12.732	137.299	64.2395	314.392
12.733	136.505	64.3616	316.315
12.734	135.101	64.0869	313.599
12.735	134.308	63.3545	315.125
12.736	133.636	63.0493	315.247
12.737	134.094	63.0798	314.331
12.738	134.46	63.3545	317.566
12.739	133.759	63.0188	315.704
12.74	134.827	63.2324	316.986
12.741	134.979	63.5376	318.359
12.742	134.186	63.446	316.65
12.743	134.094	63.5681	319.458
12.744	134.216	63.5376	318.42
12.745	135.132	63.6902	317.902
12.746	135.01	63.7817	321.075
12.747	133.179	63.8123	319.458
12.748	134.308	63.9648	321.075
12.749	135.406	64.2395	322.205
12.75	134.857	64.1479	319.458
12.751	133.942	64.5142	322.876
12.752	134.125	64.1174	321.259
12.753	136.322	64.3005	320.465
12.754	136.749	65.2466	323.12
12.755	135.376	65.2161	319.611
12.756	134.918	64.8804	321.472
12.757	134.827	65.2161	322.052
12.758	135.468	65.155	319.641
12.759	134.338	65.094	322.113
12.76	134.308	65.094	320.465
12.761	136.139	65.2466	319.855
12.762	137.054	65.7043	321.533
12.763	136.169	65.6128	318.024
12.764	135.376	65.7654	319.672
12.765	135.315	65.918	319.244
12.766	135.529	65.8264	317.505
12.767	134.583	65.6128	320.526
12.768	133.911	64.8499	318.451
12.769	134.735	64.3005	319.305
12.77	135.956	65.155	321.808
12.771	135.864	65.8875	318.512
12.772	136.108	66.1011	320.496
12.773	136.261	65.3076	321.167
12.774	136.414	65.5212	319.397
12.775	135.864	66.3757	321.838
12.776	135.498	65.6738	320.374
12.777	136.597	65.094	320.16
12.778	136.292	65.8875	322.479
12.779	135.254	66.2537	320.221
12.78	135.773	65.6738	322.021
12.781	135.773	65.6128	322.449
12.782	136.81	66.0706	321.136
12.783	135.559	66.3147	323.669
12.784	133.179	65.7959	321.198
12.785	133.972	65.8264	321.808
12.786	134.399	66.4063	322.937
12.787	132.874	65.8875	320.19
12.788	131.073	65.3992	322.632
12.789	130.28	63.9954	322.723
12.79	131.653	63.7512	321.869
12.791	131.622	65.155	324.982
12.792	130.28	65.5823	322.51
12.793	130.28	64.9109	323.608
12.794	130.92	64.6973	324.738
12.795	130.92	64.1479	322.723
12.796	130.341	64.3921	325.012
12.797	130.157	63.8733	324.005
12.798	130.737	63.6597	322.601
12.799	130.402	64.5142	325.531
12.8	129.547	64.3311	322.571
12.801	130.188	63.9343	323.975
12.802	130.554	64.0869	324.341
12.803	129.486	63.9343	321.411
12.804	128.387	63.2935	323.883
12.805	128.113	62.6526	322.266
12.806	129.883	62.7747	321.289
12.807	129.974	63.9648	323.059
12.808	128.784	62.8357	320.557
12.809	127.899	62.561	322.418
12.81	128.662	62.6526	323.608
12.811	129.089	62.6221	320.984
12.812	128.876	62.4695	323.669
12.813	128.632	62.1338	322.479
12.814	130.066	62.2864	322.083
12.815	130.646	62.7136	324.036
12.816	130.188	62.7441	321.503
12.817	129.7	62.561	322.968
12.818	129.822	62.9578	324.188
12.819	130.28	63.1409	321.991
12.82	129.272	63.0493	324.158
12.821	128.418	62.9883	322.998
12.822	129.913	63.4155	322.235
12.823	131.897	64.7278	324.768
12.824	131.958	64.6362	321.808
12.825	131.317	64.1174	323.853
12.826	130.432	64.1174	324.127
12.827	130.89	64.5447	322.845
12.828	130.524	65.3381	325.562
12.829	128.998	64.7888	323.7
12.83	129.547	65.1855	324.615
12.831	130.768	66.2537	325.989
12.832	131.226	66.4063	323.395
12.833	130.981	66.1316	325.867
12.834	131.165	65.6128	326.324
12.835	132.202	66.04	325.165
12.836	132.507	66.5283	328.369
12.837	131.897	65.8875	326.111
12.838	131.897	66.4978	327.057
12.839	132.263	67.6575	328.766
12.84	132.202	68.3289	324.951
12.841	132.629	68.4509	326.874
12.842	132.813	67.7185	326.202
12.843	134.491	67.688	325.226
12.844	135.62	68.1763	328.217
12.845	136.017	67.8406	325.562
12.846	137.054	68.2068	326.66
12.847	138	69.4275	328.094
12.848	137.787	69.5801	325.317
12.849	137.054	69.5496	327.087
12.85	136.292	69.5801	326.111
12.851	137.329	69.3359	324.646
12.852	138.245	69.519	326.996
12.853	138.55	69.5496	325.012
12.854	139.893	69.7632	326.05
12.855	141.449	69.458	327.942
12.856	141.327	69.7937	325.897
12.857	141.022	70.4041	328.43
12.858	140.472	70.2515	327.515
12.859	140.167	70.3125	326.202
12.86	140.472	71.228	328.339
12.861	140.625	71.7468	325.775
12.862	141.663	71.4111	326.569
12.863	142.212	71.0754	328.461
12.864	142.639	71.106	327.057
12.865	142.883	71.4722	329.773
12.866	143.494	72.113	329.498
12.867	144.196	71.8994	328.491
12.868	143.25	72.5403	330.872
12.869	141.418	72.9065	328.644
12.87	141.113	73.2422	328.979
12.871	141.693	73.2422	329.681
12.872	141.724	72.9065	327.454
12.873	141.144	72.3572	330.566
12.874	140.594	71.5027	329.956
[truncated: 314,567 more chars]
