# Supplementary material for: Model of Ploughing Cortical Bone with Single-Point Diamond Tool
Source: Materials (Basel). 2021 Oct 29;14(21):6530. doi: 10.3390/ma14216530 (PMC8585360; doi:10.3390/ma14216530)
Supplement: Supplementary file 1 [file materials-14-06530-s001.zip › 06-4.txt]

DynoWare	Version 2.6.5.16
Path:	C:\Users\CJ\Desktop\����0909\
Filename:	06б4.dwd
Config ID:	06б4.cfg
Setup ID:	0
Manipulated:	0
Filename 1:	
Filename 2:	
Date:	2020��9��9��
Time:	15:34:17
Sampling rate [Hz]:	1000
Measuring time [s]:	30
Delay time [s]:	0
Cycle time [s]:	0
Cycles:	1
Samples per channel:	30001
Cycle interval:	0
Cycle No:	1
Time	Ch1	Ch2	Ch3
s	N	N	N
0	0.488281	-0.732422	-0.457764
0.001	0.579834	-0.793457	-0.579834
0.002	0.457764	-0.854492	-0.518799
0.003	0.488281	-0.854492	-0.793457
0.004	0.518799	-0.701904	-0.518799
0.005	0.488281	-0.701904	-0.732422
0.006	0.396729	-0.671387	-0.244141
0.007	0.335693	-0.793457	-0.488281
0.008	0.579834	-0.823975	-0.671387
0.009	0.823975	-1.0376	-0.457764
0.01	0.88501	-0.88501	-0.823975
0.011	0.610352	-0.946045	-0.762939
0.012	0.549316	-0.671387	-0.671387
0.013	0.488281	-0.762939	-0.457764
0.014	0.488281	-0.579834	-0.457764
0.015	0.610352	-0.823975	-0.457764
0.016	0.427246	-0.823975	-0.579834
0.017	0.366211	-0.915527	-0.640869
0.018	0.640869	-0.762939	-0.732422
0.019	0.427246	-0.823975	-0.640869
0.02	0.488281	-0.946045	-0.518799
0.021	0.305176	-0.793457	-0.640869
0.022	0.244141	-0.88501	-0.549316
0.023	0.488281	-0.671387	-0.732422
0.024	0.671387	-0.823975	-0.854492
0.025	0.701904	-1.00708	-0.518799
0.026	0.579834	-0.88501	-0.579834
0.027	0.671387	-1.00708	-0.762939
0.028	0.610352	-0.671387	-0.457764
0.029	0.396729	-0.762939	-0.305176
0.03	0.335693	-0.823975	-0.793457
0.031	0.305176	-0.732422	-0.518799
0.032	0.88501	-0.854492	-0.610352
0.033	0.793457	-0.701904	-0.823975
0.034	0.762939	-0.793457	-0.518799
0.035	0.762939	-0.823975	-0.579834
0.036	0.549316	-0.854492	-0.335693
0.037	0.12207	-0.823975	-0.396729
0.038	0.488281	-0.732422	-0.671387
0.039	0.579834	-0.762939	-0.640869
0.04	0.823975	-1.09863	-0.549316
0.041	0.701904	-0.976563	-0.549316
0.042	0.701904	-0.823975	-0.701904
0.043	0.579834	-0.762939	-0.671387
0.044	0.366211	-1.0376	-0.305176
0.045	0.488281	-0.854492	-0.610352
0.046	0.305176	-1.00708	-0.823975
0.047	0.579834	-1.12915	-0.427246
0.048	0.549316	-0.915527	-0.671387
0.049	0.518799	-0.793457	-0.823975
0.05	0.610352	-0.640869	-0.610352
0.051	0.762939	-0.823975	-0.488281
0.052	0.335693	-0.823975	-0.549316
0.053	0.366211	-1.06812	-0.488281
0.054	0.366211	-0.854492	-1.0376
0.055	0.640869	-0.793457	-0.671387
0.056	0.366211	-0.579834	-0.518799
0.057	0.762939	-0.915527	-0.732422
0.058	0.762939	-1.09863	-0.671387
0.059	0.732422	-0.88501	-0.396729
0.06	0.640869	-0.793457	-0.457764
0.061	0.335693	-0.488281	-0.488281
0.062	0.213623	-0.946045	-0.518799
0.063	0.579834	-1.06812	-0.701904
0.064	0.701904	-0.946045	-0.823975
0.065	0.762939	-0.88501	-0.518799
0.066	0.762939	-0.854492	-0.762939
0.067	0.701904	-0.946045	-0.366211
0.068	0.457764	-0.88501	-0.640869
0.069	0.457764	-0.854492	-0.488281
0.07	0.518799	-0.854492	-0.579834
0.071	0.518799	-0.823975	-0.701904
0.072	0.946045	-0.88501	-0.793457
0.073	1.15967	-0.976563	-0.549316
0.074	0.579834	-0.640869	-0.701904
0.075	0.579834	-0.88501	-0.457764
0.076	0.335693	-0.854492	-0.610352
0.077	0.366211	-1.0376	-0.427246
0.078	0.518799	-0.823975	-0.610352
0.079	0.88501	-1.06812	-0.762939
0.08	0.854492	-0.88501	-0.701904
0.081	0.823975	-0.946045	-0.518799
0.082	0.762939	-0.88501	-0.671387
0.083	0.518799	-0.915527	-0.579834
0.084	0.427246	-0.915527	-0.671387
0.085	0.610352	-0.854492	-0.640869
0.086	0.640869	-0.946045	-0.793457
0.087	0.915527	-0.946045	-0.579834
0.088	0.640869	-0.793457	-0.732422
0.089	0.549316	-0.854492	-0.671387
0.09	0.274658	-0.610352	-0.610352
0.091	0.396729	-0.732422	-0.701904
0.092	0.610352	-0.823975	-0.427246
0.093	0.579834	-1.28174	-0.427246
0.094	0.701904	-1.06812	-0.732422
0.095	0.793457	-0.88501	-0.488281
0.096	0.762939	-0.762939	-0.457764
0.097	0.457764	-0.701904	-0.488281
0.098	0.671387	-0.762939	-0.366211
0.099	0.518799	-0.976563	-0.518799
0.1	0.396729	-0.946045	-0.610352
0.101	0.457764	-1.06812	-0.610352
0.102	0.671387	-1.0376	-0.549316
0.103	0.946045	-1.09863	-0.701904
0.104	0.793457	-0.762939	-0.396729
0.105	0.793457	-1.12915	-0.396729
0.106	0.518799	-0.823975	-0.518799
0.107	0.366211	-0.946045	-0.549316
0.108	0.457764	-0.946045	-0.610352
0.109	0.549316	-0.946045	-0.640869
0.11	0.701904	-0.762939	-0.88501
0.111	0.946045	-0.88501	-0.549316
0.112	0.701904	-0.762939	-0.366211
0.113	0.518799	-0.915527	-0.579834
0.114	0.579834	-1.00708	-0.0305176
0.115	0.213623	-0.762939	-0.335693
0.116	0.244141	-0.88501	-0.88501
0.117	0.579834	-0.762939	-0.518799
0.118	0.610352	-0.946045	-0.854492
0.119	0.610352	-0.823975	-0.640869
0.12	0.488281	-0.762939	-0.244141
0.121	0.152588	-0.793457	-0.427246
0.122	0.427246	-0.793457	-0.488281
0.123	0.610352	-0.915527	-0.457764
0.124	0.427246	-0.915527	-0.549316
0.125	0.518799	-1.28174	-0.793457
0.126	0.946045	-0.701904	-0.88501
0.127	0.762939	-0.88501	-0.671387
0.128	0.305176	-0.88501	-0.457764
0.129	0.183105	-0.732422	-0.549316
0.13	0.213623	-0.88501	-0.305176
0.131	0.335693	-0.640869	-0.671387
0.132	0.335693	-0.793457	-0.88501
0.133	0.732422	-0.854492	-0.732422
0.134	0.640869	-0.88501	-0.518799
0.135	0.427246	-0.854492	-0.610352
0.136	0.366211	-0.88501	-0.305176
0.137	0.152588	-0.823975	-0.366211
0.138	0.335693	-1.09863	-0.732422
0.139	0.213623	-0.793457	-0.671387
0.14	0.610352	-0.732422	-0.671387
0.141	0.732422	-0.88501	-0.946045
0.142	0.610352	-0.732422	-0.488281
0.143	0.335693	-0.701904	-0.640869
0.144	0.335693	-0.793457	-0.671387
0.145	0.335693	-0.915527	-0.457764
0.146	0.183105	-0.793457	-0.823975
0.147	0.213623	-0.823975	-0.854492
0.148	0.335693	-0.762939	-0.671387
0.149	0.488281	-0.915527	-0.732422
0.15	0.366211	-0.549316	-0.610352
0.151	0.396729	-0.762939	-0.610352
0.152	0.274658	-0.701904	-0.427246
0.153	0.213623	-0.88501	-0.671387
0.154	0.488281	-0.976563	-0.366211
0.155	0.640869	-1.00708	-0.671387
0.156	0.579834	-0.732422	-0.793457
0.157	0.610352	-0.701904	-0.427246
0.158	0.427246	-0.793457	-0.762939
0.159	0.274658	-0.976563	-0.457764
0.16	0.549316	-1.19019	-0.366211
0.161	0.488281	-0.762939	-0.671387
0.162	0.823975	-0.854492	-0.671387
0.163	0.549316	-0.88501	-0.610352
0.164	0.762939	-0.732422	-0.915527
0.165	0.640869	-0.976563	-0.518799
0.166	0.488281	-0.854492	-0.396729
0.167	0.335693	-0.762939	-0.610352
0.168	0.366211	-0.762939	-0.396729
0.169	0.335693	-0.701904	-0.549316
0.17	0.701904	-1.0376	-0.579834
0.171	0.946045	-0.88501	-0.610352
0.172	0.88501	-0.976563	-0.549316
0.173	0.549316	-0.88501	-0.457764
0.174	0.366211	-1.06812	-0.244141
0.175	0.335693	-0.946045	-0.549316
0.176	0.305176	-1.00708	-0.549316
0.177	0.701904	-1.2207	-0.549316
0.178	0.366211	-0.732422	-0.518799
0.179	0.701904	-1.00708	-0.854492
0.18	0.549316	-0.88501	-0.183105
0.181	0.488281	-0.823975	-0.610352
0.182	0.793457	-0.946045	0.0305176
0.183	0.610352	-0.823975	-0.152588
0.184	0.518799	-0.854492	-0.549316
0.185	0.640869	-0.793457	-0.640869
0.186	0.976563	-0.88501	-0.549316
0.187	0.88501	-0.732422	-0.88501
0.188	0.915527	-0.915527	-0.640869
0.189	0.518799	-0.915527	-0.366211
0.19	0.274658	-1.00708	-0.671387
0.191	0.274658	-0.976563	-0.427246
0.192	0.244141	-0.793457	-0.610352
0.193	0.671387	-1.0376	-0.579834
0.194	0.732422	-0.946045	-1.00708
0.195	0.793457	-1.09863	-0.701904
0.196	0.640869	-1.00708	-0.640869
0.197	0.549316	-0.823975	-0.335693
0.198	0.396729	-0.946045	-0.457764
0.199	0.213623	-0.732422	-0.762939
0.2	0.701904	-0.946045	-0.671387
0.201	0.762939	-0.762939	-0.946045
0.202	0.823975	-0.671387	-0.823975
0.203	0.88501	-0.579834	-0.854492
0.204	0.915527	-0.793457	-0.610352
0.205	0.427246	-0.976563	-0.518799
0.206	0.671387	-0.823975	-0.671387
0.207	0.457764	-0.946045	-0.549316
0.208	0.671387	-1.09863	-0.640869
0.209	0.579834	-1.09863	-0.976563
0.21	0.976563	-0.946045	-0.396729
0.211	0.854492	-0.732422	-0.640869
0.212	0.610352	-0.854492	-0.640869
0.213	0.457764	-1.0376	-0.640869
0.214	0.640869	-0.915527	-0.640869
0.215	0.213623	-0.976563	-0.88501
0.216	0.640869	-1.00708	-0.854492
0.217	0.854492	-0.854492	-0.579834
0.218	0.732422	-0.823975	-0.640869
0.219	0.396729	-0.823975	-0.671387
0.22	0.427246	-0.88501	-0.457764
0.221	0.427246	-0.640869	-0.610352
0.222	0.579834	-0.610352	-0.762939
0.223	0.671387	-0.732422	-0.457764
0.224	0.640869	-0.823975	-0.610352
0.225	0.762939	-1.00708	-0.946045
0.226	0.640869	-0.793457	-0.579834
0.227	0.640869	-0.671387	-0.732422
0.228	0.366211	-0.793457	-0.610352
0.229	0.396729	-0.88501	-0.823975
0.23	0.610352	-1.09863	-0.427246
0.231	0.518799	-0.854492	-0.549316
0.232	0.915527	-0.823975	-0.640869
0.233	0.701904	-0.823975	-0.762939
0.234	0.732422	-0.793457	-0.518799
0.235	0.549316	-0.732422	-0.366211
0.236	0.183105	-0.762939	-0.579834
0.237	0.244141	-0.762939	-0.488281
0.238	0.549316	-0.854492	-0.762939
0.239	0.579834	-0.701904	-0.793457
0.24	0.946045	-0.946045	-0.732422
0.241	0.762939	-0.793457	-0.457764
0.242	0.671387	-0.793457	-0.12207
0.243	0.640869	-0.823975	-0.457764
0.244	0.518799	-1.0376	-0.305176
0.245	0.396729	-0.732422	-0.427246
0.246	0.579834	-1.09863	-0.671387
0.247	0.671387	-1.00708	-0.915527
0.248	0.549316	-1.00708	-0.762939
0.249	0.793457	-0.793457	-0.335693
0.25	0.579834	-0.854492	-0.610352
0.251	0.396729	-0.762939	-0.396729
0.252	0.427246	-0.823975	-0.671387
0.253	0.427246	-0.793457	-0.671387
0.254	0.518799	-0.793457	-0.671387
0.255	0.640869	-0.88501	-0.854492
0.256	1.06812	-0.762939	-0.610352
0.257	0.640869	-0.793457	-0.640869
0.258	0.457764	-0.762939	-0.274658
0.259	0.427246	-0.579834	-0.732422
0.26	0.396729	-0.793457	-0.640869
0.261	0.549316	-1.12915	-0.640869
0.262	0.640869	-0.762939	-0.640869
0.263	0.488281	-0.88501	-0.640869
0.264	0.854492	-0.976563	-0.518799
0.265	0.579834	-0.946045	-0.579834
0.266	0.396729	-0.88501	-0.305176
0.267	0.427246	-0.854492	-0.518799
0.268	0.671387	-0.946045	-0.549316
0.269	0.671387	-0.915527	-0.793457
0.27	0.793457	-0.915527	-0.671387
0.271	0.854492	-0.88501	-0.854492
0.272	0.579834	-0.793457	-0.762939
0.273	0.579834	-0.793457	-0.427246
0.274	0.0610352	-0.793457	-0.946045
0.275	0.244141	-1.09863	-0.396729
0.276	0.244141	-0.793457	-0.701904
0.277	0.579834	-0.854492	-0.457764
0.278	0.732422	-0.88501	-0.823975
0.279	0.823975	-0.88501	-0.762939
0.28	0.732422	-0.701904	-0.640869
0.281	0.610352	-0.640869	-0.457764
0.282	0.366211	-1.00708	-0.335693
0.283	0.518799	-0.915527	-0.549316
0.284	0.549316	-0.946045	-0.854492
0.285	0.701904	-0.88501	-0.640869
0.286	0.579834	-0.579834	-0.976563
0.287	0.732422	-0.946045	-0.488281
0.288	0.488281	-0.88501	-0.427246
0.289	0.457764	-0.793457	-0.732422
0.29	0.488281	-0.762939	-0.671387
0.291	0.732422	-0.793457	-0.671387
0.292	0.640869	-0.793457	-0.823975
0.293	0.549316	-1.0376	-0.701904
0.294	0.305176	-0.88501	-0.640869
0.295	0.610352	-0.946045	-0.671387
0.296	0.518799	-1.09863	-0.457764
0.297	0.274658	-0.88501	-0.579834
0.298	0.457764	-0.88501	-0.701904
0.299	0.549316	-0.823975	-0.610352
0.3	0.671387	-0.762939	-0.793457
0.301	1.00708	-0.976563	-0.610352
0.302	0.88501	-0.976563	-0.549316
0.303	0.335693	-1.0376	-0.549316
0.304	0.366211	-0.854492	-0.518799
0.305	0.366211	-0.915527	-0.549316
0.306	0.396729	-0.762939	-0.427246
0.307	0.549316	-0.946045	-0.610352
0.308	0.671387	-0.946045	-0.549316
0.309	0.88501	-0.732422	-0.976563
0.31	0.610352	-0.823975	-0.549316
0.311	0.579834	-0.976563	-0.518799
0.312	0.640869	-0.823975	-0.274658
0.313	0.549316	-0.88501	-0.671387
0.314	0.640869	-0.88501	-0.427246
0.315	0.579834	-0.854492	-0.335693
0.316	0.640869	-0.946045	-0.88501
0.317	0.610352	-1.2207	-0.640869
0.318	0.396729	-0.88501	-0.427246
0.319	0.579834	-0.732422	-0.579834
0.32	0.274658	-0.854492	-0.244141
0.321	0.366211	-1.09863	-0.549316
0.322	0.518799	-1.06812	-0.518799
0.323	0.88501	-0.915527	-0.640869
0.324	0.701904	-0.793457	-0.823975
0.325	0.762939	-1.0376	-0.579834
0.326	0.427246	-0.823975	-0.518799
0.327	0.305176	-0.946045	-0.671387
0.328	0.457764	-0.793457	-0.640869
0.329	0.518799	-0.823975	-0.0915527
0.33	0.762939	-0.854492	-0.854492
0.331	0.762939	-1.09863	-0.640869
0.332	0.671387	-0.823975	-0.518799
0.333	0.610352	-0.732422	-0.488281
0.334	0.366211	-0.823975	-0.518799
0.335	0.244141	-0.762939	-0.518799
0.336	0.549316	-0.793457	-0.549316
0.337	0.610352	-0.88501	-0.640869
0.338	0.549316	-0.854492	-0.610352
0.339	0.640869	-0.946045	-0.946045
0.34	0.671387	-0.793457	-0.640869
0.341	0.518799	-0.823975	-0.457764
0.342	0.457764	-0.671387	-0.518799
0.343	0.335693	-0.732422	-0.396729
0.344	0.457764	-0.823975	-0.549316
0.345	0.518799	-0.946045	-0.915527
0.346	0.610352	-0.915527	-0.457764
0.347	0.793457	-0.732422	-0.488281
0.348	0.671387	-0.762939	-0.579834
0.349	0.671387	-0.793457	-0.762939
0.35	0.701904	-0.88501	-0.457764
0.351	0.823975	-0.640869	-0.579834
0.352	0.488281	-1.0376	-0.488281
0.353	0.640869	-0.762939	-0.549316
0.354	0.579834	-1.2207	-0.762939
0.355	0.762939	-1.00708	-0.762939
0.356	0.946045	-0.823975	-0.610352
0.357	0.610352	-0.732422	-0.366211
0.358	0.579834	-0.701904	-0.335693
0.359	0.0610352	-0.915527	-0.88501
0.36	0.427246	-1.09863	-0.427246
0.361	0.518799	-0.946045	-0.823975
0.362	0.854492	-0.701904	-1.12915
0.363	0.823975	-1.00708	-0.579834
0.364	0.640869	-1.12915	-0.488281
0.365	0.518799	-0.671387	-0.793457
0.366	0.152588	-1.0376	-0.396729
0.367	0.427246	-0.854492	-0.549316
0.368	0.457764	-0.762939	-0.396729
0.369	0.427246	-1.19019	-0.640869
0.37	0.88501	-0.915527	-0.915527
0.371	0.366211	-0.732422	-0.640869
0.372	0.488281	-0.946045	-0.396729
0.373	0.488281	-0.701904	-0.518799
0.374	0.427246	-0.732422	-0.335693
0.375	0.427246	-0.946045	-0.671387
0.376	0.640869	-0.946045	-0.823975
0.377	0.701904	-0.823975	-0.732422
0.378	1.19019	-1.31226	-0.244141
0.379	0.244141	-0.762939	-0.518799
0.38	0.701904	-0.946045	-0.549316
0.381	0.366211	-0.823975	-0.305176
0.382	0.274658	-0.793457	-0.488281
0.383	0.396729	-0.915527	-0.793457
0.384	0.793457	-0.823975	-0.610352
0.385	1.00708	-1.06812	-0.732422
0.386	0.762939	-0.915527	-0.732422
0.387	0.518799	-0.793457	-0.671387
0.388	0.335693	-1.00708	-0.488281
0.389	0.274658	-0.823975	-0.305176
0.39	0.366211	-0.823975	-0.518799
0.391	0.610352	-1.00708	-0.518799
0.392	0.640869	-0.854492	-0.610352
0.393	0.640869	-1.00708	-0.457764
0.394	0.732422	-0.946045	-0.579834
0.395	0.732422	-0.946045	-0.488281
0.396	0.579834	-0.88501	-0.579834
0.397	0.823975	-0.488281	-0.762939
0.398	0.457764	-0.762939	-0.732422
0.399	0.457764	-0.976563	-0.732422
0.4	0.610352	-1.06812	-0.732422
0.401	0.610352	-0.946045	-0.732422
0.402	0.610352	-0.854492	-0.640869
0.403	0.549316	-0.671387	-0.610352
0.404	0.366211	-0.915527	-0.88501
0.405	0.396729	-0.88501	-0.427246
0.406	0.488281	-0.762939	-0.549316
0.407	0.946045	-0.671387	-0.518799
0.408	0.946045	-0.610352	-0.579834
0.409	0.671387	-1.00708	-0.305176
0.41	0.366211	-0.793457	-0.610352
0.411	0.457764	-0.88501	-0.305176
0.412	0.488281	-0.671387	-0.335693
0.413	0.457764	-0.579834	-0.518799
0.414	0.396729	-0.88501	-0.579834
0.415	0.518799	-0.976563	-0.915527
0.416	0.579834	-0.854492	-0.823975
0.417	0.793457	-0.610352	-0.701904
0.418	0.671387	-0.549316	-0.823975
0.419	0.549316	-0.640869	-0.701904
0.42	0.518799	-0.793457	-0.549316
0.421	0.335693	-0.732422	-0.88501
0.422	0.579834	-0.915527	-0.732422
0.423	0.427246	-0.915527	-0.976563
0.424	0.762939	-0.823975	-0.701904
0.425	0.335693	-0.671387	-1.00708
0.426	0.305176	-0.915527	-0.488281
0.427	0.366211	-0.854492	-0.518799
0.428	0.610352	-0.701904	-0.640869
0.429	0.366211	-0.762939	-0.335693
0.43	0.183105	-1.09863	-0.518799
0.431	0.671387	-1.00708	-0.946045
0.432	0.671387	-1.00708	-0.671387
0.433	0.457764	-0.640869	-0.427246
0.434	0.366211	-0.457764	-0.518799
0.435	0.366211	-0.793457	-0.396729
0.436	0.396729	-0.88501	-0.518799
0.437	0.915527	-1.06812	-0.793457
0.438	0.793457	-0.854492	-0.823975
0.439	0.762939	-0.549316	-0.976563
0.44	0.549316	-0.88501	-0.793457
0.441	0.335693	-0.976563	-0.518799
0.442	0.518799	-0.701904	-0.488281
0.443	0.732422	-0.762939	-0.488281
0.444	0.701904	-0.793457	-0.671387
0.445	0.762939	-0.762939	-0.610352
0.446	0.915527	-1.09863	-0.823975
0.447	0.305176	-1.0376	-0.732422
0.448	0.457764	-0.976563	-0.579834
0.449	0.213623	-0.701904	-0.0610352
0.45	0.152588	-0.488281	-0.610352
0.451	0.183105	-0.946045	-0.488281
0.452	0.335693	-0.946045	-0.671387
0.453	0.640869	-1.0376	-0.579834
0.454	0.732422	-0.88501	-0.366211
0.455	0.732422	-0.88501	-0.396729
0.456	0.457764	-0.823975	-0.579834
0.457	0.488281	-0.946045	-0.671387
0.458	0.457764	-0.854492	-0.457764
0.459	0.396729	-0.701904	-0.671387
0.46	0.610352	-0.88501	-0.610352
0.461	0.701904	-0.915527	-0.366211
0.462	0.823975	-0.88501	-0.976563
0.463	0.762939	-0.671387	-0.518799
0.464	0.549316	-0.518799	-0.549316
0.465	0.305176	-0.640869	-0.579834
0.466	0.396729	-0.701904	-0.366211
0.467	0.366211	-0.671387	-0.518799
0.468	0.640869	-0.88501	-0.671387
0.469	0.549316	-0.823975	-0.549316
0.47	0.915527	-0.88501	-0.427246
0.471	0.640869	-0.793457	-0.915527
0.472	0.427246	-0.854492	-0.213623
0.473	0.0915527	-0.88501	-0.549316
0.474	0.305176	-0.701904	-0.793457
0.475	0.579834	-0.854492	-0.579834
0.476	0.762939	-0.762939	-0.366211
0.477	0.518799	-0.762939	-1.12915
0.478	0.701904	-0.946045	-0.396729
0.479	0.488281	-0.671387	-0.671387
0.48	0.396729	-0.579834	-0.579834
0.481	0.549316	-0.793457	-0.274658
0.482	0.671387	-0.793457	-0.549316
0.483	0.488281	-0.823975	-0.640869
0.484	0.823975	-0.732422	-0.640869
0.485	0.915527	-0.549316	-0.762939
0.486	0.915527	-0.976563	-0.457764
0.487	0.396729	-0.823975	-0.549316
0.488	0.244141	-0.88501	-0.732422
0.489	0.518799	-0.915527	-0.488281
0.49	0.610352	-0.823975	-0.610352
0.491	0.671387	-0.88501	-0.549316
0.492	0.732422	-0.88501	-0.732422
0.493	0.762939	-0.976563	-0.793457
0.494	0.396729	-0.762939	-0.762939
0.495	0.0610352	-0.518799	-0.488281
0.496	0.244141	-0.946045	-0.732422
0.497	0.213623	-0.915527	-0.671387
0.498	0.640869	-0.732422	-0.793457
0.499	0.640869	-0.793457	-0.610352
0.5	0.762939	-0.762939	-0.671387
0.501	0.762939	-0.88501	-0.854492
0.502	0.518799	-0.88501	-0.396729
0.503	0.335693	-0.823975	-0.335693
0.504	0.396729	-0.88501	-0.488281
0.505	0.396729	-1.00708	-0.671387
0.506	0.793457	-1.25122	-0.610352
0.507	0.640869	-0.946045	-0.88501
0.508	0.579834	-0.823975	-0.88501
0.509	0.762939	-0.762939	-0.366211
0.51	0.488281	-0.701904	-0.732422
0.511	0.335693	-0.823975	-0.488281
0.512	0.366211	-0.946045	-0.823975
0.513	0.640869	-0.976563	-0.549316
0.514	0.671387	-0.88501	-0.732422
0.515	0.518799	-0.854492	-0.732422
0.516	0.671387	-0.732422	-0.549316
0.517	0.427246	-0.640869	-0.640869
0.518	0.579834	-0.88501	-0.549316
0.519	0.335693	-1.00708	-0.396729
0.52	0.488281	-1.00708	-0.549316
0.521	0.488281	-0.793457	-0.762939
0.522	0.610352	-1.00708	-0.579834
0.523	0.701904	-0.88501	-0.854492
0.524	0.854492	-0.915527	-0.518799
0.525	0.610352	-0.915527	-0.305176
0.526	0.366211	-0.88501	-0.366211
0.527	0.244141	-0.854492	-0.579834
0.528	0.366211	-0.915527	-0.732422
0.529	0.701904	-1.2207	-0.823975
0.53	0.732422	-0.976563	-0.732422
0.531	0.854492	-1.00708	-0.793457
0.532	0.671387	-0.823975	-0.701904
0.533	0.488281	-0.915527	-0.518799
0.534	0.579834	-0.915527	-0.549316
0.535	0.518799	-0.793457	-0.854492
0.536	0.366211	-0.88501	-0.640869
0.537	0.549316	-0.823975	-0.671387
0.538	0.762939	-0.823975	-0.640869
0.539	0.488281	-0.976563	-0.640869
0.54	0.701904	-0.823975	-0.335693
0.541	0.610352	-0.549316	-0.366211
0.542	0.732422	-0.823975	-0.457764
0.543	0.0915527	-0.915527	-0.610352
0.544	0.579834	-0.88501	-0.579834
0.545	0.701904	-0.823975	-0.823975
0.546	0.762939	-0.946045	-0.427246
0.547	0.427246	-0.732422	-0.305176
0.548	0.396729	-1.00708	-0.457764
0.549	0.610352	-0.762939	-0.274658
0.55	0.610352	-0.88501	-0.640869
0.551	0.549316	-0.823975	-0.701904
0.552	0.793457	-0.793457	-0.610352
0.553	0.579834	-0.88501	-1.00708
0.554	0.762939	-1.06812	-0.701904
0.555	0.701904	-0.854492	-0.457764
0.556	0.610352	-0.732422	-0.610352
0.557	0.152588	-0.915527	-0.396729
0.558	0.213623	-0.915527	-0.579834
0.559	0.213623	-0.793457	-0.579834
0.56	0.427246	-0.732422	-0.579834
0.561	0.793457	-0.823975	-0.396729
0.562	0.640869	-0.976563	-0.457764
0.563	0.88501	-0.88501	-0.335693
0.564	0.518799	-0.732422	-0.396729
0.565	0.610352	-0.701904	-0.488281
0.566	0.488281	-0.793457	-0.976563
0.567	0.732422	-0.762939	-0.457764
0.568	0.88501	-1.00708	-0.823975
0.569	0.793457	-0.946045	-0.762939
0.57	0.640869	-0.88501	-0.640869
0.571	0.701904	-0.732422	-0.762939
0.572	0.335693	-0.732422	-0.579834
0.573	0.366211	-0.732422	-0.549316
0.574	0.213623	-0.793457	-0.793457
0.575	0.610352	-0.823975	-0.610352
0.576	0.823975	-0.854492	-0.396729
0.577	0.946045	-0.793457	-0.793457
0.578	0.762939	-0.946045	-0.488281
0.579	0.213623	-0.762939	-0.366211
0.58	0.335693	-0.88501	-0.671387
0.581	0.396729	-0.823975	-0.396729
0.582	0.671387	-0.854492	-0.610352
0.583	0.610352	-0.732422	-0.793457
0.584	0.854492	-1.2207	-0.976563
0.585	0.457764	-0.976563	-0.518799
0.586	0.579834	-0.854492	-0.579834
0.587	0.671387	-0.701904	-0.518799
0.588	0.366211	-0.793457	-0.518799
0.589	0.427246	-0.915527	-0.640869
0.59	0.762939	-0.915527	-0.823975
0.591	0.88501	-0.946045	-0.915527
0.592	0.732422	-0.762939	-0.732422
0.593	0.732422	-0.946045	-0.701904
0.594	0.213623	-0.976563	-0.640869
0.595	0.366211	-0.88501	-0.396729
0.596	0.274658	-0.732422	-0.671387
0.597	0.457764	-0.671387	-0.396729
0.598	0.732422	-0.793457	-0.793457
0.599	1.0376	-1.12915	-0.701904
0.6	0.762939	-0.915527	-0.823975
0.601	0.640869	-0.640869	-0.427246
0.602	0.12207	-0.671387	-0.762939
0.603	0.274658	-0.793457	-0.366211
0.604	0.213623	-0.762939	-0.823975
0.605	0.518799	-0.762939	-0.671387
0.606	0.488281	-0.823975	-0.732422
0.607	0.732422	-0.854492	-0.518799
0.608	0.579834	-0.701904	-0.671387
0.609	0.854492	-0.946045	-0.213623
0.61	0.732422	-0.946045	-0.640869
0.611	0.427246	-0.732422	-0.518799
0.612	0.457764	-0.671387	-0.579834
0.613	0.396729	-0.976563	-0.610352
0.614	0.427246	-0.946045	-0.640869
0.615	0.823975	-0.854492	-0.579834
0.616	0.671387	-0.640869	-0.457764
0.617	0.305176	-1.0376	-0.274658
0.618	0.213623	-0.976563	-0.518799
0.619	0.244141	-0.823975	-0.518799
0.62	0.762939	-0.946045	-0.701904
0.621	0.457764	-0.762939	-0.518799
0.622	0.854492	-1.00708	-0.946045
0.623	0.88501	-0.762939	-0.396729
0.624	0.305176	-0.640869	-0.457764
0.625	0.488281	-0.579834	-0.366211
0.626	0.610352	-0.854492	-0.762939
0.627	0.488281	-1.0376	-0.518799
0.628	0.366211	-0.946045	-0.640869
0.629	0.518799	-1.0376	-0.488281
0.63	0.671387	-1.25122	-0.518799
0.631	0.946045	-0.610352	-0.518799
0.632	0.549316	-0.518799	-0.274658
0.633	0.0610352	-0.671387	-0.457764
0.634	0.335693	-1.09863	-0.671387
0.635	0.701904	-0.701904	-0.335693
0.636	0.701904	-0.854492	-1.00708
0.637	0.518799	-1.09863	-0.762939
0.638	0.823975	-0.854492	-1.09863
0.639	0.762939	-0.732422	-0.610352
0.64	0.701904	-0.732422	-0.640869
0.641	0.579834	-0.701904	-0.640869
0.642	0.335693	-1.06812	-0.671387
0.643	0.213623	-0.88501	-0.793457
0.644	0.305176	-0.88501	-0.793457
0.645	0.488281	-0.793457	-0.762939
0.646	0.396729	-1.09863	-0.732422
0.647	0.427246	-0.823975	-0.488281
0.648	0.274658	-0.610352	-0.457764
0.649	0.823975	-0.88501	-0.366211
0.65	0.549316	-0.640869	-0.671387
0.651	0.213623	-0.732422	-0.579834
0.652	0.488281	-0.976563	-0.732422
0.653	0.854492	-0.946045	-0.823975
0.654	1.15967	-1.0376	-0.366211
0.655	0.762939	-0.579834	-0.610352
0.656	0.640869	-0.823975	-0.579834
0.657	0.396729	-0.946045	-0.427246
0.658	0.427246	-0.976563	-0.762939
0.659	0.579834	-1.2207	-0.762939
0.66	0.610352	-1.09863	-0.854492
0.661	0.732422	-1.00708	-0.732422
0.662	0.518799	-0.732422	-0.762939
0.663	0.366211	-0.915527	-0.457764
0.664	0.305176	-0.701904	-0.579834
0.665	0.793457	-0.793457	-0.732422
0.666	0.823975	-0.610352	-0.213623
0.667	0.671387	-0.823975	-0.793457
0.668	0.701904	-1.06812	-0.671387
0.669	0.793457	-0.88501	-0.366211
0.67	0.671387	-0.915527	-0.549316
0.671	0.335693	-0.88501	-0.244141
0.672	0.488281	-0.915527	-0.427246
0.673	0.274658	-1.06812	-0.427246
0.674	0.396729	-1.00708	-0.579834
0.675	0.610352	-1.0376	-0.610352
0.676	0.640869	-0.976563	-0.549316
0.677	0.732422	-1.09863	-0.671387
0.678	0.427246	-0.88501	-0.396729
0.679	0.366211	-0.793457	-0.610352
0.68	0.366211	-0.88501	-0.549316
0.681	0.610352	-0.946045	-0.640869
0.682	0.793457	-1.0376	-0.640869
0.683	0.854492	-0.88501	-0.579834
0.684	0.457764	-0.915527	-0.762939
0.685	0.518799	-0.701904	-0.640869
0.686	0.457764	-0.762939	-0.518799
0.687	0.610352	-0.640869	-0.579834
0.688	0.518799	-0.976563	-0.335693
0.689	0.488281	-0.701904	-0.457764
0.69	0.732422	-1.00708	-0.396729
0.691	0.823975	-1.09863	-0.518799
0.692	0.793457	-0.762939	-0.335693
0.693	0.701904	-0.976563	-0.701904
0.694	0.640869	-0.88501	-0.0915527
0.695	0.518799	-1.06812	-0.793457
0.696	0.427246	-0.701904	-0.335693
0.697	0.427246	-0.854492	-0.610352
0.698	0.610352	-0.976563	-0.762939
0.699	0.671387	-0.610352	-0.946045
0.7	0.854492	-0.579834	-0.488281
0.701	0.488281	-0.793457	-0.640869
0.702	0.213623	-0.762939	-0.366211
0.703	0.152588	-0.671387	-0.366211
0.704	0.579834	-0.701904	-0.732422
0.705	0.823975	-0.793457	-0.579834
0.706	0.671387	-0.671387	-0.915527
0.707	0.762939	-0.88501	-0.396729
0.708	0.579834	-0.915527	-0.640869
0.709	0.579834	-0.854492	-0.762939
0.71	0.274658	-0.854492	-0.457764
0.711	0.396729	-0.793457	-0.640869
0.712	0.305176	-0.946045	-0.671387
0.713	0.549316	-0.946045	-0.732422
0.714	0.823975	-0.976563	-0.701904
0.715	0.640869	-0.823975	-0.88501
0.716	0.732422	-0.610352	-0.732422
0.717	0.305176	-0.640869	-0.762939
0.718	0.366211	-0.640869	-0.579834
0.719	0.396729	-0.946045	-0.793457
0.72	0.427246	-0.88501	-0.762939
0.721	0.579834	-0.732422	-1.06812
0.722	0.610352	-0.427246	-0.854492
0.723	0.549316	-0.701904	-0.671387
0.724	0.549316	-0.732422	-0.640869
0.725	0.579834	-0.762939	-0.488281
0.726	0.0610352	-0.671387	-0.671387
0.727	0.183105	-0.946045	-0.610352
0.728	0.579834	-0.976563	-0.701904
0.729	0.518799	-0.854492	-0.610352
0.73	0.549316	-0.88501	-0.823975
0.731	0.579834	-0.732422	-0.518799
0.732	0.396729	-0.793457	-0.488281
0.733	0.335693	-0.88501	-0.701904
0.734	0.488281	-0.854492	-0.396729
0.735	0.335693	-0.88501	-0.396729
0.736	0.457764	-0.854492	-0.762939
0.737	0.915527	-0.823975	-0.793457
0.738	1.12915	-0.854492	-0.488281
0.739	0.610352	-1.00708	-0.640869
0.74	0.366211	-0.793457	-0.335693
0.741	0.183105	-1.00708	-0.244141
0.742	0.427246	-0.854492	-0.610352
0.743	0.396729	-0.976563	-0.579834
0.744	0.549316	-1.06812	-0.335693
0.745	0.671387	-0.732422	-0.701904
0.746	0.793457	-0.946045	-0.488281
0.747	0.671387	-0.946045	-0.335693
0.748	0.213623	-0.823975	-0.427246
0.749	0.366211	-0.946045	-0.366211
0.75	0.549316	-0.88501	-0.396729
0.751	0.579834	-1.06812	-0.518799
0.752	0.488281	-0.823975	-0.793457
0.753	0.610352	-0.915527	-0.579834
0.754	0.579834	-1.00708	-0.488281
0.755	0.305176	-0.762939	-0.366211
0.756	0.305176	-0.671387	-0.671387
0.757	0.396729	-0.671387	-0.396729
0.758	0.640869	-1.00708	-0.244141
0.759	0.823975	-0.976563	-0.274658
0.76	0.976563	-0.854492	-0.396729
0.761	0.701904	-0.946045	-0.427246
0.762	0.335693	-0.915527	-0.488281
0.763	0.366211	-0.793457	-0.396729
0.764	0.0915527	-0.762939	-0.457764
0.765	0.518799	-0.823975	-0.610352
0.766	0.518799	-0.732422	-0.640869
0.767	0.915527	-0.976563	-0.396729
0.768	0.854492	-0.854492	-0.762939
0.769	0.640869	-0.915527	-0.518799
0.77	0.610352	-0.88501	-0.823975
0.771	0.671387	-0.976563	-0.823975
0.772	0.518799	-1.00708	-0.88501
0.773	0.335693	-1.09863	-0.854492
0.774	0.549316	-1.06812	-1.12915
0.775	0.366211	-1.31226	-1.09863
0.776	0.427246	-0.976563	-0.396729
0.777	0.640869	-0.88501	-0.579834
0.778	0.640869	-1.19019	-0.396729
0.779	0.335693	-1.19019	-0.396729
0.78	0.518799	-1.12915	-0.823975
0.781	0.335693	-0.88501	-0.762939
0.782	0.549316	-0.88501	-0.915527
0.783	0.671387	-1.34277	-1.00708
0.784	0.610352	-0.854492	-0.823975
0.785	0.366211	-0.762939	-0.732422
0.786	0.457764	-1.00708	-0.640869
0.787	0.274658	-0.976563	-0.976563
0.788	0.213623	-1.06812	-0.549316
0.789	0.335693	-1.00708	-0.579834
0.79	0.488281	-1.25122	-0.518799
0.791	0.518799	-1.09863	-0.823975
0.792	0.762939	-0.915527	-0.396729
0.793	0.427246	-0.640869	-0.946045
0.794	0.366211	-0.946045	-0.549316
0.795	0.244141	-0.946045	-0.976563
0.796	0.610352	-0.88501	-0.88501
0.797	0.366211	-1.00708	-0.854492
0.798	0.396729	-0.854492	-0.518799
0.799	0.701904	-0.854492	-0.762939
0.8	0.610352	-0.946045	-0.152588
0.801	0.152588	-0.88501	-0.366211
0.802	-0.152588	-0.701904	-0.518799
0.803	-0.0305176	-0.854492	-0.457764
0.804	0.488281	-1.00708	-0.183105
0.805	0.640869	-0.915527	-0.640869
0.806	0.823975	-1.09863	-0.610352
0.807	0.762939	-0.946045	-0.640869
0.808	0.701904	-0.671387	-0.762939
0.809	0.640869	-1.06812	-0.396729
0.81	0.457764	-0.823975	-0.640869
0.811	0.396729	-0.88501	-0.610352
0.812	0.274658	-1.06812	-0.488281
0.813	0.549316	-0.854492	-0.518799
0.814	0.366211	-0.854492	-0.488281
0.815	0.579834	-0.976563	-0.488281
0.816	0.274658	-1.00708	-0.427246
0.817	0.335693	-0.976563	-0.488281
0.818	0.488281	-0.732422	-0.671387
0.819	0.579834	-0.946045	-0.366211
0.82	0.671387	-0.88501	-0.701904
0.821	0.854492	-1.19019	-0.610352
0.822	0.671387	-1.12915	-0.640869
0.823	0.335693	-0.823975	-0.305176
0.824	0.0610352	-0.701904	-0.457764
0.825	0.305176	-0.88501	-0.183105
0.826	0.0915527	-0.854492	-0.518799
0.827	0.610352	-1.12915	-0.396729
0.828	0.762939	-0.946045	-0.579834
0.829	0.823975	-0.793457	-0.640869
0.83	0.640869	-0.793457	-0.762939
0.831	0.610352	-0.946045	-0.152588
0.832	0.549316	-0.88501	-0.549316
0.833	0.579834	-0.88501	-0.518799
0.834	0.701904	-1.00708	-0.396729
0.835	0.671387	-1.00708	-0.488281
0.836	0.701904	-1.09863	-0.457764
0.837	0.396729	-1.00708	-0.579834
0.838	0.427246	-0.823975	-0.427246
0.839	0	-0.701904	-0.640869
0.84	0.152588	-1.0376	-0.396729
0.841	0.335693	-0.793457	-0.88501
0.842	0.762939	-0.88501	-0.701904
0.843	0.976563	-1.00708	-0.793457
0.844	0.610352	-0.88501	-0.701904
0.845	0.946045	-0.976563	-0.610352
0.846	0.671387	-0.88501	-0.762939
0.847	0.335693	-0.88501	-0.518799
0.848	-0.0305176	-0.854492	-0.518799
0.849	0.274658	-0.793457	-0.762939
0.85	0.701904	-0.88501	-0.793457
0.851	0.579834	-0.88501	-0.793457
0.852	0.640869	-0.823975	-0.671387
0.853	0.427246	-0.854492	-0.823975
0.854	0.335693	-0.793457	-0.640869
0.855	0.213623	-0.823975	-0.854492
0.856	0.457764	-0.823975	-0.488281
0.857	0.427246	-0.88501	-0.823975
0.858	0.610352	-1.00708	-0.671387
0.859	0.457764	-0.823975	-0.610352
0.86	0.762939	-0.854492	-0.671387
0.861	0.793457	-1.12915	-0.640869
0.862	0.610352	-0.823975	-0.610352
0.863	0.274658	-0.823975	-0.823975
0.864	0.183105	-0.976563	-0.732422
0.865	0.549316	-1.09863	-0.518799
0.866	0.396729	-0.823975	-0.976563
0.867	0.701904	-0.823975	-0.915527
0.868	0.518799	-1.00708	-0.701904
0.869	0.671387	-0.732422	-0.640869
0.87	0.671387	-0.88501	-0.518799
0.871	0.427246	-0.671387	-0.518799
0.872	0.213623	-0.732422	-0.701904
0.873	0.549316	-0.88501	-0.640869
0.874	0.732422	-1.06812	-0.488281
0.875	0.701904	-0.915527	-0.518799
0.876	0.579834	-0.732422	-0.305176
0.877	0.579834	-0.762939	-0.274658
0.878	0.0305176	-0.732422	-0.549316
0.879	0.335693	-0.946045	-0.671387
0.88	0.457764	-0.854492	-0.610352
0.881	0.701904	-1.19019	-0.457764
0.882	1.12915	-1.00708	-0.488281
0.883	0.701904	-0.915527	-0.396729
0.884	0.671387	-0.701904	-0.610352
0.885	0.457764	-0.701904	-0.305176
0.886	0.244141	-0.671387	-0.396729
0.887	0.366211	-0.854492	-0.488281
0.888	0.518799	-0.854492	-0.244141
0.889	0.488281	-0.793457	-0.518799
0.89	0.854492	-0.671387	-0.640869
0.891	0.854492	-0.701904	-0.335693
0.892	0.488281	-0.701904	-0.427246
0.893	0.213623	-1.09863	-0.579834
0.894	0.762939	-1.0376	-0.152588
0.895	0.366211	-0.701904	-0.396729
0.896	0.671387	-1.06812	-0.457764
0.897	0.488281	-0.854492	-0.549316
0.898	0.610352	-0.946045	-0.610352
0.899	0.366211	-0.457764	-0.823975
0.9	0.396729	-0.671387	-0.274658
0.901	0.335693	-1.00708	-0.457764
0.902	0.335693	-0.88501	-0.732422
0.903	0.518799	-0.762939	-0.457764
0.904	0.640869	-0.823975	-0.457764
0.905	0.762939	-0.793457	-0.457764
0.906	0.457764	-0.732422	-0.305176
0.907	0.610352	-0.823975	-0.518799
0.908	0.579834	-0.762939	-0.274658
0.909	0.396729	-0.518799	-0.488281
0.91	0.457764	-0.793457	-0.579834
0.911	0.762939	-1.0376	-0.610352
0.912	0.732422	-1.0376	-0.396729
0.913	0.518799	-0.976563	-0.671387
0.914	0.610352	-0.976563	-0.488281
0.915	0.366211	-0.915527	-0.549316
0.916	0.457764	-0.946045	-0.427246
0.917	0.549316	-0.701904	-0.640869
0.918	0.579834	-0.823975	-0.762939
0.919	0.854492	-1.00708	-0.88501
0.92	0.488281	-1.0376	-0.88501
0.921	0.732422	-1.12915	-0.88501
0.922	0.152588	-0.701904	-0.640869
0.923	0.396729	-0.701904	-0.152588
0.924	0.0915527	-0.488281	-0.823975
0.925	0.335693	-0.823975	-0.549316
0.926	0.335693	-0.854492	-0.88501
0.927	0.488281	-0.762939	-0.640869
0.928	0.671387	-0.793457	-0.915527
0.929	0.701904	-0.88501	-0.701904
0.93	0.213623	-0.946045	-0.732422
0.931	0.244141	-0.762939	-0.396729
0.932	0.213623	-0.854492	-0.762939
0.933	0.305176	-0.915527	-0.762939
0.934	0.671387	-0.732422	-0.701904
0.935	0.335693	-1.0376	-0.823975
0.936	0.488281	-1.09863	-0.671387
0.937	0.579834	-1.09863	-0.640869
0.938	0.762939	-0.671387	-0.457764
0.939	0.274658	-0.640869	-0.762939
0.94	0.579834	-0.946045	-0.671387
0.941	0.518799	-0.946045	-0.732422
0.942	0.640869	-1.09863	-0.854492
0.943	0.488281	-0.946045	-1.00708
0.944	0.488281	-0.88501	-0.671387
0.945	0.518799	-0.88501	-0.518799
0.946	0.213623	-0.946045	-0.366211
0.947	0.0915527	-0.976563	-0.305176
0.948	0.274658	-1.0376	-0.427246
0.949	0.762939	-1.0376	-0.549316
0.95	0.732422	-0.762939	-0.518799
0.951	0.427246	-0.946045	-0.671387
0.952	0.366211	-0.793457	-0.579834
0.953	0.549316	-0.915527	-0.823975
0.954	0.457764	-1.00708	-0.305176
0.955	0.335693	-0.915527	-0.579834
0.956	0.427246	-1.0376	-0.793457
0.957	0.579834	-1.31226	-0.427246
0.958	0.671387	-0.915527	-0.701904
0.959	0.488281	-1.00708	-0.549316
0.96	0.274658	-0.732422	-0.640869
0.961	0.549316	-1.06812	-0.335693
0.962	0.183105	-0.946045	-0.671387
0.963	0.518799	-0.823975	-0.518799
0.964	0.244141	-0.854492	-0.701904
0.965	0.610352	-0.88501	-0.488281
0.966	0.610352	-1.06812	-0.610352
0.967	0.579834	-0.88501	-0.671387
0.968	0.732422	-0.946045	-0.396729
0.969	0.305176	-0.701904	-0.274658
0.97	0.610352	-1.0376	-0.305176
0.971	0.305176	-0.946045	-0.579834
0.972	0.457764	-0.946045	-0.396729
0.973	0.457764	-1.00708	-0.640869
0.974	0.762939	-0.732422	-0.640869
0.975	0.457764	-0.701904	-0.793457
0.976	0.549316	-0.823975	-0.427246
0.977	0.366211	-0.88501	-0.366211
0.978	0.335693	-0.915527	-0.610352
0.979	0.244141	-1.06812	-0.305176
0.98	0.488281	-0.793457	-0.671387
0.981	0.488281	-0.915527	-0.793457
0.982	0.488281	-1.00708	-0.549316
0.983	0.274658	-0.793457	-0.488281
0.984	-0.0305176	-0.732422	-0.457764
0.985	-0.0610352	-0.88501	-0.488281
0.986	0.335693	-0.762939	-0.396729
0.987	0.427246	-1.06812	-0.549316
0.988	0.732422	-0.823975	-0.518799
0.989	0.946045	-1.00708	-0.701904
0.99	0.762939	-1.00708	-0.610352
0.991	0.854492	-1.00708	-0.640869
0.992	0.640869	-1.06812	-0.701904
0.993	0.610352	-0.946045	-0.579834
0.994	0.762939	-1.09863	-0.396729
0.995	0.671387	-0.88501	-0.610352
0.996	0.427246	-0.915527	-0.823975
0.997	0.915527	-0.946045	-0.579834
0.998	0.671387	-0.946045	-0.762939
0.999	0.488281	-0.854492	-0.610352
1	0.274658	-0.88501	-0.549316
1.001	-0.12207	-0.88501	-0.671387
1.002	0.366211	-1.09863	-0.732422
1.003	0.457764	-1.09863	-0.793457
1.004	0.671387	-1.19019	-0.732422
1.005	0.610352	-1.00708	-0.640869
1.006	0.518799	-0.823975	-0.640869
1.007	0.396729	-1.00708	-0.396729
1.008	0.396729	-0.88501	-0.427246
1.009	0.762939	-0.762939	-0.732422
1.01	0.610352	-1.09863	-0.640869
1.011	0.701904	-0.946045	-0.793457
1.012	0.671387	-1.06812	-1.09863
1.013	0.701904	-0.854492	-0.793457
1.014	0.732422	-0.793457	-0.823975
1.015	0.305176	-0.823975	-0.793457
1.016	0.488281	-1.00708	-0.610352
1.017	0.152588	-0.793457	-0.762939
1.018	0.396729	-0.946045	-0.88501
1.019	0.732422	-0.946045	-0.793457
1.02	0.823975	-0.88501	-0.915527
1.021	0.823975	-0.946045	-0.640869
1.022	0.549316	-0.88501	-0.335693
1.023	0.335693	-1.09863	-0.518799
1.024	0.274658	-1.0376	-0.610352
1.025	0.457764	-0.976563	-0.427246
1.026	0.671387	-0.854492	-0.823975
1.027	0.88501	-1.09863	-0.579834
1.028	0.305176	-1.0376	-0.701904
1.029	0.366211	-0.88501	-0.640869
1.03	0.366211	-0.88501	-0.488281
1.031	0.396729	-0.701904	-0.244141
1.032	0.244141	-0.671387	-0.793457
1.033	0.396729	-1.06812	-0.366211
1.034	0.335693	-0.976563	-0.518799
1.035	0.610352	-0.793457	-0.549316
1.036	0.793457	-0.610352	-0.579834
1.037	0.366211	-0.732422	-0.335693
1.038	0.335693	-0.88501	-0.640869
1.039	0.366211	-0.915527	-0.335693
1.04	0.366211	-0.88501	-0.396729
1.041	0.579834	-0.88501	-0.610352
1.042	0.366211	-1.00708	-0.488281
1.043	0.549316	-1.06812	-0.518799
1.044	0.305176	-0.946045	-0.518799
1.045	0.549316	-0.915527	-0.12207
1.046	0.427246	-0.640869	-0.549316
1.047	0.366211	-0.88501	-0.396729
1.048	0.640869	-1.00708	-0.579834
1.049	0.823975	-0.946045	-0.579834
1.05	0.976563	-0.976563	-0.305176
1.051	0.518799	-0.518799	-0.701904
1.052	0.274658	-0.823975	-0.488281
1.053	0.366211	-0.671387	-0.610352
1.054	0.427246	-0.854492	-0.518799
1.055	0.366211	-0.823975	-0.396729
1.056	0.488281	-0.854492	-0.457764
1.057	0.640869	-0.732422	-0.701904
1.058	0.518799	-0.946045	-0.671387
1.059	0.671387	-0.854492	-0.457764
1.06	0.152588	-0.915527	-0.610352
1.061	0.335693	-0.732422	-0.457764
1.062	0.305176	-0.915527	-0.427246
1.063	0.457764	-0.823975	-0.427246
1.064	0.579834	-1.06812	-0.793457
1.065	0.732422	-1.06812	-0.579834
1.066	0.732422	-1.12915	-0.762939
1.067	0.457764	-0.88501	-0.488281
1.068	0.396729	-0.701904	-0.518799
1.069	0.305176	-0.915527	-0.335693
1.07	0.152588	-0.671387	-0.762939
1.071	0.549316	-0.793457	-0.610352
1.072	0.579834	-0.976563	-0.732422
1.073	0.701904	-0.915527	-0.946045
1.074	0.793457	-1.12915	-0.732422
1.075	0.793457	-0.88501	-0.518799
1.076	0.213623	-0.823975	-0.701904
1.077	0	-0.762939	-0.671387
1.078	0.488281	-0.946045	-0.671387
1.079	0.457764	-0.793457	-0.366211
1.08	0.518799	-0.854492	-0.854492
1.081	0.701904	-1.12915	-0.579834
1.082	0.488281	-0.823975	-0.762939
1.083	0.579834	-0.701904	-0.396729
1.084	0.152588	-0.732422	-0.610352
1.085	0.427246	-0.823975	-0.396729
1.086	0.12207	-0.671387	-0.732422
1.087	0.579834	-0.823975	-0.640869
1.088	0.793457	-1.00708	-0.854492
1.089	0.457764	-0.823975	-0.854492
1.09	0.396729	-0.946045	-0.732422
1.091	0.244141	-0.854492	-0.366211
1.092	-0.0305176	-0.854492	-0.488281
1.093	0.366211	-0.762939	-0.488281
1.094	0.305176	-0.701904	-0.396729
1.095	0.274658	-0.88501	-0.732422
1.096	0.640869	-0.701904	-0.488281
1.097	0.762939	-0.854492	-0.457764
1.098	0.396729	-0.793457	-0.366211
1.099	0.244141	-0.793457	-0.396729
1.1	0.610352	-0.946045	-0.396729
1.101	0.701904	-0.854492	-0.671387
1.102	0.305176	-1.0376	-0.457764
1.103	0.579834	-0.946045	-0.732422
1.104	0.457764	-0.976563	-0.640869
1.105	0.366211	-0.88501	-0.549316
1.106	0.427246	-0.823975	-0.396729
1.107	0.396729	-0.610352	-0.366211
1.108	0.457764	-0.732422	-0.396729
1.109	0.427246	-0.946045	-0.732422
1.11	0.457764	-1.00708	-0.457764
1.111	0.579834	-0.854492	-0.488281
1.112	0.793457	-1.00708	-0.732422
1.113	0.488281	-0.823975	-0.396729
1.114	0.366211	-0.640869	-0.396729
1.115	0.244141	-0.640869	-0.732422
1.116	0.0610352	-0.854492	-0.335693
1.117	0.518799	-0.88501	-0.457764
1.118	0.488281	-0.915527	-0.518799
1.119	0.640869	-1.00708	-0.549316
1.12	0.457764	-0.793457	-0.518799
1.121	0.579834	-0.88501	-0.518799
1.122	0.579834	-0.732422	-0.183105
1.123	-0.0915527	-0.793457	-0.366211
1.124	0.244141	-0.793457	-0.610352
1.125	0.579834	-0.823975	-0.946045
1.126	0.732422	-1.0376	-0.88501
1.127	0.762939	-0.915527	-0.732422
1.128	0.396729	-0.701904	-0.701904
1.129	0.610352	-0.854492	-0.427246
1.13	0.0305176	-0.946045	-0.427246
1.131	0.366211	-0.762939	-0.518799
1.132	0.793457	-1.0376	-0.396729
1.133	0.579834	-1.0376	-0.518799
1.134	0.610352	-1.06812	-0.457764
1.135	0.610352	-0.976563	-0.946045
1.136	0.457764	-1.06812	-0.671387
1.137	0.12207	-1.31226	-0.427246
1.138	0.518799	-1.12915	-0.488281
1.139	0.518799	-0.915527	-0.732422
1.14	0.518799	-0.915527	-0.732422
1.141	0.823975	-0.915527	-0.854492
1.142	0.549316	-1.0376	-0.854492
1.143	0.610352	-0.793457	-0.610352
1.144	0.732422	-0.915527	-0.305176
1.145	0.274658	-0.732422	-0.518799
1.146	0.274658	-1.2207	-0.823975
1.147	0.244141	-0.976563	-0.701904
1.148	0.640869	-0.793457	-0.854492
1.149	0.732422	-1.00708	-0.823975
1.15	0.946045	-1.0376	-0.915527
1.151	0.427246	-1.09863	-0.793457
1.152	0.0305176	-0.854492	-0.457764
1.153	0.213623	-0.823975	-0.579834
1.154	0.305176	-0.732422	-0.457764
1.155	0.518799	-0.88501	-0.457764
1.156	0.518799	-1.12915	-0.366211
1.157	0.640869	-1.00708	-0.640869
1.158	0.579834	-0.854492	-0.701904
1.159	0.732422	-0.671387	-0.549316
1.16	0.335693	-0.854492	-0.732422
1.161	0.305176	-0.946045	-0.579834
1.162	0.305176	-0.946045	-0.854492
1.163	0.671387	-0.762939	-0.549316
1.164	0.732422	-0.976563	-0.915527
1.165	0.762939	-0.976563	-0.671387
1.166	0.671387	-0.88501	-0.701904
1.167	0.579834	-0.946045	-0.579834
1.168	0.213623	-0.88501	-0.457764
1.169	0.305176	-0.88501	-0.457764
1.17	0.427246	-0.88501	-0.518799
1.171	0.518799	-1.12915	-0.518799
1.172	0.488281	-0.823975	-0.701904
1.173	0.793457	-0.915527	-0.854492
1.174	0.640869	-0.823975	-0.488281
1.175	0.579834	-0.915527	-0.305176
1.176	0.366211	-0.88501	-0.518799
1.177	0.579834	-0.793457	-0.305176
1.178	0.579834	-0.732422	-0.518799
1.179	0.671387	-0.915527	-0.518799
1.18	0.854492	-0.915527	-0.610352
1.181	0.762939	-0.88501	-0.610352
1.182	0.549316	-0.823975	-0.518799
1.183	0.732422	-1.09863	-0.335693
1.184	0.762939	-1.09863	-0.335693
1.185	0.366211	-1.12915	-0.549316
1.186	0.366211	-0.946045	-0.701904
1.187	0.671387	-0.88501	-0.427246
1.188	0.946045	-0.915527	-0.427246
1.189	0.793457	-0.854492	-0.488281
1.19	0.396729	-0.823975	-0.0915527
1.191	0.183105	-0.946045	-0.274658
1.192	0.0610352	-0.946045	-0.488281
1.193	0.518799	-0.732422	-0.488281
1.194	0.518799	-0.88501	-0.793457
1.195	0.854492	-0.946045	-0.610352
1.196	0.915527	-1.0376	-0.549316
1.197	0.915527	-1.00708	-0.427246
1.198	0.549316	-0.793457	-0.488281
1.199	0.244141	-0.854492	-0.488281
1.2	0.244141	-1.19019	-0.671387
1.201	0.366211	-1.00708	-0.427246
1.202	0.823975	-0.88501	-0.610352
1.203	0.823975	-1.00708	-0.732422
1.204	0.610352	-1.0376	-0.427246
1.205	0.518799	-0.915527	-0.518799
1.206	0.12207	-0.762939	-0.549316
1.207	0.488281	-0.88501	-0.488281
1.208	0.396729	-0.701904	-0.732422
1.209	0.762939	-0.88501	-0.732422
1.21	0.579834	-0.946045	-0.610352
1.211	0.610352	-0.915527	-0.823975
1.212	0.88501	-0.823975	-0.579834
1.213	0.610352	-0.762939	-0.213623
1.214	0.396729	-0.88501	-0.762939
1.215	0.396729	-0.671387	-0.457764
1.216	-0.0305176	-0.915527	-0.793457
1.217	0.549316	-0.854492	-0.915527
1.218	0.640869	-0.88501	-0.946045
1.219	0.854492	-0.88501	-0.640869
1.22	0.457764	-0.88501	-0.793457
1.221	0.244141	-1.06812	-0.488281
1.222	0.0305176	-0.701904	-0.366211
1.223	0.335693	-0.976563	-0.671387
1.224	0.335693	-0.701904	-0.579834
1.225	0.640869	-1.00708	-0.610352
1.226	0.640869	-0.823975	-0.610352
1.227	0.671387	-0.976563	-0.305176
1.228	0.457764	-0.732422	-0.518799
1.229	0.244141	-0.762939	-0.366211
1.23	0.427246	-0.732422	-0.579834
1.231	0.244141	-0.823975	-0.701904
1.232	0.671387	-1.09863	-0.457764
1.233	0.701904	-1.00708	-0.793457
1.234	0.640869	-0.976563	-0.610352
1.235	0.518799	-1.00708	-0.579834
1.236	0.518799	-0.793457	-0.396729
1.237	0.427246	-1.00708	-0.396729
1.238	0.488281	-0.701904	-0.671387
1.239	0.335693	-0.793457	-0.671387
1.24	0.366211	-1.00708	-0.549316
1.241	0.488281	-0.946045	-0.671387
1.242	0.579834	-1.12915	-0.579834
1.243	0.457764	-0.88501	-0.579834
1.244	0.701904	-0.793457	-0.549316
1.245	0.579834	-0.823975	-0.427246
1.246	0.183105	-0.946045	-0.579834
1.247	0.335693	-0.854492	-0.457764
1.248	0.518799	-0.762939	-0.518799
1.249	0.793457	-0.976563	-0.518799
1.25	0.549316	-0.823975	-0.518799
1.251	0.518799	-0.732422	-0.366211
1.252	0.274658	-0.88501	-0.396729
1.253	0.335693	-0.732422	-0.335693
1.254	0.274658	-0.701904	-0.579834
1.255	0.488281	-0.610352	-0.762939
1.256	0.640869	-0.88501	-0.579834
1.257	0.762939	-1.06812	-0.946045
1.258	0.396729	-0.793457	-0.640869
1.259	0.457764	-1.00708	-0.488281
1.26	0.213623	-0.946045	-0.579834
1.261	0.0915527	-0.976563	-0.579834
1.262	0.427246	-0.88501	-0.274658
1.263	0.823975	-1.06812	-0.762939
1.264	0.732422	-1.00708	-0.549316
1.265	0.518799	-0.823975	-0.549316
1.266	0.305176	-0.946045	-0.549316
1.267	0.366211	-1.00708	-0.244141
1.268	0.396729	-0.88501	-0.396729
1.269	0.213623	-0.915527	-0.518799
1.27	0.213623	-0.671387	-0.610352
1.271	0.274658	-0.88501	-0.762939
1.272	0.579834	-0.88501	-0.610352
1.273	0.762939	-0.88501	-0.427246
1.274	0.488281	-0.823975	-0.396729
1.275	0.274658	-0.732422	-0.396729
1.276	-0.0610352	-0.671387	-0.701904
1.277	0.213623	-0.88501	-0.640869
1.278	0.488281	-0.946045	-0.732422
1.279	0.518799	-0.915527	-0.579834
1.28	0.823975	-0.88501	-0.610352
1.281	0.701904	-0.915527	-0.488281
1.282	0.518799	-0.976563	-0.457764
1.283	0.335693	-0.823975	-0.457764
1.284	0.305176	-0.671387	-0.640869
1.285	0.183105	-0.88501	-0.579834
1.286	0.305176	-0.793457	-0.762939
1.287	0.762939	-1.06812	-0.335693
1.288	0.610352	-0.915527	-0.488281
1.289	0.549316	-0.854492	-0.518799
1.29	0.457764	-0.823975	-0.488281
1.291	0.549316	-0.88501	-0.610352
1.292	0.457764	-1.0376	-0.915527
1.293	0.335693	-0.823975	-0.640869
1.294	0.518799	-0.946045	-0.518799
1.295	0.732422	-1.00708	-0.701904
1.296	0.854492	-1.06812	-0.427246
1.297	0.518799	-0.88501	-0.518799
1.298	0.213623	-0.793457	-0.457764
1.299	0.335693	-0.671387	-0.732422
1.3	0.0610352	-0.946045	-0.427246
1.301	0.427246	-1.2207	-0.610352
1.302	0.854492	-1.12915	-0.518799
1.303	0.671387	-0.854492	-0.946045
1.304	0.793457	-0.823975	-0.549316
1.305	0.366211	-0.823975	-0.549316
1.306	0.488281	-1.12915	-0.457764
1.307	0.335693	-1.0376	-0.793457
1.308	0.701904	-0.793457	-0.549316
1.309	0.488281	-0.88501	-0.335693
1.31	0.671387	-1.00708	-0.915527
1.311	0.854492	-1.06812	-0.488281
1.312	0.579834	-0.946045	-0.579834
1.313	0.457764	-0.823975	-0.366211
1.314	0.0915527	-0.793457	-0.396729
1.315	0.152588	-0.88501	-0.671387
1.316	0.244141	-1.06812	-0.701904
1.317	0.457764	-0.854492	-0.701904
1.318	0.915527	-0.88501	-0.640869
1.319	0.549316	-0.762939	-0.366211
1.32	0.610352	-0.762939	-0.335693
1.321	0.335693	-1.00708	-0.488281
1.322	0.335693	-0.671387	-0.488281
1.323	0.335693	-0.854492	-0.610352
1.324	0.518799	-0.762939	-0.610352
1.325	0.854492	-0.915527	-0.640869
1.326	0.762939	-0.946045	-0.732422
1.327	0.671387	-0.762939	-0.457764
1.328	0.762939	-0.854492	-0.427246
1.329	0.183105	-0.854492	-0.518799
1.33	0.0610352	-0.701904	-0.854492
1.331	0.427246	-0.915527	-0.427246
1.332	0.518799	-0.88501	-0.457764
1.333	0.579834	-0.732422	-0.732422
1.334	0.976563	-0.823975	-0.518799
1.335	0.488281	-0.793457	-0.640869
1.336	0.457764	-0.976563	-0.335693
1.337	0.396729	-0.976563	-0.457764
1.338	0.213623	-0.823975	-0.549316
1.339	0.183105	-0.88501	-0.457764
1.34	0.518799	-1.06812	-0.549316
1.341	0.823975	-0.762939	-0.762939
1.342	0.823975	-0.915527	-0.549316
1.343	0.701904	-0.671387	-0.488281
1.344	0.366211	-0.701904	-0.457764
1.345	0.457764	-1.00708	-0.610352
1.346	0.732422	-1.12915	-0.640869
1.347	0.579834	-1.00708	-0.793457
1.348	0.640869	-0.732422	-0.610352
1.349	0.640869	-1.09863	-0.732422
1.35	0.396729	-0.946045	-0.732422
1.351	0.396729	-0.88501	-0.549316
1.352	0.305176	-0.946045	-0.762939
1.353	0.427246	-1.00708	-0.305176
1.354	0.488281	-1.09863	-0.396729
1.355	0.396729	-0.976563	-0.732422
1.356	0.610352	-1.12915	-0.396729
1.357	0.823975	-0.976563	-0.518799
1.358	0.549316	-0.640869	-0.427246
1.359	0.427246	-0.732422	-0.396729
1.36	0.457764	-0.946045	-0.701904
1.361	0.427246	-0.88501	-0.823975
1.362	0.701904	-0.762939	-0.518799
1.363	0.427246	-1.0376	-0.549316
1.364	0.610352	-0.976563	-0.732422
1.365	0.762939	-1.09863	-0.671387
1.366	0.701904	-0.793457	-0.518799
1.367	0.518799	-0.518799	-0.671387
1.368	0.488281	-0.88501	-0.823975
1.369	0.427246	-0.976563	-0.427246
1.37	0.579834	-1.09863	-0.762939
1.371	0.305176	-0.88501	-0.579834
1.372	0.488281	-0.854492	-0.701904
1.373	0.579834	-0.915527	-0.610352
1.374	0.274658	-0.854492	-0.396729
1.375	0.457764	-0.854492	-0.335693
1.376	0.427246	-0.762939	-0.457764
1.377	0.488281	-0.946045	-0.701904
1.378	0.488281	-0.915527	-0.366211
1.379	0.640869	-0.946045	-0.671387
1.38	0.823975	-1.19019	-0.640869
1.381	0.823975	-0.854492	-0.518799
1.382	0.457764	-1.00708	-0.366211
1.383	-0.0915527	-0.640869	-0.640869
1.384	0.305176	-1.0376	-0.579834
1.385	0.366211	-0.915527	-0.488281
1.386	0.732422	-0.823975	-0.762939
1.387	0.640869	-0.732422	-0.549316
1.388	0.488281	-0.976563	-0.762939
1.389	0.579834	-1.09863	-0.213623
1.39	-0.0305176	-0.946045	-0.457764
1.391	0.488281	-0.946045	-0.305176
1.392	0.12207	-0.854492	-0.610352
1.393	0.793457	-0.88501	-0.579834
1.394	0.701904	-1.06812	-0.427246
1.395	0.823975	-1.06812	-0.701904
1.396	0.579834	-0.823975	-0.488281
1.397	0.335693	-0.671387	-0.366211
1.398	0.152588	-0.823975	-0.579834
1.399	0.0305176	-0.854492	-0.396729
1.4	0.0915527	-0.823975	-0.549316
1.401	0.610352	-1.19019	-0.610352
1.402	0.823975	-0.854492	-0.701904
1.403	0.823975	-1.12915	-0.457764
1.404	0.671387	-0.732422	-0.518799
1.405	0.366211	-0.701904	-0.457764
1.406	0.244141	-0.915527	-0.579834
1.407	0.305176	-1.12915	-0.610352
1.408	0.610352	-0.88501	-0.854492
1.409	0.823975	-0.854492	-0.396729
1.41	0.610352	-0.946045	-0.549316
1.411	0.640869	-0.640869	-0.549316
1.412	0.823975	-1.19019	-0.183105
1.413	0.213623	-0.88501	-0.457764
1.414	0	-0.671387	-0.457764
1.415	0.549316	-0.823975	-0.701904
1.416	0.518799	-0.854492	-0.457764
1.417	0.427246	-0.88501	-0.823975
1.418	0.579834	-0.915527	-0.671387
1.419	0.640869	-1.0376	-0.518799
1.42	0.457764	-0.701904	-0.518799
1.421	0.183105	-0.823975	-0.549316
1.422	0.152588	-0.793457	-0.610352
1.423	0.183105	-0.946045	-0.640869
1.424	0.366211	-0.976563	-0.427246
1.425	0.579834	-0.854492	-0.610352
1.426	0.579834	-0.823975	-0.457764
1.427	0.427246	-0.793457	-0.396729
1.428	0.0915527	-0.762939	-0.610352
1.429	0.366211	-0.88501	-0.488281
1.43	0.213623	-0.854492	-0.88501
1.431	0.671387	-0.946045	-0.488281
1.432	0.610352	-1.0376	-0.88501
1.433	0.396729	-1.19019	-0.732422
1.434	0.366211	-0.762939	-0.488281
1.435	0.610352	-0.640869	-0.579834
1.436	0.457764	-0.793457	-0.427246
1.437	0.183105	-0.946045	-0.671387
1.438	0.518799	-1.00708	-0.793457
1.439	0.610352	-0.946045	-0.518799
1.44	0.946045	-0.88501	-0.701904
1.441	0.549316	-0.915527	-1.00708
1.442	0.396729	-0.793457	-0.518799
1.443	0.0915527	-0.701904	-0.610352
1.444	0.213623	-0.88501	-0.640869
1.445	0.183105	-0.946045	-0.640869
1.446	0.549316	-0.915527	-0.396729
1.447	0.396729	-1.12915	-0.640869
1.448	0.701904	-1.40381	-0.610352
1.449	0.610352	-1.0376	-0.823975
1.45	0.610352	-0.762939	-0.701904
1.451	0.335693	-0.732422	-0.549316
1.452	0.610352	-1.0376	-0.152588
1.453	0.488281	-0.915527	-0.640869
1.454	0.610352	-0.976563	-0.457764
1.455	0.366211	-1.06812	-0.549316
1.456	0.762939	-0.793457	-0.671387
1.457	0.701904	-1.12915	-0.335693
1.458	0.488281	-1.00708	-0.244141
1.459	0.335693	-0.854492	-0.427246
1.46	0.213623	-0.793457	-0.396729
1.461	0.457764	-0.793457	-0.518799
1.462	0.457764	-0.88501	-0.579834
1.463	0.610352	-0.823975	-0.793457
1.464	0.701904	-0.976563	-0.488281
1.465	0.549316	-0.610352	-0.518799
1.466	0.549316	-0.762939	-0.488281
1.467	0.244141	-0.762939	-0.366211
1.468	0.396729	-0.946045	-0.427246
1.469	0.579834	-1.09863	-0.457764
1.47	0.579834	-0.854492	-0.335693
1.471	0.549316	-0.701904	-0.518799
1.472	0.823975	-0.854492	-0.518799
1.473	0.549316	-0.793457	-0.732422
1.474	0.335693	-0.579834	-0.427246
1.475	0.0610352	-0.549316	-0.579834
1.476	0.213623	-0.915527	-0.457764
1.477	0.762939	-0.946045	-0.671387
1.478	0.946045	-0.762939	-0.518799
1.479	0.701904	-0.88501	-0.457764
1.48	0.305176	-0.854492	-0.579834
1.481	0.366211	-0.762939	-0.488281
1.482	0.518799	-0.732422	-0.366211
1.483	0.457764	-0.823975	-0.549316
1.484	0.457764	-1.00708	-0.610352
1.485	0.793457	-1.00708	-0.610352
1.486	0.671387	-0.946045	-0.579834
1.487	0.793457	-0.88501	-0.640869
1.488	0.518799	-1.00708	-0.701904
1.489	0.396729	-0.88501	-0.427246
1.49	0.488281	-0.854492	-0.640869
1.491	0.366211	-1.0376	-0.671387
1.492	0.549316	-0.946045	-0.946045
1.493	0.549316	-1.2207	-0.305176
1.494	0.579834	-1.00708	-0.762939
1.495	0.671387	-0.88501	-0.366211
1.496	0.549316	-0.823975	-0.854492
1.497	0.396729	-1.0376	-0.183105
1.498	0.213623	-0.946045	-0.640869
1.499	0.518799	-0.946045	-0.579834
1.5	0.366211	-1.19019	-0.640869
1.501	0.854492	-1.00708	-0.793457
1.502	0.579834	-0.854492	-0.488281
1.503	0.640869	-0.823975	-0.610352
1.504	0.274658	-1.00708	-0.549316
1.505	0.244141	-0.946045	-0.610352
1.506	0.427246	-0.976563	-0.427246
1.507	0.274658	-1.09863	-0.640869
1.508	0.640869	-1.00708	-0.823975
1.509	0.671387	-1.06812	-0.701904
1.51	0.793457	-0.976563	-0.793457
1.511	0.88501	-1.12915	-0.488281
1.512	0.488281	-0.946045	-0.793457
1.513	0.366211	-1.0376	-0.366211
1.514	0.244141	-0.915527	-0.640869
1.515	0.549316	-0.88501	-0.610352
1.516	0.640869	-0.915527	-0.732422
1.517	0.671387	-0.88501	-0.671387
1.518	0.610352	-0.88501	-0.701904
1.519	0.488281	-1.09863	-0.579834
1.52	0.152588	-0.701904	-0.427246
1.521	0.244141	-1.00708	-0.518799
1.522	0.427246	-1.00708	-0.396729
1.523	0.88501	-1.12915	-0.366211
1.524	0.762939	-0.915527	-0.579834
1.525	0.854492	-1.2207	-0.457764
1.526	0.457764	-1.00708	-0.518799
1.527	0.701904	-0.793457	-0.640869
1.528	0.274658	-0.671387	-0.427246
1.529	0.244141	-0.671387	-0.518799
1.53	0.335693	-1.06812	-0.732422
1.531	0.671387	-0.88501	-0.579834
1.532	0.946045	-0.915527	-0.946045
1.533	0.762939	-1.00708	-0.549316
1.534	0.610352	-0.854492	-0.579834
1.535	0.427246	-0.976563	-0.671387
1.536	0.396729	-0.854492	-0.518799
1.537	0.396729	-0.732422	-0.579834
1.538	0.244141	-0.610352	-0.518799
1.539	0.610352	-0.701904	-0.88501
1.54	0.610352	-1.00708	-0.762939
1.541	0.396729	-0.762939	-0.671387
1.542	0.152588	-0.762939	-0.396729
1.543	0.213623	-0.88501	-0.335693
1.544	0.213623	-0.88501	-0.366211
1.545	0.579834	-0.976563	-0.518799
1.546	0.823975	-1.09863	-0.518799
1.547	0.640869	-0.946045	-0.579834
1.548	0.823975	-0.915527	-0.518799
1.549	0.366211	-0.854492	-0.671387
1.55	0.427246	-0.88501	-0.305176
1.551	0.274658	-0.732422	-0.701904
1.552	0.488281	-0.701904	-0.488281
1.553	0.12207	-0.88501	-0.640869
1.554	0.335693	-0.976563	-0.701904
1.555	0.244141	-0.88501	-0.549316
1.556	0.274658	-0.793457	-0.915527
1.557	0.671387	-0.88501	-0.457764
1.558	0.549316	-0.793457	-0.457764
1.559	0.518799	-0.976563	-0.305176
1.56	0.274658	-1.00708	-0.549316
1.561	0.610352	-1.28174	-0.335693
1.562	0.305176	-1.06812	-0.762939
1.563	0.518799	-0.915527	-0.793457
1.564	0.335693	-0.946045	-0.488281
1.565	0.152588	-0.640869	-0.610352
1.566	0.335693	-0.946045	-0.457764
1.567	0.0305176	-1.00708	-0.579834
1.568	0.0610352	-0.915527	-0.640869
1.569	0.579834	-0.915527	-0.793457
1.57	0.701904	-0.88501	-0.976563
1.571	0.88501	-1.00708	-0.579834
1.572	0.488281	-0.976563	-0.854492
1.573	0.396729	-0.762939	-0.396729
1.574	0.0915527	-0.671387	-0.579834
1.575	0.335693	-0.854492	-0.335693
1.576	0.274658	-0.88501	-0.640869
1.577	0.732422	-1.2207	-0.518799
1.578	0.732422	-0.946045	-0.518799
1.579	0.579834	-0.762939	-0.671387
1.58	0.488281	-0.701904	-0.396729
1.581	0.335693	-0.823975	-0.396729
1.582	0.366211	-0.762939	-0.549316
1.583	0.12207	-0.88501	-0.640869
1.584	0.457764	-0.946045	-0.366211
1.585	0.488281	-0.88501	-0.823975
1.586	0.579834	-0.915527	-0.701904
1.587	0.640869	-0.976563	-0.579834
1.588	0.427246	-0.88501	-0.488281
1.589	0.213623	-0.396729	-0.610352
1.59	0.305176	-0.823975	-0.396729
1.591	0.305176	-0.732422	-0.549316
1.592	0.579834	-0.732422	-0.701904
1.593	0.518799	-0.823975	-0.610352
1.594	0.610352	-1.12915	-0.701904
1.595	0.579834	-0.823975	-0.427246
1.596	0.457764	-0.762939	-0.213623
1.597	0.488281	-0.701904	-0.396729
1.598	0.640869	-1.2207	-0.213623
1.599	0.305176	-0.640869	-0.518799
1.6	0.335693	-1.00708	-0.518799
1.601	0.701904	-1.06812	-0.732422
1.602	0.701904	-0.823975	-0.518799
1.603	0.366211	-0.549316	-0.640869
1.604	0.183105	-0.671387	-0.549316
1.605	0.305176	-0.946045	-0.457764
1.606	0.244141	-0.88501	-0.518799
1.607	0.366211	-0.854492	-0.488281
1.608	0.671387	-0.88501	-0.762939
1.609	0.579834	-1.00708	-0.610352
1.61	0.671387	-0.793457	-0.793457
1.611	0.579834	-0.823975	-0.457764
1.612	0.518799	-0.762939	-0.335693
1.613	0.518799	-0.701904	-0.396729
1.614	0.244141	-0.701904	-0.701904
1.615	0.396729	-1.00708	-0.366211
1.616	0.610352	-0.88501	-0.762939
1.617	0.823975	-0.854492	-0.762939
1.618	0.762939	-0.823975	-0.488281
1.619	0.579834	-0.915527	-0.518799
1.62	0.335693	-0.823975	-0.762939
1.621	0.152588	-0.793457	-0.488281
1.622	0.152588	-0.915527	-0.549316
1.623	0.366211	-0.823975	-0.732422
1.624	0.518799	-1.19019	-0.762939
1.625	0.671387	-0.946045	-0.793457
1.626	0.762939	-0.946045	-0.640869
1.627	0.518799	-0.610352	-0.457764
1.628	0.213623	-0.671387	-0.518799
1.629	0.274658	-0.793457	-0.671387
1.63	0.152588	-0.915527	-0.671387
1.631	0.457764	-0.793457	-0.762939
1.632	0.640869	-0.854492	-0.732422
1.633	0.518799	-0.762939	-0.518799
1.634	0.823975	-0.549316	-0.366211
1.635	0.579834	-0.793457	-0.518799
1.636	0.427246	-0.915527	-0.213623
1.637	0.152588	-1.0376	-0.88501
1.638	0.701904	-1.19019	-0.335693
1.639	0.701904	-1.06812	-0.793457
1.64	0.610352	-1.00708	-0.640869
1.641	0.549316	-0.88501	-0.610352
1.642	0.488281	-0.732422	-0.427246
1.643	0.549316	-0.823975	-0.488281
1.644	0.274658	-0.854492	-0.671387
1.645	0.427246	-0.88501	-0.701904
1.646	0.488281	-0.762939	-0.640869
1.647	0.427246	-0.701904	-1.09863
1.648	0.549316	-0.88501	-0.457764
1.649	0.457764	-1.00708	-0.549316
1.65	0.640869	-1.00708	-0.305176
1.651	0.0915527	-0.915527	-0.549316
1.652	0.396729	-0.915527	-0.701904
1.653	0.213623	-0.915527	-0.396729
1.654	0.152588	-0.88501	-0.640869
1.655	0.793457	-0.88501	-0.488281
1.656	0.732422	-0.610352	-0.518799
1.657	0.427246	-0.823975	-0.457764
1.658	0.335693	-0.823975	-0.549316
1.659	0.671387	-0.976563	-0.152588
1.66	0.335693	-0.823975	-0.488281
1.661	0.610352	-1.34277	-0.732422
1.662	0.762939	-0.823975	-0.518799
1.663	0.640869	-0.671387	-0.915527
1.664	0.488281	-0.762939	-0.396729
1.665	0.488281	-0.946045	-0.701904
1.666	0.488281	-0.854492	-0.366211
1.667	0.335693	-0.854492	-0.335693
1.668	0.518799	-1.0376	-0.457764
1.669	0.671387	-0.915527	-0.640869
1.67	0.610352	-1.06812	-0.732422
1.671	0.762939	-1.12915	-0.640869
1.672	0.0915527	-0.610352	-0.396729
1.673	0.457764	-0.732422	-0.396729
1.674	0.396729	-0.915527	-0.366211
1.675	0.457764	-0.793457	-0.305176
1.676	0.610352	-0.915527	-0.701904
1.677	0.671387	-1.06812	-0.732422
1.678	0.823975	-1.00708	-0.793457
1.679	0.366211	-1.0376	-0.427246
1.68	0.274658	-0.762939	-0.427246
1.681	0.427246	-0.915527	-0.579834
1.682	0.335693	-0.915527	-0.518799
1.683	0.640869	-1.09863	-0.518799
1.684	0.335693	-0.793457	-0.671387
1.685	0.762939	-1.19019	-0.823975
1.686	0.976563	-1.0376	-0.457764
1.687	0.701904	-0.88501	-0.701904
1.688	0.579834	-0.854492	-0.518799
1.689	0.244141	-0.854492	-0.732422
1.69	0.213623	-0.701904	-0.732422
1.691	0.457764	-0.793457	-0.579834
1.692	0.671387	-1.00708	-0.610352
1.693	0.610352	-0.946045	-0.762939
1.694	0.854492	-1.2207	-0.457764
1.695	0.701904	-0.823975	-0.701904
1.696	0.549316	-0.732422	-0.549316
1.697	0.732422	-0.732422	-0.488281
1.698	0.427246	-0.88501	-0.457764
1.699	0.274658	-0.854492	-0.732422
1.7	0.305176	-0.976563	-0.88501
1.701	0.549316	-0.854492	-0.518799
1.702	0.457764	-0.915527	-0.732422
1.703	0.701904	-1.00708	-0.366211
1.704	0.366211	-0.854492	-0.427246
1.705	0.396729	-0.793457	-0.579834
1.706	0.183105	-0.793457	-0.549316
1.707	0.305176	-0.793457	-0.579834
1.708	0.579834	-0.946045	-0.335693
1.709	0.488281	-0.732422	-0.793457
1.71	0.549316	-0.701904	-0.457764
1.711	0.457764	-0.793457	-0.518799
1.712	0.640869	-0.762939	-0.396729
1.713	0.396729	-1.06812	-0.701904
1.714	0.396729	-0.915527	-0.671387
1.715	0.457764	-1.19019	-0.640869
1.716	0.579834	-0.946045	-0.457764
1.717	0.823975	-0.976563	-0.640869
1.718	0.701904	-0.976563	-0.457764
1.719	0.488281	-0.946045	-0.518799
1.72	0.366211	-1.0376	-0.579834
1.721	0.457764	-0.946045	-0.640869
1.722	0.396729	-1.0376	-0.488281
1.723	0.579834	-0.976563	-0.732422
1.724	0.762939	-0.946045	-0.762939
1.725	0.518799	-0.88501	-0.396729
1.726	0.732422	-0.976563	-0.427246
1.727	0.12207	-0.854492	-0.366211
1.728	0.457764	-1.19019	-0.366211
1.729	0.396729	-1.00708	-0.396729
1.73	0.640869	-1.00708	-0.762939
1.731	0.579834	-1.0376	-0.549316
1.732	0.762939	-0.976563	-0.610352
1.733	0.88501	-1.06812	-0.701904
1.734	0.610352	-0.823975	-0.244141
1.735	0.427246	-0.732422	-0.518799
1.736	0.183105	-0.946045	-0.488281
1.737	0.305176	-1.06812	-0.457764
1.738	0.427246	-1.0376	-0.762939
1.739	0.762939	-1.0376	-0.762939
1.74	0.640869	-1.0376	-0.701904
1.741	0.640869	-1.12915	-0.396729
1.742	0.366211	-0.88501	-0.0610352
1.743	0.152588	-0.946045	-0.305176
1.744	0.274658	-0.946045	-0.518799
1.745	0.366211	-1.00708	-0.518799
1.746	0.549316	-0.88501	-0.732422
1.747	0.457764	-0.88501	-0.701904
1.748	0.823975	-0.976563	-0.732422
1.749	0.244141	-1.00708	-0.366211
1.75	0.244141	-0.915527	-0.457764
1.751	0.305176	-0.793457	-0.518799
1.752	0.396729	-0.732422	-0.518799
1.753	0.854492	-1.19019	-0.427246
1.754	0.854492	-1.00708	-0.610352
1.755	0.579834	-0.946045	-0.854492
1.756	0.793457	-0.915527	-0.579834
1.757	0.457764	-0.88501	-0.671387
1.758	0.366211	-1.00708	-0.579834
1.759	0.213623	-1.00708	-0.640869
1.76	0.610352	-0.976563	-0.762939
1.761	0.518799	-0.823975	-0.579834
1.762	0.274658	-0.946045	-0.762939
1.763	0.488281	-0.946045	-0.640869
1.764	0.427246	-0.915527	-0.518799
1.765	0.274658	-0.88501	-0.518799
1.766	0.335693	-0.88501	-0.488281
1.767	0.213623	-0.701904	-0.732422
1.768	0.488281	-0.823975	-0.610352
1.769	0.88501	-1.06812	-0.518799
1.77	0.549316	-0.88501	-0.762939
1.771	0.610352	-0.823975	-0.762939
1.772	0.549316	-0.701904	-0.396729
1.773	0.396729	-0.854492	-0.610352
1.774	0.488281	-0.915527	-0.244141
1.775	0.305176	-1.00708	-0.671387
1.776	0.457764	-0.671387	-0.732422
1.777	0.274658	-0.88501	-0.762939
1.778	0.823975	-0.823975	-0.457764
1.779	0.732422	-0.88501	-0.793457
1.78	0.762939	-0.854492	-0.213623
1.781	0.213623	-0.793457	-0.518799
1.782	0.366211	-0.88501	-0.671387
1.783	0.488281	-0.915527	-0.518799
1.784	0.823975	-0.823975	-0.579834
1.785	0.213623	-0.976563	-0.701904
1.786	0.488281	-1.00708	-0.335693
1.787	0.305176	-1.00708	-0.427246
1.788	0.549316	-0.793457	-0.305176
1.789	0.610352	-0.762939	-0.640869
1.79	0.610352	-0.793457	-0.457764
1.791	0.549316	-0.915527	-0.488281
1.792	0.549316	-1.00708	-0.549316
1.793	0.701904	-0.854492	-0.762939
1.794	0.732422	-0.823975	-0.335693
1.795	0.671387	-0.88501	-0.549316
1.796	0.335693	-0.915527	-0.305176
1.797	0.0305176	-0.946045	-0.396729
1.798	0.274658	-0.823975	-0.427246
1.799	0.579834	-1.12915	-0.579834
1.8	0.427246	-0.854492	-0.579834
1.801	0.762939	-0.732422	-0.915527
1.802	0.671387	-0.732422	-0.488281
1.803	0.671387	-1.09863	-0.427246
1.804	0.396729	-0.701904	-0.671387
1.805	0.366211	-0.915527	-0.457764
1.806	0.366211	-1.0376	-0.457764
1.807	0.488281	-0.823975	-0.671387
1.808	0.854492	-1.06812	-0.823975
1.809	0.579834	-0.701904	-0.549316
1.81	0.640869	-0.946045	-0.671387
1.811	0.457764	-0.732422	-0.488281
1.812	0.366211	-0.762939	-0.305176
1.813	0.427246	-0.946045	-0.640869
1.814	0.335693	-0.762939	-0.488281
1.815	0.579834	-0.88501	-0.671387
1.816	0.701904	-1.00708	-0.671387
1.817	0.427246	-1.09863	-0.640869
1.818	0.457764	-0.793457	-0.640869
1.819	0.366211	-0.915527	-0.518799
1.82	0.152588	-0.793457	-0.579834
1.821	0.244141	-0.823975	-0.305176
1.822	0.427246	-0.854492	-0.762939
1.823	0.915527	-0.88501	-0.640869
1.824	0.610352	-0.976563	-0.854492
1.825	0.701904	-0.854492	-0.274658
1.826	0.671387	-0.854492	-0.427246
1.827	0.274658	-0.732422	-0.579834
1.828	0.366211	-0.793457	-0.396729
1.829	0.396729	-0.579834	-1.0376
1.83	0.518799	-0.579834	-0.762939
1.831	0.946045	-1.00708	-0.793457
1.832	0.732422	-0.854492	-0.793457
1.833	0.335693	-0.762939	-0.732422
1.834	0.244141	-0.88501	-0.366211
1.835	0.213623	-0.732422	-0.396729
1.836	0.274658	-0.640869	-0.518799
1.837	0.396729	-0.823975	-0.732422
1.838	0.610352	-0.946045	-0.946045
1.839	0.640869	-1.0376	-0.732422
1.84	0.762939	-0.732422	-0.762939
1.841	0.488281	-0.854492	-0.549316
1.842	0.0610352	-0.610352	-0.549316
1.843	-0.0610352	-0.732422	-0.610352
1.844	0.244141	-0.701904	-0.671387
1.845	0.488281	-0.823975	-0.457764
1.846	0.335693	-0.823975	-0.640869
1.847	0.488281	-0.88501	-0.457764
1.848	0.610352	-0.946045	-0.457764
1.849	0.488281	-0.793457	-0.518799
1.85	0.305176	-0.88501	-0.457764
1.851	0.274658	-0.854492	-0.762939
1.852	0.396729	-1.2207	-0.640869
1.853	0.0915527	-0.793457	-0.640869
1.854	0.396729	-0.946045	-0.793457
1.855	0.549316	-0.793457	-0.640869
1.856	0.366211	-0.701904	-0.610352
1.857	0.305176	-0.823975	-0.335693
1.858	0.274658	-0.610352	-0.549316
1.859	0.396729	-0.823975	-0.396729
1.86	0.518799	-1.0376	-0.457764
1.861	0.762939	-0.976563	-0.518799
1.862	0.457764	-0.915527	-0.488281
1.863	0.579834	-0.854492	-0.549316
1.864	0.610352	-1.00708	-0.457764
1.865	0.335693	-0.671387	-0.457764
1.866	0.366211	-0.946045	-0.579834
1.867	0.305176	-0.823975	-0.701904
1.868	0.549316	-0.854492	-0.518799
1.869	0.366211	-1.00708	-0.701904
1.87	0.793457	-0.976563	-0.640869
1.871	0.518799	-0.946045	-0.305176
1.872	0.457764	-0.701904	-0.335693
1.873	0.396729	-0.762939	-0.732422
1.874	0.518799	-0.854492	-0.488281
1.875	0.671387	-0.88501	-0.518799
1.876	0.640869	-0.976563	-0.701904
1.877	0.671387	-0.823975	-0.488281
1.878	0.244141	-0.88501	-0.640869
1.879	0.488281	-0.701904	-0.610352
1.88	0.427246	-0.640869	-0.305176
1.881	0.488281	-0.88501	-0.396729
1.882	0.488281	-0.88501	-0.610352
1.883	0.396729	-1.0376	-0.274658
1.884	0.396729	-1.12915	-0.579834
1.885	0.549316	-1.00708	-0.640869
1.886	0.823975	-0.640869	-0.549316
1.887	0.732422	-0.946045	-0.488281
1.888	0.488281	-0.793457	-0.701904
1.889	0.213623	-0.88501	-0.518799
1.89	0.427246	-1.06812	-0.457764
1.891	0.732422	-0.946045	-0.671387
1.892	0.823975	-0.915527	-0.671387
1.893	0.610352	-0.793457	-0.732422
1.894	0.549316	-1.00708	-0.946045
1.895	0.427246	-1.06812	-0.274658
1.896	0.274658	-0.88501	-0.579834
1.897	0.152588	-0.88501	-0.671387
1.898	0.579834	-0.88501	-0.549316
1.899	0.610352	-1.25122	-0.549316
1.9	0.823975	-0.732422	-0.671387
1.901	0.427246	-0.88501	-0.457764
1.902	0.671387	-0.854492	-0.457764
1.903	0.427246	-0.915527	-0.427246
1.904	0.579834	-0.88501	-0.488281
1.905	0.213623	-0.946045	-0.610352
1.906	0.274658	-0.732422	-0.549316
1.907	0.457764	-1.0376	-0.915527
1.908	1.0376	-1.40381	-0.640869
1.909	0.823975	-0.976563	-0.701904
1.91	0.457764	-0.823975	-0.518799
1.911	0.244141	-0.946045	-0.732422
1.912	0.488281	-0.823975	-0.518799
1.913	0.274658	-0.915527	-0.793457
1.914	0.579834	-0.854492	-0.610352
1.915	0.671387	-0.976563	-0.518799
1.916	0.762939	-1.09863	-0.610352
1.917	0.701904	-0.732422	-0.457764
1.918	0.549316	-0.793457	-0.274658
1.919	0.701904	-1.0376	-0.457764
1.92	0.0610352	-1.09863	-0.549316
1.921	0.366211	-0.976563	-0.549316
1.922	0.549316	-0.793457	-0.640869
1.923	0.610352	-0.976563	-0.793457
1.924	0.640869	-0.915527	-0.610352
1.925	0.854492	-1.00708	-0.640869
1.926	0.366211	-0.823975	-0.518799
1.927	0.305176	-0.823975	-0.396729
1.928	0.12207	-0.946045	-0.610352
1.929	0.213623	-0.915527	-0.518799
1.93	0.244141	-1.09863	-0.701904
1.931	0.457764	-0.823975	-0.854492
1.932	0.579834	-0.915527	-0.579834
1.933	0.518799	-0.793457	-0.366211
1.934	0.640869	-0.823975	-0.610352
1.935	0.518799	-0.88501	-0.427246
1.936	0.610352	-1.09863	-0.549316
1.937	0.640869	-0.946045	-0.610352
1.938	0.457764	-0.946045	-0.88501
1.939	0.427246	-0.88501	-0.640869
1.94	0.579834	-0.915527	-0.396729
1.941	0.305176	-0.946045	-0.549316
1.942	0.12207	-0.915527	-0.488281
1.943	0.457764	-1.0376	-0.518799
1.944	0.579834	-0.854492	-0.610352
1.945	0.854492	-0.946045	-0.732422
1.946	0.793457	-1.00708	-0.88501
1.947	0.579834	-0.946045	-0.610352
1.948	0.366211	-0.671387	-0.640869
1.949	0.396729	-0.915527	-0.396729
1.95	0.335693	-0.640869	-0.457764
1.951	0.0915527	-0.915527	-0.701904
1.952	0.396729	-0.854492	-0.457764
1.953	0.671387	-0.88501	-0.701904
1.954	0.915527	-0.793457	-0.701904
1.955	0.640869	-0.793457	-0.549316
1.956	0.457764	-0.793457	-0.610352
1.957	0.427246	-0.793457	-0.396729
1.958	0.762939	-1.28174	-0.396729
1.959	0.518799	-0.854492	-0.549316
1.96	0.579834	-0.946045	-0.640869
1.961	0.457764	-0.88501	-0.671387
1.962	0.518799	-1.00708	-0.579834
1.963	0.610352	-0.976563	-0.579834
1.964	0.640869	-0.946045	-0.518799
1.965	0.152588	-0.915527	-0.396729
1.966	0.152588	-0.976563	-0.610352
1.967	0.549316	-1.0376	-0.549316
1.968	0.427246	-0.854492	-0.732422
1.969	0.610352	-0.946045	-0.640869
1.97	0.518799	-0.946045	-0.732422
1.971	0.579834	-0.549316	-0.305176
1.972	0.427246	-0.701904	-0.274658
1.973	0.152588	-0.640869	-0.701904
1.974	0.213623	-0.946045	-0.366211
1.975	0.518799	-0.88501	-0.488281
1.976	0.732422	-0.88501	-0.671387
1.977	0.701904	-0.640869	-0.335693
1.978	0.396729	-0.640869	-0.610352
1.979	0.305176	-0.946045	-0.640869
1.98	0.244141	-0.88501	-0.366211
1.981	0.396729	-0.854492	-0.335693
1.982	0.366211	-0.671387	-0.610352
1.983	0.579834	-0.946045	-0.549316
1.984	0.732422	-0.946045	-0.701904
1.985	1.0376	-0.854492	-0.976563
1.986	0.610352	-1.00708	-0.396729
1.987	0.274658	-0.823975	-0.366211
1.988	0.366211	-0.793457	-0.518799
1.989	0.457764	-0.88501	-0.549316
1.99	0.244141	-0.946045	-0.579834
1.991	0.610352	-1.00708	-0.579834
1.992	0.701904	-0.88501	-0.793457
1.993	0.640869	-1.00708	-0.274658
1.994	0.396729	-0.946045	-0.640869
1.995	0.0610352	-0.610352	-0.457764
1.996	0.183105	-0.823975	-0.457764
1.997	0.640869	-0.88501	-0.549316
1.998	0.427246	-0.701904	-0.457764
1.999	0.610352	-0.701904	-0.854492
2	0.701904	-1.00708	-0.671387
2.001	0.671387	-0.854492	-0.396729
2.002	0.427246	-0.793457	-0.579834
2.003	0.0305176	-0.701904	-0.488281
2.004	0.183105	-0.88501	-0.671387
2.005	0.366211	-1.0376	-0.610352
2.006	0.549316	-1.06812	-0.701904
2.007	0.518799	-1.09863	-0.427246
2.008	0.396729	-0.88501	-0.610352
2.009	0.671387	-0.823975	-0.335693
2.01	0.488281	-0.915527	-0.518799
2.011	0.518799	-0.946045	-0.427246
2.012	0.335693	-0.88501	-0.518799
2.013	0.0915527	-0.976563	-0.640869
2.014	0.518799	-1.06812	-0.579834
2.015	0.762939	-1.06812	-0.732422
2.016	0.976563	-0.88501	-0.579834
2.017	0.640869	-0.88501	-0.335693
2.018	0.488281	-0.854492	-0.427246
2.019	0.366211	-0.88501	-0.823975
2.02	0.427246	-0.823975	-0.640869
2.021	0.396729	-1.25122	-0.640869
2.022	0.366211	-1.00708	-0.518799
2.023	0.88501	-0.88501	-0.732422
2.024	0.762939	-0.732422	-0.396729
2.025	0.427246	-0.793457	-0.488281
2.026	-0.0915527	-0.823975	-0.610352
2.027	0.183105	-0.976563	-0.457764
2.028	0.396729	-0.946045	-0.762939
2.029	0.427246	-0.671387	-0.701904
2.03	0.610352	-0.946045	-0.793457
2.031	0.457764	-0.823975	-0.579834
2.032	0.640869	-0.762939	-0.427246
2.033	0.518799	-0.793457	-0.488281
2.034	0.488281	-0.610352	-0.579834
2.035	0.305176	-0.854492	-0.640869
2.036	0.335693	-0.88501	-0.579834
2.037	0.518799	-0.946045	-0.762939
2.038	0.701904	-0.823975	-0.823975
2.039	0.518799	-0.88501	-0.762939
2.04	0.579834	-0.88501	-0.488281
2.041	0.305176	-1.0376	-0.549316
2.042	0.396729	-0.976563	-0.488281
2.043	0.457764	-0.762939	-0.457764
2.044	0.793457	-0.732422	-0.610352
2.045	0.549316	-0.88501	-0.915527
2.046	0.640869	-0.823975	-0.671387
2.047	0.244141	-0.640869	-0.610352
2.048	0.305176	-0.610352	-0.610352
2.049	0.366211	-0.823975	-0.305176
2.05	0.305176	-0.946045	-0.640869
2.051	0.427246	-1.00708	-0.701904
2.052	0.305176	-1.0376	-0.854492
2.053	0.823975	-0.915527	-0.671387
2.054	0.579834	-0.854492	-0.671387
2.055	0.701904	-0.88501	-0.579834
2.056	0.274658	-1.00708	-0.549316
2.057	0.396729	-0.823975	-0.244141
2.058	0.305176	-0.854492	-0.457764
2.059	0.518799	-0.88501	-0.701904
2.06	0.671387	-0.915527	-0.640869
2.061	0.518799	-0.946045	-0.823975
2.062	0.457764	-0.640869	-0.793457
2.063	0.213623	-0.762939	-0.579834
2.064	0.579834	-0.701904	-0.12207
2.065	0.457764	-0.823975	-0.701904
2.066	0.335693	-0.88501	-0.610352
2.067	0.610352	-0.946045	-0.88501
2.068	0.762939	-0.88501	-0.762939
2.069	1.0376	-1.09863	-0.396729
2.07	0.579834	-1.2207	-0.427246
2.071	0.366211	-1.09863	-0.366211
2.072	0.183105	-0.88501	-0.457764
2.073	0.305176	-0.88501	-0.640869
2.074	0.427246	-0.732422	-0.671387
2.075	0.366211	-0.915527	-0.823975
2.076	0.640869	-1.06812	-0.579834
2.077	0.213623	-0.915527	-0.579834
2.078	0.305176	-0.88501	-0.152588
2.079	0.335693	-0.762939	-0.335693
2.08	0.335693	-0.793457	-0.366211
2.081	0.488281	-0.88501	-0.488281
2.082	0.671387	-0.823975	-0.274658
2.083	0.976563	-0.946045	-0.610352
2.084	0.640869	-0.88501	-0.823975
2.085	0.610352	-0.88501	-0.549316
2.086	0.305176	-1.0376	-0.152588
2.087	0.366211	-0.946045	-0.396729
2.088	0.640869	-0.915527	-0.640869
2.089	0.274658	-0.88501	-0.274658
2.09	0.488281	-0.762939	-0.762939
2.091	0.457764	-1.06812	-0.579834
2.092	0.640869	-0.88501	-0.671387
2.093	0.488281	-1.09863	-0.518799
2.094	0.579834	-0.823975	-0.518799
2.095	0.213623	-0.518799	-0.823975
2.096	0.305176	-0.915527	-0.488281
2.097	0.579834	-1.25122	-0.488281
2.098	0.518799	-0.915527	-0.610352
2.099	0.732422	-0.946045	-0.518799
2.1	0.823975	-0.823975	-0.549316
2.101	0.549316	-0.915527	-0.244141
2.102	0.274658	-0.793457	-0.640869
2.103	0.0915527	-0.88501	-0.427246
2.104	0.701904	-0.823975	-0.762939
2.105	0.762939	-1.00708	-0.610352
2.106	0.701904	-1.06812	-0.946045
2.107	0.854492	-1.00708	-0.701904
2.108	0.762939	-1.19019	-0.732422
2.109	0.488281	-0.915527	-0.457764
2.11	0.183105	-0.732422	-0.488281
2.111	0.305176	-0.976563	-0.793457
2.112	0.488281	-1.00708	-0.610352
2.113	0.732422	-0.823975	-0.854492
2.114	0.762939	-0.946045	-0.762939
2.115	0.549316	-0.823975	-0.518799
2.116	0.610352	-0.88501	-0.335693
2.117	0.366211	-0.823975	-0.671387
2.118	0.213623	-0.88501	-0.366211
2.119	0.244141	-0.88501	-0.701904
2.12	0.427246	-0.762939	-0.396729
2.121	0.701904	-0.732422	-0.640869
2.122	0.579834	-0.88501	-0.640869
2.123	0.823975	-0.854492	-0.640869
2.124	0.671387	-0.762939	-0.366211
2.125	0.305176	-0.976563	-0.640869
2.126	0.518799	-0.701904	-0.610352
2.127	0.579834	-1.00708	-0.488281
2.128	0.671387	-1.00708	-0.732422
2.129	0.823975	-1.09863	-0.823975
2.13	0.701904	-0.976563	-0.427246
2.131	0.427246	-0.793457	-0.793457
2.132	0.335693	-0.915527	-0.579834
2.133	0.152588	-0.793457	-0.549316
2.134	0.152588	-0.946045	-0.640869
2.135	0.610352	-1.06812	-0.274658
2.136	0.671387	-1.00708	-0.488281
2.137	0.610352	-0.976563	-0.640869
2.138	0.549316	-0.762939	-0.457764
2.139	0.549316	-0.579834	-0.518799
2.14	0.274658	-0.793457	-0.640869
2.141	0.488281	-0.823975	-0.396729
2.142	0.244141	-1.00708	-0.549316
2.143	0.518799	-1.0376	-0.488281
2.144	0.518799	-0.762939	-0.640869
2.145	0.88501	-0.946045	-0.579834
2.146	0.854492	-0.976563	-0.610352
2.147	0.335693	-0.671387	-0.88501
2.148	0.183105	-0.823975	-0.518799
2.149	0.396729	-0.976563	-0.640869
2.15	0.274658	-0.976563	-0.457764
2.151	0.762939	-0.88501	-0.671387
2.152	0.518799	-1.12915	-0.610352
2.153	0.457764	-0.823975	-0.701904
2.154	0.427246	-0.915527	-0.762939
2.155	0.457764	-0.823975	-0.183105
2.156	0.12207	-0.640869	-0.701904
2.157	0.335693	-0.762939	-0.396729
2.158	0.549316	-1.00708	-0.762939
2.159	0.671387	-0.579834	-0.518799
2.16	0.854492	-0.915527	-0.640869
2.161	0.518799	-0.701904	-0.457764
2.162	0.457764	-1.12915	-0.457764
2.163	0.396729	-0.823975	-0.183105
2.164	0.305176	-0.88501	-0.396729
2.165	0.427246	-0.823975	-0.762939
2.166	0.518799	-0.732422	-0.823975
2.167	0.610352	-1.34277	-0.701904
2.168	0.640869	-0.915527	-0.88501
2.169	0.457764	-0.823975	-0.579834
2.17	0.366211	-0.915527	-0.488281
2.171	0.396729	-0.610352	-0.396729
2.172	0.213623	-1.09863	-0.518799
2.173	0.488281	-0.701904	-0.671387
2.174	0.579834	-0.762939	-0.701904
2.175	0.549316	-0.88501	-0.488281
2.176	0.549316	-0.915527	-0.518799
2.177	0.518799	-0.88501	-0.762939
2.178	0.488281	-0.732422	-0.488281
2.179	0.152588	-0.640869	-0.579834
2.18	0.366211	-0.793457	-0.610352
2.181	0.305176	-1.00708	-0.793457
2.182	0.701904	-1.0376	-0.366211
2.183	0.579834	-0.946045	-0.732422
2.184	0.579834	-0.88501	-0.579834
2.185	0.305176	-0.701904	-0.518799
2.186	0.12207	-0.732422	-0.488281
2.187	0.244141	-0.793457	-0.244141
2.188	0.457764	-0.762939	-0.549316
2.189	0.518799	-0.946045	-0.640869
2.19	0.488281	-0.88501	-0.579834
2.191	0.579834	-0.976563	-0.640869
2.192	0.305176	-0.793457	-0.762939
2.193	0.457764	-0.88501	-0.305176
2.194	0.244141	-0.640869	-0.396729
2.195	0.396729	-0.88501	-0.732422
2.196	0.366211	-1.00708	-0.457764
2.197	0.366211	-0.976563	-0.518799
2.198	0.640869	-0.762939	-0.610352
2.199	0.579834	-0.732422	-0.793457
2.2	0.579834	-0.823975	-0.457764
2.201	0.579834	-0.88501	-0.396729
2.202	0.488281	-0.823975	-0.518799
2.203	0.0610352	-0.793457	-0.854492
2.204	0.640869	-1.0376	-0.579834
2.205	0.213623	-0.823975	-0.823975
2.206	0.488281	-0.88501	-0.579834
2.207	0.701904	-0.854492	-0.640869
2.208	0.610352	-0.88501	-0.213623
2.209	0.305176	-0.793457	-0.732422
2.21	0.366211	-0.915527	-0.518799
2.211	0.427246	-0.976563	-0.640869
2.212	0.488281	-0.88501	-0.457764
2.213	0.213623	-0.671387	-0.854492
2.214	0.427246	-0.854492	-0.518799
2.215	0.793457	-1.00708	-0.518799
2.216	0.701904	-0.854492	-0.640869
2.217	-0.0610352	-0.762939	-0.701904
2.218	0.305176	-0.854492	-0.213623
2.219	0.0915527	-0.823975	-0.762939
2.22	0.579834	-1.12915	-0.579834
2.221	0.488281	-0.88501	-0.396729
2.222	0.793457	-0.915527	-0.793457
2.223	0.427246	-0.976563	-0.579834
2.224	0.152588	-0.854492	-0.396729
2.225	0.427246	-0.793457	-0.549316
2.226	0.518799	-0.762939	-0.732422
2.227	0.793457	-1.00708	-0.610352
2.228	0.488281	-1.00708	-0.640869
2.229	0.671387	-0.854492	-0.488281
2.23	0.732422	-1.00708	-0.457764
2.231	0.610352	-0.946045	-0.427246
2.232	0.549316	-0.640869	-0.610352
2.233	0.152588	-1.00708	-0.366211
2.234	0.701904	-1.06812	-0.488281
2.235	0.457764	-0.854492	-0.549316
2.236	0.579834	-0.88501	-0.823975
2.237	0.793457	-1.00708	-1.12915
2.238	0.518799	-0.976563	-0.762939
2.239	0.579834	-0.88501	-0.549316
2.24	0.366211	-0.823975	-0.457764
2.241	0.244141	-0.854492	-0.762939
2.242	0.366211	-1.0376	-0.488281
2.243	0.305176	-0.793457	-0.701904
2.244	0.549316	-0.976563	-0.946045
2.245	0.640869	-0.88501	-0.518799
2.246	0.854492	-0.854492	-0.701904
2.247	0.335693	-0.823975	-0.549316
2.248	0.457764	-1.0376	-0.366211
2.249	0.396729	-0.88501	-0.671387
2.25	0.335693	-0.823975	-0.518799
2.251	0.640869	-1.0376	-0.640869
2.252	0.549316	-0.946045	-0.762939
2.253	0.823975	-0.88501	-0.88501
2.254	0.549316	-0.793457	-0.671387
2.255	0.335693	-0.823975	-0.274658
2.256	0.274658	-0.701904	-0.549316
2.257	0.305176	-0.946045	-0.610352
2.258	0.427246	-0.976563	-0.640869
2.259	0.762939	-1.06812	-0.671387
2.26	0.640869	-0.762939	-0.976563
2.261	0.488281	-0.854492	-0.793457
2.262	0.579834	-0.88501	-0.518799
2.263	0.152588	-0.823975	-0.366211
2.264	0.427246	-0.976563	-0.762939
2.265	0.366211	-0.946045	-0.488281
2.266	0.457764	-0.793457	-0.610352
2.267	0.701904	-1.06812	-0.610352
2.268	0.762939	-1.19019	-0.701904
2.269	0.823975	-0.976563	-0.640869
2.27	0.396729	-0.88501	-0.457764
2.271	0.396729	-1.09863	-0.396729
2.272	0.244141	-1.06812	-0.457764
2.273	0.457764	-1.00708	-0.732422
2.274	0.244141	-0.88501	-0.701904
2.275	0.366211	-0.88501	-0.518799
2.276	0.457764	-0.946045	-0.640869
2.277	0.640869	-0.823975	-0.549316
2.278	0.244141	-0.915527	-0.396729
2.279	0.427246	-1.12915	-0.762939
2.28	0.335693	-0.762939	-0.579834
2.281	0.640869	-0.88501	-0.549316
2.282	0.518799	-0.946045	-0.762939
2.283	0.762939	-0.946045	-0.640869
2.284	0.640869	-0.976563	-0.305176
2.285	0.549316	-0.854492	-0.610352
2.286	0.12207	-0.701904	-0.213623
2.287	0.213623	-1.06812	-0.518799
2.288	0.152588	-1.06812	-0.701904
2.289	0.518799	-1.00708	-0.457764
2.29	0.640869	-0.915527	-0.518799
2.291	1.06812	-0.946045	-0.488281
2.292	0.762939	-1.06812	-0.427246
2.293	0.335693	-0.976563	-0.518799
2.294	0.305176	-0.915527	-0.610352
2.295	0.366211	-0.793457	-0.610352
2.296	0.579834	-1.06812	-0.518799
2.297	0.640869	-1.12915	-0.610352
2.298	0.854492	-1.09863	-0.518799
2.299	0.610352	-1.00708	-0.793457
2.3	0.396729	-0.854492	-0.549316
2.301	0.244141	-0.762939	-0.488281
2.302	0.0305176	-0.823975	-0.518799
2.303	0.183105	-0.732422	-0.396729
2.304	0.610352	-0.976563	-0.518799
2.305	0.579834	-0.823975	-0.610352
2.306	0.579834	-1.0376	-0.610352
2.307	0.335693	-1.0376	-0.457764
2.308	0.579834	-0.823975	-0.518799
2.309	0.366211	-0.732422	-0.732422
2.31	0.396729	-0.823975	-0.549316
2.311	0.579834	-0.946045	-0.640869
2.312	0.640869	-1.0376	-0.549316
2.313	0.518799	-1.2207	-0.732422
2.314	0.274658	-0.823975	-0.701904
2.315	0.488281	-0.793457	-0.762939
2.316	0.305176	-0.854492	-0.610352
2.317	0.457764	-0.88501	-0.549316
2.318	0.579834	-1.00708	-0.640869
2.319	0.579834	-1.00708	-0.610352
2.32	0.396729	-0.732422	-0.732422
2.321	0.244141	-0.671387	-0.457764
2.322	0.671387	-0.793457	-0.793457
2.323	0.366211	-0.762939	-0.366211
2.324	0.335693	-0.671387	-0.579834
2.325	0.0610352	-0.88501	-0.640869
2.326	0.457764	-0.88501	-0.579834
2.327	0.823975	-0.88501	-0.427246
2.328	0.610352	-1.00708	-0.671387
2.329	0.732422	-0.946045	-0.457764
2.33	0.762939	-0.915527	-0.793457
2.331	0.457764	-0.976563	-0.518799
2.332	0.244141	-0.701904	-0.366211
2.333	0.335693	-0.823975	-0.640869
2.334	0.396729	-1.00708	-1.00708
2.335	0.488281	-0.88501	-0.762939
2.336	0.518799	-0.854492	-0.823975
2.337	0.457764	-0.915527	-0.610352
2.338	0.549316	-0.823975	-0.335693
2.339	0.274658	-0.610352	-0.701904
2.34	-0.0915527	-1.00708	-0.488281
2.341	0.396729	-0.823975	-0.610352
2.342	0.549316	-0.976563	-0.457764
2.343	0.396729	-0.518799	-0.762939
2.344	0.762939	-0.976563	-0.732422
2.345	0.610352	-0.976563	-0.640869
2.346	0.427246	-0.732422	-0.549316
2.347	0.335693	-0.823975	-0.549316
2.348	0.0915527	-0.946045	-0.457764
2.349	0.427246	-1.0376	-0.305176
2.35	0.335693	-0.915527	-0.579834
2.351	0.579834	-0.793457	-0.854492
2.352	0.640869	-0.946045	-0.579834
2.353	0.610352	-0.946045	-0.823975
2.354	0.427246	-0.976563	-0.549316
2.355	0.427246	-0.732422	-0.488281
2.356	0.213623	-0.915527	-0.366211
2.357	0	-0.946045	-0.518799
2.358	0.427246	-0.976563	-0.579834
2.359	0.488281	-1.09863	-0.976563
2.36	0.701904	-0.946045	-0.579834
2.361	0.427246	-0.915527	-0.610352
2.362	0.213623	-0.88501	-0.396729
2.363	0.274658	-0.946045	-0.427246
2.364	0.183105	-0.793457	-0.274658
2.365	0.579834	-0.854492	-0.549316
2.366	0.305176	-0.762939	-0.732422
2.367	0.427246	-0.854492	-0.640869
2.368	0.396729	-0.854492	-0.610352
2.369	0.579834	-0.88501	-0.488281
2.37	0.366211	-0.793457	-0.396729
2.371	-0.0915527	-0.701904	-0.457764
2.372	0.366211	-0.732422	-0.671387
2.373	0.488281	-0.793457	-0.549316
2.374	1.0376	-0.946045	-0.640869
2.375	0.823975	-0.671387	-0.518799
2.376	0.396729	-0.518799	-0.549316
2.377	0.427246	-0.88501	-0.305176
2.378	0.0915527	-0.732422	-0.427246
2.379	0.335693	-0.946045	-0.457764
2.38	0.488281	-0.762939	-0.244141
2.381	0.335693	-0.701904	-0.366211
2.382	0.427246	-0.701904	-0.579834
2.383	0.396729	-0.762939	-0.518799
2.384	0.610352	-0.946045	-0.335693
2.385	0.335693	-0.701904	-0.396729
2.386	0.335693	-0.823975	-0.244141
2.387	0.335693	-0.762939	-0.549316
2.388	0.427246	-0.88501	-0.488281
2.389	0.457764	-0.946045	-0.640869
2.39	0.671387	-0.793457	-0.518799
2.391	0.732422	-0.610352	-0.701904
2.392	0.610352	-0.793457	-0.335693
2.393	0.244141	-0.793457	-0.396729
2.394	0.335693	-0.793457	-0.671387
2.395	0.274658	-0.701904	-0.549316
2.396	0.457764	-0.518799	-0.762939
2.397	0.579834	-0.640869	-0.793457
2.398	0.793457	-0.915527	-0.671387
2.399	0.457764	-1.00708	-0.427246
2.4	0.396729	-0.671387	-0.640869
2.401	0.427246	-0.732422	-0.518799
2.402	-0.0305176	-0.610352	-0.488281
2.403	0.335693	-0.823975	-0.793457
2.404	0.427246	-0.823975	-0.640869
2.405	0.640869	-0.946045	-0.732422
2.406	0.457764	-0.732422	-0.671387
2.407	0.244141	-0.579834	-0.762939
2.408	0.0915527	-1.00708	-0.457764
2.409	-0.0305176	-0.823975	-0.823975
2.41	0.549316	-0.915527	-0.610352
2.411	0.274658	-0.640869	-0.488281
2.412	0.701904	-0.823975	-0.518799
2.413	0.488281	-0.976563	-0.88501
2.414	0.762939	-0.88501	-0.366211
2.415	0.152588	-0.610352	-0.640869
2.416	0.305176	-0.732422	-0.152588
2.417	0.0610352	-0.701904	-0.366211
2.418	0.457764	-0.88501	-0.549316
2.419	0.488281	-0.946045	-0.488281
2.42	0.579834	-1.19019	-0.793457
2.421	0.732422	-0.946045	-0.549316
2.422	0.152588	-1.06812	-0.457764
2.423	0.335693	-0.915527	-0.396729
2.424	-0.152588	-1.00708	-0.213623
2.425	0.213623	-1.06812	-0.732422
2.426	0.366211	-0.88501	-0.366211
2.427	0.701904	-0.946045	-0.457764
2.428	0.579834	-1.09863	-0.854492
2.429	0.732422	-0.946045	-0.274658
2.43	0.732422	-0.793457	-0.183105
2.431	0.305176	-0.854492	-0.213623
2.432	0.396729	-1.06812	-0.610352
2.433	0.366211	-0.854492	-0.488281
2.434	0.305176	-1.06812	-0.305176
2.435	0.12207	-0.88501	-0.366211
2.436	0.762939	-1.06812	-0.793457
2.437	0.640869	-0.823975	-0.427246
2.438	0.518799	-0.640869	-0.274658
2.439	0.518799	-0.915527	-0.488281
2.44	0.488281	-1.12915	-0.457764
2.441	0.396729	-0.823975	-0.488281
2.442	0.488281	-0.946045	-0.457764
2.443	0.518799	-0.915527	-0.823975
2.444	0.854492	-0.915527	-0.518799
2.445	0.640869	-0.915527	-0.305176
2.446	0.579834	-0.701904	-0.549316
2.447	0.640869	-1.00708	-0.335693
2.448	0.549316	-0.946045	-0.396729
2.449	0.579834	-1.00708	-0.518799
2.45	0.610352	-1.25122	-0.640869
2.451	0.762939	-1.12915	-0.640869
2.452	1.0376	-1.06812	-0.518799
2.453	0.823975	-1.00708	-0.396729
2.454	0.488281	-1.09863	-0.518799
2.455	0.518799	-0.976563	-0.274658
2.456	0.457764	-1.09863	-0.732422
2.457	0.762939	-1.0376	-0.396729
2.458	0.793457	-1.12915	-0.762939
2.459	0.854492	-1.12915	-0.549316
2.46	0.488281	-1.2207	-0.671387
2.461	0.671387	-1.09863	-0.488281
2.462	0.427246	-1.0376	-0.640869
2.463	0.701904	-0.976563	-0.671387
2.464	0.488281	-1.0376	-0.732422
2.465	0.549316	-1.0376	-0.732422
2.466	0.823975	-1.00708	-0.701904
2.467	0.854492	-1.0376	-0.88501
2.468	0.946045	-1.09863	-0.335693
2.469	0.701904	-1.06812	-0.671387
2.47	0.213623	-0.88501	-0.549316
2.471	0.427246	-1.09863	-0.305176
2.472	0.549316	-1.19019	-0.610352
2.473	0.488281	-1.09863	-0.854492
2.474	0.88501	-1.19019	-0.518799
2.475	0.732422	-1.0376	-1.00708
2.476	0.579834	-0.946045	-0.579834
2.477	0.213623	-0.976563	-0.366211
2.478	0.152588	-0.701904	-1.00708
2.479	0.305176	-1.2207	-1.31226
2.48	0.457764	-1.09863	-1.19019
2.481	0.579834	-1.09863	-1.2207
2.482	0.488281	-0.946045	-1.06812
2.483	0.640869	-1.25122	-0.518799
2.484	0.274658	-1.09863	-0.488281
2.485	-0.0610352	-0.915527	-0.793457
2.486	-0.0610352	-1.31226	-0.793457
2.487	0.0305176	-1.40381	-0.549316
2.488	0.274658	-1.40381	-0.793457
2.489	0.427246	-1.25122	-0.823975
2.49	0.671387	-1.40381	-0.640869
2.491	0.579834	-1.12915	-0.427246
2.492	0.854492	-1.40381	-0.274658
2.493	1.15967	-1.37329	-0.396729
2.494	1.28174	-1.28174	-0.183105
2.495	1.31226	-1.31226	-0.213623
2.496	1.12915	-1.43433	0.0610352
2.497	1.0376	-1.2207	-0.183105
2.498	0.579834	-0.915527	-0.488281
2.499	0.488281	-0.701904	-0.488281
2.5	0.366211	-0.976563	-0.579834
2.501	0.427246	-0.946045	-0.427246
2.502	0.640869	-1.0376	-0.213623
2.503	0.701904	-0.854492	-0.0915527
2.504	1.15967	-0.88501	-0.366211
2.505	0.915527	-0.732422	-0.488281
2.506	0.793457	-0.762939	-0.701904
2.507	0.610352	-0.549316	-0.946045
2.508	0.488281	-0.732422	-0.640869
2.509	0.549316	-0.732422	-0.152588
2.51	0.579834	-0.823975	0.0610352
2.511	0.579834	-1.06812	-0.0305176
2.512	0.152588	-1.19019	-0.0915527
2.513	0.12207	-0.946045	-0.579834
2.514	0.183105	-0.88501	-0.793457
2.515	0.213623	-0.88501	-1.25122
2.516	-0.0305176	-1.06812	-1.00708
2.517	0.305176	-1.09863	-0.976563
2.518	0.732422	-1.0376	-0.732422
2.519	0.457764	-0.854492	-0.88501
2.52	1.12915	-0.823975	-0.793457
2.521	0.610352	-0.854492	-1.25122
2.522	0.549316	-0.823975	-0.915527
2.523	0.457764	-0.457764	-0.732422
2.524	0.427246	-0.457764	-0.244141
2.525	0.579834	-0.823975	-0.457764
2.526	0.762939	-0.579834	0.0610352
2.527	0.946045	-0.701904	-0.12207
2.528	0.579834	-0.549316	-0.152588
2.529	0.762939	-0.457764	-0.488281
2.53	0.579834	-0.457764	-0.335693
2.531	0.305176	-0.274658	-0.823975
2.532	0.610352	-0.518799	-0.854492
2.533	0.549316	-0.396729	-0.946045
2.534	0.732422	-0.549316	-0.701904
2.535	0.427246	-0.640869	-0.518799
2.536	0.213623	-0.854492	-0.183105
2.537	-0.0610352	-0.579834	-0.152588
2.538	-0.183105	-0.488281	-0.488281
2.539	-0.366211	-0.793457	-0.946045
2.54	-0.183105	-0.793457	-1.09863
2.541	0.0915527	-1.19019	-1.28174
2.542	0.213623	-1.0376	-1.12915
2.543	0.213623	-0.976563	-0.640869
2.544	0.0305176	-1.00708	-0.640869
2.545	-0.183105	-0.854492	-0.579834
2.546	0.0610352	-0.88501	-0.274658
2.547	-0.213623	-0.549316	-0.0610352
2.548	-0.12207	-0.88501	-0.427246
2.549	-0.0610352	-0.915527	-0.213623
2.55	0.335693	-0.854492	-0.701904
2.551	0.335693	-0.640869	-0.549316
2.552	0.701904	-0.396729	-0.305176
2.553	0.274658	-0.518799	-0.610352
2.554	0.213623	-0.396729	-0.366211
2.555	0.335693	-0.488281	-0.244141
2.556	0.579834	-0.427246	-0.366211
2.557	0.427246	-0.549316	-0.335693
2.558	0.732422	-0.396729	-0.12207
2.559	0.335693	-0.457764	-0.0305176
2.56	0.427246	-0.640869	0
2.561	-0.12207	-0.610352	-0.183105
2.562	0.12207	-0.518799	-0.396729
2.563	0.0915527	-0.610352	-0.335693
2.564	0.183105	-0.732422	-0.274658
2.565	0.12207	-0.732422	-0.701904
2.566	0.396729	-0.671387	-0.610352
2.567	0.244141	-0.915527	-0.335693
2.568	-0.244141	-0.579834	-0.549316
2.569	0.0610352	-0.671387	-0.549316
2.57	0.0915527	-0.671387	-0.0915527
2.571	0.244141	-0.701904	-0.366211
2.572	0.0915527	-0.701904	-0.518799
2.573	0.488281	-0.823975	-0.823975
2.574	0.701904	-0.762939	-0.946045
2.575	0.457764	-0.732422	-0.793457
2.576	0.427246	-0.701904	-0.732422
2.577	0.12207	-0.579834	-0.732422
2.578	0.244141	-0.488281	-0.793457
2.579	0.549316	-0.793457	-0.427246
2.58	0.518799	-0.671387	-0.518799
2.581	0.671387	-0.732422	-0.579834
2.582	0.793457	-0.701904	-0.183105
2.583	0.823975	-0.610352	-0.0610352
2.584	0.701904	-1.00708	-0.183105
2.585	0.732422	-0.793457	-0.213623
2.586	0.518799	-0.854492	-0.335693
2.587	0.793457	-0.88501	-0.488281
2.588	0.610352	-0.793457	-0.88501
2.589	0.854492	-1.00708	-0.854492
2.59	0.549316	-0.88501	-0.762939
2.591	0.610352	-0.823975	-0.640869
2.592	0.427246	-0.854492	-0.366211
2.593	0.518799	-0.823975	-0.579834
2.594	0.457764	-0.88501	-0.274658
2.595	0.488281	-0.946045	-0.457764
2.596	0.274658	-0.701904	-0.762939
2.597	0.305176	-0.946045	-1.00708
2.598	0.305176	-0.946045	-0.762939
2.599	0.335693	-1.00708	-0.793457
2.6	0.488281	-1.12915	-0.88501
2.601	0.610352	-1.09863	-0.610352
2.602	0.457764	-0.88501	-0.793457
2.603	0.305176	-0.854492	-0.915527
2.604	0.274658	-0.701904	-0.946045
2.605	0.732422	-1.12915	-0.518799
2.606	0.579834	-1.06812	-0.701904
2.607	0.244141	-0.976563	-0.396729
2.608	0.366211	-0.946045	-0.366211
2.609	0.305176	-0.946045	-0.457764
2.61	0.762939	-1.46484	-0.915527
2.611	0.701904	-1.19019	-0.854492
2.612	0.976563	-1.0376	-1.19019
2.613	0.701904	-1.00708	-0.671387
2.614	0.244141	-1.00708	-0.671387
2.615	0.305176	-1.0376	-0.366211
2.616	0.457764	-1.0376	-0.579834
2.617	0.518799	-0.88501	-0.457764
2.618	0.640869	-1.09863	-0.823975
2.619	0.732422	-1.12915	-0.762939
2.62	0.823975	-1.2207	-0.732422
2.621	0.610352	-1.06812	-0.610352
2.622	0.762939	-0.946045	-0.518799
2.623	0.427246	-0.915527	-0.762939
2.624	0.396729	-1.2207	-0.640869
2.625	0.244141	-1.0376	-0.823975
2.626	0.701904	-1.19019	-0.823975
2.627	0.823975	-0.946045	-0.640869
2.628	0.488281	-0.915527	-0.732422
2.629	0.305176	-0.823975	-0.457764
2.63	0.427246	-0.610352	-0.549316
2.631	0.488281	-0.88501	-0.457764
2.632	0.335693	-0.762939	-0.396729
2.633	0.549316	-0.88501	-0.549316
2.634	0.946045	-1.0376	-0.488281
2.635	0.610352	-0.762939	-0.701904
2.636	0.549316	-0.671387	-0.244141
2.637	0.213623	-1.00708	-0.366211
2.638	0.427246	-0.88501	-0.366211
2.639	0.396729	-0.946045	-0.335693
2.64	0.88501	-0.915527	-0.152588
2.641	0.762939	-1.28174	-0.640869
2.642	0.488281	-1.12915	-0.610352
2.643	0.579834	-1.06812	-0.518799
2.644	0.88501	-0.88501	-0.274658
2.645	0.640869	-1.25122	-0.579834
2.646	0.579834	-0.946045	-0.335693
2.647	0.488281	-0.88501	-0.762939
2.648	0.823975	-1.06812	-0.701904
2.649	0.762939	-1.25122	-0.762939
2.65	0.671387	-1.00708	-0.823975
2.651	0.671387	-0.976563	-0.640869
2.652	0.488281	-1.09863	-0.396729
2.653	0.244141	-1.2207	-0.396729
2.654	0.640869	-1.09863	-0.610352
2.655	0.305176	-1.09863	-0.396729
2.656	0.488281	-1.25122	-0.732422
2.657	0.457764	-1.12915	-0.518799
2.658	0.610352	-1.09863	-0.488281
2.659	0.701904	-1.09863	-0.640869
2.66	0.579834	-1.06812	-0.0610352
2.661	0.152588	-0.976563	-0.335693
2.662	0.274658	-1.0376	-0.579834
2.663	0.427246	-0.976563	-0.427246
2.664	0.549316	-1.0376	-0.579834
2.665	0.549316	-0.823975	-0.640869
2.666	0.610352	-1.46484	-0.610352
2.667	0.488281	-0.946045	-0.427246
2.668	0.427246	-0.946045	-0.396729
2.669	0.335693	-0.946045	-0.915527
2.67	0.396729	-0.946045	-0.549316
2.671	0.427246	-1.0376	-0.732422
2.672	0.88501	-0.976563	-0.701904
2.673	0.518799	-1.12915	-0.518799
2.674	1.12915	-1.19019	-0.518799
2.675	0.762939	-1.06812	-0.396729
2.676	0.518799	-0.946045	-0.305176
2.677	0.518799	-1.06812	-0.244141
2.678	0.640869	-1.34277	-0.701904
2.679	0.762939	-1.12915	-0.396729
2.68	0.854492	-1.0376	-0.762939
2.681	0.549316	-1.09863	-0.701904
2.682	0.671387	-0.88501	-0.457764
2.683	0.488281	-1.2207	-0.640869
2.684	0.640869	-1.00708	-0.732422
2.685	0.305176	-0.946045	-0.762939
2.686	0.183105	-1.09863	-0.88501
2.687	0.823975	-1.06812	-1.0376
2.688	0.732422	-0.946045	-0.88501
2.689	0.610352	-0.946045	-0.610352
2.69	0.518799	-0.823975	-0.823975
2.691	0.762939	-0.762939	-0.457764
2.692	0.488281	-0.946045	-0.518799
2.693	0.366211	-0.762939	-0.610352
2.694	0.854492	-0.946045	-0.793457
2.695	1.0376	-1.00708	-0.793457
2.696	0.946045	-1.00708	-0.457764
2.697	1.19019	-0.915527	-0.823975
2.698	1.06812	-1.00708	-0.366211
2.699	0.579834	-0.946045	-0.671387
2.7	0.427246	-0.915527	-0.549316
2.701	0.396729	-0.854492	-0.946045
2.702	0.915527	-1.19019	-0.915527
2.703	0.762939	-0.946045	-1.06812
2.704	0.854492	-0.793457	-0.88501
2.705	0.579834	-0.640869	-0.549316
2.706	0.579834	-0.793457	-0.457764
2.707	0.305176	-0.854492	-0.427246
2.708	0.183105	-0.732422	-0.579834
2.709	0.335693	-0.915527	-0.579834
2.71	0.305176	-0.915527	-0.518799
2.711	0.427246	-1.09863	-0.579834
2.712	0.396729	-0.946045	-0.579834
2.713	0.396729	-0.762939	-0.183105
2.714	0.0915527	-0.701904	-0.274658
2.715	0.274658	-0.640869	-0.305176
2.716	0.366211	-1.06812	-0.457764
2.717	0.427246	-0.732422	-0.305176
2.718	0.457764	-0.823975	-0.762939
2.719	0.640869	-0.946045	-0.457764
2.72	1.00708	-0.915527	-0.640869
2.721	0.732422	-0.732422	-0.427246
2.722	0.488281	-0.793457	-0.427246
2.723	0.335693	-1.00708	-0.396729
2.724	0.0915527	-0.946045	-0.518799
2.725	0.396729	-0.88501	-0.610352
2.726	0.366211	-0.701904	-0.762939
2.727	0.762939	-0.640869	-0.701904
2.728	0.366211	-0.610352	-0.366211
2.729	0.244141	-0.640869	-0.396729
2.73	-0.12207	-0.823975	-0.457764
2.731	0.0305176	-1.00708	-0.274658
2.732	0.0305176	-0.640869	-0.366211
2.733	0.0915527	-0.793457	-0.518799
2.734	0.335693	-0.854492	-0.305176
2.735	0.0610352	-0.579834	-0.671387
2.736	0.823975	-0.88501	-0.0915527
2.737	0.12207	-0.732422	-0.396729
2.738	0.335693	-0.671387	-0.396729
2.739	0.427246	-0.762939	-0.488281
2.74	0.366211	-0.793457	-0.427246
2.741	0.396729	-0.732422	-0.88501
2.742	0.549316	-0.732422	-0.274658
2.743	0.549316	-0.457764	-0.640869
2.744	0.579834	-0.732422	-0.518799
2.745	0.152588	-0.610352	-0.488281
2.746	0.213623	-0.732422	-0.640869
2.747	0.183105	-0.915527	-0.610352
2.748	0.152588	-0.88501	-0.427246
2.749	0.0610352	-0.701904	-0.518799
2.75	0.427246	-0.640869	-0.762939
2.751	0.366211	-0.793457	-0.457764
2.752	0.305176	-0.549316	-0.488281
2.753	0.213623	-0.701904	-0.671387
2.754	-0.244141	-0.549316	-0.823975
2.755	-0.0915527	-0.549316	-0.823975
2.756	0.183105	-0.640869	-1.0376
2.757	0.335693	-0.701904	-0.762939
2.758	0.396729	-0.732422	-0.823975
2.759	0.701904	-0.854492	-0.305176
2.76	0.274658	-0.549316	-0.579834
2.761	0.244141	-0.671387	-0.457764
2.762	0.335693	-0.610352	-0.640869
2.763	0.701904	-0.579834	-0.640869
2.764	0.610352	-0.88501	-0.793457
2.765	0.762939	-0.854492	-0.457764
2.766	0.701904	-0.396729	-0.183105
2.767	0.274658	-0.793457	-0.244141
2.768	0.305176	-0.793457	-0.0915527
2.769	0.305176	-1.0376	-0.335693
2.77	0.335693	-0.88501	-0.366211
2.771	0.579834	-0.915527	-0.549316
2.772	0.488281	-0.88501	-0.488281
2.773	0.640869	-0.915527	-0.732422
2.774	0.518799	-0.854492	-0.427246
2.775	0.0915527	-0.88501	-0.579834
2.776	0.457764	-1.12915	-0.274658
2.777	0.274658	-0.823975	-0.610352
2.778	0.335693	-0.946045	-0.671387
2.779	0.274658	-1.00708	-0.610352
2.78	0.488281	-0.946045	-0.427246
2.781	0.640869	-0.793457	-0.640869
2.782	0.488281	-0.823975	-0.610352
2.783	0.518799	-0.88501	-0.457764
2.784	0.396729	-0.701904	-0.671387
2.785	0.549316	-1.0376	-0.366211
2.786	0.579834	-0.793457	-0.640869
2.787	0.518799	-1.06812	-0.610352
2.788	0.701904	-1.12915	-0.396729
2.789	0.366211	-0.854492	-0.488281
2.79	0.488281	-0.762939	-0.274658
2.791	0.457764	-0.701904	-0.274658
2.792	0.640869	-1.00708	-0.305176
2.793	0.579834	-0.915527	-0.488281
2.794	0.610352	-0.701904	-0.701904
2.795	0.793457	-1.06812	-0.518799
2.796	0.915527	-0.88501	-0.518799
2.797	0.640869	-0.793457	-0.549316
2.798	0.305176	-0.701904	-0.610352
2.799	0.366211	-0.732422	-0.610352
2.8	0.0915527	-0.915527	-0.640869
2.801	0.335693	-0.823975	-0.671387
2.802	0.701904	-0.946045	-0.793457
2.803	0.732422	-1.00708	-0.610352
2.804	0.640869	-0.915527	-0.640869
2.805	0.549316	-1.00708	-0.701904
2.806	0.244141	-0.976563	-0.671387
2.807	0.457764	-0.976563	-0.671387
2.808	0.396729	-0.915527	-0.732422
2.809	0.518799	-0.88501	-0.946045
2.81	0.701904	-1.28174	-0.732422
2.811	0.640869	-1.09863	-0.640869
2.812	0.854492	-0.946045	-0.732422
2.813	0.732422	-0.88501	-0.793457
2.814	0.701904	-0.701904	-0.640869
2.815	0.152588	-0.854492	-0.640869
2.816	0.183105	-0.793457	-0.671387
2.817	0.610352	-0.915527	-0.732422
2.818	0.488281	-0.823975	-0.823975
2.819	0.762939	-0.88501	-0.610352
2.82	0.488281	-1.09863	-0.732422
2.821	0.335693	-1.00708	-0.579834
2.822	0	-1.09863	-0.579834
2.823	0.152588	-0.915527	-0.579834
2.824	0.427246	-0.976563	-0.610352
2.825	0.366211	-0.579834	-0.518799
2.826	0.823975	-0.854492	-0.640869
2.827	0.518799	-0.976563	-0.579834
2.828	1.00708	-0.854492	-0.335693
2.829	0.610352	-0.854492	-0.488281
2.83	0.457764	-0.976563	-0.244141
2.831	0.579834	-0.854492	-0.579834
2.832	0.762939	-1.37329	-0.732422
2.833	0.946045	-0.823975	-0.488281
2.834	0.640869	-1.25122	-0.183105
2.835	0.488281	-1.58691	0.579834
2.836	0.366211	-1.34277	-0.518799
2.837	0.671387	-0.213623	-1.09863
2.838	0.976563	0.305176	-1.67847
2.839	0.640869	-0.671387	-1.19019
2.84	0.183105	-2.0752	-0.549316
2.841	-0.12207	-2.44141	-0.366211
2.842	0.152588	-0.762939	0.457764
2.843	0.549316	0.518799	-0.396729
2.844	1.15967	-0.152588	-0.396729
2.845	0.762939	-1.98364	-2.04468
2.846	0.427246	-2.47192	-1.19019
2.847	0.0610352	-1.40381	-0.732422
2.848	0.488281	-0.244141	1.46484
2.849	0.213623	-0.274658	0.0915527
2.85	0.701904	-1.70898	0.0915527
2.851	0.671387	-1.95313	-2.01416
2.852	1.00708	-0.823975	-0.579834
2.853	0.549316	-0.274658	0.0915527
2.854	-0.183105	-0.946045	1.12915
2.855	0	-1.77002	-0.488281
2.856	1.12915	-0.610352	-1.06812
2.857	2.01416	0.213623	-2.31934
2.858	0.946045	-0.518799	-1.58691
2.859	-0.427246	-2.04468	-1.70898
2.86	-1.12915	-2.0752	0.183105
2.861	0.0305176	-0.152588	0.549316
2.862	1.64795	0.518799	0.396729
2.863	1.67847	-0.823975	-0.823975
2.864	1.12915	-2.86865	-2.59399
2.865	0.0915527	-2.44141	-1.86157
2.866	-0.12207	-0.366211	-0.0610352
2.867	0	0.671387	1.5564
2.868	-0.0915527	-0.488281	0.274658
2.869	0.946045	-2.74658	-0.701904
2.87	0.823975	-1.98364	-2.38037
2.871	1.58691	-0.305176	-0.305176
2.872	0.946045	-0.0915527	0.488281
2.873	0.0305176	-1.2207	1.0376
2.874	0.274658	-1.77002	-1.37329
2.875	0.854492	-0.213623	-1.37329
2.876	1.43433	0.610352	-2.59399
2.877	0.427246	-0.488281	-0.823975
2.878	-0.701904	-2.50244	-1.19019
2.879	-0.610352	-2.0752	0.640869
2.88	1.43433	-0.396729	0.213623
2.881	2.31934	0.762939	0.488281
2.882	1.46484	-1.00708	-1.95313
2.883	0.335693	-2.89917	-1.7395
2.884	-0.610352	-2.19727	-1.2207
2.885	0	0	0.88501
2.886	0.671387	0.396729	1.31226
2.887	0.88501	-1.52588	0.152588
2.888	1.0376	-2.71606	-1.83105
2.889	1.09863	-1.46484	-2.04468
2.89	0.305176	0.335693	-0.335693
2.891	-0.366211	0.183105	0.701904
2.892	-0.335693	-1.37329	0.0305176
2.893	1.06812	-1.37329	-1.46484
2.894	1.43433	-0.0915527	-1.80054
2.895	1.43433	0.427246	-2.13623
2.896	0.183105	-1.25122	-0.915527
2.897	-1.12915	-2.47192	-0.610352
2.898	-0.640869	-1.12915	1.19019
2.899	0.457764	0.823975	0.640869
2.9	1.5564	0.549316	0
2.901	0.976563	-1.92261	-2.56348
2.902	0.579834	-2.68555	-1.37329
2.903	-0.0305176	-1.25122	-1.06812
2.904	0.579834	0.457764	1.67847
2.905	0.305176	0.152588	0.671387
2.906	0.549316	-1.83105	-0.183105
2.907	0.488281	-2.28882	-2.68555
2.908	0.671387	-0.671387	-1.12915
2.909	0.12207	0.366211	-0.366211
2.91	0	-0.549316	1.15967
2.911	0.488281	-1.98364	-0.946045
2.912	1.2207	-1.0376	-1.31226
2.913	1.5564	0.579834	-2.2583
2.914	0.396729	0.12207	-1.43433
2.915	-0.823975	-1.89209	-1.06812
2.916	-1.28174	-2.41089	0.0610352
2.917	0.854492	-1.12915	0.823975
2.918	1.64795	0.610352	0.488281
2.919	1.7395	-0.366211	-0.640869
2.92	0.366211	-2.31934	-2.38037
2.921	-0.518799	-2.28882	-1.31226
2.922	-0.823975	-0.244141	-0.0305176
2.923	0.213623	0.823975	1.92261
2.924	1.00708	-0.701904	0.518799
2.925	0.640869	-2.22778	-0.518799
2.926	1.06812	-1.89209	-2.62451
2.927	0.976563	-0.152588	-1.0376
2.928	-0.12207	0.579834	0.12207
2.929	-0.610352	-0.671387	1.25122
2.93	-0.0610352	-1.98364	-1.25122
2.931	1.06812	-0.610352	-1.00708
2.932	1.5564	0.488281	-2.44141
2.933	0.579834	-0.427246	-0.762939
2.934	-0.549316	-1.95313	-1.2207
2.935	-0.915527	-2.0752	0.549316
2.936	0.0610352	-0.12207	0.549316
2.937	0.915527	0.610352	0.762939
2.938	1.00708	-0.640869	-1.34277
2.939	0.305176	-2.28882	-1.80054
2.94	-0.152588	-2.04468	-1.09863
2.941	0.549316	0.0305176	0.396729
2.942	1.15967	0.488281	1.28174
2.943	0.701904	-1.19019	-0.152588
2.944	0.366211	-2.01416	-0.701904
2.945	0.0610352	-1.28174	-2.38037
2.946	0.0305176	-0.0610352	-0.152588
2.947	0.366211	-0.0305176	0.305176
2.948	0.457764	-1.06812	0.854492
2.949	0.915527	-1.67847	-1.2207
2.95	0.976563	-0.244141	-1.0376
2.951	1.06812	0.457764	-2.31934
2.952	-0.0915527	-0.305176	-0.579834
2.953	-1.40381	-2.0752	-1.19019
2.954	-0.915527	-1.70898	1.09863
2.955	0.762939	-0.152588	0.457764
2.956	2.38037	0.366211	0.640869
2.957	1.40381	-1.2207	-2.2583
2.958	0.579834	-2.28882	-1.49536
2.959	-0.610352	-1.46484	-1.25122
2.96	-0.183105	0.12207	0.976563
2.961	0.0610352	0.0915527	0.762939
2.962	0.762939	-1.25122	0.274658
2.963	1.25122	-2.04468	-2.01416
2.964	1.43433	-1.31226	-2.0752
2.965	0.732422	0.0305176	-0.12207
2.966	-0.0610352	-0.0915527	0.915527
2.967	-0.335693	-1.43433	0.427246
2.968	0.457764	-1.31226	-0.976563
2.969	1.25122	0.366211	-1.86157
2.97	1.31226	0.549316	-2.19727
2.971	0.366211	-0.88501	-1.09863
2.972	-0.579834	-2.41089	-0.88501
2.973	0.0915527	-1.31226	0.854492
2.974	0.823975	0.579834	0.0610352
2.975	1.46484	0.518799	0.427246
2.976	0.762939	-1.49536	-2.50244
2.977	0.427246	-2.74658	-1.70898
2.978	-0.183105	-1.61743	-1.37329
2.979	0.671387	0.213623	1.37329
2.98	0.732422	0.12207	0.854492
2.981	1.06812	-1.52588	-0.335693
2.982	0.335693	-2.2583	-2.53296
2.983	0.549316	-0.854492	-1.12915
2.984	0.0915527	0.183105	-0.0610352
2.985	-0.0610352	-0.549316	0.946045
2.986	0.488281	-1.92261	-0.12207
2.987	1.5564	-1.2207	-1.31226
2.988	2.22778	0.274658	-2.10571
2.989	1.34277	0.0915527	-1.80054
2.99	-0.610352	-1.52588	-1.12915
2.991	-1.49536	-2.47192	-0.213623
2.992	-0.0305176	-1.2207	0.854492
2.993	1.5564	0.671387	0.488281
2.994	2.22778	0.213623	-0.457764
2.995	1.19019	-2.38037	-2.44141
2.996	0.244141	-2.86865	-1.86157
2.997	-0.793457	-0.915527	-0.457764
2.998	-0.0610352	0.671387	1.7395
2.999	0.152588	-0.12207	0.915527
3	0.335693	-2.16675	-0.152588
3.001	1.00708	-2.56348	-2.50244
3.002	1.37329	-0.701904	-1.19019
3.003	0.823975	0.305176	0.152588
3.004	-0.274658	-0.549316	1.61743
3.005	-0.518799	-1.80054	-0.457764
3.006	0.610352	-1.12915	-1.00708
3.007	1.92261	0.0915527	-2.41089
3.008	0.854492	-0.0305176	-1.34277
3.009	0.0915527	-1.95313	-1.52588
3.01	-0.518799	-2.50244	0.427246
3.011	0.488281	-0.549316	0.762939
3.012	1.98364	0.671387	1.15967
3.013	1.80054	-0.335693	-1.28174
3.014	0.457764	-2.41089	-2.62451
3.015	-0.457764	-2.28882	-1.86157
3.016	0.0305176	-0.701904	0.0915527
3.017	0.640869	0.518799	1.52588
3.018	1.09863	-0.671387	0.518799
3.019	0.854492	-2.13623	-0.915527
3.02	0.549316	-1.80054	-2.50244
3.021	0.732422	0	-0.915527
3.022	0.244141	0.213623	0.488281
3.023	0.183105	-1.25122	1.25122
3.024	0.610352	-1.95313	-0.976563
3.025	1.25122	-0.640869	-1.0376
3.026	1.77002	0.244141	-2.68555
3.027	0.457764	-0.579834	-0.946045
3.028	-1.19019	-2.13623	-1.61743
3.029	-0.823975	-1.80054	0.854492
3.03	0.610352	-0.213623	0.335693
3.031	2.22778	0.183105	0.854492
3.032	1.67847	-1.2207	-2.01416
3.033	0.88501	-2.62451	-2.19727
3.034	-0.152588	-2.10571	-1.58691
3.035	-0.244141	0.0610352	0.88501
3.036	0.0915527	0.396729	1.00708
3.037	0.579834	-1.49536	0.335693
3.038	0.701904	-2.62451	-1.46484
3.039	0.976563	-1.70898	-2.59399
3.04	0.762939	-0.213623	-0.488281
3.041	0.12207	-0.305176	0.88501
3.042	-0.183105	-1.52588	0.305176
3.043	0.610352	-1.37329	-1.37329
3.044	1.15967	-0.0610352	-1.43433
3.045	0.762939	0.244141	-2.04468
3.046	-0.0915527	-1.28174	-0.762939
3.047	-0.793457	-2.50244	-1.19019
3.048	0.335693	-1.37329	0.976563
3.049	1.49536	0.549316	0.335693
3.05	2.28882	0.213623	0.183105
3.051	0.823975	-2.04468	-2.71606
3.052	-0.12207	-2.99072	-1.67847
3.053	-0.823975	-1.28174	-0.976563
3.054	0.488281	0.305176	1.61743
3.055	0.762939	-0.213623	0.305176
3.056	1.2207	-1.92261	0.12207
3.057	0.549316	-2.34985	-2.53296
3.058	0.732422	-0.640869	-1.12915
3.059	-0.213623	0.335693	-0.0305176
3.06	-0.427246	-0.579834	1.67847
3.061	-0.183105	-1.7395	-0.457764
3.062	1.31226	-1.34277	-1.25122
3.063	1.95313	0.366211	-2.34985
3.064	1.00708	0.274658	-1.28174
3.065	-0.244141	-1.61743	-1.25122
3.066	-1.46484	-2.41089	-0.0610352
3.067	-0.0305176	-0.854492	1.12915
3.068	1.25122	0.823975	0.396729
3.069	1.83105	-0.0610352	-0.335693
3.07	0.762939	-2.68555	-2.68555
3.071	0.274658	-2.7771	-1.52588
3.072	-0.0610352	-0.488281	-0.457764
3.073	0.244141	0.823975	1.98364
3.074	0.0610352	-0.396729	0.396729
3.075	0.274658	-2.19727	-0.305176
3.076	0.335693	-2.10571	-2.86865
3.077	1.34277	-0.549316	-0.640869
3.078	1.06812	0.427246	0.183105
3.079	0.213623	-0.549316	1.31226
3.08	0.274658	-2.22778	-0.88501
3.081	1.00708	-0.793457	-0.732422
3.082	0.915527	0.701904	-2.41089
3.083	0.335693	0.183105	-1.19019
3.084	-0.915527	-1.83105	-1.46484
3.085	-0.701904	-2.04468	0.213623
3.086	0.946045	-0.671387	0.396729
3.087	1.98364	0.610352	0.640869
3.088	1.70898	-0.457764	-1.2207
3.089	0.305176	-2.2583	-2.22778
3.09	-0.823975	-2.31934	-1.28174
3.091	-0.549316	-0.366211	0.152588
3.092	0.366211	0.518799	1.25122
3.093	0.701904	-0.88501	0.12207
3.094	0.488281	-2.01416	-1.31226
3.095	0.762939	-1.58691	-2.50244
3.096	0.732422	0.0305176	-0.488281
3.097	0	0.183105	0.396729
3.098	-0.518799	-1.25122	1.06812
3.099	0	-1.67847	-1.2207
3.1	1.00708	-0.244141	-1.0376
3.101	1.70898	0.335693	-2.38037
3.102	0.0610352	-0.305176	-1.2207
3.103	-0.579834	-2.13623	-1.12915
3.104	-1.00708	-1.92261	0.762939
3.105	0.335693	-0.0610352	0.579834
3.106	1.52588	0.640869	0.610352
3.107	1.2207	-0.762939	-1.64795
3.108	0.457764	-2.62451	-2.34985
3.109	-0.366211	-2.0752	-1.46484
3.11	0.152588	0.0915527	0.610352
3.111	0.518799	0.518799	1.31226
3.112	0.244141	-0.823975	0.305176
3.113	0.152588	-2.10571	-1.28174
3.114	0.152588	-1.25122	-2.19727
3.115	0.396729	0.183105	-0.213623
3.116	-0.12207	0.366211	0.427246
3.117	0.366211	-1.0376	0.671387
3.118	0.88501	-1.2207	-1.06812
3.119	1.34277	0.0610352	-1.09863
3.12	0.793457	0.518799	-2.0752
3.121	-0.183105	-0.640869	-0.823975
3.122	-0.915527	-1.98364	-0.854492
3.123	-0.183105	-1.31226	0.915527
3.124	1.09863	0.0305176	0.427246
3.125	2.31934	0.0305176	0.610352
3.126	1.37329	-1.49536	-1.95313
3.127	0.12207	-2.0752	-1.28174
3.128	-1.09863	-1.0376	-1.12915
3.129	-0.274658	0.274658	1.15967
3.13	-0.0915527	0.0610352	0.88501
3.131	0.732422	-1.5564	0.366211
3.132	0.762939	-1.92261	-2.10571
3.133	0.976563	-0.793457	-1.37329
3.134	0.244141	0.396729	0.366211
3.135	-0.183105	-0.213623	1.31226
3.136	-0.0305176	-1.37329	-0.0915527
3.137	1.06812	-0.671387	-1.00708
3.138	1.64795	0.427246	-2.19727
3.139	1.2207	0.274658	-2.01416
3.14	0.183105	-1.67847	-0.946045
3.141	-0.793457	-2.53296	-0.183105
3.142	0.0305176	-0.976563	0.610352
3.143	0.701904	0.854492	0.671387
3.144	1.46484	0.244141	-0.335693
3.145	0.701904	-2.19727	-2.31934
3.146	0.396729	-2.86865	-1.64795
3.147	0.183105	-1.06812	-0.671387
3.148	0.610352	0.610352	1.34277
3.149	0.488281	0	0.793457
3.15	0.549316	-1.92261	-0.213623
3.151	0.12207	-2.01416	-2.89917
3.152	0.488281	-0.366211	-1.2207
3.153	0.274658	0.335693	-0.0915527
3.154	-0.0610352	-0.854492	1.06812
3.155	0.152588	-1.77002	-0.640869
3.156	0.823975	-0.946045	-1.12915
3.157	1.37329	0.701904	-2.31934
3.158	0.305176	0.213623	-1.34277
3.159	-0.793457	-1.80054	-1.49536
3.16	-1.31226	-2.44141	0
3.161	0.457764	-1.0376	0.793457
3.162	1.83105	0.915527	0.244141
3.163	2.13623	-0.457764	-1.28174
3.164	0.88501	-2.50244	-2.68555
3.165	-0.305176	-2.65503	-1.7395
3.166	-0.274658	-0.671387	0.0305176
3.167	0	0.640869	1.58691
3.168	0.579834	-0.457764	0.762939
3.169	0.946045	-2.22778	-0.854492
3.17	1.19019	-2.31934	-2.7771
3.171	1.09863	-0.213623	-1.19019
3.172	0.701904	0.183105	0.427246
3.173	-0.152588	-0.732422	1.00708
3.174	0.12207	-1.80054	-0.823975
3.175	0.671387	-0.793457	-1.06812
3.176	1.61743	-0.183105	-2.50244
3.177	0.488281	-0.793457	-1.06812
3.178	-0.305176	-1.46484	-1.31226
3.179	-0.640869	-1.7395	0.457764
3.18	0.518799	-0.274658	0.518799
3.181	1.70898	0.396729	0.671387
3.182	0.823975	-1.46484	-1.64795
3.183	0.579834	-2.65503	-1.83105
3.184	-0.518799	-1.95313	-1.46484
3.185	0.183105	0	0.823975
3.186	0.823975	-0.12207	0.915527
3.187	1.12915	-1.46484	0.244141
3.188	0.762939	-2.65503	-1.80054
3.189	0.732422	-1.25122	-1.5564
3.19	0.0915527	0.274658	-0.213623
3.191	-0.305176	-0.457764	0.915527
3.192	0.305176	-1.5564	0.610352
3.193	1.2207	-1.67847	-1.28174
3.194	1.70898	0.183105	-1.64795
3.195	1.09863	0.427246	-2.01416
3.196	-0.0610352	-0.88501	-1.0376
3.197	-1.0376	-2.22778	-0.457764
3.198	-0.396729	-1.77002	1.12915
3.199	1.00708	0.305176	0.457764
3.2	1.98364	0.305176	-0.12207
3.201	1.28174	-1.95313	-2.0752
3.202	0.396729	-2.62451	-1.52588
3.203	-0.671387	-1.28174	-0.732422
3.204	0.0305176	-0.12207	1.5564
3.205	0.183105	-0.12207	0.915527
3.206	0.488281	-1.58691	0.305176
3.207	0.793457	-2.13623	-2.68555
3.208	1.09863	-1.25122	-1.31226
3.209	0.518799	-0.152588	-0.244141
3.21	-0.213623	-0.488281	0.946045
3.211	0.0305176	-1.52588	-0.579834
3.212	0.946045	-1.00708	-1.00708
3.213	1.43433	0	-2.22778
3.214	0.732422	-0.488281	-1.12915
3.215	-0.274658	-2.19727	-1.2207
3.216	-0.793457	-2.28882	0.0305176
3.217	0.335693	-0.640869	0.518799
3.218	1.5564	0.640869	0.518799
3.219	1.25122	-0.793457	-0.640869
3.22	0.0915527	-2.59399	-2.22778
3.221	-0.12207	-2.56348	-1.5564
3.222	-0.0610352	-0.610352	-0.274658
3.223	0.854492	0.0305176	1.31226
3.224	0.976563	-1.09863	0.488281
3.225	1.06812	-2.47192	-0.793457
3.226	0.610352	-1.98364	-2.22778
3.227	0.701904	-0.274658	-0.152588
3.228	-0.0915527	0.183105	0.457764
3.229	-0.457764	-1.40381	1.49536
3.23	0.549316	-2.04468	-0.854492
3.231	1.5564	-0.549316	-0.88501
3.232	1.61743	0.213623	-2.01416
3.233	0	-0.640869	0.183105
3.234	-0.915527	-2.13623	-0.244141
3.235	-0.640869	-1.83105	1.80054
3.236	0.701904	-0.244141	0.915527
3.237	2.04468	0.366211	1.31226
3.238	1.58691	-1.31226	-1.0376
3.239	0.640869	-2.7771	-1.2207
3.24	0.0305176	-1.95313	-0.915527
3.241	-0.152588	0.213623	1.25122
3.242	0.518799	0.274658	1.61743
3.243	0.549316	-1.43433	0.457764
3.244	0.579834	-2.28882	-0.335693
3.245	1.06812	-0.762939	-0.88501
3.246	1.15967	0.335693	1.67847
3.247	0.701904	-0.823975	2.2583
3.248	0.396729	-2.13623	2.50244
3.249	0.915527	-1.34277	0.518799
3.25	1.19019	0.579834	1.09863
3.251	0.946045	0.427246	-0.0915527
3.252	-0.0610352	-1.37329	1.64795
3.253	-0.671387	-2.50244	1.31226
3.254	0.366211	-1.37329	3.38745
3.255	1.58691	0.457764	1.92261
3.256	2.04468	-0.0610352	2.65503
3.257	1.15967	-1.83105	-0.183105
3.258	0.335693	-2.2583	1.00708
3.259	-0.0610352	-0.579834	1.83105
3.26	0.88501	0.305176	3.90625
3.261	0.671387	-0.915527	3.38745
3.262	1.15967	-2.13623	2.44141
3.263	0.915527	-1.46484	1.64795
3.264	0.701904	0.671387	2.65503
3.265	0.183105	0.305176	4.39453
3.266	-0.183105	-1.70898	4.94385
3.267	0.640869	-2.50244	4.30298
3.268	1.64795	-0.579834	3.2959
3.269	1.52588	1.09863	3.14331
3.27	0.823975	-0.0305176	3.05176
3.271	-0.335693	-1.86157	4.11987
3.272	-0.396729	-1.86157	4.57764
3.273	0.579834	0.213623	5.34058
3.274	1.49536	0.732422	4.24194
3.275	1.19019	-1.0376	4.02832
3.276	0.518799	-2.28882	2.38037
3.277	0.183105	-1.0376	3.44849
3.278	0.152588	0.610352	4.5166
3.279	0.518799	0.579834	5.95093
3.28	0.579834	-1.7395	5.18799
3.281	0.610352	-2.0752	4.54712
3.282	0.946045	-0.12207	4.48608
3.283	0.946045	1.52588	6.04248
3.284	-0.0610352	-0.213623	7.01904
3.285	-0.213623	-3.02124	7.01904
3.286	0.762939	-2.13623	6.04248
3.287	1.89209	0.823975	5.58472
3.288	1.77002	1.7395	4.76074
3.289	-0.12207	-0.88501	5.31006
3.29	-0.976563	-2.62451	5.82886
3.291	-0.183105	-1.19019	6.7749
3.292	1.49536	0.946045	6.71387
3.293	2.04468	0.518799	6.19507
3.294	1.31226	-1.86157	4.94385
3.295	0.518799	-2.01416	4.3335
3.296	0.335693	0.183105	5.24902
3.297	0.457764	1.15967	6.56128
3.298	0.518799	-0.366211	7.08008
3.299	0.640869	-2.80762	5.85938
3.3	0.701904	-1.80054	6.073
3.301	0.762939	1.43433	6.7749
3.302	0.823975	1.98364	8.63647
3.303	0.518799	-1.64795	8.78906
3.304	0.0915527	-3.14331	8.72803
3.305	1.28174	-1.06812	6.7749
3.306	2.44141	1.80054	7.23267
3.307	1.49536	0.976563	6.22559
3.308	-0.396729	-2.10571	7.90405
3.309	-0.946045	-2.34985	7.72095
3.31	0.793457	0.0305176	8.42285
3.311	2.31934	1.5564	7.2937
3.312	2.44141	-0.457764	7.32422
3.313	0.854492	-2.71606	5.64575
3.314	0.12207	-1.98364	6.22559
3.315	0.366211	0.671387	7.20215
3.316	0.946045	0.946045	8.5144
3.317	0.701904	-1.80054	8.3313
3.318	1.15967	-3.14331	7.23267
3.319	1.31226	-0.793457	7.65991
3.32	1.25122	2.53296	8.69751
3.321	0.427246	1.0376	10.2539
3.322	-0.244141	-3.11279	10.3455
3.323	0.366211	-3.50952	9.94873
3.324	1.5564	0.152588	7.99561
3.325	1.7395	2.01416	8.3313
3.326	0.823975	-0.335693	7.69043
3.327	-0.518799	-2.68555	9.3689
3.328	-0.457764	-1.70898	8.97217
3.329	0.976563	0.549316	9.82666
3.33	2.0752	0.244141	8.27026
3.331	1.89209	-2.28882	8.30078
3.332	0.488281	-2.56348	6.50024
3.333	0.518799	-0.274658	7.93457
3.334	0.518799	1.0376	8.69751
3.335	1.0376	-0.671387	9.552
3.336	0.549316	-3.17383	8.57544
3.337	1.09863	-2.59399	8.14819
3.338	0.915527	0.762939	8.97217
3.339	0.976563	2.04468	10.8643
3.34	-0.305176	-0.976563	12.0544
3.341	0	-3.84521	11.1694
3.342	1.06812	-2.47192	10.2234
3.343	2.56348	1.09863	9.42993
3.344	1.83105	1.15967	9.42993
3.345	0.183105	-2.44141	9.73511
3.346	-0.793457	-3.41797	10.7117
3.347	0.640869	-0.823975	10.1318
3.348	2.0752	1.19019	10.437
3.349	1.92261	-0.396729	9.00269
3.35	1.09863	-3.23486	8.81958
3.351	0.0305176	-2.34985	8.11768
3.352	0.823975	0.427246	10.0403
3.353	0.366211	0.518799	10.4675
3.354	1.28174	-2.0752	11.1084
3.355	0.976563	-3.72314	9.49097
3.356	1.06812	-1.2207	10.1929
3.357	1.19019	2.38037	10.9558
3.358	0.732422	1.80054	13.3362
3.359	-0.183105	-2.50244	13.1836
3.36	0.0610352	-4.3335	12.8479
3.361	1.43433	-0.823975	11.5051
3.362	2.59399	1.7395	11.5662
3.363	1.43433	-0.0305176	11.322
3.364	-0.396729	-2.59399	11.9324
3.365	-0.579834	-2.10571	11.9934
3.366	0.793457	0.823975	12.0239
3.367	2.04468	0.762939	11.1694
3.368	1.5564	-2.13623	11.2
3.369	0.579834	-2.86865	10.2234
3.37	0	-0.488281	10.437
3.371	0.915527	1.34277	12.085
3.372	0.946045	-0.244141	12.3596
3.373	0.427246	-2.74658	12.3291
3.374	0.640869	-2.80762	11.3525
3.375	0.671387	0.12207	12.6343
3.376	0.518799	2.56348	13.9771
3.377	0.457764	0.701904	16.51
3.378	-0.12207	-2.86865	15.4419
3.379	0.88501	-3.41797	15.1367
3.38	1.61743	0.213623	13.3057
3.381	1.58691	1.70898	14.0381
3.382	0.427246	-0.762939	13.4888
3.383	-0.793457	-3.2959	14.9231
3.384	-0.488281	-1.46484	14.0991
3.385	0.976563	1.31226	14.4348
3.386	2.01416	0.335693	12.1155
3.387	1.52588	-2.68555	12.7869
3.388	0.0915527	-2.56348	11.5662
3.389	0.518799	0.335693	13.2446
3.39	0.671387	1.15967	14.1602
3.391	0.915527	-1.40381	14.6179
3.392	0.305176	-3.50952	13.9771
3.393	0.946045	-2.13623	13.5193
3.394	1.12915	0.88501	14.6179
3.395	0.823975	2.56348	16.2659
3.396	0.518799	0.0610352	17.6392
3.397	0.213623	-3.17383	16.7847
3.398	1.06812	-2.74658	16.1743
3.399	1.83105	0.305176	15.1062
3.4	1.34277	0.640869	15.7471
3.401	0.183105	-1.77002	15.2893
3.402	-0.488281	-2.38037	16.6016
3.403	0.305176	0.0610352	15.0757
3.404	1.34277	0.976563	15.625
3.405	1.58691	-1.09863	14.0076
3.406	0.915527	-2.53296	14.5874
3.407	0.152588	-1.37329	13.9465
3.408	0.793457	0.610352	15.8997
3.409	0.671387	0.213623	15.3503
3.41	0.976563	-2.04468	16.1438
3.411	0.732422	-2.74658	15.0452
3.412	0.793457	-0.946045	15.8691
3.413	0.701904	1.31226	17.3645
3.414	0.701904	1.64795	19.5923
3.415	0.12207	-0.793457	20.4468
3.416	0.610352	-2.86865	19.1345
3.417	1.5564	-1.92261	17.8833
3.418	1.52588	0.671387	17.395
3.419	1.00708	0.610352	17.8223
3.42	-0.366211	-1.98364	18.1885
3.421	-0.244141	-2.2583	18.9819
3.422	1.0376	0.0305176	17.7307
3.423	2.01416	1.25122	17.2424
3.424	1.52588	-0.88501	15.8386
3.425	0.671387	-2.19727	16.3574
3.426	0.183105	-0.823975	16.6016
3.427	0.976563	1.34277	18.3411
3.428	0.88501	0.274658	18.3105
3.429	0.701904	-2.62451	18.5547
3.43	0.213623	-3.08228	17.4255
3.431	0.671387	-0.396729	19.0125
3.432	1.00708	2.80762	20.1416
3.433	0.976563	2.34985	22.0337
3.434	0.274658	-1.40381	21.5759
3.435	0.457764	-2.62451	20.6604
3.436	1.25122	-0.610352	19.6533
3.437	1.77002	1.15967	20.4163
3.438	0.915527	-0.152588	19.8669
3.439	-0.244141	-2.13623	20.813
3.44	-0.183105	-0.671387	20.2637
3.441	1.25122	1.34277	19.7144
3.442	1.67847	0.854492	18.4021
3.443	1.09863	-1.64795	18.158
3.444	0.183105	-1.83105	18.5852
3.445	0.0610352	0.244141	19.3481
3.446	0.671387	1.25122	20.3857
3.447	0.396729	-0.610352	19.8059
3.448	0.549316	-2.22778	20.6299
3.449	0.427246	-1.19019	19.6533
3.45	0.671387	0.976563	21.3623
3.451	0.335693	2.71606	23.0713
3.452	0.335693	0.88501	24.6277
3.453	0.305176	-1.83105	23.4375
3.454	0.854492	-2.50244	22.7051
3.455	1.09863	0.518799	21.637
3.456	1.09863	2.13623	22.522
3.457	0.0915527	-0.305176	21.759
3.458	-0.640869	-2.2583	23.4985
3.459	-0.213623	0.213623	22.3999
3.46	0.549316	1.83105	22.2473
3.461	0.610352	-0.0915527	20.3247
3.462	0.701904	-1.70898	20.6299
3.463	-0.213623	-0.396729	20.9045
3.464	0.335693	1.70898	22.0947
3.465	0.793457	0.823975	22.2778
3.466	0.701904	-1.43433	22.644
3.467	-0.427246	-2.04468	22.1863
3.468	-0.213623	-0.915527	22.3999
3.469	-0.0610352	1.40381	24.231
3.47	0.12207	3.35693	25.5127
3.471	-0.366211	1.2207	26.7029
3.472	0.0305176	-2.13623	24.9023
3.473	0.701904	-2.10571	24.1394
3.474	1.19019	1.15967	23.6206
3.475	0.518799	1.86157	24.8108
3.476	-0.579834	-1.09863	24.353
3.477	-0.701904	-1.92261	25.7568
3.478	0.335693	0.701904	23.9563
3.479	1.25122	2.50244	23.5596
3.48	1.12915	0.0915527	21.2708
3.481	0.427246	-2.04468	22.583
3.482	-0.518799	-0.610352	23.0713
3.483	0.305176	1.92261	25.0549
3.484	0.305176	1.31226	24.4141
3.485	0.518799	-1.80054	24.2004
3.486	-0.366211	-2.28882	23.5901
3.487	0.183105	0.0915527	24.9329
3.488	0.274658	3.11279	26.3672
3.489	-0.0305176	2.56348	28.1982
3.49	-0.88501	-1.19019	27.6489
3.491	-0.427246	-3.08228	26.2146
3.492	0.854492	-0.396729	25.4517
3.493	1.58691	2.01416	25.3296
3.494	0.488281	0.457764	25.6653
3.495	-0.640869	-1.92261	26.3672
3.496	-0.488281	-0.762939	26.3977
3.497	0.305176	1.77002	25.4822
3.498	1.06812	0.976563	23.9868
3.499	0.183105	-1.67847	23.1934
3.5	-0.152588	-1.64795	24.7803
3.501	-0.0915527	1.12915	24.5056
3.502	0.579834	1.64795	25.6042
3.503	0.244141	-0.457764	24.8413
3.504	0	-2.13623	25.4211
3.505	-0.701904	-1.46484	24.8718
3.506	0.274658	-0.0305176	26.4587
3.507	0.213623	2.65503	27.8931
3.508	0.152588	2.22778	29.4495
3.509	-0.183105	-1.40381	28.4119
3.51	0.0915527	-3.08228	26.7944
3.511	0.701904	0.0305176	25.7263
3.512	0.88501	1.92261	27.3438
3.513	0.244141	-0.518799	26.0315
3.514	-0.823975	-3.14331	27.6489
3.515	-0.640869	-0.579834	26.7334
3.516	0.976563	2.44141	26.1536
3.517	1.19019	0.640869	23.6511
3.518	0.610352	-2.38037	24.4141
3.519	-0.549316	-1.70898	25.116
3.52	0	1.12915	26.3367
3.521	0.488281	0.854492	26.7944
3.522	0.488281	-1.89209	26.1536
3.523	-0.12207	-2.89917	25.9399
3.524	-0.0915527	-1.0376	25.8789
3.525	0.610352	0.854492	27.5269
3.526	0.579834	2.41089	29.1138
3.527	0.396729	0.396729	30.6091
3.528	-0.12207	-2.41089	28.4729
3.529	0.0915527	-3.17383	27.6489
3.53	1.09863	0.274658	26.6418
3.531	0.671387	1.49536	28.1067
3.532	-0.213623	-1.00708	27.3438
3.533	-0.518799	-2.31934	29.1748
3.534	-0.213623	0.457764	27.3438
3.535	1.09863	1.7395	27.5574
3.536	0.915527	-0.488281	25.177
3.537	0.915527	-2.62451	26.5198
3.538	-0.213623	-0.732422	26.825
3.539	0.488281	1.58691	28.5034
3.54	0.549316	0.457764	27.5879
3.541	0.701904	-1.86157	28.1982
3.542	-0.335693	-2.10571	27.5269
3.543	0.183105	-0.366211	28.2593
3.544	0.549316	1.0376	29.8767
3.545	0.732422	2.47192	31.9214
3.546	0.213623	0.183105	32.5317
3.547	0.457764	-2.0752	30.7007
3.548	1.00708	-2.04468	29.5105
3.549	1.5564	0.854492	29.4495
3.55	0.335693	1.12915	30.3345
3.551	-0.549316	-1.7395	29.7241
3.552	-0.579834	-1.89209	31.2195
3.553	0.579834	1.00708	29.541
3.554	1.34277	1.95313	28.717
3.555	1.19019	-0.640869	26.7029
3.556	0.518799	-1.83105	28.1067
3.557	0.0305176	0	28.3203
3.558	0.579834	1.5564	30.4565
3.559	0.518799	-0.396729	29.6021
3.56	0.427246	-2.59399	30.304
3.561	-0.0610352	-1.64795	29.6021
3.562	0.88501	0.427246	30.4565
3.563	0.854492	1.58691	31.8909
3.564	0.823975	2.01416	34.1797
3.565	0.0915527	-0.457764	34.1797
3.566	0.305176	-2.44141	32.7148
3.567	1.31226	-1.52588	31.2805
3.568	1.64795	1.0376	31.7078
3.569	0.579834	0.762939	31.8909
3.57	-0.213623	-1.77002	31.7078
3.571	0.12207	-1.09863	32.1655
3.572	1.19019	1.52588	31.0974
3.573	1.58691	1.43433	29.7546
3.574	0.854492	-1.40381	28.656
3.575	-0.12207	-2.13623	30.365
3.576	-0.183105	0.305176	31.0669
3.577	0.823975	1.31226	32.4707
3.578	0.823975	-0.305176	31.4941
3.579	0.396729	-1.80054	31.6162
3.58	-0.244141	-1.5564	31.3416
3.581	0.244141	0.305176	32.9895
3.582	0.396729	2.38037	34.4238
3.583	0.549316	2.31934	36.6821
3.584	0.152588	-0.610352	35.9802
3.585	0.366211	-2.47192	33.9661
3.586	1.00708	-0.823975	32.6233
3.587	1.34277	1.34277	33.5388
3.588	0.305176	0.183105	33.1116
3.589	-0.762939	-2.19727	34.2102
3.59	-0.183105	-1.00708	33.9355
3.591	1.19019	1.7395	33.02
3.592	1.46484	1.25122	30.8533
3.593	0.823975	-1.34277	29.9683
3.594	0.152588	-1.61743	31.25
3.595	0.152588	0.640869	32.5623
3.596	0.579834	1.2207	33.7219
3.597	0.488281	-1.00708	33.0505
3.598	0.152588	-2.86865	33.0811
3.599	0.183105	-1.58691	32.8369
3.6	0.915527	0.946045	35.2783
3.601	0.793457	3.2959	36.6821
3.602	0.823975	1.49536	37.9028
3.603	0.305176	-1.67847	36.8347
3.604	0.579834	-2.16675	35.3088
3.605	0.793457	0.244141	34.4238
3.606	0.823975	1.00708	35.7971
3.607	0.244141	-1.00708	35.3088
3.608	-0.274658	-1.70898	36.6516
3.609	0.488281	0.854492	34.9426
3.61	1.12915	2.2583	34.0881
3.611	0.793457	-0.274658	31.8604
3.612	0.610352	-1.95313	33.6609
3.613	-0.12207	-0.701904	33.9661
3.614	0.610352	1.49536	35.6445
3.615	0.976563	0.366211	35.0342
3.616	0.640869	-1.52588	34.8816
3.617	-0.366211	-1.52588	34.729
3.618	0.366211	-0.549316	35.7361
3.619	0.152588	1.19019	37.6892
3.62	0.305176	2.56348	39.6423
3.621	-0.427246	0.396729	40.3442
3.622	-0.0610352	-2.2583	38.1775
3.623	0.579834	-2.01416	36.6516
3.624	1.09863	1.49536	36.499
3.625	0.488281	1.5564	37.6282
3.626	-0.0915527	-1.12915	37.323
3.627	-0.518799	-1.95313	38.1775
3.628	0.183105	1.2207	36.8347
3.629	0.793457	2.31934	35.9192
3.63	0.396729	-0.579834	34.0576
3.631	0.213623	-2.0752	35.5225
3.632	-0.213623	0.0915527	36.1328
3.633	0.701904	2.34985	37.8418
3.634	0.366211	0.0915527	37.0178
3.635	0.366211	-2.59399	37.5977
3.636	-0.457764	-1.95313	37.2314
3.637	0.396729	0.457764	38.7878
3.638	0.793457	2.7771	40.3748
3.639	0.396729	2.62451	42.45
3.64	-0.488281	-0.610352	41.9617
3.641	-0.366211	-2.22778	39.7339
3.642	0.427246	-0.427246	39.093
3.643	0.976563	1.64795	39.5508
3.644	0.274658	0.305176	39.7949
3.645	-0.518799	-1.92261	40.5579
3.646	-0.457764	-0.0915527	40.1611
3.647	0.427246	2.59399	38.6658
3.648	1.0376	1.43433	36.8347
3.649	0.427246	-1.28174	36.5295
3.65	-0.366211	-0.915527	38.147
3.651	-0.305176	1.2207	39.2151
3.652	0.183105	1.52588	40.0085
3.653	0.396729	-0.915527	39.032
3.654	-0.335693	-1.58691	39.7034
3.655	-0.488281	-0.366211	39.032
3.656	-0.0305176	0.88501	40.4663
3.657	0.152588	2.53296	42.45
3.658	0.0610352	2.2583	44.1284
3.659	-0.732422	-0.640869	42.6331
3.66	-0.152588	-2.53296	40.6189
3.661	0.549316	0.366211	39.7949
3.662	0.946045	2.34985	41.5344
3.663	0.183105	0.305176	41.0767
3.664	-0.915527	-1.83105	42.2058
3.665	-0.366211	0.183105	40.802
3.666	0.213623	2.71606	40.7104
3.667	0.610352	0.610352	38.0554
3.668	0.244141	-1.58691	38.6963
3.669	-0.610352	-0.0305176	39.856
3.67	-0.12207	2.38037	41.1377
3.671	0.12207	1.67847	40.5273
3.672	0.213623	-1.2207	40.4968
3.673	-0.640869	-1.46484	41.1377
3.674	-0.671387	0.213623	41.0767
3.675	-0.0915527	1.0376	43.0603
3.676	0.213623	2.86865	44.8608
3.677	0.0305176	2.04468	46.5393
3.678	0.0610352	-0.640869	44.0063
3.679	0.488281	-2.0752	42.0532
3.68	0.213623	0.976563	41.5649
3.681	-0.0610352	2.28882	43.6707
3.682	-0.823975	-0.701904	42.8467
3.683	-1.06812	-1.80054	44.1895
3.684	-0.244141	1.28174	42.3279
3.685	0.549316	3.26538	41.7175
3.686	0.518799	0.213623	39.2761
3.687	0.244141	-1.89209	40.7715
3.688	-0.549316	0.0915527	41.7175
3.689	-0.0915527	2.0752	43.1519
3.69	0.305176	0.701904	42.572
3.691	-0.152588	-1.80054	42.2058
3.692	-0.518799	-1.25122	42.3584
3.693	0.213623	0.701904	43.0908
3.694	0.366211	1.89209	44.7693
3.695	0.335693	2.80762	46.7834
3.696	-0.518799	1.49536	47.7295
3.697	0.12207	-1.58691	45.0134
3.698	0.366211	-1.7395	44.4336
3.699	0.640869	1.28174	43.7317
3.7	0.427246	1.7395	45.166
3.701	-0.610352	-0.793457	44.1284
3.702	-0.335693	-1.28174	45.5627
3.703	-0.244141	1.58691	43.2129
3.704	0.793457	2.41089	43.335
3.705	0.244141	-0.701904	41.1987
3.706	0.549316	-1.49536	42.9993
3.707	-0.244141	0.610352	43.4875
3.708	0.396729	1.89209	44.9524
3.709	0.396729	0	44.0369
3.71	0.0305176	-1.64795	44.7083
3.711	-0.427246	-0.854492	44.5862
3.712	0.335693	-0.152588	45.8679
3.713	0.0305176	1.61743	47.821
3.714	0.274658	2.83813	49.1943
3.715	-0.12207	0.946045	48.9807
3.716	-0.0305176	-1.31226	46.5698
3.717	0.518799	-0.732422	45.5627
3.718	0.762939	1.43433	46.0815
3.719	0.0915527	1.00708	46.9971
3.72	-0.732422	-1.46484	47.1497
3.721	-0.854492	-0.244141	47.3328
3.722	0.640869	2.31934	45.9595
3.723	0.854492	2.0752	44.281
3.724	0.335693	-0.640869	43.6096
3.725	-0.12207	-0.732422	45.2576
3.726	-0.0610352	1.09863	46.1426
3.727	0.0610352	1.46484	47.2412
3.728	0.152588	-0.732422	46.3867
3.729	-0.183105	-1.28174	46.814
3.73	-0.12207	-0.396729	46.8445
3.731	0.549316	0.823975	48.3398
3.732	0.457764	2.68555	50.293
3.733	0.305176	2.7771	52.2461
3.734	-0.427246	-0.0305176	51.239
3.735	0.0610352	-1.86157	48.9197
3.736	0.610352	-0.12207	47.9736
3.737	0.366211	1.7395	48.7671
3.738	0.152588	0.183105	48.4009
3.739	-0.579834	-1.00708	49.2554
3.74	-0.0305176	0.88501	48.4314
3.741	0.488281	2.56348	47.4548
3.742	0.610352	0.88501	45.4407
3.743	0.579834	-1.2207	45.7153
3.744	-0.0305176	-0.305176	47.0581
3.745	0.396729	1.58691	48.3704
3.746	0.213623	1.19019	48.4314
3.747	0.305176	-0.640869	48.0042
3.748	-0.396729	-1.0376	48.4924
3.749	-0.0305176	-0.518799	48.6145
3.75	0.274658	0.762939	50.8423
3.751	0.579834	3.41797	53.1311
3.752	0.335693	2.47192	54.3213
3.753	0.579834	-0.88501	51.6052
3.754	1.06812	-2.41089	50.1404
3.755	0.213623	1.0376	49.1943
3.756	0.183105	2.31934	50.7202
3.757	-0.244141	-0.427246	50.6592
3.758	-0.213623	-1.70898	51.7273
3.759	0.152588	1.25122	50.2319
3.76	0.732422	3.08228	49.1638
3.761	0.915527	0.640869	46.6919
3.762	0.457764	-1.12915	48.0957
3.763	-0.305176	0.305176	49.1333
3.764	0.396729	2.13623	50.9949
3.765	0.0915527	0.640869	50.354
3.766	-0.0305176	-1.70898	50.293
3.767	-0.366211	-1.46484	50.293
3.768	0.12207	0.152588	51.5137
3.769	0.579834	1.98364	53.4973
3.77	0.701904	3.57056	55.2673
3.771	-0.183105	1.12915	54.7791
3.772	-0.335693	-1.83105	52.1545
3.773	0.0610352	-0.915527	51.5747
3.774	0.793457	1.43433	51.8494
3.775	0.0915527	0.701904	52.2766
3.776	-0.305176	-1.12915	52.3376
3.777	-0.12207	0.0305176	52.5513
3.778	0.335693	2.31934	51.0864
3.779	0.518799	1.70898	49.8657
3.78	0.183105	-1.12915	49.1333
3.781	-0.0305176	-0.854492	50.5981
3.782	0.183105	1.2207	51.3
3.783	0.671387	1.43433	52.0935
3.784	0.305176	-0.183105	51.0254
3.785	0.305176	-1.28174	52.063
3.786	-0.0610352	-0.305176	52.0935
3.787	0.335693	0.213623	53.3447
3.788	0.152588	2.34985	56.6101
3.789	0.0915527	2.59399	57.9224
3.79	-0.274658	-0.518799	56.3354
3.791	0.213623	-2.19727	53.5889
3.792	0.915527	0.701904	53.1921
3.793	0.701904	2.50244	54.3518
3.794	0.305176	-0.183105	53.6499
3.795	-0.671387	-2.16675	54.5044
3.796	-0.488281	0.640869	53.9246
3.797	0.213623	3.14331	53.2837
3.798	0.762939	0.366211	50.8118
3.799	0.213623	-1.67847	51.3306
3.8	-0.579834	0.457764	53.1311
3.801	0.152588	2.31934	54.2297
3.802	0.274658	0.793457	54.1382
3.803	0.12207	-1.67847	53.6804
3.804	-0.701904	-0.793457	54.5959
3.805	-0.183105	0.488281	54.4128
3.806	0.244141	0.671387	56.0608
3.807	0.244141	3.08228	58.2886
3.808	-0.244141	3.50952	59.8755
3.809	-0.793457	-0.0610352	57.1594
3.81	-0.488281	-2.68555	54.5044
3.811	0.0610352	0.610352	54.8096
3.812	0.244141	3.35693	57.312
3.813	-0.366211	0.0915527	56.0608
3.814	-0.762939	-2.22778	56.5796
3.815	-0.946045	1.49536	55.5115
3.816	0.305176	4.3335	54.8706
3.817	0.274658	0.793457	52.0935
3.818	-0.274658	-2.04468	53.3752
3.819	-1.06812	0.183105	55.4199
3.82	-0.305176	3.05176	56.7322
3.821	-0.12207	1.28174	56.0303
3.822	0.0915527	-1.28174	55.2368
3.823	-0.549316	-0.579834	56.4575
3.824	-0.0305176	1.12915	56.8237
3.825	0.274658	1.43433	58.5938
3.826	0.152588	3.35693	60.9436
3.827	-0.274658	2.50244	62.0117
3.828	-0.701904	-0.854492	58.5938
3.829	0.152588	-2.13623	56.7322
3.83	0.274658	2.04468	56.7932
3.831	0	3.44849	59.1431
3.832	-0.762939	-0.366211	57.6477
3.833	-1.12915	-1.46484	58.8989
3.834	-0.640869	2.0752	57.312
3.835	0.0610352	3.72314	56.5186
3.836	-0.0305176	0.0915527	54.3823
3.837	-0.12207	-1.5564	56.1523
3.838	-0.579834	1.37329	57.4951
3.839	0.305176	3.05176	58.5938
3.84	0.12207	0.610352	57.373
3.841	0	-1.58691	57.6477
3.842	-0.854492	-0.518799	58.136
3.843	-0.152588	1.06812	59.0515
3.844	0.183105	1.92261	60.8215
3.845	-0.0305176	3.60107	62.9272
3.846	-0.762939	2.01416	63.2324
3.847	-0.640869	-0.88501	59.845
3.848	-0.0915527	-1.00708	58.5938
3.849	0.213623	2.19727	59.5703
3.85	-0.427246	2.04468	60.9436
3.851	-1.0376	-0.610352	60.3638
3.852	-0.854492	-0.244141	60.5774
3.853	-0.0610352	2.96021	58.6853
3.854	0.457764	3.50952	57.4341
3.855	-0.0305176	0.0305176	55.8472
3.856	-0.579834	-0.701904	58.1665
3.857	-0.762939	1.40381	59.3872
3.858	-0.0305176	2.38037	60.791
3.859	0	0.396729	59.5703
3.86	-0.183105	-0.88501	60.0281
3.861	-0.457764	0.396729	60.0891
3.862	0.396729	1.25122	61.4319
3.863	0.549316	2.89917	63.5986
3.864	0	3.17383	65.2771
3.865	-0.88501	0.732422	64.27
3.866	-0.335693	-1.00708	61.7676
3.867	0.244141	0.305176	60.791
3.868	0.427246	2.56348	61.615
3.869	0.0305176	1.37329	61.7981
3.87	-0.946045	-0.488281	62.1643
3.871	-0.366211	0.976563	61.7676
3.872	0.183105	3.05176	60.5774
3.873	0.488281	1.61743	58.6243
3.874	-0.0305176	-0.518799	58.5327
3.875	-0.152588	0.335693	60.6079
3.876	-0.0915527	2.31934	61.3403
3.877	0.152588	1.67847	61.6455
3.878	-0.0915527	-0.213623	61.1267
3.879	-0.701904	-0.579834	62.1033
3.88	-0.396729	0.213623	62.2253
3.881	0.396729	1.12915	64.3005
3.882	0.244141	3.75366	66.3452
3.883	0.213623	3.44849	67.688
3.884	-0.0610352	0.305176	65.4907
3.885	0.0305176	-1.12915	63.385
3.886	0	1.28174	62.7747
3.887	-0.152588	2.2583	64.1174
3.888	-0.671387	0.183105	64.0259
3.889	-0.854492	-0.518799	64.8193
3.89	-0.244141	2.10571	63.5681
3.891	0.640869	3.84521	62.561
3.892	0.701904	1.70898	60.3638
3.893	0.183105	-0.12207	61.4624
3.894	-0.793457	0.732422	63.324
3.895	-0.335693	2.2583	64.7278
3.896	-0.396729	1.37329	64.3005
3.897	-0.274658	-0.0915527	64.0869
3.898	-0.518799	-0.0305176	64.4836
3.899	0.0915527	0.946045	64.4531
3.9	0.762939	2.19727	66.8945
3.901	0.488281	4.66919	69.2139
3.902	-0.457764	2.99072	69.8242
3.903	-0.579834	-0.518799	67.0166
3.904	-0.0915527	-1.06812	65.1855
3.905	-0.12207	2.56348	65.2161
3.906	-0.0610352	2.86865	67.1387
3.907	-0.244141	0.488281	66.6199
3.908	-0.518799	0.0305176	67.4438
3.909	0	2.92969	65.5518
3.91	0.335693	3.35693	64.6362
3.911	-0.12207	0.549316	62.0728
3.912	0.183105	-0.457764	64.5752
3.913	-0.518799	1.83105	65.8569
3.914	0.335693	3.26538	67.1387
3.915	0.213623	1.49536	65.8875
3.916	-0.0610352	0.0305176	66.4673
3.917	-0.457764	0.366211	66.6504
3.918	0.213623	0.854492	67.9016
3.919	0.366211	2.38037	70.0073
3.92	0.152588	4.57764	71.7773
3.921	-0.579834	2.38037	71.5942
3.922	-0.305176	-0.549316	67.5049
3.923	0.366211	-0.0305176	66.7725
3.924	0.518799	3.14331	67.2913
3.925	-0.274658	2.0752	68.512
3.926	-0.915527	-0.793457	68.1458
3.927	-0.640869	0.579834	68.8477
3.928	0.152588	3.78418	67.0776
3.929	0.549316	3.08228	65.3992
3.93	0.213623	0.0915527	64.4836
3.931	-0.213623	0.640869	66.5283
3.932	-0.274658	2.44141	67.627
3.933	0.183105	2.2583	68.2678
3.934	-0.12207	0.0305176	67.2913
3.935	-0.579834	-0.244141	68.2373
3.936	-0.427246	0.518799	68.3289
3.937	0.427246	1.34277	69.3054
3.938	0.183105	3.26538	72.2046
3.939	0.152588	4.3335	73.7
3.94	-0.762939	0.640869	71.8079
3.941	-0.610352	-1.92261	68.8477
3.942	0.152588	0.762939	68.512
3.943	0.457764	2.96021	69.8242
3.944	0.213623	0.701904	69.458
3.945	-0.732422	-0.946045	69.6106
3.946	-0.335693	1.80054	69.0918
3.947	0.0915527	3.96729	67.4133
3.948	0.396729	0.946045	65.8875
3.949	-0.244141	-1.28174	66.2537
3.95	-0.976563	0.640869	68.9392
3.951	-0.152588	2.50244	69.7021
3.952	0.244141	1.06812	69.2139
3.953	0.0610352	-0.518799	68.634
3.954	-0.305176	0.152588	69.5801
3.955	-0.335693	0.488281	69.7937
3.956	0.396729	0.396729	71.3501
3.957	-0.427246	3.32642	73.5474
3.958	-0.183105	3.35693	74.8901
3.959	-0.488281	-0.183105	71.7163
3.96	-0.213623	-1.95313	69.2749
3.961	0.0915527	1.80054	69.5801
3.962	-0.213623	3.20435	71.3806
3.963	-0.427246	-0.183105	70.7703
3.964	-1.40381	-1.86157	71.228
3.965	-0.823975	2.10571	70.3125
3.966	0.0915527	3.75366	69.519
3.967	0.305176	0.183105	66.6199
3.968	0.213623	-0.793457	68.512
3.969	-1.00708	1.95313	69.9158
3.97	-0.244141	2.56348	70.8923
3.971	-0.152588	0.183105	70.343
3.972	-0.579834	-1.34277	70.6787
3.973	-1.0376	0.0915527	71.4722
3.974	0.0305176	0.823975	71.991
3.975	0.335693	1.00708	73.6084
3.976	-0.183105	4.11987	76.3245
3.977	-0.396729	3.32642	76.9043
3.978	-0.335693	-0.793457	72.9065
3.979	-0.335693	-2.10571	71.1975
3.98	-0.396729	2.34985	72.5098
3.981	-0.579834	2.96021	73.9441
3.982	-0.518799	-0.640869	72.6624
3.983	-0.823975	-0.823975	73.6084
3.984	-0.366211	3.50952	71.9604
3.985	0.0915527	3.75366	71.106
3.986	-0.12207	-0.549316	68.9392
3.987	-0.152588	-0.915527	71.5027
3.988	-0.976563	2.28882	73.0591
3.989	0.274658	2.86865	74.0051
3.99	-0.0305176	0.0305176	72.4792
3.991	0.0915527	-0.457764	73.2117
3.992	-0.823975	1.09863	73.7
3.993	0.213623	0.793457	74.6155
3.994	0	1.49536	76.5686
3.995	-0.366211	3.96729	79.1016
3.996	-1.00708	2.65503	78.5522
3.997	-0.610352	-0.640869	74.8596
3.998	0.0915527	-0.274658	73.761
3.999	-0.213623	3.35693	75.1343
4	-0.396729	2.86865	76.2329
4.001	-0.976563	-0.518799	75.2563
4.002	-0.640869	0.244141	76.0498
4.003	-0.427246	3.69263	74.6155
4.004	-0.305176	3.41797	73.4558
4.005	-0.366211	-0.12207	72.1436
4.006	0.0305176	0.152588	74.4019
4.007	-0.701904	3.02124	75.3174
4.008	-0.213623	3.14331	76.0193
4.009	-0.366211	0.366211	74.7681
4.01	-0.915527	-0.518799	75.9277
4.011	-0.915527	0.762939	76.5686
4.012	-0.213623	1.7395	78.0334
4.013	-0.0610352	3.54004	80.1392
4.014	-0.579834	4.54712	82.0313
4.015	-1.31226	1.92261	80.1697
4.016	-1.06812	-0.732422	76.7212
4.017	-0.305176	0.701904	76.1108
4.018	-0.366211	3.54004	77.8809
4.019	-1.2207	1.92261	78.5828
4.02	-1.58691	-0.518799	78.3691
4.021	-0.823975	1.49536	77.6367
4.022	-0.183105	4.5166	76.416
4.023	0.0305176	2.99072	73.8831
4.024	-0.854492	-0.0915527	74.5239
4.025	-1.28174	0.640869	76.7517
4.026	-0.854492	2.83813	78.3386
4.027	-0.640869	2.31934	78.0334
4.028	-0.671387	0.549316	77.0569
4.029	-1.19019	0.396729	78.186
4.03	-0.701904	1.25122	78.0945
4.031	-0.366211	2.0752	79.7424
4.032	-0.427246	4.02832	81.5735
4.033	-0.732422	3.69263	82.5195
4.034	-1.12915	0.915527	80.2917
4.035	-0.823975	0.152588	78.7048
4.036	-0.457764	2.62451	78.5828
4.037	-0.0305176	3.14331	80.0781
4.038	-0.671387	0.762939	79.3152
4.039	-1.25122	0.427246	80.1392
4.04	-1.12915	3.14331	78.8574
4.041	-0.427246	3.479	78.064
4.042	-0.244141	1.15967	76.1414
4.043	0.274658	0.946045	77.7588
4.044	-0.457764	2.7771	78.5522
4.045	-0.0305176	2.83813	79.1931
4.046	-0.366211	1.49536	78.5828
4.047	-0.701904	0.854492	79.4983
4.048	-0.88501	0.854492	80.1392
4.049	-0.396729	0.915527	80.1697
4.05	-0.0915527	2.19727	83.252
4.051	0	5.49316	85.968
4.052	-0.640869	3.78418	85.7849
4.053	-0.366211	0	81.6956
4.054	-0.305176	-0.0610352	80.9631
4.055	-0.610352	3.60107	81.1768
4.056	-1.00708	2.86865	82.6111
4.057	-1.2207	-0.518799	81.4819
4.058	-1.0376	0.518799	82.55
4.059	-0.152588	4.48608	81.0242
4.06	0.152588	4.27246	79.6814
4.061	-0.0610352	0.549316	77.6062
4.062	-0.335693	0.335693	80.1697
4.063	-0.88501	2.80762	81.6956
4.064	-0.0610352	2.99072	82.7026
4.065	-0.213623	0.671387	81.4514
4.066	-0.854492	-0.152588	81.8481
4.067	-0.427246	1.06812	82.3975
4.068	0.244141	1.98364	82.6111
4.069	0.0305176	3.35693	85.7239
4.07	-0.549316	4.63867	87.9211
4.071	-1.64795	1.95313	87.0056
4.072	-0.823975	-0.946045	82.3059
4.073	-0.12207	0.518799	81.8481
4.074	0.0305176	3.8147	82.8247
4.075	-0.457764	2.41089	84.5947
4.076	-0.579834	-0.732422	83.9539
4.077	-0.335693	1.09863	84.4727
4.078	-0.152588	4.63867	82.3059
4.079	0.0915527	3.20435	80.9021
4.08	-0.610352	-0.610352	80.0476
4.081	-0.457764	0.488281	83.252
4.082	-0.701904	3.8147	83.6487
4.083	0.488281	3.32642	83.8318
4.084	-0.0915527	0.366211	82.0007
4.085	-0.457764	-0.0915527	83.9233
4.086	-0.854492	1.15967	84.0759
4.087	-0.0305176	1.58691	85.8459
4.088	-0.366211	3.78418	88.1653
4.089	-0.366211	4.79126	89.7827
4.09	-1.40381	1.95313	86.9751
4.091	-0.640869	-0.701904	83.7097
4.092	-0.152588	1.80054	83.6792
4.093	-0.366211	4.05884	85.8459
4.094	-0.518799	1.28174	85.8459
4.095	-1.31226	-0.488281	85.907
4.096	-0.946045	2.59399	85.144
4.097	-0.396729	4.76074	84.0759
4.098	0.0305176	2.01416	81.9397
4.099	-0.274658	0	82.9468
4.1	-1.0376	1.95313	85.3271
4.101	-0.549316	3.54004	85.907
4.102	-0.488281	1.61743	85.2966
4.103	-0.549316	0.0915527	84.8083
4.104	-1.06812	1.12915	86.1816
4.105	-0.854492	1.83105	86.0291
4.106	0	2.04468	87.9822
4.107	-0.518799	4.97437	91.0339
4.108	-0.854492	4.3335	90.9424
4.109	-1.25122	-0.0610352	87.3718
4.11	-1.0376	-1.25122	84.9915
4.111	-0.671387	3.38745	86.4868
4.112	-0.701904	4.11987	88.3484
4.113	-0.701904	0.183105	86.6089
4.114	-1.19019	-0.213623	87.7991
4.115	-1.12915	4.18091	86.1206
4.116	-0.518799	4.54712	85.5103
4.117	-0.823975	0.213623	82.9468
4.118	-0.518799	-0.488281	85.3271
4.119	-1.2207	2.96021	87.2498
4.12	-0.213623	3.479	87.7075
4.121	-0.213623	0.732422	86.0596
4.122	-0.732422	-0.0305176	86.792
4.123	-1.40381	1.34277	87.9822
4.124	-0.88501	1.31226	87.7991
4.125	-0.244141	1.43433	89.325
4.126	-0.793457	4.88281	92.1326
4.127	-0.976563	3.54004	91.7053
4.128	-0.88501	-0.396729	87.1277
4.129	-0.396729	-0.335693	86.5479
4.13	-0.549316	3.87573	88.1348
4.131	-1.34277	3.17383	89.8132
4.132	-1.52588	-1.06812	87.9822
4.133	-1.58691	0.305176	89.6301
4.134	-1.0376	4.54712	87.7686
4.135	-0.244141	3.66211	86.6394
4.136	-0.518799	-0.0305176	84.8694
4.137	-0.305176	0.946045	87.9517
4.138	-1.12915	3.66211	88.3484
4.139	-0.152588	2.62451	88.7146
4.14	-0.946045	0.0305176	87.5549
4.141	-1.25122	0.579834	89.2639
4.142	-1.06812	1.61743	89.5386
4.143	-0.183105	1.28174	89.8132
4.144	-0.488281	2.65503	92.2546
4.145	-0.640869	5.58472	94.3298
4.146	-1.49536	2.28882	92.8955
4.147	-1.12915	-1.06812	88.9893
4.148	-0.488281	0.915527	89.386
4.149	-0.701904	4.15039	90.9424
4.15	-1.12915	2.04468	91.0645
4.151	-1.34277	-0.518799	90.21
4.152	-1.37329	2.13623	90.9729
4.153	-0.732422	5.12695	89.3555
4.154	-0.0305176	2.56348	87.7686
4.155	-0.366211	-0.396729	87.5244
4.156	-0.671387	1.52588	90.5762
4.157	-0.823975	3.50952	90.9119
4.158	-0.0915527	2.2583	90.5457
4.159	-0.701904	0.671387	89.5691
4.16	-0.88501	1.31226	91.5222
4.161	-1.12915	1.70898	91.4001
4.162	-0.183105	1.12915	91.98
4.163	-0.640869	3.8147	94.6655
4.164	-0.823975	5.67627	96.9543
4.165	-1.28174	1.92261	93.9941
4.166	-0.701904	-0.640869	90.9424
4.167	-0.274658	2.13623	91.3696
4.168	-0.640869	4.60815	93.1091
4.169	-1.00708	1.67847	92.804
4.17	-1.70898	-0.640869	93.0786
4.171	-1.52588	2.56348	92.7734
4.172	-0.549316	5.21851	91.8579
4.173	-0.0610352	2.68555	89.2639
4.174	-0.366211	0.518799	89.9048
4.175	-1.12915	2.50244	92.3157
4.176	-0.88501	3.8147	93.3838
4.177	-0.762939	1.92261	92.6819
4.178	-1.09863	0.579834	92.7429
4.179	-1.37329	1.09863	93.6584
4.18	-0.854492	1.77002	93.9941
4.181	-0.427246	2.0752	95.6726
4.182	-0.732422	5.58472	98.5107
4.183	-1.00708	5.43213	99.6094
4.184	-1.46484	1.19019	95.8862
4.185	-1.19019	-0.793457	93.4448
4.186	-0.976563	2.92969	94.1772
4.187	-0.915527	4.05884	96.405
4.188	-1.49536	0.854492	95.5811
4.189	-1.46484	0.305176	96.5576
4.19	-1.40381	4.27246	94.5129
4.191	-0.396729	5.12695	93.4143
4.192	-0.488281	1.80054	91.2476
4.193	-0.671387	0.640869	93.5974
4.194	-1.34277	2.68555	95.3674
4.195	-0.396729	3.38745	96.6797
4.196	-0.671387	2.0752	95.0317
4.197	-0.946045	1.00708	95.459
4.198	-1.43433	1.25122	96.0388
4.199	-0.793457	1.43433	96.4966
4.2	-0.671387	2.86865	98.938
4.201	-0.823975	6.19507	101.532
4.202	-1.52588	4.02832	100.891
4.203	-1.28174	0.0610352	96.8933
4.204	-0.762939	0.549316	95.6116
4.205	-0.518799	4.42505	96.9849
4.206	-0.976563	3.38745	98.3887
4.207	-1.67847	-0.305176	97.8394
4.208	-1.7395	1.43433	98.9075
4.209	-1.12915	4.73022	96.5576
4.21	-0.274658	3.90625	95.6726
4.211	-1.00708	1.31226	93.4143
4.212	-0.610352	1.40381	96.5881
4.213	-1.00708	3.78418	97.168
4.214	-0.244141	3.11279	97.7783
4.215	-1.34277	1.67847	96.7102
4.216	-1.86157	0.610352	98.1445
4.217	-1.67847	1.40381	98.4192
4.218	-1.09863	1.61743	99.2737
4.219	-0.610352	4.21143	102.264
4.22	-0.762939	6.28662	104.004
4.221	-1.80054	3.02124	101.593
4.222	-1.43433	-0.0610352	97.7478
4.223	-1.00708	1.28174	97.8394
4.224	-0.915527	4.30298	99.8535
4.225	-1.12915	2.2583	100.525
4.226	-1.95313	-0.366211	99.6704
4.227	-1.2207	2.71606	99.9451
4.228	-0.762939	5.7373	98.175
4.229	-0.12207	3.23486	95.8252
4.23	-0.823975	0.518799	96.1304
4.231	-1.40381	1.61743	99.2432
4.232	-1.40381	3.78418	99.7009
4.233	-0.640869	2.56348	99.2737
4.234	-1.06812	0.823975	97.9614
4.235	-1.52588	1.40381	99.6704
4.236	-1.12915	2.04468	99.5789
4.237	-0.488281	1.70898	100.861
4.238	-1.37329	4.79126	104.279
4.239	-1.37329	5.67627	105.713
4.24	-2.04468	1.46484	102.661
4.241	-1.28174	-0.823975	98.7244
4.242	-0.640869	2.7771	99.762
4.243	-0.579834	5.09644	102.081
4.244	-0.823975	1.5564	101.166
4.245	-1.98364	-0.457764	101.563
4.246	-1.7395	3.54004	100.861
4.247	-0.88501	5.43213	99.7009
4.248	-0.396729	1.86157	97.0764
4.249	-0.457764	0.0305176	98.5413
4.25	-1.52588	2.99072	101.166
4.251	-0.640869	4.02832	101.288
4.252	-0.762939	1.80054	100.098
4.253	-1.19019	0.701904	100.281
4.254	-1.92261	1.31226	101.746
4.255	-1.31226	1.40381	101.807
4.256	-0.701904	1.77002	103.607
4.257	-0.793457	6.01196	106.659
4.258	-1.0376	5.31006	106.842
4.259	-1.2207	0.549316	102.173
4.26	-1.00708	-0.732422	100.739
4.261	-0.88501	3.75366	102.356
4.262	-1.25122	4.27246	104.614
4.263	-1.28174	0.0915527	103.088
4.264	-1.7395	0.244141	104.156
4.265	-1.34277	4.91333	102.722
4.266	-0.701904	5.34058	101.685
4.267	-0.366211	1.06812	98.938
4.268	-0.518799	0.579834	101.654
4.269	-1.49536	3.72314	103.638
4.27	-0.671387	3.63159	103.821
4.271	-1.2207	0.915527	102.6
4.272	-1.43433	0.823975	103.485
4.273	-1.7395	2.34985	104.584
4.274	-0.732422	2.04468	104.34
4.275	-0.88501	2.47192	106.079
4.276	-1.31226	5.92041	109.222
4.277	-1.80054	4.45557	108.551
4.278	-1.46484	0.244141	104.309
4.279	-1.19019	0.427246	103.851
4.28	-1.12915	4.36401	105.499
4.281	-1.40381	3.8147	106.903
4.282	-1.67847	0.12207	105.194
4.283	-1.58691	1.40381	106.293
4.284	-1.43433	5.15747	104.797
4.285	-0.762939	4.18091	103.729
4.286	-0.793457	0.274658	101.837
4.287	-0.610352	1.49536	105.072
4.288	-1.09863	4.30298	105.194
4.289	-0.518799	3.50952	105.133
4.29	-1.0376	1.31226	103.943
4.291	-1.7395	1.37329	105.865
4.292	-1.86157	1.95313	106.476
4.293	-1.12915	1.40381	106.72
4.294	-1.31226	3.66211	109.894
4.295	-1.52588	6.31714	111.511
4.296	-1.98364	3.17383	109.741
4.297	-1.43433	0.0610352	105.499
4.298	-0.854492	2.28882	105.988
4.299	-1.0376	4.82178	107.758
4.3	-1.70898	2.10571	107.971
4.301	-2.10571	-0.244141	107.697
4.302	-1.7395	2.86865	108.185
4.303	-0.976563	5.85938	106.628
4.304	-0.701904	3.32642	104.706
4.305	-1.0376	0.976563	104.309
4.306	-1.43433	2.74658	107.3
4.307	-1.49536	4.05884	107.513
4.308	-0.88501	2.28882	107.3
4.309	-1.43433	1.12915	106.659
4.31	-1.86157	1.83105	108.398
4.311	-1.64795	2.0752	108.093
4.312	-0.549316	2.01416	108.582
4.313	-1.25122	4.94385	111.023
4.314	-1.34277	6.28662	113.037
4.315	-2.50244	2.68555	110.474
4.316	-1.46484	-0.0915527	107.91
4.317	-1.40381	2.65503	108.215
4.318	-1.34277	4.66919	109.802
4.319	-1.46484	2.13623	109.406
4.32	-2.13623	0.488281	109.833
4.321	-1.80054	3.479	109.772
4.322	-1.2207	5.37109	108.429
4.323	-0.88501	2.74658	106.232
4.324	-1.25122	1.0376	106.75
4.325	-1.58691	2.96021	108.856
4.326	-1.12915	4.08936	109.222
4.327	-1.06812	2.62451	108.582
4.328	-1.49536	1.86157	108.856
4.329	-2.0752	2.04468	110.474
4.33	-1.98364	1.67847	110.138
4.331	-1.49536	1.80054	112.061
4.332	-1.34277	5.82886	114.746
4.333	-1.09863	6.34766	115.692
4.334	-1.34277	2.0752	112.061
4.335	-1.31226	0.427246	109.894
4.336	-1.58691	3.32642	110.596
4.337	-1.86157	4.18091	112.518
4.338	-2.01416	1.19019	112.03
4.339	-2.13623	0.915527	112.976
4.34	-1.7395	4.57764	112.03
4.341	-1.06812	5.31006	110.26
4.342	-0.671387	2.31934	108.246
4.343	-0.88501	1.64795	109.894
4.344	-1.58691	3.32642	111.633
4.345	-1.2207	3.60107	112.366
4.346	-1.37329	2.34985	111.481
4.347	-1.83105	1.49536	111.938
4.348	-1.98364	1.77002	112.946
4.349	-1.2207	1.86157	113.007
4.35	-1.09863	3.8147	115.906
4.351	-1.00708	7.1106	118.713
4.352	-1.58691	4.97437	118.134
4.353	-2.13623	0.762939	113.281
4.354	-1.43433	0.457764	112.122
4.355	-1.7395	4.45557	113.617
4.356	-1.86157	4.18091	115.753
4.357	-1.89209	1.00708	114.99
4.358	-1.77002	1.80054	115.906
4.359	-1.46484	5.46265	113.403
4.36	-0.88501	4.91333	112.244
4.361	-1.25122	1.52588	110.87
4.362	-1.40381	1.58691	113.525
4.363	-1.80054	3.78418	114.96
4.364	-0.915527	4.08936	115.082
4.365	-1.0376	2.41089	113.464
4.366	-1.34277	1.83105	114.594
4.367	-2.38037	2.0752	115.204
4.368	-1.37329	2.19727	115.936
4.369	-1.52588	4.45557	118.927
4.37	-1.61743	6.74438	120.667
4.371	-2.2583	3.63159	118.561
4.372	-1.7395	0.579834	114.807
4.373	-1.52588	2.53296	115.021
4.374	-1.28174	5.18799	116.791
4.375	-1.7395	3.05176	117.554
4.376	-2.16675	0.335693	116.638
4.377	-2.2583	3.20435	117.401
4.378	-1.5564	6.04248	115.356
4.379	-0.823975	3.69263	113.647
4.38	-1.12915	1.12915	113.22
4.381	-1.34277	3.20435	115.723
4.382	-1.34277	4.88281	116.486
4.383	-1.25122	3.02124	115.417
4.384	-1.7395	1.15967	115.723
4.385	-2.44141	2.22778	117.34
4.386	-2.13623	2.38037	117.462
4.387	-1.28174	2.2583	118.683
4.388	-1.40381	6.04248	122.131
4.389	-1.67847	6.62231	122.162
4.39	-2.34985	2.22778	118.347
4.391	-2.0752	0.213623	115.631
4.392	-1.89209	4.3335	117.31
4.393	-1.86157	4.69971	119.476
4.394	-1.52588	0.946045	118.378
4.395	-2.19727	1.0376	119.049
4.396	-1.98364	5.70679	117.95
4.397	-0.793457	5.70679	116.486
4.398	-1.12915	1.31226	114.197
4.399	-1.37329	1.43433	116.76
4.4	-2.28882	4.15039	118.5
4.401	-1.64795	3.44849	118.347
4.402	-1.37329	1.80054	116.699
4.403	-1.98364	2.47192	117.615
4.404	-2.19727	2.83813	118.591
4.405	-2.01416	1.80054	118.5
4.406	-1.40381	2.56348	120.941
4.407	-1.86157	6.7749	124.756
4.408	-2.34985	5.15747	124.176
4.409	-1.98364	0.0610352	119.019
4.41	-1.5564	0.213623	117.767
4.411	-1.25122	5.64575	119.934
4.412	-1.7395	4.97437	121.765
4.413	-2.01416	0.335693	119.781
4.414	-2.59399	1.0376	121.307
4.415	-2.47192	5.95093	119.812
4.416	-1.00708	5.24902	118.469
4.417	-1.12915	0.823975	116.638
4.418	-0.732422	1.52588	119.659
4.419	-2.2583	4.91333	120.667
4.42	-1.2207	4.21143	120.422
4.421	-1.46484	1.80054	118.5
4.422	-2.2583	1.58691	120.178
4.423	-2.74658	2.53296	121.307
4.424	-1.46484	2.13623	121.063
4.425	-1.37329	3.57056	123.688
4.426	-1.67847	7.35474	126.099
4.427	-2.2583	4.66919	124.817
4.428	-1.86157	0.0305176	120.087
4.429	-1.28174	1.00708	120.453
4.43	-1.70898	5.21851	122.559
4.431	-2.2583	3.41797	123.657
4.432	-2.04468	-0.0610352	121.918
4.433	-2.0752	2.62451	122.711
4.434	-1.52588	6.37817	120.728
4.435	-1.0376	4.05884	119.049
4.436	-1.64795	0.946045	117.95
4.437	-1.64795	2.7771	121.979
4.438	-1.95313	4.57764	121.857
4.439	-1.19019	2.7771	121.49
4.44	-1.77002	1.58691	120.514
4.441	-2.2583	2.59399	122.772
4.442	-2.2583	2.56348	122.742
4.443	-1.09863	1.92261	122.925
4.444	-1.80054	4.85229	126.038
4.445	-1.86157	7.23267	128.143
4.446	-2.99072	2.83813	125.275
4.447	-2.2583	-0.152588	121.613
4.448	-1.52588	2.96021	123.108
4.449	-1.46484	5.79834	125.122
4.45	-1.80054	2.68555	124.634
4.451	-2.50244	0.518799	124.207
4.452	-2.2583	4.18091	124.786
4.453	-1.80054	6.04248	122.864
4.454	-1.06812	2.92969	120.972
4.455	-1.37329	1.25122	121.338
4.456	-1.98364	3.93677	124.176
4.457	-1.58691	4.76074	123.871
4.458	-1.58691	2.74658	123.108
4.459	-2.16675	1.80054	122.955
4.46	-2.31934	2.68555	125.122
4.461	-2.41089	2.2583	125.031
4.462	-1.64795	2.2583	126.099
4.463	-1.80054	6.073	129.425
4.464	-1.92261	6.89697	130.31
4.465	-1.98364	2.53296	126.556
4.466	-1.67847	0.366211	124.176
4.467	-2.19727	4.36401	125.61
4.468	-1.92261	5.18799	127.136
4.469	-2.22778	1.19019	126.526
4.47	-2.2583	0.946045	127.319
4.471	-2.28882	5.40161	126.617
4.472	-1.46484	5.88989	124.878
4.473	-0.762939	2.19727	122.162
4.474	-1.34277	1.95313	123.901
4.475	-2.0752	4.27246	126.19
4.476	-1.83105	3.72314	125.641
4.477	-1.95313	2.41089	125.244
4.478	-2.44141	2.44141	125.977
4.479	-1.98364	3.08228	127.136
4.48	-1.77002	2.50244	126.617
4.481	-1.46484	3.20435	128.845
4.482	-1.80054	6.98853	132.019
4.483	-1.58691	5.49316	132.385
4.484	-1.89209	1.25122	128.082
4.485	-1.95313	1.06812	126.923
4.486	-2.28882	4.97437	128.052
4.487	-2.2583	4.30298	129.211
4.488	-1.83105	1.34277	128.754
4.489	-2.59399	2.38037	129.639
4.49	-2.19727	5.34058	128.235
4.491	-1.43433	4.85229	127.045
4.492	-1.46484	1.92261	125.061
4.493	-1.83105	2.53296	127.167
4.494	-2.04468	4.18091	128.387
4.495	-1.40381	4.15039	128.235
4.496	-2.22778	2.86865	127.228
4.497	-2.59399	2.59399	128.54
4.498	-2.92969	2.31934	130.066
4.499	-2.10571	2.22778	129.517
4.5	-1.77002	4.24194	132.721
4.501	-2.10571	7.84302	135.62
4.502	-2.28882	5.21851	134.216
4.503	-1.95313	1.06812	129.913
4.504	-1.80054	1.83105	129.211
4.505	-2.50244	5.61523	131.409
4.506	-3.02124	3.75366	132.08
4.507	-2.47192	0.549316	131.561
4.508	-2.7771	2.74658	132.233
4.509	-1.7395	6.68335	130.188
4.51	-1.46484	5.21851	128.143
4.511	-1.37329	1.77002	126.831
4.512	-1.86157	2.86865	129.639
4.513	-2.2583	4.73022	130.615
4.514	-1.7395	3.8147	130.249
4.515	-2.2583	2.04468	129.7
4.516	-2.7771	2.31934	131.134
4.517	-2.74658	2.74658	131.866
4.518	-1.83105	2.59399	131.561
4.519	-1.80054	5.18799	134.766
4.52	-2.44141	7.35474	136.169
4.521	-2.86865	3.63159	134.186
4.522	-2.71606	0.671387	130.402
4.523	-2.19727	2.92969	131.531
4.524	-2.01416	5.67627	133.087
4.525	-2.16675	2.86865	133.545
4.526	-2.44141	0.762939	132.904
4.527	-2.62451	4.15039	133.179
4.528	-2.16675	6.43921	131.47
4.529	-1.86157	3.54004	129.333
4.53	-2.38037	1.49536	129.761
4.531	-2.50244	3.96729	132.599
4.532	-2.01416	4.82178	132.416
4.533	-1.80054	3.50952	131.561
4.534	-2.56348	2.65503	131.5
4.535	-2.89917	3.17383	133.606
4.536	-2.80762	2.31934	133.575
4.537	-2.13623	2.47192	135.193
4.538	-2.34985	6.5918	139.038
4.539	-2.2583	7.14111	139.679
4.54	-2.59399	2.38037	135.864
4.541	-2.16675	0.88501	132.66
4.542	-2.01416	4.97437	134.766
4.543	-2.44141	5.98145	136.444
4.544	-2.59399	1.7395	135.468
4.545	-2.7771	1.2207	135.925
4.546	-2.62451	5.64575	135.559
4.547	-1.89209	6.19507	133.789
4.548	-1.46484	2.56348	131.256
4.549	-1.67847	2.41089	133.301
4.55	-2.59399	5.31006	135.101
4.551	-1.95313	4.18091	134.796
4.552	-2.44141	2.2583	133.789
4.553	-2.99072	2.31934	134.857
4.554	-2.96021	3.26538	136.261
4.555	-2.10571	2.10571	135.468
4.556	-1.67847	3.479	137.695
4.557	-2.16675	7.8125	141.144
4.558	-2.62451	5.70679	140.198
4.559	-2.22778	0.732422	135.529
4.56	-2.38037	1.25122	134.949
4.561	-2.47192	5.98145	137.634
4.562	-2.47192	4.36401	138.428
4.563	-2.04468	0.610352	136.383
4.564	-2.41089	2.7771	137.848
4.565	-2.41089	7.08008	136.261
4.566	-1.70898	4.94385	134.491
4.567	-1.77002	1.19019	132.843
4.568	-1.89209	2.99072	136.841
4.569	-2.50244	5.27954	137.054
4.57	-1.89209	3.72314	136.2
4.571	-2.34985	2.50244	135.437
4.572	-2.92969	3.32642	137.695
4.573	-2.80762	3.14331	137.756
4.574	-2.01416	1.64795	137.665
4.575	-2.56348	4.39453	141.174
4.576	-2.56348	8.66699	144.714
4.577	-2.83813	4.85229	142.181
4.578	-1.95313	0.213623	137.085
4.579	-2.01416	2.68555	138.031
4.58	-2.2583	6.95801	139.954
4.581	-2.74658	3.66211	140.32
4.582	-3.23486	0.396729	139.13
4.583	-2.80762	3.75366	141.113
4.584	-2.50244	7.38525	138.611
4.585	-1.40381	4.60815	136.444
4.586	-1.92261	1.86157	135.345
4.587	-2.04468	4.18091	139.343
4.588	-2.41089	5.7373	138.824
4.589	-1.67847	3.35693	138.428
4.59	-2.68555	2.34985	137.726
4.591	-3.17383	3.26538	140.503
4.592	-2.83813	2.80762	140.045
4.593	-1.64795	2.44141	139.984
4.594	-1.95313	6.01196	143.311
4.595	-2.19727	8.54492	145.325
4.596	-3.11279	3.78418	142.639
4.597	-2.71606	0.274658	138.672
4.598	-2.38037	3.50952	140.35
4.599	-2.47192	6.22559	142.242
4.6	-2.92969	2.62451	142.212
4.601	-2.86865	1.0376	141.022
4.602	-2.56348	5.24902	142.273
4.603	-2.04468	6.98853	139.679
4.604	-1.37329	3.38745	137.634
4.605	-2.19727	2.04468	137.909
4.606	-2.68555	4.3335	141.296
4.607	-2.41089	5.0354	140.717
4.608	-2.01416	3.2959	139.771
4.609	-2.53296	3.26538	139.984
4.61	-3.08228	3.78418	142.242
4.611	-2.62451	2.59399	142.12
4.612	-2.10571	2.89917	143.219
4.613	-2.7771	6.95801	147.247
4.614	-2.62451	7.75146	148.468
4.615	-2.89917	2.7771	144.379
4.616	-2.38037	1.28174	141.785
4.617	-2.38037	4.88281	143.372
4.618	-2.53296	6.073	144.409
4.619	-2.83813	2.53296	143.707
4.62	-2.83813	1.61743	144.501
4.621	-3.11279	5.85938	144.409
4.622	-2.0752	6.13403	142.059
4.623	-1.43433	3.14331	139.954
4.624	-2.01416	3.05176	141.51
4.625	-2.19727	5.34058	144.012
4.626	-2.2583	4.73022	142.944
4.627	-2.22778	3.08228	142.548
4.628	-3.23486	3.17383	143.555
4.629	-3.35693	3.23486	145.416
4.63	-2.92969	2.47192	144.501
4.631	-2.16675	3.87573	146.698
4.632	-2.38037	7.78198	149.506
4.633	-2.44141	6.62231	148.285
4.634	-2.74658	2.38037	144.653
4.635	-2.56348	2.53296	144.653
4.636	-2.74658	5.40161	146.362
4.637	-2.99072	4.39453	146.82
4.638	-2.74658	1.77002	145.233
4.639	-2.92969	3.57056	146.82
4.64	-2.68555	6.80542	145.203
4.641	-1.98364	5.18799	143.372
4.642	-2.28882	2.7771	142.181
4.643	-2.38037	4.05884	144.592
4.644	-2.44141	5.12695	145.264
4.645	-2.2583	3.75366	144.44
4.646	-2.89917	3.479	143.89
4.647	-3.20435	3.93677	145.691
4.648	-2.7771	3.63159	146.332
4.649	-2.28882	2.56348	145.966
4.65	-2.71606	4.76074	150.024
4.651	-2.83813	8.23975	152.832
4.652	-3.2959	5.0354	151.123
4.653	-2.65503	1.61743	147.217
4.654	-2.2583	3.23486	147.522
4.655	-2.92969	6.56128	148.407
4.656	-3.02124	3.8147	148.621
4.657	-3.08228	1.52588	148.102
4.658	-3.50952	4.30298	148.926
4.659	-2.59399	6.86646	147.034
4.66	-1.95313	4.66919	145.02
4.661	-2.16675	2.31934	144.135
4.662	-2.31934	4.24194	147.125
4.663	-2.41089	5.43213	147.308
4.664	-2.34985	4.02832	146.667
4.665	-3.14331	3.11279	146.698
4.666	-3.32642	3.08228	148.712
4.667	-3.41797	2.68555	148.346
4.668	-2.50244	2.83813	149.109
4.669	-2.53296	6.43921	153.229
4.67	-2.47192	8.23975	154.419
4.671	-3.35693	3.54004	150.97
4.672	-2.68555	0.88501	147.278
4.673	-2.92969	4.24194	149.017
4.674	-2.80762	6.04248	150.452
4.675	-2.99072	2.68555	150.909
4.676	-3.11279	1.28174	150.452
4.677	-2.83813	5.21851	150.391
4.678	-2.22778	7.41577	147.858
4.679	-1.83105	3.72314	145.508
4.68	-2.80762	2.62451	146.637
4.681	-3.26538	4.66919	149.902
4.682	-2.74658	4.66919	149.2
4.683	-2.44141	3.14331	148.285
4.684	-2.96021	3.05176	148.804
4.685	-3.2959	3.63159	150.726
4.686	-3.02124	2.7771	150.085
4.687	-1.98364	3.41797	151.642
4.688	-2.7771	7.38525	155.64
4.689	-3.11279	7.41577	156.311
4.69	-3.44849	1.98364	151.825
4.691	-3.05176	0.946045	149.292
4.692	-2.83813	5.61523	152.039
4.693	-2.68555	6.40869	153.595
4.694	-2.7771	2.04468	151.978
4.695	-3.17383	1.98364	152.649
4.696	-3.35693	6.80542	152.039
4.697	-2.68555	6.40869	150.177
4.698	-2.31934	2.41089	148.071
4.699	-2.50244	2.7771	150.726
4.7	-3.11279	5.82886	152.618
4.701	-2.19727	5.06592	151.642
4.702	-2.68555	2.96021	150.33
4.703	-3.60107	3.54004	151.917
4.704	-3.35693	3.66211	153.29
4.705	-3.08228	2.44141	152.771
4.706	-2.53296	3.96729	155.365
4.707	-2.89917	8.97217	159.515
4.708	-2.99072	6.46973	157.41
4.709	-2.56348	0.946045	151.642
4.71	-2.59399	2.04468	151.855
4.711	-2.7771	6.98853	154.816
4.712	-3.35693	4.94385	156.403
4.713	-3.11279	0.671387	154.205
4.714	-3.32642	3.35693	155.914
4.715	-3.11279	8.02612	153.32
4.716	-2.10571	5.98145	151.581
4.717	-2.22778	2.22778	150.482
4.718	-2.50244	4.02832	154.144
4.719	-3.54004	6.28662	154.785
4.72	-2.44141	4.30298	153.381
4.721	-3.08228	2.44141	152.679
4.722	-3.2959	3.8147	155.548
4.723	-3.17383	3.90625	155.731
4.724	-2.38037	3.17383	154.907
4.725	-2.41089	5.70679	157.623
4.726	-3.20435	9.00269	160.187
4.727	-3.78418	4.88281	157.99
4.728	-3.05176	0.946045	153.259
4.729	-2.80762	3.84521	154.877
4.73	-2.56348	7.17163	157.379
4.731	-2.99072	4.30298	156.952
4.732	-3.17383	1.61743	155.548
4.733	-3.54004	5.43213	156.83
4.734	-3.14331	7.78198	155.273
4.735	-2.38037	4.27246	153.168
4.736	-2.50244	2.2583	152.71
4.737	-2.92969	5.00488	156.677
4.738	-2.71606	6.50024	155.64
4.739	-2.47192	4.05884	154.602
4.74	-3.75366	3.44849	154.724
4.741	-4.02832	4.57764	157.654
4.742	-3.54004	3.54004	157.349
4.743	-2.62451	2.7771	156.921
4.744	-2.96021	6.10352	160.645
4.745	-3.23486	9.0332	163.025
4.746	-3.66211	4.18091	159.027
4.747	-2.92969	1.49536	155.334
4.748	-2.59399	4.91333	157.379
4.749	-2.62451	6.95801	159.424
4.75	-3.2959	3.05176	158.844
4.751	-3.57056	1.37329	158.081
4.752	-3.60107	6.073	158.997
4.753	-2.89917	7.41577	156.494
4.754	-1.98364	3.84521	154.602
4.755	-2.44141	3.17383	155.121
4.756	-2.74658	5.82886	158.203
4.757	-2.92969	5.18799	157.44
4.758	-2.80762	3.26538	156.616
4.759	-3.84521	3.54004	157.318
4.76	-3.8147	4.30298	159.637
4.761	-3.32642	3.17383	158.691
4.762	-2.71606	4.02832	160.309
4.763	-2.99072	8.45337	164.063
4.764	-2.62451	7.87354	164.246
4.765	-3.02124	2.56348	160.156
4.766	-3.05176	1.77002	158.051
4.767	-3.02124	6.16455	160.37
4.768	-3.26538	5.88989	161.53
4.769	-2.92969	2.38037	160.248
4.77	-3.38745	3.11279	161.072
4.771	-3.479	7.08008	160.126
4.772	-2.65503	6.53076	157.867
4.773	-2.16675	2.96021	155.823
4.774	-2.7771	3.38745	158.63
4.775	-3.54004	5.58472	160.431
4.776	-2.62451	4.79126	159.485
4.777	-3.20435	3.78418	158.691
4.778	-3.66211	4.18091	160.095
4.779	-3.57056	3.8147	161.316
4.78	-3.17383	2.7771	160.767
4.781	-2.59399	4.57764	163.422
4.782	-3.32642	9.15527	167.206
4.783	-3.38745	7.01904	166.443
4.784	-2.7771	2.0752	161.835
4.785	-2.89917	2.44141	160.614
4.786	-2.99072	6.50024	162.598
4.787	-3.54004	5.58472	163.849
4.788	-3.2959	2.04468	162.811
4.789	-3.8147	3.479	164.246
4.79	-3.41797	7.20215	161.774
4.791	-2.59399	6.31714	159.851
4.792	-2.47192	3.66211	158.142
4.793	-2.80762	4.11987	161.133
4.794	-3.60107	5.70679	162.17
4.795	-2.44141	4.82178	162.079
4.796	-3.60107	3.78418	161.438
4.797	-3.96729	3.44849	163.177
4.798	-3.69263	3.14331	163.605
4.799	-2.83813	3.38745	163.94
4.8	-2.62451	6.34766	166.809
4.801	-3.35693	9.39941	168.945
4.802	-3.93677	5.70679	166.718
4.803	-3.78418	2.22778	163.269
4.804	-3.32642	3.87573	163.94
4.805	-3.14331	6.43921	165.833
4.806	-3.44849	4.15039	166.26
4.807	-3.54004	2.96021	165.222
4.808	-3.41797	5.40161	166.016
4.809	-3.14331	7.56836	163.086
4.81	-2.53296	5.18799	161.499
4.811	-3.26538	3.35693	161.377
4.812	-3.35693	5.0354	164.337
4.813	-3.35693	5.40161	163.635
4.814	-2.92969	4.42505	163.422
4.815	-3.57056	4.3335	163.452
4.816	-3.87573	4.5166	165.649
4.817	-3.78418	3.2959	165.802
4.818	-2.86865	3.57056	166.534
4.819	-3.32642	7.17163	170.502
4.82	-3.44849	8.39233	171.844
4.821	-4.11987	4.15039	168.06
4.822	-3.50952	2.22778	164.307
4.823	-3.11279	5.15747	166.321
4.824	-3.11279	6.98853	167.999
4.825	-3.26538	3.50952	167.664
4.826	-3.90625	2.13623	167.633
4.827	-3.96729	6.10352	167.633
4.828	-3.11279	7.41577	165.527
4.829	-2.56348	4.11987	163.452
4.83	-2.59399	3.479	164.429
4.831	-3.14331	5.92041	166.901
4.832	-3.11279	5.7373	166.504
4.833	-2.96021	3.75366	165.253
4.834	-3.87573	3.93677	166.107
4.835	-4.21143	3.96729	167.999
4.836	-3.57056	2.99072	167.755
4.837	-3.08228	4.11987	169.8
4.838	-3.02124	8.78906	173.859
4.839	-3.08228	8.30078	173.798
4.84	-3.02124	2.99072	169.159
4.841	-3.38745	1.77002	166.962
4.842	-3.54004	6.37817	169.281
4.843	-3.69263	6.40869	170.929
4.844	-3.2959	2.53296	170.013
4.845	-3.78418	3.17383	170.105
4.846	-3.41797	7.72095	169.373
4.847	-2.80762	7.23267	166.87
4.848	-2.34985	3.479	164.703
4.849	-2.80762	3.96729	167.877
4.85	-3.84521	5.88989	169.434
4.851	-2.99072	5.0354	168.793
4.852	-3.54004	3.60107	167.877
4.853	-3.63159	4.21143	169.586
4.854	-3.72314	4.21143	170.532
4.855	-2.7771	3.479	169.922
4.856	-2.62451	5.0354	172.668
4.857	-3.32642	9.0332	175.659
4.858	-3.32642	6.40869	174.225
4.859	-3.20435	2.04468	169.586
4.86	-2.74658	3.2959	170.135
4.861	-3.20435	7.2937	172.058
4.862	-3.66211	5.06592	172.699
4.863	-3.2959	2.10571	170.593
4.864	-3.8147	4.54712	172.18
4.865	-3.78418	7.96509	170.105
4.866	-2.83813	5.64575	168.427
4.867	-2.86865	2.7771	167.236
4.868	-2.62451	4.79126	170.929
4.869	-3.41797	6.74438	170.776
4.87	-2.50244	4.73022	169.861
4.871	-3.84521	3.69263	169.128
4.872	-3.8147	4.24194	172.424
4.873	-4.05884	3.84521	172.455
4.874	-2.86865	3.23486	172.424
4.875	-3.11279	6.10352	175.659
4.876	-3.17383	9.552	177.887
4.877	-3.87573	5.85938	175.14
4.878	-3.20435	2.47192	170.959
4.879	-3.14331	4.63867	172.15
4.88	-3.35693	7.2937	174.255
4.881	-3.75366	4.30298	174.225
4.882	-3.57056	1.89209	173.431
4.883	-3.50952	5.88989	174.316
4.884	-2.83813	8.14819	172.058
4.885	-2.38037	5.12695	169.952
4.886	-3.26538	3.54004	169.8
4.887	-3.66211	5.85938	173.187
4.888	-3.84521	6.10352	172.638
4.889	-3.41797	4.11987	172.089
4.89	-4.05884	4.15039	172.546
4.891	-3.93677	5.06592	174.866
4.892	-3.75366	3.93677	174.103
4.893	-2.62451	3.96729	174.408
4.894	-3.57056	7.75146	178.406
4.895	-3.50952	9.21631	180.42
4.896	-4.30298	4.3335	176.88
4.897	-3.26538	2.34985	174.225
4.898	-2.86865	5.58472	175.69
4.899	-3.14331	7.26318	176.636
4.9	-3.479	3.90625	175.781
4.901	-4.08936	3.26538	175.629
4.902	-3.9978	6.7749	176.544
4.903	-3.35693	7.50732	174.011
4.904	-2.62451	4.5166	171.875
4.905	-3.44849	4.05884	172.729
4.906	-3.54004	6.56128	175.629
4.907	-3.17383	6.04248	174.561
4.908	-3.17383	4.27246	173.92
4.909	-3.8147	4.85229	175.079
4.91	-4.18091	4.73022	177.002
4.911	-3.9978	3.17383	176.453
4.912	-3.50952	4.15039	178.101
4.913	-3.63159	8.60596	181.244
4.914	-3.23486	8.14819	181.03
4.915	-3.44849	3.87573	176.819
4.916	-3.17383	3.38745	175.751
4.917	-3.75366	6.50024	177.551
4.918	-3.60107	5.64575	178.955
4.919	-3.63159	2.7771	177.429
4.92	-4.24194	4.36401	178.833
4.921	-3.84521	7.53784	177.399
4.922	-3.05176	6.68335	175.446
4.923	-2.83813	4.24194	173.553
4.924	-3.08228	5.21851	176.025
4.925	-3.69263	6.50024	176.971
4.926	-3.08228	4.76074	175.812
4.927	-3.96729	4.15039	175.72
4.928	-4.30298	4.85229	177.704
4.929	-4.21143	4.39453	178.528
4.93	-3.35693	3.54004	177.948
4.931	-3.11279	5.61523	180.939
4.932	-3.60107	9.61304	184.692
4.933	-3.9978	7.04956	183.258
4.934	-3.66211	2.71606	178.925
4.935	-3.54004	3.69263	179.352
4.936	-3.87573	7.38525	180.573
4.937	-3.72314	5.34058	180.939
4.938	-3.44849	2.62451	179.749
4.939	-4.08936	5.24902	181.244
4.94	-3.87573	7.99561	178.864
4.941	-3.26538	6.16455	176.91
4.942	-3.2959	3.87573	175.598
4.943	-3.38745	5.31006	178.833
4.944	-3.78418	6.13403	179.321
4.945	-3.17383	4.69971	178.436
4.946	-3.96729	4.76074	178.284
4.947	-4.45557	5.0354	180.328
4.948	-4.30298	3.57056	180.145
4.949	-3.69263	2.99072	180.328
4.95	-3.84521	6.40869	184.296
4.951	-3.84521	9.82666	187.103
4.952	-4.02832	6.13403	184.387
4.953	-3.57056	2.44141	180.023
4.954	-3.32642	4.48608	180.298
4.955	-3.57056	7.32422	182.556
4.956	-4.27246	4.88281	183.228
4.957	-3.93677	2.59399	182.617
4.958	-3.9978	5.24902	183.868
4.959	-3.2959	7.62939	180.389
4.96	-2.83813	5.85938	178.528
4.961	-3.44849	4.27246	178.253
4.962	-3.54004	5.31006	181.58
4.963	-4.08936	6.04248	181.335
4.964	-3.14331	4.60815	180.939
4.965	-4.08936	4.42505	180.969
4.966	-4.45557	4.5166	182.953
4.967	-4.36401	3.69263	183.35
4.968	-3.2959	4.39453	184.235
4.969	-3.05176	8.45337	187.927
4.97	-3.57056	9.3689	188.568
4.971	-4.11987	4.39453	184.814
4.972	-3.96729	2.28882	181.244
4.973	-3.93677	5.58472	183.716
4.974	-3.8147	6.89697	185.547
4.975	-3.54004	3.96729	185.364
4.976	-3.69263	3.23486	184.662
4.977	-3.93677	7.01904	184.631
4.978	-3.60107	7.75146	182.312
4.979	-2.92969	4.85229	180.573
4.98	-3.54004	3.84521	182.129
4.981	-4.15039	5.95093	184.509
4.982	-3.32642	6.04248	184.174
4.983	-3.63159	4.76074	182.556
4.984	-3.87573	4.69971	183.655
4.985	-4.30298	4.88281	185.272
4.986	-3.66211	4.15039	185.455
4.987	-3.2959	4.60815	187.042
4.988	-3.72314	8.42285	190.674
4.989	-3.75366	8.08716	190.277
4.99	-4.05884	3.38745	185.791
4.991	-3.35693	3.32642	184.387
4.992	-3.50952	7.2937	186.523
4.993	-3.66211	6.56128	187.836
4.994	-3.87573	2.96021	185.974
4.995	-4.45557	3.78418	187.195
4.996	-4.27246	7.84302	186.31
4.997	-3.75366	6.83594	184.113
4.998	-2.89917	3.72314	182.251
4.999	-2.96021	5.0354	185.15
5	-3.32642	6.68335	186.188
5.001	-3.08228	5.24902	184.723
5.002	-4.05884	4.08936	184.692
5.003	-4.42505	4.54712	186.798
5.004	-4.91333	4.21143	187.897
5.005	-3.54004	3.57056	187.256
5.006	-3.38745	6.31714	190.582
5.007	-3.66211	10.0403	193.115
5.008	-3.87573	7.14111	190.735
5.009	-3.50952	2.74658	186.066
5.01	-3.50952	4.08936	186.707
5.011	-4.02832	7.50732	189.056
5.012	-4.39453	5.67627	189.972
5.013	-4.02832	3.05176	188.11
5.014	-3.87573	5.61523	189.423
5.015	-3.78418	8.66699	186.951
5.016	-2.99072	6.34766	185.059
5.017	-3.35693	3.66211	184.662
5.018	-3.44849	5.58472	188.293
5.019	-3.87573	6.62231	188.171
5.02	-3.479	5.06592	187.378
5.021	-4.36401	4.82178	186.89
5.022	-4.36401	5.40161	189.453
5.023	-4.05884	4.76074	189.301
5.024	-3.11279	4.21143	188.995
5.025	-3.60107	7.35474	193.085
5.026	-4.24194	9.49097	195.313
5.027	-4.57764	5.09644	192.169
5.028	-3.84521	2.19727	187.927
5.029	-3.63159	5.5542	189.972
5.03	-3.66211	8.20923	191.315
5.031	-4.39453	4.69971	190.674
5.032	-4.11987	2.99072	189.88
5.033	-4.3335	6.7749	191.284
5.034	-4.05884	8.20923	188.568
5.035	-2.96021	4.66919	186.249
5.036	-3.479	3.96729	187.103
5.037	-3.479	6.56128	190.277
5.038	-3.66211	6.37817	189.178
5.039	-3.44849	4.54712	188.385
5.04	-4.30298	4.94385	189.667
5.041	-4.60815	5.15747	191.956
5.042	-4.3335	3.41797	190.735
5.043	-3.2959	4.05884	191.742
5.044	-3.72314	9.09424	196.136
5.045	-3.66211	9.76563	196.381
5.046	-4.21143	4.15039	192.078
5.047	-3.69263	2.89917	189.972
5.048	-3.78418	7.20215	192.78
5.049	-3.87573	6.92749	193.787
5.05	-3.66211	2.68555	192.017
5.051	-4.69971	3.90625	192.963
5.052	-4.11987	8.42285	192.932
5.053	-3.60107	7.47681	189.941
5.054	-2.92969	3.96729	187.958
5.055	-3.84521	5.00488	190.277
5.056	-4.24194	7.23267	192.291
5.057	-3.9978	5.27954	190.613
5.058	-3.96729	4.02832	190.521
5.059	-4.63867	5.5542	192.444
5.06	-4.18091	5.5542	193.848
5.061	-3.9978	3.78418	192.627
5.062	-3.72314	5.15747	194.275
5.063	-4.24194	9.3689	198.73
5.064	-4.36401	8.27026	197.662
5.065	-4.02832	3.50952	194.031
5.066	-4.05884	4.08936	193.787
5.067	-3.87573	7.72095	195.435
5.068	-4.15039	6.40869	195.19
5.069	-3.54004	3.32642	193.97
5.07	-4.45557	5.37109	195.587
5.071	-4.45557	8.27026	194.733
5.072	-4.02832	6.28662	192.108
5.073	-3.2959	4.27246	190.765
5.074	-3.75366	6.073	193.237
5.075	-3.78418	7.01904	194.244
5.076	-3.96729	5.06592	192.017
5.077	-4.08936	5.12695	192.81
5.078	-4.85229	6.01196	195.129
5.079	-4.36401	4.5166	195.313
5.08	-4.24194	3.2959	194.611
5.081	-3.78418	6.22559	198.273
5.082	-4.3335	10.5591	201.63
5.083	-3.93677	7.35474	199.158
5.084	-3.90625	3.72314	195.007
5.085	-3.8147	5.00488	195.648
5.086	-4.15039	7.56836	197.113
5.087	-4.63867	5.06592	197.357
5.088	-4.24194	3.11279	196.716
5.089	-4.66919	6.2561	198.212
5.09	-3.8147	8.42285	195.282
5.091	-3.14331	6.2561	193.268
5.092	-3.75366	4.60815	192.871
5.093	-4.08936	6.2561	195.679
5.094	-4.39453	6.2561	195.587
5.095	-3.75366	4.82178	194.885
5.096	-4.79126	5.09644	195.251
5.097	-4.91333	5.37109	197.418
5.098	-4.08936	4.42505	197.296
5.099	-3.69263	4.57764	197.571
5.1	-4.15039	8.02612	202.057
5.101	-4.15039	10.1929	204.102
5.102	-4.85229	5.64575	201.294
5.103	-4.3335	3.11279	197.601
5.104	-3.84521	5.43213	198.364
5.105	-3.90625	7.78198	199.829
5.106	-4.24194	4.91333	199.951
5.107	-4.42505	3.90625	199.524
5.108	-5.00488	7.04956	200.256
5.109	-4.05884	8.02612	197.052
5.11	-3.38745	5.43213	195.068
5.111	-4.21143	4.76074	195.709
5.112	-4.11987	6.46973	198.975
5.113	-4.02832	6.13403	197.723
5.114	-3.63159	5.31006	197.693
5.115	-4.79126	5.49316	198.12
5.116	-4.94385	5.21851	200.287
5.117	-4.85229	3.8147	199.493
5.118	-3.93677	4.60815	200.897
5.119	-4.30298	8.75854	204.407
5.12	-4.27246	9.64355	204.834
5.121	-4.24194	4.73022	200.897
5.122	-4.05884	3.63159	198.883
5.123	-3.87573	6.7749	200.348
5.124	-4.45557	6.83594	201.813
5.125	-4.30298	3.479	201.294
5.126	-4.54712	4.21143	201.385
5.127	-4.76074	7.44629	200.958
5.128	-3.93677	7.56836	198.242
5.129	-3.2959	5.00488	196.625
5.13	-3.69263	5.15747	197.968
5.131	-3.93677	6.80542	200.012
5.132	-3.93677	5.67627	198.883
5.133	-4.42505	4.73022	198.7
5.134	-5.31006	5.18799	200.684
5.135	-4.88281	4.88281	201.935
5.136	-4.42505	3.8147	201.294
5.137	-3.8147	5.64575	203.979
5.138	-3.9978	9.79614	207.794
5.139	-4.08936	7.96509	206.421
5.14	-4.27246	3.2959	202.148
5.141	-3.9978	3.66211	201.05
5.142	-4.66919	7.72095	203.186
5.143	-4.60815	6.28662	203.888
5.144	-4.18091	3.2959	202.332
5.145	-4.42505	5.34058	203.583
5.146	-4.63867	8.48389	201.752
5.147	-3.8147	6.83594	199.585
5.148	-3.54004	3.90625	198.273
5.149	-4.08936	5.61523	201.63
5.15	-4.54712	6.86646	202.545
5.151	-4.02832	5.21851	201.172
5.152	-4.69971	4.85229	201.111
5.153	-4.91333	5.79834	203.857
5.154	-4.94385	4.88281	204.346
5.155	-4.27246	3.8147	203.369
5.156	-4.3335	6.43921	207.062
5.157	-4.54712	10.1624	210.632
5.158	-4.60815	6.83594	207.306
5.159	-3.84521	3.05176	202.515
5.16	-3.75366	5.09644	203.705
5.161	-4.11987	8.54492	205.444
5.162	-5.0354	5.43213	205.322
5.163	-4.66919	2.56348	203.918
5.164	-4.76074	5.85938	205.902
5.165	-4.54712	8.48389	203.369
5.166	-3.84521	6.13403	201.019
5.167	-3.57056	4.18091	200.928
5.168	-3.87573	6.56128	204.041
5.169	-4.02832	6.86646	203.796
5.17	-3.57056	4.76074	202.423
5.171	-4.82178	4.97437	203.339
5.172	-5.0354	5.67627	206.207
5.173	-4.66919	4.21143	206.085
5.174	-3.66211	3.93677	205.383
5.175	-3.96729	8.17871	210.114
5.176	-4.11987	10.6201	212.158
5.177	-4.91333	5.46265	208.496
5.178	-4.18091	2.68555	204.987
5.179	-4.24194	5.79834	206.818
5.18	-4.21143	7.90405	208.069
5.181	-4.45557	4.54712	208.008
5.182	-4.54712	3.66211	207.153
5.183	-4.66919	7.65991	207.733
5.184	-4.05884	8.5144	204.803
5.185	-3.54004	5.5542	202.911
5.186	-4.3335	4.57764	203.644
5.187	-4.54712	6.50024	207.458
5.188	-4.24194	6.22559	206.055
5.189	-3.93677	5.00488	205.841
5.19	-4.88281	5.76782	206.665
5.191	-5.00488	5.61523	208.923
5.192	-4.94385	4.11987	208.191
5.193	-4.08936	4.73022	208.923
5.194	-4.42505	9.00269	212.677
5.195	-4.60815	9.3689	213.043
5.196	-4.85229	4.76074	209.259
5.197	-3.93677	3.69263	207.123
5.198	-3.84521	7.44629	208.954
5.199	-3.90625	7.44629	209.991
5.2	-4.11987	4.05884	208.832
5.201	-4.54712	3.96729	209.534
5.202	-5.12695	7.75146	209.412
5.203	-3.87573	7.2937	207.123
5.204	-3.50952	4.73022	205.353
5.205	-3.69263	5.27954	206.787
5.206	-4.3335	7.44629	208.618
5.207	-3.78418	6.19507	207.397
5.208	-4.39453	4.97437	207.092
5.209	-5.37109	5.7373	209.137
5.21	-5.12695	5.31006	210.754
5.211	-4.69971	4.24194	210.266
5.212	-3.90625	5.76782	212.402
5.213	-4.21143	10.1013	216.431
5.214	-4.3335	8.48389	215.057
5.215	-4.45557	4.05884	210.663
5.216	-4.3335	4.42505	210.114
5.217	-4.60815	7.8125	211.487
5.218	-4.66919	6.31714	211.884
5.219	-4.15039	3.35693	210.907
5.22	-4.54712	5.46265	212.036
5.221	-4.57764	8.60596	210.632
5.222	-3.8147	7.17163	208.557
5.223	-3.63159	4.54712	207.336
5.224	-4.27246	6.01196	209.991
5.225	-4.60815	6.74438	210.999
5.226	-4.11987	5.27954	209.9
5.227	-4.76074	5.21851	210.052
5.228	-4.69971	6.22559	212.036
5.229	-4.73022	5.31006	212.158
5.23	-4.15039	4.5166	211.609
5.231	-4.02832	6.7749	214.661
5.232	-4.82178	10.0403	217.499
5.233	-4.91333	7.20215	215.729
5.234	-4.27246	3.93677	212.585
5.235	-4.11987	5.34058	212.799
5.236	-4.45557	7.75146	213.684
5.237	-4.66919	5.82886	213.867
5.238	-4.54712	3.66211	212.921
5.239	-5.09644	6.37817	214.111
5.24	-4.82178	7.90405	212.585
5.241	-4.60815	6.28662	210.449
5.242	-4.15039	5.24902	210.083
5.243	-4.11987	6.56128	212.555
5.244	-3.9978	6.86646	212.067
5.245	-3.96729	5.64575	211.609
5.246	-5.15747	5.79834	212.219
5.247	-5.0354	5.70679	214.783
5.248	-4.97437	4.08936	214.6
5.249	-4.05884	4.57764	215.088
5.25	-4.60815	8.36182	219.177
5.251	-4.5166	9.97925	220.245
5.252	-4.69971	5.98145	216.919
5.253	-4.42505	4.08936	213.287
5.254	-4.27246	6.34766	214.661
5.255	-4.5166	7.32422	215.698
5.256	-4.76074	4.21143	215.973
5.257	-4.57764	4.11987	215.942
5.258	-5.0354	7.17163	215.851
5.259	-4.42505	8.3313	213.104
5.26	-3.50952	6.2561	211.761
5.261	-4.45557	5.24902	212.433
5.262	-4.76074	6.50024	215.088
5.263	-4.57764	6.28662	213.928
5.264	-4.3335	5.70679	214.203
5.265	-5.06592	5.7373	215.271
5.266	-4.60815	5.06592	217.133
5.267	-4.66919	4.60815	215.973
5.268	-4.08936	6.28662	218.231
5.269	-4.45557	9.64355	222.198
5.27	-4.36401	9.09424	222.168
5.271	-4.66919	4.42505	218.262
5.272	-4.02832	3.84521	215.973
5.273	-4.3335	7.53784	217.529
5.274	-4.54712	7.44629	218.719
5.275	-4.39453	4.18091	217.896
5.276	-4.91333	4.82178	218.201
5.277	-5.31006	8.3313	217.255
5.278	-4.60815	7.8125	215.088
5.279	-3.9978	4.66919	213.593
5.28	-4.3335	5.12695	215.698
5.281	-4.73022	7.1106	217.499
5.282	-3.78418	6.2561	216.095
5.283	-4.3335	5.49316	216.034
5.284	-5.21851	5.76782	217.651
5.285	-4.94385	5.18799	219.238
5.286	-4.79126	3.93677	218.475
5.287	-4.42505	6.31714	221.222
5.288	-4.24194	10.3455	225.22
5.289	-4.30298	8.05664	222.961
5.29	-3.84521	3.479	218.018
5.291	-4.08936	4.48608	217.987
5.292	-4.88281	8.48389	220.551
5.293	-4.94385	6.19507	221.1
5.294	-4.45557	3.17383	219.696
5.295	-4.76074	5.92041	221.069
5.296	-5.00488	9.09424	218.506
5.297	-4.08936	7.20215	216.278
5.298	-3.84521	4.57764	215.485
5.299	-4.30298	6.34766	219.025
5.3	-4.73022	7.08008	218.994
5.301	-4.24194	5.24902	217.865
5.302	-5.18799	5.27954	218.292
5.303	-5.49316	5.85938	220.978
5.304	-4.94385	4.82178	221.344
5.305	-3.72314	4.54712	220.612
5.306	-4.11987	8.20923	224.548
5.307	-4.5166	10.9253	226.929
5.308	-4.94385	6.16455	223.206
5.309	-4.5166	3.20435	219.025
5.31	-4.3335	6.13403	221.802
5.311	-4.3335	8.5144	223.175
5.312	-4.91333	5.00488	222.168
5.313	-4.02832	3.84521	221.008
5.314	-5.15747	7.8125	222.778
5.315	-4.69971	8.94165	219.574
5.316	-3.78418	5.31006	217.834
5.317	-4.36401	4.39453	218.292
5.318	-4.57764	7.23267	222.198
5.319	-4.30298	6.86646	220.306
5.32	-3.75366	5.15747	219.452
5.321	-5.24902	6.34766	220.642
5.322	-4.85229	6.5918	223.358
5.323	-4.76074	4.36401	222.382
5.324	-4.02832	4.48608	222.961
5.325	-4.76074	8.81958	227.325
5.326	-4.57764	9.79614	227.875
5.327	-4.63867	5.12695	223.969
5.328	-4.3335	4.21143	221.252
5.329	-3.75366	7.50732	224.03
5.33	-4.45557	7.8125	223.999
5.331	-4.45557	3.96729	223.267
5.332	-5.12695	4.54712	223.572
5.333	-5.27954	8.45337	224.152
5.334	-4.18091	7.84302	221.619
5.335	-3.35693	5.06592	219.849
5.336	-3.72314	6.04248	221.558
5.337	-4.63867	7.84302	223.328
5.338	-4.21143	6.13403	221.344
5.339	-4.69971	5.12695	221.832
5.34	-5.34058	6.16455	223.694
5.341	-4.91333	5.64575	225.25
5.342	-4.73022	4.05884	223.999
5.343	-3.90625	5.95093	225.555
5.344	-4.3335	10.0403	229.248
5.345	-4.27246	9.00269	228.607
5.346	-4.79126	4.69971	225.433
5.347	-4.63867	4.76074	224.152
5.348	-4.27246	7.72095	226.044
5.349	-4.85229	6.68335	226.379
5.35	-3.93677	4.21143	225.189
5.351	-4.82178	5.98145	225.8
5.352	-5.21851	8.81958	225.403
5.353	-4.45557	7.38525	222.748
5.354	-3.93677	5.00488	221.893
5.355	-4.57764	6.46973	223.999
5.356	-4.73022	7.47681	225.281
5.357	-4.15039	5.67627	223.328
5.358	-4.45557	5.76782	224.365
5.359	-5.37109	6.7749	226.318
5.36	-4.76074	5.64575	226.837
5.361	-4.79126	4.3335	225.647
5.362	-4.5166	6.56128	229.095
5.363	-4.79126	10.1318	232.056
5.364	-4.21143	7.47681	230.316
5.365	-3.90625	4.21143	226.166
5.366	-4.24194	6.01196	226.624
5.367	-4.79126	8.42285	227.753
5.368	-4.69971	5.95093	227.814
5.369	-4.60815	3.8147	226.715
5.37	-5.06592	6.40869	228.607
5.371	-5.00488	8.45337	226.654
5.372	-4.08936	6.43921	224.335
5.373	-4.27246	5.27954	223.846
5.374	-4.27246	7.23267	226.532
5.375	-4.36401	7.17163	226.227
5.376	-3.96729	5.43213	225.25
5.377	-5.37109	5.79834	226.563
5.378	-5.46265	6.16455	228.851
5.379	-4.97437	4.73022	228.485
5.38	-4.30298	4.66919	228.058
5.381	-4.60815	8.23975	232.3
5.382	-4.36401	11.0168	234.711
5.383	-4.85229	7.23267	232.239
5.384	-4.45557	3.90625	228.76
5.385	-4.39453	6.01196	229.095
5.386	-4.91333	7.96509	230.347
5.387	-5.06592	5.37109	230.743
5.388	-4.66919	4.27246	230.072
5.389	-4.91333	7.26318	231.049
5.39	-4.54712	8.91113	228.18
5.391	-4.08936	6.80542	225.952
5.392	-4.54712	5.06592	226.196
5.393	-4.82178	6.68335	229.218
5.394	-4.42505	6.56128	228.851
5.395	-4.54712	5.7373	228.333
5.396	-5.0354	6.01196	229.126
5.397	-4.91333	6.01196	231.72
5.398	-5.09644	4.79126	230.774
5.399	-4.15039	5.09644	231.232
5.4	-4.66919	8.60596	235.321
5.401	-5.0354	10.1929	236.45
5.402	-5.21851	5.98145	233.185
5.403	-4.39453	4.21143	230.316
5.404	-4.15039	6.92749	231.628
5.405	-4.63867	8.02612	232.819
5.406	-4.45557	4.97437	232.208
5.407	-4.85229	4.36401	232.544
5.408	-5.52368	7.32422	232.727
5.409	-4.66919	7.99561	230.164
5.41	-4.15039	5.88989	228.333
5.411	-4.30298	6.13403	229.156
5.412	-4.39453	7.44629	231.72
5.413	-4.15039	6.80542	230.347
5.414	-4.30298	5.61523	230.377
5.415	-5.21851	6.04248	232.117
5.416	-5.46265	5.67627	234.07
5.417	-5.34058	4.3335	233.582
5.418	-4.30298	5.70679	235.016
5.419	-4.54712	9.73511	238.464
5.42	-4.54712	9.91821	238.007
5.421	-4.66919	5.5542	234.344
5.422	-4.24194	4.79126	232.727
5.423	-4.57764	7.50732	234.314
5.424	-4.85229	7.04956	235.107
5.425	-4.63867	4.05884	234.253
5.426	-5.00488	5.37109	235.138
5.427	-5.06592	8.75854	234.222
5.428	-4.3335	7.99561	231.964
5.429	-3.90625	5.49316	230.438
5.43	-4.54712	6.31714	232.422
5.431	-5.15747	7.38525	233.978
5.432	-4.11987	6.13403	232.544
5.433	-4.5166	5.61523	233.002
5.434	-4.88281	6.40869	235.229
5.435	-4.73022	5.82886	235.779
5.436	-4.36401	4.60815	235.229
5.437	-4.69971	6.92749	238.464
5.438	-4.57764	10.7117	242.645
5.439	-4.79126	7.87354	239.99
5.44	-3.9978	3.8147	235.504
5.441	-4.54712	5.12695	235.077
5.442	-4.60815	8.78906	236.877
5.443	-4.79126	6.46973	236.969
5.444	-4.3335	4.05884	235.626
5.445	-5.37109	6.74438	237.366
5.446	-5.21851	8.97217	235.26
5.447	-4.36401	6.74438	233.032
5.448	-4.39453	4.97437	232.605
5.449	-4.45557	7.23267	236.145
5.45	-4.79126	7.72095	235.687
5.451	-4.15039	5.85938	234.375
5.452	-5.09644	6.28662	235.321
5.453	-5.18799	6.43921	238.19
5.454	-5.06592	4.82178	237.915
5.455	-4.24194	4.60815	237.457
5.456	-4.73022	8.69751	241.852
5.457	-4.54712	11.2915	243.927
5.458	-4.88281	6.89697	240.631
5.459	-4.21143	4.15039	236.572
5.46	-4.42505	6.7749	238.19
5.461	-4.82178	8.66699	239.685
5.462	-5.00488	4.97437	239.41
5.463	-4.85229	3.96729	238.342
5.464	-5.24902	7.8125	239.868
5.465	-4.60815	9.18579	236.694
5.466	-3.9978	6.71387	234.833
5.467	-4.66919	5.79834	235.565
5.468	-4.45557	7.41577	238.617
5.469	-4.42505	6.80542	237.335
5.47	-4.18091	5.49316	237.274
5.471	-5.58472	6.62231	238.22
5.472	-5.09644	6.5918	240.997
5.473	-4.45557	4.85229	239.899
5.474	-3.96729	5.40161	240.112
5.475	-4.30298	9.42993	244.171
5.476	-4.73022	10.437	245.239
5.477	-5.24902	5.5542	240.967
5.478	-4.63867	4.18091	238.434
5.479	-4.60815	7.50732	240.875
5.48	-4.39453	7.84302	241.119
5.481	-4.3335	4.48608	240.631
5.482	-4.88281	5.21851	240.448
5.483	-5.18799	8.48389	240.936
5.484	-4.79126	8.05664	238.251
5.485	-3.87573	5.00488	236.725
5.486	-4.63867	6.16455	237.946
5.487	-4.39453	7.96509	240.509
5.488	-3.84521	6.83594	238.403
5.489	-3.84521	5.98145	238.678
5.49	-5.06592	6.83594	240.631
5.491	-5.09644	6.16455	242.493
5.492	-4.82178	4.27246	241.425
5.493	-4.45557	5.95093	242.798
5.494	-4.57764	9.79614	247.131
5.495	-4.63867	9.70459	246.399
5.496	-4.66919	5.21851	242.554
5.497	-4.3335	5.34058	240.936
5.498	-4.63867	8.08716	242.981
5.499	-4.91333	7.20215	243.164
5.5	-4.63867	4.18091	242.523
5.501	-5.27954	5.82886	243.469
5.502	-5.46265	9.15527	242.981
5.503	-4.45557	7.96509	240.082
5.504	-3.75366	5.64575	239.227
5.505	-4.21143	6.89697	240.753
5.506	-4.82178	7.84302	242.218
5.507	-4.5166	6.2561	240.54
5.508	-5.21851	6.073	241.577
5.509	-5.31006	6.80542	243.896
5.51	-5.27954	5.49316	244.324
5.511	-4.42505	4.97437	243.439
5.512	-4.15039	7.35474	245.911
5.513	-4.97437	10.5896	248.627
5.514	-4.94385	8.20923	246.643
5.515	-4.63867	4.79126	243.286
5.516	-4.88281	5.7373	243.561
5.517	-4.79126	8.23975	244.812
5.518	-5.09644	6.34766	245.209
5.519	-4.39453	4.73022	243.896
5.52	-5.27954	6.83594	245.392
5.521	-5.18799	8.81958	243.317
5.522	-4.36401	6.95801	241.516
5.523	-4.66919	5.82886	241.302
5.524	-4.54712	7.2937	244.293
5.525	-4.69971	7.17163	243.591
5.526	-3.9978	5.88989	243.011
5.527	-4.85229	6.83594	243.744
5.528	-4.97437	6.98853	245.422
5.529	-5.27954	5.27954	245.789
5.53	-4.82178	5.34058	245.789
5.531	-5.15747	8.36182	250.305
5.532	-4.91333	10.8948	252.686
5.533	-4.97437	7.56836	250.031
5.534	-4.30298	4.97437	246.307
5.535	-4.5166	6.83594	246.582
5.536	-4.76074	8.20923	247.345
5.537	-5.15747	5.88989	247.711
5.538	-5.18799	4.97437	247.711
5.539	-5.49316	7.47681	248.444
5.54	-4.5166	8.81958	245.392
5.541	-3.90625	7.04956	243.744
5.542	-4.69971	6.56128	243.744
5.543	-4.5166	7.65991	246.643
5.544	-4.66919	7.08008	246.246
5.545	-4.24194	6.10352	245.972
5.546	-5.31006	6.62231	247.375
5.547	-5.43213	5.85938	249.054
5.548	-4.88281	4.88281	248.718
5.549	-4.54712	5.85938	249.237
5.55	-4.45557	9.552	253.357
5.551	-4.91333	11.0474	254.15
5.552	-5.21851	6.56128	250.244
5.553	-4.57764	4.54712	247.101
5.554	-5.00488	6.89697	248.84
5.555	-4.82178	7.90405	250.397
5.556	-4.97437	5.49316	249.939
5.557	-4.66919	5.24902	249.817
5.558	-5.58472	8.39233	250
5.559	-5.00488	8.81958	247.131
5.56	-4.39453	6.56128	245.392
5.561	-4.94385	6.19507	246.46
5.562	-5.15747	7.65991	248.993
5.563	-4.45557	7.17163	248.016
5.564	-4.63867	6.2561	247.955
5.565	-4.88281	6.71387	249.359
5.566	-5.34058	6.56128	251.404
5.567	-4.94385	5.40161	250.702
5.568	-4.45557	6.13403	252.472
5.569	-5.12695	10.5896	256.744
5.57	-4.97437	10.1013	255.798
5.571	-4.94385	5.37109	251.373
5.572	-4.45557	4.94385	249.023
5.573	-4.97437	8.63647	251.556
5.574	-4.79126	8.20923	252.502
5.575	-4.5166	4.76074	251.556
5.576	-5.34058	5.76782	252.411
5.577	-5.7373	9.06372	250.854
5.578	-4.97437	8.20923	248.718
5.579	-4.30298	5.79834	247.62
5.58	-4.05884	6.86646	250.214
5.581	-4.63867	8.20923	251.221
5.582	-3.9978	6.98853	249.725
5.583	-4.94385	6.28662	250.427
5.584	-5.76782	6.46973	252.228
5.585	-5.43213	5.46265	253.296
5.586	-4.97437	5.24902	253.204
5.587	-4.54712	7.72095	255.768
5.588	-4.54712	11.0779	257.813
5.589	-4.69971	8.45337	255.341
5.59	-4.54712	5.09644	251.526
5.591	-4.82178	6.34766	252.808
5.592	-5.09644	8.48389	253.998
5.593	-5.12695	6.22559	254.089
5.594	-4.73022	4.63867	253.143
5.595	-5.52368	7.8125	254.242
5.596	-5.34058	9.30786	252.075
5.597	-4.57764	7.17163	250.061
5.598	-4.5166	6.22559	250.244
5.599	-4.97437	7.87354	253.418
5.6	-4.60815	7.32422	252.686
5.601	-4.24194	6.073	251.678
5.602	-5.12695	7.01904	253.387
5.603	-5.18799	7.1106	255.28
5.604	-5.06592	5.43213	254.883
5.605	-4.24194	5.67627	254.669
5.606	-5.43213	9.21631	260.04
5.607	-5.31006	11.0779	260.559
5.608	-5.31006	6.34766	256.897
5.609	-4.45557	4.02832	253.143
5.61	-4.45557	7.2937	255.432
5.611	-5.00488	9.21631	256.317
5.612	-4.88281	5.85938	256.256
5.613	-4.88281	4.73022	254.944
5.614	-5.37109	8.42285	256.409
5.615	-5.31006	9.30786	253.54
5.616	-4.11987	6.04248	252.289
5.617	-5.21851	6.01196	253.082
5.618	-4.63867	8.45337	256.47
5.619	-4.5166	7.90405	254.73
5.62	-4.11987	6.19507	254.059
5.621	-5.52368	6.83594	255.707
5.622	-5.61523	6.89697	258.179
5.623	-5.18799	5.06592	257.019
5.624	-4.45557	6.01196	257.355
5.625	-4.63867	10.2844	261.963
5.626	-4.88281	10.7727	261.993
5.627	-4.85229	5.64575	257.721
5.628	-4.5166	4.94385	255.249
5.629	-4.88281	8.27026	258.057
5.63	-5.21851	8.3313	258.606
5.631	-4.82178	4.60815	257.813
5.632	-5.52368	5.70679	258.026
5.633	-5.34058	9.58252	258.118
5.634	-4.79126	9.21631	255.341
5.635	-3.96729	6.43921	253.937
5.636	-4.42505	7.04956	255.798
5.637	-5.0354	8.30078	258.209
5.638	-4.57764	6.65283	256.256
5.639	-4.45557	6.10352	256.653
5.64	-5.43213	7.41577	258.759
5.641	-5.00488	6.68335	260.071
5.642	-4.94385	5.31006	258.575
5.643	-4.66919	7.20215	260.284
5.644	-5.09644	11.4136	264.435
5.645	-5.09644	9.64355	262.726
5.646	-4.88281	4.85229	258.85
5.647	-4.82178	5.43213	258.057
5.648	-5.24902	8.97217	260.162
5.649	-5.06592	7.47681	260.284
5.65	-4.45557	4.60815	258.789
5.651	-5.70679	7.08008	260.254
5.652	-5.85938	9.64355	259.277
5.653	-5.0354	7.53784	256.531
5.654	-4.54712	6.073	255.554
5.655	-4.5166	7.90405	258.911
5.656	-4.85229	8.45337	259.521
5.657	-3.93677	6.56128	257.416
5.658	-4.63867	6.86646	258.881
5.659	-5.58472	7.59888	261.2
5.66	-5.46265	5.98145	261.047
5.661	-5.09644	4.94385	260.376
5.662	-4.94385	7.84302	263.428
5.663	-5.12695	11.2305	266.571
5.664	-4.45557	8.48389	263.794
5.665	-4.30298	5.40161	260.162
5.666	-4.88281	6.89697	260.62
5.667	-5.37109	8.91113	261.749
5.668	-5.49316	6.073	261.536
5.669	-5.06592	4.82178	261.2
5.67	-6.01196	7.87354	263.214
5.671	-5.40161	9.33838	260.59
5.672	-4.63867	7.50732	258.636
5.673	-4.73022	6.7749	258.301
5.674	-4.24194	8.3313	261.047
5.675	-4.69971	7.41577	260.437
5.676	-4.36401	6.073	259.766
5.677	-5.7373	7.41577	261.597
5.678	-5.43213	7.17163	263.611
5.679	-4.66919	5.15747	262.695
5.68	-4.73022	5.95093	263.092
5.681	-4.97437	9.73511	267.517
5.682	-5.09644	11.1389	268.616
5.683	-5.21851	6.7749	264.893
5.684	-4.66919	5.0354	262.36
5.685	-5.00488	7.62939	263.367
5.686	-4.97437	8.39233	263.977
5.687	-5.18799	5.98145	264.221
5.688	-4.69971	6.01196	264.13
5.689	-5.27954	8.78906	264.74
5.69	-5.09644	8.91113	261.78
5.691	-4.36401	6.86646	260.254
5.692	-5.0354	6.74438	261.353
5.693	-4.5166	7.96509	263.977
5.694	-4.57764	7.17163	262.787
5.695	-4.39453	6.86646	262.634
5.696	-5.52368	7.84302	263.824
5.697	-5.09644	6.65283	265.686
5.698	-4.97437	5.18799	265.228
5.699	-4.76074	6.65283	266.052
5.7	-5.09644	10.3149	270.569
5.701	-5.31006	10.4675	270.569
5.702	-5.12695	6.46973	266.815
5.703	-4.73022	5.79834	264.465
5.704	-4.73022	8.14819	266.144
5.705	-5.49316	8.02612	266.632
5.706	-5.09644	5.43213	266.479
5.707	-5.34058	6.01196	266.907
5.708	-5.61523	9.15527	266.479
5.709	-4.97437	8.91113	263.824
5.71	-3.96729	7.04956	262.268
5.711	-4.57764	7.65991	263.702
5.712	-4.39453	8.3313	266.052
5.713	-4.42505	6.86646	264.404
5.714	-5.09644	6.40869	265.198
5.715	-5.67627	7.38525	267.181
5.716	-5.43213	6.34766	268.158
5.717	-5.06592	5.37109	267.365
5.718	-4.66919	7.2937	269.043
5.719	-5.0354	11.261	272.705
5.72	-5.12695	10.1013	271.271
5.721	-5.15747	5.46265	267.639
5.722	-4.97437	5.76782	266.266
5.723	-5.0354	8.75854	268.799
5.724	-5.27954	7.53784	268.799
5.725	-4.66919	5.09644	268.005
5.726	-5.49316	7.26318	269.318
5.727	-5.46265	9.73511	267.975
5.728	-4.69971	8.42285	265.533
5.729	-4.54712	6.53076	264.709
5.73	-4.60815	7.78198	267.151
5.731	-4.91333	8.27026	268.066
5.732	-4.3335	7.20215	266.479
5.733	-4.94385	7.32422	267.609
5.734	-5.70679	7.62939	269.867
5.735	-5.37109	6.19507	270.05
5.736	-5.0354	5.31006	269.47
5.737	-4.91333	8.45337	273.224
5.738	-5.21851	11.8713	276.367
5.739	-4.69971	8.27026	272.858
5.74	-3.93677	5.12695	268.463
5.741	-4.91333	7.08008	269.165
5.742	-5.27954	10.0403	270.691
5.743	-5.61523	6.68335	270.844
5.744	-4.82178	5.06592	270.142
5.745	-5.52368	8.11768	272.095
5.746	-5.46265	9.94873	269.501
5.747	-4.15039	7.59888	267.334
5.748	-4.39453	6.65283	267.365
5.749	-4.39453	8.69751	270.447
5.75	-4.27246	8.02612	269.684
5.751	-4.18091	6.53076	268.799
5.752	-5.70679	6.92749	270.325
5.753	-5.92041	7.50732	272.644
5.754	-5.24902	5.43213	271.545
5.755	-4.54712	6.04248	271.912
5.756	-4.66919	10.437	276.001
5.757	-4.85229	11.6272	276.978
5.758	-5.21851	6.62231	273.01
5.759	-4.57764	5.0354	270.02
5.76	-5.21851	7.96509	272.888
5.761	-5.37109	8.94165	273.01
5.762	-5.15747	5.5542	272.766
5.763	-5.06592	6.22559	272.4
5.764	-5.49316	9.82666	273.56
5.765	-5.0354	9.552	270.172
5.766	-4.39453	6.83594	268.829
5.767	-4.91333	7.44629	270.416
5.768	-4.94385	8.63647	272.888
5.769	-4.27246	7.26318	270.966
5.77	-4.3335	6.74438	271.484
5.771	-5.49316	7.93457	273.315
5.772	-5.06592	7.32422	274.536
5.773	-5.40161	5.61523	273.254
5.774	-4.91333	7.1106	274.689
5.775	-5.46265	10.9863	279.053
5.776	-5.46265	10.7727	278.992
5.777	-5.40161	6.04248	274.658
5.778	-5.06592	5.92041	272.644
5.779	-4.42505	9.0332	274.506
5.78	-5.15747	8.48389	275.055
5.781	-4.88281	5.49316	274.628
5.782	-5.7373	6.46973	275.33
5.783	-6.073	9.73511	275.055
5.784	-4.73022	8.72803	272.003
5.785	-4.05884	6.83594	270.996
5.786	-4.54712	7.93457	273.102
5.787	-4.91333	9.00269	274.811
5.788	-4.15039	7.17163	272.461
5.789	-4.97437	7.1106	273.59
5.79	-5.5542	7.8125	275.818
5.791	-5.24902	6.34766	276.489
5.792	-4.97437	5.31006	275.665
5.793	-4.66919	7.84302	277.283
5.794	-5.09644	11.8103	280.518
5.795	-4.97437	10.1318	278.778
5.796	-5.27954	6.28662	275.33
5.797	-5.09644	6.83594	275.238
5.798	-5.46265	9.24683	276.733
5.799	-5.5542	7.38525	277.1
5.8	-4.63867	5.34058	275.94
5.801	-5.49316	7.72095	277.863
5.802	-6.073	10.1318	276.245
5.803	-4.97437	8.57544	273.743
5.804	-4.66919	7.01904	273.651
5.805	-4.69971	8.42285	276.001
5.806	-5.0354	8.39233	276.306
5.807	-4.63867	6.74438	274.963
5.808	-5.0354	7.72095	276.093
5.809	-5.58472	8.20923	278.625
5.81	-5.24902	6.50024	278.015
5.811	-4.97437	6.16455	277.863
5.812	-5.0354	8.66699	280.914
5.813	-5.06592	11.5662	283.936
5.814	-5.21851	8.75854	281.219
5.815	-4.88281	6.073	277.527
5.816	-5.09644	7.47681	278.137
5.817	-5.37109	9.70459	278.992
5.818	-5.43213	7.08008	278.809
5.819	-5.06592	5.92041	278.748
5.82	-5.64575	8.63647	280.212
5.821	-5.43213	9.58252	278.198
5.822	-4.54712	7.53784	276.184
5.823	-4.45557	7.04956	275.909
5.824	-4.5166	8.91113	278.595
5.825	-4.54712	8.3313	278.015
5.826	-4.54712	6.89697	277.405
5.827	-5.43213	7.65991	278.809
5.828	-5.58472	7.47681	280.975
5.829	-5.49316	5.76782	279.877
5.83	-4.60815	6.22559	280.426
5.831	-5.00488	9.61304	283.722
5.832	-4.91333	11.2915	284.393
5.833	-5.37109	7.8125	281.372
5.834	-4.97437	6.19507	279.175
5.835	-5.49316	8.11768	280.823
5.836	-5.52368	8.42285	281.25
5.837	-5.12695	5.98145	281.097
5.838	-5.58472	6.50024	281.25
5.839	-5.37109	9.15527	281.86
5.84	-5.09644	9.21631	279.266
5.841	-4.24194	7.47681	277.771
5.842	-4.79126	8.02612	278.625
5.843	-4.45557	8.81958	281.006
5.844	-4.60815	7.23267	279.388
5.845	-5.00488	6.98853	279.999
5.846	-5.43213	8.05664	281.86
5.847	-5.34058	7.23267	282.623
5.848	-5.15747	6.16455	282.074
5.849	-4.82178	7.47681	283.447
5.85	-5.18799	10.9558	287.262
5.851	-5.12695	10.7422	286.926
5.852	-5.52368	6.89697	283.722
5.853	-5.00488	6.80542	281.677
5.854	-5.21851	8.97217	283.264
5.855	-4.94385	8.69751	283.875
5.856	-4.79126	6.37817	283.173
5.857	-5.58472	7.32422	284.088
5.858	-6.16455	9.8877	283.875
5.859	-5.49316	9.12476	281.25
5.86	-4.39453	7.14111	280.029
5.861	-4.79126	8.30078	281.708
5.862	-4.63867	9.09424	283.112
5.863	-4.54712	7.65991	281.342
5.864	-5.0354	7.65991	282.288
5.865	-5.70679	8.14819	284.027
5.866	-5.46265	6.56128	284.79
5.867	-5.52368	5.79834	283.722
5.868	-5.24902	7.8125	286.53
5.869	-5.37109	11.9629	290.222
5.87	-4.91333	10.2844	288.544
5.871	-4.76074	6.71387	284.576
5.872	-4.63867	6.92749	283.508
5.873	-5.52368	9.58252	285.4
5.874	-5.34058	7.93457	285.98
5.875	-4.76074	5.79834	285.461
5.876	-5.7373	7.69043	286.896
5.877	-5.49316	10.2844	284.943
5.878	-4.54712	9.00269	282.898
5.879	-4.24194	7.59888	281.86
5.88	-4.24194	8.5144	284.607
5.881	-5.06592	8.63647	285.187
5.882	-4.79126	7.32422	284.18
5.883	-5.58472	7.41577	284.912
5.884	-5.5542	8.05664	287.323
5.885	-5.24902	6.53076	287.018
5.886	-4.66919	6.31714	286.713
5.887	-4.73022	9.39941	290.07
5.888	-5.15747	12.5732	292.786
5.889	-5.61523	8.88062	289.459
5.89	-4.39453	5.27954	285.614
5.891	-5.24902	7.75146	287.262
5.892	-5.21851	10.1318	288.788
5.893	-5.12695	7.1106	288.3
5.894	-4.60815	6.22559	287.628
5.895	-5.34058	9.52148	289.52
5.896	-5.67627	10.498	286.713
5.897	-4.45557	7.41577	284.698
5.898	-5.09644	7.17163	285.156
5.899	-4.42505	9.18579	288.391
5.9	-4.5166	8.30078	286.682
5.901	-3.96729	7.1106	286.041
5.902	-5.43213	8.63647	287.842
5.903	-5.37109	8.17871	289.856
5.904	-5.0354	5.58472	288.635
5.905	-4.73022	6.34766	289.368
5.906	-5.21851	10.5591	293.823
5.907	-5.46265	12.0239	294.25
5.908	-5.18799	7.20215	289.886
5.909	-4.39453	6.073	286.835
5.91	-5.06592	9.30786	289.154
5.911	-5.0354	9.33838	290.039
5.912	-5.12695	6.16455	289.642
5.913	-5.31006	6.53076	289.612
5.914	-5.82886	10.1929	290.741
5.915	-5.06592	9.82666	287.72
5.916	-4.05884	7.04956	286.133
5.917	-4.69971	8.14819	287.415
5.918	-4.39453	9.64355	289.948
5.919	-4.30298	7.53784	287.445
5.92	-4.60815	7.08008	287.994
5.921	-5.79834	8.3313	290.466
5.922	-5.52368	7.23267	291.29
5.923	-4.82178	5.76782	290.131
5.924	-4.42505	7.93457	291.687
5.925	-5.27954	11.8408	295.563
5.926	-5.24902	10.7117	293.945
5.927	-5.24902	5.88989	290.161
5.928	-5.0354	6.83594	289.886
5.929	-5.43213	9.91821	291.718
5.93	-5.24902	8.39233	291.901
5.931	-4.30298	5.70679	290.985
5.932	-5.27954	8.08716	292.206
5.933	-5.46265	10.7422	291.687
5.934	-4.82178	8.57544	288.666
5.935	-4.60815	7.17163	288.361
5.936	-4.69971	8.66699	290.924
5.937	-4.73022	9.00269	291.26
5.938	-4.11987	6.89697	289.063
5.939	-5.31006	8.05664	291.046
5.94	-5.24902	8.91113	292.847
5.941	-5.18799	7.01904	292.419
5.942	-5.12695	6.43921	292.145
5.943	-5.43213	9.00269	294.586
5.944	-5.82886	11.8713	297.791
5.945	-5.31006	9.33838	295.105
5.946	-4.73022	6.56128	292.053
5.947	-4.73022	8.11768	292.45
5.948	-5.34058	9.94873	293.213
5.949	-5.49316	7.87354	293.488
5.95	-4.73022	6.2561	292.969
5.951	-5.7373	8.69751	294.708
5.952	-5.49316	10.1318	292.511
5.953	-4.30298	8.3313	290.619
5.954	-4.21143	7.8125	290.283
5.955	-3.9978	9.49097	293.152
5.956	-4.91333	8.63647	292.175
5.957	-4.27246	7.20215	291.351
5.958	-5.67627	8.11768	293.243
5.959	-5.21851	8.23975	295.074
5.96	-5.15747	6.16455	294.037
5.961	-4.66919	6.80542	294.342
5.962	-4.63867	10.1013	297.546
5.963	-4.97437	12.146	299.53
5.964	-4.91333	8.39233	295.99
5.965	-4.45557	6.34766	293.64
5.966	-5.18799	8.17871	295.074
5.967	-5.27954	9.00269	295.868
5.968	-5.43213	7.04956	296.021
5.969	-4.66919	6.71387	295.593
5.97	-5.27954	9.552	296.906
5.971	-5.24902	10.0403	293.915
5.972	-4.39453	8.20923	292.694
5.973	-4.97437	8.17871	293.182
5.974	-4.60815	9.12476	295.685
5.975	-4.42505	7.96509	294.25
5.976	-4.39453	7.53784	294.25
5.977	-5.43213	8.54492	296.082
5.978	-5.18799	8.14819	297.363
5.979	-5.12695	6.43921	296.448
5.98	-4.63867	7.23267	297.18
5.981	-5.49316	10.5591	301.361
5.982	-5.37109	11.9324	302.277
5.983	-5.40161	7.99561	299.042
5.984	-5.09644	6.62231	296.539
5.985	-4.60815	8.97217	297.211
5.986	-4.91333	9.73511	298.584
5.987	-5.15747	7.32422	298.462
5.988	-5.15747	7.08008	298.645
5.989	-5.58472	9.61304	298.767
5.99	-4.69971	10.0098	296.082
5.991	-4.08936	8.11768	294.647
5.992	-4.42505	8.3313	295.502
5.993	-4.45557	9.15527	297.668
5.994	-4.36401	8.30078	296.417
5.995	-4.76074	7.65991	296.783
5.996	-5.52368	8.30078	298.37
5.997	-5.46265	7.20215	299.591
5.998	-5.40161	6.37817	298.95
5.999	-4.30298	7.75146	299.957
6	-4.60815	11.5662	303.65
6.001	-4.76074	11.7493	303.284
6.002	-4.91333	7.75146	299.805
6.003	-4.97437	6.89697	298.37
6.004	-5.09644	9.15527	300.079
6.005	-5.31006	8.91113	301.178
6.006	-4.76074	6.53076	300.476
6.007	-5.12695	7.8125	301.3
6.008	-5.34058	10.4065	300.598
6.009	-4.63867	9.94873	298.218
6.01	-4.05884	8.14819	296.57
6.011	-4.36401	8.72803	298.523
6.012	-4.73022	9.33838	300.049
6.013	-4.39453	7.78198	298.553
6.014	-4.94385	7.84302	298.981
6.015	-5.24902	8.39233	301.239
6.016	-5.06592	7.53784	301.636
6.017	-4.91333	6.74438	301.208
6.018	-5.34058	8.72803	303.589
6.019	-5.15747	12.1765	307.495
6.02	-4.85229	10.3149	305.267
6.021	-4.39453	6.5918	301.361
6.022	-4.76074	7.41577	300.873
6.023	-5.24902	10.2844	302.063
6.024	-4.91333	8.81958	302.826
6.025	-4.5166	6.62231	302.368
6.026	-5.0354	8.66699	304.016
6.027	-5.37109	10.498	302.246
6.028	-4.76074	8.75854	299.805
6.029	-4.30298	7.53784	299.53
6.03	-4.18091	9.24683	302.277
6.031	-4.3335	9.18579	301.971
6.032	-4.05884	7.50732	300.568
6.033	-5.46265	8.66699	301.727
6.034	-5.70679	8.3313	304.108
6.035	-5.49316	6.68335	303.497
6.036	-4.36401	6.2561	303.65
6.037	-4.88281	10.0708	307.281
6.038	-4.60815	12.8174	310.12
6.039	-4.42505	9.33838	306.427
6.04	-4.30298	6.68335	302.826
6.041	-4.76074	8.23975	303.772
6.042	-5.58472	10.1624	305.176
6.043	-5.46265	7.50732	305.511
6.044	-4.85229	6.50024	305.023
6.045	-4.97437	9.64355	306.244
6.046	-5.09644	10.7117	303.497
6.047	-3.93677	8.75854	301.27
6.048	-4.30298	7.96509	301.758
6.049	-4.3335	9.18579	304.81
6.05	-4.24194	8.23975	303.68
6.051	-4.63867	7.41577	303.314
6.052	-5.43213	8.60596	304.749
6.053	-5.18799	8.17871	306.732
6.054	-4.97437	6.68335	305.695
6.055	-4.21143	7.44629	306.03
6.056	-5.09644	11.1694	310.211
6.057	-4.88281	12.2375	310.516
6.058	-5.5542	7.8125	306.946
6.059	-4.54712	6.56128	305.054
6.06	-5.21851	9.39941	306.732
6.061	-5.0354	9.8877	307.678
6.062	-4.66919	7.08008	307.068
6.063	-4.88281	7.69043	307.281
6.064	-5.61523	10.6506	307.861
6.065	-5.00488	10.0708	305.267
6.066	-3.9978	7.84302	303.558
6.067	-4.82178	8.63647	305.023
6.068	-4.42505	9.97925	307.19
6.069	-4.02832	8.27026	304.871
6.07	-4.45557	8.05664	305.756
6.071	-5.43213	9.0332	307.556
6.072	-5.37109	7.96509	308.533
6.073	-5.37109	6.37817	307.465
6.074	-4.57764	8.08716	309.113
6.075	-5.27954	12.0544	312.836
6.076	-4.88281	11.1389	311.462
6.077	-5.00488	7.50732	308.075
6.078	-4.27246	7.8125	307.159
6.079	-4.94385	10.4675	309.021
6.08	-5.21851	9.06372	309.509
6.081	-4.3335	6.43921	308.716
6.082	-5.52368	8.39233	309.906
6.083	-5.40161	10.8032	309.174
6.084	-4.57764	9.49097	306.366
6.085	-3.87573	8.05664	305.664
6.086	-4.21143	9.46045	307.648
6.087	-4.60815	9.552	308.35
6.088	-4.30298	7.50732	306.488
6.089	-5.31006	8.08716	307.739
6.09	-5.40161	9.0332	310.15
6.091	-4.97437	7.2937	309.753
6.092	-4.66919	6.7749	308.929
6.093	-4.73022	9.46045	311.646
6.094	-4.91333	12.7258	315.186
6.095	-4.66919	9.91821	313.08
6.096	-4.63867	6.83594	309.937
6.097	-4.73022	7.99561	310.15
6.098	-5.00488	10.2234	311.279
6.099	-4.91333	8.20923	311.646
6.1	-4.15039	7.04956	310.822
6.101	-5.24902	9.39941	312.622
6.102	-5.37109	10.6506	310.486
6.103	-4.39453	9.06372	308.319
6.104	-4.45557	8.08716	308.044
6.105	-3.69263	9.552	311.066
6.106	-4.45557	9.09424	309.998
6.107	-3.60107	7.84302	309.204
6.108	-5.21851	9.00269	310.852
6.109	-5.00488	8.97217	312.805
6.11	-5.18799	6.83594	311.584
6.111	-4.60815	7.23267	311.737
6.112	-4.91333	9.94873	314.636
6.113	-4.88281	12.4207	317.108
6.114	-4.45557	9.61304	314.209
6.115	-3.96729	7.41577	312.134
6.116	-4.54712	9.15527	312.408
6.117	-4.73022	10.0708	313.049
6.118	-4.97437	7.90405	313.904
6.119	-4.5166	7.1106	313.599
6.12	-5.06592	9.3689	314.789
6.121	-4.85229	10.376	312.408
6.122	-3.90625	9.49097	310.059
6.123	-4.27246	8.81958	310.303
6.124	-3.479	9.76563	312.378
6.125	-4.05884	8.78906	311.31
6.126	-4.08936	8.14819	311.249
6.127	-5.61523	8.88062	312.958
6.128	-5.0354	8.08716	314.301
6.129	-4.94385	6.68335	313.873
6.13	-4.54712	8.05664	314.606
6.131	-4.76074	11.4136	318.451
6.132	-4.39453	12.1155	319.061
6.133	-4.79126	8.5144	315.674
6.134	-4.82178	7.14111	314.178
6.135	-4.85229	9.21631	315.308
6.136	-4.73022	9.52148	316.315
6.137	-4.57764	7.53784	315.918
6.138	-4.45557	8.08716	316.376
6.139	-5.21851	10.6812	316.62
6.14	-4.02832	10.1624	313.751
6.141	-4.05884	8.48389	312.286
6.142	-4.27246	8.81958	313.69
6.143	-4.3335	9.33838	315.002
6.144	-4.08936	8.36182	313.568
6.145	-4.08936	8.48389	314.087
6.146	-4.79126	9.18579	316.162
6.147	-4.73022	8.02612	316.742
6.148	-5.09644	7.1106	315.948
6.149	-4.39453	8.42285	317.627
6.15	-5.0354	11.9019	321.594
6.151	-5.12695	11.9019	321.381
6.152	-4.66919	8.23975	318.298
6.153	-4.21143	7.8125	316.589
6.154	-4.60815	10.1013	317.688
6.155	-4.73022	9.73511	319.031
6.156	-4.27246	7.35474	318.298
6.157	-5.00488	8.08716	319.153
6.158	-5.21851	10.5591	318.42
6.159	-4.30298	10.4065	316.193
6.16	-3.54004	8.66699	314.88
6.161	-3.44849	9.46045	316.193
6.162	-4.18091	10.0098	317.596
6.163	-3.72314	8.66699	316.071
6.164	-4.91333	8.23975	316.864
6.165	-5.15747	8.97217	318.848
6.166	-5.00488	7.75146	319.366
6.167	-4.79126	6.7749	318.817
6.168	-4.57764	9.24683	320.526
6.169	-4.97437	12.6953	323.73
6.17	-4.82178	11.4441	321.594
6.171	-4.39453	7.53784	318.909
6.172	-4.76074	8.05664	319.244
6.173	-4.97437	9.91821	320.648
6.174	-4.82178	8.69751	321.136
6.175	-3.93677	7.1106	320.282
6.176	-4.54712	9.21631	321.411
6.177	-4.79126	10.9558	319.885
6.178	-4.5166	9.52148	317.474
6.179	-3.93677	8.39233	316.925
6.18	-3.78418	9.64355	319.305
6.181	-3.9978	9.70459	319.183
6.182	-3.84521	8.20923	318.298
6.183	-4.82178	8.75854	319.489
6.184	-4.69971	9.27734	321.228
6.185	-4.85229	7.75146	321.075
6.186	-4.08936	7.47681	320.953
6.187	-4.91333	10.3455	325.134
6.188	-4.85229	13.0615	327.759
6.189	-4.69971	9.3689	323.669
6.19	-3.8147	7.14111	320.282
6.191	-4.69971	9.82666	322.266
6.192	-4.54712	10.9863	323.029
6.193	-4.05884	7.87354	322.51
6.194	-4.08936	7.62939	322.479
6.195	-4.91333	10.7422	324.219
6.196	-4.82178	10.437	321.228
6.197	-3.32642	8.30078	318.97
6.198	-4.05884	9.0332	320.251
6.199	-4.02832	10.4675	322.54
6.2	-3.54004	8.66699	319.763
6.201	-4.15039	8.27026	320.465
6.202	-5.27954	9.46045	322.052
6.203	-5.0354	8.27026	323.029
6.204	-4.85229	6.7749	322.51
6.205	-4.21143	8.20923	323.792
6.206	-4.73022	11.6882	327.942
6.207	-4.30298	12.1765	327.301
6.208	-4.73022	8.42285	324.158
6.209	-3.87573	7.56836	321.655
6.21	-4.60815	10.1013	324.005
6.211	-4.85229	9.85718	324.829
6.212	-3.66211	7.04956	323.975
6.213	-4.54712	8.14819	324.646
6.214	-4.91333	11.4136	324.402
6.215	-4.36401	10.4675	321.503
6.216	-3.2959	8.20923	320.709
6.217	-4.21143	9.49097	322.418
6.218	-3.9978	10.0403	324.066
6.219	-3.87573	8.02612	321.411
6.22	-4.30298	8.60596	323.09
6.221	-4.94385	9.91821	324.951
6.222	-4.54712	8.20923	325.104
6.223	-4.42505	6.95801	324.097
6.224	-4.36401	9.67407	326.752
6.225	-4.66919	13.2141	330.78
6.226	-4.5166	10.7727	328.461
6.227	-4.05884	7.2937	325.745
6.228	-4.30298	8.48389	325.439
6.229	-4.3335	10.6506	326.904
6.23	-4.11987	8.88062	327.179
6.231	-3.35693	7.47681	326.172
6.232	-4.97437	10.0098	327.911
6.233	-5.12695	10.7117	325.989
6.234	-4.21143	9.15527	323.486
6.235	-3.84521	8.88062	323.547
6.236	-3.50952	10.2234	325.775
6.237	-3.87573	9.70459	324.799
6.238	-3.41797	8.3313	323.608
6.239	-4.5166	9.67407	325.562
6.24	-4.76074	9.12476	327.362
6.241	-4.63867	7.41577	326.813
6.242	-4.18091	7.62939	327.301
6.243	-4.36401	10.1929	329.346
6.244	-4.30298	12.4207	331.573
6.245	-4.11987	10.1624	329.193
6.246	-3.60107	8.3313	327.118
6.247	-4.24194	9.27734	327.698
6.248	-4.60815	10.1318	328.491
6.249	-4.42505	8.39233	328.796
6.25	-4.24194	7.50732	328.339
6.251	-5.00488	9.8877	329.468
6.252	-4.66919	10.6506	327.698
6.253	-3.66211	9.61304	325.5
6.254	-3.8147	9.24683	325.317
6.255	-3.87573	10.2844	327.545
6.256	-3.84521	9.18579	326.111
6.257	-4.02832	8.36182	325.958
6.258	-4.57764	9.46045	328.003
6.259	-4.39453	9.12476	329.346
6.26	-4.54712	7.56836	328.583
6.261	-3.78418	8.39233	329.132
6.262	-4.36401	11.3525	332.855
6.263	-4.5166	12.7563	334.198
6.264	-4.54712	9.61304	331.207
6.265	-3.78418	7.84302	329.193
6.266	-4.73022	9.76563	330.566
6.267	-4.39453	10.5591	330.994
6.268	-4.11987	8.08716	330.688
6.269	-3.9978	8.66699	330.811
6.27	-4.60815	10.7117	331.482
6.271	-4.21143	10.7117	329.102
6.272	-3.63159	8.57544	327.24
6.273	-4.30298	9.70459	327.972
6.274	-3.84521	10.3455	330.017
6.275	-3.57056	9.0332	327.911
6.276	-3.9978	9.18579	328.857
6.277	-4.97437	9.82666	330.719
6.278	-4.85229	8.81958	331.146
6.279	-5.09644	7.53784	330.597
6.28	-4.08936	8.81958	331.94
6.281	-4.45557	11.8103	335.571
6.282	-4.39453	12.085	335.907
6.283	-4.15039	9.30786	332.947
6.284	-3.96729	8.78906	331.696
6.285	-4.39453	10.1929	332.306
6.286	-4.39453	9.79614	333.038
6.287	-3.84521	7.96509	333.16
6.288	-4.45557	8.36182	333.374
6.289	-4.76074	10.437	332.886
6.29	-3.54004	10.6506	330.75
6.291	-3.2959	9.46045	329.132
6.292	-3.69263	9.76563	330.17
6.293	-4.30298	9.82666	331.482
6.294	-3.72314	8.91113	329.956
6.295	-4.42505	8.66699	330.963
6.296	-4.76074	9.46045	333.221
6.297	-4.18091	7.96509	333.008
6.298	-4.3335	7.44629	333.13
6.299	-3.66211	9.58252	334.808
6.3	-4.05884	12.8174	338.715
6.301	-4.27246	12.2986	338.226
6.302	-4.15039	8.60596	334.991
6.303	-4.08936	7.84302	334.229
6.304	-4.57764	10.437	335.541
6.305	-4.02832	9.67407	336.121
6.306	-3.54004	7.8125	335.571
6.307	-4.45557	9.42993	336.517
6.308	-4.66919	11.4746	334.839
6.309	-3.87573	10.1929	332.397
6.31	-3.479	9.0332	331.39
6.311	-3.90625	10.0098	333.496
6.312	-4.18091	10.0098	333.832
6.313	-3.479	8.57544	332.52
6.314	-4.11987	9.46045	334.076
6.315	-4.21143	9.64355	335.968
6.316	-4.88281	7.87354	335.907
6.317	-4.24194	7.62939	335.815
6.318	-4.05884	9.85718	338.593
6.319	-3.96729	12.7258	340.973
6.32	-4.02832	11.1084	338.287
6.321	-3.44849	8.57544	335.907
6.322	-3.93677	9.52148	336.151
6.323	-4.42505	10.7422	337.402
6.324	-4.39453	9.09424	337.433
6.325	-3.54004	7.59888	337.372
6.326	-4.76074	9.70459	338.623
6.327	-4.5166	10.9253	336.548
6.328	-3.63159	9.64355	334.442
6.329	-3.54004	9.39941	333.893
6.33	-3.32642	10.4675	335.876
6.331	-3.57056	9.76563	334.839
6.332	-3.90625	8.72803	334.106
6.333	-4.79126	9.49097	336.151
6.334	-4.57764	9.06372	338.104
6.335	-4.3335	7.8125	337.585
6.336	-3.93677	8.48389	338.318
6.337	-3.78418	11.4746	342.59
6.338	-4.02832	13.5193	343.933
6.339	-3.84521	9.82666	340.485
6.34	-3.60107	7.90405	337.646
6.341	-4.3335	10.0708	339.661
6.342	-4.27246	10.6201	340.393
6.343	-3.96729	8.11768	339.966
6.344	-3.72314	8.23975	339.691
6.345	-4.45557	11.3525	340.454
6.346	-4.11987	11.1084	337.585
6.347	-3.23486	9.09424	335.907
6.348	-3.96729	9.82666	336.7
6.349	-3.75366	10.7117	339.264
6.35	-3.50952	9.00269	336.914
6.351	-3.72314	9.0332	337.341
6.352	-4.69971	10.437	339.722
6.353	-4.30298	9.09424	340.332
6.354	-4.15039	7.59888	339.386
6.355	-3.90625	9.3689	341.034
6.356	-4.3335	12.4512	345.245
6.357	-4.21143	12.0544	344.299
6.358	-3.90625	8.42285	341.858
6.359	-3.75366	8.91113	340.363
6.36	-4.08936	10.9863	341.675
6.361	-4.27246	10.3455	342.346
6.362	-3.54004	7.87354	341.4
6.363	-4.39453	9.12476	342.56
6.364	-5.00488	11.322	341.858
6.365	-3.32642	10.1624	338.898
6.366	-3.26538	9.21631	337.982
6.367	-2.92969	10.376	339.63
6.368	-3.50952	10.5896	340.546
6.369	-3.2959	8.81958	338.501
6.37	-4.27246	9.52148	340.057
6.371	-4.85229	10.1013	342.285
6.372	-4.24194	8.20923	342.255
6.373	-3.9978	7.62939	342.133
6.374	-3.72314	10.1929	344.299
6.375	-3.72314	13.4277	348.572
6.376	-3.54004	12.146	347.046
6.377	-3.66211	8.75854	344.147
6.378	-3.84521	8.88062	342.926
6.379	-3.90625	10.8643	344.452
6.38	-3.66211	9.58252	345.276
6.381	-3.17383	7.87354	344.482
6.382	-4.15039	9.58252	345.276
6.383	-4.11987	11.7188	343.933
6.384	-3.26538	10.6812	340.82
6.385	-2.83813	9.42993	340.302
6.386	-3.41797	10.3455	342.377
6.387	-3.75366	10.1624	342.743
6.388	-3.11279	8.91113	341.37
6.389	-3.90625	9.49097	342.926
6.39	-3.87573	9.97925	345.154
6.391	-3.75366	8.54492	344.879
6.392	-3.72314	8.14819	344.604
6.393	-3.84521	10.4675	347.168
6.394	-3.87573	13.0615	349.976
6.395	-3.8147	11.0474	347.443
6.396	-3.17383	8.45337	345.123
6.397	-3.78418	9.61304	345.459
6.398	-3.75366	11.1084	346.497
6.399	-3.23486	9.30786	346.466
6.4	-3.2959	8.42285	345.612
6.401	-4.27246	10.1624	347.382
6.402	-4.79126	11.0474	345.184
6.403	-3.2959	9.73511	342.712
6.404	-3.41797	9.79614	342.682
6.405	-2.68555	11.2	345.154
6.406	-3.08228	10.1624	343.353
6.407	-3.05176	9.46045	342.926
6.408	-4.3335	10.4675	345.184
6.409	-4.24194	9.70459	346.832
6.41	-4.5166	7.78198	346.1
6.411	-3.54004	8.60596	347.26
6.412	-3.72314	11.4441	351.013
6.413	-3.69263	13.5803	352.722
6.414	-3.41797	10.7727	349.518
6.415	-2.99072	8.94165	347.137
6.416	-3.66211	10.3455	348.267
6.417	-4.30298	10.8337	349.06
6.418	-3.41797	8.66699	348.907
6.419	-3.72314	8.75854	348.938
6.42	-4.02832	11.1084	349.487
6.421	-3.2959	11.5662	346.71
6.422	-3.05176	9.85718	345.093
6.423	-3.60107	10.4675	345.093
6.424	-3.66211	10.7422	347.626
6.425	-3.50952	9.58252	345.764
6.426	-3.57056	9.39941	346.161
6.427	-4.5166	10.2844	348.45
6.428	-3.44849	9.39941	349.182
6.429	-3.90625	8.36182	348.969
6.43	-3.20435	10.3455	349.457
6.431	-3.23486	11.7188	348.083
6.432	-2.99072	10.437	347.26
6.433	-3.2959	10.5896	346.008
6.434	-1.37329	11.6577	347.321
6.435	-0.88501	11.6577	347.656
6.436	-0.305176	11.8713	346.588
6.437	1.98364	12.1765	347.229
6.438	3.17383	12.4817	347.412
6.439	4.27246	13.7024	346.313
6.44	4.42505	14.0991	347.015
6.441	3.41797	14.1296	345.856
6.442	4.21143	14.2822	345.856
6.443	5.61523	14.2517	347.29
6.444	4.79126	14.8315	345.642
6.445	4.48608	15.7471	347.015
6.446	5.40161	15.3198	347.87
6.447	8.36182	15.1672	347.107
6.448	9.27734	15.8081	350.708
6.449	9.06372	16.2354	349.243
6.45	10.2844	16.3269	349.548
6.451	10.8643	16.8457	351.471
6.452	10.8948	17.8223	348.724
6.453	10.1318	17.8528	350.189
6.454	10.6812	16.7847	350.159
6.455	12.4512	17.2729	348.267
6.456	13.2446	18.7683	350.83
6.457	13.092	19.8364	347.809
6.458	15.4724	19.6228	347.778
6.459	16.8762	19.3481	349.274
6.46	16.5405	20.05	346.405
6.461	15.8691	20.8435	348.541
6.462	15.7471	20.4773	348.663
6.463	16.8457	20.2332	347.778
6.464	16.7236	20.7214	350.922
6.465	15.8997	21.8201	348.694
6.466	18.219	22.0947	349.304
6.467	19.8059	22.4609	350.006
6.468	20.9961	23.3765	347.687
6.469	20.7825	23.5596	349.701
6.47	20.2942	22.644	348.816
6.471	21.5149	22.3999	349.03
6.472	21.759	23.2239	352.02
6.473	20.6909	24.1089	349.548
6.474	21.3623	24.0479	349.915
6.475	23.1628	23.8647	350.769
6.476	23.7427	24.353	347.687
6.477	24.292	25.4211	349.518
6.478	24.2004	25.9094	347.87
6.479	26.6724	25.7263	346.985
6.48	27.3132	25.9399	349.396
6.481	26.1536	26.7029	347.382
6.482	25.9399	26.7029	348.45
6.483	26.7029	26.2451	350.006
6.484	28.0457	26.6113	347.931
6.485	28.2593	27.3743	350.647
6.486	28.0762	27.7405	348.816
6.487	30.3345	27.8015	348.022
6.488	31.6467	28.3508	349.976
6.489	30.7617	29.1748	347.321
6.49	30.3345	29.2969	348.45
6.491	30.6702	28.3508	348.755
6.492	31.7688	28.1372	347.534
6.493	31.8909	28.8696	350.83
6.494	31.4026	29.0222	348.724
6.495	32.5623	28.9307	348.389
6.496	34.0881	29.2969	350.22
6.497	34.3933	30.7922	346.832
6.498	34.4849	31.2805	348.083
6.499	34.5764	31.0059	346.954
6.5	35.9497	30.6396	345.673
6.501	35.3394	31.25	348.846
6.502	34.8816	31.5857	346.985
6.503	36.6821	31.7688	347.87
6.504	37.6587	31.6467	350.098
6.505	38.269	32.1655	346.985
6.506	38.4521	32.959	349.06
6.507	39.093	32.8674	347.656
6.508	40.5579	33.1726	346.191
6.509	39.978	33.9355	348.755
6.51	38.4521	34.4849	345.978
6.511	39.9475	33.9661	346.863
6.512	41.2598	33.4778	348.267
6.513	41.2903	33.844	346.13
6.514	41.5955	34.8206	348.358
6.515	42.2058	34.5764	347.595
6.516	43.7927	34.6375	346.558
6.517	43.6707	35.2783	348.572
6.518	43.1519	36.3159	345.581
6.519	44.0979	36.3159	345.947
6.52	44.7998	36.1938	347.076
6.521	45.0134	36.5295	344.299
6.522	45.4102	36.5906	346.741
6.523	45.7458	36.9568	346.375
6.524	47.6685	36.5601	346.161
6.525	48.3093	37.4756	348.663
6.526	48.2483	38.2385	345.886
6.527	48.5535	38.7573	346.405
6.528	49.53	38.208	346.466
6.529	49.6216	38.7573	343.445
6.53	49.6216	38.8184	345.734
6.531	49.4385	38.8489	344.788
6.532	51.1475	38.5742	344.482
6.533	51.4832	38.6963	346.985
6.534	50.8423	39.1541	345.184
6.535	51.2695	39.4592	346.405
6.536	52.5818	39.856	346.313
6.537	53.1311	40.2832	343.628
6.538	53.0701	40.7104	345.642
6.539	53.009	40.3748	343.628
6.54	54.4739	40.1917	343.567
6.541	55.7861	40.4968	346.039
6.542	54.8706	41.5344	343.689
6.543	55.0842	41.7786	345.306
6.544	56.0913	41.1377	344.849
6.545	57.0068	41.7175	343.201
6.546	56.7017	42.6941	345.551
6.547	56.1218	42.3279	342.865
6.548	57.9224	42.572	342.804
6.549	59.4177	42.572	344.177
6.55	59.1125	43.335	341.309
6.551	58.9294	43.9758	343.201
6.552	58.7463	43.5181	342.194
6.553	59.8755	43.6096	341.187
6.554	59.021	44.0674	344.086
6.555	57.7393	43.9148	341.614
6.556	60.1807	43.396	342.194
6.557	61.4624	44.0063	343.719
6.558	61.8591	45.2881	340.607
6.559	62.2864	45.6543	342.926
6.56	63.2019	44.7693	341.522
6.561	64.1174	45.2271	340.24
6.562	63.4155	45.6543	343.842
6.563	61.7676	45.929	341.705
6.564	62.439	46.0205	342.072
6.565	63.2324	46.2036	343.262
6.566	64.3311	46.7529	340.027
6.567	65.4907	47.1191	342.377
6.568	66.6199	46.5393	340.21
6.569	68.6951	47.2107	339.325
6.57	68.7256	47.6379	341.522
6.571	67.1997	47.8516	339.111
6.572	67.2302	47.9736	340.21
6.573	67.1692	48.0652	340.942
6.574	66.9861	48.4924	338.348
6.575	66.7419	48.5535	340.82
6.576	66.4978	47.8821	339.172
6.577	69.7632	47.76	339.417
6.578	70.8313	48.1567	342.255
6.579	71.2585	48.9807	339.539
6.58	71.3196	49.469	340.912
6.581	71.4111	49.2859	340.576
6.582	71.167	49.3774	338.318
6.583	70.7092	49.7437	341.064
6.584	70.4041	49.469	338.715
6.585	72.2961	49.7131	338.562
6.586	73.1812	49.9878	340.363
6.587	72.7234	50.5066	337.341
6.588	74.2493	50.9644	339.111
6.589	75.3479	50.7507	338.318
6.59	76.2024	51.4832	335.999
6.591	75.3174	51.6052	338.562
6.592	74.4934	50.9644	336.365
6.593	75.0427	50.9949	336.456
6.594	75.3479	51.7883	338.287
6.595	74.6765	52.7039	335.602
6.596	74.9817	52.5513	337.646
6.597	75.592	51.8799	337.158
6.598	76.9958	52.3376	335.938
6.599	78.125	53.1311	338.47
6.6	78.3691	52.7649	336.304
6.601	79.3152	52.5513	336.731
6.602	79.4678	52.7344	338.623
6.603	78.5522	53.1006	335.602
6.604	78.8269	53.9246	337.189
6.605	78.6743	53.6194	336.487
6.606	78.7048	53.8025	334.32
6.607	78.7964	54.4434	337.402
6.608	78.9185	54.3213	334.656
6.609	81.1768	54.3823	334.717
6.61	82.1838	54.4739	336.304
6.611	82.55	54.9316	333.71
6.612	82.4585	55.2063	335.693
6.613	82.9773	54.8096	334.229
6.614	83.313	55.3589	332.855
6.615	82.489	55.9082	335.388
6.616	80.9631	56.366	332.977
6.617	82.0923	56.0303	334.198
6.618	82.7026	55.3894	335.175
6.619	83.313	55.481	332.977
6.62	84.137	56.2744	335.876
6.621	84.5032	55.8472	333.832
6.622	86.3647	55.8167	333.252
6.623	86.3342	56.1829	335.571
6.624	85.0525	56.1218	331.848
6.625	85.2966	56.427	333.374
6.626	85.6628	56.5796	333.527
6.627	85.7239	56.7322	330.444
6.628	85.5103	57.4036	333.038
6.629	85.8459	56.6711	330.78
6.63	87.9822	56.6711	330.414
6.631	88.7451	57.0984	333.374
6.632	88.2263	57.1899	329.681
6.633	88.3484	57.4646	331.726
6.634	88.7451	56.7017	330.994
6.635	88.2263	56.9763	328.094
6.636	87.0972	57.3425	330.444
6.637	85.5713	56.5186	327.332
6.638	85.7239	56.2439	327.087
6.639	85.5103	55.7251	329.041
6.64	85.5713	55.5115	326.05
6.641	86.5784	55.603	326.996
6.642	87.3108	55.0232	327.057
6.643	88.1042	55.2673	324.432
6.644	87.5244	55.8472	326.66
6.645	86.1816	55.3894	324.28
6.646	86.8225	55.3284	324.341
6.647	86.0901	55.4199	326.721
6.648	85.3577	55.481	324.036
6.649	85.9985	55.6641	326.385
6.65	86.792	55.8472	326.447
6.651	88.5315	56.427	324.005
6.652	89.2334	56.8542	327.332
6.653	89.3555	56.2134	325.165
6.654	90.8203	56.3965	325.836
6.655	91.0645	56.7017	327.301
6.656	90.0574	57.6172	324.646
6.657	89.4775	58.0139	326.752
6.658	89.0198	56.8237	325.806
6.659	89.7522	56.9458	324.738
6.66	90.271	57.4036	327.789
6.661	90.7898	57.373	324.554
6.662	92.4377	57.6477	325.775
6.663	93.2617	57.3425	327.118
6.664	93.1091	57.9224	324.28
6.665	92.7429	58.5022	326.935
6.666	92.4683	57.6172	325.104
6.667	93.0176	57.6782	323.761
6.668	92.5293	58.5938	327.087
6.669	91.9495	58.4412	323.7
6.67	93.2312	58.6548	325.134
6.671	94.3604	58.6243	326.05
6.672	95.4285	59.4788	323.212
6.673	95.3369	60.0891	325.745
6.674	95.8557	58.7769	324.554
6.675	96.8628	58.7769	323.242
6.676	96.4355	59.3872	325.836
6.677	94.8486	59.7534	322.632
6.678	95.2759	60.0891	324.097
6.679	95.2148	59.845	324.31
6.68	95.5811	60.3333	321.655
6.681	95.9473	60.8215	324.31
6.682	96.3135	59.9976	322.601
6.683	97.6563	60.1196	322.51
6.684	98.114	60.4248	325.928
6.685	97.9614	60.3333	322.937
6.686	97.8699	60.8215	324.738
6.687	98.0225	61.0962	325.958
6.688	97.6563	61.676	322.845
6.689	97.7478	62.7747	325.745
6.69	97.4731	62.3474	323.975
6.691	98.7244	62.0728	323.364
6.692	99.4263	62.4084	326.508
6.693	99.5178	62.7441	323.73
6.694	100.677	62.7747	326.172
6.695	100.922	62.8357	326.904
6.696	101.654	63.8123	324.341
6.697	101.288	64.0564	327.026
6.698	100.647	63.5986	324.554
6.699	101.379	63.7512	323.975
6.7	100.8	64.2395	326.05
6.701	100.555	64.7583	322.937
6.702	101.196	64.27	325.684
6.703	101.685	63.2019	325.317
6.704	103.546	63.7512	324.31
6.705	103.302	65.033	327.545
6.706	102.905	65.1855	324.829
6.707	103.699	64.7583	325.195
6.708	104.126	64.209	326.843
6.709	103.485	64.7888	323.761
6.71	104.065	65.3381	326.141
6.711	104.309	64.4836	325.226
6.712	105.164	64.8804	323.303
6.713	106.171	65.5212	327.026
6.714	105.865	65.155	323.883
6.715	106.964	65.155	324.677
6.716	106.995	65.2466	325.714
6.717	106.873	65.5823	322.235
6.718	106.11	65.4907	324.371
6.719	105.591	64.3311	322.998
6.72	106.171	64.7888	321.259
6.721	105.927	65.5212	324.28
6.722	105.255	65.155	320.831
6.723	105.927	65.094	322.266
6.724	106.171	64.2395	323.547
6.725	106.018	64.4836	320.74
6.726	105.865	64.9719	323.7
6.727	105.347	64.1785	321.869
6.728	105.408	63.7512	320.099
6.729	105.225	63.5681	323.151
6.73	104.584	63.1104	319.702
6.731	104.858	63.324	320.496
6.732	104.858	63.0798	322.357
6.733	104.645	62.8052	318.695
6.734	104.462	63.4155	321.381
6.735	104.034	62.3779	318.939
6.736	105.164	62.3474	317.444
6.737	104.248	62.1948	320.068
6.738	103.21	61.3708	316.742
6.739	102.753	60.9741	318.695
6.74	103.271	60.3638	319.183
6.741	103.546	60.8521	316.071
6.742	103.302	61.8286	319.244
6.743	102.692	61.0352	316.62
6.744	103.638	60.6995	316.132
6.745	103.21	60.3333	319.122
6.746	101.868	59.8145	315.857
6.747	102.051	59.4788	318.817
6.748	102.722	58.8684	319.427
6.749	103.546	59.2957	317.596
6.75	103.76	59.6924	320.618
6.751	103.729	59.1125	316.986
6.752	104.858	59.3567	316.956
6.753	104.797	59.3567	318.848
6.754	103.638	58.8379	314.087
6.755	103.638	58.7463	316.681
6.756	103.79	57.9224	315.46
6.757	104.736	57.9224	312.927
6.758	104.584	58.4412	315.674
6.759	104.095	57.6782	312.805
6.76	104.828	57.3425	313.019
6.761	105.103	57.1899	314.728
6.762	104.492	57.3425	311.066
6.763	104.37	57.7393	313.11
6.764	103.851	56.8542	311.554
6.765	103.882	57.0068	309.448
6.766	103.729	57.1289	312.164
6.767	103.027	55.9692	309.631
6.768	104.065	55.5115	310.638
6.769	104.034	55.3284	312.469
6.77	103.882	55.7861	309.601
6.771	104.156	56.6101	311.371
6.772	103.973	55.542	310.059
6.773	103.729	55.9082	307.678
6.774	102.814	56.5796	310.455
6.775	101.868	55.7861	307.465
6.776	102.234	55.7251	308.167
6.777	102.692	55.603	310.577
6.778	102.966	55.9082	308.044
6.779	102.783	56.3965	310.852
6.78	103.394	56.366	309.967
6.781	104.126	57.0374	308.563
6.782	104.065	56.9458	310.883
6.783	102.295	56.2134	307.587
6.784	102.692	56.3049	308.655
6.785	102.509	56.1523	309.845
6.786	102.6	56.8542	307.068
6.787	102.173	57.4646	310.12
6.788	102.112	56.2744	308.319
6.789	104.187	55.7861	307.739
6.79	104.187	56.0608	310.974
6.791	103.21	56.1829	307.22
6.792	103.088	56.1218	308.136
6.793	103.271	55.4504	308.502
6.794	103.638	55.7861	304.932
6.795	103.21	56.2134	307.861
6.796	102.814	55.4504	304.901
6.797	104.279	55.2979	304.169
6.798	104.462	55.6946	306.915
6.799	103.76	55.603	303.07
6.8	103.729	55.4199	305.298
6.801	103.943	54.6875	304.901
6.802	104.34	54.9316	302.155
6.803	103.851	55.5115	305.084
6.804	103.424	54.8096	301.666
6.805	104.462	54.1077	300.568
6.806	104.34	53.9246	302.338
6.807	102.814	54.2297	298.431
6.808	102.448	53.9246	299.805
6.809	101.593	52.2766	298.676
6.81	100.891	51.9409	296.356
6.811	100.83	52.3376	299.225
6.812	100.311	52.002	296.783
6.813	101.318	52.124	296.539
6.814	101.105	52.5208	298.523
6.815	100.311	52.4292	295.624
6.816	100.616	52.6428	298.065
6.817	100.647	52.4902	298.676
6.818	101.868	52.8259	297.546
6.819	102.02	53.4058	300.598
6.82	102.325	52.7344	298.889
6.821	103.516	53.1616	299.133
6.822	104.309	53.5583	301.361
6.823	103.943	54.1077	297.729
6.824	104.34	54.4434	299.622
6.825	104.553	54.0161	298.401
6.826	105.408	54.7485	296.234
6.827	105.042	55.1758	298.981
6.828	104.065	54.6875	296.204
6.829	104.858	54.4739	297.821
6.83	105.408	54.1382	300.354
6.831	105.438	54.4434	297.546
6.832	105.774	55.1758	301.056
6.833	106.262	55.2063	299.225
6.834	107.391	55.7861	297.15
6.835	107.269	56.1523	300.14
6.836	106.323	55.481	296.57
6.837	106.72	55.7251	298.035
6.838	107.361	56.1829	299.469
6.839	108.49	56.3354	296.783
6.84	108.582	56.8237	299.805
6.841	108.673	56.3965	298.37
6.842	110.626	57.0068	297.058
6.843	110.748	56.9763	299.622
6.844	109.863	57.0679	295.959
6.845	110.535	56.7932	297.058
6.846	110.718	57.0068	297.699
6.847	110.84	57.4036	294.373
6.848	110.626	59.021	297.028
6.849	110.077	58.6548	295.013
6.85	110.931	58.5938	294.556
6.851	111.938	58.2275	297.791
6.852	111.359	57.9529	295.319
6.853	112.122	58.5022	297.699
6.854	112.61	58.3801	298.218
6.855	113.159	58.8684	295.807
6.856	113.678	60.4553	298.828
6.857	113.617	60.0891	296.478
6.858	114.014	60.0281	295.685
6.859	113.77	60.5774	299.164
6.86	113.068	60.4553	295.929
6.861	113.678	60.3638	298.096
6.862	113.922	60.9436	299.286
6.863	115.082	61.554	296.753
6.864	115.906	62.0728	299.744
6.865	116.638	61.9812	297.821
6.866	118.256	62.1948	297.089
6.867	117.767	62.8967	299.133
6.868	116.18	63.0188	295.99
6.869	115.692	63.2629	298.553
6.87	115.356	62.9578	298.798
6.871	116.394	63.2629	296.814
6.872	116.852	63.6292	300.415
6.873	116.821	63.2324	298.309
6.874	118.225	63.3545	299.286
6.875	119.446	63.4155	301.453
6.876	119.08	64.4531	298.34
6.877	118.958	64.5752	300.72
6.878	118.591	63.7817	299.835
6.879	119.232	64.0564	297.882
6.88	119.476	65.0024	301.025
6.881	119.202	64.6057	297.394
6.882	120.209	64.4226	298.218
6.883	121.307	64.3311	300.018
6.884	122.101	64.27	297.119
6.885	122.04	65.033	299.377
6.886	122.101	65.0024	297.882
6.887	123.413	65.3076	295.715
6.888	122.07	65.3687	298.553
6.889	120.88	65.1245	295.349
6.89	121.826	65.155	296.417
6.891	122.375	65.2466	297.089
6.892	122.223	65.6738	294.678
6.893	122.772	65.8875	298.218
6.894	123.077	65.1855	296.814
6.895	124.268	65.0024	296.295
6.896	124.084	65.7349	299.072
6.897	123.383	65.5212	295.776
6.898	123.23	66.04	297.119
6.899	123.199	65.5518	298.035
6.9	123.199	65.4907	295.197
6.901	123.138	65.7654	298.218
6.902	123.81	65.3076	296.295
6.903	125	66.1316	295.288
6.904	124.847	66.7419	297.729
6.905	124.146	66.1926	294.769
6.906	124.207	65.7959	296.448
6.907	124.115	65.5823	297.699
6.908	124.359	66.3757	295.013
6.909	123.993	66.803	297.302
6.91	123.047	66.1011	294.861
6.911	123.901	66.3757	294.495
6.912	123.383	66.3757	296.967
6.913	122.162	66.2537	294.128
6.914	122.101	65.8264	296.417
6.915	122.223	64.8499	296.204
6.916	122.314	64.6362	294.312
6.917	121.979	64.8804	296.692
6.918	121.155	63.6597	293.488
6.919	120.972	63.5376	292.358
6.92	119.568	62.9883	294.22
6.921	117.126	62.0422	289.337
6.922	114.99	61.0962	290.283
6.923	113.037	59.1736	289.154
6.924	112	57.7393	284.149
6.925	108.734	56.5796	284.302
6.926	105.103	53.3142	278.198
6.927	102.539	48.645	273.163
6.928	100.098	46.6003	273.773
6.929	98.2666	46.7224	268.982
6.93	97.2595	47.1497	269.409
6.931	96.1914	46.8445	268.89
6.932	95.3674	46.7834	266.266
6.933	94.9402	46.7834	270.63
6.934	95.1538	46.4172	271.667
6.935	96.9849	45.5322	275.391
6.936	98.6938	44.5862	281.433
6.937	99.3958	44.6777	281.921
6.938	101.41	45.4712	286.285
6.939	102.539	46.0815	286.743
6.94	102.753	47.6074	284.149
6.941	101.959	49.8657	285.461
6.942	100.586	49.0723	279.938
6.943	100.739	49.3164	279.083
6.944	100.769	49.7131	280.64
6.945	101.563	49.5911	278.229
6.946	102.02	48.7366	282.562
6.947	103.302	47.8516	284.546
6.948	104.462	48.3093	284.21
6.949	103.973	49.2859	288.239
6.95	102.905	49.4995	283.997
6.951	103.516	48.645	283.691
6.952	102.478	48.3704	283.478
6.953	102.203	49.2554	277.802
6.954	101.99	49.4385	278.931
6.955	101.563	47.9431	276.703
6.956	101.959	47.4243	275.696
6.957	101.227	46.5088	280.334
6.958	99.6094	45.8679	277.863
6.959	99.6094	46.3562	279.51
6.96	99.3042	46.2952	280.365
6.961	98.8464	46.4172	274.933
6.962	98.7244	46.7224	276.947
6.963	98.877	45.5627	273.132
6.964	100.372	45.7764	270.721
6.965	98.9075	46.5088	273.438
6.966	97.6868	46.0205	269.47
6.967	97.4121	45.105	271.912
6.968	97.6868	44.0674	273.651
6.969	98.3582	44.8303	270.203
6.97	98.2056	45.6848	274.048
6.971	98.4192	45.1965	271.698
6.972	100.037	44.6167	271.088
6.973	99.6399	45.0134	273.773
6.974	98.3887	45.2576	269.684
6.975	97.9309	45.5933	272.552
6.976	97.4121	45.2881	273.254
6.977	97.5647	45.8374	271.118
6.978	97.8394	46.6309	274.2
6.979	98.1445	45.99	271.606
6.98	99.823	45.5933	271.24
6.981	99.823	46.7834	274.078
6.982	99.3347	46.6309	270.05
6.983	99.3652	46.4783	272.827
6.984	99.7009	45.9595	273.468
6.985	100.372	46.7834	271.667
6.986	100.25	48.1567	275.848
6.987	100.555	47.5769	273.224
6.988	101.898	46.936	273.407
6.989	102.295	47.1191	276.306
6.99	102.081	47.76	273.01
6.991	102.081	47.699	274.994
6.992	102.173	47.1191	274.414
6.993	102.692	46.9055	272.614
6.994	102.509	47.4854	275.543
6.995	102.142	47.699	272.003
6.996	102.936	47.6074	272.583
6.997	103.21	46.7224	274.261
6.998	102.661	46.875	271.088
6.999	102.6	47.3938	273.865
7	102.6	46.6614	272.888
7.001	102.081	46.814	271.912
7.002	102.234	47.4854	275.269
7.003	101.715	46.8445	272.339
7.004	102.844	47.0886	273.804
7.005	103.271	47.2107	275.787
7.006	103.455	47.6074	272.247
7.007	103.271	48.1262	275.543
7.008	103.363	47.3938	274.323
7.009	103.943	47.3633	272.858
7.01	102.203	48.1873	275.635
7.011	101.44	48.0347	272.095
7.012	101.868	47.821	273.254
7.013	103.027	47.2717	274.689
7.014	103.729	47.9126	270.538
7.015	104.736	48.6145	273.163
7.016	104.584	48.2788	270.386
7.017	105.53	48.1262	269.165
7.018	104.431	48.584	271.637
7.019	102.783	48.6145	267.7
7.02	102.753	48.7061	269.287
7.021	102.661	47.7905	270.813
7.022	102.966	48.3398	268.402
7.023	104.401	49.2554	272.43
7.024	105.804	48.6145	271.179
7.025	107.208	49.1333	270.63
7.026	107.056	50.6287	273.621
7.027	106.659	50.0183	270.477
7.028	106.628	49.469	272.217
7.029	106.537	49.6826	274.597
7.03	106.415	50.5371	271.301
7.031	106.75	51.3306	275.208
7.032	107.544	51.0864	273.254
7.033	109.711	50.9644	273.315
7.034	109.924	51.0254	276.001
7.035	109.741	51.6357	272.858
7.036	110.229	52.2156	274.841
7.037	110.504	51.6357	274.506
7.038	111.023	51.9714	271.912
7.039	110.718	52.6123	274.872
7.04	110.321	52.4292	273.102
7.041	111.176	52.2156	272.919
7.042	111.481	52.2461	276.062
7.043	111.633	52.2156	273.132
7.044	111.908	52.5208	275.97
7.045	112.671	51.6052	275.452
7.046	114.288	52.6123	273.254
7.047	114.166	53.4668	276.062
7.048	113.831	53.1616	272.339
7.049	115.112	52.7344	272.614
7.05	115.54	53.009	274.567
7.051	114.441	53.772	270.935
7.052	113.678	53.6194	273.682
7.053	114.41	53.3142	272.827
7.054	115.936	54.1992	270.966
7.055	116.272	55.0537	274.139
7.056	116.333	55.0842	270.63
7.057	116.882	55.0842	271.576
7.058	117.432	54.4739	273.712
7.059	117.126	55.2979	270.874
7.06	115.997	56.2134	274.414
7.061	115.295	56.2744	273.254
7.062	116.547	56.6711	272.003
7.063	115.906	57.6172	275.635
7.064	115.845	57.251	273.59
7.065	116.394	57.0068	274.719
7.066	117.31	56.9153	277.13
7.067	117.249	57.8613	274.475
7.068	117.371	58.7158	278.137
7.069	117.34	57.9224	276.642
7.07	118.469	58.4717	275.879
7.071	118.256	59.845	279.236
7.072	117.676	60.1501	275.757
7.073	118.164	59.845	276.947
7.074	118.958	59.4788	278.9
7.075	119.69	60.3027	275.543
7.076	119.812	61.0657	279.785
7.077	120.239	61.0352	278.198
7.078	122.253	61.0962	277.71
7.079	122.559	61.3098	280.975
7.08	122.467	61.5845	277.74
7.081	123.047	61.8896	279.602
7.082	123.383	61.6455	280.304
7.083	123.627	61.8896	277.679
7.084	123.81	62.9578	281.342
7.085	124.207	62.1948	279.449
7.086	125.977	62.0422	279.633
7.087	126.282	62.3474	283.112
7.088	126.404	62.5305	279.694
7.089	127.136	62.439	282.379
7.09	127.625	62.2253	282.349
7.091	128.326	63.2324	279.51
7.092	128.052	64.3921	282.532
7.093	127.869	64.0259	279.694
7.094	128.937	63.7817	279.755
7.095	128.998	63.9954	282.562
7.096	128.754	64.1479	279.327
7.097	129.15	64.0259	282.684
7.098	129.639	64.0564	282.623
7.099	131.226	64.7888	280.914
7.1	131.439	65.6128	283.936
7.101	131.226	65.4907	281.128
7.102	131.775	65.7349	281.036
7.103	131.866	65.918	282.99
7.104	130.463	66.0095	279.419
7.105	130.035	66.0095	282.41
7.106	129.822	65.0024	282.501
7.107	130.676	65.5518	280.853
7.108	131.226	66.864	284.973
7.109	131.5	66.9556	281.677
7.11	131.958	66.8945	281.799
7.111	131.653	67.1082	284.058
7.112	131.104	67.3828	280.304
7.113	130.981	67.5964	283.173
7.114	130.92	67.3523	283.02
7.115	131.683	67.7185	281.311
7.116	131.683	68.8171	285.309
7.117	131.805	68.8477	283.051
7.118	133.514	68.9392	283.844
7.119	133.881	69.1528	286.591
7.12	133.087	69.2749	283.203
7.121	132.233	69.6106	285.98
7.122	132.05	69.5801	284.729
7.123	134.003	69.6411	283.142
7.124	134.613	70.343	286.621
7.125	133.759	70.8008	283.142
7.126	134.033	70.9534	284.821
7.127	134.247	69.9463	286.835
7.128	134.308	69.8547	284.546
7.129	134.521	70.7092	288.91
7.13	134.552	70.7397	287.537
7.131	135.406	71.3196	286.316
7.132	135.956	71.7468	288.879
7.133	135.956	71.5637	285.065
7.134	136.627	71.7773	287.231
7.135	137.299	71.8689	288.452
7.136	138.123	71.6553	286.041
7.137	137.573	72.1436	290.161
7.138	137.238	71.6248	288.3
7.139	138.733	72.1741	288.025
7.14	139.771	72.998	290.985
7.141	139.13	73.1506	286.53
7.142	139.191	72.6624	288.574
7.143	139.893	71.8994	288.757
7.144	141.052	72.6013	286.102
7.145	140.9	73.6389	289.337
7.146	140.411	73.5474	287.201
7.147	141.205	72.9675	286.896
7.148	140.625	72.9675	290.314
7.149	140.045	72.9675	287.628
7.15	140.564	73.3948	289.978
7.151	141.174	73.0286	290.741
7.152	141.907	73.5779	288.025
7.153	142.09	74.4934	291.931
7.154	141.754	74.3103	289.612
7.155	142.944	74.2493	289.978
7.156	142.517	74.5544	293.243
7.157	142.059	74.6765	290.405
7.158	141.632	74.6155	293.335
7.159	141.663	74.2798	293.518
7.16	142.761	74.9512	291.077
7.161	143.066	76.0193	294.586
7.162	143.005	76.0498	291.962
7.163	143.982	75.8667	292.175
7.164	144.043	75.1648	293.915
7.165	142.853	75.3479	291.138
7.166	141.724	75.9888	293.915
7.167	141.083	75.7446	293.213
7.168	141.418	75.7751	291.626
7.169	141.327	75.8057	295.38
7.17	141.022	75.7446	291.87
7.171	142.151	75.6531	293.549
7.172	142.12	75.3174	295.38
7.173	142.059	75.3479	292.297
7.174	140.594	75.4089	295.685
7.175	140.656	74.646	294.312
7.176	141.235	74.6765	292.847
7.177	140.35	75.5005	296.265
7.178	138.977	75.3479	291.87
7.179	138.916	74.8291	293.488
7.18	138.55	73.9136	294.83
7.181	139.313	73.6389	291.656
7.182	138.885	74.5239	295.135
7.183	138.306	73.9746	293.701
7.184	138.733	73.7	292.603
7.185	138.245	74.0967	296.021
7.186	136.475	73.6389	292.358
7.187	135.315	73.4253	294.586
7.188	134.369	72.7234	295.563
7.189	134.186	72.8149	292.633
7.19	133.698	73.0896	296.326
7.191	133.85	71.8689	295.227
7.192	133.728	72.0215	294.708
7.193	133.942	72.2961	299.133
7.194	133.301	72.1436	295.807
7.195	133.118	71.6248	297.974
7.196	132.111	70.7397	299.561
7.197	131.531	70.6787	296.234
7.198	131.226	71.228	300.11
7.199	130.432	71.228	298.004
7.2	130.646	70.9229	297.089
7.201	129.578	70.7703	300.201
7.202	128.693	70.3125	296.967
7.203	128.143	69.8242	298.676
7.204	127.747	68.9392	300.049
7.205	127.502	68.7561	297.058
7.206	127.106	68.573	300.018
7.207	125.641	68.1763	297.913
7.208	126.373	68.1458	297.119
7.209	125.732	68.3899	299.652
7.21	124.603	68.7561	295.837
7.211	123.81	67.8711	298.492
7.212	123.047	65.6738	299.713
7.213	123.932	64.9414	298.584
7.214	124.298	66.3452	302.582
7.215	124.451	67.1387	300.201
7.216	125.427	66.7114	300.262
7.217	125.946	66.1011	302.612
7.218	125.214	65.6128	298.767
7.219	124.42	66.4368	301.727
7.22	123.413	65.8569	301.056
7.221	124.084	65.5518	298.95
7.222	123.352	66.04	302.582
7.223	123.718	65.4907	300.018
7.224	124.786	65.8569	300.385
7.225	125.427	65.6738	301.941
7.226	125.366	65.9485	298.92
7.227	124.725	65.918	301.971
7.228	124.512	64.9414	300.262
7.229	124.939	64.6973	298.523
7.23	123.718	65.4297	301.819
7.231	122.345	65.918	298.157
7.232	122.559	65.6128	299.133
7.233	123.138	64.5752	300.903
7.234	123.169	64.27	298.37
7.235	123.444	64.8499	301.788
7.236	123.871	64.6667	300.385
7.237	124.39	64.8499	299.103
7.238	124.115	65.3381	302.094
7.239	122.833	64.7278	298.798
7.24	122.162	65.2771	300.018
7.241	121.796	65.094	301.697
7.242	121.979	65.094	298.431
7.243	121.765	65.7959	301.575
7.244	121.979	65.3076	299.652
7.245	123.413	65.7349	298.767
7.246	123.81	66.2537	301.941
7.247	123.108	66.1316	298.492
7.248	122.986	65.3687	300.69
7.249	122.711	64.5752	301.727
7.25	121.979	64.8193	298.95
7.251	121.277	65.7959	302.582
7.252	120.361	65.5823	299.591
7.253	121.613	65.6738	299.469
7.254	121.613	66.0095	302.399
7.255	120.941	65.979	298.279
7.256	121.124	65.5212	301.3
7.257	121.796	64.3921	302.521
7.258	122.131	64.7888	300.568
7.259	121.765	65.7043	304.901
7.26	121.124	65.8875	302.155
7.261	122.192	65.5212	301.971
7.262	121.948	66.0095	304.84
7.263	121.46	66.2537	300.69
7.264	121.826	66.3452	302.734
7.265	122.009	65.4602	303.253
7.266	123.535	65.3992	300.507
7.267	124.329	66.04	304.443
7.268	124.329	65.4602	302.399
7.269	125.397	65.1855	302.948
7.27	125.275	65.3687	305.206
7.271	124.512	65.8264	301.178
7.272	123.779	66.4673	303.314
7.273	123.077	65.918	302.155
7.274	123.169	65.6128	299.164
7.275	123.901	65.4907	302.948
7.276	124.329	64.7583	300.873
7.277	125.458	64.6362	301.514
7.278	125.824	64.9414	304.596
7.279	125.488	65.0635	301.3
7.28	125.061	65.155	303.925
7.281	124.939	64.9109	303.467
7.282	124.817	65.3076	300.751
7.283	124.298	65.918	304.138
7.284	124.023	65.2771	301.27
7.285	125.061	64.9414	301.544
7.286	125.305	65.4907	304.504
7.287	125.397	65.1245	301.819
7.288	125	65.3687	305.084
7.289	125.183	65.4907	304.138
7.29	126.678	65.6738	302.612
7.291	126.129	66.1316	304.077
7.292	125.244	65.5518	300.964
7.293	125.336	65.8264	301.544
7.294	125.214	65.3076	302.887
7.295	124.878	65.3687	299.988
7.296	123.718	65.3687	303.864
7.297	123.474	64.7583	302.399
7.298	124.603	65.1245	302.094
7.299	125.122	66.1316	305.756
7.3	125.275	65.918	301.483
7.301	125.732	66.04	303.07
7.302	126.068	65.033	303.894
7.303	126.038	65.2161	301.208
7.304	125.427	65.8875	304.779
7.305	125.519	65.4602	302.887
7.306	126.801	65.8875	302.246
7.307	126.343	66.04	305.054
7.308	125.549	66.0706	301.208
7.309	126.282	65.918	303.009
7.31	126.709	65.4907	303.162
7.311	127.441	65.7349	300.079
7.312	126.862	65.6738	303.345
7.313	126.16	64.5447	300.812
7.314	126.617	64.6057	301.025
7.315	125.244	65.033	302.979
7.316	123.474	64.6362	299.133
7.317	122.467	64.3921	300.537
7.318	122.223	62.9578	300.934
7.319	122.253	62.2253	297.974
7.32	122.284	62.1948	300.903
7.321	122.559	61.554	298.828
7.322	122.528	61.4624	298.37
7.323	122.223	60.9436	301.697
7.324	120.605	60.5164	298.553
7.325	119.202	60.4553	300.812
7.326	117.798	59.845	300.659
7.327	117.615	59.021	297.974
7.328	116.058	59.082	300.812
7.329	114.96	58.1665	298.157
7.33	114.838	57.312	297.241
7.331	114.014	56.0913	298.798
7.332	112.366	54.9011	294.922
7.333	110.107	53.7415	295.99
7.334	108.582	52.7344	294.891
7.335	107.971	52.5208	292.419
7.336	106.354	53.4363	294.556
7.337	104.584	53.4973	291.84
7.338	104.279	52.4902	292.542
7.339	104.431	50.9644	296.295
7.34	104.248	50.9033	295.288
7.341	105.286	51.4526	299.713
7.342	106.659	50.9033	300.659
7.343	108.368	50.6592	300.11
7.344	108.734	51.4221	303.589
7.345	108.337	52.3376	300.781
7.346	108.887	52.7649	300.964
7.347	108.215	53.0701	301.819
7.348	107.422	52.9785	298.126
7.349	107.086	53.2532	300.476
7.35	108.063	52.8564	299.622
7.351	110.657	52.7039	299.286
7.352	111.572	53.7109	302.734
7.353	111.938	53.772	300.11
7.354	112.457	54.0161	301.636
7.355	112.305	53.5889	301.88
7.356	112.091	53.6499	298.34
7.357	110.718	54.1992	300.079
7.358	109.924	53.9246	298.035
7.359	110.84	53.7415	296.967
7.36	111.267	53.8635	299.286
7.361	111.42	53.833	296.631
7.362	113.068	54.0466	298.859
7.363	113.586	53.833	299.957
7.364	113.495	53.9551	298.004
7.365	113.159	54.2297	300.232
7.366	112.732	53.6194	297.76
7.367	112.274	53.7109	296.631
7.368	111.969	55.1147	298.95
7.369	111.572	55.2063	295.105
7.37	111.45	54.6875	296.295
7.371	111.969	54.5349	297.363
7.372	113.373	55.0232	295.319
7.373	113.77	56.0303	298.431
7.374	113.678	55.7251	296.295
7.375	115.051	55.7861	296.631
7.376	114.868	55.8472	298.828
7.377	113.922	56.2439	296.112
7.378	113.525	56.7932	298.279
7.379	112.885	56.4575	298.95
7.38	112.823	56.8848	297.241
7.381	113.586	57.7393	301.086
7.382	113.312	57.312	299.072
7.383	115.295	57.0984	299.988
7.384	115.967	57.9224	302.429
7.385	115.723	58.5022	299.591
7.386	115.479	58.7769	301.819
7.387	115.906	57.373	301.697
7.388	116.974	57.8613	299.713
7.389	116.486	59.4482	303.467
7.39	116.241	60.1807	299.835
7.391	117.615	59.6008	300.629
7.392	117.92	59.6008	302.673
7.393	118.408	60.2112	299.652
7.394	118.53	60.5469	302.246
7.395	118.866	59.2957	301.392
7.396	120.697	59.021	299.957
7.397	120.605	59.4177	303.406
7.398	120.209	59.9976	300.323
7.399	120.636	60.2722	301.239
7.4	120.514	60.0891	302.185
7.401	119.934	60.1196	298.767
7.402	119.598	60.4553	301.727
7.403	119.904	59.5093	300.537
7.404	121.216	58.8684	299.591
7.405	122.101	59.8145	303.07
7.406	122.589	60.0281	299.896
7.407	123.383	60.1501	301.331
7.408	123.505	59.8755	302.643
7.409	122.589	60.2722	299.652
7.41	121.552	60.5774	302.795
7.411	121.185	60.3943	301.636
7.412	122.528	60.2722	300.598
7.413	122.559	60.9131	303.375
7.414	122.803	61.3403	300.781
7.415	123.993	61.2183	302.582
7.416	124.786	61.3403	303.741
7.417	125.671	61.3403	301.636
7.418	124.847	61.7981	304.535
7.419	123.657	61.1572	302.643
7.42	123.932	61.4929	302.643
7.421	123.962	62.1643	304.657
7.422	122.803	62.2864	301.239
7.423	123.108	62.561	302.734
7.424	123.718	61.9812	302.765
7.425	124.756	61.9507	301.239
7.426	125.122	62.5916	304.535
7.427	125.244	62.3474	302.734
7.428	126.19	62.1033	302.826
7.429	125.61	62.8052	305.603
7.43	124.634	63.0493	302.643
7.431	124.176	63.1104	304.382
7.432	124.451	63.2324	304.474
7.433	126.007	63.2324	302.216
7.434	126.648	63.5376	305.542
7.435	126.74	63.5376	302.887
7.436	128.632	63.6902	303.528
7.437	129.303	64.209	305.481
7.438	128.632	63.9343	302.612
7.439	127.655	63.7817	305.267
7.44	126.892	63.4155	304.688
7.441	127.289	63.6902	302.338
7.442	127.594	64.4226	304.688
7.443	127.533	64.4226	301.849
7.444	129.242	64.5142	302.216
7.445	129.913	64.4226	304.016
7.446	129.974	64.5447	301.147
7.447	129.578	64.27	303.497
7.448	129.242	63.5071	303.467
7.449	129.578	63.2019	301.758
7.45	129.517	64.1785	304.81
7.451	129.364	64.27	301.178
7.452	130.127	64.3311	301.544
7.453	130.402	64.6973	303.009
7.454	130.341	64.7278	300.018
7.455	130.493	64.4531	301.849
7.456	130.402	63.9343	301.666
7.457	130.798	64.0259	300.568
7.458	130.219	64.8804	303.68
7.459	129.944	64.8193	301.208
7.46	130.676	64.6362	301.971
7.461	130.341	64.4226	302.673
7.462	130.371	65.1245	300.201
7.463	129.639	65.6738	302.582
7.464	129.425	65.3687	300.781
7.465	130.341	64.8804	300.14
7.466	129.333	64.6973	303.772
7.467	128.357	64.3311	301.819
7.468	128.601	64.6973	304.596
7.469	129.059	64.8499	305.847
7.47	129.181	65.1855	303.04
7.471	128.693	65.7349	306
7.472	128.723	65.1245	303.772
7.473	129.944	64.9109	303.864
7.474	130.219	65.4297	306.427
7.475	129.364	65.3992	303.253
7.476	129.364	65.1855	305.573
7.477	129.547	64.8804	305.786
7.478	129.852	64.7583	303.467
7.479	129.517	65.5212	306.763
7.48	129.242	65.2161	303.711
7.481	130.463	64.7888	304.077
7.482	130.646	64.9414	305.969
7.483	130.371	64.7278	302.155
7.484	130.219	64.8804	304.565
7.485	130.127	64.6362	303.955
7.486	130.188	64.3311	302.185
7.487	129.669	64.27	305.145
7.488	129.395	63.2324	303.009
7.489	129.822	63.0188	303.65
7.49	129.7	63.3545	305.359
7.491	129.028	62.8052	302.094
7.492	128.479	62.6221	303.894
7.493	128.265	61.9202	303.436
7.494	128.387	61.2793	300.873
7.495	127.228	61.8591	303.772
7.496	126.984	61.676	301.422
7.497	127.106	61.1267	301.025
7.498	126.221	61.4014	302.582
7.499	125.702	61.3098	299.652
7.5	124.878	60.791	301.361
7.501	124.451	60.3027	300.964
7.502	125.549	60.1501	299.744
7.503	124.756	59.9976	302.582
7.504	124.054	59.906	299.896
7.505	124.512	59.845	300.934
7.506	123.993	59.906	302.155
7.507	122.162	59.906	299.683
7.508	120.636	59.5703	301.666
7.509	120.209	58.2275	300.995
7.51	120.88	57.9224	299.988
7.511	121.124	58.6548	303.009
7.512	120.575	58.5022	300.323
7.513	121.155	58.3801	301.392
7.514	121.368	58.4106	303.406
7.515	120.636	58.8989	300.11
7.516	119.446	59.1431	302.368
7.517	118.5	58.3191	300.842
7.518	119.568	57.8918	299.957
7.519	119.507	58.8379	302.826
7.52	119.354	58.8989	299.896
7.521	120.514	58.7463	301.453
7.522	121.185	58.6243	302.704
7.523	121.399	58.8989	299.927
7.524	120.758	59.1125	302.704
7.525	119.934	58.4106	301.117
7.526	120.361	58.6548	300.415
7.527	119.995	59.082	302.521
7.528	119.049	59.3567	299.133
7.529	119.171	59.2651	300.751
7.53	119.537	57.9834	301.086
7.531	120.087	58.2275	298.95
7.532	120.178	58.6548	302.063
7.533	119.72	58.075	300.598
7.534	120.239	57.7393	300.049
7.535	119.995	58.7158	302.155
7.536	119.69	58.8074	299.042
7.537	119.72	58.5327	300.903
7.538	119.385	58.2886	301.3
7.539	119.507	58.7158	298.767
7.54	119.781	59.2041	301.3
7.541	120.087	58.5327	299.957
7.542	121.338	58.2581	300.201
7.543	121.277	58.8074	302.368
7.544	120.819	58.96	300.018
7.545	120.3	58.4412	301.514
7.546	119.385	58.136	300.69
7.547	119.476	58.2581	298.828
7.548	119.202	58.8379	300.964
7.549	118.652	58.3801	297.974
7.55	118.988	58.4717	298.401
7.551	119.69	58.3191	300.659
7.552	119.263	58.0444	298.218
7.553	118.622	58.2275	301.086
7.554	118.439	57.5867	300.751
7.555	118.958	57.373	299.042
7.556	118.103	58.197	302.185
7.557	117.371	57.7087	299.225
7.558	118.378	57.5867	299.774
7.559	118.103	58.136	301.422
7.56	118.011	58.3191	297.913
7.561	117.676	58.2581	300.446
7.562	117.493	57.0679	299.591
7.563	118.378	57.0679	298.584
7.564	117.798	57.7087	301.544
7.565	117.401	57.7087	298.553
7.566	118.042	57.6172	299.774
7.567	118.652	57.5256	301.3
7.568	118.713	57.6782	298.218
7.569	118.408	58.3496	300.415
7.57	117.828	58.075	298.859
7.571	119.049	57.7698	298.248
7.572	119.019	57.7698	301.361
7.573	118.378	57.9834	298.462
7.574	119.598	58.1665	299.927
7.575	119.568	58.2886	300.934
7.576	119.873	58.4412	298.34
7.577	119.476	58.4106	301.3
7.578	120.117	57.7698	299.53
7.579	120.972	57.9834	298.676
7.58	120.911	59.0515	300.903
7.581	120.88	58.8989	297.974
7.582	121.277	58.7769	299.469
7.583	121.338	58.6243	300.293
7.584	121.307	59.1431	297.668
7.585	121.185	59.5093	300.323
7.586	121.338	58.7769	298.248
7.587	123.199	58.5938	298.218
7.588	123.016	59.1125	300.049
7.589	122.681	59.6619	296.875
7.59	123.077	60.2112	298.706
7.591	122.864	59.9976	298.187
7.592	122.559	60.1196	296.295
7.593	121.613	60.3027	299.438
7.594	121.033	59.3262	297.302
7.595	121.979	59.0515	298.401
7.596	122.559	60.0891	301.086
7.597	122.589	60.6995	298.37
7.598	123.108	60.8215	300.385
7.599	123.535	60.2112	300.476
7.6	124.329	60.6079	298.309
7.601	123.596	61.4929	301.514
7.602	122.986	61.4624	298.798
7.603	123.84	61.0046	299.164
7.604	124.268	61.3403	301.575
7.605	124.298	61.8896	298.584
7.606	124.817	61.7676	301.331
7.607	125.031	61.7371	300.934
7.608	126.77	61.6455	299.194
7.609	126.801	62.439	302.032
7.61	126.373	62.6221	299.011
7.611	127.014	62.8357	298.981
7.612	127.106	63.1714	300.69
7.613	126.678	63.2629	297.791
7.614	126.16	63.1104	300.385
7.615	126.556	62.439	299.896
7.616	127.777	62.4084	299.164
7.617	128.662	62.9272	302.246
7.618	129.242	62.9578	300.079
7.619	130.402	63.0493	300.354
7.62	130.859	63.2935	302.368
7.621	130.402	63.4766	298.798
7.622	130.28	63.8428	301.086
7.623	129.822	63.4155	300.385
7.624	130.371	63.0188	298.706
7.625	130.554	63.6597	301.666
7.626	130.798	63.8428	299.194
7.627	132.263	63.9954	299.988
7.628	132.965	64.1785	301.514
7.629	132.996	64.4531	298.615
7.63	133.148	64.3005	300.446
7.631	132.813	64.0259	299.225
7.632	133.453	64.0259	298.401
7.633	133.026	65.0635	300.781
7.634	131.531	65.2771	298.065
7.635	132.233	65.4907	299.438
7.636	132.385	64.5142	300.781
7.637	132.141	64.0259	299.164
7.638	131.744	64.8499	302.734
7.639	132.172	64.9719	300.903
7.64	134.308	64.7278	299.957
7.641	134.369	65.2466	302.155
7.642	133.789	65.2161	299.316
7.643	133.514	65.1855	300.842
7.644	133.423	65.3381	301.27
7.645	133.575	65.7043	298.645
7.646	132.263	66.1316	301.483
7.647	131.897	65.5823	299.194
7.648	133.087	65.8569	299.622
7.649	133.759	66.1621	301.88
7.65	133.972	66.1926	298.676
7.651	134.552	66.3147	300.415
7.652	135.284	65.6738	300.507
7.653	135.315	65.4907	298.859
7.654	134.644	66.3147	301.208
7.655	133.118	66.3147	298.889
7.656	133.575	66.2231	299.011
7.657	133.545	66.0095	301.239
7.658	132.996	65.979	298.615
7.659	133.881	66.2231	301.056
7.66	135.284	65.918	300.812
7.661	136.505	65.8264	299.225
7.662	136.169	66.2537	302.277
7.663	135.559	65.6128	300.171
7.664	136.292	65.4602	300.476
7.665	135.834	66.2231	302.124
7.666	134.796	66.6809	299.438
7.667	134.674	66.6504	301.422
7.668	134.918	65.8264	300.781
7.669	136.23	66.0095	299.286
7.67	136.444	66.6199	302.155
7.671	136.688	66.0706	300.018
7.672	138.672	65.6738	301.208
7.673	138.824	65.918	302.795
7.674	137.512	66.4978	299.835
7.675	136.047	66.4368	301.788
7.676	134.949	66.0706	300.323
7.677	135.101	65.5212	298.706
7.678	134.552	65.3992	301.697
7.679	133.759	65.1855	298.767
7.68	135.437	65.094	300.232
7.681	136.871	64.9109	302.246
7.682	136.597	65.3687	299.469
7.683	135.223	65.4907	302.368
7.684	134.644	64.4226	300.659
7.685	134.918	64.1785	300.079
7.686	133.423	65.094	302.948
7.687	132.172	64.6667	299.835
7.688	132.233	64.6057	300.751
7.689	132.874	64.6667	301.91
7.69	133.789	65.0024	299.316
7.691	134.277	65.7349	301.971
7.692	134.094	64.3616	300.476
7.693	134.857	63.7817	300.262
7.694	134.277	64.4226	302.612
7.695	133.423	64.2395	299.774
7.696	132.385	64.4226	300.903
7.697	132.05	65.0024	300.934
7.698	131.622	65.2466	298.553
7.699	131.531	65.2771	300.72
7.7	131.531	64.0564	299.103
7.701	132.69	63.5071	299.652
7.702	133.514	63.8123	301.971
7.703	133.27	63.8123	300.171
7.704	132.904	64.3921	301.575
7.705	132.385	64.1479	301.453
7.706	131.683	64.2395	299.286
7.707	130.524	64.6057	301.697
7.708	130.31	63.9954	299.438
7.709	131.317	63.4766	298.798
7.71	131.836	63.8733	300.934
7.711	132.111	63.7817	298.431
7.712	133.026	63.8428	300.262
7.713	133.698	63.2629	300.232
7.714	133.728	63.2324	298.553
7.715	132.111	63.5681	300.69
7.716	130.981	62.9272	297.729
7.717	131.531	62.6831	297.577
7.718	131.348	63.1409	298.737
7.719	130.432	62.9272	295.471
7.72	130.219	62.8357	297.516
7.721	130.157	61.7981	297.272
7.722	131.348	60.9131	296.631
7.723	131.042	61.4319	299.805
7.724	130.096	61.0962	297.363
7.725	130.127	61.0962	297.76
7.726	130.035	60.8215	299.164
7.727	129.517	60.9131	296.448
7.728	129.211	61.0962	298.645
7.729	129.059	60.4553	297.15
7.73	130.066	60.0586	296.021
7.731	129.517	60.3943	298.798
7.732	128.693	60.1807	295.99
7.733	129.578	59.9976	297.302
7.734	129.822	59.9365	297.913
7.735	129.425	59.7534	295.074
7.736	128.51	60.1196	296.753
7.737	128.418	59.2651	294.586
7.738	128.998	58.8074	293.793
7.739	128.754	59.1431	295.868
7.74	127.96	58.6853	292.969
7.741	127.716	58.3801	294.342
7.742	127.747	57.8003	295.38
7.743	127.502	57.6782	292.542
7.744	126.984	57.7698	294.739
7.745	126.74	56.9458	292.847
7.746	127.563	56.7627	291.656
7.747	127.38	56.9763	294.006
7.748	126.831	56.366	290.985
7.749	127.472	55.8472	292.725
7.75	127.563	56.0608	293.61
7.751	127.716	56.366	290.741
7.752	127.075	56.6101	292.999
7.753	126.678	55.7251	290.771
7.754	127.106	55.2979	290.375
7.755	126.74	56.0303	292.603
7.756	126.648	56.0913	289.276
7.757	127.197	55.7251	290.771
7.758	127.289	54.6265	290.68
7.759	127.228	55.0842	288.788
7.76	126.953	56.0608	291.473
7.761	126.556	55.5115	288.3
7.762	126.892	54.9316	288.94
7.763	125.702	55.0232	291.26
7.764	124.695	54.8096	288.3
7.765	125.061	54.5959	290.802
7.766	125.183	53.8635	290.802
7.767	125.519	53.833	288.3
7.768	125.549	54.5044	291.382
7.769	125.763	54.1382	288.788
7.77	126.801	53.4668	288.666
7.771	125.732	53.4668	290.375
7.772	124.512	53.5583	286.774
7.773	123.535	53.5889	288.239
7.774	123.108	52.6733	287.109
7.775	123.169	52.002	284.729
7.776	122.192	52.5818	286.957
7.777	122.284	52.1851	284.21
7.778	123.596	51.4526	284.576
7.779	123.383	50.8728	286.072
7.78	121.643	50.7813	282.867
7.781	120.422	50.8423	284.454
7.782	119.019	49.7437	282.593
7.783	117.92	48.584	280.701
7.784	116.425	48.1262	282.288
7.785	115.723	47.1497	279.297
7.786	115.692	46.4478	279.572
7.787	116.058	46.5393	280.975
7.788	115.417	45.929	278.168
7.789	114.594	45.3491	279.541
7.79	113.647	44.3726	278.687
7.791	112.457	43.5181	276.825
7.792	110.504	43.4875	278.015
7.793	109.009	42.45	275.33
7.794	108.612	40.9546	274.811
7.795	107.727	40.2222	275.116
7.796	106.628	39.3066	271.332
7.797	105.469	38.5132	271.271
7.798	104.919	37.7808	270.172
7.799	105.011	37.6282	268.951
7.8	104.065	38.0249	270.874
7.801	102.57	37.7502	269.135
7.802	103.546	37.2925	271.332
7.803	103.577	37.7502	273.59
7.804	103.18	38.5742	273.834
7.805	103.271	38.6353	277.222
7.806	103.638	37.2314	277.679
7.807	105.225	37.1399	279.724
7.808	106.232	38.8794	281.738
7.809	106.323	40.3442	279.541
7.81	107.697	40.9851	280.701
7.811	107.544	40.5273	279.877
7.812	107.788	40.5273	277.893
7.813	107.025	41.0461	279.755
7.814	107.88	40.8325	277.954
7.815	108.276	41.0156	278.076
7.816	108.49	41.687	280.365
7.817	108.521	41.4734	278.381
7.818	109.283	41.2292	280.029
7.819	109.863	41.5039	279.846
7.82	110.168	41.5955	276.764
7.821	109.833	41.9922	278.473
7.822	109.406	40.7104	275.36
7.823	110.291	40.3442	274.719
7.824	110.474	40.9851	276.276
7.825	109.344	41.9312	272.766
7.826	109.528	41.9922	274.292
7.827	109.436	40.7715	273.773
7.828	109.924	40.2222	272.217
7.829	109.589	40.2527	274.048
7.83	109.222	40.5884	270.813
7.831	110.535	40.2222	271.118
7.832	110.901	40.4663	271.942
7.833	110.779	40.9851	268.677
7.834	110.748	41.0461	270.477
7.835	109.955	41.2292	269.501
7.836	109.924	41.748	267.242
7.837	109.68	41.5649	270.233
7.838	109.65	40.8936	267.548
7.839	111.755	40.4968	268.89
7.84	113.281	41.3513	271.423
7.841	114.288	42.6025	268.585
7.842	114.41	42.9077	271.606
7.843	113.831	42.511	270.599
7.844	114.655	42.3889	269.745
7.845	113.434	43.4265	272.339
7.846	112.244	43.8538	269.287
7.847	112.854	44.0063	270.844
7.848	114.197	43.396	272.827
7.849	114.807	44.22	270.386
7.85	116.15	45.0745	274.109
7.851	116.882	44.8303	273.132
7.852	117.584	44.6472	272.919
7.853	116.974	45.4407	276.337
7.854	116.15	46.1121	273.01
7.855	117.035	45.7764	274.384
7.856	117.004	46.1121	276.001
7.857	117.462	46.6003	273.804
7.858	117.859	47.2107	276.947
7.859	118.713	46.6003	274.994
7.86	120.605	46.2341	275.055
7.861	120.728	46.814	277.618
7.862	120.453	47.4854	274.567
7.863	120.85	46.9971	275.726
7.864	120.605	46.7529	276.184
7.865	120.331	47.2107	272.919
7.866	120.331	47.76	275.146
7.867	119.995	47.3633	273.163
7.868	120.667	47.3328	273.132
7.869	121.124	47.0276	275.482
7.87	120.789	47.3938	273.01
7.871	122.04	47.5769	275.33
7.872	122.345	47.4243	275.97
7.873	122.681	47.6685	273.346
7.874	122.711	48.0042	275.757
7.875	122.223	47.7905	273.651
7.876	122.223	47.4854	273.407
7.877	121.796	47.8821	276.489
7.878	121.429	48.2788	273.315
7.879	121.826	48.1873	275.085
7.88	122.009	48.3704	275.33
7.881	123.169	48.6145	273.346
7.882	123.657	48.7976	275.513
7.883	124.176	48.7671	272.888
7.884	125.58	48.645	272.827
7.885	125.397	48.9197	274.506
7.886	124.268	49.3164	271.271
7.887	124.023	49.4995	273.773
7.888	123.383	49.5605	273.621
7.889	123.413	50.0793	271.912
7.89	123.322	50.5066	274.75
7.891	123.657	49.4995	272.522
7.892	125.519	49.3774	274.414
7.893	126.801	50.0488	276.52
7.894	126.556	51.1169	273.804
7.895	126.648	51.3306	276.703
7.896	126.16	50.354	275.665
7.897	127.014	50.2014	275.085
7.898	126.404	51.5747	278.229
7.899	126.373	51.8799	274.628
7.9	127.899	51.6357	275.909
7.901	129.211	51.6663	277.832
7.902	130.127	52.7344	274.841
7.903	130.493	53.3447	277.405
7.904	130.585	52.8564	275.574
7.905	131.287	52.063	275.116
7.906	130.493	52.6733	278.259
7.907	130.035	53.0396	274.841
7.908	131.073	52.948	275.848
7.909	131.622	52.8564	276.794
7.91	131.531	53.4973	273.926
7.911	131.866	53.9856	276.855
7.912	132.172	53.009	275.299
7.913	133.148	52.6733	274.536
7.914	133.362	53.1006	277.283
7.915	132.355	53.0701	274.17
7.916	133.484	52.887	276.001
7.917	133.606	53.1006	276.489
7.918	133.698	53.894	273.529
7.919	133.392	54.3213	275.909
7.92	133.24	53.894	273.926
7.921	134.094	53.3752	273.834
7.922	133.545	53.8635	276.001
7.923	132.69	54.6265	273.254
7.924	134.003	54.7791	275.543
7.925	134.552	54.3213	275.665
7.926	134.613	55.1453	273.529
7.927	134.521	56.1829	276.642
7.928	134.369	55.7861	273.529
7.929	134.888	55.5725	274.536
7.93	134.155	55.5725	277.405
7.931	132.385	55.7861	275.085
7.932	132.599	55.8167	278.076
7.933	133.209	55.5115	278.687
7.934	134.552	56.8542	277.161
7.935	134.888	57.5867	280.701
7.936	134.552	56.7627	277.435
7.937	135.864	56.366	278.534
7.938	135.864	56.8237	280.975
7.939	134.735	56.7322	278.076
7.94	133.911	57.1899	281.097
7.941	133.82	57.1899	281.097
7.942	134.552	57.0679	278.961
7.943	134.369	57.5562	282.043
7.944	134.369	57.4036	279.114
7.945	136.627	57.4036	279.846
7.946	137.115	57.1289	281.586
7.947	137.085	57.0068	278.534
7.948	136.2	56.8848	281.525
7.949	135.468	56.366	280.457
7.95	135.681	56.7017	279.938
7.951	134.674	57.4341	282.654
7.952	133.392	57.312	279.663
7.953	133.881	56.3965	280.304
7.954	134.583	55.8167	282.104
7.955	134.674	55.9998	279.388
7.956	135.376	56.7627	281.586
7.957	135.651	55.9387	281.158
7.958	135.712	55.4504	279.572
7.959	134.705	55.3589	282.379
7.96	133.179	54.9316	279.358
7.961	132.751	54.8401	280.609
7.962	131.989	55.481	281.738
7.963	131.348	55.2673	278.32
7.964	130.798	55.0232	280.548
7.965	131.042	54.1687	279.633
7.966	131.897	53.9856	278.046
7.967	131.226	54.1382	280.853
7.968	130.035	53.6194	278.137
7.969	129.456	53.009	279.358
7.97	127.808	51.6968	280.365
7.971	125.122	51.4526	277.527
7.972	121.674	51.3	279.388
7.973	119.171	49.5605	276.215
7.974	116.547	47.7295	273.956
7.975	114.197	46.6309	275.513
7.976	111.816	45.105	271.637
7.977	111.115	44.342	271.851
7.978	110.504	44.7693	272.827
7.979	109.68	44.6777	270.508
7.98	108.032	43.9758	272.766
7.981	106.934	42.8467	272.43
7.982	107.758	42.7856	273.834
7.983	106.873	43.7622	277.283
7.984	106.232	43.335	276.245
7.985	107.239	42.8467	279.388
7.986	108.398	42.9688	281.189
7.987	109.985	44.0674	279.51
7.988	110.26	44.8608	282.928
7.989	110.291	44.3115	280.518
7.99	110.931	43.9453	280.853
7.991	110.657	44.281	282.562
7.992	109.741	44.5251	279.175
7.993	108.887	44.4946	281.769
7.994	108.337	44.0369	281.891
7.995	108.459	44.281	280.365
7.996	108.276	44.7998	283.478
7.997	109.039	44.22	280.914
7.998	110.199	44.0674	281.891
7.999	110.535	44.6472	283.844
8	110.382	44.9219	280.396
8.001	110.168	44.342	282.532
8.002	109.65	43.335	281.982
8.003	109.192	43.7927	280.121
8.004	108.582	44.4031	283.112
8.005	107.91	44.1895	280.243
8.006	109.009	43.8843	280.487
8.007	109.222	43.7622	281.891
8.008	108.795	44.0674	279.083
8.009	109.253	44.0674	281.372
8.01	108.856	43.2739	279.694
8.011	108.978	43.3655	278.259
8.012	107.819	43.4875	279.541
8.013	106.964	43.0298	275.757
8.014	107.422	42.9077	277.039
8.015	107.025	42.9382	277.588
8.016	105.957	43.9453	274.261
8.017	105.896	44.2505	276.917
8.018	106.201	42.9382	275.604
8.019	106.964	42.1448	275.177
8.02	106.415	42.9077	278.442
8.021	105.865	43.0603	275.452
8.022	106.903	42.7246	277.527
8.023	106.964	42.9077	279.083
8.024	106.812	43.5486	275.909
8.025	106.323	44.281	279.114
8.026	106.293	44.1284	277.1
8.027	106.934	44.281	276.489
8.028	106.628	44.5862	279.144
8.029	106.049	44.4031	275.604
8.03	107.086	44.4336	277.954
8.031	108.124	44.342	279.114
8.032	108.673	45.4712	276.245
8.033	108.765	46.1426	279.358
8.034	108.429	45.5017	276.947
8.035	108.765	45.5322	276.733
8.036	108.551	46.2036	278.992
8.037	107.819	46.4478	275.787
8.038	108.582	46.2341	278.198
8.039	108.734	45.4712	279.083
8.04	109.741	45.7764	277.435
8.041	110.565	46.875	280.853
8.042	110.687	46.4783	278.687
8.043	111.542	46.1731	278.412
8.044	111.206	46.5088	280.884
8.045	111.176	46.4172	277.405
8.046	111.42	46.4783	278.992
8.047	111.389	46.936	279.236
8.048	111.359	47.1497	276.917
8.049	111.42	47.2412	279.694
8.05	111.725	46.875	277.74
8.051	112.701	47.0276	277.893
8.052	112.274	47.4243	279.938
8.053	111.664	47.5464	276.947
8.054	111.877	47.6379	278.381
8.055	112	47.3633	278.046
8.056	112.335	48.0957	275.818
8.057	111.938	48.3093	278.87
8.058	111.237	48.2178	276.367
8.059	111.664	47.6074	277.649
8.06	111.511	47.2412	280.273
8.061	110.321	47.7295	277.405
8.062	110.718	48.0347	280.609
8.063	110.992	47.8516	279.602
8.064	111.908	48.1873	277.771
8.065	111.877	48.7061	280.365
8.066	111.389	48.6145	276.55
8.067	112.732	48.1567	277.74
8.068	112.885	48.3398	279.663
8.069	112.274	48.6755	276.917
8.07	112.061	49.6521	279.419
8.071	112.579	49.53	278.168
8.072	113.953	50.0488	276.55
8.073	113.586	50.7507	278.839
8.074	113.831	50.5066	275.543
8.075	115.54	50.293	277.679
8.076	116.455	49.8047	279.236
8.077	116.425	50.415	277.344
8.078	115.753	51.1475	281.158
8.079	116.18	51.3611	279.938
8.08	117.188	51.9714	279.327
8.081	117.004	52.3987	281.708
8.082	116.699	51.9409	278.107
8.083	118.011	51.4526	280.396
8.084	119.415	51.4526	281.128
8.085	119.934	52.124	278.473
8.086	120.361	52.6733	281.189
8.087	120.209	52.002	279.999
8.088	120.972	51.9104	279.297
8.089	120.636	53.0396	281.952
8.09	120.27	53.4973	278.381
8.091	121.002	53.2227	279.175
8.092	121.429	52.887	279.358
8.093	123.26	53.5583	276.703
8.094	123.505	53.833	279.053
8.095	123.596	53.3142	277.313
8.096	124.786	53.1006	277.374
8.097	124.817	53.5889	279.724
8.098	123.749	53.833	277.313
8.099	123.749	54.1077	278.687
8.1	123.718	54.0161	278.137
8.101	124.115	54.5959	275.757
8.102	123.779	55.0842	278.259
8.103	123.81	54.1077	276.062
8.104	124.756	53.9246	276.764
8.105	125.427	54.6875	279.419
8.106	124.817	55.603	277.008
8.107	124.725	55.1453	279.51
8.108	124.298	54.8706	279.449
8.109	124.634	55.9082	277.802
8.11	123.81	57.0374	280.09
8.111	123.444	56.8848	276.855
8.112	124.634	56.7017	277.771
8.113	124.817	57.0068	280.121
8.114	124.878	57.1899	277.557
8.115	125.519	57.7698	280.884
8.116	126.404	57.9529	280.853
8.117	127.533	58.2275	279.907
8.118	127.319	58.6243	282.99
8.119	126.862	58.8684	280.518
8.12	127.747	59.3262	280.548
8.121	127.838	60.1807	282.043
8.122	126.923	60.2417	279.572
8.123	127.533	59.8145	282.562
8.124	128.876	59.3567	282.074
8.125	130.798	59.7229	281.372
8.126	131.317	60.3638	284.79
8.127	131.317	60.5164	281.738
8.128	131.866	60.6384	283.417
8.129	131.989	60.9131	284.21
8.13	131.5	61.1267	281.525
8.131	131.531	61.676	284.027
8.132	132.233	61.4929	282.745
8.133	133.087	61.4929	281.891
8.134	133.27	61.4624	285.065
8.135	133.942	61.554	282.562
8.136	135.834	61.676	284.576
8.137	136.719	62.0728	285.797
8.138	136.322	62.561	283.051
8.139	134.766	62.5916	284.943
8.14	134.827	62.4084	282.501
8.141	136.047	62.1948	281.647
8.142	135.437	62.9272	283.539
8.143	134.125	63.1104	280.457
8.144	134.766	62.6221	282.715
8.145	135.559	62.0117	283.722
8.146	136.23	62.0728	282.349
8.147	135.864	63.1409	285.583
8.148	135.04	63.446	282.898
8.149	135.681	63.1714	283.203
8.15	134.857	62.9578	284.424
8.151	134.155	63.4766	281.219
8.152	134.369	63.2935	283.63
8.153	134.796	63.2019	283.875
8.154	135.651	63.9648	282.013
8.155	135.529	64.8193	285.004
8.156	135.193	63.9343	282.593
8.157	136.749	63.9648	283.356
8.158	136.261	64.4226	285.187
8.159	135.406	64.5752	281.677
8.16	135.559	64.5447	283.813
8.161	136.139	64.1479	282.501
8.162	136.688	64.7583	280.457
8.163	136.475	65.6128	283.447
8.164	135.956	65.2466	280.64
8.165	136.719	64.7888	281.769
8.166	136.902	64.3311	284.119
8.167	136.23	64.1479	281.708
8.168	136.139	64.3921	284.698
8.169	136.719	64.3005	284.18
8.17	137.543	64.8804	282.471
8.171	138.245	65.5518	284.79
8.172	138.55	65.2161	282.562
8.173	139.496	64.8499	282.928
8.174	139.221	64.4836	285.187
8.175	138.336	64.8193	282.623
8.176	138.489	65.0024	285.187
8.177	138.397	65.033	284.637
8.178	139.435	65.3992	283.295
8.179	139.191	65.7959	285.431
8.18	138.916	65.7043	282.593
8.181	140.289	65.6738	283.234
8.182	140.991	65.6738	284.454
8.183	139.954	66.1011	282.227
8.184	139.648	66.2842	285.065
8.185	138.428	65.8264	284.271
8.186	138.641	66.1011	284.027
8.187	138.062	66.5588	286.407
8.188	137.421	66.5283	283.63
8.189	138.397	65.8569	285.431
8.19	138.947	65.7349	286.896
8.191	139.191	66.2231	284.454
8.192	139.282	67.1082	286.987
8.193	139.008	66.7419	285.187
8.194	139.893	66.6504	285.034
8.195	138.306	67.1997	287.842
8.196	137.39	66.925	284.607
8.197	137.451	66.6809	286.377
8.198	137.177	66.6199	286.346
8.199	137.726	67.0166	284.241
8.2	138.275	67.688	287.109
8.201	139.343	67.627	284.454
8.202	140.717	67.688	284.332
8.203	140.259	67.9626	286.285
8.204	138.794	67.5964	283.813
8.205	138.458	67.3828	286.224
8.206	138.092	67.2607	287.17
8.207	137.604	67.749	285.248
8.208	137.848	67.688	287.811
8.209	138.306	67.5354	285.431
8.21	139.587	67.3523	285.614
8.211	139.984	67.5659	287.567
8.212	139.618	67.1082	284.79
8.213	139.221	66.803	287.262
8.214	138.947	66.8945	287.476
8.215	138.336	66.6199	284.79
8.216	136.902	66.8945	287.018
8.217	136.139	66.4368	284.851
8.218	136.902	66.4368	283.997
8.219	136.658	66.5894	286.285
8.22	136.047	66.1316	283.264
8.221	136.108	65.7654	285.248
8.222	135.956	65.4907	285.187
8.223	135.681	65.7959	284.241
8.224	134.369	66.4368	286.499
8.225	132.568	65.5823	283.783
8.226	132.935	65.3687	284.393
8.227	132.782	65.4907	285.858
8.228	131.5	65.5823	283.112
8.229	130.676	64.6362	285.339
8.23	130.829	63.9343	285.126
8.231	130.829	64.1174	284.637
8.232	129.578	64.8193	287.872
8.233	127.96	64.8193	284.821
8.234	127.716	64.3311	285.645
8.235	127.93	63.9954	286.621
8.236	126.495	63.7817	283.813
8.237	125.61	63.8428	286.224
8.238	125.702	62.8357	285.37
8.239	126.709	63.2935	284.302
8.24	126.343	63.7817	287.354
8.241	125	63.5681	284.454
8.242	124.939	62.9272	285.98
8.243	124.207	63.0188	286.591
8.244	123.383	63.385	284.18
8.245	122.467	63.1104	286.041
8.246	122.162	62.5305	285.126
8.247	122.986	61.8896	284.027
8.248	122.284	62.1338	286.011
8.249	121.033	62.0422	283.142
8.25	119.843	61.2183	284.637
8.251	118.561	60.3943	285.522
8.252	116.76	60.5164	282.837
8.253	115.692	60.3943	284.637
8.254	114.99	59.5703	282.471
8.255	114.716	59.0515	281.219
8.256	113.434	58.8379	282.715
8.257	111.969	58.136	279.846
8.258	111.145	57.2815	281.189
8.259	110.26	56.9153	282.593
8.26	109.528	57.2815	280.701
8.261	108.307	57.312	282.684
8.262	107.513	56.8237	281.342
8.263	108.093	56.3354	281.219
8.264	107.941	56.6406	282.898
8.265	107.239	56.9153	280.731
8.266	107.483	56.2439	282.44
8.267	107.147	55.3589	282.532
8.268	106.75	55.1453	280.64
8.269	105.377	55.9692	283.844
8.27	104.248	55.9692	281.433
8.271	104.218	55.6641	281.219
8.272	103.912	55.6641	282.715
8.273	102.875	55.6641	279.755
8.274	102.905	55.0537	282.135
8.275	103.912	54.9622	282.715
8.276	104.98	55.2063	281.189
8.277	104.248	56.3354	284.637
8.278	103.912	55.603	282.715
8.279	104.675	55.7251	283.295
8.28	104.767	56.3965	285.522
8.281	103.668	56.7322	282.196
8.282	103.485	56.366	284.363
8.283	103.516	56.2134	283.386
8.284	104.645	56.9458	281.555
8.285	104.98	57.1594	283.905
8.286	104.828	57.373	280.853
8.287	106.11	57.373	281.769
8.288	105.957	57.373	283.447
8.289	105.011	57.4036	280.243
8.29	104.492	57.373	282.959
8.291	104.218	57.4036	281.036
8.292	104.401	57.9529	279.694
8.293	104.309	58.5022	282.379
8.294	103.851	57.9834	278.625
8.295	104.919	57.9224	280.06
8.296	105.896	57.9834	281.952
8.297	106.079	58.4717	278.961
8.298	106.232	58.7158	282.196
8.299	105.927	58.3496	281.464
8.3	106.567	58.4412	280.518
8.301	106.262	59.9365	283.844
8.302	105.774	60.2112	280.243
8.303	106.476	59.9365	281.342
8.304	106.689	59.5703	283.386
8.305	106.964	59.5703	280.457
8.306	107.605	60.6689	283.997
8.307	108.49	60.9436	282.41
8.308	109.68	61.0962	281.525
8.309	109.589	61.554	284.393
8.31	109.009	61.4624	281.067
8.311	109.528	61.9507	282.623
8.312	109.833	61.9202	283.508
8.313	108.734	62.1033	280.426
8.314	108.917	62.2559	284.943
8.315	109.222	61.5234	283.325
8.316	111.115	61.7981	283.844
8.317	111.42	63.0493	287.018
8.318	110.382	63.2019	283.722
8.319	110.992	63.1104	286.469
8.32	111.786	62.9578	286.774
8.321	112.488	63.1104	283.905
8.322	112.396	63.2935	287.323
8.323	112.518	63.324	284.912
8.324	113.8	63.2629	285.431
8.325	114.075	64.1174	288.239
8.326	113.22	64.3005	284.424
8.327	113.22	64.4531	286.987
8.328	113.312	64.3005	286.652
8.329	113.922	64.3311	284.271
8.33	114.38	64.8193	287.262
8.331	114.105	64.9719	283.844
8.332	115.204	64.6973	284.21
8.333	115.112	65.094	286.957
8.334	114.349	64.8193	283.691
8.335	113.831	64.7888	286.896
8.336	113.617	64.6973	287.048
8.337	113.342	64.9109	285.4
8.338	113.312	65.8264	288.391
8.339	113.678	65.3687	285.675
8.34	114.685	65.2771	285.828
8.341	115.906	65.5823	287.872
8.342	115.448	65.7959	284.668
8.343	115.021	65.8569	287.933
8.344	114.685	65.4907	287.598
8.345	114.685	65.6738	285.889
8.346	113.861	66.4063	288.971
8.347	112.946	67.0166	285.461
8.348	114.227	66.7419	286.224
8.349	114.746	66.8335	287.323
8.35	115.021	66.9861	284.576
8.351	115.601	67.3218	287.384
8.352	115.936	66.7114	286.591
8.353	116.547	66.803	285.828
8.354	115.265	67.6575	289.825
8.355	114.288	67.749	286.591
8.356	113.922	67.8406	287.811
8.357	114.136	67.5354	289.032
8.358	114.594	67.5964	286.407
8.359	115.234	68.0237	289.642
8.36	116.73	67.749	287.628
8.361	118.591	67.9321	287.659
8.362	118.5	68.3594	290.894
8.363	117.279	68.0237	288.269
8.364	116.974	67.9932	290.527
8.365	116.394	68.5425	291.016
8.366	115.57	69.1223	287.689
8.367	115.54	69.2444	290.71
8.368	116.547	68.7561	287.872
8.369	119.354	68.8782	287.445
8.37	120.209	69.7021	290.405
8.371	120.026	69.8547	287.292
8.372	120.422	69.7632	290.1
8.373	120.178	69.1833	291.046
8.374	119.019	69.0918	288.513
8.375	118.134	70.4346	291.962
8.376	117.706	70.6177	288.971
8.377	118.805	70.4956	288.116
8.378	120.056	70.2515	291.107
8.379	120.422	70.0684	287.598
8.38	121.765	70.4041	290.436
8.381	122.131	70.343	290.894
8.382	121.887	70.7703	289.551
8.383	121.033	71.228	292.572
8.384	119.934	70.7397	290.68
8.385	120.178	70.6482	290.375
8.386	119.537	71.7773	292.45
8.387	119.507	71.8994	288.635
8.388	120.85	71.7468	290.649
8.389	121.582	71.6248	291.351
8.39	122.803	72.2656	289.368
8.391	123.077	72.998	292.999
8.392	122.803	72.4792	291.229
8.393	123.322	72.4182	292.175
8.394	122.62	72.7844	294.006
8.395	120.911	73.0591	290.466
8.396	120.941	73.6389	292.542
8.397	120.85	73.5474	291.779
8.398	122.345	73.7	290.07
8.399	123.077	73.5779	293.335
8.4	122.894	73.0591	291.382
8.401	123.962	73.3337	292.877
8.402	124.146	73.7305	295.135
8.403	123.383	73.4558	292.358
8.404	122.375	73.6694	295.258
8.405	122.345	73.5168	293.61
8.406	123.688	73.9441	291.809
8.407	124.878	74.585	294.8
8.408	125	74.3408	291.748
8.409	126.068	74.585	293.121
8.41	126.801	74.4629	294.189
8.411	126.495	74.3103	292.236
8.412	125.824	74.4324	295.776
8.413	125.427	74.2798	294.952
8.414	126.526	74.4629	293.457
8.415	126.892	74.9817	296.051
8.416	126.495	75.0732	292.175
8.417	127.502	75.1343	292.999
8.418	127.625	75.2869	293.823
8.419	127.777	75.1648	291.87
8.42	127.075	75.592	294.769
8.421	126.678	74.646	293.64
8.422	126.923	74.2493	293.854
8.423	127.014	75.0732	296.692
8.424	126.434	75.3479	293.243
8.425	126.892	75.4089	294.495
8.426	126.953	74.7986	295.197
8.427	126.74	74.5544	293.457
8.428	126.221	74.8901	295.99
8.429	125.183	73.8525	294.464
8.43	124.512	73.6389	294.067
8.431	122.925	73.5779	296.753
8.432	120.667	72.2961	293.396
8.433	117.859	70.7092	294.617
8.434	114.777	67.9626	294.434
8.435	110.87	65.4602	290.039
8.436	104.34	62.9272	288.33
8.437	100.494	58.7158	283.02
8.438	97.168	56.8237	278.32
8.439	95.8252	57.8918	276.611
8.44	93.5669	58.1055	270.477
8.441	92.6514	56.5796	270.355
8.442	91.217	55.1453	272.339
8.443	90.5151	55.2368	275.482
8.444	92.804	55.7861	282.837
8.445	94.2688	54.718	286.591
8.446	98.0835	54.0161	291.321
8.447	100.189	54.5654	295.135
8.448	100.311	55.603	294.037
8.449	101.746	56.7932	296.387
8.45	102.02	57.6782	295.013
8.451	102.661	58.6548	291.748
8.452	102.173	59.6313	291.626
8.453	102.631	59.7229	287.537
8.454	104.553	60.0281	287.537
8.455	106.079	60.3638	290.222
8.456	106.232	59.1736	289.185
8.457	106.049	58.6853	293.182
8.458	105.774	57.7698	292.999
8.459	106.14	58.1665	291.504
8.46	105.469	59.2651	292.938
8.461	104.553	59.9976	288.116
8.462	105.804	60.4553	286.53
8.463	106.415	60.1196	285.431
8.464	105.774	59.8145	281.616
8.465	105.774	59.7534	283.691
8.466	105.225	58.5938	284.698
8.467	104.736	57.8613	284.76
8.468	104.462	58.2275	289.032
8.469	103.241	57.8308	286.987
8.47	103.485	58.3191	287.323
8.471	103.912	58.96	287.231
8.472	104.034	59.1736	282.898
8.473	102.722	59.6619	283.02
8.474	101.654	59.5398	281.525
8.475	102.142	60.0281	279.175
8.476	101.898	60.3943	281.433
8.477	101.013	59.8145	278.992
8.478	101.99	59.4482	280.243
8.479	103.18	59.0515	282.196
8.48	103.79	59.3872	280.243
8.481	103.851	60.1807	283.234
8.482	103.119	60.1196	282.074
8.483	104.156	60.7605	281.952
8.484	104.156	61.676	285.187
8.485	103.241	61.6455	282.379
8.486	103.424	61.9507	285.431
8.487	104.187	61.9812	287.079
8.488	105.957	62.2253	285.339
8.489	106.689	62.8967	289.398
8.49	107.422	62.5305	287.872
8.491	109.619	62.8967	287.72
8.492	109.802	64.209	290.741
8.493	109.222	64.7583	286.743
8.494	109.344	64.6973	288.391
8.495	109.833	64.6973	288.544
8.496	111.359	65.2161	285.583
8.497	112.701	66.0095	289.124
8.498	113.068	65.7349	286.804
8.499	115.601	65.7349	287.018
8.5	116.913	65.7349	289.551
8.501	116.882	65.7654	286.652
8.502	116.669	66.3452	289.032
8.503	116.516	65.8875	288.849
8.504	116.882	65.8875	286.804
8.505	117.462	66.3757	289.215
8.506	117.188	66.0095	287.201
8.507	118.591	65.918	287.72
8.508	119.476	66.4063	289.764
8.509	119.354	66.3147	286.835
8.51	119.141	66.2842	289.246
8.511	118.988	65.9485	289.215
8.512	119.232	66.3452	287.476
8.513	118.835	66.8945	290.039
8.514	118.195	66.8335	287.292
8.515	118.683	66.803	287.842
8.516	118.896	67.1082	289.154
8.517	117.859	67.6575	286.041
8.518	117.95	68.0237	288.91
8.519	117.523	67.5964	287.842
8.52	118.591	67.5659	287.201
8.521	118.195	67.8711	290.802
8.522	117.31	67.8406	287.628
8.523	118.042	68.3594	289.276
8.524	117.615	68.573	289.886
8.525	117.279	68.6035	287.231
8.526	116.486	68.6035	290.131
8.527	116.364	67.8406	288.513
8.528	117.523	68.0847	287.75
8.529	118.5	68.9087	291.504
8.53	118.866	68.6035	287.628
8.531	120.178	68.6951	289.886
8.532	120.514	68.7256	290.863
8.533	120.911	68.8171	287.537
8.534	119.995	69.6411	291.443
8.535	119.415	69.2444	289.886
8.536	120.667	69.0308	289.124
8.537	121.063	69.6411	292.145
8.538	120.789	70.1294	289.368
8.539	122.406	70.1904	291.077
8.54	123.749	70.0684	292.236
8.541	124.481	70.0989	290.1
8.542	124.512	70.5566	293.365
8.543	124.054	70.0684	291.504
8.544	125.092	70.0378	291.26
8.545	125.031	71.106	294.098
8.546	123.901	71.1365	290.771
8.547	123.566	71.228	292.542
8.548	123.718	70.4956	292.847
8.549	124.42	69.7327	291.016
8.55	125.183	70.7397	293.884
8.551	125.763	70.343	291.87
8.552	126.77	70.2515	291.199
8.553	126.74	71.0754	293.121
8.554	126.251	70.5872	289.642
8.555	125.946	70.3735	291.534
8.556	124.298	70.3735	291.901
8.557	123.657	70.3125	288.605
8.558	123.596	70.0989	291.382
8.559	124.298	69.9158	289.642
8.56	126.74	70.3735	289.581
8.561	126.984	71.4111	291.504
8.562	126.007	71.5637	288.239
8.563	125.732	71.0449	290.863
8.564	125.275	70.3735	290.527
8.565	124.939	70.1599	289.337
8.566	123.901	70.8618	292.053
8.567	122.742	70.9229	289.337
8.568	123.474	71.6248	289.581
8.569	124.878	71.4417	291.748
8.57	124.664	70.3735	288.727
8.571	124.268	70.8313	292.572
8.572	123.718	70.6787	291.809
8.573	124.786	70.7703	290.68
8.574	124.329	70.8313	293.976
8.575	123.077	70.343	291.748
8.576	123.535	70.7397	292.847
8.577	124.359	70.8313	294.647
8.578	123.291	70.0989	291.199
8.579	122.803	70.6177	294.312
8.58	122.803	70.0989	292.786
8.581	123.932	69.7632	292.053
8.582	123.718	70.2209	294.312
8.583	122.406	69.7021	291.565
8.584	122.498	69.8242	292.999
8.585	122.925	69.1528	293.671
8.586	122.162	69.1528	290.741
8.587	120.3	69.6106	292.664
8.588	119.293	68.7256	290.375
8.589	119.354	68.6646	290.009
8.59	118.561	68.634	291.779
8.591	117.279	67.8406	288.696
8.592	116.669	67.4744	290.405
8.593	116.272	66.7419	290.436
8.594	116.119	66.803	288.239
8.595	114.594	66.6199	290.649
8.596	112.885	65.2161	288.788
8.597	112.244	65.3687	288.452
8.598	111.115	65.6738	290.314
8.599	109.558	64.9109	287.72
8.6	107.574	64.3311	288.147
8.601	105.316	62.9578	287.415
8.602	102.539	61.615	283.142
8.603	100.128	61.2793	283.508
8.604	98.4497	60.5164	280.823
8.605	98.0225	59.5398	278.076
8.606	96.344	59.5703	278.595
8.607	93.811	59.3872	275.909
8.608	91.8884	59.3872	277.039
8.609	91.4612	59.2651	278.442
8.61	91.095	59.6313	278.229
8.611	91.9495	59.6313	280.975
8.612	92.5598	58.96	281.311
8.613	95.7642	58.3191	283.081
8.614	97.5342	59.4177	285.492
8.615	97.4426	60.4248	284.576
8.616	98.2971	60.6079	285.461
8.617	98.2056	60.3333	284.698
8.618	98.0835	60.6384	282.715
8.619	97.6563	62.0422	283.691
8.62	96.8933	62.2559	280.853
8.621	98.6633	62.0422	280.975
8.622	99.823	62.439	282.715
8.623	100.616	62.7441	280.518
8.624	101.349	62.5916	282.837
8.625	101.776	62.0728	282.959
8.626	102.692	62.2864	282.349
8.627	101.532	62.9272	284.088
8.628	100.159	62.8357	280.914
8.629	99.9756	63.446	280.731
8.63	100.22	64.1479	281.219
8.631	99.3042	64.4226	277.679
8.632	99.3347	64.3005	279.999
8.633	99.823	63.0493	279.938
8.634	100.433	62.8357	279.968
8.635	101.563	63.385	283.356
8.636	100.372	63.2935	281.25
8.637	99.7009	63.9343	281.921
8.638	98.8159	64.0869	282.745
8.639	98.0835	64.209	279.022
8.64	97.8088	64.7888	280.67
8.641	97.4121	64.7278	279.205
8.642	98.6938	64.8499	277.954
8.643	98.999	65.0635	280.914
8.644	99.2432	65.1855	278.931
8.645	100.25	65.8569	280.182
8.646	100.25	66.3147	282.44
8.647	100.067	66.04	279.633
8.648	99.0295	66.4063	282.562
8.649	98.7854	65.5518	281.036
8.65	100.494	66.3147	280.06
8.651	101.044	67.5659	283.02
8.652	100.464	68.0847	280.06
8.653	101.837	68.3289	281.921
8.654	103.027	67.4438	282.959
8.655	103.516	67.1387	281.525
8.656	102.6	68.0847	284.637
8.657	102.203	67.9016	283.112
8.658	103.363	67.8406	282.745
8.659	104.553	68.512	285.095
8.66	104.889	68.7561	280.609
8.661	105.988	69.2139	282.654
8.662	107.025	69.7937	282.715
8.663	108.307	70.0073	280.243
8.664	108.398	70.8618	283.295
8.665	108.093	70.2515	281.769
8.666	109.131	69.6411	281.952
8.667	109.314	70.5261	284.912
8.668	109.161	70.8923	282.166
8.669	110.626	71.2585	284.18
8.67	111.603	70.8618	283.875
8.671	112.488	71.167	281.738
8.672	112.457	71.9604	284.607
8.673	111.603	72.0825	282.166
8.674	112.122	72.2046	282.562
8.675	111.664	72.052	284.332
8.676	110.626	71.4417	281.891
8.677	110.657	71.1975	284.271
8.678	110.84	70.9229	283.386
8.679	111.786	71.3806	281.769
8.68	112.03	72.2351	284.21
8.681	112.213	72.2046	281.494
8.682	112.793	72.6013	282.074
8.683	112.274	72.9675	283.447
8.684	110.657	72.9675	280.365
8.685	109.253	72.7539	282.318
8.686	108.673	72.2656	281.921
8.687	110.107	72.2656	280.701
8.688	110.474	73.0591	283.936
8.689	110.291	73.1812	281.158
8.69	111.786	73.822	282.379
8.691	112.701	73.6694	283.325
8.692	111.786	73.6694	280.365
8.693	110.352	74.5239	282.99
8.694	109.283	74.0356	281.006
8.695	109.833	73.6694	279.968
8.696	109.894	73.7	283.051
8.697	109.436	73.3948	280.884
8.698	110.901	73.8831	282.349
8.699	112.183	74.0356	283.997
8.7	112.732	74.585	281.372
8.701	112.213	75.0427	284.485
8.702	111.664	74.3713	282.532
8.703	112.854	74.8291	281.83
8.704	112.793	75.3174	284.454
8.705	112.122	74.8291	281.494
8.706	112.946	74.9512	283.447
8.707	113.739	75.2869	284.393
8.708	114.044	75.2869	282.288
8.709	114.441	75.8972	285.4
8.71	114.929	75.47	283.813
8.711	116.882	75.592	283.63
8.712	117.218	76.1719	285.492
8.713	116.669	76.2024	281.982
8.714	116.547	76.416	282.959
8.715	116.73	76.1719	283.447
8.716	116.638	76.0498	280.884
8.717	116.18	76.1108	283.63
8.718	115.875	75.3479	282.166
8.719	117.188	75.2258	282.288
8.72	118.011	75.8667	284.18
8.721	117.828	76.5076	281.708
8.722	118.53	76.3245	282.257
8.723	118.073	75.7141	282.623
8.724	117.401	75.7751	280.121
8.725	117.401	76.3855	282.776
8.726	116.486	75.8667	281.128
8.727	116.76	76.0193	281.006
8.728	116.73	76.5991	283.478
8.729	116.638	76.8127	280.884
8.73	117.249	77.1484	282.288
8.731	117.676	76.9348	282.501
8.732	118.164	76.9348	280.182
8.733	117.218	77.0569	282.257
8.734	116.302	76.5686	280.304
8.735	117.432	76.6296	280.243
8.736	116.76	77.4536	281.982
8.737	114.99	77.7893	278.961
8.738	114.41	77.6367	281.494
8.739	114.136	76.9348	281.342
8.74	115.509	76.4465	280.487
8.741	115.509	77.0874	283.234
8.742	115.448	77.1179	280.853
8.743	116.577	77.3926	281.281
8.744	117.92	77.6062	283.081
8.745	117.523	77.6672	280.396
8.746	116.394	77.6672	282.959
8.747	115.692	77.2095	282.318
8.748	117.004	77.4841	281.097
8.749	117.554	78.186	283.997
8.75	117.401	78.064	281.067
8.751	119.202	77.6978	282.318
8.752	120.88	78.0334	283.203
8.753	121.216	78.8269	280.273
8.754	120.728	78.9185	283.081
8.755	119.843	78.2471	281.494
8.756	120.453	77.8503	280.579
8.757	120.209	79.071	283.142
8.758	120.087	79.1626	280.273
8.759	120.514	79.2542	281.555
8.76	121.765	78.6438	282.959
8.761	122.803	78.8879	280.853
8.762	123.23	79.5593	283.997
8.763	123.322	78.949	283.234
8.764	124.054	78.949	283.081
8.765	123.535	79.5288	285.675
8.766	122.498	79.4678	283.356
8.767	123.199	79.8035	284.302
8.768	124.054	80.1697	285.278
8.769	124.39	80.5054	282.379
8.77	124.481	80.9631	285.095
8.771	124.756	80.2307	284.21
8.772	126.465	80.3528	283.661
8.773	126.617	81.1768	287.048
8.774	125.366	81.7871	283.936
8.775	125.153	82.0923	285.4
8.776	125	81.4209	285.767
8.777	125.549	81.3293	283.264
8.778	126.038	82.428	285.736
8.779	125.854	82.1838	284.119
8.78	126.801	82.2449	284.393
8.781	127.655	82.6721	287.14
8.782	127.167	82.1533	284.912
8.783	127.35	82.489	287.292
8.784	127.289	82.5806	287.933
8.785	127.472	82.4585	285.339
8.786	127.075	82.8857	288.696
8.787	127.045	82.2754	286.56
8.788	129.547	82.5806	286.835
8.789	130.463	83.8318	289.063
8.79	129.791	84.0759	285.522
8.791	129.15	84.0454	287.628
8.792	129.517	83.4351	288.116
8.793	131.073	83.2825	286.53
8.794	131.165	84.0149	289.429
8.795	130.554	83.9844	287.109
8.796	132.263	83.7097	287.384
8.797	133.392	84.1675	289.459
8.798	132.782	84.5337	286.774
8.799	132.843	84.9609	288.574
8.8	132.019	84.9304	287.872
8.801	132.446	84.7473	286.591
8.802	131.958	84.4421	289.154
8.803	131.531	83.313	287.964
8.804	132.935	83.4656	288.818
8.805	133.606	84.0149	290.436
8.806	133.942	84.3506	288.177
8.807	134.552	84.6558	289.734
8.808	133.301	83.9844	289.337
8.809	132.874	83.9844	287.781
8.81	132.629	84.9609	290.558
8.811	132.324	84.7473	288.33
8.812	133.087	84.4116	289.001
8.813	133.209	84.2896	291.229
8.814	133.728	84.4116	288.635
8.815	133.728	85.144	290.985
8.816	134.155	85.083	290.924
8.817	135.315	85.022	289.398
8.818	135.101	85.022	292.419
8.819	134.003	84.7473	290.009
8.82	134.521	85.6018	290.466
8.821	134.644	85.4797	291.809
8.822	134.247	85.2051	289.185
8.823	133.972	85.2661	292.603
8.824	133.972	84.4727	291.382
8.825	135.864	84.5947	291.901
8.826	135.925	85.6323	294.647
8.827	134.735	85.6628	292.358
8.828	134.796	85.4187	293.671
8.829	136.139	85.2661	294.25
8.83	137.207	85.4492	291.595
8.831	136.841	86.0901	294.586
8.832	136.292	85.3271	292.847
8.833	138.367	85.1135	292.725
8.834	138.611	85.6323	295.776
8.835	138.245	85.4187	292.48
8.836	137.939	86.0291	295.074
8.837	138.336	85.8765	294.952
8.838	139.282	85.4797	292.877
8.839	139.526	85.4797	295.746
8.84	139.13	84.7473	293.671
8.841	140.167	85.2051	293.335
8.842	140.625	85.7849	295.074
8.843	140.35	85.7544	292.389
8.844	139.832	85.2661	294.159
8.845	138.885	83.9233	294.312
8.846	138.824	83.8623	293.06
8.847	138.245	84.3811	295.471
8.848	138.031	84.1064	293.152
8.849	139.008	83.5876	292.938
8.85	138.031	83.0688	294.464
8.851	137.573	82.3364	291.565
8.852	136.566	81.4514	293.365
8.853	135.04	79.8035	293.365
8.854	133.301	78.3386	290.588
8.855	130.737	77.1484	292.664
8.856	128.601	75.531	289.459
8.857	127.991	74.8291	287.811
8.858	126.923	73.822	288.605
8.859	123.749	72.2046	284.058
8.86	120.026	70.5566	285.004
8.861	117.462	67.8711	283.325
8.862	115.051	65.3381	280.487
8.863	110.443	63.2324	281.433
8.864	105.225	59.9976	278.137
8.865	101.349	57.1899	275.482
8.866	99.4568	56.0608	274.628
8.867	96.4355	54.3518	270.111
8.868	93.8416	53.3142	270.355
8.869	92.9871	53.009	270.569
8.87	94.0247	53.2837	270.355
8.871	94.574	53.4973	274.292
8.872	93.8721	52.6428	275.604
8.873	95.7947	52.2461	280.426
8.874	97.9004	52.6123	284.332
8.875	99.2432	53.4363	285.736
8.876	100.189	53.9246	288.971
8.877	100.189	53.9551	288.361
8.878	102.509	54.6265	287.872
8.879	103.821	55.9692	288.605
8.88	104.462	56.7627	284.363
8.881	105.042	57.0374	284.21
8.882	106.567	56.7017	283.02
8.883	106.873	56.7017	281.036
8.884	106.476	56.7627	283.173
8.885	105.621	55.7556	281.677
8.886	106.14	55.2673	282.318
8.887	106.537	55.5725	284.546
8.888	106.598	55.5115	281.769
8.889	107.605	55.4199	282.593
8.89	108.368	55.0232	282.227
8.891	108.521	55.7556	278.595
8.892	108.673	56.6101	280.151
8.893	108.154	55.0842	278.015
8.894	107.788	54.3823	277.74
8.895	106.659	54.7791	280.487
8.896	105.011	54.657	277.863
8.897	104.828	54.3823	279.419
8.898	105.042	54.2603	279.816
8.899	105.835	54.5044	277.039
8.9	105.621	55.6946	278.32
8.901	105.347	55.2979	274.963
8.902	106.812	55.1453	274.902
8.903	105.835	55.3589	275.757
8.904	103.76	55.6641	273.193
8.905	102.509	56.3049	275.421
8.906	101.501	55.5725	275.055
8.907	102.02	55.5725	274.475
8.908	102.234	56.3049	277.802
8.909	101.624	56.1523	276.489
8.91	103.546	56.0303	278.503
8.911	104.492	57.1289	280.945
8.912	104.797	57.6477	279.663
8.913	104.431	58.2581	282.166
8.914	104.034	57.4646	282.654
8.915	104.614	58.3191	281.891
8.916	105.011	59.4482	285.339
8.917	104.706	59.6924	282.41
8.918	106.934	60.1807	283.966
8.919	107.819	60.4553	284.576
8.92	108.49	60.8215	282.043
8.921	108.826	61.554	284.454
8.922	109.711	61.4319	283.173
8.923	110.931	61.0352	281.921
8.924	111.755	61.4929	284.882
8.925	111.694	61.5234	282.043
8.926	113.007	61.8591	283.417
8.927	114.136	62.2559	284.332
8.928	114.716	62.8052	281.769
8.929	114.899	63.2629	284.149
8.93	115.112	61.8591	282.837
8.931	116.18	61.0657	282.715
8.932	116.211	61.7676	285.706
8.933	116.241	61.8286	283.569
8.934	117.371	61.9202	284.241
8.935	118.286	61.615	285.339
8.936	119.019	61.554	282.776
8.937	118.561	62.2559	284.485
8.938	118.225	61.9812	282.501
8.939	118.927	61.7065	281.281
8.94	118.469	61.8286	283.325
8.941	117.371	61.5845	280.823
8.942	117.676	61.2488	282.562
8.943	118.103	61.676	282.593
8.944	118.774	61.8286	281.128
8.945	118.073	62.2864	283.203
8.946	117.279	61.676	281.281
8.947	118.103	61.8591	281.555
8.948	117.31	62.1643	283.356
8.949	115.509	62.439	280.426
8.95	115.479	62.2559	283.478
8.951	114.838	61.7981	283.661
8.952	115.387	61.7065	282.41
8.953	115.021	62.1948	285.4
8.954	115.417	62.0422	283.539
8.955	116.608	62.0728	284.393
8.956	116.455	63.1104	285.889
8.957	115.387	63.0493	282.562
8.958	115.021	63.385	284.576
8.959	114.594	63.4766	283.997
8.96	115.57	63.5071	282.288
8.961	115.204	63.8428	285.248
8.962	115.265	63.2324	283.386
8.963	117.34	63.6902	284.454
8.964	118.744	64.3311	286.621
8.965	118.713	64.6667	284.18
8.966	118.53	65.0635	286.957
8.967	118.408	64.8193	285.919
8.968	119.476	64.6667	284.76
8.969	119.446	65.3076	287.445
8.97	118.958	64.7888	285.034
8.971	120.178	64.8499	285.919
8.972	121.46	64.6667	287.872
8.973	122.528	64.6973	285.614
8.974	123.444	64.9719	288.177
8.975	123.627	64.6973	287.079
8.976	123.84	64.6973	284.851
8.977	123.474	65.2466	286.896
8.978	122.986	64.6667	283.691
8.979	124.176	64.4226	283.844
8.98	125.214	64.6973	284.943
8.981	125.58	64.9719	281.921
8.982	126.099	64.8499	284.21
8.983	126.007	64.6057	283.325
8.984	127.625	64.5447	282.562
8.985	127.563	65.094	284.332
8.986	126.862	65.0635	281.647
8.987	127.716	64.9719	282.379
8.988	128.448	64.9109	282.745
8.989	128.204	65.2161	280.914
8.99	127.136	65.979	283.325
8.991	126.251	65.6738	281.769
8.992	126.709	65.7654	282.074
8.993	126.678	65.9485	285.065
8.994	125.305	65.8569	282.837
8.995	126.16	65.9485	285.767
8.996	126.434	65.979	285.919
8.997	127.106	66.4673	284.515
8.998	126.373	67.4438	287.018
8.999	126.038	67.1692	284.973
9	127.045	67.1997	285.797
9.001	126.678	67.8101	288.239
9.002	125.183	68.0847	285.645
9.003	125.336	68.2068	288.361
9.004	125.916	67.9932	288.757
9.005	127.106	68.2068	287.323
9.006	127.258	69.397	290.039
9.007	127.197	69.458	287.781
9.008	128.601	69.2139	288.086
9.009	128.876	68.8171	290.039
9.01	128.174	69.0918	287.262
9.011	128.235	69.8853	289.185
9.012	128.235	69.9158	287.964
9.013	128.876	69.4885	286.53
9.014	129.242	69.7327	288.91
9.015	129.211	68.9697	286.682
9.016	130.859	68.512	287.415
9.017	132.05	68.8782	289.368
9.018	132.263	69.1833	286.865
9.019	132.965	69.6716	288.605
9.02	133.087	68.8477	288.116
9.021	133.423	68.8782	286.041
9.022	133.759	69.519	288.361
9.023	133.636	68.9392	285.98
9.024	135.162	68.8171	286.987
9.025	135.59	68.9392	288.422
9.026	135.864	68.9392	286.102
9.027	136.566	69.397	288.147
9.028	137.421	69.4275	287.872
9.029	138.763	69.3359	286.072
9.03	138.275	69.5801	288.269
9.031	137.512	69.2749	285.492
9.032	137.848	69.1223	286.438
9.033	138.245	69.5801	287.018
9.034	137.878	69.8242	284.882
9.035	137.451	70.3735	287.415
9.036	137.238	69.519	286.652
9.037	137.756	69.3359	286.804
9.038	138.153	70.0684	289.642
9.039	137.634	69.7937	287.567
9.04	138.306	70.0073	288.757
9.041	138.794	70.4041	289.856
9.042	138.611	70.7703	287.537
9.043	137.97	71.2891	290.344
9.044	136.749	71.228	288.3
9.045	138.123	71.167	288.116
9.046	137.878	71.6248	290.497
9.047	137.451	71.4722	288.055
9.048	138.306	71.6553	289.795
9.049	138.794	72.113	290.253
9.05	139.74	72.0215	288.116
9.051	139.435	72.4182	290.466
9.052	138.947	72.2656	288.544
9.053	139.801	72.6013	288.208
9.054	139.771	73.0896	290.375
9.055	138.153	72.998	287.506
9.056	138.245	73.1506	289.398
9.057	139.038	72.3877	290.497
9.058	140.32	72.5098	288.879
9.059	141.479	73.2117	291.626
9.06	141.907	72.998	290.161
9.061	143.127	73.0591	289.612
9.062	143.433	72.7844	292.023
9.063	142.273	72.6318	289.185
9.064	142.273	73.0896	291.077
9.065	142.303	73.6084	291.321
9.066	143.219	73.2727	288.849
9.067	142.7	73.3032	291.351
9.068	143.127	72.6624	289.795
9.069	145.447	72.7844	289.856
9.07	146.637	73.6084	291.321
9.071	146.454	73.4253	288.544
9.072	146.027	73.1201	290.009
9.073	145.63	72.8455	289.856
9.074	146.057	72.9065	287.933
9.075	145.172	73.3643	290.375
9.076	143.402	72.9065	287.933
9.077	144.287	72.2961	289.215
9.078	145.081	71.8994	290.314
9.079	144.836	71.7773	288.483
9.08	145.111	72.1436	291.351
9.081	144.714	72.2046	290.497
9.082	145.569	72.1436	289.246
9.083	143.921	71.8994	291.901
9.084	141.51	70.4651	289.185
9.085	141.174	69.9463	290.222
9.086	141.418	69.8242	291.504
9.087	140.503	69.7327	288.544
9.088	137.97	69.5496	290.527
9.089	136.017	67.3828	289.001
9.09	134.766	65.8264	287.384
9.091	132.08	65.033	289.612
9.092	129.059	64.0259	286.133
9.093	126.892	62.1643	285.126
9.094	125.183	61.3708	284.882
9.095	123.047	60.4553	281.158
9.096	120.911	59.967	282.745
9.097	119.08	59.021	282.349
9.098	118.713	57.9834	282.135
9.099	118.378	57.4646	284.302
9.1	117.615	56.5186	283.569
9.101	117.645	55.6946	285.278
9.102	117.706	55.481	287.14
9.103	117.493	55.9998	285.95
9.104	118.073	56.0303	287.781
9.105	117.798	55.2063	287.079
9.106	118.835	54.7791	286.316
9.107	118.103	55.1453	287.689
9.108	117.035	54.8706	285.461
9.109	117.584	54.8096	286.346
9.11	117.95	54.8096	286.682
9.111	118.225	54.8401	284.851
9.112	117.188	54.7485	286.224
9.113	117.157	54.1077	284.882
9.114	118.225	53.4973	284.882
9.115	118.713	52.8259	286.194
9.116	117.493	53.1311	283.844
9.117	116.852	53.1006	284.973
9.118	116.028	52.5818	284.088
9.119	116.089	53.1921	281.769
9.12	115.387	53.3752	284.241
9.121	113.678	52.2766	281.86
9.122	114.258	51.3	282.562
9.123	114.38	51.6052	284.576
9.124	113.922	51.9104	282.318
9.125	114.136	51.6968	284.119
9.126	113.8	51.3306	284.149
9.127	113.251	51.7273	282.593
9.128	111.725	52.6123	284.943
9.129	110.809	52.063	282.288
9.13	110.718	51.9409	282.471
9.131	110.748	51.8188	283.966
9.132	110.504	51.6357	281.464
9.133	111.176	52.1851	283.691
9.134	111.786	52.124	283.142
9.135	113.159	52.7039	282.074
9.136	112.518	52.8564	284.607
9.137	110.718	52.5208	282.715
9.138	111.176	52.5818	283.722
9.139	110.535	52.9175	284.973
9.14	110.291	53.4668	282.684
9.141	110.413	53.5583	285.034
9.142	110.779	53.0701	284.485
9.143	112.457	53.3142	283.6
9.144	113.281	53.8635	286.438
9.145	113.22	53.5583	283.783
9.146	113.678	53.7109	285.461
9.147	112.885	53.9551	286.438
9.148	112.549	54.0466	284.424
9.149	112.549	54.3823	286.591
9.15	112.762	54.0466	285.522
9.151	114.319	54.4739	284.76
9.152	115.295	54.5654	286.743
9.153	115.356	54.4739	284.546
9.154	116.76	54.6875	285.553
9.155	118.378	55.0232	286.194
9.156	118.256	54.8096	283.844
9.157	117.249	54.9316	285.98
9.158	117.004	54.2297	284.18
9.159	118.011	53.7415	283.508
9.16	117.92	54.3518	285.583
9.161	116.882	54.5349	282.837
9.162	117.035	54.2297	283.966
9.163	118.317	53.8025	284.76
9.164	118.896	53.833	282.928
9.165	118.927	54.657	285.919
9.166	117.737	54.0161	284.302
9.167	118.53	53.8635	284.241
9.168	118.225	54.2908	286.591
9.169	117.218	54.0466	284.18
9.17	117.462	54.3823	286.285
9.171	117.95	54.657	286.682
9.172	118.469	55.2673	284.424
9.173	118.195	55.7556	287.354
9.174	117.554	55.3284	285.126
9.175	118.347	55.4504	285.37
9.176	118.378	55.8777	287.415
9.177	116.882	55.7556	284.607
9.178	116.669	55.6641	287.262
9.179	116.638	55.481	287.018
9.18	117.462	56.1829	285.034
9.181	117.889	57.1594	287.628
9.182	116.455	57.0068	284.851
9.183	116.302	57.0984	285.4
9.184	116.394	57.3425	287.811
9.185	115.875	56.9153	284.607
9.186	115.967	56.7017	287.781
9.187	115.601	56.7932	288.177
9.188	117.065	57.1594	286.469
9.189	117.279	58.3496	289.948
9.19	117.401	58.2275	287.292
9.191	118.408	58.2275	287.994
9.192	118.225	58.3496	290.253
9.193	117.859	58.4717	287.781
9.194	118.011	59.0515	290.131
9.195	118.591	58.8379	289.856
9.196	120.27	59.2957	288.33
9.197	120.88	59.845	291.199
9.198	121.155	59.6619	288.727
9.199	122.894	59.0515	289.673
9.2	123.871	59.1431	291.107
9.201	123.688	59.6924	288.788
9.202	123.596	60.2722	290.649
9.203	123.23	60.1196	289.063
9.204	124.023	60.2417	287.933
9.205	123.901	60.1501	290.009
9.206	123.383	59.0515	287.872
9.207	124.634	59.021	290.1
9.208	126.099	59.0515	291.412
9.209	127.167	59.4177	288.91
9.21	126.862	60.1501	291.443
9.211	126.495	59.6313	290.161
9.212	127.106	59.8145	289.368
9.213	126.526	60.0281	291.443
9.214	125.641	60.3943	288.422
9.215	126.312	60.1501	290.009
9.216	126.19	59.6313	290.222
9.217	127.136	60.2417	288.361
9.218	127.93	61.1877	291.26
9.219	127.747	60.9436	289.032
9.22	128.265	61.0046	289.398
9.221	127.258	61.1572	291.534
9.222	125.305	60.9131	289.032
9.223	125.122	61.4319	291.046
9.224	124.542	61.4929	291.046
9.225	123.993	62.1033	289.032
9.226	123.993	62.1338	292.603
9.227	123.444	61.4014	290.71
9.228	124.481	61.5234	291.595
9.229	123.84	62.2559	293.732
9.23	123.383	61.676	291.199
9.231	122.681	61.5845	292.969
9.232	121.826	61.5234	293.579
9.233	120.88	61.6455	290.863
9.234	120.239	62.4695	294.006
9.235	120.087	62.1948	291.626
9.236	121.216	61.9507	291.412
9.237	121.399	61.2488	293.915
9.238	120.911	61.0352	290.771
9.239	121.094	61.2793	293.121
9.24	121.033	61.6455	292.999
9.241	122.009	61.3708	290.985
9.242	121.216	60.73	294.281
9.243	120.209	60.2722	291.412
9.244	121.887	61.0352	292.236
9.245	123.23	61.4319	293.274
9.246	123.047	61.0046	290.771
9.247	123.108	61.0962	293.915
9.248	123.718	60.0891	293.304
9.249	124.634	60.2722	292.877
9.25	124.603	60.73	296.478
9.251	123.23	60.4248	294.159
9.252	124.268	60.2417	295.288
9.253	125.305	59.9365	296.661
9.254	125.305	60.73	293.396
9.255	125.183	61.4319	295.715
9.256	125.519	60.8826	294.678
9.257	127.106	60.9131	293.793
9.258	126.434	61.4319	296.753
9.259	125.061	61.0352	293.884
9.26	125.549	60.9436	296.082
9.261	125.61	60.73	297.272
9.262	125.397	61.2793	294.983
9.263	125.763	61.676	297.424
9.264	125.641	61.554	295.776
9.265	126.678	62.439	294.739
9.266	126.434	62.5	297.241
9.267	124.603	62.1948	294.281
9.268	124.512	61.5845	296.417
9.269	123.932	60.7605	297.699
9.27	123.169	61.4319	295.38
9.271	123.474	62.3474	299.194
9.272	123.413	62.2253	297.333
9.273	124.237	62.2864	296.326
9.274	124.603	63.0188	298.798
9.275	123.962	62.6221	295.502
9.276	124.237	62.3779	297.546
9.277	124.115	62.4695	298.706
9.278	124.42	63.0493	295.532
9.279	123.962	63.6902	298.92
9.28	123.474	63.2629	297.15
9.281	125.244	63.5376	297.485
9.282	125.122	64.0259	299.652
9.283	124.756	63.9343	296.57
9.284	125.824	63.7207	298.798
9.285	127.136	63.446	298.34
9.286	128.052	63.5986	296.326
9.287	127.35	64.7583	299.896
9.288	127.014	64.5447	296.783
9.289	127.625	64.209	297.302
9.29	127.838	63.7817	299.744
9.291	126.678	63.3545	296.6
9.292	126.587	63.4766	299.591
9.293	127.93	63.6902	298.584
9.294	129.669	63.9343	296.448
9.295	129.73	63.9038	299.866
9.296	129.15	63.2019	297.424
9.297	130.219	63.446	298.126
9.298	129.883	64.1174	300.049
9.299	128.754	63.8733	296.6
9.3	127.716	63.3545	299.591
9.301	127.472	63.0188	298.492
9.302	129.395	63.5986	297.211
9.303	129.7	64.1479	299.622
9.304	129.547	63.5986	296.997
9.305	129.73	63.4155	298.431
9.306	130.066	63.0493	299.835
9.307	128.784	63.2019	297.028
9.308	127.686	63.9954	299.805
9.309	125.977	63.4155	298.37
9.31	125.732	63.6597	297.333
9.311	125.946	63.6902	299.835
9.312	125.702	62.8052	297.15
9.313	126.526	62.5916	298.767
9.314	126.678	62.561	300.568
9.315	126.19	63.0798	298.523
9.316	126.19	63.446	301.758
9.317	125.427	62.9883	300.537
9.318	125.061	63.2324	299.103
9.319	124.023	63.7817	302.246
9.32	123.962	63.1409	299.194
9.321	124.512	62.8662	299.957
9.322	124.695	62.8967	301.392
9.323	124.847	62.7747	298.34
9.324	124.908	63.2324	301.971
9.325	125.092	62.9578	300.812
9.326	125.977	63.0493	299.469
9.327	124.176	62.7441	301.91
9.328	122.009	62.0728	298.645
9.329	122.864	61.9812	300.293
9.33	123.291	61.4014	299.713
9.331	123.138	61.4624	296.753
9.332	122.528	61.5845	299.438
9.333	121.918	60.4553	297.058
9.334	122.345	59.7534	297.119
9.335	121.582	59.7229	299.835
9.336	119.812	59.1125	296.204
9.337	119.141	59.0515	298.309
9.338	120.148	58.3801	297.882
9.339	120.453	58.5327	295.166
9.34	120.117	58.5327	297.699
9.341	119.812	58.2581	295.532
9.342	121.002	58.5022	296.387
9.343	120.636	58.6243	298.92
9.344	119.354	58.2581	296.051
9.345	119.171	58.1665	299.255
9.346	119.965	58.1055	298.798
9.347	121.124	58.7769	296.631
9.348	121.399	59.3262	300.018
9.349	120.85	58.96	296.906
9.35	121.521	58.4106	297.76
9.351	120.819	59.2651	298.981
9.352	119.781	59.5703	296.021
9.353	119.476	59.6924	299.225
9.354	119.843	58.6853	298.92
9.355	120.148	59.2041	298.126
9.356	120.941	60.1501	301.514
9.357	120.361	59.4482	298.798
9.358	121.887	59.6619	300.018
9.359	122.131	60.2112	301.147
9.36	120.972	60.1196	298.065
9.361	120.453	60.2112	300.873
9.362	119.537	60.0281	299.927
9.363	120.056	60.9741	297.852
9.364	120.483	61.3098	301.392
9.365	120.758	60.5469	298.096
9.366	121.674	60.6079	299.683
9.367	122.07	61.2183	300.751
9.368	122.101	61.0962	298.126
9.369	121.735	61.554	300.446
9.37	121.063	61.0962	299.011
9.371	121.643	61.676	297.729
9.372	121.796	61.9202	300.079
9.373	120.88	62.1948	296.997
9.374	121.887	62.2864	298.767
9.375	121.979	61.3098	299.683
9.376	122.65	61.1572	298.096
9.377	123.779	61.676	301.941
9.378	123.413	61.7981	300.11
9.379	124.451	62.8052	299.835
9.38	124.054	63.0188	302.094
9.381	123.169	62.1033	298.645
9.382	123.23	61.9812	301.331
9.383	124.268	62.2253	301.117
9.384	125.427	62.7747	298.523
9.385	125.61	63.446	302.002
9.386	126.007	62.9578	300.262
9.387	127.319	62.9272	300.323
9.388	127.533	63.4766	303.192
9.389	126.587	63.7817	299.286
9.39	126.465	63.9343	301.941
9.391	126.74	63.446	301.91
9.392	127.472	63.4766	299.53
9.393	127.594	64.5142	302.368
9.394	127.319	64.9719	300.232
9.395	128.265	64.6667	300.598
9.396	127.93	64.5142	303.68
9.397	127.777	64.209	301.392
9.398	127.96	64.27	304.047
9.399	127.441	64.0869	304.016
9.4	127.625	65.033	302.368
9.401	128.113	65.7654	304.504
9.402	129.089	65.2466	302.307
9.403	129.15	65.155	301.422
9.404	128.571	65.7654	303.955
9.405	127.655	65.6128	301.147
9.406	128.235	65.2771	303.589
9.407	128.174	65.6128	304.077
9.408	128.754	65.9485	301.392
9.409	128.235	66.2842	304.474
9.41	128.418	66.3147	302.765
9.411	130.219	66.7419	303.04
9.412	130.463	66.925	303.925
9.413	129.7	67.1082	301.422
9.414	129.608	66.6199	304.047
9.415	129.15	66.5588	303.955
9.416	129.913	67.1692	302.673
9.417	130.127	67.3218	305.481
9.418	129.211	66.4368	302.734
9.419	130.188	66.6504	304.504
9.42	131.165	66.925	305.542
9.421	131.256	67.2302	302.765
9.422	131.073	67.5049	305.237
9.423	130.859	66.5588	304.047
9.424	132.172	67.1387	303.375
9.425	132.202	68.0237	305.969
9.426	131.775	67.9626	302.673
9.427	133.026	67.5354	304.352
9.428	133.423	67.7185	304.626
9.429	133.545	67.9932	302.704
9.43	133.453	68.2373	305.969
9.431	132.874	67.9321	303.925
9.432	134.308	68.2068	303.68
9.433	134.125	68.8171	306.244
9.434	133.27	68.7256	303.314
9.435	133.545	68.8477	304.84
9.436	133.881	68.6035	305.115
9.437	133.85	69.2139	303.131
9.438	133.789	69.3359	306.458
9.439	133.301	68.4509	305.084
9.44	134.155	68.4814	305.084
9.441	134.033	69.519	307.922
9.442	132.904	69.9158	304.779
9.443	133.27	69.6106	306.824
9.444	133.27	69.0918	306.946
9.445	133.545	68.9697	304.779
9.446	133.789	69.7937	308.136
9.447	134.369	69.7327	305.878
9.448	135.162	70.2515	305.542
9.449	134.613	70.6787	307.953
9.45	133.423	70.0989	305.054
9.451	133.087	69.8242	307.709
9.452	133.209	69.8547	307.8
9.453	133.85	70.343	305.481
9.454	133.82	70.4956	308.228
9.455	133.911	69.9463	305.054
9.456	135.62	70.1294	306.091
9.457	134.552	70.6482	307.312
9.458	133.423	70.7397	304.199
9.459	132.172	70.343	306.793
9.46	131.409	69.397	306.58
9.461	132.263	68.9392	304.749
9.462	132.263	69.5801	308.197
9.463	132.324	69.7327	305.115
9.464	133.545	69.7632	305.878
9.465	133.85	69.3359	307.281
9.466	133.179	68.4814	304.138
9.467	132.202	68.573	307.648
9.468	131.104	68.6035	306.763
9.469	131.378	68.9392	304.871
9.47	130.737	69.1528	308.075
9.471	129.608	68.2373	304.779
9.472	130.28	68.3594	305.634
9.473	131.5	68.3899	307.404
9.474	131.409	68.3594	304.382
9.475	131.104	68.2678	307.648
9.476	130.402	67.3218	306.519
9.477	130.524	67.8711	305.298
9.478	129.73	68.9392	308.075
9.479	128.51	68.9087	304.871
9.48	128.387	68.634	306
9.481	128.418	67.9016	307.22
9.482	128.448	67.4133	305.206
9.483	129.547	68.0847	308.655
9.484	129.73	68.1458	307.709
9.485	129.608	68.2068	306.702
9.486	129.333	68.8782	309.906
9.487	128.754	68.512	307.22
9.488	128.937	68.4509	307.678
9.489	128.601	69.1223	309.418
9.49	128.387	69.3665	306.061
9.491	127.96	69.0613	309.113
9.492	128.052	68.3594	308.075
9.493	129.608	68.512	307.404
9.494	129.211	69.6106	309.723
9.495	129.272	69.6106	307.281
9.496	129.272	69.3359	308.441
9.497	129.333	69.3054	308.228
9.498	129.578	69.3054	305.115
9.499	129.578	69.4275	307.831
9.5	127.96	68.8782	305.42
9.501	128.296	69.0918	305.847
9.502	128.174	69.3359	307.709
9.503	127.411	68.9392	304.901
9.504	127.533	68.4509	307.678
9.505	127.93	68.1763	308.167
9.506	128.723	68.9697	305.969
9.507	129.364	69.1528	309.479
9.508	128.998	68.3899	306.061
9.509	130.371	68.7256	306.671
9.51	130.31	69.3054	308.411
9.511	129.15	68.8782	305.084
9.512	127.899	68.9087	307.007
9.513	127.533	68.6646	306.732
9.514	128.479	68.573	304.474
9.515	128.754	68.7561	308.38
9.516	128.326	68.4204	304.962
9.517	129.456	68.512	305.084
9.518	128.937	67.8406	306.213
9.519	127.686	68.0237	303.101
9.52	126.892	67.5964	305.481
9.521	124.756	66.864	304.199
9.522	123.566	66.2231	302.155
9.523	121.765	65.8875	305.176
9.524	119.415	64.4836	302.032
9.525	117.737	62.8967	302.032
9.526	114.532	60.9131	302.277
9.527	110.992	57.9224	297.211
9.528	107.788	56.1218	297.18
9.529	106.354	55.542	294.8
9.53	104.462	55.1758	289.917
9.531	102.6	54.4739	289.734
9.532	99.2432	53.4363	286.896
9.533	98.5718	52.5513	287.476
9.534	98.7244	52.002	290.497
9.535	98.6938	51.6052	290.161
9.536	100.403	50.7507	294.373
9.537	101.624	50.3235	294.861
9.538	104.309	50.5676	295.99
9.539	105.377	51.4221	298.462
9.54	104.401	52.002	296.387
9.541	104.218	52.002	297.577
9.542	103.577	51.8188	296.997
9.543	103.638	52.2156	293.854
9.544	103.76	52.948	296.021
9.545	104.797	51.5442	294.22
9.546	106.171	51.7273	294.8
9.547	107.544	52.2461	298.065
9.548	108.49	52.063	296.082
9.549	109.131	52.1545	297.882
9.55	109.161	51.8799	298.615
9.551	108.002	51.7273	295.624
9.552	107.391	52.1851	297.394
9.553	106.628	51.9714	294.128
9.554	108.093	52.5818	292.603
9.555	108.887	53.1006	293.213
9.556	109.528	52.887	290.283
9.557	110.565	52.2461	292.542
9.558	110.901	51.7883	293.304
9.559	110.168	52.0325	291.443
9.56	109.253	52.124	294.769
9.561	107.635	51.5442	292.664
9.562	107.727	51.9714	292.084
9.563	107.758	52.7039	293.06
9.564	107.147	53.0701	289.276
9.565	107.025	53.4363	290.619
9.566	107.361	52.6123	290.405
9.567	108.246	52.4292	288.788
9.568	109.283	52.8564	292.236
9.569	108.551	52.4902	290.771
9.57	108.063	52.5208	290.619
9.571	107.544	53.1006	293.365
9.572	106.445	53.1616	290.009
9.573	106.567	53.6499	291.656
9.574	106.262	53.9856	291.84
9.575	107.697	54.3518	289.337
9.576	108.185	55.1147	292.786
9.577	108.643	54.4128	291.351
9.578	109.863	54.4739	291.931
9.579	109.863	54.9927	294.403
9.58	109.711	55.603	292.084
9.581	109.68	56.0913	294.067
9.582	109.192	55.6641	293.518
9.583	109.924	56.0303	291.412
9.584	110.596	56.8237	294.189
9.585	110.596	57.4646	290.863
9.586	112.213	57.4646	291.931
9.587	113.068	56.6101	294.159
9.588	113.129	56.0913	291.962
9.589	113.831	56.5796	295.624
9.59	114.258	56.9458	294.342
9.591	116.089	57.4036	293.06
9.592	116.486	57.9529	295.258
9.593	116.486	57.4341	291.687
9.594	117.676	57.4951	292.908
9.595	118.134	58.0444	293.488
9.596	118.103	58.1665	290.802
9.597	118.378	57.9834	294.769
9.598	118.835	57.5256	294.037
9.599	120.789	57.9834	293.121
9.6	121.704	59.0515	296.112
9.601	121.429	59.3567	292.603
9.602	121.857	58.8684	293.732
9.603	121.918	59.2346	294.067
9.604	121.918	58.8684	291.443
9.605	122.131	59.082	294.098
9.606	120.941	59.3262	292.572
9.607	122.07	59.7229	292.511
9.608	122.314	59.3872	295.135
9.609	121.704	59.2346	292.999
9.61	122.559	59.8145	294.83
9.611	122.467	59.845	295.197
9.612	122.162	59.9365	292.755
9.613	122.07	60.0281	295.624
9.614	121.582	59.1125	293.365
9.615	122.467	60.0891	293.274
9.616	122.62	61.0352	295.929
9.617	121.765	60.8521	292.755
9.618	121.46	60.8215	294.983
9.619	121.399	60.3638	295.258
9.62	122.009	60.791	293.091
9.621	122.803	61.4319	296.814
9.622	123.169	61.3098	293.793
9.623	124.207	61.8286	294.067
9.624	124.817	62.1643	295.807
9.625	124.512	62.0422	292.572
9.626	124.634	62.8052	295.624
9.627	123.322	62.439	295.441
9.628	122.894	62.439	293.915
9.629	123.718	62.1948	297.791
9.63	124.268	62.439	295.197
9.631	125.824	63.0188	296.356
9.632	126.862	63.5681	298.218
9.633	127.533	63.2629	295.135
9.634	128.479	63.1104	298.95
9.635	127.96	62.8052	298.401
9.636	128.021	63.2019	296.661
9.637	128.265	64.3005	299.896
9.638	128.052	64.0564	296.997
9.639	129.761	64.0869	297.363
9.64	130.585	63.9038	297.943
9.641	130.981	64.0564	294.708
9.642	131.744	64.3616	297.485
9.643	132.385	63.7207	296.143
9.644	133.453	63.5986	294.922
9.645	134.003	63.7512	297.394
9.646	132.904	63.9954	294.281
9.647	133.148	64.6973	294.464
9.648	132.446	65.1245	294.769
9.649	132.141	64.7583	291.626
9.65	132.996	64.4836	293.884
9.651	133.087	63.5376	293.243
9.652	133.972	63.6597	292.786
9.653	134.338	64.5752	295.99
9.654	134.094	64.5752	293.854
9.655	134.491	64.8804	294.617
9.656	134.003	65.3992	296.021
9.657	133.148	65.7654	292.847
9.658	133.087	65.5823	295.471
9.659	132.66	65.094	294.617
9.66	133.27	65.3076	293.274
9.661	133.575	66.2537	296.509
9.662	132.751	66.6809	293.671
9.663	133.667	66.7725	295.593
9.664	133.606	66.4978	296.936
9.665	133.911	66.6199	294.617
9.666	133.484	66.8945	297.607
9.667	132.507	66.8945	295.471
9.668	132.721	67.7185	294.769
9.669	132.935	68.4204	296.906
9.67	131.927	68.6646	293.427
9.671	132.019	68.2678	295.959
9.672	132.446	67.1997	296.631
9.673	132.782	66.7419	295.776
9.674	132.721	67.0471	299.744
9.675	131.897	67.0166	297.546
9.676	133.575	67.5049	297.302
9.677	134.521	67.9321	298.706
9.678	134.43	67.8101	294.556
9.679	134.216	67.4438	296.997
9.68	133.759	66.7419	295.746
9.681	134.277	66.8945	293.091
9.682	133.942	67.0166	296.875
9.683	133.545	66.0095	294.159
9.684	134.521	65.7349	294.586
9.685	135.04	66.0706	296.265
9.686	134.583	65.918	291.809
9.687	134.003	65.094	294.098
9.688	131.927	63.7512	292.694
9.689	131.775	63.1714	290.375
9.69	130.493	63.0798	292.114
9.691	128.296	62.3779	288.269
9.692	126.404	61.4319	288.3
9.693	123.688	59.5398	289.032
9.694	121.063	57.7087	285.95
9.695	118.652	56.6101	287.598
9.696	116.76	55.3284	286.285
9.697	115.082	54.4739	283.112
9.698	113.556	53.894	284.18
9.699	111.176	53.2227	280.975
9.7	109.894	52.2461	280.243
9.701	108.459	51.7273	281.83
9.702	106.842	51.4832	281.036
9.703	106.232	51.0864	283.081
9.704	105.682	50.415	283.539
9.705	106.506	50.2625	283.325
9.706	107.605	50.9338	286.346
9.707	107.758	51.4221	285.431
9.708	108.948	51.5137	287.018
9.709	109.344	51.3916	287.262
9.71	109.283	51.3	285.553
9.711	109.253	51.9409	287.354
9.712	107.91	51.7273	285.706
9.713	107.391	51.7883	285.553
9.714	106.903	51.5747	287.933
9.715	106.567	51.1169	285.187
9.716	107.361	51.5442	287.079
9.717	108.49	51.5442	287.445
9.718	109.222	51.7883	284.576
9.719	109.161	51.4221	287.415
9.72	108.49	50.6897	285.309
9.721	108.521	50.7813	284.729
9.722	107.605	51.3306	286.835
9.723	106.415	51.239	283.02
9.724	106.293	51.3	284.576
9.725	105.865	50.9644	284.424
9.726	106.415	51.3306	281.616
9.727	107.544	51.6968	284.607
9.728	107.269	51.0559	282.257
9.729	108.154	51.2695	281.952
9.73	107.605	51.4526	284.515
9.731	105.835	51.2695	281.494
9.732	105.133	51.6663	283.6
9.733	104.187	51.5137	283.264
9.734	103.516	52.002	280.457
9.735	103.729	52.1851	283.142
9.736	104.248	51.1475	280.64
9.737	105.713	51.1169	281.128
9.738	106.537	52.4292	283.844
9.739	106.354	52.5818	281.097
9.74	106.445	52.124	284.058
9.741	105.042	51.4526	284.637
9.742	103.821	52.0935	283.173
9.743	103.394	53.4058	286.041
9.744	104.187	53.4973	283.783
9.745	105.621	53.9246	283.417
9.746	106.659	54.5349	285.583
9.747	107.147	54.2297	283.112
9.748	107.849	54.5349	285.95
9.749	108.002	54.6875	286.53
9.75	107.513	54.7485	284.973
9.751	106.873	54.9927	288.361
9.752	106.598	55.0232	285.736
9.753	108.032	55.8472	285.706
9.754	108.643	56.427	286.957
9.755	108.246	56.5491	283.569
9.756	108.276	56.2439	286.743
9.757	108.429	54.9927	286.926
9.758	109.711	54.9011	286.224
9.759	109.741	55.9082	289.795
9.76	109.65	56.1218	286.957
9.761	110.291	56.2439	287.994
9.762	110.321	55.603	288.879
9.763	110.138	55.1758	285.522
9.764	109.497	55.5115	288.116
9.765	109.406	55.2063	286.438
9.766	110.352	55.1453	285.065
9.767	109.802	55.1147	287.415
9.768	108.734	54.8096	284.119
9.769	109.039	54.8706	285.278
9.77	108.551	54.5349	285.492
9.771	108.093	54.2297	281.982
9.772	107.391	53.9551	284.79
9.773	107.056	53.009	282.013
9.774	106.873	52.887	280.853
9.775	105.804	54.0161	283.203
9.776	104.95	53.5583	280.273
9.777	105.011	53.5583	282.44
9.778	105.194	53.009	283.325
9.779	104.706	53.0396	281.342
9.78	104.797	53.1921	284.729
9.781	104.645	52.9175	283.875
9.782	105.927	53.772	283.142
9.783	106.384	54.3213	285.95
9.784	105.438	54.1992	282.898
9.785	105.53	54.3213	285.339
9.786	105.225	54.8096	285.919
9.787	105.011	55.0842	283.173
9.788	105.286	55.603	286.438
9.789	105.042	55.0537	284.271
9.79	106.903	55.2673	284.271
9.791	107.117	56.1218	286.804
9.792	107.178	56.6101	283.813
9.793	107.483	57.1594	285.889
9.794	106.964	56.3965	286.346
9.795	106.354	56.427	284.668
9.796	105.652	57.2815	287.811
9.797	105.133	57.373	285.339
9.798	106.476	57.5867	285.675
9.799	107.544	57.7393	288.635
9.8	107.391	57.8918	285.461
9.801	108.459	58.5327	288.635
9.802	108.978	57.8003	288.025
9.803	109.222	57.9529	286.499
9.804	108.765	57.8003	290.1
9.805	108.612	57.7087	287.781
9.806	109.558	58.7463	287.964
9.807	110.626	59.4482	289.459
9.808	110.657	59.4788	284.943
9.809	111.023	59.5398	287.689
9.81	111.206	58.7463	286.865
9.811	112.915	58.7158	285.156
9.812	113.068	59.5398	288.177
9.813	113.281	59.3567	285.675
9.814	113.922	59.3262	286.743
9.815	114.349	59.8145	287.811
9.816	113.8	60.5164	284.454
9.817	113.953	61.0352	287.17
9.818	113.312	60.4858	286.011
9.819	113.831	60.6995	285.126
9.82	114.105	60.73	288.239
9.821	114.166	60.3027	285.767
9.822	115.723	61.0046	287.72
9.823	116.272	61.3403	289.795
9.824	116.028	61.9812	287.018
9.825	116.241	62.5	290.039
9.826	116.058	61.7371	289.032
9.827	116.333	62.3779	287.445
9.828	115.509	63.1714	291.077
9.829	114.929	63.385	287.903
9.83	115.997	63.5376	288.788
9.831	115.753	63.7817	290.222
9.832	116.058	63.8428	288.025
9.833	116.791	63.5986	291.595
9.834	116.882	63.2629	290.741
9.835	118.622	64.3921	289.764
9.836	117.889	65.033	292.328
9.837	116.302	65.1245	289.398
9.838	116.608	65.7959	291.107
9.839	116.486	65.6128	291.168
9.84	116.241	65.3381	288.91
9.841	116.394	65.094	292.328
9.842	116.272	64.209	290.741
9.843	117.645	64.3311	291.687
9.844	118.378	65.155	294.647
9.845	118.5	65.6128	291.321
9.846	118.347	65.6128	293.427
9.847	118.103	65.094	292.664
9.848	118.469	65.4602	290.1
9.849	118.561	65.918	292.694
9.85	118.225	65.3687	289.917
9.851	119.598	65.1245	290.497
9.852	120.209	65.094	293.488
9.853	120.087	65.6738	290.161
9.854	121.124	66.1011	293.06
9.855	121.582	65.4907	292.603
9.856	121.826	65.4907	290.253
9.857	121.338	65.979	293.579
9.858	120.575	65.7043	290.588
9.859	121.796	66.1316	290.833
9.86	121.979	66.4368	292.664
9.861	121.185	66.5588	289.917
9.862	121.674	66.1316	292.664
9.863	121.613	65.033	293.243
9.864	122.681	65.6128	291.504
9.865	122.375	66.6504	294.8
9.866	122.65	66.3452	292.297
9.867	122.986	65.8875	292.633
9.868	123.566	66.2537	294.037
9.869	122.498	66.4978	290.71
9.87	122.772	66.6504	293.61
9.871	122.742	66.1316	293.274
9.872	123.444	66.3147	291.779
9.873	123.383	66.3757	295.41
9.874	122.253	66.4978	292.358
9.875	123.322	67.0166	293.823
9.876	123.566	67.0471	295.166
9.877	123.84	67.0471	292.419
9.878	123.199	66.803	294.678
9.879	122.742	65.3076	293.182
9.88	123.108	66.04	292.542
9.881	122.406	66.6504	295.044
9.882	120.88	66.4368	291.901
9.883	120.544	66.1621	293.06
9.884	119.873	65.033	293.701
9.885	119.171	63.8733	290.863
9.886	118.134	63.9038	293.579
9.887	116.943	62.7441	291.809
9.888	116.882	62.0117	289.978
9.889	115.295	61.1877	291.229
9.89	113.159	60.2112	287.048
9.891	111.298	59.8755	288.086
9.892	109.589	58.7158	287.628
9.893	107.91	57.9529	283.661
9.894	106.171	57.251	285.309
9.895	105.713	55.6946	283.356
9.896	106.079	55.0537	282.501
9.897	106.11	55.2979	285.278
9.898	105.042	55.1758	283.234
9.899	105.347	54.7791	285.126
9.9	105.347	54.0771	286.011
9.901	105.286	54.6265	284.668
9.902	105.103	54.9316	287.323
9.903	104.37	54.1992	285.828
9.904	105.621	54.4434	285.95
9.905	106.11	54.657	288.239
9.906	106.72	54.8706	286.56
9.907	108.124	55.1147	288.879
9.908	108.643	55.0232	289.368
9.909	108.978	55.4199	287.659
9.91	109.253	55.8777	290.649
9.911	109.283	54.9316	288.3
9.912	109.497	55.4504	288.635
9.913	108.826	56.2744	290.436
9.914	108.429	55.6641	287.994
9.915	109.711	55.9692	289.52
9.916	110.84	55.9998	289.734
9.917	111.481	56.1829	287.445
9.918	111.389	55.9998	290.375
9.919	110.962	55.2673	287.75
9.92	112	55.2673	288.269
9.921	111.084	55.8472	289.276
9.922	109.711	55.7861	285.95
9.923	109.467	55.5115	287.72
9.924	108.795	55.1147	286.743
9.925	108.551	55.5115	284.515
9.926	108.124	55.9082	287.231
9.927	107.391	54.5959	284.607
9.928	108.185	54.1992	286.499
9.929	109.253	54.4128	287.811
9.93	108.154	55.1147	284.943
9.931	107.361	55.6946	286.896
9.932	106.934	54.7791	285.156
9.933	107.422	54.5044	284.302
9.934	107.544	54.8401	287.262
9.935	106.842	54.9927	284.058
9.936	107.635	55.0842	285.797
9.937	107.88	55.2979	286.469
9.938	108.307	56.2134	284.088
9.939	108.215	56.488	286.957
9.94	108.246	55.5115	285.278
9.941	108.673	55.9692	284.088
9.942	108.398	56.5186	286.804
9.943	107.544	56.5491	283.783
9.944	108.612	56.7932	285.492
9.945	108.826	56.9763	285.339
9.946	108.856	57.9224	283.325
9.947	108.734	58.3191	286.407
9.948	108.612	57.3425	285.217
9.949	109.985	57.3425	285.4
9.95	111.053	58.2886	288.513
9.951	110.26	58.4106	285.217
9.952	110.992	58.8074	287.689
9.953	111.633	58.6853	288.239
9.954	112.762	59.2346	285.461
9.955	112.885	59.9976	288.269
9.956	113.22	59.5093	286.652
9.957	113.922	59.2957	286.774
9.958	113.678	59.845	289.368
9.959	113.19	59.967	286.377
9.96	114.41	60.6079	288.483
9.961	114.41	60.73	288.177
9.962	115.082	60.791	285.522
9.963	115.967	60.7605	288.757
9.964	116.028	60.0891	286.011
9.965	117.31	60.9131	286.865
9.966	117.218	61.5845	288.788
9.967	115.845	61.7065	286.255
9.968	115.631	61.676	289.001
9.969	115.143	61.0962	288.635
9.97	115.265	61.4319	287.048
9.971	116.028	61.9202	290.222
9.972	115.692	61.3708	287.872
9.973	117.859	61.4319	288.879
9.974	118.927	61.8286	290.955
9.975	118.195	61.9202	287.903
9.976	117.126	62.7136	290.68
9.977	116.73	62.2559	289.734
9.978	116.577	62.6221	287.903
9.979	116.211	63.1409	290.497
9.98	115.479	62.5305	287.628
9.981	117.218	62.8967	288.513
9.982	118.683	63.2629	289.856
9.983	119.049	63.8428	287.262
9.984	119.019	64.0564	290.253
9.985	118.896	63.324	289.276
9.986	118.652	63.9954	288.33
9.987	118.378	64.8499	291.26
9.988	117.432	64.5447	288.422
9.989	117.981	64.7583	289.825
9.99	118.652	64.5142	290.71
9.991	119.476	64.4531	289.124
9.992	120.483	65.033	292.542
9.993	121.216	64.9414	291.443
9.994	121.49	65.4602	290.71
9.995	121.216	65.8569	293.457
9.996	120.88	65.5518	290.771
9.997	121.429	66.0095	292.145
9.998	121.49	66.7114	292.786
9.999	121.002	67.1082	289.612
10	121.368	66.7419	292.267
10.001	122.62	66.0706	291.412
10.002	124.573	66.5283	290.833
10.003	124.268	67.3828	293.945
10.004	123.962	67.749	291.138
10.005	124.908	68.0847	292.328
10.006	125.549	68.0847	292.419
10.007	124.786	68.3594	289.459
10.008	124.084	68.3289	291.748
10.009	123.199	67.9321	290.161
10.01	124.542	68.0237	290.07
10.011	125.061	67.9626	292.053
10.012	124.725	67.6575	290.283
10.013	125.916	67.7795	292.847
10.014	126.495	68.3899	292.114
10.015	126.19	69.5496	289.673
10.016	125.275	69.6106	291.809
10.017	124.939	68.3289	289.398
10.018	126.038	67.9626	289.886
10.019	126.221	68.9087	291.962
10.02	125.183	69.7937	288.879
10.021	125.885	69.8547	292.114
10.022	126.77	69.6106	291.382
10.023	127.808	70.3125	290.131
10.024	126.953	71.3501	292.755
10.025	126.465	70.6177	290.1
10.026	127.93	70.5261	291.077
10.027	128.174	70.8618	292.999
10.028	127.625	71.3196	290.253
10.029	127.35	71.4722	293.03
10.03	127.014	71.6248	292.206
10.031	127.319	72.3877	290.894
10.032	127.441	72.5708	294.22
10.033	127.228	71.4417	292.206
10.034	128.571	71.3806	293.488
10.035	128.998	71.5637	294.861
10.036	128.662	72.1741	292.419
10.037	129.089	73.0286	295.074
10.038	129.059	72.5098	293.488
10.039	129.211	72.5098	292.358
10.04	128.815	72.9675	295.105
10.041	128.479	72.8149	292.877
10.042	129.913	72.9065	293.884
10.043	130.829	72.998	295.197
10.044	131.012	73.3032	292.725
10.045	131.226	73.2727	295.563
10.046	131.714	72.6624	294.708
10.047	132.416	72.7844	294.22
10.048	132.019	72.937	296.082
10.049	130.707	72.7539	293.152
10.05	131.256	72.9065	294.067
10.051	130.89	72.7234	294.037
10.052	130.219	72.5098	291.29
10.053	129.486	71.9299	293.762
10.054	128.387	70.3125	292.145
10.055	128.448	69.9768	291.809
10.056	127.045	69.6106	294.312
10.057	125.244	69.397	290.619
10.058	125.458	69.7021	291.809
10.059	125	69.397	291.382
10.06	123.413	68.9392	288.269
10.061	121.033	68.4814	291.443
10.062	119.354	66.803	289.093
10.063	119.354	66.2231	288.91
10.064	117.828	66.1316	290.802
10.065	115.753	65.3076	287.781
10.066	114.075	64.6057	288.757
10.067	112.244	63.7207	288.055
10.068	109.528	62.561	283.783
10.069	103.577	60.1807	283.234
10.07	97.2595	56.8542	277.802
10.071	91.8274	53.5583	274.17
10.072	88.2874	52.3682	273.468
10.073	85.8154	52.4902	269.135
10.074	85.4492	52.3376	268.402
10.075	84.6252	52.124	268.188
10.076	83.6792	51.8188	267.212
10.077	83.8623	51.3306	271.362
10.078	83.8928	50.9338	274.048
10.079	85.5103	50.5981	277.161
10.08	87.5549	50.2319	281.067
10.081	87.616	49.9878	280.579
10.082	89.6606	50.7813	283.081
10.083	90.4541	51.2695	283.264
10.084	90.9424	52.7039	280.701
10.085	90.7288	53.6804	281.464
10.086	90.3015	53.0396	276.947
10.087	91.217	52.887	274.719
10.088	91.4917	53.4058	275.665
10.089	90.9119	53.2532	273.438
10.09	90.5457	52.948	276.55
10.091	89.9048	51.7883	277.832
10.092	90.0574	51.3916	277.161
10.093	89.0198	51.9104	280.06
10.094	88.2263	52.7649	277.191
10.095	90.1794	53.1311	276.398
10.096	90.332	52.8259	276.001
10.097	89.1724	53.1616	272.003
10.098	89.1418	53.4058	274.078
10.099	88.5925	52.5208	272.858
10.1	88.1042	52.5208	272.522
10.101	87.0056	52.2766	276.978
10.102	85.022	51.6968	274.994
10.103	86.2732	51.8188	276.306
10.104	87.0056	52.3987	276.306
10.105	86.3647	53.4668	271.912
10.106	86.6089	53.9551	273.163
10.107	87.0056	53.5278	270.294
10.108	86.9446	53.772	268.951
10.109	84.9609	54.1382	271.515
10.11	83.4656	53.5583	269.043
10.111	83.8928	53.2227	271.21
10.112	84.7473	53.772	272.43
10.113	85.2966	54.3213	269.897
10.114	86.2122	54.8706	272.675
10.115	86.8225	54.8401	271.027
10.116	87.8906	55.1453	271.301
10.117	87.9211	55.6641	274.811
10.118	86.9141	55.7861	272.888
10.119	87.5244	55.8472	275.604
10.12	87.5244	56.2439	276.978
10.121	88.1653	57.312	274.445
10.122	88.623	57.4951	278.046
10.123	89.5691	57.4951	275.208
10.124	91.98	57.1289	274.628
10.125	92.6514	58.4717	277.679
10.126	92.8345	58.4717	274.261
10.127	93.1702	59.0515	276.154
10.128	93.1702	59.7839	276.459
10.129	94.1162	60.4858	273.956
10.13	94.4214	60.6689	277.771
10.131	94.9097	60.3027	275.33
10.132	97.0459	60.6689	275.848
10.133	98.2361	60.6384	277.985
10.134	98.5107	60.9741	274.811
10.135	99.2432	61.0657	277.832
10.136	99.4873	61.4624	277.222
10.137	98.999	61.9812	275.97
10.138	98.2666	62.3779	279.053
10.139	97.9919	61.7065	276.428
10.14	98.7244	61.615	276.947
10.141	99.7925	61.6455	279.114
10.142	99.884	61.7065	275.055
10.143	100.8	62.4084	277.832
10.144	101.288	62.5	276.825
10.145	101.379	62.7136	274.841
10.146	100.403	63.1714	277.618
10.147	98.4497	62.9272	275.238
10.148	98.2666	62.7441	276.215
10.149	98.0225	63.324	277.588
10.15	97.3816	63.6597	274.597
10.151	97.5037	63.7207	277.252
10.152	98.5107	63.5071	276.062
10.153	100.433	63.9343	274.902
10.154	100.525	64.4531	277.924
10.155	99.1211	64.4531	275.726
10.156	98.8464	64.6973	277.557
10.157	98.0225	65.094	278.412
10.158	96.6492	65.155	276.031
10.159	96.344	65.2161	278.168
10.16	96.7712	64.7888	276.703
10.161	97.9309	65.155	275.299
10.162	98.9075	65.6738	278.107
10.163	99.2737	65.4297	275.238
10.164	100.281	65.5823	276.855
10.165	100.769	66.3452	277.954
10.166	99.9146	67.2302	275.452
10.167	98.7549	67.4744	278.046
10.168	98.6023	66.7419	277.069
10.169	100.525	66.7725	276.367
10.17	101.288	67.8406	279.114
10.171	101.624	67.9932	276.947
10.172	103.119	67.9321	278.87
10.173	105.072	68.4814	280.609
10.174	106.415	69.1223	278.748
10.175	106.232	69.6716	281.677
10.176	105.591	69.7327	280.151
10.177	106.476	69.2749	279.663
10.178	106.689	69.7937	281.86
10.179	105.774	69.3665	279.419
10.18	106.537	69.458	281.219
10.181	107.941	69.397	281.219
10.182	109.161	69.6411	279.663
10.183	109.711	70.6482	281.769
10.184	109.955	70.4956	279.785
10.185	111.389	70.2209	279.877
10.186	110.931	70.5261	281.067
10.187	109.619	70.1904	278.503
10.188	109.772	70.5566	279.999
10.189	110.077	70.7397	279.114
10.19	111.267	70.9534	277.496
10.191	110.87	71.2891	279.938
10.192	110.565	70.8923	277.924
10.193	112.61	71.4722	278.9
10.194	113.037	72.0825	280.06
10.195	112.457	72.1741	278.107
10.196	111.633	72.6929	280.029
10.197	111.511	72.6013	279.236
10.198	112.03	72.7844	277.771
10.199	112.061	73.3337	279.449
10.2	110.962	73.5168	277.466
10.201	111.572	73.6389	278.29
10.202	112.396	73.8831	279.785
10.203	112.213	73.5474	278.229
10.204	111.694	74.3408	280.548
10.205	112	74.9512	280.151
10.206	112.579	74.8596	278.992
10.207	111.938	75.592	281.372
10.208	111.176	75.1038	279.755
10.209	111.42	75.1648	280.457
10.21	112.396	76.3855	282.379
10.211	113.373	76.7212	280.426
10.212	113.434	76.9348	282.837
10.213	113.586	76.7517	282.99
10.214	114.532	77.24	282.104
10.215	115.601	77.8809	285.034
10.216	115.082	77.4841	282.928
10.217	115.54	77.5146	283.691
10.218	116.516	78.064	284.576
10.219	116.974	78.2471	282.104
10.22	116.486	79.2847	283.844
10.221	116.516	79.1931	282.44
10.222	117.615	79.0405	281.952
10.223	118.958	79.071	284.637
10.224	118.53	78.3997	282.959
10.225	119.141	78.4912	284.363
10.226	120.331	78.3081	286.041
10.227	121.735	79.2847	283.875
10.228	121.857	80.1392	286.194
10.229	121.552	79.8035	284.637
10.23	122.62	79.4373	284.149
10.231	122.284	79.9255	286.682
10.232	122.009	79.6509	284.943
10.233	123.169	79.4373	286.652
10.234	124.084	79.8035	287.323
10.235	124.664	80.2307	285.614
10.236	124.817	81.0242	287.689
10.237	125.092	80.5054	285.706
10.238	126.373	80.4138	285.004
10.239	126.495	80.8105	286.53
10.24	124.603	81.0242	284.241
10.241	124.298	81.4209	285.706
10.242	124.817	81.4209	286.194
10.243	125.336	81.6345	284.851
10.244	124.512	82.2449	287.567
10.245	124.176	81.3904	286.835
10.246	125.275	81.2988	287.659
10.247	125.58	82.489	289.795
10.248	125.458	82.7637	287.415
10.249	125.275	82.2754	288.147
10.25	125	81.8176	289.246
10.251	124.847	82.6416	287.292
10.252	124.847	83.8013	289.764
10.253	124.451	83.1604	287.781
10.254	125.092	83.252	287.903
10.255	125.671	83.5876	290.344
10.256	125.244	83.5571	288.239
10.257	125.488	83.7097	290.1
10.258	125.397	84.0149	290.497
10.259	126.648	84.4727	288.269
10.26	126.251	85.3271	290.375
10.261	125.305	84.6558	288.757
10.262	126.251	84.3811	288.513
10.263	126.77	85.2661	290.741
10.264	126.678	85.7239	288.513
10.265	125.977	85.6018	291.29
10.266	125.336	84.5947	291.077
10.267	126.74	84.259	290.375
10.268	127.594	85.3577	293.457
10.269	126.801	85.083	291.382
10.27	127.045	84.7473	292.175
10.271	127.808	84.6252	293.457
10.272	127.93	84.9304	290.863
10.273	127.075	85.8459	293.06
10.274	126.77	84.9915	292.297
10.275	127.686	84.8694	290.741
10.276	127.472	85.2661	293.701
10.277	126.373	84.5337	291.016
10.278	126.923	84.2896	292.267
10.279	127.655	84.5032	293.457
10.28	128.052	84.7168	290.924
10.281	127.472	84.9304	293.701
10.282	125.916	84.0149	293.03
10.283	126.587	83.9233	291.931
10.284	126.129	84.4727	295.105
10.285	124.054	83.6487	292.389
10.286	123.169	82.8552	293.213
10.287	123.26	81.6956	295.166
10.288	123.26	81.7566	292.938
10.289	123.199	82.7332	295.807
10.29	122.223	82.1228	294.678
10.291	123.535	81.7871	293.823
10.292	123.505	81.9397	296.753
10.293	122.162	81.1768	294.586
10.294	121.368	80.9021	296.265
10.295	120.239	80.719	298.065
10.296	120.422	80.5969	296.234
10.297	119.598	81.2988	299.072
10.298	119.476	80.6274	297.852
10.299	120.697	80.3833	297.668
10.3	120.789	80.9326	299.988
10.301	120.331	80.719	298.035
10.302	120.087	80.9631	299.835
10.303	119.873	80.2002	300.751
10.304	119.141	80.0171	299.133
10.305	118.011	80.2307	301.88
10.306	116.913	79.5898	300.415
10.307	117.981	79.5898	300.385
10.308	118.927	79.5288	302.521
10.309	118.439	79.071	300.446
10.31	118.286	79.071	302.46
10.311	118.744	78.8574	302.948
10.312	119.507	79.4983	300.323
10.313	118.835	79.9866	302.795
10.314	117.249	78.6743	300.842
10.315	117.889	78.125	301.086
10.316	118.286	78.7659	303.314
10.317	117.737	79.1626	300.507
10.318	117.065	79.6204	302.582
10.319	117.188	79.1321	302.46
10.32	119.171	79.4373	300.812
10.321	119.965	80.2612	303.467
10.322	118.652	79.4373	301.208
10.323	118.561	79.2236	301.514
10.324	118.896	79.4067	303.894
10.325	118.591	79.1321	301.086
10.326	118.103	79.5593	303.925
10.327	117.188	79.4373	303.162
10.328	117.584	79.8645	301.91
10.329	117.828	80.78	304.81
10.33	117.615	79.8035	302.582
10.331	117.92	79.6814	303.558
10.332	118.286	79.8035	304.993
10.333	118.835	79.9255	303.101
10.334	118.774	80.78	305.511
10.335	118.439	79.9255	305.237
10.336	117.615	80.0476	304.413
10.337	117.889	80.7495	307.678
10.338	116.791	80.719	305.725
10.339	117.798	80.9631	306.427
10.34	117.92	81.6956	308.014
10.341	118.5	81.6956	305.847
10.342	118.774	81.5125	308.136
10.343	119.446	81.1157	308.258
10.344	121.521	81.1768	307.159
10.345	121.613	81.4209	310.455
10.346	119.69	81.0547	308.35
10.347	119.232	81.8176	309.57
10.348	119.934	82.0923	309.845
10.349	120.789	82.2449	307.068
10.35	120.544	82.3059	310.181
10.351	119.904	81.4209	308.136
10.352	120.941	80.8716	308.044
10.353	122.101	81.3904	311.34
10.354	121.704	80.719	308.533
10.355	121.979	80.7495	311.249
10.356	122.284	80.6274	311.768
10.357	122.833	81.1768	309.57
10.358	121.948	82.0007	312.378
10.359	121.185	81.1157	309.875
10.36	122.864	80.0171	310.059
10.361	123.383	80.2002	312.744
10.362	122.742	79.7729	309.418
10.363	122.223	80.0171	311.92
10.364	122.04	79.1016	311.859
10.365	122.253	78.3691	309.357
10.366	121.033	78.4607	312.347
10.367	118.53	77.2095	309.265
10.368	117.432	76.1108	308.441
10.369	115.875	75.4395	309.845
10.37	113.647	73.6694	305.756
10.371	111.328	72.2351	307.434
10.372	110.107	70.9534	306.519
10.373	109.802	69.9463	303.07
10.374	108.063	69.7327	305.298
10.375	105.56	67.6575	302.124
10.376	103.668	66.2231	301.361
10.377	102.264	65.4602	302.582
10.378	101.166	64.8499	300.262
10.379	99.7925	63.6902	301.88
10.38	99.1211	63.2629	303.436
10.381	99.884	63.1714	301.941
10.382	100.25	63.4155	305.054
10.383	99.0295	63.1104	304.047
10.384	99.7009	62.7136	305.145
10.385	100.525	62.5	307.709
10.386	100.769	63.324	305.939
10.387	101.196	63.4766	308.258
10.388	101.898	62.8662	307.251
10.389	102.722	63.446	306.427
10.39	103.485	64.1785	308.685
10.391	102.539	64.0564	306.244
10.392	102.142	63.7817	307.068
10.393	102.844	63.4766	308.014
10.394	103.699	63.4766	306.244
10.395	104.309	63.9038	309.143
10.396	104.675	63.6902	307.312
10.397	107.025	63.8123	306.305
10.398	106.689	64.209	308.929
10.399	105.713	63.4155	306.58
10.4	105.774	63.2019	307.861
10.401	105.865	63.5986	308.014
10.402	106.079	63.7207	305.115
10.403	105.377	64.0259	307.251
10.404	105.621	63.4766	304.749
10.405	107.605	63.5986	303.68
10.406	108.551	64.1174	305.42
10.407	107.758	64.2395	302.277
10.408	107.666	63.6597	303.772
10.409	107.269	63.324	304.565
10.41	106.812	63.7817	302.185
10.411	106.201	64.6057	304.352
10.412	105.255	64.209	301.544
10.413	105.804	64.1479	301.147
10.414	106.415	63.9648	303.741
10.415	106.476	63.7817	300.842
10.416	107.666	64.3921	303.436
10.417	107.88	64.4836	304.016
10.418	107.788	64.3311	302.277
10.419	106.934	65.3687	305.695
10.42	106.354	64.7278	304.291
10.421	106.781	65.2161	303.711
10.422	107.025	66.0706	306.61
10.423	106.873	66.1011	303.65
10.424	107.239	65.9485	305.847
10.425	107.727	66.0706	306.61
10.426	109.07	66.4368	304.749
10.427	109.131	67.6575	308.197
10.428	108.551	67.4438	307.037
10.429	109.192	67.5659	307.007
10.43	109.619	67.9321	308.563
10.431	109.222	68.2068	305.481
10.432	109.68	68.3594	307.678
10.433	109.924	68.2678	307.098
10.434	110.84	68.7256	305.847
10.435	111.572	68.9697	309.082
10.436	111.389	67.749	306.946
10.437	112.732	67.3523	308.685
10.438	114.105	68.1763	310.791
10.439	113.922	68.634	307.587
10.44	113.129	69.1833	309.845
10.441	113.8	68.2983	307.983
10.442	115.662	67.9932	306.824
10.443	116.058	69.1223	309.845
10.444	115.326	68.4204	306.885
10.445	116.058	67.9016	307.953
10.446	117.157	68.1152	309.387
10.447	117.462	69.0918	306.61
10.448	117.34	69.2139	308.929
10.449	116.943	68.634	307.251
10.45	117.981	68.3899	306.122
10.451	118.073	68.7561	307.953
10.452	117.126	68.512	305.817
10.453	117.249	67.9626	306.366
10.454	117.279	67.4133	307.739
10.455	116.547	67.749	305.389
10.456	115.723	68.4814	308.044
10.457	115.204	67.1082	306.427
10.458	115.753	66.6809	305.878
10.459	115.387	67.2607	308.197
10.46	114.136	66.8945	304.535
10.461	113.678	66.1316	305.756
10.462	113.19	65.6128	306.854
10.463	113.647	66.1316	304.688
10.464	113.007	66.4978	307.709
10.465	111.481	65.7043	306.152
10.466	111.45	65.8875	305.664
10.467	111.237	66.3147	308.258
10.468	110.626	65.7349	305.237
10.469	110.352	65.3687	307.098
10.47	110.596	64.7888	307.77
10.471	111.542	64.9414	305.573
10.472	112.03	65.7043	308.685
10.473	111.267	65.1245	306.458
10.474	111.816	65.094	307.068
10.475	110.992	65.3076	309.204
10.476	110.229	65.3992	306.396
10.477	109.863	64.9109	309.052
10.478	110.138	63.8123	309.174
10.479	111.511	64.0564	307.892
10.48	112.61	65.0635	311.218
10.481	112.701	64.6973	309.021
10.482	114.044	64.27	309.814
10.483	114.685	64.3921	311.768
10.484	114.197	64.6057	309.448
10.485	113.647	64.9414	311.523
10.486	113.525	64.6362	309.845
10.487	114.227	64.6362	307.983
10.488	115.295	64.8193	310.303
10.489	115.387	64.1785	307.434
10.49	117.371	64.0869	307.861
10.491	118.378	64.3921	309.448
10.492	118.103	64.1479	306.854
10.493	117.065	64.3616	309.326
10.494	116.547	64.27	307.983
10.495	117.31	64.0564	306.061
10.496	116.913	65.094	308.136
10.497	115.967	64.9414	304.565
10.498	116.943	64.209	305.725
10.499	117.554	63.9343	307.373
10.5	118.195	64.1174	304.993
10.501	118.347	64.9109	308.228
10.502	118.286	64.4531	308.136
10.503	117.584	65.033	307.19
10.504	117.004	66.5588	309.967
10.505	116.394	65.6738	306.793
10.506	116.516	65.2466	307.8
10.507	116.73	66.0095	309.814
10.508	117.065	66.4368	307.617
10.509	116.577	67.1387	309.875
10.51	117.493	66.6809	309.723
10.511	119.232	67.1082	309.418
10.512	119.049	67.8711	312.5
10.513	116.974	67.8406	310.211
10.514	116.119	67.7185	311.279
10.515	116.791	67.0471	312.134
10.516	118.378	67.9016	309.57
10.517	118.591	68.8477	312.134
10.518	116.821	68.5425	310.577
10.519	117.584	68.3899	310.73
10.52	118.652	68.573	313.477
10.521	118.256	68.2678	311.523
10.522	117.828	68.4814	313.995
10.523	118.561	68.1152	314.545
10.524	119.629	68.2373	311.615
10.525	119.934	69.1223	315.033
10.526	120.422	68.5425	312.5
10.527	122.284	68.2068	311.859
10.528	123.016	68.4814	314.819
10.529	122.253	68.573	311.157
10.53	121.613	68.7256	313.416
10.531	122.101	67.9626	313.385
10.532	123.383	68.0542	310.883
10.533	123.535	68.8782	313.69
10.534	123.81	68.2983	310.974
10.535	125.61	67.6575	310.76
10.536	126.556	68.1458	313.293
10.537	126.434	68.4204	309.875
10.538	125.519	68.4814	311.951
10.539	125.275	68.3289	311.92
10.54	125.61	68.7256	310.303
10.541	125.61	69.3054	312.592
10.542	125.092	68.2983	310.455
10.543	126.007	67.9321	311.432
10.544	128.143	68.0542	313.904
10.545	127.594	68.3899	311.035
10.546	128.021	68.6951	314.148
10.547	127.93	68.4509	313.751
10.548	128.662	69.0613	312.317
10.549	128.113	70.4041	315.369
10.55	126.77	69.7937	312.408
10.551	126.648	69.6106	312.897
10.552	127.289	69.7327	314.789
10.553	127.655	70.0378	312.256
10.554	127.93	70.5566	314.667
10.555	127.777	70.0684	314.636
10.556	129.547	70.3125	313.324
10.557	130.249	71.3196	316.193
10.558	128.754	71.5942	313.599
10.559	128.296	71.7163	314.514
10.56	127.747	71.3196	315.186
10.561	127.35	71.5027	313.08
10.562	127.38	71.7773	316.101
10.563	127.899	71.3501	315.186
10.564	129.639	71.4722	314.789
10.565	129.974	72.0215	317.841
10.566	130.096	71.9299	315.338
10.567	130.524	71.8994	317.413
10.568	130.493	71.4417	317.688
10.569	130.585	72.2656	315.277
10.57	129.333	72.9065	317.719
10.571	129.395	72.0215	314.85
10.572	131.775	72.2656	314.362
10.573	132.538	73.0591	316.193
10.574	132.141	72.4487	313.416
10.575	131.836	72.2961	315.643
10.576	132.813	72.0215	316.742
10.577	134.338	72.2351	314.24
10.578	134.003	73.1812	317.108
10.579	133.209	72.7844	314.636
10.58	133.759	72.937	314.056
10.581	134.186	73.5779	315.674
10.582	133.27	72.876	312.744
10.583	133.026	72.4487	314.728
10.584	133.636	71.6858	315.491
10.585	135.498	71.8689	314.148
10.586	135.834	73.0896	317.2
10.587	134.735	72.7844	315.369
10.588	135.284	72.6013	314.484
10.589	135.437	72.5708	316.681
10.59	135.284	72.4487	313.69
10.591	134.918	72.5403	315.704
10.592	134.186	72.113	315.582
10.593	135.345	72.5708	314.056
10.594	136.2	73.5779	317.23
10.595	136.383	73.1812	315.735
10.596	137.268	73.1201	316.284
10.597	137.36	73.8831	318.268
10.598	136.414	73.1506	316.162
10.599	135.559	73.3948	317.963
10.6	135.925	73.1201	317.932
10.601	136.871	73.5168	315.887
10.602	136.597	74.3408	318.359
10.603	135.254	73.7915	316.498
10.604	135.864	73.7	316.986
10.605	136.658	72.998	319.214
10.606	136.719	73.0591	317.352
10.607	136.414	73.3643	319.946
10.608	135.986	73.0286	319.458
10.609	137.36	73.5779	317.902
10.61	137.268	74.4629	320.435
10.611	136.139	73.4253	317.078
10.612	136.505	72.9675	318.085
10.613	137.665	73.0591	319.672
10.614	138.336	73.6389	316.681
10.615	137.909	74.3103	319.092
10.616	137.695	73.3643	317.902
10.617	139.587	73.5779	316.772
10.618	139.648	74.1882	319.275
10.619	138.336	73.9136	316.528
10.62	138.153	73.7	317.139
10.621	139.465	72.7844	317.963
10.622	139.74	73.3032	315.216
10.623	139.557	73.9746	317.474
10.624	139.13	73.4558	316.101
10.625	139.954	73.1506	315.033
10.626	140.717	73.4558	317.474
10.627	140.045	72.9675	315.125
10.628	139.038	72.5098	316.65
10.629	138.702	72.052	317.2
10.63	138.245	72.6624	314.911
10.631	138.306	73.3032	317.261
10.632	138.672	72.3572	315.887
10.633	139.893	72.1741	315.247
10.634	139.313	72.6013	317.657
10.635	137.939	71.9604	314.636
10.636	136.902	71.228	316.833
10.637	135.864	70.343	317.474
10.638	135.101	69.8547	314.575
10.639	130.127	67.9016	316.071
10.64	125.58	62.9883	313.08
10.641	120.422	58.9294	309.937
10.642	116.547	56.3049	308.838
10.643	112.061	53.9856	300.079
10.644	108.948	52.002	294.861
10.645	106.689	51.239	291.626
10.646	104.828	50.8423	286.774
10.647	103.18	50.9949	289.154
10.648	100.159	49.8047	291.748
10.649	102.142	48.7671	295.99
10.65	104.675	48.0347	303.284
10.651	106.049	47.3938	306.061
10.652	107.666	48.0957	311.157
10.653	109.192	47.6379	314.362
10.654	111.328	48.9807	313.324
10.655	113.434	51.2695	315.521
10.656	112.976	52.5208	311.493
10.657	113.037	53.1006	308.929
10.658	113.373	53.1311	308.99
10.659	113.586	53.0701	305.542
10.66	113.861	52.9175	308.258
10.661	115.143	51.5442	308.838
10.662	117.218	50.9644	308.838
10.663	117.859	51.2085	311.92
10.664	116.882	51.6968	309.906
10.665	117.92	51.9714	310.028
10.666	117.95	52.4902	309.814
10.667	116.699	52.5208	304.932
10.668	115.479	52.7954	304.932
10.669	115.57	51.3	302.704
10.67	116.364	50.9644	300.781
10.671	116.821	51.6052	304.352
10.672	116.15	50.8728	302.643
10.673	116.791	50.8728	304.321
10.674	116.974	50.5981	306.702
10.675	115.814	50.4456	303.802
10.676	114.349	51.1475	305.908
10.677	113.892	51.1475	303.894
10.678	114.41	51.3916	301.239
10.679	113.159	52.3376	302.734
10.68	112.03	51.7578	299.194
10.681	113.159	51.2695	299.713
10.682	113.922	51.8799	300.69
10.683	114.624	52.0935	297.882
10.684	114.044	52.2156	301.666
10.685	113.983	51.0864	300.751
10.686	115.54	51.6663	300.964
10.687	115.753	52.948	303.894
10.688	113.8	52.887	301.147
10.689	112.854	52.887	304.016
10.69	113.678	52.6123	305.45
10.691	115.021	53.2227	303.741
10.692	115.997	54.4739	307.617
10.693	115.356	54.5349	305.939
10.694	116.943	54.7485	306.671
10.695	118.347	55.0537	309.326
10.696	118.286	54.657	306.641
10.697	117.859	54.8401	309.021
10.698	118.408	54.8096	309.021
10.699	119.354	55.7556	306.549
10.7	119.873	56.8237	309.296
10.701	119.995	56.6101	306.671
10.702	122.559	56.6406	306.335
10.703	124.084	57.1594	308.868
10.704	124.207	57.1594	305.603
10.705	123.84	57.0984	307.922
10.706	123.871	55.9998	308.197
10.707	125.946	56.1218	306.427
10.708	126.77	57.1289	309.387
10.709	125.641	57.312	306.702
10.71	126.282	57.7087	306.854
10.711	127.625	57.3425	308.868
10.712	127.472	56.5491	305.786
10.713	126.953	56.5186	308.563
10.714	127.899	56.488	308.411
10.715	128.632	56.7017	306.702
10.716	128.967	57.251	309.143
10.717	128.265	56.7322	307.159
10.718	128.693	57.0984	306.976
10.719	129.242	57.4646	308.716
10.72	128.113	57.7698	305.756
10.721	127.319	57.8308	307.861
10.722	127.35	57.0679	307.556
10.723	128.54	57.8308	306.763
10.724	128.815	59.0515	309.845
10.725	128.021	58.6853	307.709
10.726	128.693	58.4412	308.716
10.727	129.028	58.7463	310.638
10.728	128.448	59.1125	308.167
10.729	127.014	59.2957	310.364
10.73	126.16	59.082	309.174
10.731	126.831	59.7839	308.563
10.732	127.014	60.0586	310.516
10.733	126.19	59.0515	308.228
10.734	126.343	59.2651	310.394
10.735	127.625	59.4482	311.401
10.736	127.777	59.9365	308.899
10.737	127.441	60.6995	312.164
10.738	126.984	60.1501	309.998
10.739	128.815	60.73	309.174
10.74	129.211	61.9812	312.012
10.741	128.143	61.3708	308.868
10.742	127.869	61.0352	311.157
10.743	128.601	61.0352	312.225
10.744	130.432	61.4624	310.791
10.745	130.89	62.4695	313.934
10.746	131.134	62.1033	312.744
10.747	132.996	62.7747	312.561
10.748	134.216	63.3545	314.972
10.749	133.331	62.9272	312.286
10.75	133.179	63.0493	313.934
10.751	133.423	62.8357	314.209
10.752	134.308	63.1104	312.317
10.753	134.857	63.2019	315.002
10.754	134.491	61.9812	313.538
10.755	136.078	62.4084	313.324
10.756	137.97	63.6597	315.094
10.757	138.397	63.8123	311.462
10.758	137.848	63.6902	312.195
10.759	137.573	62.561	312.012
10.76	137.848	61.9202	310.242
10.761	137.848	63.0798	312.439
10.762	137.909	63.1409	310.699
10.763	138.855	63.4155	309.662
10.764	139.374	63.5986	311.798
10.765	138.428	63.2019	309.57
10.766	139.557	63.2629	311.31
10.767	139.832	63.4155	311.249
10.768	141.083	64.3311	309.418
10.769	140.411	64.27	311.646
10.77	138.977	63.6597	309.845
10.771	139.679	63.9954	310.333
10.772	140.228	64.4836	311.89
10.773	138.458	65.155	309.937
10.774	136.841	65.3687	312.347
10.775	136.047	64.4836	312.012
10.776	138.184	64.209	311.951
10.777	138.855	65.3381	314.514
10.778	138.214	65.5212	312.317
10.779	138.611	66.1011	313.66
10.78	139.648	65.8569	314.758
10.781	138.977	66.0706	312.988
10.782	137.329	66.6504	316.04
10.783	137.054	66.5283	315.094
10.784	138.031	67.0776	315.155
10.785	138.123	67.5659	317.505
10.786	137.451	66.9861	315.002
10.787	138.306	67.3523	316.498
10.788	140.167	67.3523	317.322
10.789	141.602	67.5964	314.667
10.79	141.083	67.9626	317.444
10.791	140.411	67.4744	315.43
10.792	141.632	67.8101	314.484
10.793	142.059	68.6646	316.162
10.794	140.594	68.1763	313.141
10.795	140.381	67.7185	314.484
10.796	141.205	67.6575	315.094
10.797	143.005	67.5049	312.805
10.798	143.677	67.749	315.613
10.799	143.768	67.2607	314.575
10.8	145.569	67.7795	314.087
10.801	146.729	68.4509	316.345
10.802	145.416	68.1458	313.629
10.803	144.379	67.9321	315.094
10.804	144.379	67.7795	315.918
10.805	145.569	67.8711	313.812
10.806	145.63	68.2678	316.345
10.807	145.508	67.4438	315.186
10.808	147.522	67.8711	314.484
10.809	148.773	69.2749	316.772
10.81	148.346	68.9087	313.538
10.811	147.125	68.2983	315.247
10.812	146.454	67.5659	315.338
10.813	147.4	68.1763	313.324
10.814	146.545	69.5801	316.01
10.815	145.233	68.6646	314.117
10.816	145.264	68.1152	314.941
10.817	146.088	68.9087	316.864
10.818	145.66	69.1528	315.216
10.819	145.203	69.0918	317.688
10.82	145.599	68.0542	317.322
10.821	146.942	68.5425	316.162
10.822	147.522	69.1528	318.97
10.823	146.057	68.3289	316.803
10.824	145.294	68.9087	316.956
10.825	145.05	69.7632	318.451
10.826	144.287	69.7632	315.46
10.827	143.158	69.458	317.78
10.828	143.402	68.6035	317.017
10.829	145.447	69.397	315.552
10.83	146.82	70.3735	318.085
10.831	146.576	69.6411	315.552
10.832	147.125	69.4885	316.437
10.833	147.949	69.4275	317.474
10.834	147.003	69.9158	314.941
10.835	145.02	70.4041	316.956
10.836	142.7	69.6106	315.979
10.837	143.097	69.397	315.216
10.838	144.44	69.7632	317.627
10.839	144.775	69.2749	315.094
10.84	145.233	69.0918	316.193
10.841	146.271	68.573	317.841
10.842	146.881	68.1763	315.491
10.843	146.606	68.7256	317.566
10.844	145.508	68.3289	316.65
10.845	144.409	68.2373	314.24
10.846	142.853	68.9087	317.108
10.847	141.663	67.7185	314.026
10.848	142.151	67.4744	314.606
10.849	142.456	67.8101	315.765
10.85	142.517	67.688	313.232
10.851	141.388	67.1692	315.887
10.852	140.533	66.1011	315.002
10.853	141.663	65.8875	314.178
10.854	140.259	66.04	315.704
10.855	137.146	65.0024	312.622
10.856	134.552	63.9954	312.897
10.857	133.026	63.0493	312.042
10.858	132.08	62.6221	308.838
10.859	130.371	62.1948	311.066
10.86	128.784	60.3638	309.448
10.861	128.815	59.5703	309.814
10.862	129.608	60.1196	312.225
10.863	128.387	60.1501	309.509
10.864	127.106	59.5398	311.188
10.865	127.716	58.6548	312.042
10.866	128.418	58.8684	311.005
10.867	127.93	59.845	313.354
10.868	126.984	59.082	312.103
10.869	128.357	59.082	312.592
10.87	129.333	59.8145	314.972
10.871	128.479	60.0281	312.775
10.872	128.113	59.6924	314.362
10.873	128.326	58.8989	314.575
10.874	129.761	59.5093	313.049
10.875	130.676	60.1807	315.643
10.876	129.028	59.2957	313.141
10.877	129.395	59.2346	313.477
10.878	129.395	59.8145	314.514
10.879	128.998	59.6313	311.462
10.88	127.869	59.2651	313.782
10.881	127.441	57.9529	313.507
10.882	127.869	57.9834	311.737
10.883	129.272	58.7158	314.24
10.884	129.303	58.2886	311.768
10.885	130.035	58.4106	311.157
10.886	130.707	58.4412	311.768
10.887	129.669	58.2886	308.624
10.888	128.296	58.5327	310.547
10.889	127.686	58.0139	309.937
10.89	128.021	58.075	308.533
10.891	127.441	58.3191	310.822
10.892	126.678	58.4106	308.594
10.893	127.228	58.7769	309.082
10.894	128.754	59.2346	310.242
10.895	129.181	59.4482	307.404
10.896	128.418	59.2651	310.059
10.897	127.594	58.8379	308.472
10.898	128.876	59.1736	308.014
10.899	128.418	60.3943	310.303
10.9	126.556	59.9976	307.953
10.901	126.19	59.9976	310.15
10.902	126.526	59.7839	310.76
10.903	126.678	60.1196	308.899
10.904	126.556	61.2488	311.829
10.905	126.251	60.4248	310.425
10.906	127.991	61.0657	310.455
10.907	128.571	62.0117	313.11
10.908	126.984	61.4929	310.211
10.909	126.068	61.6455	312.286
10.91	126.343	62.4695	313.08
10.911	127.289	63.1714	311.31
10.912	127.045	63.5681	313.416
10.913	126.77	63.0493	311.981
10.914	128.357	63.6902	311.615
10.915	129.791	64.7278	314.056
10.916	130.188	64.3005	310.852
10.917	129.791	64.5752	313.049
10.918	129.73	64.1479	313.446
10.919	130.554	64.3921	311.615
10.92	130.28	65.3687	314.178
10.921	129.364	65.0024	312.012
10.922	130.188	65.4297	311.707
10.923	131.622	65.3687	313.446
10.924	132.263	65.0635	310.791
10.925	132.935	65.4297	312.408
10.926	133.057	64.5142	313.507
10.927	133.759	64.8499	311.127
10.928	133.911	65.6128	314.392
10.929	133.484	65.1245	312.256
10.93	133.881	65.6128	312.134
10.931	134.064	66.4978	314.026
10.932	133.942	66.1316	310.913
10.933	133.972	65.7654	312.897
10.934	134.766	65.3687	313.232
10.935	136.047	65.5518	311.523
10.936	136.841	66.2842	314.545
10.937	135.895	66.3147	313.019
10.938	136.475	66.5283	313.171
10.939	136.353	66.5894	313.873
10.94	135.468	66.4978	311.829
10.941	134.338	66.7419	313.08
10.942	134.155	66.4673	312.012
10.943	134.705	66.5894	310.638
10.944	135.101	66.5894	313.782
10.945	134.247	65.9485	311.707
10.946	135.254	66.4063	313.599
10.947	135.895	67.4133	315.002
10.948	135.59	67.4133	311.92
10.949	133.759	67.3828	314.606
10.95	132.904	66.3147	313.721
10.951	134.521	66.6809	312.683
10.952	134.918	67.9321	314.819
10.953	134.491	67.5964	312.012
10.954	134.949	67.749	313.751
10.955	136.81	68.1152	314.789
10.956	137.39	68.4204	312.378
10.957	135.895	69.1223	315.033
10.958	134.918	68.0237	314.056
10.959	136.047	68.3289	312.744
10.96	137.085	68.6951	315.125
10.961	136.383	69.0308	311.951
10.962	136.383	69.1833	313.477
10.963	136.902	69.1833	313.782
10.964	136.993	69.9768	311.89
10.965	136.414	70.1904	314.758
10.966	136.139	68.8782	313.66
10.967	136.993	68.9392	313.69
10.968	137.695	70.3125	315.948
10.969	137.512	70.2515	312.775
10.97	137.695	69.8853	314.24
10.971	138.58	69.3054	314.606
10.972	138.947	69.7327	312.256
10.973	139.038	70.4041	315.186
10.974	137.878	69.6411	313.629
10.975	138.611	70.0684	312.958
10.976	139.374	70.6177	314.911
10.977	138.428	70.4041	312.134
10.978	138.092	70.0989	313.599
10.979	137.939	69.7937	313.629
10.98	139.648	69.9768	311.127
10.981	139.374	69.9768	313.507
10.982	138.336	69.6411	311.523
10.983	138.947	70.1904	311.89
10.984	138.977	70.6787	313.446
10.985	137.512	70.4956	310.486
10.986	136.017	70.282	312.897
10.987	135.895	69.0918	312.408
10.988	136.993	68.7866	311.096
10.989	137.726	69.6716	314.301
10.99	136.871	69.1528	311.92
10.991	137.054	69.3359	313.049
10.992	138	69.9768	314.728
10.993	137.634	69.9158	311.768
10.994	135.986	69.6716	314.117
10.995	134.583	68.7256	313.904
10.996	135.376	69.0613	312.531
10.997	135.437	69.7937	314.697
10.998	134.766	69.458	312.256
10.999	135.254	69.3665	312.988
11	136.658	69.6411	314.392
11.001	137.451	70.1294	312.012
11.002	136.322	70.0684	314.484
11.003	134.979	69.2139	313.477
11.004	135.651	69.397	312.958
11.005	136.139	70.3735	315.063
11.006	135.223	69.9463	312.225
11.007	135.223	69.9768	313.293
11.008	135.345	69.4275	314.087
11.009	135.773	69.5801	312.103
11.01	136.292	69.9158	314.636
11.011	136.749	68.8477	314.331
11.012	137.543	69.1833	313.202
11.013	137.848	70.2515	315.582
11.014	137.482	70.1294	312.744
11.015	137.695	69.519	313.446
11.016	137.207	69.8547	314.941
11.017	137.482	69.9768	312.195
11.018	136.536	70.1599	314.484
11.019	136.353	69.4885	313.599
11.02	138.153	69.4885	312.805
11.021	138.55	70.3125	315.277
11.022	138.428	70.3735	312.988
11.023	137.939	69.8547	313.721
11.024	137.787	69.3665	314.209
11.025	137.512	69.0918	311.615
11.026	136.444	68.9392	314.24
11.027	134.735	67.627	312.073
11.028	134.064	67.9932	311.462
11.029	133.24	67.627	313.202
11.03	131.256	67.1082	309.998
11.031	129.852	66.6504	311.768
11.032	129.7	65.4602	311.646
11.033	129.456	64.9414	308.563
11.034	127.441	64.5752	310.669
11.035	125.61	63.1104	307.861
11.036	125.488	62.2864	307.098
11.037	125	62.1948	308.411
11.038	122.925	61.7676	304.871
11.039	119.385	60.4553	305.206
11.04	117.371	58.4717	304.626
11.041	115.326	57.4646	301.208
11.042	113.708	57.312	302.521
11.043	111.633	56.0608	300.079
11.044	111.786	54.657	298.767
11.045	112.335	54.5959	299.591
11.046	111.298	54.9316	297.974
11.047	110.413	54.8706	299.316
11.048	109.436	54.5044	300.11
11.049	110.107	54.718	300.232
11.05	110.382	54.9622	303.101
11.051	110.016	53.9856	302.948
11.052	111.847	54.0466	304.077
11.053	114.319	54.8096	306
11.054	115.875	55.8472	304.138
11.055	116.943	56.0303	305.359
11.056	117.065	55.4504	305.115
11.057	117.371	55.9387	303.223
11.058	117.249	57.2205	305.817
11.059	116.455	56.3965	303.009
11.06	116.882	56.3965	303.375
11.061	117.371	57.2205	304.871
11.062	118.073	57.0374	302.46
11.063	118.805	57.4341	304.199
11.064	120.148	56.3354	303.65
11.065	121.857	56.6406	302.673
11.066	121.887	56.7932	304.596
11.067	120.422	56.3965	301.697
11.068	119.69	57.251	301.636
11.069	119.69	57.4341	301.514
11.07	118.835	57.0679	298.889
11.071	117.462	57.0984	300.934
11.072	117.401	56.4575	299.683
11.073	118.896	56.427	299.042
11.074	120.392	57.0679	301.788
11.075	120.087	56.8237	299.438
11.076	119.476	57.0374	301.178
11.077	119.354	56.8237	301.3
11.078	118.927	57.1899	299.347
11.079	117.615	58.1055	301.27
11.08	116.73	57.9224	299.805
11.081	117.676	57.8918	299.255
11.082	118.835	58.6243	301.453
11.083	118.683	58.8074	298.706
11.084	119.446	58.8074	301.666
11.085	120.331	58.96	302.673
11.086	121.704	59.5703	301.27
11.087	120.758	60.1501	303.864
11.088	119.659	59.4788	302.673
11.089	119.781	60.0586	302.979
11.09	120.27	61.3403	304.504
11.091	119.69	61.615	301.788
11.092	119.507	61.9507	303.284
11.093	120.758	61.4014	304.047
11.094	122.559	61.3708	302.521
11.095	123.505	62.2559	306.122
11.096	123.169	61.7371	304.474
11.097	123.962	62.0117	304.352
11.098	124.512	63.1714	306.793
11.099	124.207	63.324	303.497
11.1	123.901	63.385	304.84
11.101	123.962	63.1104	304.657
11.102	125.305	63.5376	302.765
11.103	125.549	64.3005	305.206
11.104	125.763	63.7207	303.436
11.105	127.96	62.8967	304.077
11.106	129.059	63.7817	306.061
11.107	128.845	64.4226	303.497
11.108	128.662	64.27	304.474
11.109	128.296	63.6597	303.589
11.11	129.089	64.0869	301.239
11.111	129.272	64.8193	303.192
11.112	127.594	64.3616	300.629
11.113	128.143	64.1479	301.697
11.114	129.608	64.1174	303.131
11.115	129.486	64.1785	301.697
11.116	128.845	64.1785	303.925
11.117	128.479	63.5071	303.741
11.118	130.096	64.1174	302.46
11.119	130.371	64.7583	304.596
11.12	129.059	64.6667	302.094
11.121	129.089	64.6362	302.917
11.122	129.913	65.094	303.528
11.123	129.639	65.3687	301.086
11.124	128.326	65.5518	304.138
11.125	127.899	64.6973	303.314
11.126	129.883	64.8804	302.734
11.127	130.219	66.0706	304.901
11.128	129.456	65.7654	301.819
11.129	129.364	65.7654	302.948
11.13	130.31	65.8875	303.314
11.131	131.073	66.803	300.842
11.132	130.31	67.1082	303.314
11.133	128.815	66.2537	302.002
11.134	128.967	66.3757	301.971
11.135	129.852	67.0471	305.023
11.136	129.547	66.6199	302.612
11.137	130.737	66.7114	304.321
11.138	131.897	67.0166	304.901
11.139	133.636	67.9016	302.979
11.14	133.423	68.1152	305.389
11.141	133.087	67.0166	303.68
11.142	134.186	67.0776	304.413
11.143	134.552	68.1152	306.152
11.144	133.667	68.1152	304.474
11.145	133.362	68.2068	305.725
11.146	134.43	68.0237	305.878
11.147	136.292	68.573	303.925
11.148	137.634	69.2444	305.481
11.149	137.939	68.3899	303.955
11.15	139.343	68.2678	303.925
11.151	139.587	68.1458	305.45
11.152	138.428	68.4814	303.253
11.153	137.543	68.573	304.504
11.154	137.512	67.6575	304.047
11.155	137.604	68.2068	302.032
11.156	138.55	68.8477	303.772
11.157	137.573	67.5049	300.934
11.158	139.709	66.7114	301.849
11.159	140.625	67.3218	303.894
11.16	140.625	67.2607	300.812
11.161	139.435	67.6575	302.765
11.162	138.031	66.4673	301.788
11.163	138.153	66.6809	300.049
11.164	137.512	67.5659	302.399
11.165	136.169	67.2302	299.53
11.166	136.871	67.1387	299.377
11.167	137.756	67.6575	300.72
11.168	137.482	68.1763	298.126
11.169	137.329	67.7795	300.812
11.17	137.177	66.7114	300.201
11.171	137.878	67.627	299.927
11.172	137.451	68.2068	302.673
11.173	134.857	67.8711	300.079
11.174	134.888	68.2678	301.025
11.175	135.132	69.1223	301.941
11.176	134.949	69.3665	298.859
11.177	134.064	69.6411	301.727
11.178	134.125	68.3289	300.934
11.179	135.62	68.2983	301.086
11.18	136.383	68.9392	304.047
11.181	135.62	68.634	301.544
11.182	135.132	69.1223	303.375
11.183	135.437	69.7937	303.894
11.184	135.101	69.7937	301.147
11.185	133.942	70.5566	303.009
11.186	133.82	69.5496	301.88
11.187	135.498	69.7937	300.751
11.188	136.902	70.282	303.589
11.189	136.81	69.9463	301.483
11.19	137.787	69.9158	303.436
11.191	138.367	70.2515	304.016
11.192	139.008	70.7092	301.941
11.193	138.214	70.6482	303.589
11.194	136.963	69.9158	301.636
11.195	138.763	69.8242	300.69
11.196	140.411	70.1599	301.514
11.197	139.648	70.2515	298.462
11.198	140.015	70.0989	300.446
11.199	140.32	68.7866	301.117
11.2	141.51	68.3899	299.774
11.201	141.083	68.8171	303.406
11.202	139.374	68.3289	301.147
11.203	140.015	68.6646	300.842
11.204	140.808	68.9087	301.91
11.205	140.564	68.2983	298.279
11.206	140.167	68.1763	300.14
11.207	140.503	67.627	299.957
11.208	141.876	67.9626	297.974
11.209	140.717	68.573	301.208
11.21	138.397	67.0776	298.798
11.211	139.313	66.6504	299.652
11.212	139.465	66.803	301.361
11.213	138.672	67.5659	297.729
11.214	137.451	67.4438	299.591
11.215	136.261	66.0095	298.187
11.216	137.299	65.918	295.99
11.217	137.146	66.3452	298.706
11.218	134.827	65.6128	295.959
11.219	133.972	65.1245	297.516
11.22	133.85	64.5752	299.194
11.221	133.026	64.7278	296.967
11.222	132.324	64.8804	298.706
11.223	131.622	64.0564	297.119
11.224	131.409	63.9038	295.441
11.225	131.256	64.0869	297.913
11.226	129.944	62.9272	295.319
11.227	130.066	62.8967	296.448
11.228	129.761	63.2019	297.546
11.229	128.693	63.1409	295.441
11.23	126.862	62.4695	296.783
11.231	126.312	61.0046	295.99
11.232	126.862	61.0352	294.403
11.233	126.74	61.3403	295.746
11.234	125.61	60.6079	292.877
11.235	125.61	60.1807	293.213
11.236	126.251	59.5093	293.549
11.237	125.183	59.6619	290.588
11.238	123.657	59.967	292.511
11.239	122.07	59.1125	291.504
11.24	122.04	58.6548	290.771
11.241	122.62	57.9834	293.121
11.242	121.643	57.4036	290.863
11.243	121.857	57.1594	292.297
11.244	122.406	57.0679	293.182
11.245	123.322	57.6172	290.863
11.246	122.803	57.9834	293.243
11.247	121.674	56.3354	291.504
11.248	121.643	56.0913	291.229
11.249	121.033	56.9153	293.335
11.25	119.507	56.3965	290.283
11.251	118.927	55.7251	291.504
11.252	118.958	55.3284	291.626
11.253	119.537	55.1758	288.788
11.254	119.507	55.481	291.138
11.255	118.927	54.9316	288.483
11.256	119.598	54.2908	287.903
11.257	118.896	53.833	289.703
11.258	116.302	53.5889	286.377
11.259	114.014	53.2837	287.689
11.26	111.847	52.3376	286.591
11.261	110.565	51.0559	283.447
11.262	107.941	50.0183	285.278
11.263	105.804	48.1262	282.99
11.264	104.98	46.7224	280.609
11.265	103.729	46.0205	281.86
11.266	100.616	45.8679	278.351
11.267	97.8088	44.8608	277.039
11.268	95.5505	43.335	276.825
11.269	93.4143	42.2363	274.2
11.27	91.3391	42.4805	275.879
11.271	90.332	42.0837	276.489
11.272	91.3696	41.8701	276.52
11.273	92.7734	42.3279	280.334
11.274	92.926	42.8162	280.09
11.275	94.3298	43.1519	281.891
11.276	94.635	43.1519	283.783
11.277	96.1914	43.4875	283.051
11.278	96.5271	43.7317	285.156
11.279	95.3979	44.0979	283.234
11.28	97.3816	44.281	283.173
11.281	98.6633	45.166	284.943
11.282	98.4192	45.7764	281.982
11.283	98.2361	46.3562	284.332
11.284	98.4497	45.5322	284.363
11.285	99.9756	45.3796	283.356
11.286	100.372	46.6003	286.804
11.287	99.7009	46.2036	283.722
11.288	101.013	45.8679	285.004
11.289	101.929	45.7458	285.675
11.29	102.478	46.1121	282.898
11.291	100.861	47.3328	284.851
11.292	100.311	46.814	282.776
11.293	101.288	46.8445	281.067
11.294	101.166	47.1497	283.417
11.295	100.128	47.0581	279.51
11.296	100.861	47.1191	280.853
11.297	102.173	47.4243	281.677
11.298	102.203	47.2412	278.503
11.299	102.02	47.6379	281.494
11.3	101.105	46.7224	279.022
11.301	101.471	47.3938	278.809
11.302	100.739	47.9431	280.884
11.303	99.2126	47.9431	277.618
11.304	98.6023	48.4009	278.503
11.305	100.159	48.3704	278.9
11.306	100.464	48.3398	275.94
11.307	101.257	48.8586	279.755
11.308	100.616	47.699	277.924
11.309	102.448	47.3022	279.327
11.31	102.814	48.3093	282.257
11.311	101.532	48.8281	279.999
11.312	101.196	49.3164	282.013
11.313	101.349	50.0793	282.44
11.314	101.685	50.8423	279.358
11.315	101.624	51.178	282.379
11.316	101.044	50.6287	280.09
11.317	103.424	51.0254	280.884
11.318	105.255	51.7883	283.63
11.319	105.469	51.6052	281.006
11.32	105.316	51.2695	284.363
11.321	105.408	51.3611	284.454
11.322	106.079	52.9175	282.379
11.323	106.14	54.2603	284.637
11.324	104.828	53.4668	281.342
11.325	105.438	52.5818	281.952
11.326	106.812	52.8259	284.576
11.327	107.635	52.8259	282.043
11.328	108.124	52.8564	285.614
11.329	108.185	52.9785	285.797
11.33	109.406	52.8259	284.576
11.331	109.741	53.2837	287.476
11.332	108.521	52.3987	284.088
11.333	108.154	52.3682	284.363
11.334	108.032	52.9175	285.187
11.335	107.88	53.0396	281.83
11.336	107.574	52.948	283.936
11.337	107.574	51.6968	282.898
11.338	109.039	51.5137	281.799
11.339	108.978	52.2156	284.973
11.34	108.246	51.8188	282.318
11.341	108.246	51.8494	283.264
11.342	108.124	51.5747	284.18
11.343	107.422	51.7578	281.738
11.344	106.476	52.5208	283.6
11.345	105.377	52.0325	282.135
11.346	105.377	51.7273	281.403
11.347	105.835	52.063	284.363
11.348	104.919	51.3306	282.318
11.349	106.232	51.3916	284.943
11.35	106.934	51.9714	286.072
11.351	107.056	52.4597	283.875
11.352	106.079	52.9785	285.858
11.353	105.53	52.1851	284.363
11.354	105.255	52.2461	283.264
11.355	105.042	53.1006	285.98
11.356	103.821	52.9785	282.471
11.357	104.431	53.1006	284.058
11.358	105.011	53.772	285.156
11.359	106.323	53.8635	282.623
11.36	106.415	54.5959	285.828
11.361	106.14	54.1077	283.936
11.362	107.086	53.8635	283.6
11.363	106.903	54.3213	286.56
11.364	105.591	54.5044	283.539
11.365	105.164	55.3589	284.943
11.366	105.286	55.2673	285.309
11.367	105.927	55.7556	283.051
11.368	105.682	55.7861	286.469
11.369	105.103	54.9622	285.034
11.37	106.72	54.5959	286.072
11.371	107.574	55.1453	288.971
11.372	107.574	55.542	286.194
11.373	107.3	55.8167	288.605
11.374	107.269	56.0303	288.635
11.375	107.971	56.4575	285.492
11.376	108.063	57.0374	288.544
11.377	107.3	56.427	285.95
11.378	108.978	55.6946	286.469
11.379	110.748	55.7556	288.605
11.38	110.474	56.5186	285.156
11.381	110.687	57.1289	287.323
11.382	111.023	56.488	286.53
11.383	112.183	56.3049	284.241
11.384	111.511	56.6101	286.713
11.385	110.229	55.9692	284.027
11.386	111.084	55.9082	283.966
11.387	112	56.6101	285.522
11.388	112	57.2815	282.227
11.389	112.122	57.0068	284.882
11.39	112.183	56.0608	284.546
11.391	113.129	56.2439	283.905
11.392	113.434	57.3425	287.231
11.393	112.457	56.5491	284.79
11.394	112.152	56.2744	285.706
11.395	113.159	57.0679	287.537
11.396	112.701	57.2815	284.729
11.397	112.549	57.6172	287.415
11.398	112.457	57.6782	286.926
11.399	113.77	58.197	285.553
11.4	113.586	58.5938	288.513
11.401	112.518	58.2275	286.133
11.402	113.129	58.197	287.933
11.403	113.586	58.7463	289.856
11.404	113.831	59.5093	287.231
11.405	113.068	59.5093	289.917
11.406	112.183	59.5398	288.177
11.407	113.159	59.4177	287.262
11.408	113.312	60.2417	290.466
11.409	112.183	60.2112	287.506
11.41	111.816	60.3027	290.161
11.411	112.762	60.3027	290.833
11.412	113.525	60.6995	289.337
11.413	113.647	61.0657	292.419
11.414	113.312	59.906	291.077
11.415	114.136	60.0586	290.71
11.416	114.594	61.2793	293.549
11.417	113.922	61.2793	290.1
11.418	113.953	60.9741	291.565
11.419	114.105	61.1877	291.962
11.42	114.777	61.6455	289.215
11.421	114.685	61.9507	291.748
11.422	114.441	61.2183	289.246
11.423	116.028	61.3403	289.52
11.424	117.798	61.554	291.443
11.425	117.554	61.615	288.452
11.426	117.188	61.7065	290.924
11.427	116.943	61.7981	290.466
11.428	117.065	62.7136	288.361
11.429	117.004	62.8357	290.955
11.43	115.326	62.2864	288.116
11.431	116.852	62.1643	288.483
11.432	118.195	62.5	290.558
11.433	118.896	62.561	288.177
11.434	119.537	62.6221	290.863
11.435	119.507	62.0117	291.626
11.436	119.69	62.7136	290.131
11.437	119.202	63.9648	292.419
11.438	118.225	63.2019	290.039
11.439	118.439	63.0798	290.222
11.44	119.141	63.9343	292.023
11.441	119.324	64.1479	288.91
11.442	120.239	64.27	290.68
11.443	120.85	64.3311	290.863
11.444	122.101	64.2395	289.856
11.445	121.765	64.6057	293.335
11.446	120.636	64.6362	291.26
11.447	120.728	65.2161	291.595
11.448	120.88	65.3687	292.358
11.449	120.636	65.9485	289.368
11.45	121.063	66.2231	291.168
11.451	121.185	66.0095	290.283
11.452	122.101	65.8569	289.825
11.453	122.375	65.6738	293.243
11.454	121.155	65.1245	291.809
11.455	121.582	65.033	294.281
11.456	122.711	65.8875	295.38
11.457	123.016	66.5283	292.328
11.458	122.314	67.4133	294.189
11.459	122.314	66.8335	292.511
11.46	124.115	66.4063	291.138
11.461	124.756	67.0776	293.671
11.462	123.749	67.0776	291.107
11.463	124.023	66.8945	292.969
11.464	124.786	67.0776	294.8
11.465	126.007	67.7185	292.114
11.466	125.61	68.3289	294.647
11.467	125.031	68.0237	292.755
11.468	126.648	68.0237	291.687
11.469	126.74	68.9087	293.732
11.47	125.549	68.7256	290.833
11.471	125.488	68.2068	292.999
11.472	125.885	68.5425	293.823
11.473	127.106	69.0918	292.572
11.474	126.892	69.5801	295.319
11.475	126.923	68.5425	293.518
11.476	127.502	68.7866	293.793
11.477	128.815	69.9768	295.746
11.478	128.51	69.8853	292.358
11.479	128.387	69.519	294.189
11.48	127.93	69.397	294.739
11.481	128.479	69.7937	292.786
11.482	128.51	70.5872	295.868
11.483	128.265	70.5872	293.945
11.484	129.7	70.4041	293.61
11.485	130.127	71.106	296.082
11.486	130.066	70.8008	293.823
11.487	130.341	70.8313	295.746
11.488	130.615	71.167	295.776
11.489	131.683	71.6248	293.976
11.49	131.256	71.7163	296.478
11.491	130.188	71.4111	294.922
11.492	130.951	71.5637	295.685
11.493	131.287	72.1436	297.424
11.494	130.798	72.3877	295.105
11.495	130.646	72.4792	297.302
11.496	130.829	72.2656	296.57
11.497	131.378	72.0215	295.502
11.498	131.409	72.5708	298.096
11.499	130.371	71.6248	296.509
11.5	131.226	71.3806	297.638
11.501	131.836	72.4792	299.591
11.502	131.683	72.2046	296.051
11.503	130.554	72.8455	298.431
11.504	130.402	72.876	297.15
11.505	132.355	72.4792	295.471
11.506	131.866	72.9675	297.76
11.507	130.737	72.3877	295.38
11.508	131.531	71.5637	295.807
11.509	132.782	72.052	297.607
11.51	133.392	72.2656	294.922
11.511	132.874	72.4182	297.028
11.512	131.714	72.113	294.983
11.513	132.202	72.2961	293.884
11.514	131.744	72.7234	295.746
11.515	129.761	71.7163	292.725
11.516	128.876	71.3806	294.128
11.517	129.761	70.9839	294.525
11.518	130.249	70.7703	292.572
11.519	129.791	71.1365	295.715
11.52	128.937	70.343	294.403
11.521	129.456	69.9158	293.335
11.522	128.693	70.4346	295.288
11.523	126.556	69.5496	292.206
11.524	125.092	68.6646	292.725
11.525	123.535	68.573	293.732
11.526	123.566	68.573	291.26
11.527	122.559	68.4204	293.579
11.528	122.162	67.9626	292.45
11.529	122.833	67.9016	292.725
11.53	123.016	67.9626	295.074
11.531	121.948	67.1692	293.579
11.532	122.223	67.1082	294.891
11.533	122.162	68.0542	295.441
11.534	122.131	68.1152	293.549
11.535	121.277	68.3289	295.807
11.536	119.904	67.3828	294.006
11.537	120.605	67.2913	294.403
11.538	121.246	67.5659	297.211
11.539	120.819	67.1387	295.746
11.54	120.758	66.9861	298.859
11.541	121.613	67.4744	299.011
11.542	123.413	68.1152	297.546
11.543	123.627	68.7866	299.774
11.544	122.864	68.2983	297.363
11.545	123.474	67.5354	297.882
11.546	124.176	67.9626	299.988
11.547	123.322	68.1458	296.753
11.548	123.077	68.4204	298.767
11.549	123.413	68.1152	298.706
11.55	125.305	68.573	296.692
11.551	125.336	69.2139	299.194
11.552	124.42	68.9392	296.265
11.553	124.664	68.6951	296.57
11.554	125.336	68.4814	297.729
11.555	125.031	68.3594	294.891
11.556	124.603	68.2983	297.821
11.557	124.084	68.7866	296.356
11.558	124.847	69.3359	295.197
11.559	124.878	69.9768	297.729
11.56	123.779	68.9392	295.135
11.561	123.779	68.2373	296.753
11.562	124.512	69.1223	297.913
11.563	124.664	69.6106	294.708
11.564	124.298	69.4885	297.546
11.565	124.084	68.634	296.722
11.566	125.244	68.8477	295.959
11.567	125.488	70.0989	298.767
11.568	124.39	70.4346	295.715
11.569	124.359	70.3735	296.417
11.57	124.115	70.5566	298.126
11.571	124.451	70.6177	296.021
11.572	124.786	71.0144	298.279
11.573	124.573	70.8618	297.272
11.574	126.465	71.1975	297.058
11.575	126.74	71.8689	299.713
11.576	125.885	71.6858	297.577
11.577	126.19	71.5027	299.072
11.578	125.702	72.6013	299.469
11.579	125.244	73.4558	297.76
11.58	125	73.3948	300.232
11.581	124.817	72.3572	298.706
11.582	126.404	72.113	298.889
11.583	127.869	73.1201	301.636
11.584	127.869	72.9065	299.103
11.585	128.448	73.2727	301.849
11.586	129.333	73.5474	302.582
11.587	129.761	73.7	300.598
11.588	128.937	74.5544	303.284
11.589	127.869	74.585	300.781
11.59	129.211	74.1882	300.69
11.591	130.096	74.9207	302.734
11.592	130.493	74.8291	299.713
11.593	131.042	74.707	302.063
11.594	132.08	74.5239	302.948
11.595	133.85	74.7986	301.331
11.596	133.209	75.6531	304.138
11.597	131.744	75.531	302.277
11.598	132.141	75.3784	301.971
11.599	132.355	76.0803	303.436
11.6	131.409	76.416	300.69
11.601	132.111	75.6226	302.673
11.602	133.087	75.1038	303.131
11.603	134.308	75.5615	302.155
11.604	134.857	76.7212	305.298
11.605	134.094	76.5076	303.894
11.606	133.972	75.9583	303.68
11.607	133.636	76.1108	306.366
11.608	132.599	76.355	303.07
11.609	132.751	76.7517	304.108
11.61	132.66	76.9043	303.955
11.611	133.85	76.5076	301.514
11.612	133.728	77.1179	304.84
11.613	133.942	77.0569	303.406
11.614	134.827	77.0569	303.864
11.615	134.583	77.6978	306.427
11.616	133.179	77.8809	303.772
11.617	132.599	77.3315	306.061
11.618	132.935	76.9043	305.206
11.619	134.43	77.4841	303.467
11.62	134.583	78.6438	306.061
11.621	133.698	78.5828	303.345
11.622	133.759	77.9724	305.145
11.623	134.094	77.8809	307.281
11.624	134.003	77.7283	305.176
11.625	133.087	77.9419	308.655
11.626	132.721	78.2471	307.8
11.627	134.186	78.4302	306.396
11.628	135.101	79.071	308.685
11.629	134.399	78.6743	304.932
11.63	135.345	78.3691	306.519
11.631	135.956	78.8574	308.014
11.632	136.383	79.1931	305.45
11.633	135.559	79.4678	308.472
11.634	135.437	78.8574	307.22
11.635	136.566	79.071	306.61
11.636	137.39	79.4678	308.838
11.637	136.81	79.6204	305.695
11.638	137.451	79.0405	307.159
11.639	138.092	79.2542	307.526
11.64	138.763	79.5898	305.359
11.641	138.275	79.9561	307.77
11.642	137.207	79.4678	306.305
11.643	137.909	79.1321	305.908
11.644	138.092	79.5288	308.441
11.645	137.268	78.8879	305.42
11.646	137.421	78.9795	307.343
11.647	138.123	78.9185	307.251
11.648	139.313	79.3762	305.328
11.649	139.008	80.1086	307.556
11.65	138.062	79.7424	306.305
11.651	138.428	79.3152	305.908
11.652	138.428	79.8645	308.594
11.653	137.238	79.4983	306.274
11.654	136.963	79.2236	308.228
11.655	137.054	79.6204	308.624
11.656	138.672	80.1697	306.458
11.657	138.611	80.9631	309.296
11.658	137.939	80.4443	307.22
11.659	138.824	80.1086	308.044
11.66	139.13	80.5359	309.814
11.661	137.756	79.8645	307.129
11.662	136.139	80.3223	309.845
11.663	136.047	80.2917	309.57
11.664	136.566	80.658	307.556
11.665	136.871	81.4209	310.303
11.666	135.223	80.3833	307.434
11.667	135.895	80.2307	308.868
11.668	136.444	78.5522	310.791
11.669	136.719	80.1086	308.319
11.67	135.712	79.7729	311.279
11.671	135.742	79.8645	310.76
11.672	137.695	79.8645	309.082
11.673	137.756	81.3599	311.951
11.674	136.047	81.2073	308.472
11.675	136.353	80.2307	309.021
11.676	137.146	80.2307	310.577
11.677	137.512	80.2002	307.709
11.678	136.963	80.5054	310.638
11.679	136.658	79.6814	309.937
11.68	138.763	79.6509	308.624
11.681	139.587	80.5054	310.944
11.682	138.458	80.2612	307.953
11.683	138.245	79.9255	308.594
11.684	137.909	80.1086	309.357
11.685	137.451	79.8645	306
11.686	136.658	79.6204	308.472
11.687	136.169	79.071	306.976
11.688	137.115	78.6133	306.458
11.689	137.97	79.3152	309.113
11.69	137.787	78.3386	306.488
11.691	137.817	78.4607	307.892
11.692	137.848	78.3691	309.265
11.693	137.238	78.3081	305.908
11.694	136.139	78.8574	308.411
11.695	135.04	78.064	307.068
11.696	135.956	77.3621	305.481
11.697	135.773	78.0334	307.892
11.698	134.613	77.8198	304.657
11.699	134.46	76.6602	306.366
11.7	134.583	76.3245	307.465
11.701	135.01	76.5686	305.237
11.702	133.759	77.0874	307.8
11.703	131.775	76.0193	305.603
11.704	131.744	75.4089	304.962
11.705	131.226	76.2634	306.458
11.706	129.608	75.8972	302.887
11.707	128.296	74.7681	304.718
11.708	127.686	73.6694	305.237
11.709	127.716	73.6084	303.162
11.71	126.678	73.9136	306.671
11.711	125	72.9675	304.626
11.712	124.115	71.9299	304.871
11.713	123.749	71.5637	306.915
11.714	122.345	71.2891	303.833
11.715	120.514	70.4956	305.267
11.716	120.148	70.1904	304.657
11.717	120.209	69.6411	302.338
11.718	119.385	69.8547	304.382
11.719	117.065	68.8782	302.643
11.72	116.302	67.9321	301.849
11.721	116.425	67.9016	303.68
11.722	115.204	67.7185	301.3
11.723	113.708	66.7114	302.582
11.724	112.518	65.7959	302.734
11.725	112.854	65.6128	301.025
11.726	112.396	65.5518	303.345
11.727	110.809	65.1855	300.903
11.728	110.016	64.1174	300.903
11.729	109.589	63.4155	302.246
11.73	108.185	62.8052	299.744
11.731	106.598	62.2253	301.361
11.732	105.621	61.676	300.842
11.733	105.621	60.5164	299.164
11.734	104.187	60.4858	300.323
11.735	102.02	59.2041	297.76
11.736	100.25	57.9529	297.15
11.737	100.25	57.9224	298.706
11.738	99.3958	57.7698	295.013
11.739	97.7783	56.8848	295.502
11.74	96.4661	56.0913	294.922
11.741	96.5271	55.1453	293.488
11.742	96.344	55.3589	295.685
11.743	94.9707	55.1758	293.884
11.744	94.2078	54.1992	294.464
11.745	94.2993	54.1077	295.593
11.746	94.3298	53.9246	293.579
11.747	93.9941	54.4128	295.624
11.748	93.2922	54.0466	294.861
11.749	93.75	53.772	294.464
11.75	93.3838	54.2603	297.119
11.751	92.6819	53.8025	294.891
11.752	93.2312	53.5583	297.363
11.753	93.2617	53.833	298.157
11.754	93.6279	54.1687	296.417
11.755	93.2922	54.3518	299.164
11.756	93.2007	54.2297	297.516
11.757	94.8486	54.5959	297.089
11.758	95.0012	55.3284	298.431
11.759	94.0247	55.0232	295.441
11.76	93.0786	54.7791	297.211
11.761	93.9026	54.718	297.485
11.762	94.5129	54.6875	295.532
11.763	94.1772	55.481	298.218
11.764	93.6279	55.4504	295.624
11.765	94.8181	54.9316	295.776
11.766	95.5505	55.0537	297.18
11.767	94.9402	55.4504	293.884
11.768	94.3909	55.6641	295.258
11.769	93.811	55.542	295.197
11.77	93.9636	55.1453	293.304
11.771	93.811	55.3589	296.356
11.772	93.0176	54.8706	293.915
11.773	93.7195	55.0232	294.037
11.774	94.3604	56.0913	295.654
11.775	94.4519	55.8777	292.419
11.776	94.4824	55.603	294.128
11.777	94.8792	55.0232	294.281
11.778	96.0083	55.603	292.023
11.779	95.5811	56.7932	295.166
11.78	94.5435	56.7017	292.999
11.781	94.9097	55.7251	292.725
11.782	94.9402	56.488	295.654
11.783	95.2148	57.251	293.03
11.784	95.7642	57.0068	294.83
11.785	96.344	57.0679	295.135
11.786	97.8394	57.5562	293.64
11.787	97.9004	58.4717	296.478
11.788	97.5647	58.3191	294.373
11.789	98.0225	57.9529	295.288
11.79	97.7478	58.5022	297.333
11.791	96.8323	58.96	295.013
11.792	96.1914	58.96	297.791
11.793	96.5576	58.7463	297.18
11.794	98.114	59.0515	295.959
11.795	98.6938	59.6619	299.53
11.796	97.9309	59.6924	296.844
11.797	98.4497	59.7839	298.34
11.798	99.6399	59.7534	299.835
11.799	100.189	59.7229	297.577
11.8	99.0906	60.6384	300.812
11.801	99.0295	60.3638	299.316
11.802	100.494	60.0281	298.096
11.803	100.586	60.9436	300.873
11.804	99.9756	61.0962	297.485
11.805	100.22	61.2183	298.676
11.806	101.318	60.6995	299.988
11.807	102.02	60.1807	297.394
11.808	101.501	60.6995	300.385
11.809	100.525	60.8826	298.553
11.81	101.471	60.8826	297.974
11.811	101.868	61.0657	299.957
11.812	100.891	60.5164	296.844
11.813	99.7314	60.3333	297.913
11.814	100.494	60.1501	298.92
11.815	101.44	60.3638	296.326
11.816	101.929	60.5774	299.438
11.817	100.922	59.7229	297.607
11.818	101.898	59.3872	298.004
11.819	102.325	60.1196	300.598
11.82	101.563	60.4248	297.119
11.821	101.013	60.1807	299.011
11.822	100.769	59.8755	299.225
11.823	101.41	59.7229	296.783
11.824	101.746	60.5774	299.866
11.825	101.288	60.2722	297.699
11.826	102.264	60.1196	297.913
11.827	103.21	60.9741	299.927
11.828	103.241	60.5774	296.936
11.829	102.997	60.1807	298.737
11.83	102.6	60.0281	298.248
11.831	103.424	60.4858	296.722
11.832	103.027	61.4014	299.194
11.833	102.173	60.8826	296.417
11.834	101.501	60.8826	297.15
11.835	102.02	60.8826	298.981
11.836	101.44	60.5164	296.326
11.837	101.41	60.5774	299.988
11.838	102.173	60.6079	299.652
11.839	104.034	60.6995	298.431
11.84	104.614	61.5234	301.727
11.841	104.034	61.2793	298.889
11.842	104.095	61.3098	299.774
11.843	104.279	62.0117	301.3
11.844	103.455	62.0117	298.584
11.845	102.081	62.0728	301.117
11.846	101.868	61.3098	300.232
11.847	103.851	61.3708	298.981
11.848	105.194	62.1033	301.788
11.849	105.011	62.2253	298.706
11.85	105.316	62.1338	299.377
11.851	105.804	62.1948	300.629
11.852	105.286	61.9507	297.699
11.853	103.516	62.1033	299.835
11.854	102.478	61.9812	298.126
11.855	102.936	62.1033	297.241
11.856	103.424	62.5	299.835
11.857	103.516	61.7065	297.363
11.858	104.279	61.7676	298.92
11.859	105.286	62.1643	300.049
11.86	105.835	62.0422	297.791
11.861	105.713	62.1338	300.507
11.862	104.98	61.676	299.652
11.863	105.225	62.1033	297.852
11.864	104.767	63.1104	300.934
11.865	104.218	62.9578	297.485
11.866	104.95	62.2253	298.523
11.867	105.621	62.6526	300.415
11.868	106.354	62.6831	297.852
11.869	106.293	63.1409	300.568
11.87	106.598	63.5071	299.377
11.871	108.154	63.7817	298.401
11.872	107.849	63.9038	300.507
11.873	106.537	63.2324	297.943
11.874	106.018	63.2935	299.591
11.875	106.049	63.7817	300.049
11.876	106.72	64.1479	298.035
11.877	106.506	64.27	301.178
11.878	106.293	63.6902	299.744
11.879	107.91	63.1104	300.659
11.88	108.765	64.0564	303.528
11.881	108.215	64.6362	300.72
11.882	107.422	64.7278	302.979
11.883	107.758	63.9648	302.765
11.884	108.856	63.9954	300.598
11.885	108.643	65.2771	303.406
11.886	108.215	64.9719	300.507
11.887	109.802	64.7888	300.964
11.888	110.626	65.4602	302.917
11.889	110.291	65.4602	299.713
11.89	109.589	65.3687	302.246
11.891	109.619	65.094	301.91
11.892	111.511	64.9109	300.11
11.893	112	65.5518	302.795
11.894	111.145	65.9485	300.079
11.895	111.755	65.5823	300.293
11.896	112.183	65.979	301.605
11.897	112.732	66.2537	299.347
11.898	112.366	66.1621	301.605
11.899	111.511	65.6128	301.331
11.9	112.579	65.3076	300.354
11.901	113.19	66.04	303.406
11.902	113.037	66.3757	300.293
11.903	113.678	66.1316	301.056
11.904	114.258	66.3757	302.673
11.905	114.319	66.8945	299.438
11.906	114.044	67.2302	301.788
11.907	113.953	67.0776	300.964
11.908	114.471	66.864	299.774
11.909	114.41	67.5964	302.704
11.91	113.861	67.627	300.72
11.911	114.777	67.5049	301.361
11.912	115.265	68.0847	302.673
11.913	115.753	68.3594	300.354
11.914	115.662	68.2983	302.399
11.915	115.631	68.0237	301.178
11.916	116.73	68.1152	300.537
11.917	117.065	68.9697	302.704
11.918	115.234	69.458	300.232
11.919	115.265	68.8171	302.002
11.92	115.143	68.8477	302.887
11.921	115.295	68.7256	301.361
11.922	115.417	69.2444	304.26
11.923	114.899	68.7256	302.582
11.924	117.126	69.1223	301.91
11.925	118.469	69.7021	304.352
11.926	117.981	69.8547	300.476
11.927	117.798	69.3665	302.612
11.928	117.249	69.8242	303.406
11.929	117.737	69.8547	301.178
11.93	117.065	70.282	304.199
11.931	116.302	70.2515	301.971
11.932	117.615	70.1294	301.392
11.933	118.652	70.9534	303.925
11.934	119.202	70.8313	300.598
11.935	119.629	70.7703	302.734
11.936	119.843	70.4346	302.917
11.937	120.941	70.2515	301.361
11.938	120.667	71.1365	303.711
11.939	118.988	71.2585	301.849
11.94	118.866	71.2585	301.788
11.941	119.019	71.5332	303.101
11.942	119.08	71.5332	300.842
11.943	119.568	71.167	302.734
11.944	120.239	70.6482	303.345
11.945	122.04	71.228	301.392
11.946	122.284	71.7468	304.23
11.947	121.979	71.5637	302.399
11.948	122.253	71.8689	302.124
11.949	121.979	72.9675	304.23
11.95	121.277	72.7844	301.056
11.951	120.3	72.1741	302.795
11.952	120.209	71.9299	303.131
11.953	122.345	72.1741	301.239
11.954	123.688	72.998	304.016
11.955	123.627	73.0286	301.758
11.956	125	72.876	302.643
11.957	126.282	73.0896	304.626
11.958	125.641	73.5474	301.88
11.959	124.237	73.5474	304.199
11.96	122.406	73.1812	302.795
11.961	123.016	72.876	301.697
11.962	123.322	73.6389	303.925
11.963	122.894	73.3948	301.727
11.964	123.077	73.3337	302.948
11.965	124.908	73.5779	304.626
11.966	125.458	73.5474	302.338
11.967	125.305	73.7305	305.786
11.968	124.329	72.8149	304.321
11.969	125.061	73.0896	303.65
11.97	125.214	74.4019	305.878
11.971	124.115	74.0662	302.429
11.972	123.993	73.4253	303.528
11.973	124.084	73.2727	304.565
11.974	125.153	73.5168	301.727
11.975	125.183	73.7915	304.504
11.976	124.817	73.2727	303.162
11.977	126.465	73.0896	302.612
11.978	126.709	73.5779	304.321
11.979	125.763	72.8149	301.025
11.98	124.451	72.5098	302.307
11.981	123.505	72.7539	302.063
11.982	123.81	72.7539	299.255
11.983	123.352	72.9675	301.453
11.984	122.589	71.3501	300.323
11.985	122.925	71.228	300.446
11.986	123.627	71.8384	302.551
11.987	123.291	71.5332	299.835
11.988	123.23	71.0449	301.605
11.989	122.192	70.282	301.636
11.99	122.07	70.3125	299.683
11.991	121.155	70.8313	302.094
11.992	120.209	69.9768	299.469
11.993	120.27	69.2139	299.042
11.994	119.141	69.5801	301.27
11.995	118.5	68.9392	297.943
11.996	117.065	68.573	299.042
11.997	116.272	67.4438	298.859
11.998	116.333	66.3147	295.929
11.999	114.777	65.8875	298.218
12	112.366	65.2771	295.685
12.001	111.572	64.27	295.044
12.002	110.413	63.446	295.685
12.003	108.002	62.8967	292.725
12.004	105.286	62.6831	294.128
12.005	104.126	61.8591	293.61
12.006	104.126	60.1501	292.175
12.007	103.149	59.6619	294.098
12.008	100.983	58.3801	293.365
12.009	100.006	57.1899	293.365
12.01	99.9451	56.9153	294.708
12.011	98.4497	56.6101	291.748
12.012	96.5576	55.9387	292.206
12.013	94.8792	54.9927	291.107
12.014	95.0928	54.4128	289.337
12.015	94.4214	54.4434	291.046
12.016	92.6208	53.9856	288.727
12.017	92.8345	52.7649	289.673
12.018	93.5669	52.4292	290.924
12.019	94.2078	51.9104	288.788
12.02	93.4753	51.8188	290.527
12.021	92.0715	50.9033	289.978
12.022	92.041	50.7202	288.971
12.023	91.2781	51.8188	290.741
12.024	90.3931	51.7578	287.933
12.025	90.21	50.8423	288.391
12.026	90.6372	50.1709	289.307
12.027	91.1865	50.5676	288.025
12.028	91.9495	50.5676	290.894
12.029	92.1936	50.2319	290.161
12.03	92.804	49.9573	290.466
12.031	93.0176	50.6287	292.48
12.032	91.4917	50.6592	289.978
12.033	91.3086	49.9268	290.436
12.034	91.1865	50.3845	290.588
12.035	90.7898	50.8423	287.903
12.036	91.0645	51.0559	289.795
12.037	91.1865	49.9573	288.055
12.038	92.5903	49.8962	287.537
12.039	92.7429	50.4456	289.978
12.04	91.9189	50.7813	286.774
12.041	91.217	50.0488	288.3
12.042	90.5762	49.53	287.903
12.043	90.4236	50.0183	285.126
12.044	89.7217	50.7813	286.591
12.045	89.2029	50.6592	284.088
12.046	89.6606	49.9878	284.271
12.047	89.8438	49.9573	286.591
12.048	89.2029	49.7131	283.966
12.049	88.8367	49.8047	286.713
12.05	88.6536	49.7131	286.591
12.051	89.386	50.0183	284.668
12.052	88.9893	50.3845	287.537
12.053	88.2568	50.1404	284.119
12.054	89.447	50.354	284.698
12.055	89.5081	51.4221	286.072
12.056	88.7756	51.7883	282.593
12.057	88.2874	51.2695	285.339
12.058	88.4705	50.9033	285.217
12.059	89.8438	51.2085	283.752
12.06	90.4236	51.9714	287.17
12.061	89.8132	51.9104	284.058
12.062	90.5457	51.9714	284.882
12.063	91.2781	52.3682	286.255
12.064	91.3391	52.7039	283.173
12.065	90.3625	52.948	285.522
12.066	89.7217	52.7344	285.065
12.067	90.4846	52.6123	284.271
12.068	90.9729	53.5278	287.628
12.069	90.6677	53.009	285.095
12.07	91.7358	52.6428	286.56
12.071	93.1396	53.7415	288.208
12.072	93.4753	54.0771	285.645
12.073	92.9565	54.1992	287.964
12.074	92.865	53.3142	287.781
12.075	94.4214	53.6194	286.53
12.076	94.4824	54.9622	288.971
12.077	93.8416	54.9622	286.774
12.078	94.0552	54.4739	287.842
12.079	95.0928	55.0232	288.971
12.08	96.0388	55.542	286.804
12.081	95.6421	55.5115	289.307
12.082	95.5811	54.7791	288.239
12.083	97.5342	54.9927	287.384
12.084	98.2056	55.603	289.978
12.085	96.8628	55.7251	287.048
12.086	96.0693	55.7861	288.422
12.087	95.8557	55.603	288.818
12.088	95.9778	55.8167	286.835
12.089	96.405	56.1218	289.52
12.09	95.1843	55.2063	287.415
12.091	96.344	54.5959	287.415
12.092	97.6868	55.2063	290.527
12.093	97.5037	55.5725	287.17
12.094	97.168	55.7556	289.215
12.095	96.3135	55.8167	289.642
12.096	96.5576	55.7556	287.048
12.097	95.5505	56.3965	289.734
12.098	94.696	56.366	287.231
12.099	96.0693	55.9692	286.835
12.1	97.0154	56.6101	289.154
12.101	97.229	56.8542	286.072
12.102	97.9004	56.8237	288.422
12.103	97.9614	56.4575	288.513
12.104	98.9075	56.8848	286.957
12.105	98.4192	57.6172	290.161
12.106	96.8933	57.5867	287.72
12.107	97.29	57.7698	287.354
12.108	97.5037	58.1665	288.788
12.109	97.5952	58.4717	285.583
12.11	97.7173	58.1055	288.177
12.111	98.2666	57.2815	288.635
12.112	99.8535	57.4341	287.72
12.113	100.098	58.7158	291.016
12.114	99.762	58.7158	288.94
12.115	99.9146	58.5327	288.574
12.116	100.281	59.2957	291.229
12.117	99.9146	59.2041	287.231
12.118	100.067	59.2957	288.849
12.119	100.616	59.3262	289.246
12.12	102.386	59.5703	287.201
12.121	102.844	59.8755	290.802
12.122	102.966	59.7229	289.276
12.123	104.309	60.3027	289.398
12.124	104.492	61.0657	291.351
12.125	103.851	60.8521	288.483
12.126	103.668	60.2417	290.009
12.127	103.119	60.1196	288.971
12.128	104.675	60.5774	286.865
12.129	105.438	61.2793	289.368
12.13	104.248	61.0046	286.896
12.131	105.164	61.0657	288.483
12.132	105.591	61.2488	290.161
12.133	105.011	61.5234	287.598
12.134	104.614	61.5234	290.863
12.135	103.76	61.2183	289.307
12.136	104.98	61.1877	288.33
12.137	105.988	62.1338	290.894
12.138	105.438	61.7676	287.72
12.139	105.835	62.0728	289.398
12.14	106.445	62.439	290.955
12.141	106.72	62.9578	288.391
12.142	105.682	63.3545	291.321
12.143	104.736	62.8662	290.1
12.144	106.537	63.2324	289.276
12.145	107.147	63.9038	291.962
12.146	106.537	63.6597	288.788
12.147	106.293	63.5376	290.436
12.148	106.506	64.27	290.924
12.149	107.635	64.6667	288.544
12.15	106.873	64.8193	291.87
12.151	105.774	64.4836	289.886
12.152	106.72	64.4531	290.131
12.153	107.147	64.8804	292.725
12.154	106.659	64.9719	290.161
12.155	106.964	65.2161	292.48
12.156	107.513	65.2161	293.091
12.157	108.154	65.7043	290.741
12.158	108.612	66.1926	294.22
12.159	107.91	65.7959	292.297
12.16	109.161	65.7654	292.786
12.161	109.924	66.4063	295.99
12.162	109.68	66.5894	292.389
12.163	109.772	66.3757	294.312
12.164	109.741	66.6199	294.647
12.165	111.084	67.0471	292.145
12.166	111.877	67.2607	295.258
12.167	111.542	66.6809	292.847
12.168	112.823	66.803	293.182
12.169	113.525	67.2607	294.739
12.17	113.434	67.2913	291.931
12.171	112.823	67.2302	294.556
12.172	112.305	66.8945	294.403
12.173	113.281	67.0166	292.908
12.174	113.739	67.4438	295.685
12.175	113.586	67.1997	293.427
12.176	114.655	67.0471	294.189
12.177	116.15	67.688	295.898
12.178	117.096	67.8711	293.091
12.179	116.577	67.5049	296.021
12.18	116.028	67.0166	295.563
12.181	116.73	66.8335	294.769
12.182	117.493	68.1763	297.546
12.183	116.241	68.512	294.403
12.184	116.791	68.3289	295.105
12.185	117.615	68.7561	296.204
12.186	118.561	69.1223	293.152
12.187	118.713	68.9697	296.204
12.188	118.256	68.4814	295.013
12.189	119.781	68.6035	294.617
12.19	119.995	69.3359	297.913
12.191	118.835	69.9768	294.8
12.192	118.866	69.9768	296.021
12.193	118.286	70.3735	296.967
12.194	118.713	70.8313	294.312
12.195	118.164	70.6177	296.997
12.196	117.889	69.7632	296.722
12.197	119.476	70.0684	296.021
12.198	120.819	71.6248	299.194
12.199	120.483	71.7163	296.967
12.2	120.422	71.3806	298.279
12.201	120.209	71.4417	300.232
12.202	119.995	72.052	297.577
12.203	119.69	72.7539	299.53
12.204	118.347	72.0825	298.248
12.205	119.415	72.2351	297.424
12.206	120.483	72.8455	300.049
12.207	121.307	73.2727	297.913
12.208	121.582	73.4253	299.164
12.209	121.643	73.4253	300.385
12.21	122.284	73.1506	298.767
12.211	121.979	73.5779	301.788
12.212	121.155	73.5779	300.446
12.213	121.948	74.4324	299.53
12.214	122.192	75.5005	301.544
12.215	121.887	75.3479	298.523
12.216	121.979	74.4934	300.873
12.217	122.681	73.6694	301.91
12.218	123.657	74.2798	300.079
12.219	124.39	74.9207	304.077
12.22	123.322	74.5239	301.208
12.221	124.512	74.3103	302.307
12.222	124.847	75.0122	304.352
12.223	125.183	74.8291	300.873
12.224	124.817	75.0427	303.04
12.225	124.725	75.3479	302.521
12.226	126.068	75.2258	300.446
12.227	126.495	75.531	303.833
12.228	126.282	75.0732	301.666
12.229	127.411	75.3174	302.643
12.23	128.448	75.592	305.206
12.231	128.113	75.6531	302.216
12.232	127.35	75.592	304.535
12.233	126.373	75.5005	303.284
12.234	127.228	75.5615	301.666
12.235	127.38	75.9277	304.443
12.236	126.007	75.592	301.666
12.237	126.617	74.8596	302.826
12.238	127.197	74.8291	304.871
12.239	127.747	74.8291	302.826
12.24	127.197	74.9512	305.511
12.241	126.16	74.7375	305.542
12.242	126.373	74.6765	303.65
12.243	126.221	75.3174	306.488
12.244	125.244	75.0122	303.07
12.245	124.725	74.5239	304.26
12.246	125.153	74.4324	306.274
12.247	125.427	74.4019	303.528
12.248	125.305	74.9817	306.427
12.249	124.756	74.5239	305.511
12.25	125.977	74.5239	305.115
12.251	126.587	74.9817	307.678
12.252	125.61	74.707	304.901
12.253	124.939	74.9512	305.817
12.254	124.481	74.6765	306.549
12.255	124.451	74.3408	303.436
12.256	123.962	74.5544	306.274
12.257	122.894	73.5168	305.267
12.258	123.901	73.1812	304.749
12.259	124.512	74.2188	307.739
12.26	123.932	74.2493	303.986
12.261	124.176	73.822	306.671
12.262	123.932	73.2727	306.976
12.263	124.329	73.3948	304.291
12.264	123.138	73.761	307.739
12.265	122.192	72.6318	305.725
12.266	123.199	72.6318	305.542
12.267	124.207	73.6389	308.594
12.268	123.627	73.9136	304.718
12.269	123.505	73.4558	307.098
12.27	123.077	73.5168	307.281
12.271	124.268	73.1506	304.871
12.272	124.268	72.937	308.014
12.273	123.077	72.1741	305.359
12.274	123.901	72.0215	305.481
12.275	124.268	72.8455	307.465
12.276	123.535	73.1201	303.833
12.277	122.559	72.9675	306.152
12.278	121.674	72.5403	305.878
12.279	121.857	72.2046	303.833
12.28	121.918	72.3877	307.343
12.281	121.399	71.4111	305.206
12.282	122.04	70.9534	306
12.283	122.803	71.7468	308.289
12.284	123.047	72.052	304.81
12.285	123.047	71.7163	307.434
12.286	121.918	71.3806	307.617
12.287	121.704	71.7773	305.634
12.288	121.429	72.3877	308.868
12.289	120.483	71.4417	306.122
12.29	121.246	71.0449	307.159
12.291	122.04	71.991	308.777
12.292	122.375	71.9299	305.542
12.293	122.925	71.2891	307.8
12.294	122.498	70.9839	307.831
12.295	123.596	71.0754	305.969
12.296	122.955	71.5027	308.167
12.297	120.697	70.7397	305.389
12.298	120.239	70.4956	305.786
12.299	120.27	70.3125	306.885
12.3	120.087	70.2209	303.65
12.301	118.683	69.7632	306.274
12.302	117.31	68.1458	304.291
12.303	117.706	67.1692	303.772
12.304	118.011	67.7795	306.458
12.305	116.333	67.5964	303.192
12.306	115.265	66.864	303.802
12.307	114.38	65.7654	303.802
12.308	113.19	64.5447	300.415
12.309	110.962	63.9954	302.185
12.31	109.375	63.0493	300.049
12.311	110.168	62.1643	298.584
12.312	109.68	62.2864	299.713
12.313	107.788	61.3708	296.051
12.314	106.689	60.2417	296.783
12.315	105.53	59.906	296.967
12.316	105.225	59.2346	294.281
12.317	103.424	58.8074	296.265
12.318	101.807	57.5562	294.739
12.319	101.898	56.7017	294.037
12.32	102.112	57.2815	295.837
12.321	101.227	57.7087	293.884
12.322	100.433	57.4646	295.288
12.323	100.189	56.7932	295.868
12.324	100.83	56.1829	294.586
12.325	100.281	56.3354	296.539
12.326	99.5789	55.542	295.013
12.327	99.762	54.6265	295.258
12.328	100.098	55.542	297.485
12.329	99.5178	55.603	294.434
12.33	99.5178	55.3894	295.441
12.331	98.7244	54.9622	294.861
12.332	98.1445	54.657	292.45
12.333	96.7102	54.718	293.976
12.334	95.6726	53.9246	291.901
12.335	96.0388	53.5278	291.534
12.336	96.4966	53.6499	292.542
12.337	95.9778	53.1921	289.764
12.338	95.1233	52.887	291.351
12.339	94.5435	52.1545	290.375
12.34	94.574	52.063	288.788
12.341	94.1162	52.5818	290.619
12.342	92.2546	52.002	287.415
12.343	92.6208	51.178	288.147
12.344	92.2546	51.2695	288.849
12.345	90.8813	51.0864	286.133
12.346	90.4236	51.0864	289.001
12.347	90.5762	49.8657	287.689
12.348	90.7898	49.408	286.896
12.349	90.9729	50.293	288.574
12.35	90.0574	50.0793	285.339
12.351	90.7593	50.1404	286.041
12.352	91.1255	50.1709	286.407
12.353	89.5996	50.2319	283.539
12.354	87.9822	49.8962	285.583
12.355	86.7004	49.3164	284.393
12.356	88.0127	49.1333	283.478
12.357	88.3789	49.6826	285.583
12.358	88.0127	49.5911	283.081
12.359	89.2334	49.1333	284.485
12.36	90.4541	49.7742	284.821
12.361	89.9353	49.9878	282.196
12.362	88.6536	49.9268	284.729
12.363	86.9751	49.3774	283.234
12.364	86.8835	49.0723	283.081
12.365	86.6699	49.7437	285.248
12.366	86.3647	49.2554	282.99
12.367	87.1582	49.53	284.058
12.368	88.8062	50.2014	284.76
12.369	89.7217	50.293	282.074
12.37	90.0269	50.4456	284.393
12.371	89.2029	49.53	283.173
12.372	88.8672	49.2859	282.471
12.373	88.9893	50.3235	284.79
12.374	87.5549	50.0183	280.945
12.375	87.7991	50.0488	282.44
12.376	88.1042	50.1709	282.562
12.377	88.8367	50.4456	279.999
12.378	89.4775	50.6592	282.349
12.379	89.6912	49.9573	280.518
12.38	90.7898	49.8962	280.304
12.381	90.8813	50.2319	282.41
12.382	89.5081	50.0488	279.968
12.383	88.7146	49.8962	281.86
12.384	88.1653	50.1404	281.281
12.385	88.4705	50.2014	279.297
12.386	88.2263	50.9033	281.83
12.387	87.8601	50.0488	279.938
12.388	89.4165	49.3469	280.029
12.389	91.095	50.6287	282.41
12.39	90.5457	51.0864	278.992
12.391	90.1184	50.9644	281.647
12.392	89.6912	50.415	281.219
12.393	90.6677	50.354	279.938
12.394	90.4236	51.178	282.318
12.395	89.2334	51.2085	279.449
12.396	90.0879	51.3916	280.09
12.397	91.1865	51.9714	281.158
12.398	91.6748	52.2461	277.771
12.399	92.0105	52.7039	279.907
12.4	91.7053	52.2156	279.602
12.401	92.5598	51.4221	278.534
12.402	92.5903	51.9409	281.738
12.403	91.4917	52.002	279.297
12.404	92.1326	52.7039	280.06
12.405	92.4072	53.5583	280.975
12.406	91.9495	53.6194	277.618
12.407	91.7664	53.6499	279.724
12.408	91.4001	53.1311	278.412
12.409	92.8345	53.0396	277.344
12.41	94.0247	53.5583	280.365
12.411	93.5364	53.1616	278.412
12.412	94.2688	53.2837	279.907
12.413	95.4285	53.9246	281.25
12.414	95.2454	54.2297	278.168
12.415	94.5435	54.9316	280.762
12.416	94.0247	54.6265	279.327
12.417	95.4895	54.3518	278.198
12.418	96.0693	55.1758	280.67
12.419	96.0083	54.9622	277.649
12.42	97.168	54.8096	279.205
12.421	99.1516	54.9927	280.945
12.422	99.5483	55.5725	278.229
12.423	98.7244	55.9692	280.762
12.424	97.5952	55.1147	279.419
12.425	98.3887	54.8706	278.046
12.426	98.7854	56.1523	279.602
12.427	97.9309	56.4575	276.398
12.428	98.4192	56.0913	277.466
12.429	99.823	56.3354	278.046
12.43	100.525	56.1523	276.306
12.431	101.044	56.0608	279.877
12.432	100.464	55.2673	278.687
12.433	101.44	55.6946	278.687
12.434	101.898	56.8542	280.945
12.435	100.952	56.5796	276.947
12.436	100.952	56.2134	278.015
12.437	101.135	56.6406	277.496
12.438	102.081	56.7932	273.834
12.439	101.563	56.9153	276.947
12.44	100.586	55.9387	274.811
12.441	102.142	55.3589	275.543
12.442	102.905	55.7861	277.496
12.443	102.539	56.2439	274.078
12.444	101.868	56.0303	275.146
12.445	101.715	55.7251	274.567
12.446	102.264	55.9082	272.095
12.447	102.325	56.5491	274.2
12.448	100.677	56.1218	272.156
12.449	100.769	55.8472	273.315
12.45	102.173	55.7556	275.818
12.451	102.051	56.2134	273.712
12.452	102.783	56.5491	276.672
12.453	103.119	57.0068	276.398
12.454	103.699	57.3425	275.024
12.455	104.248	57.5867	277.649
12.456	103.668	57.312	275.452
12.457	104.492	57.4646	275.757
12.458	104.889	58.4412	277.679
12.459	104.797	58.2886	275.238
12.46	105.408	58.7158	277.161
12.461	105.804	59.1125	276.978
12.462	107.086	58.8379	275.116
12.463	107.697	59.3567	277.832
12.464	107.239	59.1125	275.36
12.465	108.307	59.1431	275.696
12.466	109.161	59.2651	277.161
12.467	109.253	59.7534	274.2
12.468	109.253	59.9976	276.001
12.469	108.154	60.0281	275.269
12.47	109.253	59.6008	274.353
12.471	109.65	60.0281	277.313
12.472	109.253	59.6924	274.445
12.473	110.565	59.5703	275.848
12.474	112.152	59.9365	277.039
12.475	112.732	60.2112	274.2
12.476	111.694	60.8826	276.52
12.477	111.633	60.2112	274.475
12.478	112.976	59.845	273.987
12.479	113.525	60.7605	276.367
12.48	112.823	60.8215	273.163
12.481	113.495	60.8826	274.567
12.482	114.532	61.1267	274.567
12.483	115.417	61.554	272.522
12.484	115.814	61.9812	274.872
12.485	114.899	61.4624	273.132
12.486	116.211	61.615	273.438
12.487	117.035	62.4695	275.543
12.488	116.638	62.2864	273.224
12.489	116.669	62.5305	275.36
12.49	116.913	62.9272	275.787
12.491	117.31	63.6292	273.529
12.492	117.92	64.1785	275.879
12.493	117.584	63.6292	274.506
12.494	118.683	63.324	274.841
12.495	119.598	64.1479	277.283
12.496	118.896	64.5447	274.933
12.497	119.354	64.9109	276.794
12.498	119.659	65.155	277.069
12.499	120.026	65.2161	275.299
12.5	120.239	65.6738	278.381
12.501	119.904	65.1855	276.55
12.502	121.521	65.7349	276.733
12.503	122.345	66.8945	278.778
12.504	122.192	67.2302	275.97
12.505	122.498	67.2913	278.259
12.506	122.986	67.4438	278.229
12.507	124.084	67.8406	276.55
12.508	123.84	68.0847	279.358
12.509	123.23	67.0776	277.71
12.51	124.634	67.3523	278.351
12.511	126.16	68.3594	279.877
12.512	125.641	68.7256	277.13
12.513	125.61	68.8171	279.419
12.514	124.908	68.7256	278.442
12.515	126.495	68.7866	277.252
12.516	127.075	68.8782	280.06
12.517	126.251	68.3289	277.954
12.518	127.319	67.9626	279.755
12.519	128.174	68.9392	280.67
12.52	128.967	69.2139	278.107
12.521	128.784	69.9768	280.457
12.522	128.235	70.0073	278.748
12.523	129.181	70.0684	277.344
12.524	129.791	70.3735	279.938
12.525	129.211	69.7021	276.794
12.526	129.639	69.8242	278.656
12.527	131.073	70.1904	280.06
12.528	132.08	70.282	277.71
12.529	132.202	70.8008	280.579
12.53	131.439	70.8008	279.053
12.531	132.08	71.3196	278.076
12.532	132.599	72.2351	280.09
12.533	131.592	71.8994	277.313
12.534	131.744	71.5637	278.564
12.535	132.141	71.2891	280.273
12.536	132.813	71.1365	277.74
12.537	133.606	72.0215	281.067
12.538	133.545	72.0825	279.846
12.539	135.132	72.052	279.633
12.54	134.705	72.9065	282.043
12.541	133.759	72.876	279.327
12.542	133.942	73.1812	280.426
12.543	134.064	73.6084	281.494
12.544	134.644	73.761	279.083
12.545	134.766	73.8525	281.769
12.546	134.399	73.1201	281.189
12.547	136.444	73.4863	281.311
12.548	137.512	74.4019	284.149
12.549	137.054	74.707	281.647
12.55	136.749	74.3713	282.928
12.551	136.444	74.3103	283.02
12.552	137.207	74.6765	280.243
12.553	137.482	74.9817	282.471
12.554	136.292	74.6155	280.06
12.555	136.871	73.9746	280.029
12.556	137.573	74.0051	282.562
12.557	137.787	73.4253	280.273
12.558	137.756	74.0967	283.081
12.559	137.39	74.4934	282.654
12.56	138.153	74.6155	280.212
12.561	137.573	75.1038	282.593
12.562	136.963	73.9441	280.365
12.563	138.367	73.5168	280.853
12.564	139.404	74.2493	282.745
12.565	138.794	74.1577	279.877
12.566	138.916	74.0051	283.112
12.567	138.58	74.0356	282.684
12.568	139.709	74.2798	280.792
12.569	139.832	74.8901	283.417
12.57	138.947	73.822	280.64
12.571	139.13	73.3948	281.586
12.572	139.984	73.6694	283.6
12.573	140.167	73.5168	280.548
12.574	139.74	73.7	282.745
12.575	138.367	73.5168	282.104
12.576	138.519	73.3337	280.487
12.577	138.58	73.6084	283.722
12.578	137.512	72.6624	281.067
12.579	137.604	72.5708	282.349
12.58	138.031	73.0591	283.722
12.581	138.306	72.5708	281.525
12.582	138.55	72.4792	284.454
12.583	138.184	71.8079	284.18
12.584	138.489	71.9604	283.142
12.585	138.306	72.5403	286.682
12.586	137.146	71.991	284.424
12.587	137.085	71.9604	285.217
12.588	137.451	72.6013	286.896
12.589	138	72.8149	283.447
12.59	138.031	72.7539	286.53
12.591	137.848	71.7468	285.339
12.592	139.587	71.2891	284.18
12.593	140.045	71.6248	287.72
12.594	138.947	71.3501	284.18
12.595	138.153	71.7163	286.133
12.596	137.573	72.1741	287.17
12.597	137.817	72.113	283.691
12.598	137.177	72.052	286.987
12.599	136.536	71.3501	285.034
12.6	137.848	70.7703	285.065
12.601	139.221	71.4722	288.269
12.602	138.611	70.9839	285.248
12.603	138.611	71.0449	288.025
12.604	138.916	71.3806	288.849
12.605	139.465	71.2891	286.499
12.606	138.733	71.7773	289.154
12.607	137.207	71.0144	286.896
12.608	137.939	71.106	286.072
12.609	139.038	71.3501	288.513
12.61	138.641	71.2891	285.004
12.611	138.977	71.0754	287.354
12.612	139.526	70.8313	287.872
12.613	141.205	71.2585	285.95
12.614	141.174	71.6248	288.635
12.615	139.557	71.1975	286.316
12.616	139.74	71.228	286.346
12.617	140.106	71.5027	287.842
12.618	139.618	71.5942	284.851
12.619	139.374	71.8384	287.231
12.62	139.404	71.0754	287.506
12.621	140.656	71.106	286.011
12.622	141.724	71.6858	289.764
12.623	141.724	71.106	288.177
12.624	142.059	70.8618	288.849
12.625	142.151	71.167	291.26
12.626	141.449	72.1741	288.055
12.627	142.212	72.4182	289.551
12.628	141.205	71.8994	289.612
12.629	141.541	71.5332	287.506
12.63	141.388	71.5027	291.107
12.631	141.388	71.4417	289.337
12.632	142.944	71.5027	289.856
12.633	143.921	72.2351	292.145
12.634	143.555	72.5098	289.398
12.635	143.188	72.113	291.779
12.636	142.731	72.052	291.016
12.637	143.28	72.113	289.307
12.638	143.127	72.3572	291.962
12.639	141.449	71.7468	289.368
12.64	141.937	71.6248	291.138
12.641	142.609	71.8079	292.328
12.642	142.883	71.7163	290.588
12.643	142.609	72.1741	293.823
12.644	142.029	71.6553	292.694
12.645	143.188	71.5332	292.023
12.646	143.494	71.991	294.403
12.647	142.883	71.2891	291.351
12.648	142.761	71.3806	293.182
12.649	143.005	71.4722	294.525
12.65	143.921	71.8384	291.748
12.651	143.25	72.6929	294.434
12.652	142.761	72.0215	292.511
12.653	143.86	71.7468	292.603
12.654	144.775	72.113	295.197
12.655	144.501	71.8079	292.114
12.656	144.44	72.0215	293.488
12.657	145.111	71.9604	294.22
12.658	146.057	71.8689	291.931
12.659	145.325	72.3877	294.952
12.66	143.433	72.0825	292.877
12.661	143.86	71.9299	292.938
12.662	144.501	72.0215	295.135
12.663	144.348	71.6248	292.755
12.664	144.806	71.5942	295.258
12.665	145.111	71.3806	295.38
12.666	145.63	71.167	292.999
12.667	145.874	72.1436	296.295
12.668	145.294	71.6858	294.525
12.669	145.447	71.3501	294.464
12.67	145.05	71.6248	297.211
12.671	144.012	71.3501	293.915
12.672	144.012	71.5637	296.112
12.673	144.714	71.7773	296.753
12.674	145.996	72.052	294.22
12.675	146.21	72.052	297.394
12.676	145.416	71.5027	295.258
12.677	146.637	71.4417	296.356
12.678	146.851	71.9604	297.668
12.679	146.545	71.7163	295.166
12.68	145.538	71.8689	297.089
12.681	144.47	71.167	296.753
12.682	144.867	70.6482	295.441
12.683	145.386	71.3806	298.248
12.684	144.47	71.106	295.197
12.685	144.714	71.228	296.356
12.686	145.355	70.9534	298.065
12.687	145.386	70.343	295.685
12.688	144.958	70.6177	298.523
12.689	144.348	70.1904	297.485
12.69	144.135	70.0073	296.143
12.691	143.585	70.4956	298.859
12.692	142.303	69.4275	295.929
12.693	142.517	69.519	296.631
12.694	143.036	69.3359	297.424
12.695	143.524	69.7937	294.678
12.696	143.036	69.7327	297.089
12.697	142.761	68.8171	296.326
12.698	143.768	67.9626	295.532
12.699	143.677	68.5425	298.218
12.7	142.609	68.2068	295.563
12.701	141.815	68.3594	296.814
12.702	142.059	68.2678	298.035
12.703	141.907	68.1152	295.166
12.704	141.846	68.512	297.76
12.705	141.235	67.7795	296.356
12.706	142.12	67.1082	296.387
12.707	142.7	67.9626	299.194
12.708	142.7	67.5659	296.814
12.709	142.578	67.2607	298.34
12.71	142.334	67.4133	300.11
12.711	141.998	67.7795	297.638
12.712	142.548	68.4204	300.293
12.713	142.365	67.688	299.316
12.714	142.792	67.5049	298.34
12.715	142.914	68.1763	301.392
12.716	142.548	67.7185	298.859
12.717	143.585	67.8711	300.079
12.718	144.043	67.8101	301.758
12.719	144.073	67.7795	299.408
12.72	143.158	68.4204	301.971
12.721	142.426	67.627	300.262
12.722	143.89	67.5354	299.988
12.723	144.348	67.9932	301.361
12.724	143.402	67.627	298.431
12.725	142.181	67.8406	300.659
12.726	142.059	67.5964	300.903
12.727	143.005	67.3523	299.103
12.728	143.188	67.7795	303.04
12.729	141.632	66.9861	300.629
12.73	142.548	66.8335	301.392
12.731	143.86	67.6575	303.528
12.732	144.531	67.4744	300.079
12.733	144.104	67.7185	303.009
12.734	143.86	67.3218	302.46
12.735	144.653	67.1082	301.117
12.736	144.226	68.0542	303.894
12.737	143.25	67.1997	301.117
12.738	143.585	67.2913	301.941
12.739	144.775	67.3828	303.467
12.74	145.081	67.5049	300.11
12.741	145.355	67.8406	302.368
12.742	145.203	67.1082	301.453
12.743	145.813	67.3828	300.323
12.744	146.118	68.0542	302.765
12.745	144.348	67.6575	299.896
12.746	143.616	67.3828	301.147
12.747	143.646	67.1692	302.734
12.748	144.196	66.925	300.629
12.749	144.806	67.9626	303.192
12.75	145.569	67.5659	302.49
12.751	146.576	66.9861	301.636
12.752	146.088	67.8101	304.321
12.753	144.928	67.4744	302.521
12.754	145.66	67.2913	303.497
12.755	145.691	67.1997	305.206
12.756	144.623	67.2913	302.826
12.757	144.165	67.627	305.176
12.758	144.257	67.5354	304.26
12.759	145.813	67.9016	302.734
12.76	146.301	68.3899	304.474
12.761	145.538	67.2913	301.91
12.762	145.935	67.2913	304.016
12.763	146.301	67.3218	304.565
[truncated: 344,357 more chars]
