# Supplementary material for: Model of Ploughing Cortical Bone with Single-Point Diamond Tool
Source: Materials (Basel). 2021 Oct 29;14(21):6530. doi: 10.3390/ma14216530 (PMC8585360; doi:10.3390/ma14216530)
Supplement: Supplementary file 1 [file materials-14-06530-s001.zip › 06-5.txt]

DynoWare	Version 2.6.5.16
Path:	C:\Users\CJ\Desktop\����0909\
Filename:	06б5.dwd
Config ID:	06б5.cfg
Setup ID:	0
Manipulated:	0
Filename 1:	
Filename 2:	
Date:	2020��9��9��
Time:	15:35:29
Sampling rate [Hz]:	1000
Measuring time [s]:	30
Delay time [s]:	0
Cycle time [s]:	0
Cycles:	1
Samples per channel:	30001
Cycle interval:	0
Cycle No:	1
Time	Ch1	Ch2	Ch3
s	N	N	N
0	0.823975	-1.0376	-0.549316
0.001	0.610352	-0.976563	-0.701904
0.002	0.701904	-0.976563	-0.396729
0.003	0.457764	-0.915527	-0.335693
0.004	0.244141	-1.00708	-0.335693
0.005	0.0915527	-0.854492	-0.152588
0.006	0.152588	-0.976563	-0.244141
0.007	0.457764	-1.06812	-0.488281
0.008	0.823975	-1.19019	-0.396729
0.009	0.946045	-0.915527	-0.701904
0.01	0.88501	-1.09863	-0.579834
0.011	0.610352	-1.09863	-0.244141
0.012	0.488281	-0.88501	-0.640869
0.013	0.549316	-1.12915	-0.671387
0.014	0.823975	-1.2207	-0.732422
0.015	1.0376	-1.12915	-0.610352
0.016	1.0376	-0.854492	-0.610352
0.017	0.793457	-1.19019	-0.701904
0.018	0.610352	-1.19019	-0.427246
0.019	0.305176	-0.976563	-0.762939
0.02	0.457764	-0.946045	-0.244141
0.021	0.488281	-0.976563	-0.640869
0.022	0.671387	-1.0376	-0.244141
0.023	1.00708	-1.0376	-0.396729
0.024	1.09863	-0.915527	-0.518799
0.025	0.671387	-0.976563	-0.213623
0.026	0.732422	-0.732422	-0.488281
0.027	0.213623	-0.793457	-0.640869
0.028	0.305176	-0.88501	-0.427246
0.029	0.305176	-0.946045	-0.488281
0.03	0.701904	-1.06812	-0.305176
0.031	0.915527	-1.12915	-0.457764
0.032	1.19019	-1.12915	-0.457764
0.033	1.09863	-1.19019	-0.305176
0.034	0.823975	-1.12915	-0.152588
0.035	0.610352	-0.946045	-0.305176
0.036	0.640869	-1.09863	-0.274658
0.037	0.640869	-1.00708	-0.274658
0.038	0.915527	-1.40381	-0.793457
0.039	1.00708	-1.25122	-0.88501
0.04	0.701904	-1.28174	-0.732422
0.041	0.549316	-0.793457	-0.762939
0.042	0.213623	-1.12915	-0.640869
0.043	0.274658	-0.88501	-0.396729
0.044	0.305176	-1.25122	-0.244141
0.045	0.518799	-0.88501	-0.640869
0.046	0.640869	-0.946045	-0.12207
0.047	0.793457	-1.25122	-0.274658
0.048	0.488281	-0.946045	-0.244141
0.049	0.244141	-0.793457	0.0305176
0.05	0.183105	-0.915527	0.0915527
0.051	0.488281	-0.762939	0.0915527
0.052	0.762939	-0.946045	-0.0915527
0.053	1.09863	-1.00708	-0.518799
0.054	1.49536	-0.854492	-0.457764
0.055	1.19019	-0.88501	-0.152588
0.056	0.88501	-1.25122	-0.244141
0.057	0.854492	-0.823975	-0.366211
0.058	0.366211	-0.518799	-0.274658
0.059	0.396729	-0.88501	-0.610352
0.06	0.701904	-0.946045	-0.762939
0.061	1.09863	-0.823975	-0.732422
0.062	0.946045	-0.88501	-0.732422
0.063	1.12915	-1.12915	-0.610352
0.064	0.640869	-0.762939	-0.518799
0.065	0.0610352	-0.701904	-0.213623
0.066	0.396729	-1.0376	-0.701904
0.067	0.0915527	-1.2207	-0.183105
0.068	0.640869	-0.976563	-0.396729
0.069	0.823975	-1.19019	-0.335693
0.07	0.701904	-1.00708	-0.12207
0.071	0.701904	-1.2207	-0.366211
0.072	0.366211	-1.00708	-0.0305176
0.073	0.671387	-0.701904	-0.274658
0.074	0.610352	-0.793457	-0.274658
0.075	0.457764	-0.732422	-0.335693
0.076	0.823975	-0.915527	-0.640869
0.077	0.793457	-0.976563	-0.762939
0.078	0.976563	-0.88501	-0.915527
0.079	0.976563	-1.00708	-0.671387
0.08	0.518799	-1.12915	-0.549316
0.081	0.762939	-1.19019	-0.671387
0.082	0.274658	-0.823975	-0.518799
0.083	0.549316	-1.00708	-0.640869
0.084	0.762939	-1.2207	-0.579834
0.085	0.823975	-1.12915	-0.518799
0.086	0.610352	-1.00708	-0.549316
0.087	0.518799	-0.946045	-0.579834
0.088	-0.12207	-0.88501	-0.579834
0.089	0.12207	-0.946045	-0.762939
0.09	0.549316	-0.976563	-0.518799
0.091	0.610352	-0.946045	-0.579834
0.092	0.701904	-0.823975	-0.518799
0.093	0.793457	-0.823975	-0.488281
0.094	0.366211	-0.854492	-0.457764
0.095	0.244141	-1.09863	-0.183105
0.096	0	-0.793457	-0.396729
0.097	0.0915527	-0.88501	-0.335693
0.098	0.335693	-0.88501	-0.701904
0.099	0.915527	-1.2207	-0.335693
0.1	0.946045	-0.854492	-0.640869
0.101	1.19019	-0.793457	-0.88501
0.102	1.09863	-0.854492	-0.457764
0.103	0.549316	-1.12915	-0.427246
0.104	0.427246	-0.88501	-0.244141
0.105	0.183105	-1.00708	-0.427246
0.106	0.610352	-0.915527	-0.274658
0.107	0.671387	-1.06812	-0.762939
0.108	1.28174	-1.09863	-0.457764
0.109	0.518799	-1.06812	-0.701904
0.11	0.579834	-0.793457	-0.396729
0.111	-0.0915527	-0.640869	-0.518799
0.112	-0.12207	-0.793457	-0.366211
0.113	-0.0305176	-1.00708	-0.457764
0.114	0.457764	-1.0376	-0.274658
0.115	0.518799	-0.976563	-0.396729
0.116	0.762939	-0.88501	-0.0915527
0.117	0.366211	-0.610352	-0.244141
0.118	0.152588	-0.854492	0.0610352
0.119	0.183105	-0.854492	-0.0915527
0.12	0.335693	-0.915527	-0.0305176
0.121	0.762939	-0.915527	0.0915527
0.122	1.12915	-0.976563	-0.183105
0.123	1.09863	-1.2207	-0.427246
0.124	1.09863	-0.915527	-0.335693
0.125	0.793457	-0.823975	-0.488281
0.126	0.335693	-0.88501	-0.12207
0.127	0.183105	-0.88501	-0.366211
0.128	0.366211	-1.00708	-0.518799
0.129	0.671387	-1.31226	-0.457764
0.13	0.518799	-1.19019	-0.762939
0.131	0.518799	-1.19019	-0.762939
0.132	0.579834	-1.12915	-0.671387
0.133	0.305176	-1.09863	-0.518799
0.134	0.152588	-0.854492	-0.518799
0.135	0.213623	-0.88501	-0.579834
0.136	0.518799	-1.19019	-0.0610352
0.137	0.488281	-1.00708	-0.335693
0.138	0.762939	-1.06812	-0.213623
0.139	0.701904	-0.946045	-0.396729
0.14	0.671387	-0.854492	-0.244141
0.141	0.549316	-0.823975	-0.183105
0.142	0.152588	-0.823975	-0.183105
0.143	0.488281	-1.00708	-0.335693
0.144	0.701904	-1.0376	-0.640869
0.145	1.0376	-0.946045	-0.427246
0.146	0.976563	-1.25122	-0.518799
0.147	0.976563	-1.37329	-0.335693
0.148	0.640869	-0.88501	-0.366211
0.149	0.549316	-0.88501	-0.518799
0.15	0.518799	-1.0376	-0.427246
0.151	0.396729	-0.946045	-0.213623
0.152	0.823975	-1.00708	-0.457764
0.153	0.823975	-1.25122	-0.976563
0.154	0.762939	-1.09863	-1.00708
0.155	0.610352	-1.00708	-0.793457
0.156	0.610352	-0.946045	-0.915527
0.157	0.244141	-1.0376	-0.793457
0.158	0.366211	-1.0376	-0.427246
0.159	0.457764	-1.00708	-0.671387
0.16	0.488281	-1.00708	-0.488281
0.161	0.946045	-1.2207	-0.610352
0.162	0.854492	-1.28174	-0.213623
0.163	0.610352	-0.915527	-0.549316
0.164	0.518799	-1.09863	-0.0610352
0.165	0.0305176	-0.854492	-0.183105
0.166	0.488281	-0.976563	-0.549316
0.167	0.640869	-0.854492	-0.366211
0.168	1.34277	-1.25122	-0.762939
0.169	1.09863	-0.946045	-0.579834
0.17	1.31226	-0.823975	-0.579834
0.171	1.19019	-1.00708	-0.671387
0.172	0.518799	-0.946045	-0.183105
0.173	0.518799	-0.915527	-0.640869
0.174	0.549316	-1.09863	-0.488281
0.175	0.732422	-1.09863	-0.732422
0.176	1.0376	-1.0376	-0.762939
0.177	0.946045	-1.12915	-0.915527
0.178	0.457764	-0.946045	-0.793457
0.179	0.396729	-1.06812	-0.488281
0.18	0.335693	-0.793457	-0.213623
0.181	0.366211	-1.2207	-0.335693
0.182	0.610352	-1.37329	-0.0915527
0.183	0.854492	-1.31226	-0.244141
0.184	0.946045	-1.25122	-0.488281
0.185	0.88501	-1.19019	-0.335693
0.186	0.823975	-0.976563	-0.274658
0.187	0.518799	-1.0376	-0.0610352
0.188	0.305176	-0.976563	-0.335693
0.189	0.671387	-1.12915	-0.152588
0.19	0.793457	-0.823975	-0.396729
0.191	1.19019	-0.88501	-0.823975
0.192	1.31226	-1.19019	-0.457764
0.193	0.88501	-0.88501	-0.427246
0.194	0.610352	-1.0376	-0.305176
0.195	0.701904	-0.823975	-0.488281
0.196	0.640869	-0.854492	-0.335693
0.197	0.549316	-1.00708	-0.579834
0.198	1.15967	-1.37329	-0.488281
0.199	0.88501	-1.06812	-0.640869
0.2	0.915527	-1.19019	-0.305176
0.201	0.518799	-1.06812	-0.549316
0.202	0.152588	-0.915527	-0.335693
0.203	0.396729	-1.09863	-0.488281
0.204	0.488281	-1.00708	-0.183105
0.205	0.457764	-1.06812	-0.488281
0.206	0.427246	-0.915527	-0.549316
0.207	1.00708	-0.976563	-0.335693
0.208	0.793457	-1.00708	-0.579834
0.209	1.00708	-0.88501	-0.213623
0.21	0.549316	-0.732422	-0.396729
0.211	0.427246	-0.915527	-0.183105
0.212	0.366211	-0.732422	-0.305176
0.213	0.793457	-1.00708	-0.335693
0.214	1.00708	-0.915527	-0.366211
0.215	1.15967	-0.976563	-0.488281
0.216	0.915527	-1.09863	-0.335693
0.217	0.579834	-0.976563	-0.274658
0.218	0.488281	-0.946045	-0.274658
0.219	0.396729	-1.2207	-0.549316
0.22	0.457764	-0.976563	-0.488281
0.221	0.701904	-1.06812	-0.579834
0.222	0.701904	-1.19019	-0.946045
0.223	1.09863	-0.946045	-0.640869
0.224	0.488281	-1.0376	-0.793457
0.225	0.366211	-0.976563	-0.457764
0.226	0.213623	-1.00708	-0.610352
0.227	0.183105	-1.00708	-0.457764
0.228	0.671387	-0.915527	-0.457764
0.229	0.762939	-0.823975	-0.579834
0.23	0.88501	-1.06812	-0.640869
0.231	0.579834	-0.915527	-0.671387
0.232	0.610352	-0.793457	-0.488281
0.233	0.213623	-1.09863	-0.244141
0.234	0.305176	-0.823975	-0.274658
0.235	0.396729	-0.915527	-0.305176
0.236	0.640869	-0.915527	-0.335693
0.237	0.854492	-1.00708	-0.396729
0.238	0.793457	-1.00708	-0.579834
0.239	0.793457	-0.854492	-0.305176
0.24	0.518799	-0.946045	-0.335693
0.241	0.0305176	-0.854492	-0.335693
0.242	0.366211	-0.854492	-0.579834
0.243	0.396729	-1.31226	-0.366211
0.244	0.88501	-1.00708	-0.579834
0.245	0.946045	-1.00708	-0.762939
0.246	1.06812	-1.0376	-0.335693
0.247	0.396729	-0.976563	-0.610352
0.248	0.274658	-0.793457	-0.366211
0.249	0.244141	-0.946045	-0.427246
0.25	0.427246	-1.00708	-0.457764
0.251	0.640869	-1.06812	-0.457764
0.252	0.793457	-0.976563	-0.640869
0.253	0.915527	-1.0376	-0.427246
0.254	0.793457	-1.25122	-0.366211
0.255	0.549316	-0.823975	-0.640869
0.256	0.396729	-0.823975	-0.305176
0.257	0.183105	-1.00708	-0.457764
0.258	0.457764	-1.09863	-0.183105
0.259	0.366211	-1.09863	-0.427246
0.26	0.762939	-1.28174	-0.518799
0.261	0.823975	-0.915527	-0.610352
0.262	0.457764	-0.915527	-0.305176
0.263	0.671387	-0.976563	-0.244141
0.264	0.0915527	-0.915527	-0.274658
0.265	0.396729	-0.88501	-0.305176
0.266	0.152588	-0.762939	-0.579834
0.267	0.671387	-0.915527	-0.549316
0.268	0.488281	-0.88501	-0.549316
0.269	0.762939	-0.915527	-0.640869
0.27	0.732422	-0.88501	-0.457764
0.271	0.610352	-0.793457	-0.335693
0.272	0.518799	-0.854492	-0.366211
0.273	0.335693	-1.00708	-0.274658
0.274	0.88501	-1.06812	-0.396729
0.275	0.762939	-1.19019	-0.427246
0.276	0.823975	-1.12915	-0.671387
0.277	0.457764	-0.946045	-0.701904
0.278	0.396729	-1.09863	-0.610352
0.279	0.427246	-1.0376	-0.183105
0.28	0.183105	-0.823975	-0.183105
0.281	0.335693	-0.457764	-0.549316
0.282	0.640869	-1.06812	-0.244141
0.283	0.610352	-1.00708	-0.366211
0.284	0.823975	-1.2207	-0.488281
0.285	0.610352	-0.976563	-0.457764
0.286	0.579834	-1.00708	-0.335693
0.287	0.335693	-0.88501	-0.305176
0.288	0.488281	-0.88501	-0.457764
0.289	0.335693	-1.06812	-0.579834
0.29	0.976563	-1.06812	-0.549316
0.291	0.762939	-1.28174	-0.88501
0.292	1.12915	-1.19019	-0.732422
0.293	0.671387	-0.823975	-0.518799
0.294	0.335693	-1.40381	-0.518799
0.295	0.305176	-0.762939	-0.366211
0.296	0.274658	-1.19019	-0.671387
0.297	0.366211	-1.00708	-0.488281
0.298	0.701904	-1.2207	-0.946045
0.299	0.640869	-0.976563	-0.549316
0.3	0.671387	-0.946045	-0.946045
0.301	0.457764	-1.00708	-0.305176
0.302	0.305176	-1.09863	-0.244141
0.303	0.0915527	-0.915527	-0.488281
0.304	0.183105	-0.946045	-0.335693
0.305	0.518799	-0.976563	-0.244141
0.306	0.518799	-0.732422	-0.579834
0.307	0.671387	-0.88501	-0.640869
0.308	0.671387	-0.854492	-0.274658
0.309	0.732422	-1.31226	-0.396729
0.31	0.335693	-0.793457	-0.335693
0.311	0.549316	-1.09863	-0.427246
0.312	0.579834	-1.12915	-0.457764
0.313	0.762939	-1.00708	-0.579834
0.314	0.762939	-1.09863	-0.762939
0.315	1.06812	-1.06812	-0.518799
0.316	0.88501	-1.09863	-0.518799
0.317	0.0610352	-0.671387	-0.274658
0.318	0.152588	-0.823975	-0.457764
0.319	0.183105	-0.915527	-0.823975
0.32	0.549316	-0.854492	-0.274658
0.321	0.701904	-1.09863	-0.396729
0.322	0.732422	-0.915527	-0.488281
0.323	0.640869	-1.00708	-0.457764
0.324	0.488281	-0.915527	-0.396729
0.325	0.0610352	-0.762939	-0.305176
0.326	0.12207	-1.00708	-0.183105
0.327	0.427246	-0.946045	-0.213623
0.328	0.823975	-0.823975	-0.457764
0.329	1.09863	-0.976563	-0.274658
0.33	1.0376	-0.946045	-0.518799
0.331	0.732422	-0.88501	-0.427246
0.332	0.671387	-0.732422	-0.244141
0.333	0.366211	-0.793457	-0.366211
0.334	0.518799	-0.915527	-0.152588
0.335	0.610352	-0.946045	-0.366211
0.336	1.15967	-1.00708	-0.305176
0.337	0.946045	-1.12915	-0.549316
0.338	1.19019	-0.88501	-0.518799
0.339	0.88501	-1.09863	-0.335693
0.34	0.671387	-1.09863	-0.366211
0.341	0.12207	-1.0376	-0.427246
0.342	0.244141	-0.946045	-0.549316
0.343	0.946045	-0.88501	-0.244141
0.344	0.793457	-1.06812	-0.488281
0.345	0.88501	-0.732422	-0.366211
0.346	1.15967	-1.25122	-0.610352
0.347	0.762939	-0.915527	-0.244141
0.348	0.396729	-0.946045	-0.274658
0.349	0.457764	-0.976563	-0.244141
0.35	0.518799	-1.00708	-0.244141
0.351	0.915527	-1.06812	-0.732422
0.352	1.0376	-1.0376	-0.457764
0.353	0.946045	-0.915527	-0.640869
0.354	0.976563	-0.946045	-0.457764
0.355	0.549316	-1.00708	-0.518799
0.356	0.518799	-0.976563	-0.427246
0.357	0.640869	-1.2207	-0.305176
0.358	0.457764	-1.00708	-0.610352
0.359	0.823975	-1.06812	-0.457764
0.36	0.732422	-1.00708	-0.701904
0.361	1.15967	-0.946045	-0.671387
0.362	0.610352	-0.640869	-0.518799
0.363	0.518799	-0.854492	-0.518799
0.364	0.549316	-1.00708	-0.549316
0.365	0.335693	-1.09863	-0.457764
0.366	0.823975	-0.823975	-0.762939
0.367	1.19019	-1.31226	-0.610352
0.368	1.49536	-1.19019	-0.854492
0.369	0.854492	-1.09863	-0.244141
0.37	0.427246	-1.09863	-0.488281
0.371	0.427246	-1.06812	-0.457764
0.372	0.0610352	-1.2207	-0.488281
0.373	0.610352	-0.854492	-0.640869
0.374	0.823975	-1.19019	-0.579834
0.375	1.0376	-1.19019	-0.915527
0.376	0.823975	-1.09863	-0.488281
0.377	0.701904	-0.88501	-0.488281
0.378	0.244141	-0.915527	-0.183105
0.379	0.213623	-1.00708	-0.640869
0.38	0.213623	-0.946045	-0.213623
0.381	0.213623	-0.976563	-0.518799
0.382	0.701904	-0.946045	-0.366211
0.383	0.701904	-1.06812	-0.518799
0.384	0.762939	-1.0376	-0.518799
0.385	0.488281	-1.00708	-0.335693
0.386	-0.213623	-0.946045	-0.457764
0.387	0.305176	-1.06812	-0.274658
0.388	0.579834	-1.12915	-0.488281
0.389	0.946045	-1.37329	-0.305176
0.39	0.488281	-1.00708	-0.732422
0.391	0.946045	-1.0376	-0.610352
0.392	0.823975	-0.946045	-0.335693
0.393	0.305176	-0.823975	0
0.394	0.274658	-0.793457	-0.335693
0.395	0.335693	-0.88501	-0.274658
0.396	0.610352	-0.946045	-0.366211
0.397	0.88501	-0.762939	-0.427246
0.398	0.915527	-0.946045	-0.457764
0.399	0.88501	-1.06812	-0.335693
0.4	0.701904	-1.00708	-0.579834
0.401	0.488281	-0.946045	-0.152588
0.402	0.213623	-1.09863	-0.457764
0.403	0.213623	-1.12915	-0.335693
0.404	0.335693	-1.06812	-0.244141
0.405	0.427246	-0.823975	-0.427246
0.406	0.610352	-1.09863	-0.579834
0.407	0.762939	-0.88501	-0.213623
0.408	0.579834	-0.946045	-0.12207
0.409	0.366211	-0.854492	-0.396729
0.41	0.427246	-0.823975	-0.305176
0.411	0.457764	-0.946045	-0.213623
0.412	0.946045	-0.946045	-0.579834
0.413	0.823975	-0.946045	-0.396729
0.414	0.976563	-0.915527	-0.518799
0.415	0.762939	-1.00708	-0.518799
0.416	0.549316	-1.0376	-0.366211
0.417	0.305176	-0.854492	-0.488281
0.418	0.518799	-1.0376	-0.671387
0.419	0.549316	-1.09863	-0.396729
0.42	0.610352	-1.09863	-0.518799
0.421	0.518799	-1.09863	-0.640869
0.422	0.610352	-1.00708	-0.427246
0.423	0.518799	-1.19019	-0.366211
0.424	-0.0305176	-1.06812	-0.335693
0.425	0.0915527	-1.00708	-0.12207
0.426	0.335693	-1.28174	-0.335693
0.427	0.579834	-0.976563	-0.305176
0.428	0.915527	-0.915527	-0.732422
0.429	0.640869	-0.946045	-0.579834
0.43	0.762939	-0.976563	-0.579834
0.431	0.518799	-0.946045	-0.335693
0.432	0.335693	-0.823975	-0.0915527
0.433	0.671387	-0.88501	-0.396729
0.434	0.274658	-0.854492	-0.305176
0.435	0.762939	-0.976563	-0.457764
0.436	0.701904	-1.00708	-0.427246
0.437	0.793457	-0.915527	-0.366211
0.438	0.915527	-0.762939	-0.366211
0.439	0.518799	-0.976563	-0.671387
0.44	0.244141	-0.946045	-0.335693
0.441	0.213623	-0.915527	-0.732422
0.442	0.579834	-0.915527	-0.549316
0.443	0.762939	-1.06812	-0.732422
0.444	1.09863	-1.12915	-0.854492
0.445	0.549316	-0.976563	-0.640869
0.446	0.640869	-0.946045	-0.518799
0.447	0.244141	-1.09863	-0.457764
0.448	0.213623	-0.976563	-0.152588
0.449	0.335693	-0.88501	0.0305176
0.45	0.335693	-0.915527	-0.335693
0.451	0.549316	-1.09863	-0.366211
0.452	0.732422	-0.915527	-0.549316
0.453	0.915527	-0.732422	-0.579834
0.454	0.610352	-0.671387	-0.518799
0.455	0.396729	-0.579834	-0.671387
0.456	0.518799	-0.976563	-0.671387
0.457	0.823975	-1.00708	-0.244141
0.458	0.671387	-0.823975	-0.579834
0.459	1.00708	-1.0376	-0.518799
0.46	1.15967	-0.946045	-0.610352
0.461	0.701904	-0.915527	-0.0610352
0.462	0.396729	-0.915527	-0.640869
0.463	0.213623	-0.823975	-0.0915527
0.464	0.244141	-1.0376	-0.427246
0.465	0.671387	-0.946045	-0.457764
0.466	0.701904	-0.793457	-0.610352
0.467	0.88501	-0.976563	-0.610352
0.468	0.640869	-0.976563	-0.518799
0.469	0.518799	-0.915527	-0.518799
0.47	0.640869	-0.915527	-0.305176
0.471	0.366211	-0.610352	-0.488281
0.472	0.793457	-1.00708	-0.213623
0.473	0.854492	-1.06812	-0.427246
0.474	0.854492	-1.34277	-0.183105
0.475	0.549316	-0.88501	-0.457764
0.476	0.854492	-1.06812	-0.152588
0.477	0.244141	-0.915527	-0.183105
0.478	0.335693	-0.915527	-0.244141
0.479	0.213623	-0.732422	0.0305176
0.48	0.549316	-1.09863	-0.335693
0.481	0.640869	-0.88501	-0.579834
0.482	1.09863	-1.0376	-0.518799
0.483	1.09863	-1.06812	-0.671387
0.484	0.762939	-0.915527	-0.457764
0.485	0.640869	-1.00708	-0.335693
0.486	0.305176	-0.976563	-0.213623
0.487	0.244141	-1.06812	-0.610352
0.488	0.366211	-0.823975	-0.579834
0.489	0.762939	-0.976563	-0.366211
0.49	0.640869	-1.12915	-0.610352
0.491	0.823975	-0.88501	-0.427246
0.492	0.335693	-0.793457	-0.305176
0.493	0.335693	-0.823975	0
0.494	0.457764	-1.2207	-0.518799
0.495	0.823975	-0.88501	-0.244141
0.496	1.00708	-1.06812	-0.762939
0.497	0.976563	-0.915527	-0.762939
0.498	1.09863	-1.09863	-0.88501
0.499	1.00708	-1.09863	-0.396729
0.5	0.549316	-0.976563	-0.366211
0.501	0.152588	-0.946045	0.12207
0.502	-0.0610352	-1.00708	-0.244141
0.503	0.0610352	-0.701904	-0.213623
0.504	0.305176	-0.976563	-0.244141
0.505	0.793457	-0.946045	-0.396729
0.506	0.915527	-0.732422	-0.671387
0.507	0.946045	-0.671387	-0.793457
0.508	0.488281	-0.915527	-0.579834
0.509	0.366211	-0.823975	-0.762939
0.51	0.457764	-1.12915	-0.701904
0.511	0.762939	-1.2207	-0.213623
0.512	0.640869	-1.12915	-0.610352
0.513	0.701904	-1.0376	-0.396729
0.514	0.854492	-0.854492	-0.274658
0.515	0.518799	-1.0376	-0.0610352
0.516	0.335693	-0.976563	-0.183105
0.517	0.12207	-0.915527	-0.366211
0.518	0.244141	-1.0376	-0.518799
0.519	1.06812	-1.06812	-0.579834
0.52	0.915527	-0.915527	-0.762939
0.521	1.37329	-1.00708	-0.640869
0.522	0.823975	-0.976563	-0.88501
0.523	0.579834	-0.823975	-0.457764
0.524	0.244141	-0.762939	-0.671387
0.525	-0.0305176	-0.823975	-0.183105
0.526	0.305176	-0.946045	-0.183105
0.527	0.518799	-0.793457	-0.12207
0.528	0.427246	-0.946045	-0.366211
0.529	0.549316	-1.00708	-0.0915527
0.53	0.457764	-0.88501	-0.274658
0.531	0.549316	-0.88501	-0.152588
0.532	0.518799	-0.88501	-0.366211
0.533	0.488281	-0.976563	-0.732422
0.534	0.88501	-1.09863	-0.732422
0.535	1.31226	-0.976563	-0.915527
0.536	0.915527	-1.12915	-0.518799
0.537	0.915527	-0.793457	-0.701904
0.538	0.427246	-0.88501	-0.335693
0.539	0.244141	-0.854492	0.0610352
0.54	0.152588	-0.793457	-0.244141
0.541	0.396729	-0.946045	0
0.542	0.610352	-0.762939	-0.396729
0.543	0.762939	-1.19019	-0.518799
0.544	0.915527	-1.00708	-0.305176
0.545	0.793457	-0.793457	-0.671387
0.546	0.396729	-0.976563	-0.488281
0.547	0.335693	-1.0376	-0.366211
0.548	0.152588	-1.25122	-0.12207
0.549	0.244141	-1.2207	-0.244141
0.55	0.335693	-1.00708	-0.335693
0.551	0.0305176	-0.915527	-0.305176
0.552	0.762939	-0.915527	-0.0915527
0.553	0.396729	-0.976563	-0.274658
0.554	0.579834	-0.88501	-0.213623
0.555	0.427246	-1.19019	-0.396729
0.556	0.762939	-1.06812	-0.671387
0.557	0.518799	-1.31226	-0.457764
0.558	0.915527	-0.793457	-0.793457
0.559	0.701904	-1.00708	-0.88501
0.56	0.946045	-0.823975	-0.671387
0.561	0.549316	-0.88501	-0.518799
0.562	0.427246	-0.823975	-0.244141
0.563	0.305176	-0.701904	-0.335693
0.564	0.12207	-1.37329	-0.244141
0.565	0.671387	-0.854492	-0.183105
0.566	0.946045	-1.12915	-0.335693
0.567	0.946045	-1.2207	-0.244141
0.568	0.793457	-0.88501	-0.335693
0.569	0.457764	-0.88501	-0.12207
0.57	0.305176	-1.28174	-0.244141
0.571	0.488281	-1.00708	-0.396729
0.572	0.183105	-0.88501	-0.610352
0.573	0.488281	-1.37329	-0.335693
0.574	0.823975	-1.12915	-0.640869
0.575	1.0376	-0.915527	-0.427246
0.576	0.88501	-0.823975	-0.518799
0.577	0.366211	-1.09863	-0.12207
0.578	0.213623	-1.00708	-0.427246
0.579	0.640869	-1.09863	-0.183105
0.58	0.427246	-1.0376	-0.427246
0.581	0.732422	-1.06812	-0.488281
0.582	0.946045	-1.25122	-0.640869
0.583	0.88501	-1.06812	-0.854492
0.584	0.671387	-1.0376	-0.518799
0.585	0.579834	-1.06812	-0.488281
0.586	0.366211	-1.12915	-0.366211
0.587	0.427246	-1.06812	-0.518799
0.588	0.457764	-0.946045	-0.213623
0.589	0.701904	-1.00708	-0.610352
0.59	1.0376	-1.06812	-0.244141
0.591	0.88501	-1.06812	-0.793457
0.592	0.457764	-1.00708	0.0305176
0.593	-0.0305176	-1.09863	-0.579834
0.594	0.12207	-1.09863	-0.305176
0.595	0.305176	-1.12915	-0.366211
0.596	0.640869	-1.00708	-0.579834
0.597	0.732422	-1.25122	-0.732422
0.598	0.732422	-1.12915	-0.640869
0.599	0.518799	-1.0376	-0.549316
0.6	0.244141	-1.0376	-0.457764
0.601	0.0915527	-1.0376	-0.0610352
0.602	0.488281	-0.976563	-0.335693
0.603	0.793457	-1.12915	-0.457764
0.604	0.915527	-1.2207	-0.396729
0.605	1.12915	-0.915527	-0.579834
0.606	0.976563	-1.19019	-0.488281
0.607	0.701904	-0.854492	-0.610352
0.608	0.183105	-0.915527	-0.244141
0.609	-0.152588	-0.946045	-0.366211
0.61	0.0915527	-0.946045	-0.610352
0.611	0.579834	-1.2207	-0.396729
0.612	0.518799	-1.06812	-0.518799
0.613	0.88501	-0.946045	-0.549316
0.614	0.579834	-1.09863	-0.335693
0.615	0.518799	-0.854492	-0.213623
0.616	0.610352	-0.823975	-0.366211
0.617	0.640869	-1.00708	-0.183105
0.618	0.305176	-0.854492	-0.488281
0.619	1.00708	-1.09863	-0.488281
0.62	0.946045	-1.2207	-0.549316
0.621	0.823975	-1.00708	-0.671387
0.622	0.579834	-0.946045	-0.305176
0.623	0.335693	-0.915527	-0.213623
0.624	0.366211	-0.915527	-0.457764
0.625	0.12207	-0.823975	-0.244141
0.626	0.823975	-0.946045	-0.335693
0.627	0.854492	-0.946045	-0.274658
0.628	1.19019	-1.0376	-0.610352
0.629	1.15967	-1.19019	-0.488281
0.63	0.671387	-0.854492	-0.396729
0.631	0.213623	-0.701904	-0.457764
0.632	0.213623	-1.00708	-0.366211
0.633	0.305176	-0.976563	-0.305176
0.634	0.488281	-1.00708	-0.396729
0.635	0.640869	-1.00708	-0.549316
0.636	0.701904	-0.946045	-0.549316
0.637	0.457764	-0.88501	-0.305176
0.638	0.274658	-1.09863	-0.457764
0.639	0.305176	-1.00708	-0.396729
0.64	0.793457	-1.06812	-0.518799
0.641	0.610352	-0.976563	-0.396729
0.642	0.732422	-1.06812	-0.335693
0.643	0.823975	-1.28174	-0.823975
0.644	0.823975	-1.12915	-0.427246
0.645	0.640869	-0.823975	-0.610352
0.646	0.305176	-1.19019	-0.274658
0.647	0.0915527	-0.976563	-0.335693
0.648	0.0305176	-1.0376	-0.579834
0.649	0.274658	-1.28174	-0.244141
0.65	0.701904	-1.00708	-0.579834
0.651	1.34277	-1.28174	-0.549316
0.652	0.823975	-0.88501	-0.396729
0.653	0.671387	-1.12915	-0.488281
0.654	0.244141	-0.823975	-0.396729
0.655	0.396729	-0.915527	-0.366211
0.656	0.518799	-0.946045	-0.305176
0.657	0.671387	-0.946045	-0.305176
0.658	0.976563	-1.00708	-0.488281
0.659	0.88501	-1.31226	-0.640869
0.66	0.671387	-1.0376	-0.213623
0.661	0.518799	-1.0376	-0.152588
0.662	0.335693	-0.946045	0
0.663	0.183105	-0.915527	-0.549316
0.664	0.488281	-0.946045	-0.457764
0.665	0.671387	-0.793457	-0.488281
0.666	0.946045	-1.19019	-0.701904
0.667	0.823975	-1.12915	-0.457764
0.668	0.640869	-0.701904	-0.762939
0.669	0.457764	-0.854492	-0.183105
0.67	0.12207	-0.915527	-0.335693
0.671	0.244141	-0.88501	-0.305176
0.672	0.518799	-1.09863	-0.244141
0.673	0.732422	-0.732422	-0.854492
0.674	0.762939	-1.06812	-0.549316
0.675	0.671387	-0.854492	-0.701904
0.676	0.579834	-1.12915	-0.366211
0.677	0.12207	-1.00708	-0.457764
0.678	0.183105	-1.0376	-0.335693
0.679	0.396729	-0.946045	-0.640869
0.68	0.976563	-1.19019	-0.579834
0.681	0.915527	-1.31226	-0.518799
0.682	0.976563	-1.0376	-0.640869
0.683	0.793457	-1.09863	-0.610352
0.684	0.335693	-0.88501	-0.579834
0.685	0.366211	-0.946045	-0.335693
0.686	0.183105	-0.976563	-0.518799
0.687	0.732422	-1.09863	-0.152588
0.688	0.549316	-1.06812	-0.793457
0.689	0.946045	-1.31226	-0.274658
0.69	0.701904	-1.06812	-0.762939
0.691	0.366211	-1.25122	-0.335693
0.692	0.213623	-0.915527	-0.366211
0.693	0.213623	-1.09863	-0.335693
0.694	0.335693	-1.09863	-0.366211
0.695	0.671387	-1.09863	-0.213623
0.696	0.762939	-1.19019	-0.549316
0.697	1.0376	-1.2207	-0.366211
0.698	0.732422	-1.2207	-0.427246
0.699	0.366211	-0.946045	-0.305176
0.7	0.244141	-0.762939	-0.335693
0.701	0.305176	-0.854492	-0.396729
0.702	0.427246	-1.0376	-0.213623
0.703	0.732422	-0.946045	-0.88501
0.704	1.06812	-1.19019	-0.518799
0.705	1.06812	-0.946045	-0.793457
0.706	0.946045	-1.00708	-0.396729
0.707	0.610352	-0.854492	-0.274658
0.708	0.152588	-0.976563	-0.488281
0.709	0.244141	-0.946045	-0.213623
0.71	0.671387	-1.2207	-0.427246
0.711	0.610352	-1.12915	-0.366211
0.712	0.946045	-1.12915	-0.579834
0.713	0.610352	-0.946045	-0.396729
0.714	0.732422	-1.00708	-0.457764
0.715	0.305176	-1.12915	-0.213623
0.716	0.335693	-1.00708	-0.183105
0.717	0.427246	-1.06812	-0.335693
0.718	0.671387	-1.19019	-0.488281
0.719	0.823975	-1.09863	-0.366211
0.72	1.00708	-1.00708	-0.579834
0.721	0.793457	-0.793457	-0.457764
0.722	0.762939	-1.09863	-0.183105
0.723	0.549316	-0.823975	-0.213623
0.724	0.274658	-0.793457	-0.610352
0.725	0.518799	-0.915527	-0.610352
0.726	0.457764	-1.19019	-0.427246
0.727	0.823975	-0.854492	-0.640869
0.728	0.701904	-1.06812	-0.640869
0.729	0.549316	-1.00708	-0.305176
0.73	0.366211	-1.0376	-0.427246
0.731	0.0305176	-1.06812	-0.457764
0.732	0.152588	-0.762939	-0.396729
0.733	0.427246	-1.00708	-0.213623
0.734	0.640869	-0.915527	-0.518799
0.735	0.793457	-1.19019	-0.366211
0.736	0.396729	-0.854492	-0.396729
0.737	0.579834	-0.793457	-0.244141
0.738	0.427246	-0.88501	-0.244141
0.739	0.274658	-1.0376	-0.244141
0.74	0.305176	-0.88501	-0.427246
0.741	0.579834	-0.976563	-0.12207
0.742	0.88501	-1.06812	-0.762939
0.743	1.06812	-1.12915	-0.427246
0.744	0.610352	-0.823975	-0.518799
0.745	0.671387	-0.88501	-0.396729
0.746	0.0305176	-0.915527	-0.579834
0.747	0.244141	-0.793457	-0.274658
0.748	0.213623	-1.19019	-0.488281
0.749	0.640869	-1.12915	-0.457764
0.75	0.701904	-0.976563	-0.518799
0.751	0.640869	-1.06812	-0.610352
0.752	0.518799	-0.946045	-0.457764
0.753	0	-0.946045	-0.579834
0.754	0.152588	-1.06812	-0.183105
0.755	0.335693	-1.00708	-0.396729
0.756	0.488281	-0.854492	-0.793457
0.757	0.579834	-1.0376	-0.366211
0.758	0.793457	-0.946045	-0.701904
0.759	0.671387	-0.88501	-0.640869
0.76	0.671387	-0.946045	-0.396729
0.761	0.244141	-0.854492	-0.12207
0.762	0.579834	-0.823975	-0.518799
0.763	0.579834	-1.2207	-0.335693
0.764	0.701904	-0.946045	-0.640869
0.765	0.915527	-0.915527	-0.671387
0.766	0.946045	-1.19019	-0.213623
0.767	0.579834	-1.0376	-0.518799
0.768	0.305176	-0.854492	-0.427246
0.769	0.244141	-1.06812	-0.152588
0.77	0.183105	-1.19019	-0.305176
0.771	0.305176	-1.12915	-0.274658
0.772	0.762939	-1.2207	-0.396729
0.773	0.762939	-1.31226	-0.579834
0.774	0.579834	-1.09863	-0.793457
0.775	0.396729	-1.00708	-0.457764
0.776	0.0915527	-1.25122	-0.366211
0.777	-0.12207	-1.0376	-0.366211
0.778	0.0610352	-1.09863	-0.396729
0.779	-0.0915527	-0.976563	-0.305176
0.78	0.762939	-1.06812	-0.823975
0.781	0.701904	-1.0376	-0.457764
0.782	0.762939	-1.19019	-0.427246
0.783	0.518799	-1.2207	-0.366211
0.784	0.0305176	-1.2207	-0.335693
0.785	0.396729	-1.00708	-0.152588
0.786	0	-0.701904	-0.427246
0.787	0.549316	-0.88501	-0.610352
0.788	0.579834	-1.0376	-0.274658
0.789	0.88501	-1.12915	-0.671387
0.79	0.610352	-1.28174	-0.213623
0.791	0.518799	-1.2207	-0.183105
0.792	0.457764	-0.946045	-0.305176
0.793	0.152588	-1.2207	-0.12207
0.794	0.579834	-1.37329	-0.427246
0.795	0.732422	-1.2207	-0.457764
0.796	0.732422	-1.00708	-0.732422
0.797	0.762939	-1.28174	-0.335693
0.798	0.549316	-1.06812	-0.518799
0.799	0.152588	-0.915527	-0.244141
0.8	0.183105	-1.00708	-0.396729
0.801	0.183105	-0.976563	-0.305176
0.802	0.671387	-1.0376	-0.183105
0.803	0.823975	-0.946045	-0.762939
0.804	0.915527	-1.25122	-0.396729
0.805	0.305176	-0.854492	-0.701904
0.806	0.671387	-1.06812	0
0.807	0.0915527	-1.0376	-0.152588
0.808	0.457764	-0.946045	-0.335693
0.809	0.762939	-0.976563	-0.396729
0.81	0.854492	-1.34277	-0.335693
0.811	0.823975	-1.12915	-0.488281
0.812	0.640869	-1.12915	-0.396729
0.813	0.976563	-1.25122	-0.427246
0.814	0.335693	-1.06812	-0.518799
0.815	0.610352	-1.0376	-0.640869
0.816	0.152588	-0.823975	-0.366211
0.817	0.457764	-1.25122	-0.671387
0.818	0.579834	-0.946045	-0.671387
0.819	0.762939	-1.28174	-0.457764
0.82	0.915527	-0.976563	-0.701904
0.821	0.549316	-1.0376	-0.457764
0.822	0.488281	-0.976563	-0.12207
0.823	0.244141	-0.88501	-0.640869
0.824	0.518799	-1.2207	-0.488281
0.825	0.732422	-1.19019	-0.305176
0.826	0.732422	-1.19019	-0.610352
0.827	0.518799	-1.2207	-0.671387
0.828	0.854492	-1.34277	-0.488281
0.829	0.427246	-0.823975	-0.549316
0.83	0.518799	-1.0376	-0.396729
0.831	0.152588	-1.31226	-0.640869
0.832	0.732422	-1.25122	-0.244141
0.833	1.06812	-1.09863	-0.396729
0.834	0.732422	-1.12915	-0.579834
0.835	0.640869	-1.31226	-0.88501
0.836	0.396729	-0.762939	-0.457764
0.837	0.213623	-1.00708	-0.518799
0.838	-0.0610352	-1.00708	-0.305176
0.839	0.427246	-0.915527	-0.396729
0.84	0.366211	-1.0376	-0.549316
0.841	0.640869	-1.19019	-0.488281
0.842	0.854492	-1.09863	-0.335693
0.843	0.793457	-1.06812	-0.488281
0.844	0.549316	-0.88501	-0.396729
0.845	0.305176	-0.946045	0.0915527
0.846	0.0915527	-0.701904	-0.0915527
0.847	0.335693	-1.0376	-0.12207
0.848	0.518799	-0.946045	-0.366211
0.849	0.671387	-0.88501	-0.518799
0.85	0.946045	-1.0376	-0.366211
0.851	0.732422	-0.915527	-0.579834
0.852	0.427246	-0.915527	-0.396729
0.853	0.518799	-0.732422	-0.457764
0.854	0.213623	-1.19019	-0.244141
0.855	0.213623	-1.09863	-0.12207
0.856	0.701904	-0.823975	-0.366211
0.857	0.549316	-1.06812	-0.366211
0.858	0.640869	-1.06812	-0.518799
0.859	0.335693	-0.88501	-0.0915527
0.86	0.335693	-0.946045	-0.183105
0.861	0.274658	-0.946045	-0.183105
0.862	0.305176	-0.88501	-0.0610352
0.863	0.518799	-0.946045	-0.244141
0.864	0.701904	-1.0376	-0.396729
0.865	1.00708	-1.19019	-0.305176
0.866	0.762939	-0.854492	-0.335693
0.867	0.701904	-1.06812	-0.0915527
0.868	0.244141	-0.823975	-0.396729
0.869	0.274658	-1.00708	-0.0610352
0.87	0.274658	-0.946045	-0.427246
0.871	0.793457	-0.915527	-0.274658
0.872	0.854492	-1.19019	-0.152588
0.873	0.88501	-0.946045	-0.793457
0.874	0.671387	-0.854492	-0.488281
0.875	0.640869	-0.88501	-0.305176
0.876	0.366211	-0.762939	-0.396729
0.877	0.274658	-0.823975	-0.213623
0.878	0.610352	-0.88501	-0.488281
0.879	0.518799	-1.12915	-0.427246
0.88	0.854492	-1.09863	-0.366211
0.881	1.06812	-0.946045	-0.335693
0.882	0.610352	-0.946045	-0.274658
0.883	0.488281	-0.793457	-0.549316
0.884	0.183105	-0.88501	-0.335693
0.885	0.274658	-1.00708	-0.610352
0.886	0.976563	-1.28174	-0.335693
0.887	0.946045	-1.0376	-0.793457
0.888	0.823975	-0.976563	-0.762939
0.889	0.579834	-1.12915	-0.854492
0.89	0.518799	-1.09863	-0.335693
0.891	0.427246	-1.0376	-0.610352
0.892	0.305176	-0.88501	-0.335693
0.893	0.244141	-1.12915	-0.762939
0.894	0.793457	-0.915527	-0.579834
0.895	0.610352	-1.06812	-0.671387
0.896	0.518799	-1.12915	-0.549316
0.897	0.610352	-1.00708	-0.610352
0.898	0.518799	-0.915527	-0.610352
0.899	0.366211	-0.976563	-0.518799
0.9	0.335693	-0.946045	-0.457764
0.901	0.427246	-0.976563	-0.427246
0.902	0.671387	-0.976563	-0.610352
0.903	0.732422	-1.06812	-0.640869
0.904	0.488281	-1.0376	-0.640869
0.905	0.518799	-1.00708	-0.457764
0.906	0.427246	-1.12915	-0.518799
0.907	0.0915527	-1.06812	-0.305176
0.908	0.305176	-1.19019	-0.579834
0.909	0.640869	-1.34277	-0.488281
0.91	0.640869	-0.915527	-0.518799
0.911	0.640869	-1.09863	-0.640869
0.912	0.823975	-1.0376	-0.518799
0.913	0.549316	-0.976563	-0.640869
0.914	0.244141	-0.88501	-0.427246
0.915	0.0610352	-0.823975	-0.213623
0.916	0.152588	-0.915527	-0.244141
0.917	0.427246	-0.854492	-0.213623
0.918	0.0610352	-1.09863	-0.396729
0.919	0.823975	-0.946045	-0.213623
0.92	0.518799	-0.976563	-0.518799
0.921	0.305176	-1.09863	-0.0915527
0.922	0.305176	-0.854492	-0.274658
0.923	0.213623	-0.946045	-0.12207
0.924	0.274658	-0.88501	-0.396729
0.925	0.579834	-1.12915	-0.427246
0.926	0.823975	-1.0376	-0.488281
0.927	0.88501	-1.2207	-0.640869
0.928	0.518799	-1.0376	-0.366211
0.929	0.274658	-0.762939	-0.213623
0.93	0.427246	-0.915527	-0.274658
0.931	0.518799	-0.946045	-0.366211
0.932	0.671387	-1.06812	-0.274658
0.933	0.762939	-0.946045	-0.579834
0.934	0.640869	-0.854492	-0.701904
0.935	0.671387	-1.09863	-0.366211
0.936	0.335693	-0.976563	-0.274658
0.937	0.183105	-0.88501	-0.0610352
0.938	0.12207	-1.00708	-0.152588
0.939	0.305176	-1.0376	-0.213623
0.94	0.518799	-0.88501	-0.610352
0.941	0.88501	-1.06812	-0.244141
0.942	0.671387	-1.34277	-0.457764
0.943	0.518799	-1.0376	-0.396729
0.944	0.518799	-1.06812	-0.0610352
0.945	0.152588	-0.915527	-0.640869
0.946	0.244141	-0.88501	-0.396729
0.947	0.457764	-1.0376	-0.396729
0.948	0.488281	-1.2207	-0.610352
0.949	0.701904	-1.00708	-0.610352
0.95	0.854492	-1.06812	-0.762939
0.951	0.549316	-1.00708	-0.244141
0.952	0.366211	-0.854492	-0.579834
0.953	0.0305176	-0.976563	0.0610352
0.954	0.0915527	-0.915527	-0.152588
0.955	0.366211	-1.06812	-0.335693
0.956	0.213623	-1.0376	-0.488281
0.957	0.762939	-1.00708	-0.549316
0.958	0.823975	-1.00708	-0.640869
0.959	0.366211	-1.0376	-0.488281
0.96	0.213623	-1.00708	-0.488281
0.961	0.305176	-1.00708	-0.518799
0.962	0.396729	-0.854492	-0.427246
0.963	0.640869	-1.19019	-0.274658
0.964	0.762939	-1.06812	-0.518799
0.965	0.640869	-1.00708	-0.701904
0.966	0.640869	-0.976563	-0.396729
0.967	0.12207	-0.854492	-0.335693
0.968	-0.0305176	-0.854492	-0.518799
0.969	0.213623	-0.946045	-0.640869
0.97	0.457764	-0.88501	-0.518799
0.971	0.640869	-0.915527	-0.793457
0.972	0.732422	-0.915527	-0.457764
0.973	0.823975	-1.0376	-0.457764
0.974	0.549316	-1.06812	-0.213623
0.975	0.427246	-0.854492	-0.335693
0.976	0.152588	-1.00708	-0.274658
0.977	0.152588	-1.00708	-0.457764
0.978	0.549316	-1.19019	-0.12207
0.979	0.701904	-1.2207	-0.640869
0.98	0.671387	-1.12915	-0.610352
0.981	1.06812	-1.2207	-0.701904
0.982	0.427246	-0.88501	-0.274658
0.983	0.396729	-1.00708	-0.549316
0.984	0.305176	-0.976563	-0.335693
0.985	0.335693	-1.0376	-0.305176
0.986	0.701904	-1.00708	-0.579834
0.987	0.610352	-1.00708	-0.457764
0.988	0.701904	-0.946045	-0.488281
0.989	0.793457	-0.976563	-0.366211
0.99	0.244141	-1.06812	-0.213623
0.991	0.305176	-1.0376	-0.12207
0.992	0.12207	-1.0376	-0.396729
0.993	0.518799	-1.12915	-0.457764
0.994	0.701904	-1.2207	-0.579834
0.995	0.732422	-1.09863	-0.457764
0.996	0.823975	-1.2207	-0.396729
0.997	0.366211	-1.06812	-0.488281
0.998	0.274658	-1.00708	-0.274658
0.999	0.457764	-1.09863	-0.335693
1	0.213623	-1.12915	-0.366211
1.001	0.671387	-1.12915	-0.183105
1.002	0.640869	-1.12915	-0.610352
1.003	0.854492	-0.976563	-0.396729
1.004	0.732422	-1.2207	-0.274658
1.005	0.793457	-1.06812	-0.0610352
1.006	0.183105	-0.762939	-0.396729
1.007	0.335693	-1.0376	-0.366211
1.008	0.427246	-1.00708	-0.274658
1.009	0.640869	-0.976563	-0.335693
1.01	1.15967	-1.28174	-0.335693
1.011	1.12915	-1.2207	-0.549316
1.012	0.671387	-1.06812	-0.335693
1.013	0.640869	-1.00708	-0.12207
1.014	0.213623	-0.946045	-0.335693
1.015	0.396729	-1.06812	-0.305176
1.016	0.396729	-1.09863	-0.274658
1.017	1.06812	-1.31226	-0.518799
1.018	1.25122	-1.31226	-0.457764
1.019	0.732422	-1.0376	-0.488281
1.02	0.732422	-1.25122	-0.183105
1.021	0.518799	-1.00708	-0.610352
1.022	0.152588	-1.00708	-0.183105
1.023	0.213623	-1.00708	-0.335693
1.024	0.366211	-0.915527	-0.671387
1.025	0.640869	-1.2207	-0.0915527
1.026	0.88501	-0.915527	-0.762939
1.027	0.823975	-0.976563	-0.732422
1.028	0.457764	-0.946045	-0.305176
1.029	0.335693	-1.0376	-0.244141
1.03	0.305176	-1.06812	-0.335693
1.031	0.518799	-1.12915	-0.396729
1.032	0.640869	-1.12915	-0.366211
1.033	0.915527	-1.19019	-0.549316
1.034	1.00708	-1.2207	-0.457764
1.035	0.854492	-1.31226	-0.640869
1.036	0.427246	-1.28174	-0.396729
1.037	0.488281	-1.31226	-0.213623
1.038	0.335693	-1.25122	-0.488281
1.039	0.549316	-1.40381	-0.427246
1.04	0.823975	-1.2207	-0.671387
1.041	0.946045	-1.0376	-0.671387
1.042	0.732422	-1.06812	-0.732422
1.043	0.396729	-1.19019	-0.152588
1.044	0.0915527	-0.88501	-0.457764
1.045	0.0610352	-1.00708	-0.518799
1.046	0.152588	-1.2207	-0.244141
1.047	0.579834	-1.19019	-0.335693
1.048	0.518799	-1.19019	-0.549316
1.049	0.793457	-1.06812	-0.671387
1.05	0.640869	-1.19019	-0.396729
1.051	0.427246	-0.854492	-0.335693
1.052	0.396729	-1.00708	-0.366211
1.053	0.305176	-1.09863	-0.274658
1.054	0.0915527	-0.762939	-0.488281
1.055	0.640869	-0.946045	-0.640869
1.056	0.640869	-1.0376	-0.610352
1.057	0.946045	-0.915527	-0.152588
1.058	0.732422	-0.732422	-0.518799
1.059	0.610352	-0.946045	-0.12207
1.06	0.12207	-0.793457	-0.274658
1.061	0.335693	-0.915527	-0.0305176
1.062	0.0915527	-1.00708	-0.518799
1.063	0.549316	-1.0376	-0.213623
1.064	0.579834	-0.946045	-1.06812
1.065	0.610352	-1.00708	-0.213623
1.066	0.732422	-1.06812	-0.488281
1.067	-0.0305176	-1.19019	-0.0305176
1.068	0.244141	-0.88501	-0.274658
1.069	0.0915527	-1.31226	-0.152588
1.07	0.518799	-0.946045	-0.183105
1.071	0.549316	-1.09863	-0.457764
1.072	0.854492	-1.00708	-0.213623
1.073	0.579834	-1.25122	-0.366211
1.074	0.396729	-0.762939	-0.427246
1.075	0.152588	-0.823975	-0.244141
1.076	0.274658	-1.00708	-0.640869
1.077	0.274658	-0.793457	-0.335693
1.078	0.640869	-1.37329	-0.152588
1.079	0.976563	-1.09863	-0.396729
1.08	0.732422	-1.12915	-0.396729
1.081	0.366211	-1.09863	-0.457764
1.082	0.274658	-0.732422	-0.244141
1.083	0.213623	-1.00708	-0.0915527
1.084	0.579834	-1.40381	-0.213623
1.085	0.823975	-1.00708	-0.12207
1.086	0.854492	-1.06812	-0.549316
1.087	0.610352	-1.64795	-0.518799
1.088	0.701904	-1.09863	-0.12207
1.089	0.427246	-1.0376	-0.396729
1.09	0	-0.946045	-0.244141
1.091	0.0610352	-1.28174	-0.335693
1.092	0.640869	-1.06812	-0.518799
1.093	0.518799	-0.976563	-0.427246
1.094	0.854492	-1.19019	-0.427246
1.095	0.701904	-1.0376	-0.488281
1.096	0.671387	-0.823975	-0.488281
1.097	0.427246	-1.06812	-0.274658
1.098	0.183105	-0.976563	-0.366211
1.099	0.396729	-0.793457	-0.640869
1.1	0.244141	-0.976563	-0.366211
1.101	0.854492	-1.2207	-0.579834
1.102	0.488281	-1.00708	-0.488281
1.103	0.88501	-1.25122	-0.488281
1.104	0.579834	-0.88501	-0.396729
1.105	0.12207	-0.946045	-0.457764
1.106	-0.183105	-0.915527	-0.0915527
1.107	0.213623	-1.2207	-0.579834
1.108	0.427246	-1.2207	-0.366211
1.109	0.579834	-1.28174	-0.579834
1.11	0.915527	-1.28174	-0.640869
1.111	0.549316	-1.19019	-0.823975
1.112	0.305176	-0.976563	-0.366211
1.113	0.0915527	-0.854492	-0.396729
1.114	0.183105	-0.976563	-0.396729
1.115	0.396729	-0.915527	-0.335693
1.116	0.762939	-1.06812	-0.549316
1.117	0.762939	-0.976563	-0.610352
1.118	0.854492	-1.09863	-0.549316
1.119	0.701904	-0.915527	-0.488281
1.12	0.457764	-0.915527	-0.488281
1.121	0.0610352	-0.732422	-0.213623
1.122	0.335693	-1.19019	-0.457764
1.123	0.610352	-1.28174	-0.396729
1.124	0.671387	-1.06812	-0.457764
1.125	0.457764	-1.00708	-0.640869
1.126	0.518799	-1.12915	-0.640869
1.127	0.457764	-0.915527	-0.762939
1.128	0.396729	-1.09863	-0.579834
1.129	0.244141	-0.88501	-0.274658
1.13	0.549316	-0.854492	-0.213623
1.131	0.518799	-0.915527	-0.610352
1.132	0.518799	-1.06812	-0.518799
1.133	0.579834	-1.09863	-0.701904
1.134	0.732422	-1.0376	-0.579834
1.135	0.396729	-1.12915	-0.305176
1.136	-0.183105	-0.793457	-0.427246
1.137	0.12207	-1.12915	-0.396729
1.138	0.213623	-1.0376	-0.183105
1.139	0.396729	-1.09863	-0.244141
1.14	0.610352	-0.946045	-0.366211
1.141	0.610352	-0.946045	-0.335693
1.142	0.518799	-1.19019	-0.488281
1.143	0.305176	-1.09863	-0.244141
1.144	0.335693	-0.946045	-0.244141
1.145	0.0915527	-1.12915	-0.244141
1.146	0.274658	-1.00708	-0.518799
1.147	0.793457	-0.946045	-0.213623
1.148	0.915527	-1.12915	-0.610352
1.149	0.854492	-1.06812	-0.274658
1.15	0.427246	-1.00708	-0.244141
1.151	0.0915527	-1.00708	-0.244141
1.152	-0.152588	-0.854492	-0.396729
1.153	0.274658	-1.12915	-0.152588
1.154	0.427246	-1.09863	-0.183105
1.155	0.854492	-1.2207	-0.732422
1.156	0.762939	-1.09863	-0.335693
1.157	0.518799	-0.915527	-0.305176
1.158	0.366211	-0.976563	-0.335693
1.159	0.0915527	-1.00708	-0.0610352
1.16	0.213623	-1.19019	-0.396729
1.161	0.427246	-1.19019	-0.244141
1.162	0.579834	-0.976563	-0.518799
1.163	0.488281	-1.19019	-0.518799
1.164	0.762939	-1.19019	-0.427246
1.165	0.762939	-1.2207	-0.518799
1.166	0.335693	-1.06812	-0.244141
1.167	0.305176	-1.00708	-0.335693
1.168	0.183105	-0.946045	-0.518799
1.169	0.244141	-1.28174	-0.305176
1.17	0.549316	-1.00708	-0.488281
1.171	0.427246	-1.06812	-0.671387
1.172	0.732422	-1.06812	-0.549316
1.173	0.427246	-0.915527	-0.366211
1.174	0.335693	-1.09863	-0.152588
1.175	0.213623	-0.915527	-0.335693
1.176	0.0305176	-1.2207	-0.488281
1.177	0.579834	-1.06812	-0.366211
1.178	0.671387	-1.12915	-0.518799
1.179	0.762939	-1.2207	-0.518799
1.18	0.427246	-1.2207	-0.701904
1.181	0.457764	-0.946045	-0.0610352
1.182	0.305176	-0.976563	-0.518799
1.183	0.366211	-1.12915	-0.335693
1.184	0.427246	-1.0376	-0.213623
1.185	0.732422	-1.06812	-0.640869
1.186	0.610352	-0.976563	-0.701904
1.187	0.762939	-1.12915	-0.488281
1.188	0.518799	-0.976563	-0.518799
1.189	0.549316	-0.946045	-0.396729
1.19	0.12207	-1.12915	-0.579834
1.191	0.213623	-1.00708	-0.549316
1.192	0.732422	-1.31226	-0.335693
1.193	0.640869	-0.946045	-0.518799
1.194	0.793457	-1.06812	-0.671387
1.195	0.671387	-1.00708	-0.549316
1.196	0.610352	-1.06812	-0.335693
1.197	0.366211	-0.88501	-0.335693
1.198	0.488281	-0.976563	-0.274658
1.199	0.366211	-1.0376	-0.335693
1.2	0.549316	-0.762939	-0.88501
1.201	0.671387	-1.09863	-0.610352
1.202	0.823975	-1.00708	-0.457764
1.203	1.00708	-1.0376	-0.549316
1.204	0.244141	-0.976563	-0.335693
1.205	0.335693	-0.854492	-0.518799
1.206	0.0305176	-0.88501	-0.640869
1.207	0.396729	-1.09863	-0.305176
1.208	0.823975	-0.946045	-0.610352
1.209	0.88501	-1.2207	-0.610352
1.21	0.976563	-1.19019	-0.488281
1.211	0.457764	-1.00708	-0.335693
1.212	0.396729	-0.793457	-0.335693
1.213	0.488281	-1.12915	-0.183105
1.214	0.183105	-1.09863	-0.213623
1.215	0.518799	-1.12915	-0.305176
1.216	0.732422	-1.00708	-0.335693
1.217	0.823975	-1.19019	-0.457764
1.218	0.701904	-1.19019	-0.488281
1.219	0.640869	-1.0376	-0.244141
1.22	0.183105	-1.00708	-0.457764
1.221	0.396729	-1.09863	-0.244141
1.222	0.396729	-1.00708	-0.335693
1.223	0.518799	-0.88501	-0.335693
1.224	0.823975	-1.37329	-0.640869
1.225	0.488281	-1.00708	-0.366211
1.226	0.396729	-0.976563	-0.396729
1.227	0.213623	-0.946045	-0.427246
1.228	-0.0610352	-0.946045	-0.0915527
1.229	0.0305176	-0.915527	-0.366211
1.23	0.335693	-1.12915	-0.457764
1.231	0.640869	-1.40381	-0.244141
1.232	0.701904	-1.00708	-0.762939
1.233	0.823975	-1.12915	-0.305176
1.234	0.671387	-1.06812	-0.244141
1.235	0.0915527	-0.976563	-0.427246
1.236	0.274658	-0.88501	-0.183105
1.237	0.335693	-1.06812	-0.457764
1.238	0.274658	-1.28174	-0.244141
1.239	0.823975	-1.09863	-0.640869
1.24	0.854492	-1.12915	-0.396729
1.241	0.488281	-1.06812	-0.793457
1.242	0.427246	-0.946045	-0.396729
1.243	0.0915527	-0.915527	-0.274658
1.244	0.213623	-0.946045	-0.213623
1.245	0.12207	-1.00708	-0.152588
1.246	0.732422	-1.00708	-0.12207
1.247	0.701904	-0.88501	-0.762939
1.248	0.671387	-0.946045	-0.518799
1.249	0.457764	-0.793457	-0.640869
1.25	0.335693	-0.854492	-0.427246
1.251	-0.0305176	-0.793457	-0.335693
1.252	-0.0305176	-1.06812	-0.183105
1.253	0.274658	-1.12915	-0.244141
1.254	0.457764	-1.25122	-0.305176
1.255	0.610352	-1.12915	-0.640869
1.256	0.488281	-0.915527	-0.518799
1.257	0.213623	-0.671387	-0.640869
1.258	0.335693	-1.09863	-0.305176
1.259	0.12207	-0.946045	-0.274658
1.26	0.579834	-0.946045	-0.396729
1.261	0.640869	-0.88501	-0.610352
1.262	1.00708	-1.00708	-0.518799
1.263	0.854492	-1.00708	-0.823975
1.264	0.732422	-0.946045	-0.488281
1.265	0.305176	-1.00708	-0.305176
1.266	-0.152588	-1.0376	-0.0305176
1.267	-0.213623	-1.06812	-0.366211
1.268	0.0610352	-1.00708	-0.305176
1.269	0.396729	-1.0376	-0.518799
1.27	0.457764	-1.00708	-0.549316
1.271	0.762939	-1.0376	-0.457764
1.272	0.701904	-1.25122	-0.335693
1.273	0.305176	-0.915527	-0.12207
1.274	0.213623	-0.88501	-0.427246
1.275	0.0305176	-0.854492	-0.396729
1.276	0.213623	-1.0376	-0.274658
1.277	0.518799	-0.88501	-0.732422
1.278	0.701904	-1.12915	-0.396729
1.279	0.701904	-1.09863	-0.183105
1.28	0.366211	-0.823975	-0.396729
1.281	0.213623	-0.793457	-0.0305176
1.282	0	-0.854492	-0.152588
1.283	0.427246	-0.823975	-0.457764
1.284	0.823975	-0.823975	-0.549316
1.285	0.946045	-0.946045	-0.427246
1.286	0.640869	-0.88501	-0.518799
1.287	0.427246	-0.88501	-0.518799
1.288	0.305176	-1.06812	-0.152588
1.289	0.152588	-0.946045	-0.213623
1.29	0.671387	-1.2207	-0.152588
1.291	0.244141	-1.2207	-0.305176
1.292	0.640869	-1.0376	-0.396729
1.293	0.823975	-1.25122	-0.823975
1.294	0.732422	-1.12915	-0.213623
1.295	0.396729	-0.915527	-0.549316
1.296	0.213623	-1.00708	-0.366211
1.297	0.335693	-1.0376	-0.305176
1.298	0.274658	-0.946045	-0.305176
1.299	0.366211	-1.00708	-0.457764
1.3	0.793457	-1.06812	-0.701904
1.301	0.427246	-0.976563	-0.518799
1.302	0.488281	-0.88501	-0.274658
1.303	0.396729	-1.00708	-0.244141
1.304	0.183105	-0.946045	-0.0305176
1.305	0.12207	-0.823975	-0.12207
1.306	0.305176	-0.946045	-0.244141
1.307	0.518799	-1.09863	-0.366211
1.308	0.701904	-1.0376	-0.366211
1.309	0.823975	-0.976563	-0.488281
1.31	0.762939	-1.25122	-0.12207
1.311	0.305176	-0.915527	-0.335693
1.312	0.335693	-0.976563	-0.244141
1.313	0.518799	-0.946045	-0.366211
1.314	0.457764	-1.2207	-0.213623
1.315	0.640869	-0.946045	-0.518799
1.316	0.793457	-1.0376	-0.488281
1.317	0.732422	-0.976563	-0.427246
1.318	0.427246	-1.06812	-0.640869
1.319	0.213623	-1.00708	-0.12207
1.32	0.152588	-0.823975	-0.579834
1.321	0.335693	-1.2207	-0.457764
1.322	0.518799	-0.976563	-0.213623
1.323	0.610352	-1.25122	-0.610352
1.324	0.915527	-1.06812	-0.396729
1.325	0.366211	-1.34277	-0.427246
1.326	0.396729	-0.946045	-0.457764
1.327	0.335693	-1.37329	-0.427246
1.328	0.0610352	-1.12915	-0.0610352
1.329	0.0305176	-1.2207	-0.305176
1.33	0.579834	-0.915527	-0.518799
1.331	0.610352	-1.09863	-0.701904
1.332	1.0376	-1.31226	-0.640869
1.333	0.579834	-1.00708	-0.579834
1.334	0.396729	-1.34277	-0.335693
1.335	0.12207	-1.28174	-0.518799
1.336	0.274658	-1.0376	-0.518799
1.337	0.610352	-1.19019	-0.88501
1.338	0.854492	-0.946045	-0.579834
1.339	0.701904	-1.00708	-0.640869
1.34	0.549316	-1.00708	-0.396729
1.341	0.549316	-1.00708	-0.518799
1.342	-0.12207	-1.12915	-0.244141
1.343	0.244141	-1.00708	-0.396729
1.344	0.457764	-1.2207	-0.183105
1.345	0.518799	-1.34277	-0.427246
1.346	0.854492	-1.64795	-0.610352
1.347	0.88501	-1.2207	-0.610352
1.348	1.15967	-1.12915	-0.518799
1.349	0.518799	-1.19019	-0.457764
1.35	0.244141	-1.31226	-0.427246
1.351	0.366211	-1.0376	-0.457764
1.352	-0.0305176	-1.25122	-0.518799
1.353	0.762939	-1.00708	-0.396729
1.354	0.823975	-1.06812	-0.457764
1.355	1.06812	-1.09863	-0.671387
1.356	0.732422	-1.0376	-0.488281
1.357	0.518799	-0.88501	-0.457764
1.358	0.274658	-0.946045	-0.518799
1.359	0.274658	-1.00708	-0.335693
1.36	0.549316	-1.12915	-0.274658
1.361	0.701904	-1.19019	-0.457764
1.362	0.854492	-0.732422	-0.457764
1.363	0.854492	-1.12915	-0.366211
1.364	0.457764	-1.00708	-0.0915527
1.365	0.488281	-0.946045	-0.366211
1.366	0.12207	-1.12915	0.0915527
1.367	0.335693	-1.06812	-0.518799
1.368	0.610352	-1.2207	-0.274658
1.369	0.732422	-1.19019	-0.457764
1.37	0.88501	-0.946045	-0.671387
1.371	0.640869	-0.854492	-0.518799
1.372	0.335693	-0.946045	-0.335693
1.373	-0.12207	-0.915527	-0.427246
1.374	0.244141	-1.00708	-0.274658
1.375	0.335693	-1.06812	-0.0915527
1.376	0.549316	-0.88501	-0.305176
1.377	0.671387	-1.2207	-0.610352
1.378	0.640869	-1.00708	-0.183105
1.379	0.518799	-0.915527	-0.457764
1.38	0.549316	-1.00708	-0.274658
1.381	0.152588	-1.12915	-0.244141
1.382	0.274658	-0.976563	-0.366211
1.383	0.579834	-0.946045	-0.488281
1.384	0.610352	-1.12915	-0.305176
1.385	0.854492	-1.25122	-0.457764
1.386	0.579834	-1.2207	-0.396729
1.387	0.335693	-1.09863	-0.0610352
1.388	-0.0305176	-1.06812	-0.366211
1.389	0.488281	-1.34277	-0.305176
1.39	0.213623	-1.09863	-0.335693
1.391	0.671387	-1.31226	-0.457764
1.392	0.701904	-1.06812	-0.366211
1.393	0.671387	-1.06812	-0.640869
1.394	0.244141	-0.946045	-0.366211
1.395	0.213623	-1.0376	-0.305176
1.396	0.152588	-1.00708	-0.213623
1.397	0.274658	-1.00708	-0.335693
1.398	0.366211	-1.06812	-0.518799
1.399	0.579834	-0.915527	-0.366211
1.4	0.976563	-1.2207	-0.579834
1.401	0.701904	-1.12915	-0.610352
1.402	0.579834	-1.12915	-0.274658
1.403	0.12207	-0.976563	-0.274658
1.404	-0.305176	-0.823975	-0.427246
1.405	0.396729	-1.19019	-0.518799
1.406	0.671387	-1.09863	-0.457764
1.407	0.732422	-1.0376	-0.671387
1.408	0.915527	-1.12915	-0.579834
1.409	0.732422	-0.88501	-0.671387
1.41	0.305176	-0.823975	-0.396729
1.411	-0.12207	-0.610352	-0.488281
1.412	0.213623	-1.19019	-0.244141
1.413	0.0610352	-0.946045	-0.305176
1.414	0.427246	-1.00708	-0.701904
1.415	0.701904	-1.09863	-0.427246
1.416	0.762939	-0.915527	-0.732422
1.417	0.579834	-1.19019	-0.457764
1.418	0.396729	-1.09863	-0.305176
1.419	0.152588	-1.06812	-0.12207
1.42	0.183105	-1.2207	-0.640869
1.421	0.823975	-1.2207	-0.305176
1.422	0.579834	-0.946045	-0.518799
1.423	0.732422	-1.12915	-0.701904
1.424	0.732422	-1.28174	-0.335693
1.425	0.335693	-0.88501	-0.579834
1.426	0.274658	-0.915527	-0.396729
1.427	0.366211	-0.915527	-0.366211
1.428	0.183105	-1.00708	-0.549316
1.429	0.640869	-0.946045	-0.610352
1.43	0.854492	-0.915527	-0.579834
1.431	0.793457	-0.88501	-0.671387
1.432	0.732422	-0.976563	-0.396729
1.433	0.152588	-1.09863	-0.305176
1.434	0.152588	-1.0376	-0.366211
1.435	0	-1.00708	-0.0610352
1.436	0.244141	-0.915527	-0.305176
1.437	0.671387	-1.06812	-0.305176
1.438	0.976563	-1.00708	-0.457764
1.439	0.823975	-1.06812	-0.549316
1.44	0.671387	-0.854492	-0.0305176
1.441	0.274658	-0.823975	-0.244141
1.442	0.0915527	-1.00708	-0.305176
1.443	0.244141	-1.00708	-0.274658
1.444	0.0915527	-0.915527	0.0305176
1.445	0.701904	-0.854492	-0.518799
1.446	0.518799	-0.915527	-0.610352
1.447	0.823975	-0.823975	-0.244141
1.448	0.793457	-0.946045	-0.488281
1.449	0.762939	-1.0376	-0.0305176
1.45	0.274658	-1.00708	-0.0915527
1.451	0.152588	-0.915527	-0.244141
1.452	0.762939	-0.793457	-0.335693
1.453	0.946045	-1.37329	-0.305176
1.454	0.732422	-1.00708	-0.244141
1.455	0.701904	-1.06812	-0.427246
1.456	0.366211	-1.0376	-0.0305176
1.457	0.274658	-1.09863	-0.0305176
1.458	0.579834	-0.946045	-0.12207
1.459	0.579834	-1.28174	-0.305176
1.46	0.915527	-1.06812	-0.305176
1.461	0.640869	-1.09863	-0.640869
1.462	0.762939	-1.09863	-0.396729
1.463	0.488281	-0.88501	-0.579834
1.464	0.366211	-0.976563	-0.518799
1.465	0.0610352	-0.762939	-0.213623
1.466	0.640869	-0.915527	-0.732422
1.467	0.305176	-1.09863	-0.610352
1.468	0.823975	-0.976563	-0.427246
1.469	0.671387	-1.06812	-0.762939
1.47	0.762939	-0.976563	-0.396729
1.471	0.396729	-1.0376	-0.457764
1.472	0.152588	-1.25122	-0.213623
1.473	0.0915527	-0.793457	-0.518799
1.474	0.335693	-1.2207	-0.274658
1.475	0.579834	-0.946045	-0.305176
1.476	0.88501	-0.88501	-0.823975
1.477	0.88501	-1.2207	-0.610352
1.478	0.732422	-0.915527	-0.579834
1.479	0.396729	-0.854492	-0.366211
1.48	0.12207	-0.793457	-0.366211
1.481	0.366211	-0.946045	-0.579834
1.482	0.488281	-1.00708	-0.305176
1.483	0.701904	-1.09863	-0.671387
1.484	1.09863	-1.06812	-0.579834
1.485	0.88501	-0.976563	-0.488281
1.486	0.671387	-0.976563	-0.366211
1.487	0.549316	-1.0376	-0.305176
1.488	0.244141	-1.06812	-0.610352
1.489	0.915527	-1.25122	-0.274658
1.49	0.671387	-1.28174	-0.335693
1.491	0.823975	-1.19019	-0.396729
1.492	0.610352	-0.915527	-0.579834
1.493	0.640869	-1.00708	-0.488281
1.494	0.366211	-0.732422	-0.640869
1.495	0.335693	-0.946045	-0.274658
1.496	0.244141	-0.854492	-0.518799
1.497	0.396729	-1.0376	-0.335693
1.498	0.427246	-1.06812	-0.305176
1.499	0.915527	-1.25122	-0.671387
1.5	0.701904	-1.06812	-0.366211
1.501	0.762939	-0.915527	-0.488281
1.502	0.549316	-1.19019	-0.366211
1.503	0.0915527	-0.793457	-0.488281
1.504	0.457764	-1.09863	-0.335693
1.505	0.610352	-1.06812	-0.213623
1.506	0.854492	-1.19019	-0.335693
1.507	0.976563	-0.976563	-0.579834
1.508	0.793457	-0.946045	-0.518799
1.509	0.457764	-0.946045	0.0915527
1.51	0.213623	-0.823975	-0.427246
1.511	0.213623	-0.854492	-0.335693
1.512	0.549316	-0.88501	-0.213623
1.513	0.640869	-0.946045	-0.274658
1.514	0.823975	-0.946045	-0.366211
1.515	1.19019	-1.00708	-0.457764
1.516	0.915527	-1.06812	-0.396729
1.517	0.671387	-0.976563	-0.396729
1.518	0.366211	-0.915527	-0.518799
1.519	0.274658	-0.946045	-0.366211
1.52	0.457764	-1.00708	-0.274658
1.521	0.610352	-1.09863	-0.427246
1.522	0.915527	-1.12915	-0.579834
1.523	0.793457	-1.06812	-0.457764
1.524	0.640869	-1.12915	-0.335693
1.525	0.213623	-1.09863	-0.305176
1.526	0.396729	-1.06812	-0.152588
1.527	0.244141	-1.00708	-0.518799
1.528	0.762939	-1.12915	-0.183105
1.529	0.915527	-1.19019	-0.701904
1.53	0.915527	-1.31226	-0.427246
1.531	0.762939	-1.28174	-0.335693
1.532	0.762939	-1.09863	-0.335693
1.533	0.0305176	-1.12915	-0.335693
1.534	0.366211	-0.915527	-0.244141
1.535	0.427246	-1.19019	-0.457764
1.536	0.88501	-1.37329	-0.549316
1.537	0.854492	-1.2207	-0.610352
1.538	0.946045	-1.28174	-0.640869
1.539	0.762939	-1.2207	-0.701904
1.54	0.823975	-1.09863	-0.305176
1.541	0.549316	-1.12915	-0.244141
1.542	0.12207	-1.00708	-0.518799
1.543	0.244141	-1.06812	-0.396729
1.544	0.579834	-1.46484	-0.427246
1.545	0.671387	-1.06812	-0.579834
1.546	1.0376	-1.31226	-0.488281
1.547	0.366211	-1.06812	-0.427246
1.548	0.396729	-1.19019	-0.244141
1.549	0.335693	-0.823975	-0.244141
1.55	0.579834	-1.09863	-0.488281
1.551	0.701904	-1.12915	-0.488281
1.552	0.854492	-1.00708	-0.579834
1.553	0.915527	-1.06812	-0.762939
1.554	0.823975	-1.2207	-0.579834
1.555	0.88501	-1.00708	-0.305176
1.556	0.274658	-0.946045	-0.213623
1.557	0.274658	-0.976563	-0.518799
1.558	0.335693	-0.915527	-0.823975
1.559	0.701904	-1.25122	-0.518799
1.56	0.793457	-1.12915	-0.823975
1.561	0.762939	-1.06812	-0.640869
1.562	0.762939	-1.09863	-0.518799
1.563	0.183105	-0.976563	-0.366211
1.564	0.183105	-1.12915	-0.244141
1.565	0.274658	-1.25122	-0.183105
1.566	0.305176	-1.12915	-0.244141
1.567	0.732422	-1.09863	-0.366211
1.568	0.610352	-1.00708	-0.610352
1.569	0.793457	-0.946045	-0.366211
1.57	0.640869	-1.06812	-0.457764
1.571	0.366211	-0.88501	-0.152588
1.572	0.579834	-0.946045	-0.335693
1.573	0.152588	-0.88501	-0.274658
1.574	0.610352	-0.915527	-0.457764
1.575	0.915527	-1.06812	-0.732422
1.576	0.88501	-1.09863	-0.610352
1.577	0.946045	-0.854492	-0.366211
1.578	0.366211	-1.00708	-0.793457
1.579	0.0915527	-1.19019	-0.213623
1.58	-0.0915527	-0.88501	-0.457764
1.581	0	-0.823975	-0.244141
1.582	0.518799	-0.793457	-0.12207
1.583	0.183105	-1.19019	-0.457764
1.584	0.610352	-1.0376	-0.152588
1.585	0.762939	-0.946045	-0.396729
1.586	0.640869	-1.09863	-0.305176
1.587	0.335693	-1.00708	0.0305176
1.588	0.335693	-1.0376	-0.335693
1.589	0.427246	-1.06812	-0.0305176
1.59	0.549316	-1.34277	-0.518799
1.591	1.00708	-0.88501	-0.457764
1.592	0.854492	-1.00708	-0.427246
1.593	0.762939	-1.19019	-0.396729
1.594	0.12207	-0.823975	-0.244141
1.595	0.335693	-0.88501	-0.244141
1.596	0.427246	-1.2207	-0.244141
1.597	0.518799	-0.976563	0.0305176
1.598	0.579834	-0.976563	-0.549316
1.599	0.518799	-1.28174	-0.244141
1.6	0.457764	-1.31226	-0.518799
1.601	0.396729	-0.854492	0.12207
1.602	0.335693	-0.915527	-0.244141
1.603	0.244141	-1.49536	0.152588
1.604	0.640869	-1.25122	-0.152588
1.605	0.518799	-0.976563	-0.183105
1.606	0.732422	-1.0376	-0.457764
1.607	0.671387	-1.28174	-0.457764
1.608	0.335693	-1.00708	-0.457764
1.609	0.366211	-1.09863	-0.12207
1.61	0.335693	-1.0376	-0.610352
1.611	0.457764	-0.88501	-0.518799
1.612	0.488281	-0.946045	-0.549316
1.613	0.732422	-1.09863	-0.762939
1.614	0.701904	-1.19019	-0.823975
1.615	0.701904	-0.976563	-0.518799
1.616	0.762939	-1.00708	-0.366211
1.617	0.274658	-0.946045	-0.396729
1.618	0.183105	-0.915527	-0.152588
1.619	0.12207	-0.976563	-0.366211
1.62	0.427246	-0.946045	-0.183105
1.621	0.732422	-1.00708	-0.518799
1.622	0.579834	-1.19019	-0.488281
1.623	0.823975	-1.06812	-0.396729
1.624	0.549316	-1.00708	-0.488281
1.625	-0.0915527	-1.00708	-0.305176
1.626	0	-0.946045	-0.244141
1.627	-0.0305176	-0.732422	-0.457764
1.628	0.518799	-1.06812	-0.518799
1.629	0.610352	-0.88501	-0.549316
1.63	0.579834	-1.06812	-0.640869
1.631	0.366211	-1.06812	-0.457764
1.632	0.335693	-0.915527	-0.488281
1.633	0.152588	-0.88501	-0.244141
1.634	0.396729	-0.762939	-0.366211
1.635	0.793457	-1.12915	-0.457764
1.636	0.671387	-1.12915	-0.579834
1.637	0.854492	-1.2207	-0.854492
1.638	0.244141	-1.06812	-0.518799
1.639	0.213623	-1.06812	-0.427246
1.64	0.12207	-1.28174	-0.305176
1.641	-0.183105	-1.12915	-0.0305176
1.642	0.274658	-0.88501	-0.396729
1.643	0.335693	-1.00708	-0.213623
1.644	0.671387	-1.06812	-0.0915527
1.645	0.579834	-1.06812	-0.366211
1.646	0.732422	-1.00708	-0.152588
1.647	0.427246	-0.946045	-0.335693
1.648	0.427246	-0.88501	-0.244141
1.649	0.213623	-0.915527	-0.427246
1.65	0.213623	-0.915527	-0.274658
1.651	0.488281	-0.976563	-0.396729
1.652	0.854492	-1.06812	-0.244141
1.653	0.610352	-0.915527	-0.213623
1.654	0.854492	-0.88501	-0.12207
1.655	0.457764	-0.671387	-0.274658
1.656	0.0915527	-1.00708	-0.152588
1.657	0.0915527	-0.946045	-0.244141
1.658	0.457764	-1.09863	-0.244141
1.659	0.793457	-1.31226	-0.305176
1.66	1.00708	-1.19019	-0.640869
1.661	0.946045	-1.19019	-0.366211
1.662	0.518799	-0.88501	-0.335693
1.663	0.366211	-1.2207	-0.488281
1.664	-0.305176	-1.00708	-0.366211
1.665	0.152588	-1.00708	-0.274658
1.666	0.366211	-0.915527	-0.549316
1.667	0.457764	-1.19019	-0.640869
1.668	0.579834	-1.09863	-0.488281
1.669	0.518799	-1.00708	-0.457764
1.67	0.457764	-0.946045	-0.579834
1.671	0.244141	-1.12915	-0.244141
1.672	0.366211	-0.946045	-0.457764
1.673	0.549316	-1.12915	-0.366211
1.674	0.610352	-1.09863	-0.335693
1.675	0.88501	-1.37329	-0.610352
1.676	0.823975	-1.0376	-0.549316
1.677	0.732422	-1.12915	-0.427246
1.678	0.183105	-0.793457	-0.335693
1.679	0.244141	-0.915527	-0.366211
1.68	0.213623	-1.0376	-0.12207
1.681	0.793457	-1.00708	-0.274658
1.682	0.762939	-0.915527	-0.488281
1.683	0.762939	-0.946045	-0.732422
1.684	0.946045	-1.00708	-0.640869
1.685	0.366211	-0.915527	-0.701904
1.686	0.335693	-1.00708	-0.427246
1.687	0.0305176	-0.946045	-0.610352
1.688	0.427246	-1.25122	-0.0915527
1.689	0.305176	-0.915527	-0.396729
1.69	0.88501	-1.06812	-0.640869
1.691	0.762939	-1.0376	-0.610352
1.692	0.579834	-1.19019	-0.488281
1.693	0.305176	-0.946045	-0.152588
1.694	0.0305176	-1.06812	-0.274658
1.695	0.152588	-1.19019	-0.183105
1.696	0.305176	-1.12915	-0.183105
1.697	0.701904	-1.2207	-0.396729
1.698	0.946045	-1.12915	-0.396729
1.699	0.854492	-1.00708	-0.335693
1.7	0.518799	-1.12915	-0.518799
1.701	0.579834	-1.0376	-0.518799
1.702	0.366211	-1.09863	-0.213623
1.703	0.274658	-1.06812	-0.244141
1.704	0.549316	-0.976563	-0.274658
1.705	0.701904	-1.06812	-0.396729
1.706	0.976563	-1.12915	-0.732422
1.707	0.823975	-0.976563	-0.518799
1.708	0.579834	-1.00708	-0.335693
1.709	0.335693	-0.854492	-0.457764
1.71	0.0915527	-0.946045	-0.274658
1.711	0.213623	-0.762939	-0.396729
1.712	0.579834	-1.19019	-0.366211
1.713	0.610352	-1.12915	-0.366211
1.714	0.671387	-0.854492	-0.549316
1.715	0.701904	-1.00708	-0.244141
1.716	0.335693	-1.0376	-0.244141
1.717	0.244141	-0.823975	-0.274658
1.718	0.152588	-0.915527	-0.213623
1.719	0.335693	-0.915527	-0.305176
1.72	0.549316	-0.915527	-0.518799
1.721	0.854492	-0.793457	-0.640869
1.722	0.762939	-0.976563	-0.366211
1.723	0.579834	-0.946045	-0.366211
1.724	0.244141	-0.946045	-0.213623
1.725	0.12207	-0.854492	-0.305176
1.726	-0.0610352	-0.976563	-0.457764
1.727	0.488281	-0.854492	-0.335693
1.728	0.610352	-0.946045	-0.549316
1.729	0.823975	-1.09863	-0.640869
1.73	0.701904	-1.0376	-0.213623
1.731	0.518799	-1.12915	-0.244141
1.732	0.274658	-1.00708	-0.396729
1.733	0.305176	-0.915527	-0.396729
1.734	0.488281	-0.976563	-0.488281
1.735	0.549316	-1.09863	-0.305176
1.736	0.854492	-1.0376	-0.518799
1.737	0.854492	-1.06812	-0.244141
1.738	0.610352	-0.854492	-0.488281
1.739	0.366211	-1.0376	-0.396729
1.74	0.152588	-1.31226	-0.396729
1.741	0.12207	-1.0376	-0.305176
1.742	0.518799	-1.2207	-0.457764
1.743	0.732422	-1.2207	-0.610352
1.744	0.671387	-1.06812	-0.610352
1.745	0.579834	-1.06812	-0.579834
1.746	0.305176	-1.28174	-0.335693
1.747	-0.0305176	-1.0376	-0.0305176
1.748	0.0305176	-0.823975	-0.579834
1.749	0.213623	-1.0376	-0.12207
1.75	0.457764	-1.34277	-0.335693
1.751	0.762939	-1.31226	-0.457764
1.752	0.823975	-1.12915	-0.640869
1.753	0.701904	-1.00708	-0.274658
1.754	0.366211	-1.00708	-0.518799
1.755	0.305176	-1.06812	-0.0915527
1.756	0.0915527	-1.00708	-0.396729
1.757	0.427246	-1.00708	-0.640869
1.758	0.610352	-1.0376	-0.274658
1.759	0.762939	-1.06812	-0.701904
1.76	0.823975	-1.09863	-0.732422
1.761	0.579834	-1.19019	-0.396729
1.762	0.427246	-1.19019	-0.396729
1.763	0.244141	-0.976563	-0.457764
1.764	0.12207	-0.976563	-0.518799
1.765	0.488281	-1.12915	-0.274658
1.766	1.12915	-1.2207	-0.427246
1.767	0.762939	-1.34277	-0.396729
1.768	0.396729	-1.19019	-0.244141
1.769	0.488281	-1.12915	-0.244141
1.77	0.518799	-1.28174	-0.0915527
1.771	0.274658	-1.0376	-0.335693
1.772	0.396729	-1.06812	-0.0610352
1.773	0.579834	-1.25122	-0.244141
1.774	0.671387	-1.25122	-0.457764
1.775	0.854492	-1.12915	-0.579834
1.776	0.610352	-1.00708	-0.793457
1.777	0.488281	-1.06812	-0.183105
1.778	0.244141	-0.976563	-0.366211
1.779	0.457764	-1.06812	-0.213623
1.78	0.793457	-0.946045	-0.610352
1.781	0.88501	-1.06812	-0.610352
1.782	0.823975	-1.09863	-0.518799
1.783	0.854492	-1.00708	-0.762939
1.784	0.701904	-1.31226	-0.183105
1.785	0.366211	-1.00708	-0.427246
1.786	0.244141	-1.0376	-0.335693
1.787	0.305176	-1.19019	-0.274658
1.788	0.366211	-1.40381	-0.427246
1.789	0.701904	-1.31226	-0.244141
1.79	0.732422	-1.19019	-0.610352
1.791	0.762939	-1.06812	-0.396729
1.792	0.366211	-0.915527	-0.671387
1.793	0.396729	-1.00708	-0.0305176
1.794	0.152588	-0.88501	-0.396729
1.795	0.366211	-1.0376	-0.366211
1.796	0.518799	-0.915527	-0.457764
1.797	0.793457	-0.915527	-0.579834
1.798	0.88501	-0.88501	-0.671387
1.799	0.793457	-1.06812	-0.427246
1.8	0.610352	-0.946045	-0.152588
1.801	0.12207	-0.915527	-0.427246
1.802	0.671387	-1.00708	-0.274658
1.803	0.335693	-1.09863	-0.366211
1.804	0.610352	-1.09863	-0.366211
1.805	0.823975	-1.09863	-0.488281
1.806	0.915527	-1.34277	-0.457764
1.807	0.396729	-1.06812	-0.305176
1.808	0.396729	-0.854492	-0.366211
1.809	0.366211	-1.2207	-0.274658
1.81	0.579834	-1.09863	-0.183105
1.811	0.915527	-1.06812	-0.457764
1.812	0.946045	-1.25122	-0.335693
1.813	1.0376	-1.09863	-0.701904
1.814	0.88501	-1.0376	-0.366211
1.815	0.610352	-0.976563	-0.518799
1.816	0.183105	-1.09863	-0.244141
1.817	0.213623	-1.19019	-0.488281
1.818	0.640869	-1.19019	-0.183105
1.819	0.823975	-1.12915	-0.610352
1.82	0.88501	-1.31226	-0.579834
1.821	0.671387	-1.12915	-0.732422
1.822	0.610352	-1.06812	-0.488281
1.823	0.427246	-1.31226	0.0305176
1.824	0.213623	-0.88501	-0.274658
1.825	0.396729	-0.946045	-0.579834
1.826	0.579834	-0.854492	-0.366211
1.827	0.915527	-1.0376	-0.457764
1.828	0.854492	-1.06812	-0.396729
1.829	0.793457	-1.00708	-0.610352
1.83	0.610352	-1.12915	-0.579834
1.831	0.244141	-1.19019	-0.305176
1.832	0.427246	-1.06812	-0.305176
1.833	0.305176	-0.946045	-0.244141
1.834	0.762939	-1.43433	-0.762939
1.835	0.549316	-0.915527	-0.671387
1.836	0.701904	-1.12915	-1.25122
1.837	0.335693	-1.09863	-0.396729
1.838	0.0305176	-0.88501	-0.457764
1.839	0	-1.12915	-0.152588
1.84	0.0915527	-0.88501	0
1.841	0.305176	-1.09863	-0.274658
1.842	0.762939	-1.06812	-0.274658
1.843	0.915527	-1.06812	-0.518799
1.844	0.732422	-1.37329	-0.457764
1.845	0.610352	-1.34277	-0.671387
1.846	0.579834	-1.37329	-0.244141
1.847	0.183105	-0.976563	-0.305176
1.848	0.610352	-1.28174	-0.305176
1.849	0.946045	-1.2207	-0.0305176
1.85	1.09863	-1.09863	-0.274658
1.851	1.06812	-1.28174	-0.305176
1.852	1.25122	-1.0376	0.0305176
1.853	0.579834	-0.88501	-0.579834
1.854	0.488281	-1.06812	-0.732422
1.855	0.610352	-0.854492	-0.305176
1.856	0.488281	-0.88501	-0.244141
1.857	0.518799	-1.00708	-0.549316
1.858	0.671387	-0.915527	-0.457764
1.859	1.0376	-0.823975	-0.244141
1.86	0.701904	-0.823975	-0.488281
1.861	0.518799	-1.37329	-0.0305176
1.862	0.274658	-0.976563	-0.427246
1.863	0.457764	-1.00708	-0.274658
1.864	0.335693	-1.2207	-0.335693
1.865	0.488281	-1.2207	-0.366211
1.866	0.793457	-1.06812	-0.396729
1.867	0.88501	-1.06812	-0.427246
1.868	0.701904	-1.2207	-0.305176
1.869	0.366211	-1.28174	-0.274658
1.87	0.152588	-0.88501	-0.579834
1.871	0.183105	-1.06812	-0.518799
1.872	0.366211	-1.25122	-0.671387
1.873	1.00708	-1.5564	-0.427246
1.874	0.701904	-1.2207	-0.701904
1.875	0.915527	-1.06812	-0.244141
1.876	0.366211	-1.09863	-0.396729
1.877	0.366211	-1.06812	-0.213623
1.878	0.305176	-1.19019	-0.549316
1.879	0.244141	-1.09863	-0.396729
1.88	0.671387	-0.946045	-0.457764
1.881	0.946045	-1.12915	-0.549316
1.882	0.793457	-1.06812	-0.549316
1.883	0.701904	-0.976563	-0.335693
1.884	0.671387	-0.823975	-0.0305176
1.885	0.274658	-0.671387	-0.335693
1.886	0.213623	-0.762939	-0.183105
1.887	0.610352	-0.793457	-0.305176
1.888	0.732422	-0.793457	-0.762939
1.889	0.946045	-0.701904	-0.549316
1.89	0.671387	-0.823975	-0.579834
1.891	0.610352	-0.88501	-0.213623
1.892	0.244141	-0.762939	-0.518799
1.893	-0.0305176	-0.915527	-0.457764
1.894	0	-0.762939	-0.823975
1.895	0.274658	-1.06812	-0.640869
1.896	0.610352	-1.06812	-1.00708
1.897	0.976563	-1.25122	-0.610352
1.898	0.823975	-0.915527	-0.671387
1.899	0.549316	-1.09863	-0.305176
1.9	-0.12207	-0.823975	-0.12207
1.901	0.396729	-1.12915	-0.0915527
1.902	0.0305176	-1.00708	-0.457764
1.903	0.305176	-1.00708	-0.396729
1.904	0.427246	-1.12915	-0.518799
1.905	0.427246	-0.762939	-0.549316
1.906	0.457764	-1.0376	-0.335693
1.907	-0.0915527	-0.793457	-0.274658
1.908	-0.274658	-0.610352	-0.274658
1.909	0.0915527	-0.640869	-0.244141
1.91	0.335693	-0.88501	-0.183105
1.911	0.457764	-0.518799	-0.518799
1.912	0.488281	-0.671387	-0.396729
1.913	0.762939	-0.915527	-0.396729
1.914	0.579834	-0.823975	-0.396729
1.915	0.305176	-0.793457	0.0915527
1.916	0.183105	-0.823975	-0.152588
1.917	0.305176	-0.823975	-0.12207
1.918	0.427246	-1.00708	-0.0305176
1.919	0.823975	-1.06812	-0.366211
1.92	0.640869	-1.00708	-0.213623
1.921	0.335693	-0.946045	-0.152588
1.922	0.366211	-0.701904	-0.274658
1.923	0.12207	-0.88501	-0.152588
1.924	0.12207	-0.854492	-0.183105
1.925	0.366211	-0.88501	-0.12207
1.926	0.793457	-0.854492	-0.457764
1.927	0.732422	-0.915527	-0.366211
1.928	0.457764	-0.88501	-0.579834
1.929	0.457764	-0.915527	-0.610352
1.93	0.12207	-0.671387	-0.244141
1.931	0.0915527	-0.762939	-0.457764
1.932	0.12207	-0.915527	-0.366211
1.933	0.579834	-0.915527	-0.396729
1.934	0.762939	-1.12915	-0.305176
1.935	0.549316	-1.00708	-0.213623
1.936	0.640869	-0.915527	-0.366211
1.937	0.366211	-0.915527	-0.213623
1.938	0.152588	-0.946045	-0.366211
1.939	0.335693	-0.88501	-0.152588
1.94	0.549316	-1.00708	-0.305176
1.941	1.0376	-0.946045	-0.518799
1.942	0.915527	-1.25122	-0.366211
1.943	0.701904	-1.0376	-0.640869
1.944	0.762939	-1.06812	-0.396729
1.945	0.579834	-0.854492	-0.244141
1.946	0.213623	-0.976563	-0.0915527
1.947	0.335693	-1.0376	-0.12207
1.948	0.488281	-1.31226	-0.427246
1.949	0.823975	-1.00708	-0.396729
1.95	0.976563	-1.12915	-0.610352
1.951	1.00708	-1.2207	-0.579834
1.952	0.610352	-1.28174	-0.579834
1.953	0.152588	-1.2207	-0.549316
1.954	0.152588	-1.00708	-0.732422
1.955	0.244141	-1.40381	-0.610352
1.956	0.671387	-1.12915	-0.671387
1.957	0.854492	-1.34277	-0.854492
1.958	0.88501	-1.31226	-0.518799
1.959	0.671387	-1.12915	-0.640869
1.96	0.427246	-1.06812	-0.213623
1.961	0.0915527	-1.00708	-0.183105
1.962	0.0305176	-1.19019	-0.396729
1.963	0.427246	-1.28174	-0.549316
1.964	0.854492	-1.09863	-0.610352
1.965	0.976563	-1.28174	-1.0376
1.966	1.00708	-1.0376	-0.671387
1.967	0.762939	-1.19019	-0.701904
1.968	0.549316	-1.19019	-0.12207
1.969	0.12207	-1.2207	-0.396729
1.97	0.213623	-1.12915	0
1.971	0.396729	-1.09863	-0.12207
1.972	0.640869	-1.09863	-0.396729
1.973	0.88501	-1.09863	-0.610352
1.974	1.2207	-1.25122	-0.488281
1.975	0.549316	-0.88501	-0.854492
1.976	0.335693	-1.25122	-0.610352
1.977	0.366211	-0.946045	-0.671387
1.978	0.427246	-1.09863	-0.640869
1.979	0.762939	-1.0376	-0.396729
1.98	0.823975	-1.06812	-0.579834
1.981	0.88501	-1.00708	-0.335693
1.982	0.793457	-0.88501	-0.518799
1.983	0.946045	-1.31226	-0.12207
1.984	0.335693	-1.06812	-0.213623
1.985	0.305176	-1.06812	-0.549316
1.986	0.274658	-0.976563	-0.366211
1.987	0.732422	-1.00708	-0.579834
1.988	0.823975	-1.06812	-0.335693
1.989	1.19019	-1.12915	-0.640869
1.99	1.12915	-1.19019	-0.274658
1.991	0.488281	-0.915527	-0.0915527
1.992	0.335693	-0.946045	-0.457764
1.993	0.244141	-1.12915	0.274658
1.994	0.427246	-1.0376	-0.335693
1.995	0.427246	-0.976563	-0.274658
1.996	0.823975	-1.0376	-0.671387
1.997	0.701904	-1.09863	-0.457764
1.998	0.762939	-0.976563	-0.396729
1.999	0.396729	-1.19019	-0.335693
2	0.305176	-1.12915	-0.335693
2.001	0.0915527	-1.06812	-0.457764
2.002	0.335693	-1.28174	-0.152588
2.003	0.915527	-1.2207	-0.366211
2.004	0.671387	-1.19019	-0.427246
2.005	0.610352	-1.00708	-0.183105
2.006	0.427246	-1.06812	-0.274658
2.007	0.0915527	-1.06812	-0.335693
2.008	0.12207	-1.00708	-0.366211
2.009	0.335693	-0.946045	-0.488281
2.01	0.701904	-1.2207	-0.640869
2.011	0.823975	-0.946045	-0.396729
2.012	0.88501	-0.946045	-0.305176
2.013	0.671387	-0.976563	-0.152588
2.014	0.396729	-0.915527	-0.244141
2.015	0	-0.88501	-0.0305176
2.016	-0.0915527	-0.610352	-0.335693
2.017	0.427246	-0.976563	-0.366211
2.018	0.335693	-1.00708	-0.244141
2.019	0.671387	-0.88501	-0.701904
2.02	0.823975	-1.09863	-0.305176
2.021	0.518799	-0.915527	-0.457764
2.022	0.305176	-1.06812	-0.244141
2.023	0.305176	-1.0376	-0.183105
2.024	0.488281	-1.2207	-0.366211
2.025	0.671387	-1.06812	-0.457764
2.026	0.823975	-1.19019	-0.579834
2.027	0.976563	-1.5564	-0.518799
2.028	0.701904	-1.28174	-0.610352
2.029	0.396729	-1.19019	-0.366211
2.03	0.244141	-1.0376	-0.457764
2.031	0.152588	-1.00708	-0.213623
2.032	0.366211	-1.0376	-0.366211
2.033	0.640869	-1.0376	-0.0610352
2.034	1.0376	-1.37329	-0.671387
2.035	0.976563	-0.976563	-0.671387
2.036	0.823975	-0.946045	-0.366211
2.037	0.335693	-0.762939	-0.640869
2.038	-0.152588	-1.0376	-0.12207
2.039	0.244141	-1.00708	-0.305176
2.04	0.396729	-1.12915	-0.274658
2.041	0.457764	-1.09863	-0.335693
2.042	0.549316	-1.09863	-0.793457
2.043	0.701904	-1.43433	-0.427246
2.044	0.671387	-1.09863	-0.518799
2.045	0.213623	-1.2207	-0.366211
2.046	0.0915527	-1.0376	-0.335693
2.047	0.305176	-1.00708	-0.366211
2.048	0.579834	-1.09863	-0.396729
2.049	0.762939	-1.06812	-0.732422
2.05	0.671387	-0.976563	-0.762939
2.051	0.671387	-1.00708	-0.762939
2.052	0.701904	-1.06812	-0.518799
2.053	0.213623	-1.0376	-0.457764
2.054	0.274658	-1.06812	-0.488281
2.055	0.488281	-1.09863	-0.305176
2.056	0.610352	-1.19019	-0.335693
2.057	0.701904	-1.12915	-0.274658
2.058	1.06812	-1.2207	-0.305176
2.059	0.671387	-1.19019	-0.396729
2.06	0.335693	-0.88501	-0.183105
2.061	-0.183105	-0.793457	-0.152588
2.062	0.152588	-1.00708	-0.366211
2.063	0.457764	-0.946045	-0.427246
2.064	0.640869	-1.0376	-0.305176
2.065	0.854492	-0.946045	-0.518799
2.066	0.88501	-1.2207	-0.396729
2.067	0.579834	-1.12915	-0.274658
2.068	0.396729	-1.2207	-0.0610352
2.069	0.0305176	-1.19019	-0.274658
2.07	0.183105	-1.19019	-0.305176
2.071	0.640869	-1.25122	0.0305176
2.072	0.396729	-1.06812	-0.701904
2.073	0.854492	-1.2207	-0.396729
2.074	0.518799	-0.946045	-0.305176
2.075	0.518799	-1.09863	-0.0915527
2.076	0.335693	-1.12915	-0.366211
2.077	-0.0305176	-0.946045	-0.12207
2.078	0.213623	-0.915527	-0.12207
2.079	0.457764	-1.00708	-0.305176
2.08	0.457764	-1.12915	-0.427246
2.081	1.0376	-1.09863	-0.518799
2.082	0.579834	-1.00708	-0.183105
2.083	0.518799	-0.88501	-0.244141
2.084	0.183105	-0.854492	-0.396729
2.085	0.12207	-0.854492	-0.0610352
2.086	0.366211	-0.823975	-0.396729
2.087	0.762939	-1.19019	-0.366211
2.088	0.579834	-0.823975	-0.488281
2.089	0.640869	-0.854492	-0.610352
2.09	0.549316	-1.12915	-0.274658
2.091	0.0305176	-1.12915	-0.152588
2.092	0.12207	-0.88501	-0.0915527
2.093	0.213623	-0.946045	-0.457764
2.094	0.610352	-1.06812	-0.305176
2.095	0.915527	-0.976563	-0.488281
2.096	0.610352	-0.823975	-0.457764
2.097	0.732422	-0.854492	-0.579834
2.098	0.274658	-0.976563	-0.488281
2.099	0.305176	-0.88501	-0.213623
2.1	0.0610352	-0.823975	-0.518799
2.101	0.305176	-1.2207	-0.335693
2.102	0.457764	-0.915527	-0.427246
2.103	0.610352	-1.09863	-0.671387
2.104	0.701904	-0.88501	-0.701904
2.105	0.640869	-0.976563	-0.457764
2.106	0.335693	-0.732422	-0.335693
2.107	0.244141	-0.915527	-0.427246
2.108	0.0915527	-1.25122	-0.366211
2.109	0.640869	-1.2207	-0.152588
2.11	0.610352	-1.00708	-0.579834
2.111	0.549316	-1.12915	-0.457764
2.112	1.12915	-1.0376	-0.396729
2.113	0.671387	-0.732422	-0.457764
2.114	0.335693	-1.00708	-0.305176
2.115	-0.152588	-1.0376	-0.732422
2.116	0.274658	-0.976563	-0.335693
2.117	0.671387	-0.823975	-0.396729
2.118	0.579834	-0.823975	-0.579834
2.119	0.701904	-1.25122	-0.579834
2.12	0.610352	-1.00708	-0.335693
2.121	0.549316	-0.88501	-0.366211
2.122	0.213623	-0.946045	-0.335693
2.123	0.152588	-0.823975	-0.518799
2.124	0.427246	-1.00708	-0.213623
2.125	0.640869	-1.00708	-0.823975
2.126	0.762939	-1.06812	-0.244141
2.127	0.762939	-0.88501	-0.518799
2.128	0.488281	-1.0376	-0.579834
2.129	0.0305176	-1.0376	0
2.13	0.0915527	-1.0376	-0.305176
2.131	0.457764	-1.34277	0.152588
2.132	0.366211	-1.12915	-0.183105
2.133	0.854492	-1.2207	-0.305176
2.134	0.854492	-1.09863	-0.366211
2.135	1.06812	-1.34277	-0.518799
2.136	0.427246	-0.915527	-0.152588
2.137	0.274658	-0.854492	-0.244141
2.138	0.213623	-1.06812	-0.213623
2.139	0.366211	-1.0376	-0.366211
2.14	0.762939	-1.0376	-0.183105
2.141	0.671387	-1.00708	-0.213623
2.142	0.88501	-0.88501	-0.335693
2.143	0.823975	-1.09863	-0.12207
2.144	0.579834	-0.88501	-0.366211
2.145	0.213623	-1.00708	-0.213623
2.146	0.305176	-0.976563	0.0305176
2.147	0.549316	-1.19019	-0.274658
2.148	0.701904	-1.09863	-0.183105
2.149	0.762939	-1.34277	-0.457764
2.15	0.946045	-1.28174	-0.427246
2.151	0.762939	-1.00708	-0.457764
2.152	0.549316	-1.12915	-0.518799
2.153	0.152588	-1.06812	-0.12207
2.154	0.305176	-1.34277	0.305176
2.155	0.152588	-1.52588	0.457764
2.156	0.671387	-1.2207	-0.88501
2.157	0.946045	-0.579834	-0.976563
2.158	1.19019	-0.305176	-1.49536
2.159	0.366211	-0.946045	-0.88501
2.16	0.183105	-1.86157	-0.518799
2.161	-0.274658	-1.86157	-0.366211
2.162	0.0915527	-0.701904	0.0915527
2.163	0.762939	0.12207	-0.305176
2.164	1.2207	-0.823975	-0.671387
2.165	1.19019	-1.98364	-1.49536
2.166	0.88501	-2.04468	-1.12915
2.167	0.183105	-0.915527	-0.152588
2.168	0.0915527	-0.0305176	0.823975
2.169	-0.152588	-0.701904	0.427246
2.17	0.305176	-1.70898	-0.305176
2.171	1.0376	-1.7395	-1.31226
2.172	1.64795	-0.823975	-0.732422
2.173	1.0376	-0.518799	0.0915527
2.174	0.640869	-1.31226	0.579834
2.175	0.335693	-1.61743	-0.610352
2.176	0.274658	-0.518799	-0.701904
2.177	1.19019	0.0305176	-2.19727
2.178	0.427246	-0.854492	-1.25122
2.179	0.610352	-2.28882	-1.2207
2.18	-0.0305176	-2.28882	0.12207
2.181	1.12915	-0.762939	0.12207
2.182	1.61743	0.457764	0.335693
2.183	1.25122	-0.488281	-0.88501
2.184	0.488281	-2.28882	-1.52588
2.185	-0.244141	-2.53296	-1.40381
2.186	0.366211	-0.762939	0.0610352
2.187	0.366211	0.396729	0.976563
2.188	1.00708	-0.701904	0.793457
2.189	0.915527	-2.34985	-0.701904
2.19	1.12915	-2.04468	-1.0376
2.191	0.823975	-0.335693	-0.457764
2.192	0.0915527	-0.366211	0.549316
2.193	-0.183105	-1.09863	0.610352
2.194	0.274658	-1.86157	-0.610352
2.195	1.09863	-1.00708	-1.00708
2.196	1.67847	0.213623	-1.77002
2.197	0.671387	-0.518799	-0.549316
2.198	-0.549316	-1.77002	-1.12915
2.199	-0.946045	-1.77002	0.946045
2.2	0.0915527	-0.457764	0.549316
2.201	1.64795	0.213623	0.976563
2.202	1.46484	-1.34277	-1.12915
2.203	0.976563	-2.59399	-1.28174
2.204	0.0305176	-1.95313	-1.58691
2.205	0.0610352	-0.274658	0.915527
2.206	0.0610352	-0.0305176	1.31226
2.207	0.457764	-1.12915	0.823975
2.208	0.640869	-2.0752	-0.640869
2.209	1.2207	-1.12915	-0.946045
2.21	0.88501	-0.152588	0
2.211	0.823975	-0.640869	0.946045
2.212	0.396729	-1.5564	0.549316
2.213	0.366211	-1.49536	-0.244141
2.214	0.854492	-0.396729	-0.457764
2.215	0.671387	-0.213623	-0.579834
2.216	0.366211	-1.12915	-0.335693
2.217	-0.244141	-1.83105	-0.396729
2.218	0.823975	-1.31226	0.701904
2.219	1.28174	-0.457764	0.335693
2.22	1.25122	-0.488281	0.701904
2.221	0.457764	-1.61743	-0.88501
2.222	0.0610352	-1.92261	-0.396729
2.223	0.0305176	-0.88501	0
2.224	0.610352	-0.213623	0.976563
2.225	1.06812	-1.09863	1.19019
2.226	0.976563	-1.98364	0.244141
2.227	0.976563	-1.52588	-0.244141
2.228	1.06812	0.0305176	1.06812
2.229	0.579834	-0.12207	2.0752
2.23	0.0305176	-1.77002	2.92969
2.231	0.518799	-2.59399	1.43433
2.232	1.2207	-0.640869	0.793457
2.233	2.13623	0.762939	0.12207
2.234	1.28174	-0.0915527	0.640869
2.235	0.213623	-2.31934	0.88501
2.236	-0.274658	-2.65503	1.37329
2.237	0.427246	-0.732422	2.10571
2.238	1.15967	1.00708	1.40381
2.239	1.40381	-0.274658	0.396729
2.24	0.762939	-2.56348	-0.793457
2.241	0.244141	-2.47192	-0.793457
2.242	0.671387	-0.640869	0.854492
2.243	0.579834	0.610352	2.56348
2.244	0.366211	-0.671387	1.86157
2.245	0.518799	-2.34985	1.12915
2.246	0.946045	-1.7395	0.427246
2.247	0.976563	0.183105	2.38037
2.248	0.793457	-0.0305176	3.2959
2.249	0.457764	-1.98364	4.05884
2.25	0.549316	-2.34985	2.53296
2.251	1.67847	-0.610352	2.28882
2.252	1.64795	0.640869	1.31226
2.253	0.88501	-0.793457	1.7395
2.254	-0.488281	-2.41089	1.5564
2.255	0.0305176	-1.70898	2.99072
2.256	1.34277	-0.0915527	3.23486
2.257	2.53296	0.213623	2.89917
2.258	1.64795	-1.49536	1.2207
2.259	0.701904	-2.13623	0.701904
2.26	0.579834	-0.732422	1.37329
2.261	0.793457	0.427246	2.92969
2.262	1.06812	-0.244141	4.27246
2.263	1.43433	-2.19727	3.41797
2.264	1.52588	-2.0752	3.14331
2.265	1.7395	0.274658	3.02124
2.266	1.31226	1.52588	5.0354
2.267	1.00708	-0.518799	5.92041
2.268	0.88501	-2.65503	5.85938
2.269	1.34277	-1.86157	4.76074
2.27	2.0752	0.518799	4.69971
2.271	1.89209	0.762939	3.9978
2.272	0.854492	-1.19019	4.73022
2.273	-0.244141	-1.98364	5.00488
2.274	0.88501	-0.518799	6.13403
2.275	1.43433	1.12915	5.43213
2.276	2.04468	0.0915527	5.37109
2.277	1.19019	-2.0752	4.08936
2.278	0.976563	-1.86157	4.24194
2.279	0.732422	0.244141	4.76074
2.28	1.06812	0.793457	6.22559
2.281	1.37329	-1.06812	6.16455
2.282	1.49536	-2.28882	5.40161
2.283	1.49536	-0.518799	5.61523
2.284	1.49536	1.7395	6.37817
2.285	0.671387	0.854492	8.08716
2.286	0.0610352	-2.10571	8.39233
2.287	0.762939	-2.62451	7.84302
2.288	1.86157	-0.549316	6.92749
2.289	2.44141	1.06812	6.10352
2.29	1.15967	0.0305176	6.37817
2.291	0.213623	-1.77002	6.86646
2.292	-0.213623	-1.5564	7.35474
2.293	0.579834	0.427246	7.62939
2.294	1.89209	0.366211	6.65283
2.295	1.58691	-1.58691	5.92041
2.296	1.12915	-2.53296	4.94385
2.297	0.640869	-0.396729	5.46265
2.298	1.2207	0.88501	6.43921
2.299	1.25122	-0.305176	7.35474
2.3	1.06812	-2.80762	6.86646
2.301	1.2207	-2.83813	6.37817
2.302	1.15967	0.244141	6.7749
2.303	1.43433	1.95313	8.91113
2.304	0.518799	-0.0915527	9.70459
2.305	0.244141	-2.74658	9.94873
2.306	1.25122	-2.28882	8.20923
2.307	2.34985	0.0305176	7.96509
2.308	2.22778	0.88501	7.08008
2.309	0.610352	-0.915527	7.96509
2.31	-0.0610352	-2.31934	8.20923
2.311	0.396729	-0.823975	8.45337
2.312	1.98364	0.732422	8.36182
2.313	2.53296	-0.12207	7.2937
2.314	1.46484	-1.98364	6.86646
2.315	1.19019	-2.13623	6.89697
2.316	1.00708	-0.0915527	7.87354
2.317	1.28174	0.518799	8.72803
2.318	1.80054	-1.5564	9.42993
2.319	1.77002	-2.99072	8.05664
2.32	1.70898	-1.61743	8.63647
2.321	1.95313	1.61743	9.30786
2.322	1.80054	1.92261	10.9558
2.323	1.09863	-1.19019	11.4136
2.324	1.09863	-3.23486	11.3831
2.325	1.70898	-1.7395	9.82666
2.326	2.74658	0.305176	9.85718
2.327	2.13623	0.305176	9.33838
2.328	0.88501	-1.49536	9.85718
2.329	0.213623	-1.43433	9.8877
2.33	1.64795	-0.0305176	10.376
2.331	2.38037	0.732422	9.15527
2.332	2.13623	-0.823975	9.00269
2.333	1.43433	-2.50244	8.81958
2.334	0.762939	-1.28174	9.67407
2.335	1.37329	0.793457	10.437
2.336	1.67847	0.427246	11.3525
2.337	2.19727	-2.13623	10.8337
2.338	1.67847	-2.86865	10.5591
2.339	1.7395	-0.762939	11.1694
2.34	1.61743	1.7395	12.146
2.341	1.25122	0.732422	13.0005
2.342	1.0376	-1.89209	12.7258
2.343	1.0376	-2.31934	12.0544
2.344	1.98364	-0.396729	10.6506
2.345	2.13623	0.640869	10.9863
2.346	1.28174	-0.88501	10.8032
2.347	0.732422	-2.01416	11.8713
2.348	0.366211	-0.976563	11.5662
2.349	1.61743	0.762939	11.7188
2.35	2.2583	-0.213623	10.6812
2.351	1.98364	-1.77002	10.5896
2.352	1.09863	-1.89209	10.3455
2.353	0.854492	0.274658	11.6577
2.354	1.34277	0.488281	11.6272
2.355	1.70898	-1.52588	12.8479
2.356	1.49536	-2.68555	11.7188
2.357	2.01416	-1.61743	12.146
2.358	1.83105	0.427246	12.8479
2.359	1.61743	2.0752	14.9536
2.36	0.518799	-0.244141	15.2588
2.361	0.854492	-2.41089	15.2283
2.362	1.49536	-2.31934	13.6414
2.363	2.31934	0.12207	13.3667
2.364	1.83105	0.427246	13.3362
2.365	1.00708	-1.52588	13.3057
2.366	0.793457	-1.98364	13.855
2.367	1.43433	0.396729	13.2141
2.368	2.19727	0.823975	12.7258
2.369	2.0752	-0.610352	12.3291
2.37	1.34277	-2.13623	12.3901
2.371	0.610352	-1.28174	12.6953
2.372	1.5564	0.0915527	14.2822
2.373	2.13623	0.183105	14.4958
2.374	1.98364	-1.7395	14.8621
2.375	1.67847	-2.2583	13.916
2.376	1.64795	-1.06812	14.0991
2.377	1.43433	1.19019	15.564
2.378	1.12915	1.92261	17.2119
2.379	0.915527	-0.579834	17.2424
2.38	0.854492	-2.16675	16.6321
2.381	1.83105	-1.2207	15.1062
2.382	2.44141	0.305176	15.2893
2.383	1.77002	0.427246	15.2283
2.384	0.610352	-1.2207	15.8386
2.385	0.305176	-1.31226	15.625
2.386	1.58691	0.305176	15.0757
2.387	2.0752	0.640869	14.8315
2.388	1.89209	-0.854492	13.7939
2.389	1.09863	-1.86157	13.7939
2.39	0.335693	-0.244141	14.4348
2.391	1.12915	0.88501	15.5029
2.392	1.49536	-0.244141	15.7776
2.393	1.37329	-2.28882	15.8386
2.394	1.0376	-2.56348	15.1978
2.395	0.793457	-0.640869	16.4795
2.396	1.58691	1.80054	17.5171
2.397	1.46484	1.52588	19.1956
2.398	0.854492	-1.00708	18.6768
2.399	1.19019	-2.34985	18.28
2.4	1.25122	-0.915527	17.1204
2.401	1.64795	0.244141	17.0593
2.402	0.701904	-0.274658	17.2119
2.403	0.183105	-1.34277	17.7917
2.404	0.427246	-0.762939	17.2119
2.405	1.2207	0.88501	17.0288
2.406	1.95313	0.762939	15.625
2.407	1.52588	-0.976563	16.0522
2.408	0.549316	-1.5564	16.1438
2.409	0.518799	-0.183105	17.4561
2.41	1.37329	0.396729	17.9443
2.411	1.64795	-0.640869	18.2495
2.412	1.40381	-1.86157	17.8223
2.413	1.2207	-1.64795	17.6697
2.414	1.06812	0.213623	19.1345
2.415	1.06812	1.89209	20.874
2.416	0.915527	1.2207	22.0947
2.417	0.762939	-1.34277	21.8811
2.418	0.732422	-2.01416	21.2402
2.419	1.43433	-0.457764	19.8059
2.42	1.37329	0.701904	19.928
2.421	0.88501	-0.0305176	19.8059
2.422	0.183105	-1.58691	20.5994
2.423	0.305176	-0.549316	20.1721
2.424	1.25122	0.976563	19.7144
2.425	1.5564	0.366211	18.4631
2.426	1.19019	-0.701904	18.4021
2.427	0.976563	-1.12915	18.7378
2.428	1.2207	0.457764	20.3552
2.429	1.43433	0.854492	20.813
2.43	1.5564	-0.701904	21.3928
2.431	0.823975	-2.0752	20.4163
2.432	0.915527	-1.70898	21.2708
2.433	1.00708	0.88501	22.1252
2.434	1.31226	2.99072	23.6206
2.435	1.06812	1.25122	24.292
2.436	0.549316	-1.34277	23.8037
2.437	0.915527	-1.46484	22.4915
2.438	1.49536	0.305176	22.4609
2.439	1.19019	0.732422	22.0642
2.44	0.488281	-0.488281	22.9492
2.441	0.305176	-0.88501	23.0408
2.442	1.52588	0.701904	22.583
2.443	2.0752	1.77002	21.637
2.444	1.64795	0.610352	20.4773
2.445	0.762939	-0.823975	20.8435
2.446	0.396729	-0.457764	21.9116
2.447	1.00708	0.823975	23.2239
2.448	1.49536	0.579834	23.0103
2.449	1.49536	-0.701904	23.1323
2.45	1.31226	-1.46484	22.9187
2.451	1.06812	-0.366211	23.9868
2.452	1.37329	2.04468	24.8718
2.453	1.15967	2.50244	26.7944
2.454	0.488281	0.396729	26.7944
2.455	0.457764	-1.37329	25.8789
2.456	1.0376	-0.518799	24.6582
2.457	1.67847	1.06812	24.5056
2.458	1.40381	0.823975	24.3225
2.459	0.518799	-0.427246	25.238
2.46	0.396729	-0.12207	25.0244
2.461	1.15967	1.37329	24.5667
2.462	1.25122	1.31226	23.6206
2.463	1.2207	-0.396729	23.1934
2.464	0.488281	-0.640869	23.9563
2.465	0.640869	0.610352	24.6582
2.466	1.61743	1.40381	25.0854
2.467	1.43433	0.335693	25.3601
2.468	1.2207	-1.19019	25.2991
2.469	1.0376	-1.25122	25.2991
2.47	0.762939	0.0305176	26.4587
2.471	1.0376	2.71606	28.3813
2.472	0.976563	2.22778	29.6326
2.473	0.976563	-0.488281	29.4495
2.474	0.854492	-1.83105	27.5269
2.475	1.43433	-0.0305176	26.4282
2.476	1.52588	1.49536	26.5198
2.477	0.610352	0.457764	26.6113
2.478	0.0915527	-1.25122	27.71
2.479	0.518799	-0.0915527	27.0691
2.48	1.95313	1.86157	26.4282
2.481	2.13623	1.52588	24.5361
2.482	1.52588	-0.366211	24.9939
2.483	0.396729	-0.793457	25.4822
2.484	1.06812	0.579834	27.5269
2.485	1.49536	1.12915	27.6184
2.486	2.01416	-0.396729	27.9541
2.487	1.2207	-1.77002	27.2522
2.488	0.915527	-1.09863	27.0386
2.489	1.49536	0.88501	28.0151
2.49	1.7395	3.23486	29.0833
2.491	0.976563	1.37329	29.7546
2.492	0.793457	-1.37329	28.8086
2.493	1.12915	-1.89209	27.9846
2.494	1.43433	0.518799	27.2522
2.495	1.67847	1.25122	27.8015
2.496	0.915527	-0.0915527	28.1067
2.497	0.488281	-0.976563	28.4729
2.498	0.579834	0.671387	27.771
2.499	1.46484	1.7395	27.3132
2.5	1.31226	0.0610352	26.0925
2.501	1.09863	-1.52588	26.9165
2.502	0.701904	-0.396729	27.3438
2.503	1.46484	1.2207	28.7781
2.504	1.89209	0.823975	27.771
2.505	1.46484	-1.2207	28.4729
2.506	0.976563	-1.49536	27.8625
2.507	0.976563	-0.518799	28.8391
2.508	1.2207	1.12915	30.3955
2.509	1.40381	1.92261	31.7993
2.51	0.579834	0	31.7383
2.511	0.823975	-1.40381	30.1208
2.512	1.2207	-0.854492	28.9612
2.513	1.5564	1.15967	28.8391
2.514	1.00708	0.427246	29.4189
2.515	0.0305176	-1.28174	30.0598
2.516	0.152588	-0.946045	29.7852
2.517	0.946045	1.37329	29.5715
2.518	1.64795	1.2207	28.2898
2.519	1.06812	-0.305176	27.6794
2.52	0.762939	-1.00708	28.5645
2.521	0.946045	0.640869	29.4495
2.522	1.37329	1.37329	30.5786
2.523	1.37329	-0.457764	29.9683
2.524	0.915527	-1.89209	30.365
2.525	0.88501	-1.19019	29.6631
2.526	1.15967	0.579834	30.8228
2.527	1.40381	2.41089	31.9519
2.528	1.31226	2.13623	33.7219
2.529	0.640869	-0.579834	33.1116
2.53	0.915527	-1.7395	31.6772
2.531	1.25122	-0.518799	30.4565
2.532	1.46484	1.37329	31.4026
2.533	0.915527	0.701904	31.4026
2.534	0.701904	-0.946045	32.074
2.535	0.671387	-0.152588	31.189
2.536	1.86157	1.77002	31.0059
2.537	2.0752	1.37329	29.7546
2.538	1.06812	-0.518799	29.7241
2.539	0.701904	-1.09863	30.5176
2.54	1.12915	0.762939	31.9824
2.541	1.80054	1.46484	32.4402
2.542	1.92261	-0.244141	32.2876
2.543	1.43433	-1.31226	32.2876
2.544	1.12915	-0.549316	32.3486
2.545	1.43433	0.701904	33.1726
2.546	1.58691	2.04468	34.4543
2.547	1.09863	1.7395	35.553
2.548	0.793457	-0.213623	34.8206
2.549	1.37329	-1.00708	33.6304
2.55	1.43433	0.396729	32.3181
2.551	1.70898	1.19019	33.3862
2.552	0.823975	0.518799	33.0811
2.553	0.244141	-0.915527	34.0881
2.554	0.762939	0.244141	33.5388
2.555	1.58691	1.61743	33.3252
2.556	1.5564	0.946045	31.5857
2.557	1.64795	-0.274658	32.0435
2.558	1.00708	0.0610352	32.7148
2.559	1.46484	1.43433	33.8135
2.56	1.86157	0.823975	33.844
2.561	1.34277	-0.793457	34.1797
2.562	0.854492	-1.19019	33.8745
2.563	1.0376	-0.488281	34.1492
2.564	1.52588	1.25122	35.7361
2.565	1.58691	3.17383	37.1399
2.566	1.19019	2.04468	38.3301
2.567	1.00708	-0.823975	37.0483
2.568	0.762939	-1.37329	36.2854
2.569	1.37329	0.335693	35.1868
2.57	1.19019	1.25122	35.5225
2.571	0.305176	0.213623	35.3394
2.572	0.488281	-0.640869	35.9192
2.573	1.37329	0.701904	34.9121
2.574	2.44141	1.95313	33.9966
2.575	1.77002	1.06812	32.9285
2.576	1.25122	-0.823975	33.5999
2.577	0.396729	-1.0376	34.4849
2.578	1.15967	0.823975	36.1938
2.579	1.67847	1.12915	36.1938
2.58	1.89209	-0.457764	36.1938
2.581	1.28174	-1.31226	35.0342
2.582	1.25122	-0.579834	36.1328
2.583	1.31226	1.67847	37.2925
2.584	1.31226	3.2959	39.3066
2.585	0.793457	1.28174	39.917
2.586	0.244141	-1.2207	38.8489
2.587	0.88501	-0.88501	37.1399
2.588	1.67847	0.823975	36.8347
2.589	1.43433	1.28174	36.9263
2.59	0.579834	-0.274658	37.8113
2.591	0.640869	-0.488281	38.208
2.592	1.09863	1.00708	37.5671
2.593	1.86157	1.89209	35.9802
2.594	1.80054	0.610352	35.2478
2.595	0.854492	-0.518799	35.8887
2.596	0.88501	0.488281	37.0789
2.597	1.49536	1.49536	37.9028
2.598	1.5564	0.88501	38.147
2.599	1.5564	-0.671387	37.9028
2.6	0.610352	-1.25122	37.7808
2.601	0.793457	-0.12207	39.1541
2.602	1.40381	2.86865	40.6494
2.603	1.2207	3.57056	42.4194
2.604	0.610352	0.946045	41.8701
2.605	0.244141	-1.06812	40.5579
2.606	1.09863	-0.183105	38.7878
2.607	0.915527	1.34277	39.7034
2.608	0.976563	1.06812	39.3982
2.609	0.0305176	-0.366211	40.6494
2.61	0.457764	0.152588	40.1611
2.611	1.40381	2.2583	39.5203
2.612	2.13623	2.04468	37.9028
2.613	1.46484	0.366211	37.8113
2.614	0.457764	-0.488281	38.5132
2.615	0.549316	0.579834	40.4663
2.616	1.15967	1.43433	40.6189
2.617	1.25122	0.823975	40.863
2.618	0.823975	-0.793457	40.2527
2.619	1.00708	-0.762939	40.0391
2.62	0.915527	0.640869	41.5955
2.621	1.52588	3.08228	43.6707
2.622	0.946045	2.99072	44.5251
2.623	0.671387	-0.274658	43.7927
2.624	0.457764	-1.52588	41.9922
2.625	1.19019	0.610352	41.0156
2.626	1.37329	2.04468	41.626
2.627	0.793457	0.732422	41.626
2.628	0.244141	-0.579834	42.6941
2.629	0.488281	1.15967	41.9922
2.63	1.43433	2.31934	41.5344
2.631	1.49536	1.06812	39.5203
2.632	1.34277	-0.213623	40.1306
2.633	0.549316	0.244141	40.8936
2.634	1.28174	1.52588	42.1448
2.635	1.46484	1.00708	42.45
2.636	1.40381	-0.152588	42.511
2.637	0.671387	-1.31226	42.0837
2.638	0.701904	-0.610352	42.9382
2.639	0.854492	0.976563	43.8843
2.64	1.12915	3.35693	45.5627
2.641	0.823975	2.28882	45.8069
2.642	0.823975	-0.213623	43.9453
2.643	0.762939	-0.579834	42.4805
2.644	1.09863	1.25122	42.1143
2.645	0.793457	1.61743	43.335
2.646	0.427246	0.0915527	43.8843
2.647	0.0915527	-0.488281	44.5557
2.648	0.823975	1.58691	43.5486
2.649	1.64795	2.53296	42.5415
2.65	1.64795	0.88501	41.5344
2.651	1.15967	-0.335693	41.8091
2.652	0.640869	0.427246	43.1519
2.653	1.00708	1.67847	44.3726
2.654	1.25122	0.88501	43.6096
2.655	1.31226	-0.701904	44.0674
2.656	1.0376	-0.701904	43.3044
2.657	1.0376	0.701904	43.9758
2.658	1.52588	1.98364	45.7153
2.659	1.67847	3.02124	47.6379
2.66	0.671387	0.976563	47.2717
2.661	0.610352	-1.06812	45.7458
2.662	0.88501	-0.640869	44.4946
2.663	1.43433	1.25122	44.1589
2.664	1.49536	1.49536	44.8914
2.665	0.88501	-0.0915527	45.0745
2.666	0.701904	0.0305176	44.9829
2.667	1.70898	1.5564	44.2505
2.668	2.0752	2.13623	43.0603
2.669	1.64795	0.183105	42.7246
2.67	1.49536	-0.579834	43.6707
2.671	0.823975	0.701904	44.6777
2.672	1.92261	1.64795	45.0439
2.673	1.80054	0.701904	44.6472
2.674	1.49536	-1.09863	44.6167
2.675	0.915527	-1.09863	44.3726
2.676	0.854492	0.579834	45.7458
2.677	1.37329	2.47192	47.2717
2.678	1.34277	2.68555	48.7671
2.679	1.00708	0.396729	47.8516
2.68	0.854492	-0.701904	46.7224
2.681	1.67847	0.244141	45.7458
2.682	1.67847	1.31226	46.2952
2.683	1.15967	0.274658	46.5088
2.684	0.549316	-0.762939	47.5159
2.685	0.915527	0.457764	46.5698
2.686	1.80054	2.01416	46.0205
2.687	2.28882	1.61743	44.4336
2.688	1.70898	0.244141	44.5251
2.689	1.06812	0.0915527	45.2576
2.69	1.06812	1.0376	46.6919
2.691	1.52588	0.823975	47.2412
2.692	1.06812	-0.152588	46.6614
2.693	1.09863	-0.854492	47.2717
2.694	1.0376	-0.488281	46.9971
2.695	1.31226	0.793457	48.0347
2.696	1.5564	3.11279	49.8047
2.697	1.34277	2.89917	50.8118
2.698	0.854492	0.335693	49.8657
2.699	0.854492	-0.854492	48.4314
2.7	0.976563	0.732422	48.3093
2.701	0.946045	1.77002	49.1333
2.702	0.762939	0.518799	48.8281
2.703	0.915527	-0.335693	49.7437
2.704	1.09863	1.28174	49.0417
2.705	1.61743	2.53296	48.1262
2.706	1.89209	1.31226	46.936
2.707	0.915527	-0.12207	47.3328
2.708	0.701904	0.549316	48.5535
2.709	1.09863	1.83105	49.0723
2.71	1.61743	1.37329	49.3774
2.711	1.5564	0	48.9807
2.712	1.15967	0	49.2859
2.713	1.12915	0.305176	49.6216
2.714	1.12915	1.25122	51.239
2.715	1.06812	3.26538	53.2532
2.716	0.854492	2.71606	54.3823
2.717	0.701904	0.396729	52.6428
2.718	1.19019	0.0305176	51.3306
2.719	1.49536	1.43433	50.3235
2.72	1.09863	2.10571	51.2085
2.721	0.610352	0.671387	51.5442
2.722	0.396729	0.152588	52.3987
2.723	0.88501	1.70898	51.7273
2.724	1.61743	2.59399	50.5371
2.725	1.58691	1.86157	49.4995
2.726	1.31226	0.640869	49.8047
2.727	0.915527	0.88501	50.8118
2.728	1.25122	1.7395	52.0935
2.729	1.7395	1.52588	51.9409
2.73	1.06812	0.0915527	51.9714
2.731	0.701904	-0.518799	51.6052
2.732	0.762939	0.396729	52.063
2.733	1.15967	2.38037	53.9551
2.734	1.06812	4.36401	55.5725
2.735	0.274658	2.68555	55.9082
2.736	0.0305176	-0.0915527	54.8096
2.737	0.396729	-0.213623	53.3447
2.738	1.06812	1.28174	53.4973
2.739	0.915527	1.83105	53.4668
2.74	0.549316	0.762939	54.5044
2.741	0.396729	0.762939	54.1992
2.742	0.946045	2.34985	53.4973
2.743	1.80054	2.80762	51.8799
2.744	1.52588	1.31226	51.3
2.745	0.579834	0.305176	51.8494
2.746	0.671387	0.762939	53.5278
2.747	1.40381	1.58691	54.3518
2.748	1.46484	1.28174	53.9551
2.749	1.31226	0.335693	53.8635
2.75	0.88501	-0.244141	53.4973
2.751	0.640869	0.213623	54.4434
2.752	1.09863	2.92969	57.0374
2.753	0.976563	3.9978	58.4412
2.754	0.305176	2.04468	57.6172
2.755	0.305176	-0.457764	55.9387
2.756	0.976563	0.457764	54.6875
2.757	1.5564	1.89209	54.8096
2.758	1.19019	1.40381	55.1758
2.759	0.335693	0.213623	56.3049
2.76	0.335693	0.610352	55.8167
2.761	1.28174	2.41089	54.9316
2.762	2.0752	2.31934	53.2837
2.763	1.46484	0.732422	52.887
2.764	0.946045	0.213623	53.6499
2.765	1.34277	0.946045	55.2673
2.766	1.40381	1.67847	55.603
2.767	1.37329	0.579834	55.542
2.768	0.88501	-0.762939	55.2979
2.769	0.457764	-0.793457	55.5115
2.77	0.732422	1.06812	57.251
2.771	1.34277	4.42505	59.8145
2.772	1.64795	3.54004	60.73
2.773	1.09863	0.244141	58.075
2.774	0.88501	-1.37329	56.2744
2.775	1.09863	0.88501	55.2673
2.776	1.2207	1.95313	56.8542
2.777	0.640869	0.946045	57.5562
2.778	0.610352	-0.213623	58.5022
2.779	0.732422	1.52588	56.8237
2.78	1.58691	3.05176	55.8777
2.781	1.89209	1.92261	54.0466
2.782	1.31226	0.12207	55.5115
2.783	0.366211	-0.0305176	56.6101
2.784	1.0376	1.58691	58.4717
2.785	1.25122	1.80054	57.6477
2.786	1.61743	0.274658	57.4036
2.787	0.915527	-0.305176	56.7017
2.788	0.854492	0.213623	57.312
2.789	1.00708	2.10571	59.021
2.79	1.5564	3.87573	60.9436
2.791	0.610352	1.98364	60.9131
2.792	0.488281	-0.396729	58.8989
2.793	0.854492	-0.244141	57.5867
2.794	1.2207	1.92261	58.1055
2.795	1.19019	2.19727	59.1125
2.796	0.640869	0.579834	59.2957
2.797	0.152588	0.274658	59.5398
2.798	0.640869	2.22778	58.5327
2.799	1.31226	2.38037	57.9224
2.8	1.00708	0.762939	56.6406
2.801	1.19019	0.579834	58.197
2.802	1.12915	1.95313	58.6548
2.803	1.25122	2.56348	59.2957
2.804	1.49536	1.19019	58.5022
2.805	0.579834	0.0610352	59.3872
2.806	0.12207	0.213623	59.082
2.807	0.946045	0.915527	60.3027
2.808	0.946045	2.56348	61.7981
2.809	1.0376	3.8147	62.8662
2.81	0.488281	2.13623	61.9202
2.811	0.701904	0.427246	60.1501
2.812	1.06812	1.0376	59.2346
2.813	1.31226	2.44141	60.6384
2.814	0.946045	1.83105	60.8826
2.815	0.396729	0.579834	61.1877
2.816	0.915527	1.19019	61.2183
2.817	1.31226	2.99072	59.9365
2.818	1.86157	2.31934	59.021
2.819	1.25122	0.946045	58.8379
2.82	0.946045	0.610352	60.2417
2.821	1.00708	1.80054	60.7605
2.822	1.2207	1.92261	61.1877
2.823	1.31226	0.88501	60.1196
2.824	1.0376	0.457764	60.3333
2.825	1.09863	0.762939	60.6079
2.826	1.31226	1.7395	61.676
2.827	0.762939	3.44849	63.6597
2.828	0.610352	3.2959	64.9719
2.829	-0.0305176	0.915527	63.5071
2.83	0.488281	-0.0915527	62.439
2.831	1.09863	1.67847	61.7981
2.832	1.2207	2.62451	62.2864
2.833	0.915527	1.52588	62.2559
2.834	0.793457	0.549316	62.8357
2.835	0.671387	1.80054	62.0422
2.836	1.5564	2.92969	61.3708
2.837	1.58691	1.5564	60.3943
2.838	1.12915	0.335693	61.0046
2.839	0.762939	1.49536	62.1643
2.84	1.2207	2.38037	62.6831
2.841	1.58691	1.43433	62.0422
2.842	1.31226	0.732422	62.2864
2.843	0.854492	0.457764	62.4084
2.844	0.854492	0.610352	62.561
2.845	1.09863	1.43433	63.324
2.846	1.15967	3.50952	65.8569
2.847	0.946045	3.78418	66.4978
2.848	0.823975	0.88501	64.7583
2.849	1.0376	-0.0305176	63.446
2.85	1.19019	1.64795	63.324
2.851	0.823975	2.28882	64.209
2.852	0.396729	0.88501	64.1479
2.853	0.640869	0	64.7888
2.854	1.0376	2.19727	63.7817
2.855	1.89209	3.32642	62.7136
2.856	1.80054	1.86157	61.0962
2.857	1.09863	0.488281	61.8896
2.858	0.762939	1.15967	63.0493
2.859	1.12915	1.80054	64.0869
2.86	1.31226	1.15967	63.5071
2.861	0.976563	0.457764	64.0564
2.862	0.88501	-0.183105	64.0259
2.863	1.12915	0.671387	63.7512
2.864	1.43433	2.0752	66.1621
2.865	1.58691	4.5166	67.9321
2.866	0.579834	3.14331	68.7256
2.867	0.488281	-0.0305176	66.6199
2.868	1.09863	-0.274658	65.7043
2.869	0.946045	1.77002	65.3687
2.87	1.28174	2.19727	65.918
2.871	0.88501	0.762939	66.6199
2.872	1.09863	0.549316	66.864
2.873	1.34277	2.50244	65.5212
2.874	1.89209	2.41089	64.209
2.875	1.52588	1.28174	62.7747
2.876	0.915527	0.366211	64.0869
2.877	0.274658	1.2207	64.9109
2.878	1.46484	2.04468	66.2537
2.879	1.49536	1.46484	65.2161
2.88	1.49536	0.335693	65.6128
2.881	0.701904	-0.396729	65.4907
2.882	0.946045	0.0915527	66.7725
2.883	1.09863	2.74658	68.573
2.884	1.19019	4.24194	71.106
2.885	0.457764	2.53296	70.343
2.886	0.579834	0.244141	68.3594
2.887	0.915527	0.610352	67.3218
2.888	0.946045	1.95313	67.7795
2.889	1.06812	1.15967	68.3899
2.89	0.732422	0.457764	69.4275
2.891	0.610352	1.19019	69.2444
2.892	1.28174	2.7771	68.0542
2.893	1.83105	2.74658	66.1316
2.894	1.43433	1.49536	65.9485
2.895	0.823975	1.09863	66.803
2.896	0.915527	1.70898	67.9932
2.897	1.28174	1.92261	68.5425
2.898	1.12915	1.15967	68.4204
2.899	0.518799	0.305176	68.512
2.9	0.549316	0.183105	68.6646
2.901	0.671387	1.25122	69.7327
2.902	0.854492	3.8147	72.2656
2.903	0.701904	4.85229	73.9136
2.904	0.183105	2.01416	72.6929
2.905	0.0610352	-0.0305176	71.2585
2.906	0.244141	1.00708	70.0989
2.907	0.823975	2.50244	70.7703
2.908	0.671387	1.7395	70.8923
2.909	0.183105	0.823975	71.6858
2.91	0.12207	1.77002	70.8008
2.911	1.06812	3.26538	69.8242
2.912	0.976563	2.68555	67.9321
2.913	0.946045	1.00708	68.2373
2.914	0.427246	0.976563	69.6411
2.915	0.549316	1.64795	70.4041
2.916	1.15967	2.01416	70.8618
2.917	1.31226	1.37329	70.5566
2.918	0.640869	0.579834	70.282
2.919	0.732422	0.244141	70.7397
2.92	0.732422	1.25122	72.6318
2.921	0.762939	4.24194	75.1648
2.922	0.732422	3.93677	75.8667
2.923	0.579834	0.946045	73.761
2.924	0.549316	0.0305176	72.2961
2.925	1.12915	1.92261	71.5942
2.926	1.00708	2.65503	72.5708
2.927	0.396729	0.701904	73.2727
2.928	0.12207	0.366211	74.2493
2.929	0.518799	1.89209	73.1201
2.93	1.15967	3.05176	71.6553
2.931	1.58691	2.13623	69.9158
2.932	1.12915	1.12915	70.8618
2.933	0.213623	1.49536	71.6553
2.934	1.15967	2.22778	72.9065
2.935	1.15967	1.89209	72.4182
2.936	0.457764	0.579834	72.4182
2.937	0.396729	-0.0915527	72.5098
2.938	0.732422	0.274658	73.1812
2.939	0.579834	2.80762	75.1038
2.94	1.09863	4.94385	77.301
2.941	0.640869	3.20435	76.4771
2.942	-0.0305176	0.396729	74.2798
2.943	0.610352	0.244141	73.3032
2.944	0.701904	2.50244	74.1882
2.945	0.396729	2.13623	74.707
2.946	0.457764	0.579834	75.1648
2.947	0.457764	1.12915	75.2258
2.948	0.732422	3.32642	73.9136
2.949	1.19019	3.05176	72.5403
2.95	1.15967	1.06812	71.9299
2.951	0.183105	0.946045	73.1812
2.952	0.701904	1.77002	74.1577
2.953	1.58691	2.19727	74.9817
2.954	1.25122	1.77002	73.5168
2.955	1.09863	0.88501	74.4019
2.956	0.823975	1.06812	74.4934
2.957	1.00708	1.19019	75.1953
2.958	0.854492	3.41797	77.4231
2.959	0.854492	4.5166	79.6814
2.96	0.183105	2.13623	78.4912
2.961	0.335693	0.183105	76.416
2.962	1.49536	1.40381	75.5615
2.963	1.31226	3.41797	76.2329
2.964	1.00708	1.98364	76.8738
2.965	0.457764	0.610352	77.1179
2.966	0.457764	1.83105	76.9958
2.967	1.31226	3.66211	75.9277
2.968	1.61743	2.92969	74.4324
2.969	1.28174	1.25122	74.2188
2.97	1.0376	1.70898	75.8667
2.971	1.12915	2.74658	76.2939
2.972	1.15967	2.65503	76.4771
2.973	1.0376	0.915527	75.9888
2.974	0.457764	0.823975	76.6907
2.975	0.518799	0.946045	76.7822
2.976	1.09863	1.7395	77.8503
2.977	1.25122	4.05884	79.895
2.978	1.00708	5.34058	81.3293
2.979	0.335693	2.50244	79.6814
2.98	0.518799	0.305176	77.8198
2.981	0.640869	1.92261	77.6062
2.982	0.579834	3.41797	79.1931
2.983	0.640869	1.92261	79.1321
2.984	0.366211	0.854492	79.4983
2.985	0.457764	2.53296	79.071
2.986	1.25122	4.54712	77.9724
2.987	1.67847	3.14331	76.2024
2.988	0.88501	1.34277	76.5381
2.989	0.183105	1.86157	77.9724
2.99	0.701904	2.7771	79.1016
2.991	0.732422	2.47192	78.6438
2.992	0.854492	1.40381	78.5522
2.993	0.396729	1.49536	79.1321
2.994	0.305176	1.61743	79.1626
2.995	0.640869	2.71606	80.3223
2.996	0.946045	4.82178	83.0688
2.997	0.213623	4.73022	83.9539
2.998	0	1.77002	81.9092
2.999	0.335693	0.854492	80.5969
3	0.793457	2.7771	80.5664
3.001	0.793457	3.72314	81.4209
3.002	0.610352	2.01416	81.4819
3.003	0.152588	1.34277	81.8787
3.004	0.518799	2.99072	80.8105
3.005	0.976563	4.05884	80.3528
3.006	1.15967	2.44141	78.4607
3.007	0.610352	1.64795	79.4983
3.008	0.366211	2.74658	80.1697
3.009	0.793457	3.479	80.9021
3.01	1.00708	2.83813	80.2307
3.011	0.823975	1.70898	80.9021
3.012	-0.0915527	1.2207	81.2378
3.013	0.610352	1.46484	81.6345
3.014	0.793457	3.17383	83.8013
3.015	0.915527	5.76782	86.3647
3.016	0.305176	4.63867	86.2427
3.017	0.274658	1.52588	84.0149
3.018	0.488281	1.31226	82.7332
3.019	0.946045	2.7771	82.7942
3.02	0.549316	2.62451	83.6182
3.021	0.183105	1.46484	83.8928
3.022	0.732422	1.67847	84.198
3.023	1.00708	3.66211	82.6416
3.024	1.7395	3.93677	80.78
3.025	1.37329	2.74658	79.834
3.026	0.976563	1.43433	81.0852
3.027	0.366211	1.86157	82.1228
3.028	0.915527	2.44141	82.8857
3.029	0.671387	2.34985	82.489
3.03	0.823975	1.40381	82.6721
3.031	0.854492	0.915527	82.6416
3.032	0.854492	1.61743	83.313
3.033	0.946045	4.02832	85.6628
3.034	0.823975	5.27954	87.7991
3.035	-0.12207	3.05176	86.6089
3.036	-0.152588	0.671387	84.6558
3.037	0.640869	1.34277	83.6487
3.038	0.946045	2.68555	84.2896
3.039	0.854492	2.38037	84.7168
3.04	0.427246	1.58691	85.7544
3.041	-0.0305176	1.86157	84.8999
3.042	1.0376	2.99072	83.6487
3.043	1.15967	2.80762	81.9702
3.044	0.671387	1.7395	81.8176
3.045	0.671387	1.49536	82.8247
3.046	0.518799	2.34985	83.8013
3.047	0.88501	2.44141	83.6487
3.048	0.762939	1.89209	83.4351
3.049	0.518799	0.976563	83.8013
3.05	0.0610352	0.366211	84.259
3.051	0.0305176	1.31226	86.3953
3.052	0.488281	4.21143	88.1348
3.053	0.427246	4.97437	89.6606
3.054	0.396729	2.13623	87.5854
3.055	0.183105	0.915527	86.2427
3.056	0.640869	2.31934	85.3882
3.057	0.610352	2.62451	86.792
3.058	0.427246	1.28174	87.0056
3.059	0.244141	0.915527	87.5244
3.06	0.427246	2.31934	87.1277
3.061	1.34277	3.44849	85.2356
3.062	1.12915	2.65503	83.7402
3.063	1.09863	1.92261	84.2285
3.064	0.366211	2.01416	85.2966
3.065	0.366211	2.38037	86.3647
3.066	0.579834	1.77002	86.1206
3.067	0.640869	1.46484	86.2732
3.068	0.274658	1.09863	86.7004
3.069	0.396729	1.37329	86.792
3.07	0.823975	2.53296	89.1113
3.071	1.09863	5.09644	91.5222
3.072	0.488281	4.45557	92.2852
3.073	0.0305176	1.31226	89.9048
3.074	0.183105	0.854492	88.6536
3.075	0.640869	2.86865	88.7146
3.076	0.640869	3.26538	89.5996
3.077	0.701904	1.64795	89.8132
3.078	0.274658	1.61743	90.0269
3.079	0.762939	3.54004	88.8062
3.08	1.15967	3.66211	87.616
3.081	0.976563	2.28882	86.4563
3.082	1.06812	1.46484	87.677
3.083	0.0305176	2.38037	88.7756
3.084	1.06812	3.11279	89.2334
3.085	1.31226	2.44141	88.2568
3.086	0.854492	1.7395	88.9587
3.087	0.183105	1.34277	89.0198
3.088	0.396729	1.2207	89.9658
3.089	-0.0305176	3.11279	91.5833
3.09	0.488281	5.27954	93.5974
3.091	0.244141	4.08936	93.0481
3.092	-0.0915527	1.49536	90.3015
3.093	0.305176	1.70898	89.6301
3.094	0.671387	3.66211	91.0034
3.095	0.152588	3.20435	91.1255
3.096	-0.0610352	1.31226	91.4001
3.097	0.213623	1.89209	91.7664
3.098	0.457764	4.02832	90.4846
3.099	1.0376	3.57056	89.1724
3.1	1.12915	2.10571	88.4094
3.101	0.518799	2.34985	89.8743
3.102	0.244141	3.32642	90.4236
3.103	0.854492	2.68555	90.271
3.104	0.305176	1.98364	89.9353
3.105	0.274658	1.80054	91.0034
3.106	0.183105	2.01416	91.0645
3.107	0.610352	2.10571	91.98
3.108	0.823975	4.45557	94.2383
3.109	1.06812	5.79834	96.0083
3.11	-0.0305176	2.96021	94.0857
3.111	-0.0610352	0.762939	92.1326
3.112	0.213623	2.44141	92.041
3.113	0.457764	3.96729	93.3228
3.114	0.427246	2.53296	93.1091
3.115	0.579834	1.40381	93.3838
3.116	0.457764	3.26538	92.6514
3.117	0.823975	4.69971	91.7358
3.118	1.19019	3.08228	90.1489
3.119	0.915527	1.58691	90.5151
3.12	0.12207	2.56348	92.2241
3.121	0.946045	3.50952	92.6819
3.122	0.854492	2.89917	91.5527
3.123	0.854492	2.0752	91.8274
3.124	0.793457	2.13623	92.7429
3.125	0.274658	1.95313	92.3462
3.126	1.06812	2.28882	93.8416
3.127	0.793457	5.00488	96.5576
3.128	0.579834	5.61523	97.7173
3.129	0.335693	2.2583	94.9097
3.13	0.88501	0.640869	92.7734
3.131	0.823975	3.35693	93.1091
3.132	0.701904	4.5166	94.9402
3.133	0.488281	2.62451	94.9707
3.134	0.396729	0.793457	95.1538
3.135	0.305176	3.11279	93.9636
3.136	1.86157	4.85229	93.1091
3.137	1.58691	2.92969	91.1255
3.138	1.09863	2.10571	92.4377
3.139	0.274658	2.68555	93.2922
3.14	0.854492	3.87573	94.2993
3.141	0.640869	2.86865	93.1091
3.142	0.88501	1.67847	93.9331
3.143	0.518799	1.25122	94.4824
3.144	0.274658	1.58691	94.9402
3.145	1.34277	3.11279	96.0388
3.146	1.34277	5.95093	98.3887
3.147	0.701904	4.76074	98.0835
3.148	0.274658	1.31226	96.0083
3.149	0.366211	1.09863	95.0317
3.15	0.183105	3.20435	95.6421
3.151	0.457764	3.20435	96.7712
3.152	0.610352	1.7395	96.7102
3.153	0.244141	1.77002	96.5881
3.154	0.732422	4.27246	95.1233
3.155	1.37329	3.96729	94.2078
3.156	0.854492	2.38037	93.0786
3.157	0.305176	1.77002	94.4214
3.158	-0.0610352	2.99072	95.8252
3.159	0.671387	3.41797	95.7947
3.16	0.518799	2.68555	94.8486
3.161	0.518799	1.98364	95.6116
3.162	0.213623	2.31934	95.9778
3.163	0.244141	2.13623	96.4661
3.164	0.579834	3.72314	98.938
3.165	0.12207	6.13403	101.563
3.166	-0.274658	4.39453	101.074
3.167	-0.0305176	1.31226	98.6328
3.168	0.366211	1.70898	97.7478
3.169	0.732422	3.96729	98.2361
3.17	0.335693	3.38745	98.7854
3.171	-0.0610352	1.7395	99.2126
3.172	-0.0915527	2.01416	99.1211
3.173	0.427246	4.30298	97.4731
3.174	1.15967	4.21143	96.1914
3.175	0.976563	2.7771	95.0012
3.176	0.549316	2.34985	96.4966
3.177	0.335693	3.41797	97.4121
3.178	1.09863	3.17383	97.7478
3.179	0.671387	2.34985	97.3206
3.18	0.244141	1.80054	98.2971
3.181	-0.0915527	1.40381	98.3887
3.182	0.762939	2.2583	99.2126
3.183	0.671387	4.88281	101.776
3.184	0.701904	6.56128	103.912
3.185	0.0305176	3.87573	102.448
3.186	-0.0915527	1.2207	100.494
3.187	0.305176	2.13623	99.9451
3.188	0.366211	3.60107	100.769
3.189	0.488281	2.62451	101.257
3.19	0.0915527	1.86157	102.081
3.191	0.366211	2.99072	101.257
3.192	1.00708	4.48608	99.2432
3.193	1.15967	4.02832	97.4121
3.194	0.518799	2.80762	97.7173
3.195	-0.0610352	2.22778	98.9685
3.196	0.274658	2.34985	100.342
3.197	0.427246	3.08228	100.006
3.198	0.427246	2.89917	100.22
3.199	0.213623	2.13623	100.342
3.2	0.518799	1.37329	100.708
3.201	0.152588	2.34985	102.325
3.202	0.274658	5.58472	105.499
3.203	0.274658	5.85938	106.812
3.204	-0.244141	2.7771	104.37
3.205	-0.152588	1.0376	102.692
3.206	0.488281	2.83813	102.112
3.207	0.549316	3.72314	103.119
3.208	0.396729	2.44141	103.363
3.209	-0.0610352	1.70898	103.821
3.21	-0.152588	3.38745	103.027
3.211	0.854492	4.11987	101.44
3.212	1.25122	3.14331	99.884
3.213	0.640869	2.62451	100.464
3.214	0.366211	2.96021	101.563
3.215	0.701904	3.54004	102.142
3.216	1.12915	2.99072	101.624
3.217	0.549316	2.28882	102.142
3.218	-0.0305176	1.5564	102.844
3.219	0.152588	1.28174	103.546
3.22	0.274658	2.96021	105.438
3.221	0.610352	6.073	108.124
3.222	0.305176	5.40161	107.758
3.223	0.396729	1.98364	105.286
3.224	0.335693	1.46484	103.882
3.225	0.488281	3.23486	104.523
3.226	0.549316	3.23486	105.53
3.227	0.396729	1.7395	105.774
3.228	0.183105	1.86157	106.354
3.229	0.457764	4.18091	104.645
3.23	1.31226	4.45557	103.088
3.231	1.12915	3.14331	101.746
3.232	0.915527	2.68555	103.119
3.233	0.12207	2.89917	104.218
3.234	0.762939	3.44849	104.553
3.235	0.701904	2.7771	104.218
3.236	0.335693	2.41089	104.797
3.237	0.183105	1.92261	104.98
3.238	1.12915	1.89209	105.865
3.239	0.762939	3.96729	107.91
3.24	0.152588	6.13403	110.168
3.241	-0.12207	4.27246	109.589
3.242	-0.152588	1.46484	106.659
3.243	-0.0305176	2.10571	105.621
3.244	0.762939	3.93677	106.72
3.245	0.701904	3.60107	107.33
3.246	0.610352	2.28882	107.513
3.247	0.488281	2.7771	107.666
3.248	0.793457	4.30298	106.079
3.249	0.823975	4.36401	105.133
3.25	0.732422	2.89917	104.584
3.251	0.640869	2.92969	105.896
3.252	0.335693	3.66211	106.537
3.253	1.15967	4.18091	106.384
3.254	0.579834	3.41797	105.774
3.255	0.183105	2.34985	106.964
3.256	0.0915527	1.98364	107.544
3.257	0.305176	2.53296	108.856
3.258	0.457764	5.09644	111.359
3.259	0.427246	6.50024	112.793
3.26	-0.0610352	3.72314	111.206
3.261	0.0915527	1.7395	108.429
3.262	0.427246	3.08228	107.849
3.263	0.152588	4.57764	109.467
3.264	0.366211	3.38745	109.985
3.265	-0.274658	1.98364	110.107
3.266	0.0305176	3.32642	109.802
3.267	0.640869	5.18799	107.758
3.268	1.15967	4.30298	106.354
3.269	0.579834	2.92969	106.537
3.27	-0.0610352	3.14331	108.154
3.271	0.183105	3.72314	108.856
3.272	0.305176	3.60107	108.704
3.273	0.244141	2.86865	108.429
3.274	-0.213623	2.38037	109.528
3.275	0.274658	2.31934	109.589
3.276	0.0305176	3.32642	110.992
3.277	0.396729	5.98145	113.098
3.278	0.0305176	5.88989	113.77
3.279	-0.335693	2.74658	111.45
3.28	-0.12207	1.83105	110.504
3.281	0.12207	3.84521	110.626
3.282	0.579834	4.3335	111.725
3.283	0.457764	2.56348	111.694
3.284	-0.0915527	2.68555	111.603
3.285	0.0915527	4.42505	110.352
3.286	0.457764	4.91333	109.589
3.287	0.915527	3.32642	107.971
3.288	0.274658	2.71606	109.344
3.289	0.12207	3.63159	110.199
3.29	0.640869	4.08936	110.565
3.291	0.762939	3.66211	109.741
3.292	0.366211	3.05176	110.474
3.293	-0.518799	2.65503	111.176
3.294	0.0915527	2.50244	111.877
3.295	-0.12207	3.60107	113.19
3.296	0.610352	6.31714	116.608
3.297	0.0305176	5.67627	116.089
3.298	0.0305176	2.71606	113.556
3.299	0.427246	2.47192	112.122
3.3	0.488281	4.57764	113.159
3.301	0.0915527	4.21143	113.495
3.302	-0.0305176	2.10571	113.739
3.303	-0.213623	2.31934	114.014
3.304	0.0305176	4.54712	112.885
3.305	0.701904	4.97437	110.931
3.306	0.915527	3.69263	109.65
3.307	0.305176	3.44849	110.992
3.308	0.335693	3.84521	111.633
3.309	0.335693	3.78418	112.122
3.31	0.183105	3.14331	111.694
3.311	-0.244141	2.74658	112.823
3.312	-0.152588	2.44141	113.281
3.313	0.610352	2.31934	113.647
3.314	0.549316	4.63867	116.211
3.315	0.549316	7.14111	118.256
3.316	-0.244141	5.27954	118.103
3.317	-0.427246	1.89209	115.509
3.318	-0.0915527	2.50244	114.96
3.319	0.213623	4.05884	115.448
3.32	0.457764	3.63159	115.387
3.321	0.274658	2.19727	115.875
3.322	-0.0305176	3.32642	115.631
3.323	0.518799	5.0354	114.136
3.324	0.549316	4.60815	112.396
3.325	0.610352	3.20435	111.603
3.326	-0.12207	2.96021	113.373
3.327	0	3.32642	113.892
3.328	0.335693	3.66211	113.892
3.329	0.305176	3.54004	113.831
3.33	0.213623	2.96021	114.685
3.331	0.0305176	2.19727	114.777
3.332	0.274658	2.19727	116.302
3.333	0.213623	5.37109	119.354
3.334	0.12207	6.83594	121.338
3.335	-0.671387	4.24194	119.507
3.336	0.0610352	1.86157	117.676
3.337	0.305176	3.479	116.302
3.338	0.396729	4.21143	117.493
3.339	0.183105	3.23486	117.554
3.34	-0.244141	2.62451	118.805
3.341	-0.274658	3.50952	117.767
3.342	0.762939	4.85229	116.455
3.343	0.762939	4.39453	114.014
3.344	0.610352	3.78418	114.594
3.345	-0.0915527	3.41797	115.753
3.346	-0.0610352	3.50952	116.516
3.347	0.213623	3.75366	116.455
3.348	-0.152588	3.60107	116.943
3.349	-0.610352	2.31934	117.34
3.35	-0.183105	1.67847	117.981
3.351	0.0610352	3.35693	120.117
3.352	0.244141	6.62231	122.894
3.353	0.0915527	6.71387	123.322
3.354	0.0915527	3.41797	120.972
3.355	-0.457764	2.31934	119.568
3.356	-0.0305176	3.66211	119.629
3.357	0.0610352	3.84521	120.819
3.358	0.305176	2.68555	120.758
3.359	-0.0305176	2.65503	121.552
3.36	0.0610352	4.54712	119.72
3.361	0.823975	5.15747	118.103
3.362	0.488281	4.08936	116.76
3.363	0.0610352	3.479	117.828
3.364	-0.762939	3.41797	118.866
3.365	0.12207	3.57056	119.293
3.366	0.12207	3.78418	118.835
3.367	0.0305176	3.41797	119.568
3.368	-0.12207	2.31934	120.087
3.369	0.0915527	2.41089	120.483
3.37	-0.213623	4.5166	124.054
3.371	0.213623	7.56836	127.106
3.372	-0.213623	5.70679	126.556
3.373	-0.244141	1.80054	122.925
3.374	-0.183105	2.10571	121.307
3.375	-0.274658	4.82178	121.826
3.376	0.152588	4.45557	122.711
3.377	-0.12207	2.71606	123.596
3.378	-0.213623	2.92969	123.718
3.379	-0.427246	5.18799	120.911
3.38	0.579834	5.09644	119.72
3.381	-0.152588	3.69263	118.347
3.382	-0.335693	3.35693	120.605
3.383	-0.579834	3.69263	121.033
3.384	0	4.30298	121.429
3.385	-0.244141	3.93677	120.911
3.386	-0.335693	3.02124	121.948
3.387	-1.28174	1.67847	122.314
3.388	-0.335693	1.98364	123.596
3.389	-0.213623	5.15747	125.61
3.39	-0.366211	7.38525	127.228
3.391	-0.88501	4.21143	124.756
3.392	-0.915527	1.64795	123.016
3.393	-0.976563	2.62451	122.925
3.394	-0.183105	4.57764	124.268
3.395	-0.549316	2.92969	124.634
3.396	-0.396729	1.70898	124.329
3.397	-0.579834	3.96729	124.237
3.398	-0.12207	5.70679	122.223
3.399	0.12207	4.15039	120.697
3.4	-0.488281	3.11279	120.728
3.401	-0.946045	3.72314	122.223
3.402	-0.610352	3.84521	122.62
3.403	-0.274658	3.479	122.498
3.404	-0.305176	3.05176	121.887
3.405	-0.854492	3.08228	123.627
3.406	-0.793457	2.71606	124.115
3.407	-0.244141	3.11279	125
3.408	-0.762939	5.64575	127.777
3.409	-0.305176	6.01196	128.54
3.41	-1.12915	2.65503	125.58
3.411	-0.640869	1.67847	123.383
3.412	-0.427246	4.11987	123.962
3.413	-0.396729	4.82178	125.519
3.414	-0.305176	3.02124	125
3.415	-0.579834	2.04468	125.336
3.416	-0.762939	4.48608	124.115
3.417	-0.549316	5.27954	123.535
3.418	-0.305176	3.54004	122.284
3.419	-0.640869	2.56348	123.383
3.42	-0.549316	3.90625	124.512
3.421	0.0305176	4.54712	124.481
3.422	-0.0305176	3.90625	123.444
3.423	-0.610352	2.74658	124.176
3.424	-1.06812	2.86865	125
3.425	-0.854492	2.34985	125.214
3.426	-0.427246	3.50952	126.343
3.427	-0.610352	6.31714	129.425
3.428	-0.518799	5.70679	128.998
3.429	-0.183105	2.50244	126.556
3.43	-0.183105	2.19727	125.641
3.431	-0.366211	4.66919	126.526
3.432	-0.640869	4.24194	127.289
3.433	-0.793457	1.98364	126.709
3.434	-1.31226	2.47192	127.502
3.435	-0.579834	4.94385	126.007
3.436	0.0915527	5.24902	125
3.437	-0.152588	3.57056	123.535
3.438	-0.518799	3.479	125.122
3.439	-1.09863	4.27246	126.19
3.44	-0.244141	4.15039	126.221
3.441	-0.457764	3.23486	125.824
3.442	-0.854492	3.17383	127.258
3.443	-0.88501	3.26538	127.777
3.444	-0.396729	3.11279	127.991
3.445	-0.335693	4.69971	129.944
3.446	-0.610352	7.26318	132.66
3.447	-1.25122	5.61523	131.989
3.448	-0.549316	2.31934	129.852
3.449	-0.305176	3.11279	129.944
3.45	-0.183105	5.40161	130.493
3.451	-0.396729	4.27246	130.524
3.452	-0.88501	2.92969	129.791
3.453	-0.518799	4.11987	130.157
3.454	-0.88501	5.85938	128.998
3.455	0.0915527	4.88281	127.655
3.456	-0.244141	3.63159	126.465
3.457	-0.701904	4.08936	128.113
3.458	-0.335693	5.00488	128.296
3.459	0.427246	4.5166	128.479
3.46	-0.0915527	3.8147	127.747
3.461	-0.305176	3.50952	129.486
3.462	-0.457764	2.92969	130.157
3.463	-0.0610352	3.08228	130.188
3.464	-0.396729	5.06592	133.301
3.465	0.366211	7.41577	135.986
3.466	-0.152588	5.31006	133.85
3.467	-0.0610352	2.59399	131.226
3.468	0.762939	3.57056	130.432
3.469	0.335693	5.06592	131.165
3.47	0	3.66211	131.683
3.471	0.0915527	2.50244	132.629
3.472	-0.518799	4.08936	132.019
3.473	0.762939	6.10352	130.432
3.474	0.976563	5.37109	128.204
3.475	0.762939	4.08936	127.96
3.476	-0.0915527	4.08936	129.639
3.477	0.335693	4.30298	131.104
3.478	0.335693	4.3335	130.676
3.479	-0.0305176	4.05884	130.92
3.48	-0.0915527	3.2959	132.355
3.481	0.0305176	2.99072	132.08
3.482	0.549316	3.72314	133.759
3.483	0.762939	6.83594	136.383
3.484	0.427246	7.62939	137.482
3.485	-0.366211	4.24194	135.498
3.486	-0.0610352	2.7771	133.698
3.487	-0.152588	4.3335	133.24
3.488	0.0305176	5.31006	134.216
3.489	0.152588	3.93677	134.491
3.49	0.396729	3.32642	134.644
3.491	0.366211	5.0354	133.728
3.492	0.823975	5.79834	132.08
3.493	0.793457	4.69971	130.219
3.494	0	3.57056	131.317
3.495	-0.305176	4.27246	132.446
3.496	0.274658	4.5166	132.721
3.497	0.457764	4.42505	132.355
3.498	0.427246	3.90625	132.874
3.499	-0.12207	3.2959	133.789
3.5	-0.457764	2.56348	134.399
3.501	0.183105	3.75366	136.383
3.502	0.213623	6.95801	139.526
3.503	0.0305176	7.01904	139.801
3.504	0.0305176	3.69263	137.146
3.505	0.244141	2.68555	135.223
3.506	0.213623	4.39453	135.071
3.507	0.335693	4.63867	136.017
3.508	-0.0915527	2.99072	136.322
3.509	-0.274658	2.86865	136.688
3.51	0.0915527	4.76074	135.437
3.511	0.823975	5.70679	133.362
3.512	0.976563	4.42505	131.805
3.513	0.518799	3.69263	133.118
3.514	-0.0915527	4.11987	134.308
3.515	0.0305176	4.18091	134.735
3.516	-0.213623	3.50952	134.766
3.517	-0.488281	3.23486	135.529
3.518	-0.671387	2.34985	136.353
3.519	0.0305176	2.41089	136.871
3.52	-0.183105	4.57764	139.374
3.521	-0.366211	7.69043	142.059
3.522	-0.610352	6.16455	141.022
3.523	-0.915527	2.41089	137.97
3.524	-0.671387	2.53296	137.268
3.525	-0.671387	4.69971	138.031
3.526	-0.854492	4.15039	138.092
3.527	-0.732422	2.62451	138.55
3.528	-0.793457	3.479	138.031
3.529	-0.305176	5.31006	136.658
3.53	-0.213623	4.79126	134.552
3.531	-0.396729	3.479	134.033
3.532	-1.49536	3.63159	135.742
3.533	-1.06812	3.96729	136.688
3.534	-0.610352	3.90625	136.414
3.535	-0.88501	3.72314	136.475
3.536	-1.09863	3.17383	137.878
3.537	-1.40381	2.65503	138.397
3.538	-0.946045	2.59399	139.374
3.539	-0.915527	4.69971	141.907
3.54	-1.12915	7.14111	143.86
3.541	-1.89209	4.5166	141.937
3.542	-1.58691	2.41089	138.916
3.543	-1.2207	3.75366	138.763
3.544	-1.49536	5.49316	139.862
3.545	-1.40381	3.8147	140.198
3.546	-1.70898	2.74658	140.137
3.547	-1.98364	3.90625	139.984
3.548	-1.70898	5.40161	138.672
3.549	-0.793457	4.69971	137.268
3.55	-1.46484	3.69263	136.932
3.551	-1.64795	4.3335	138.245
3.552	-1.52588	4.45557	138.519
3.553	-1.49536	4.08936	138.641
3.554	-1.64795	3.41797	138.428
3.555	-2.41089	2.89917	140.198
3.556	-1.77002	2.86865	140.442
3.557	-1.25122	3.32642	141.449
3.558	-1.19019	6.073	144.196
3.559	-1.0376	7.20215	145.477
3.56	-1.83105	4.24194	143.005
3.561	-1.86157	2.38037	141.174
3.562	-1.98364	3.87573	141.022
3.563	-1.64795	4.97437	142.395
3.564	-1.89209	3.479	142.12
3.565	-1.61743	3.05176	142.242
3.566	-1.70898	4.76074	141.327
3.567	-0.946045	6.2561	139.465
3.568	-0.579834	4.5166	138.641
3.569	-1.52588	3.63159	139.191
3.57	-2.0752	4.15039	140.472
3.571	-1.70898	4.21143	141.449
3.572	-1.37329	4.02832	140.747
3.573	-1.61743	3.75366	141.235
3.574	-1.64795	3.66211	142.242
3.575	-1.28174	3.05176	142.09
3.576	-1.58691	4.11987	144.226
3.577	-1.28174	6.95801	147.278
3.578	-1.52588	6.31714	147.308
3.579	-1.06812	3.23486	144.196
3.58	-1.12915	2.96021	143.25
3.581	-1.49536	5.21851	143.921
3.582	-1.2207	5.31006	144.44
3.583	-1.49536	3.35693	144.318
3.584	-1.52588	3.26538	144.745
3.585	-1.86157	5.67627	143.25
3.586	-1.00708	5.82886	142.181
3.587	-0.732422	4.30298	140.656
3.588	-1.31226	4.08936	142.212
3.589	-1.37329	4.97437	142.975
3.59	-0.946045	5.09644	143.036
3.591	-1.34277	4.27246	142.456
3.592	-1.46484	3.84521	144.226
3.593	-1.67847	3.11279	144.684
3.594	-1.19019	2.96021	145.111
3.595	-0.579834	4.94385	146.606
3.596	-0.640869	7.8125	149.506
3.597	-1.12915	6.62231	148.285
3.598	-0.88501	3.41797	145.721
3.599	-0.976563	3.54004	145.264
3.6	-0.88501	5.24902	146.057
3.601	-0.854492	4.42505	146.362
3.602	-1.19019	3.05176	146.21
3.603	-0.915527	4.05884	146.21
3.604	-0.701904	6.19507	144.775
3.605	-0.213623	5.7373	143.25
3.606	-0.457764	4.18091	142.426
3.607	-0.823975	4.18091	144.501
3.608	-1.0376	4.66919	145.142
3.609	-0.671387	4.57764	144.989
3.61	-0.793457	3.96729	144.592
3.611	-0.915527	3.78418	146.515
3.612	-0.88501	3.60107	146.637
3.613	-0.12207	3.44849	147.064
3.614	-0.366211	5.31006	149.536
3.615	-0.518799	7.65991	151.794
3.616	-0.976563	5.79834	151.001
3.617	-0.793457	3.08228	148.651
3.618	-0.183105	4.02832	148.346
3.619	0.213623	5.49316	148.834
3.62	0.0915527	4.66919	148.773
3.621	-0.213623	3.72314	149.475
3.622	-0.640869	4.82178	149.109
3.623	0.0610352	5.85938	147.766
3.624	0.0915527	5.27954	146.332
3.625	-0.152588	4.76074	145.905
3.626	-0.183105	4.45557	147.522
3.627	-0.488281	4.82178	147.552
3.628	0.274658	4.94385	147.888
3.629	-0.427246	4.63867	147.827
3.63	-0.457764	3.93677	149.078
3.631	-0.396729	3.20435	149.933
3.632	-0.305176	3.72314	150.665
3.633	-0.549316	6.86646	153.748
3.634	0.0610352	7.84302	154.877
3.635	-0.549316	5.76782	152.802
3.636	-0.823975	3.63159	150.696
3.637	-0.183105	4.76074	150.177
3.638	-0.518799	4.91333	151.55
3.639	-0.610352	4.48608	151.611
3.64	-0.488281	3.50952	152.1
3.641	-0.457764	5.43213	151.062
3.642	-0.366211	6.92749	149.292
3.643	0.518799	5.98145	147.766
3.644	0.213623	5.00488	148.499
3.645	-0.671387	4.69971	149.536
3.646	-0.396729	5.06592	150.391
3.647	-0.366211	4.39453	149.902
3.648	-0.579834	4.27246	150.269
3.649	-0.946045	3.78418	151.215
3.65	-0.366211	3.479	151.855
3.651	-0.457764	5.09644	153.046
3.652	-0.152588	7.32422	156.25
3.653	-0.762939	7.01904	156.006
3.654	-0.915527	4.11987	153.595
3.655	-1.0376	3.60107	152.954
3.656	-0.823975	5.09644	152.985
3.657	-0.366211	4.73022	153.656
3.658	-0.640869	3.93677	153.046
3.659	-0.88501	4.39453	153.503
3.66	-1.37329	5.70679	151.886
3.661	-0.762939	5.88989	150.787
3.662	-0.946045	4.73022	149.414
3.663	-1.06812	4.48608	150.513
3.664	-1.09863	4.88281	151.123
3.665	-0.518799	5.0354	151.459
3.666	-0.854492	4.76074	150.94
3.667	-1.40381	4.02832	152.039
3.668	-1.77002	3.20435	153.015
3.669	-1.40381	3.35693	153.687
3.67	-1.46484	5.00488	156.25
3.671	-1.28174	7.50732	158.569
3.672	-1.77002	6.40869	157.41
3.673	-1.5564	3.50952	154.541
3.674	-1.61743	3.75366	153.809
3.675	-1.58691	5.21851	154.48
3.676	-1.83105	4.42505	154.999
3.677	-2.38037	3.17383	155.212
3.678	-2.01416	4.11987	154.999
3.679	-1.61743	5.49316	153.32
3.68	-1.31226	5.31006	151.398
3.681	-1.28174	4.63867	150.848
3.682	-1.77002	4.39453	152.344
3.683	-1.80054	4.11987	152.954
3.684	-1.98364	4.27246	152.954
3.685	-1.95313	4.5166	153.442
3.686	-2.0752	3.11279	154.053
3.687	-1.98364	2.41089	154.449
3.688	-1.34277	3.50952	155.457
3.689	-1.67847	6.74438	158.905
3.69	-1.67847	7.65991	159.302
3.691	-2.38037	3.75366	157.715
3.692	-2.53296	2.38037	154.755
3.693	-2.19727	4.15039	155.792
3.694	-1.86157	5.34058	156.586
3.695	-1.25122	3.57056	156.677
3.696	-2.01416	3.14331	156.555
3.697	-1.95313	5.12695	156.189
3.698	-1.77002	6.13403	154.266
3.699	-1.67847	4.60815	153.29
3.7	-2.0752	3.84521	153.809
3.701	-2.34985	4.48608	155.579
3.702	-1.64795	4.57764	155.121
3.703	-1.40381	4.60815	154.907
3.704	-1.43433	4.5166	155.396
3.705	-1.83105	3.54004	156.799
3.706	-2.01416	3.14331	156.647
3.707	-1.61743	3.8147	158.386
3.708	-2.13623	6.89697	161.56
3.709	-2.0752	7.35474	162.598
3.71	-2.2583	3.78418	159.454
3.711	-2.0752	3.05176	157.654
3.712	-1.61743	5.15747	157.99
3.713	-1.95313	5.24902	159.454
3.714	-2.01416	3.479	158.508
3.715	-2.59399	3.38745	159.271
3.716	-2.2583	5.15747	158.02
3.717	-1.77002	5.95093	156.219
3.718	-1.46484	4.57764	155.121
3.719	-1.89209	4.27246	155.914
3.72	-2.38037	4.73022	157.043
3.721	-1.92261	4.60815	157.043
3.722	-2.10571	4.18091	156.555
3.723	-2.62451	3.78418	157.715
3.724	-2.41089	3.11279	158.478
3.725	-2.01416	3.05176	158.722
3.726	-2.01416	4.5166	160.004
3.727	-1.52588	7.2937	162.018
3.728	-2.13623	6.53076	161.499
3.729	-2.19727	3.35693	158.478
3.73	-2.28882	3.20435	158.539
3.731	-2.22778	5.24902	159.76
3.732	-2.44141	4.79126	160.4
3.733	-2.01416	3.26538	159.698
3.734	-2.28882	4.11987	160.126
3.735	-2.47192	6.04248	158.783
3.736	-2.2583	5.70679	157.288
3.737	-2.0752	3.9978	156.555
3.738	-2.34985	4.27246	158.081
3.739	-2.44141	4.85229	158.569
3.74	-1.98364	4.76074	158.63
3.741	-1.98364	4.36401	158.02
3.742	-2.2583	4.11987	159.668
3.743	-2.31934	4.11987	160.37
3.744	-2.28882	3.9978	160.645
3.745	-2.31934	5.34058	162.659
3.746	-2.13623	7.84302	165.558
3.747	-2.31934	6.01196	164.337
3.748	-1.83105	3.35693	161.285
3.749	-1.80054	4.08936	161.163
3.75	-1.67847	6.40869	161.835
3.751	-1.95313	5.18799	162.201
3.752	-2.10571	3.44849	162.018
3.753	-2.28882	4.76074	162.445
3.754	-2.01416	6.65283	160.889
3.755	-1.0376	5.5542	159.393
3.756	-1.80054	4.39453	158.691
3.757	-1.40381	4.91333	160.675
3.758	-1.67847	5.37109	160.675
3.759	-1.46484	4.97437	160.736
3.76	-1.64795	4.5166	160.614
3.761	-2.10571	3.87573	162.445
3.762	-1.70898	3.66211	162.567
3.763	-1.37329	3.90625	163.269
3.764	-1.46484	6.74438	166.046
3.765	-1.58691	8.60596	168.427
3.766	-2.04468	5.85938	166.626
3.767	-1.92261	3.11279	164.185
3.768	-1.77002	4.45557	163.91
3.769	-1.52588	5.58472	165.131
3.77	-1.70898	4.39453	165.222
3.771	-1.7395	3.72314	165.405
3.772	-1.64795	5.40161	164.978
3.773	-1.25122	6.83594	162.842
3.774	-0.732422	5.70679	161.316
3.775	-1.67847	4.73022	161.621
3.776	-1.7395	4.73022	163.757
3.777	-1.80054	4.88281	163.635
3.778	-1.28174	4.82178	163.818
3.779	-1.77002	4.69971	163.971
3.78	-1.67847	4.11987	165.192
3.781	-1.52588	3.60107	165.192
3.782	-1.2207	4.66919	166.84
3.783	-1.19019	7.44629	169.739
3.784	-1.64795	8.42285	171.021
3.785	-2.0752	5.0354	168.701
3.786	-1.83105	3.57056	167.084
3.787	-1.70898	5.46265	166.351
3.788	-1.28174	5.95093	167.847
3.789	-1.40381	4.79126	167.816
3.79	-1.70898	4.11987	168.06
3.791	-2.19727	5.67627	166.87
3.792	-1.09863	6.40869	165.314
3.793	-1.06812	5.61523	163.635
3.794	-1.86157	5.00488	163.971
3.795	-1.80054	5.09644	165.375
3.796	-1.80054	5.37109	165.192
3.797	-1.7395	5.27954	165.253
3.798	-1.67847	4.69971	166.534
3.799	-2.38037	3.54004	167.297
3.8	-2.50244	3.60107	167.999
3.801	-1.61743	5.0354	170.166
3.802	-1.31226	8.5144	173.126
3.803	-1.80054	8.11768	172.546
3.804	-1.58691	4.76074	169.708
3.805	-1.95313	4.30298	168.304
3.806	-1.89209	5.46265	168.518
3.807	-1.77002	5.18799	169.586
3.808	-2.04468	4.08936	169.83
3.809	-2.0752	4.60815	169.983
3.81	-1.67847	6.74438	168.549
3.811	-1.00708	6.68335	166.29
3.812	-1.0376	5.5542	165.1
3.813	-1.37329	4.73022	166.779
3.814	-1.92261	5.09644	167.48
3.815	-1.64795	4.88281	167.938
3.816	-2.19727	4.82178	167.45
3.817	-2.34985	4.66919	168.549
3.818	-2.53296	3.96729	169.434
3.819	-1.61743	4.08936	169.922
3.82	-1.89209	6.46973	173.309
3.821	-1.46484	9.09424	175.995
3.822	-2.19727	6.65283	174.103
3.823	-1.98364	3.32642	170.959
3.824	-1.89209	4.18091	170.654
3.825	-1.77002	6.40869	171.478
3.826	-1.7395	5.12695	172.058
3.827	-1.7395	4.02832	171.997
3.828	-2.50244	5.27954	172.028
3.829	-1.92261	6.5918	170.044
3.83	-1.61743	5.82886	168.335
3.831	-1.70898	4.79126	168.06
3.832	-2.13623	5.18799	170.074
3.833	-1.89209	5.37109	169.983
3.834	-1.52588	5.21851	169.861
3.835	-1.83105	4.88281	170.349
3.836	-2.34985	4.3335	171.936
3.837	-2.31934	3.11279	172.302
3.838	-1.98364	3.63159	173.126
3.839	-1.83105	6.83594	175.323
3.84	-1.86157	8.30078	176.758
3.841	-2.28882	5.5542	174.072
3.842	-1.98364	3.66211	172.363
3.843	-2.10571	5.09644	172.729
3.844	-1.98364	5.88989	173.798
3.845	-1.86157	3.78418	173.767
3.846	-2.2583	3.479	173.889
3.847	-2.28882	5.5542	173.676
3.848	-1.80054	6.7749	171.783
3.849	-1.28174	5.37109	170.319
3.85	-1.95313	4.94385	170.624
3.851	-2.10571	5.37109	172.394
3.852	-2.04468	5.27954	171.906
3.853	-1.83105	4.79126	171.783
3.854	-2.13623	4.45557	172.882
3.855	-2.2583	4.30298	174.011
3.856	-1.67847	3.66211	174.133
3.857	-1.58691	4.57764	175.354
3.858	-1.80054	7.69043	178.711
3.859	-1.70898	7.72095	179.535
3.86	-2.34985	4.39453	176.575
3.861	-2.19727	3.54004	174.896
3.862	-1.98364	5.49316	175.14
3.863	-1.95313	5.95093	175.598
3.864	-1.98364	4.42505	175.537
3.865	-2.13623	4.39453	175.69
3.866	-2.34985	6.04248	174.683
3.867	-1.7395	6.2561	173.096
3.868	-1.37329	4.88281	171.814
3.869	-2.2583	4.82178	172.882
3.87	-1.92261	5.15747	174.164
3.871	-1.95313	5.0354	173.645
3.872	-2.10571	5.15747	173.37
3.873	-2.13623	4.76074	174.438
3.874	-2.56348	3.93677	175.385
3.875	-2.44141	3.66211	175.507
3.876	-2.19727	4.94385	177.734
3.877	-2.0752	7.75146	179.657
3.878	-2.0752	7.01904	178.925
3.879	-1.92261	4.45557	176.208
3.88	-2.04468	4.66919	175.659
3.881	-2.34985	6.16455	176.544
3.882	-2.41089	4.88281	176.941
3.883	-2.59399	3.75366	176.819
3.884	-3.32642	4.82178	177.002
3.885	-2.65503	6.40869	175.812
3.886	-1.98364	6.13403	174.469
3.887	-2.2583	5.12695	173.492
3.888	-2.34985	5.61523	175.14
3.889	-2.83813	5.67627	175.476
3.89	-2.2583	4.94385	175.232
3.891	-2.50244	5.06592	175.568
3.892	-2.89917	4.91333	177.246
3.893	-2.89917	4.21143	177.612
3.894	-1.86157	4.48608	178.009
3.895	-2.22778	6.62231	180.817
3.896	-2.2583	8.75854	182.526
3.897	-2.99072	6.37817	181.213
3.898	-2.41089	3.87573	179.321
3.899	-2.68555	5.15747	179.138
3.9	-2.50244	6.28662	179.81
3.901	-2.34985	4.82178	179.565
3.902	-2.44141	4.30298	179.199
3.903	-2.62451	5.98145	179.749
3.904	-2.47192	6.89697	178.223
3.905	-1.92261	5.92041	176.88
3.906	-2.31934	5.0354	176.575
3.907	-1.95313	5.15747	178.131
3.908	-2.01416	5.70679	178.375
3.909	-1.7395	5.46265	178.162
3.91	-2.0752	5.12695	178.558
3.911	-2.28882	5.00488	180.389
3.912	-2.41089	4.21143	180.267
3.913	-1.89209	4.3335	181.061
3.914	-2.04468	6.74438	184.143
3.915	-2.19727	8.97217	186.279
3.916	-2.2583	6.28662	184.784
3.917	-1.7395	4.08936	182.098
3.918	-1.89209	5.70679	181.976
3.919	-1.83105	6.53076	182.526
3.92	-1.83105	5.0354	182.495
3.921	-2.44141	4.15039	183.105
3.922	-2.28882	5.82886	182.922
3.923	-1.80054	6.98853	180.847
3.924	-1.25122	6.31714	179.321
3.925	-1.61743	6.01196	178.925
3.926	-2.13623	6.01196	181.091
3.927	-2.04468	5.49316	181.335
3.928	-1.70898	5.49316	181.58
3.929	-2.16675	5.24902	182.129
3.93	-2.38037	4.60815	183.441
3.931	-2.0752	4.05884	183.533
3.932	-2.0752	5.12695	184.906
3.933	-1.98364	8.48389	188.049
3.934	-1.70898	9.06372	188.324
3.935	-2.47192	5.79834	185.73
3.936	-2.44141	4.39453	184.174
3.937	-2.34985	5.67627	184.296
3.938	-2.10571	6.13403	185.211
3.939	-2.2583	4.94385	185.303
3.94	-2.41089	5.24902	185.425
3.941	-2.41089	6.68335	183.99
3.942	-1.95313	6.95801	182.281
3.943	-1.58691	6.2561	181.061
3.944	-2.53296	5.79834	182.068
3.945	-2.34985	5.70679	183.105
3.946	-2.22778	6.01196	183.35
3.947	-1.7395	6.04248	183.319
3.948	-1.83105	5.70679	184.296
3.949	-2.53296	4.69971	185.303
3.95	-2.31934	4.48608	185.76
3.951	-2.28882	5.82886	188.263
3.952	-2.13623	8.54492	190.521
3.953	-2.41089	8.14819	190.491
3.954	-2.19727	5.76782	187.988
3.955	-2.19727	4.69971	186.432
3.956	-2.34985	5.98145	185.791
3.957	-2.19727	6.01196	186.798
3.958	-2.80762	4.88281	187.042
3.959	-2.99072	4.94385	187.286
3.96	-2.83813	6.40869	186.035
3.961	-2.0752	7.1106	184.235
3.962	-1.70898	6.53076	183.075
3.963	-1.52588	5.82886	184.235
3.964	-1.95313	5.79834	184.814
3.965	-1.77002	6.073	185.364
3.966	-2.47192	5.98145	185.669
3.967	-2.59399	5.06592	186.859
3.968	-2.83813	4.18091	187.592
3.969	-2.01416	4.5166	188.416
3.97	-1.98364	7.23267	192.322
3.971	-1.61743	9.94873	194.061
3.972	-1.83105	7.50732	192.322
3.973	-2.13623	4.30298	188.354
3.974	-2.31934	4.88281	187.866
3.975	-2.38037	6.68335	189.178
3.976	-2.34985	5.64575	189.819
3.977	-2.13623	4.69971	190.43
3.978	-2.34985	6.01196	189.85
3.979	-1.83105	7.72095	187.653
3.98	-1.64795	7.08008	186.401
3.981	-1.98364	5.58472	186.279
3.982	-2.38037	5.43213	188.416
3.983	-2.34985	5.92041	188.934
3.984	-2.04468	5.98145	188.934
3.985	-1.89209	5.70679	188.934
3.986	-2.16675	5.12695	190.308
3.987	-2.28882	4.69971	190.826
3.988	-2.0752	5.27954	191.498
3.989	-2.04468	7.35474	193.665
3.99	-2.50244	8.54492	194.336
3.991	-2.83813	6.073	192.352
3.992	-2.62451	4.3335	190.552
3.993	-2.59399	5.79834	190.765
3.994	-2.19727	6.7749	192.169
3.995	-2.2583	5.27954	191.498
3.996	-2.47192	4.60815	191.62
3.997	-2.89917	6.2561	190.948
3.998	-2.74658	7.20215	189.819
3.999	-2.28882	5.5542	188.599
4	-2.62451	5.40161	188.69
4.001	-2.38037	6.43921	189.88
4.002	-2.10571	6.40869	189.728
4.003	-2.28882	5.76782	188.965
4.004	-2.7771	5.5542	190.521
4.005	-3.08228	4.88281	192.047
4.006	-2.38037	4.39453	192.413
4.007	-2.22778	5.06592	193.207
4.008	-2.16675	8.11768	195.892
4.009	-2.44141	8.36182	195.099
4.01	-2.28882	5.12695	192.078
4.011	-2.19727	4.60815	191.132
4.012	-2.59399	6.5918	192.139
4.013	-2.53296	6.13403	193.146
4.014	-2.2583	4.15039	192.139
4.015	-2.71606	4.82178	192.322
4.016	-2.65503	7.23267	191.711
4.017	-2.0752	7.23267	190.613
4.018	-2.0752	5.40161	189.209
4.019	-2.50244	5.43213	190.643
4.02	-2.83813	6.37817	191.589
4.021	-2.56348	6.10352	191.498
4.022	-2.62451	5.31006	190.796
4.023	-2.28882	5.12695	192.261
4.024	-2.65503	5.70679	193.115
4.025	-2.01416	5.40161	193.024
4.026	-1.98364	5.82886	194.55
4.027	-2.28882	7.65991	196.35
4.028	-2.80762	7.2937	195.77
4.029	-2.28882	4.88281	193.604
4.03	-2.34985	5.06592	193.207
4.031	-2.47192	6.83594	193.848
4.032	-2.53296	6.28662	193.726
4.033	-3.08228	5.00488	192.932
4.034	-3.23486	5.79834	193.573
4.035	-3.08228	6.86646	192.871
4.036	-2.59399	6.19507	191.498
4.037	-2.71606	5.5542	191.315
4.038	-2.50244	6.22559	192.413
4.039	-2.62451	6.43921	192.719
4.04	-2.28882	5.88989	192.322
4.041	-2.74658	5.79834	192.719
4.042	-3.20435	5.5542	194.122
4.043	-2.96021	4.39453	194.58
4.044	-2.59399	4.82178	194.641
4.045	-3.14331	7.56836	197.998
4.046	-2.47192	9.0332	199.89
4.047	-3.05176	6.7749	197.906
4.048	-2.2583	4.63867	195.099
4.049	-2.59399	5.70679	195.465
4.05	-3.11279	6.5918	195.831
4.051	-2.89917	5.0354	196.381
4.052	-3.26538	4.69971	196.869
4.053	-2.56348	6.28662	196.32
4.054	-2.28882	7.65991	194.275
4.055	-1.95313	7.08008	192.81
4.056	-2.34985	6.01196	193.207
4.057	-2.86865	6.01196	195.251
4.058	-2.86865	6.16455	195.648
4.059	-2.13623	6.04248	195.404
4.06	-2.53296	5.82886	196.167
4.061	-2.53296	5.27954	197.571
4.062	-2.34985	4.94385	197.327
4.063	-1.80054	5.70679	197.693
4.064	-1.95313	8.14819	200.409
4.065	-2.22778	9.552	202.332
4.066	-2.86865	6.7749	200.592
4.067	-2.47192	4.42505	198.608
4.068	-2.04468	6.01196	198.364
4.069	-1.77002	7.01904	199.31
4.07	-1.92261	6.22559	199.677
4.071	-2.01416	5.70679	200.409
4.072	-2.68555	6.62231	198.914
4.073	-1.83105	7.53784	197.296
4.074	-1.92261	7.14111	196.167
4.075	-2.53296	6.56128	196.808
4.076	-2.01416	6.073	198.273
4.077	-1.92261	6.31714	198.242
4.078	-1.77002	7.01904	198.181
4.079	-2.10571	6.86646	199.371
4.08	-2.41089	5.27954	200.531
4.081	-2.56348	4.57764	200.958
4.082	-2.19727	6.16455	203.064
4.083	-1.92261	9.06372	205.109
4.084	-1.86157	9.39941	205.017
4.085	-1.92261	6.65283	202.148
4.086	-2.41089	5.79834	200.836
4.087	-2.28882	6.95801	200.897
4.088	-2.47192	6.65283	201.721
4.089	-2.59399	5.46265	201.843
4.09	-2.7771	5.92041	202.667
4.091	-2.50244	7.2937	200.989
4.092	-1.83105	7.65991	199.371
4.093	-1.92261	6.98853	197.876
4.094	-2.04468	6.53076	199.036
4.095	-2.59399	6.68335	199.677
4.096	-1.98364	6.53076	199.921
4.097	-2.65503	6.10352	199.951
4.098	-2.86865	5.88989	201.202
4.099	-2.86865	5.12695	202.271
4.1	-2.0752	5.27954	202.24
4.101	-2.16675	7.17163	204.346
4.102	-2.16675	9.70459	207.367
4.103	-2.59399	8.81958	206.635
4.104	-2.50244	5.24902	203.735
4.105	-2.56348	5.58472	203.247
4.106	-2.86865	7.01904	203.247
4.107	-2.38037	6.5918	203.766
4.108	-2.53296	5.31006	203.796
4.109	-2.74658	6.13403	204.041
4.11	-2.80762	7.84302	202.087
4.111	-1.98364	7.62939	200.592
4.112	-2.31934	6.40869	199.829
4.113	-2.44141	6.16455	201.538
4.114	-2.28882	6.22559	202.362
4.115	-2.01416	6.46973	202.148
4.116	-2.68555	6.56128	202.667
4.117	-2.41089	6.073	204.102
4.118	-2.59399	4.82178	204.437
4.119	-2.31934	5.21851	205.444
4.12	-2.44141	7.2937	208.221
4.121	-2.7771	10.0403	209.686
4.122	-2.62451	7.62939	207.825
4.123	-2.38037	5.43213	204.926
4.124	-2.31934	6.34766	205.109
4.125	-2.13623	7.23267	205.841
4.126	-2.19727	5.67627	206.177
4.127	-2.53296	5.09644	206.482
4.128	-2.68555	6.62231	206.177
4.129	-2.16675	7.65991	204.468
4.13	-1.77002	6.83594	202.942
4.131	-2.22778	6.46973	202.728
4.132	-2.31934	6.83594	204.529
4.133	-2.47192	6.83594	204.376
4.134	-2.38037	6.28662	204.224
4.135	-2.7771	6.10352	205.597
4.136	-3.11279	5.40161	207.306
4.137	-2.59399	4.79126	207.428
4.138	-2.28882	5.79834	207.855
4.139	-2.28882	8.57544	210.541
4.14	-2.22778	9.42993	211.151
4.141	-2.65503	6.50024	208.618
4.142	-2.96021	5.21851	206.451
4.143	-2.83813	6.43921	207.306
4.144	-2.68555	6.95801	208.16
4.145	-2.47192	5.40161	207.642
4.146	-2.22778	5.31006	208.069
4.147	-2.56348	7.35474	207.184
4.148	-2.28882	7.65991	205.78
4.149	-1.80054	6.5918	204.62
4.15	-2.62451	5.82886	205.353
4.151	-2.89917	6.7749	206.726
4.152	-2.34985	6.16455	206.36
4.153	-2.38037	6.40869	206.177
4.154	-2.83813	6.34766	207.581
4.155	-2.7771	5.95093	209.076
4.156	-3.02124	4.91333	208.252
4.157	-2.71606	6.28662	210.693
4.158	-2.83813	9.18579	214.02
4.159	-2.68555	9.0332	213.562
4.16	-2.47192	5.79834	210.51
4.161	-2.41089	5.37109	209.076
4.162	-2.62451	7.65991	209.259
4.163	-2.38037	7.14111	210.083
4.164	-2.7771	5.24902	209.717
4.165	-2.83813	5.7373	210.114
4.166	-3.08228	7.72095	208.801
4.167	-2.19727	7.56836	207.397
4.168	-1.86157	6.74438	206.207
4.169	-2.50244	6.83594	207.611
4.17	-2.34985	6.98853	208.527
4.171	-2.68555	6.62231	208.221
4.172	-2.65503	6.5918	208.282
4.173	-2.83813	6.073	210.083
4.174	-3.23486	5.40161	211.151
4.175	-2.59399	5.49316	210.754
4.176	-1.92261	7.17163	212.555
4.177	-2.2583	9.79614	214.722
4.178	-2.44141	8.75854	213.654
4.179	-2.53296	5.61523	210.754
4.18	-2.50244	5.98145	210.938
4.181	-3.23486	7.35474	211.914
4.182	-2.99072	6.46973	212.158
4.183	-2.7771	5.37109	211.792
4.184	-2.80762	6.50024	212.097
4.185	-2.28882	8.39233	210.571
4.186	-2.10571	7.84302	208.801
4.187	-2.38037	6.34766	208.466
4.188	-2.44141	6.83594	210.449
4.189	-2.7771	7.01904	210.785
4.19	-2.34985	6.62231	210.571
4.191	-2.28882	6.56128	211.09
4.192	-2.80762	6.37817	213.013
4.193	-2.47192	5.79834	213.348
4.194	-1.86157	5.67627	213.287
4.195	-2.47192	7.87354	216.034
4.196	-2.74658	10.1013	218.384
4.197	-2.99072	7.35474	215.942
4.198	-2.80762	4.94385	213.47
4.199	-2.71606	6.89697	213.928
4.2	-2.44141	8.02612	214.325
4.201	-2.80762	6.28662	214.142
4.202	-2.74658	5.70679	214.752
4.203	-2.92969	6.98853	214.874
4.204	-2.7771	8.08716	212.769
4.205	-2.19727	6.98853	211.639
4.206	-2.59399	7.01904	211.67
4.207	-2.62451	7.2937	213.165
4.208	-2.28882	6.98853	213.165
4.209	-1.83105	7.01904	212.86
4.21	-2.80762	6.86646	213.837
4.211	-2.80762	6.073	215.271
4.212	-2.53296	5.12695	215.454
4.213	-2.22778	6.16455	216.064
4.214	-2.38037	8.66699	218.597
4.215	-2.13623	10.1318	220.245
4.216	-2.7771	7.90405	217.865
4.217	-2.44141	5.76782	216.461
4.218	-2.50244	6.80542	216.034
4.219	-2.83813	7.26318	216.766
4.22	-2.65503	6.19507	216.98
4.221	-2.44141	6.10352	217.499
4.222	-2.53296	7.1106	216.736
4.223	-1.83105	8.5144	214.417
4.224	-1.7395	7.96509	213.593
4.225	-2.19727	7.20215	213.745
4.226	-2.56348	6.89697	214.935
4.227	-2.65503	6.7749	215.637
4.228	-1.98364	6.98853	215.973
4.229	-2.68555	6.92749	216.766
4.23	-2.38037	6.19507	217.834
4.231	-2.34985	5.85938	217.987
4.232	-2.38037	7.04956	219.299
4.233	-2.31934	9.46045	222.015
4.234	-2.65503	9.70459	222.229
4.235	-2.62451	7.1106	219.788
4.236	-2.59399	6.073	218.445
4.237	-2.34985	7.38525	218.445
4.238	-2.2583	7.93457	219.055
4.239	-2.28882	6.37817	219.177
4.24	-2.7771	6.56128	219.482
4.241	-2.92969	7.90405	218.384
4.242	-2.34985	8.14819	217.041
4.243	-2.22778	7.47681	215.973
4.244	-2.56348	7.04956	216.736
4.245	-2.59399	7.59888	217.743
4.246	-2.13623	7.75146	217.621
4.247	-2.31934	7.17163	217.712
4.248	-2.7771	6.65283	218.811
4.249	-3.05176	6.22559	220.123
4.25	-2.62451	5.76782	220.703
4.251	-2.56348	7.14111	222.046
4.252	-2.83813	10.3455	224.701
4.253	-2.71606	9.67407	224.335
4.254	-2.74658	6.80542	221.191
4.255	-2.83813	6.46973	220.337
4.256	-3.08228	7.96509	221.436
4.257	-3.11279	7.08008	221.771
4.258	-2.68555	5.79834	221.497
4.259	-2.89917	6.74438	221.802
4.26	-2.7771	8.57544	220.49
4.261	-2.31934	8.3313	218.781
4.262	-2.19727	7.17163	218.109
4.263	-2.71606	7.53784	219.482
4.264	-2.92969	7.32422	220.123
4.265	-2.53296	6.89697	219.879
4.266	-2.68555	6.65283	220.459
4.267	-2.83813	6.71387	222.046
4.268	-2.62451	5.98145	222.382
4.269	-2.34985	5.98145	222.717
4.27	-2.44141	8.36182	225.342
4.271	-2.74658	10.6506	227.57
4.272	-3.17383	8.20923	225.525
4.273	-2.99072	5.43213	222.931
4.274	-2.99072	6.89697	223.175
4.275	-2.53296	8.08716	223.785
4.276	-2.56348	6.62231	223.45
4.277	-2.50244	5.98145	224.396
4.278	-3.26538	7.78198	223.572
4.279	-2.80762	8.42285	222.015
4.28	-2.28882	7.14111	220.581
4.281	-2.47192	6.98853	220.825
4.282	-2.99072	7.38525	222.351
4.283	-2.47192	7.26318	222.351
4.284	-1.98364	7.17163	221.924
4.285	-2.50244	7.26318	223.022
4.286	-3.26538	6.37817	224.335
4.287	-3.11279	5.34058	224.243
4.288	-2.62451	6.10352	225.189
4.289	-2.65503	8.97217	228.516
4.29	-2.62451	9.64355	228.241
4.291	-2.92969	6.95801	225.128
4.292	-2.68555	6.16455	222.992
4.293	-2.80762	7.75146	223.969
4.294	-2.83813	7.44629	224.579
4.295	-2.74658	5.64575	224.396
4.296	-3.23486	6.2561	224.823
4.297	-3.14331	7.93457	224.365
4.298	-2.59399	8.08716	222.717
4.299	-2.13623	6.89697	221.771
4.3	-2.65503	7.04956	222.504
4.301	-3.32642	7.78198	223.755
4.302	-2.56348	6.95801	223.663
4.303	-3.20435	6.83594	223.358
4.304	-3.41797	6.7749	224.823
4.305	-3.08228	6.10352	225.861
4.306	-2.31934	5.79834	225.494
4.307	-2.62451	7.1106	227.661
4.308	-2.22778	10.0708	230.438
4.309	-2.56348	8.97217	228.943
4.31	-2.41089	5.82886	226.044
4.311	-3.11279	6.19507	226.044
4.312	-3.02124	7.96509	227.112
4.313	-3.11279	7.26318	226.685
4.314	-2.50244	5.92041	226.166
4.315	-2.68555	7.41577	226.776
4.316	-3.05176	8.60596	225.25
4.317	-2.59399	7.41577	224.213
4.318	-2.50244	6.46973	223.663
4.319	-2.99072	7.41577	225.952
4.32	-2.86865	7.47681	225.891
4.321	-1.92261	6.56128	225.098
4.322	-2.59399	7.14111	225.83
4.323	-2.7771	7.50732	227.631
4.324	-2.83813	5.92041	227.295
4.325	-2.74658	5.70679	227.295
4.326	-2.99072	7.99561	230.103
4.327	-2.86865	10.1929	232.666
4.328	-2.59399	7.8125	229.98
4.329	-2.19727	5.7373	227.325
4.33	-2.44141	7.14111	227.997
4.331	-2.7771	8.57544	228.485
4.332	-2.83813	6.56128	228.455
4.333	-2.7771	5.76782	228.394
4.334	-3.2959	7.17163	228.943
4.335	-2.65503	8.45337	227.081
4.336	-2.16675	7.65991	225.922
4.337	-2.56348	7.38525	225.616
4.338	-2.34985	8.20923	228.027
4.339	-2.28882	7.59888	227.325
4.34	-2.50244	7.14111	227.295
4.341	-3.02124	7.17163	228.302
4.342	-3.05176	6.7749	230.255
4.343	-2.99072	5.95093	229.736
4.344	-2.04468	6.74438	230.347
4.345	-2.44141	9.46045	232.941
4.346	-2.47192	10.376	234.039
4.347	-2.74658	7.50732	231.262
4.348	-2.80762	6.01196	229.248
4.349	-3.14331	7.84302	230.621
4.35	-2.99072	8.14819	230.896
4.351	-3.05176	6.28662	230.652
4.352	-2.50244	6.46973	231.049
4.353	-2.34985	8.45337	230.835
4.354	-2.38037	8.97217	228.516
4.355	-2.34985	7.53784	227.814
4.356	-2.83813	7.65991	228.149
4.357	-2.74658	7.8125	230.286
4.358	-2.22778	7.50732	229.34
4.359	-2.04468	7.50732	229.553
4.36	-2.92969	7.69043	230.713
4.361	-2.53296	7.04956	231.934
4.362	-2.71606	6.13403	231.14
4.363	-2.2583	7.2937	232.727
4.364	-2.7771	9.94873	235.626
4.365	-2.89917	10.3455	236.908
4.366	-2.86865	7.35474	234.344
4.367	-2.50244	6.37817	232.544
4.368	-2.31934	7.93457	232.452
4.369	-2.59399	8.14819	233.032
4.37	-2.89917	6.86646	232.88
4.371	-3.11279	6.65283	233.49
4.372	-3.479	8.08716	232.574
4.373	-2.38037	8.72803	230.865
4.374	-2.01416	7.96509	229.309
4.375	-2.41089	7.38525	230.469
4.376	-2.68555	7.93457	231.598
4.377	-2.41089	7.53784	231.506
4.378	-2.65503	7.41577	231.812
4.379	-2.96021	7.14111	233.276
4.38	-3.41797	6.16455	234.283
4.381	-2.74658	6.10352	234.283
4.382	-2.62451	7.38525	235.596
4.383	-2.71606	10.5591	238.586
4.384	-2.62451	10.437	238.007
4.385	-2.7771	7.17163	235.26
4.386	-3.11279	6.62231	234.344
4.387	-3.14331	8.14819	235.107
4.388	-3.23486	7.44629	235.626
4.389	-2.96021	6.31714	235.779
4.39	-3.05176	7.08008	236.206
4.391	-2.92969	9.00269	234.467
4.392	-2.50244	9.0332	232.635
4.393	-2.50244	7.96509	231.903
4.394	-3.08228	7.72095	233.124
4.395	-2.62451	7.38525	234.253
4.396	-2.62451	7.35474	233.887
4.397	-2.74658	7.65991	234.467
4.398	-2.44141	7.2937	236.053
4.399	-2.96021	6.74438	236.664
4.4	-2.74658	6.62231	236.603
4.401	-2.92969	8.14819	239.258
4.402	-2.89917	10.7117	241.486
4.403	-3.26538	9.67407	240.57
4.404	-2.92969	6.50024	237.732
4.405	-2.65503	7.14111	237.549
4.406	-2.89917	8.63647	237.396
4.407	-2.53296	7.50732	238.159
4.408	-2.71606	6.43921	238.159
4.409	-3.63159	7.62939	238.708
4.41	-3.23486	8.81958	237.213
4.411	-2.68555	8.3313	235.565
4.412	-2.86865	7.84302	234.955
4.413	-2.59399	7.90405	236.664
4.414	-2.59399	7.99561	236.084
4.415	-2.44141	8.08716	236.267
4.416	-3.05176	7.47681	236.877
4.417	-2.92969	7.01904	238.77
4.418	-3.38745	5.95093	238.77
4.419	-2.74658	6.13403	239.777
4.42	-2.96021	9.06372	243.011
4.421	-2.83813	11.0168	244.598
4.422	-3.08228	8.57544	242.279
4.423	-2.74658	6.34766	239.563
4.424	-3.14331	7.53784	239.594
4.425	-3.17383	7.87354	240.356
4.426	-2.92969	6.71387	240.753
4.427	-3.26538	6.50024	241.241
4.428	-3.02124	8.02612	240.997
4.429	-2.65503	9.15527	238.77
4.43	-2.56348	8.63647	237.366
4.431	-3.05176	8.11768	237.671
4.432	-2.99072	7.75146	239.319
4.433	-3.08228	7.32422	239.105
4.434	-2.68555	7.53784	239.624
4.435	-3.44849	7.50732	239.96
4.436	-3.35693	6.50024	241.241
4.437	-2.96021	6.5918	241.272
4.438	-2.38037	7.04956	242.401
4.439	-3.08228	9.49097	244.385
4.44	-2.86865	10.1624	244.72
4.441	-3.479	7.62939	242.035
4.442	-3.2959	6.86646	241.028
4.443	-3.08228	8.05664	241.547
4.444	-3.23486	8.08716	242.096
4.445	-2.89917	7.04956	241.943
4.446	-3.17383	7.2937	242.31
4.447	-3.2959	8.57544	241.638
4.448	-3.2959	8.69751	240.57
4.449	-2.71606	7.59888	239.471
4.45	-3.23486	7.72095	240.448
4.451	-2.99072	8.14819	241.364
4.452	-2.22778	7.96509	240.417
4.453	-2.71606	7.69043	240.631
4.454	-3.2959	7.69043	241.974
4.455	-3.44849	6.71387	243.073
4.456	-2.86865	6.16455	243.073
4.457	-3.2959	7.41577	245.239
4.458	-3.17383	10.5591	248.383
4.459	-2.7771	9.91821	246.735
4.46	-2.71606	6.83594	243.652
4.461	-2.68555	7.23267	242.859
4.462	-3.11279	9.0332	243.561
4.463	-3.11279	7.65991	243.958
4.464	-2.89917	6.31714	243.805
4.465	-3.60107	7.35474	244.507
4.466	-3.63159	9.0332	243.347
4.467	-2.50244	8.72803	241.73
4.468	-2.28882	7.72095	241.058
4.469	-2.62451	8.23975	242.889
4.47	-3.02124	8.27026	243.073
4.471	-2.74658	7.47681	242.92
4.472	-3.08228	7.53784	242.95
4.473	-3.17383	7.23267	244.873
4.474	-2.96021	6.53076	245.026
4.475	-2.50244	6.86646	244.812
4.476	-2.74658	8.81958	246.704
4.477	-2.53296	10.6506	248.962
4.478	-3.05176	9.18579	247.009
4.479	-2.68555	6.43921	244.812
4.48	-2.68555	7.14111	245.117
4.481	-3.02124	8.88062	245.575
4.482	-2.89917	7.62939	245.789
4.483	-2.34985	6.68335	245.728
4.484	-2.74658	8.05664	246.002
4.485	-2.89917	9.12476	244.751
4.486	-2.2583	8.20923	243.347
4.487	-2.86865	7.84302	243.256
4.488	-2.68555	8.27026	245.3
4.489	-2.59399	7.87354	244.965
4.49	-2.2583	7.93457	244.69
4.491	-2.56348	8.11768	245.483
4.492	-2.80762	7.8125	247.192
4.493	-2.65503	6.34766	247.314
4.494	-2.28882	6.68335	247.498
4.495	-2.96021	9.09424	250.244
4.496	-2.68555	10.6812	251.038
4.497	-3.05176	8.39233	248.871
4.498	-2.50244	7.20215	246.918
4.499	-2.59399	8.63647	247.711
4.5	-2.62451	8.69751	248.047
4.501	-2.74658	6.98853	247.742
4.502	-3.23486	6.62231	248.444
4.503	-2.99072	8.63647	248.566
4.504	-2.89917	8.94165	247.07
4.505	-2.38037	8.17871	245.88
4.506	-2.86865	8.63647	245.941
4.507	-2.56348	8.75854	247.284
4.508	-2.41089	8.08716	246.46
4.509	-2.34985	7.72095	247.07
4.51	-3.08228	7.87354	248.108
4.511	-3.11279	7.26318	249.512
4.512	-2.41089	6.68335	249.573
4.513	-2.2583	7.47681	249.756
4.514	-2.62451	10.437	253.326
4.515	-2.22778	10.9863	253.998
4.516	-3.02124	8.27026	251.495
4.517	-2.68555	6.98853	250.275
4.518	-3.23486	8.5144	250.427
4.519	-2.99072	8.42285	250.854
4.52	-2.71606	7.35474	250.519
4.521	-2.68555	7.59888	251.373
4.522	-3.11279	9.21631	250.153
4.523	-2.34985	9.52148	248.84
4.524	-2.01416	8.45337	247.681
4.525	-2.83813	8.36182	248.81
4.526	-2.86865	8.17871	250.031
4.527	-2.34985	7.93457	249.878
4.528	-2.19727	8.08716	249.664
4.529	-2.47192	8.27026	251.251
4.53	-2.86865	7.41577	251.617
4.531	-2.68555	6.92749	251.221
4.532	-3.17383	7.84302	253.296
4.533	-2.83813	10.7727	256.409
4.534	-2.92969	10.6506	255.981
4.535	-2.96021	7.78198	253.571
4.536	-2.74658	7.26318	252.502
4.537	-2.80762	8.69751	252.228
4.538	-3.11279	8.45337	253.052
4.539	-3.08228	7.04956	253.143
4.54	-3.35693	7.44629	253.632
4.541	-3.54004	9.12476	252.533
4.542	-2.83813	9.39941	251.099
4.543	-1.98364	8.3313	249.817
4.544	-2.59399	8.45337	251.221
4.545	-2.44141	8.54492	252.075
4.546	-2.65503	8.45337	251.526
4.547	-3.41797	7.96509	252.197
4.548	-3.17383	7.44629	254.028
4.549	-3.75366	6.80542	254.486
4.55	-3.14331	6.86646	254.883
4.551	-3.11279	8.91113	256.989
4.552	-2.99072	11.3831	259.003
4.553	-3.54004	10.3149	257.477
4.554	-3.14331	7.23267	254.73
4.555	-3.50952	7.59888	254.395
4.556	-3.63159	8.94165	255.615
4.557	-3.38745	7.75146	255.676
4.558	-3.05176	6.56128	255.92
4.559	-3.38745	8.20923	255.798
4.56	-3.02124	9.91821	254.578
4.561	-2.7771	9.27734	252.563
4.562	-2.89917	8.02612	252.38
4.563	-2.92969	8.23975	254.211
4.564	-2.62451	8.23975	254.211
4.565	-2.74658	7.53784	254.181
4.566	-2.99072	7.93457	254.608
4.567	-3.11279	7.50732	256.012
4.568	-3.23486	7.01904	256.561
4.569	-2.68555	7.08008	257.263
4.57	-3.14331	9.39941	260.437
4.571	-3.2959	11.2	261.963
4.572	-3.32642	8.97217	260.132
4.573	-3.05176	6.74438	257.019
4.574	-3.05176	8.11768	256.805
4.575	-3.20435	9.33838	258.057
4.576	-2.83813	7.84302	258.087
4.577	-2.99072	7.17163	258.881
4.578	-3.11279	8.48389	258.209
4.579	-2.65503	9.49097	257.05
4.58	-2.71606	8.78906	255.28
4.581	-2.31934	8.14819	255.676
4.582	-2.71606	8.57544	257.294
4.583	-2.38037	8.75854	257.019
4.584	-2.53296	8.23975	256.958
4.585	-2.7771	7.93457	258.057
4.586	-3.479	7.53784	259.338
4.587	-3.32642	6.80542	259.735
4.588	-2.50244	7.41577	260.681
4.589	-3.02124	10.376	262.451
4.59	-2.71606	11.2305	262.604
4.591	-2.68555	8.42285	259.705
4.592	-2.56348	7.1106	257.965
4.593	-3.17383	8.69751	259.552
4.594	-3.17383	8.94165	260.406
4.595	-2.83813	7.1106	260.162
4.596	-2.92969	7.35474	260.498
4.597	-2.80762	9.30786	259.979
4.598	-2.74658	9.73511	258.606
4.599	-2.44141	8.39233	257.141
4.6	-2.71606	8.20923	258.392
4.601	-2.7771	8.97217	259.277
4.602	-2.47192	8.54492	258.759
4.603	-2.71606	8.05664	258.789
4.604	-2.68555	8.14819	260.254
4.605	-3.23486	7.90405	261.292
4.606	-2.59399	7.47681	260.925
4.607	-2.62451	8.30078	262.329
4.608	-3.17383	10.5896	263.855
4.609	-3.02124	10.0403	263.763
4.61	-2.74658	7.69043	261.017
4.611	-2.80762	7.87354	260.864
4.612	-2.86865	9.33838	261.353
4.613	-2.31934	8.63647	261.444
4.614	-2.65503	7.56836	260.895
4.615	-2.89917	8.30078	261.566
4.616	-3.20435	9.67407	260.986
4.617	-2.62451	9.00269	260.284
4.618	-2.31934	8.05664	259.308
4.619	-2.28882	8.75854	260.406
4.62	-2.22778	8.97217	260.773
4.621	-2.19727	8.75854	259.949
4.622	-2.68555	8.69751	261.169
4.623	-3.11279	8.20923	261.963
4.624	-2.74658	7.14111	262.207
4.625	-2.47192	7.56836	262.543
4.626	-2.80762	9.33838	265.259
4.627	-2.65503	10.7422	266.754
4.628	-2.38037	9.42993	264.832
4.629	-2.16675	7.96509	262.299
4.63	-2.71606	8.63647	262.329
4.631	-2.99072	9.52148	263.184
4.632	-3.41797	8.05664	263.458
4.633	-2.71606	7.38525	263.58
4.634	-3.26538	9.00269	263.672
4.635	-2.34985	10.0708	262.39
4.636	-2.38037	9.3689	260.651
4.637	-2.41089	8.54492	261.261
4.638	-2.2583	8.91113	262.726
4.639	-2.28882	8.69751	262.665
4.64	-2.22778	8.05664	262.299
4.641	-2.59399	8.20923	263.428
4.642	-2.89917	7.8125	264.343
4.643	-2.34985	7.23267	263.977
4.644	-1.95313	7.96509	264.191
4.645	-2.71606	10.3455	266.785
4.646	-2.74658	11.0474	267.883
4.647	-3.08228	8.17871	265.808
4.648	-2.92969	7.08008	263.672
4.649	-2.86865	8.66699	264.709
4.65	-2.7771	8.88062	265.472
4.651	-2.62451	7.56836	265.137
4.652	-2.89917	7.96509	265.533
4.653	-2.86865	9.24683	264.954
4.654	-2.74658	9.42993	263.397
4.655	-2.71606	8.48389	262.451
4.656	-2.7771	8.39233	263.214
4.657	-2.62451	8.66699	264.343
4.658	-2.13623	8.36182	263.916
4.659	-2.13623	8.39233	263.672
4.66	-2.74658	8.42285	265.198
4.661	-3.2959	7.69043	266.022
4.662	-2.7771	6.65283	265.991
4.663	-2.71606	7.56836	266.418
4.664	-2.65503	10.498	269.989
4.665	-2.7771	11.4136	270.203
4.666	-2.50244	8.72803	267.578
4.667	-2.83813	7.62939	266.083
4.668	-2.74658	9.15527	266.632
4.669	-3.14331	8.54492	267.7
4.67	-2.80762	7.38525	268.127
4.671	-3.08228	7.72095	268.524
4.672	-3.08228	9.12476	267.731
4.673	-2.22778	9.82666	266.205
4.674	-1.70898	8.60596	264.862
4.675	-2.31934	9.12476	265.747
4.676	-2.83813	9.06372	266.388
4.677	-2.28882	8.57544	266.51
4.678	-2.86865	8.48389	266.724
4.679	-3.02124	7.84302	268.311
4.68	-2.86865	7.41577	268.829
4.681	-2.41089	7.17163	268.768
4.682	-2.04468	8.57544	270.233
4.683	-2.22778	11.4441	272.034
4.684	-2.80762	10.8948	271.667
4.685	-2.86865	8.17871	269.592
4.686	-2.99072	7.96509	269.043
4.687	-3.11279	9.18579	269.653
4.688	-2.80762	8.94165	270.325
4.689	-2.92969	7.90405	270.05
4.69	-2.59399	8.39233	270.477
4.691	-3.05176	9.94873	269.592
4.692	-2.7771	9.85718	268.25
4.693	-2.56348	8.88062	267.609
4.694	-2.7771	8.91113	268.768
4.695	-2.83813	9.00269	269.501
4.696	-2.28882	8.69751	268.921
4.697	-2.56348	8.72803	268.799
4.698	-2.99072	8.66699	270.416
4.699	-3.08228	7.78198	270.782
4.7	-2.74658	7.35474	270.63
4.701	-3.14331	9.70459	273.651
4.702	-2.59399	11.8408	276.489
4.703	-3.17383	10.437	274.445
4.704	-2.59399	7.8125	271.484
4.705	-2.62451	8.5144	271.24
4.706	-3.02124	9.79614	272.156
4.707	-3.11279	8.63647	272.675
4.708	-3.02124	7.50732	272.919
4.709	-3.17383	8.91113	273.132
4.71	-2.62451	10.1318	271.637
4.711	-2.19727	9.552	270.203
4.712	-2.2583	9.27734	269.775
4.713	-2.62451	9.52148	271.332
4.714	-2.62451	9.27734	271.484
4.715	-2.38037	8.63647	271.606
4.716	-3.05176	8.45337	272.43
4.717	-3.08228	8.11768	273.682
4.718	-2.89917	7.44629	273.621
4.719	-2.74658	7.99561	273.834
4.72	-2.53296	10.8337	276.886
4.721	-2.71606	12.3596	277.924
4.722	-3.08228	9.49097	275.604
4.723	-2.74658	7.50732	273.59
4.724	-3.78418	9.21631	274.353
4.725	-3.11279	9.42993	275.665
4.726	-2.83813	8.20923	275.208
4.727	-2.65503	8.23975	275.94
4.728	-2.68555	9.79614	275.208
4.729	-2.50244	10.437	273.712
4.73	-1.92261	9.3689	272.278
4.731	-2.50244	9.06372	273.285
4.732	-2.47192	9.33838	274.689
4.733	-2.50244	8.97217	274.323
4.734	-2.2583	8.75854	274.2
4.735	-2.2583	8.88062	275.574
4.736	-3.05176	8.69751	276.703
4.737	-2.10571	7.59888	276.062
4.738	-2.65503	8.30078	276.825
4.739	-2.47192	11.0168	280.273
4.74	-2.53296	11.6577	279.633
4.741	-2.86865	8.69751	276.825
4.742	-2.31934	8.08716	275.757
4.743	-2.80762	10.2539	276.611
4.744	-2.56348	9.52148	277.466
4.745	-2.44141	7.75146	276.917
4.746	-2.74658	8.45337	277.771
4.747	-3.17383	10.3455	277.588
4.748	-2.0752	9.76563	275.757
4.749	-1.7395	8.69751	274.567
4.75	-1.95313	9.76563	276.367
4.751	-2.01416	10.0098	276.581
4.752	-1.83105	8.78906	275.848
4.753	-2.2583	8.91113	276.337
4.754	-3.05176	9.0332	277.985
4.755	-2.83813	7.87354	278.534
4.756	-2.38037	7.53784	278.168
4.757	-2.53296	9.42993	280.243
4.758	-2.34985	12.4512	283.203
4.759	-2.38037	10.8032	281.25
4.76	-1.7395	8.23975	277.802
4.761	-2.68555	8.75854	278.29
4.762	-2.80762	9.94873	278.961
4.763	-2.7771	8.45337	279.327
4.764	-2.50244	7.72095	279.541
4.765	-2.7771	9.24683	279.541
4.766	-2.74658	10.5286	278.198
4.767	-1.67847	9.82666	276.52
4.768	-1.92261	8.97217	276.428
4.769	-2.01416	9.24683	278.473
4.77	-2.19727	9.0332	277.985
4.771	-1.98364	8.66699	277.649
4.772	-2.53296	9.15527	278.564
4.773	-2.47192	8.72803	279.938
4.774	-2.04468	7.69043	279.327
4.775	-1.92261	8.14819	279.449
4.776	-2.65503	10.2234	281.952
4.777	-2.68555	11.9019	283.844
4.778	-3.02124	9.49097	281.952
4.779	-2.65503	7.72095	279.816
4.78	-2.59399	9.06372	280.457
4.781	-2.47192	10.0098	280.884
4.782	-2.47192	8.42285	280.64
4.783	-2.50244	8.14819	281.097
4.784	-2.80762	9.3689	281.067
4.785	-2.74658	10.0098	279.572
4.786	-2.04468	9.15527	278.29
4.787	-2.10571	9.09424	278.717
4.788	-1.46484	9.33838	280.243
4.789	-1.58691	9.00269	279.388
4.79	-2.2583	9.0332	279.297
4.791	-2.50244	9.09424	280.579
4.792	-2.68555	8.17871	281.769
4.793	-2.65503	7.32422	281.433
4.794	-2.13623	8.20923	282.379
4.795	-2.31934	10.8948	285.217
4.796	-2.56348	12.085	285.583
4.797	-2.19727	9.46045	283.6
4.798	-2.47192	7.99561	281.555
4.799	-2.50244	9.552	282.715
4.8	-2.62451	9.24683	283.447
4.801	-2.38037	8.08716	283.508
4.802	-2.65503	8.45337	283.691
4.803	-2.56348	9.97925	283.539
4.804	-2.04468	10.6201	281.372
4.805	-1.83105	9.39941	280.304
4.806	-1.98364	9.58252	281.158
4.807	-2.2583	9.52148	282.318
4.808	-2.01416	8.63647	281.677
4.809	-2.16675	8.69751	281.616
4.81	-2.56348	9.00269	283.203
4.811	-2.2583	8.27026	283.966
4.812	-2.04468	7.65991	283.417
4.813	-2.16675	8.94165	284.424
4.814	-2.62451	11.1389	287.323
4.815	-2.50244	11.5967	287.476
4.816	-2.74658	8.97217	285.339
4.817	-2.44141	8.23975	284.607
4.818	-2.31934	9.61304	285.248
4.819	-2.47192	9.52148	285.431
4.82	-2.28882	8.30078	285.614
4.821	-2.56348	8.63647	286.224
4.822	-2.7771	9.76563	285.431
4.823	-2.38037	9.91821	284.058
4.824	-1.95313	9.42993	282.867
4.825	-1.98364	9.18579	283.844
4.826	-2.22778	9.52148	284.546
4.827	-1.70898	9.21631	283.6
4.828	-2.0752	9.24683	283.997
4.829	-2.53296	9.30786	285.37
4.83	-2.62451	7.90405	286.407
4.831	-2.62451	7.65991	286.011
4.832	-2.50244	9.12476	288.086
4.833	-2.38037	11.7798	290.68
4.834	-2.28882	11.5967	290.1
4.835	-2.41089	9.27734	287.445
4.836	-2.56348	8.81958	287.231
4.837	-3.11279	9.94873	287.445
4.838	-2.92969	9.21631	288.452
4.839	-2.65503	8.08716	288.666
4.84	-2.92969	8.97217	289.154
4.841	-2.68555	10.3455	287.689
4.842	-1.80054	10.376	286.53
4.843	-2.0752	10.0403	285.37
4.844	-2.34985	9.79614	286.438
4.845	-2.44141	9.49097	286.682
4.846	-2.50244	9.30786	286.804
4.847	-2.44141	8.94165	287.17
4.848	-2.7771	8.91113	288.544
4.849	-2.62451	8.3313	288.818
4.85	-2.2583	8.42285	288.849
4.851	-2.56348	10.2234	291.351
4.852	-2.68555	12.8174	293.06
4.853	-2.86865	10.6506	291.992
4.854	-2.65503	8.81958	290.07
4.855	-2.96021	9.42993	290.283
4.856	-2.62451	10.0403	290.588
4.857	-2.13623	9.15527	290.985
4.858	-2.68555	8.91113	291.351
4.859	-2.38037	9.82666	291.107
4.86	-2.68555	10.498	289.886
4.861	-2.16675	9.82666	288.574
4.862	-2.16675	9.67407	288.422
4.863	-2.2583	9.8877	289.307
4.864	-1.89209	9.58252	289.093
4.865	-2.10571	9.67407	289.246
4.866	-2.38037	9.58252	289.673
4.867	-2.7771	8.97217	291.016
4.868	-2.50244	8.27026	291.26
4.869	-2.41089	8.48389	292.328
4.87	-2.41089	10.9558	295.38
4.871	-2.01416	12.2681	296.143
4.872	-2.34985	10.437	293.945
4.873	-2.2583	8.97217	292.297
4.874	-2.47192	10.1929	292.48
4.875	-2.74658	10.1624	293.823
4.876	-2.62451	9.00269	293.732
4.877	-2.47192	8.69751	294.525
4.878	-2.96021	10.2234	293.64
4.879	-2.34985	10.5896	292.358
4.88	-1.46484	10.0708	290.771
4.881	-1.83105	10.0708	291.107
4.882	-2.16675	10.2539	291.962
4.883	-1.95313	9.552	291.901
4.884	-2.22778	9.33838	291.595
4.885	-2.86865	9.3689	293.304
4.886	-2.7771	8.69751	294.128
4.887	-2.01416	8.20923	293.579
4.888	-2.31934	9.42993	294.83
4.889	-2.0752	12.0239	297.668
4.89	-2.28882	11.9629	297.333
4.891	-2.83813	9.552	294.739
4.892	-2.44141	8.45337	293.854
4.893	-3.02124	10.2234	294.83
4.894	-2.53296	9.94873	295.898
4.895	-2.01416	8.63647	295.563
4.896	-2.19727	9.39941	295.593
4.897	-2.47192	10.9558	294.8
4.898	-2.01416	10.6201	293.182
4.899	-1.86157	9.52148	292.419
4.9	-2.10571	9.64355	293.976
4.901	-2.10571	9.79614	294.067
4.902	-1.64795	9.52148	293.64
4.903	-2.16675	9.552	293.64
4.904	-1.89209	9.73511	294.922
4.905	-2.34985	8.57544	295.38
4.906	-2.0752	8.20923	295.38
4.907	-2.16675	9.42993	297.211
4.908	-2.50244	12.3596	300.11
4.909	-1.98364	10.7727	297.943
4.91	-2.04468	8.39233	295.532
4.911	-2.28882	9.42993	296.112
4.912	-2.53296	10.6812	296.722
4.913	-2.34985	9.12476	296.661
4.914	-2.19727	8.48389	296.631
4.915	-2.71606	9.97925	297.668
4.916	-2.59399	10.5591	296.143
4.917	-1.52588	9.76563	294.8
4.918	-1.61743	9.82666	294.434
4.919	-1.64795	10.6506	296.143
4.92	-2.04468	9.73511	294.861
4.921	-1.86157	9.18579	295.166
4.922	-2.68555	9.76563	295.654
4.923	-2.68555	9.15527	297.516
4.924	-2.47192	7.99561	296.936
4.925	-2.10571	8.54492	297.424
4.926	-1.92261	11.1389	300.201
4.927	-1.86157	12.6648	300.812
4.928	-2.31934	10.0403	298.248
4.929	-2.34985	8.66699	297.363
4.93	-2.7771	9.64355	297.913
4.931	-2.31934	10.1624	298.584
4.932	-2.22778	8.88062	298.584
4.933	-1.92261	8.88062	298.737
4.934	-2.31934	10.6812	299.072
4.935	-2.31934	10.8032	296.814
4.936	-1.46484	9.79614	295.685
4.937	-2.34985	10.1013	296.57
4.938	-2.10571	10.0098	298.065
4.939	-1.92261	9.33838	296.539
4.94	-1.86157	9.46045	297.394
4.941	-2.19727	9.8877	298.157
4.942	-2.22778	8.78906	298.676
4.943	-2.13623	8.57544	298.37
4.944	-1.95313	9.27734	299.255
4.945	-2.38037	11.5356	302.277
4.946	-2.62451	11.5356	302.582
4.947	-2.04468	9.12476	300.232
4.948	-2.16675	8.97217	298.95
4.949	-2.34985	10.498	300.018
4.95	-2.19727	9.94873	300.446
4.951	-1.89209	8.63647	300.293
4.952	-2.53296	9.30786	301.239
4.953	-2.22778	10.376	300.293
4.954	-1.98364	10.376	298.584
4.955	-1.64795	9.552	297.638
4.956	-1.5564	10.1929	298.676
4.957	-1.67847	10.3149	299.53
4.958	-1.80054	9.552	298.157
4.959	-2.10571	9.70459	298.767
4.96	-2.68555	9.73511	300.476
4.961	-2.92969	8.60596	300.781
4.962	-2.04468	8.14819	300.598
4.963	-2.44141	9.8877	302.368
4.964	-2.44141	12.7869	305.725
4.965	-1.61743	12.2375	304.962
4.966	-2.10571	9.42993	302.307
4.967	-2.28882	9.12476	301.971
4.968	-2.74658	10.4675	302.521
4.969	-2.59399	9.61304	303.528
4.97	-1.95313	8.57544	303.406
4.971	-2.2583	9.70459	303.833
4.972	-2.2583	11.0168	302.216
4.973	-1.52588	11.1084	300.446
4.974	-0.915527	10.1013	299.469
4.975	-1.83105	10.1624	301.056
4.976	-2.10571	9.73511	301.392
4.977	-1.77002	9.21631	300.873
4.978	-2.10571	9.52148	301.971
4.979	-2.01416	9.52148	303.07
4.98	-2.0752	8.94165	303.04
4.981	-2.10571	8.75854	303.162
4.982	-2.04468	10.4065	304.993
4.983	-2.53296	12.6953	307.556
4.984	-2.71606	11.4746	306.702
4.985	-2.2583	9.09424	304.81
4.986	-2.71606	9.52148	304.352
4.987	-2.53296	10.4065	305.328
4.988	-2.01416	9.94873	305.695
4.989	-1.92261	9.00269	305.847
4.99	-2.65503	10.0708	305.664
4.991	-2.44141	10.9863	304.626
4.992	-2.04468	10.7422	303.04
4.993	-1.7395	10.0403	302.521
4.994	-1.80054	10.2844	303.741
4.995	-1.52588	10.3149	303.558
4.996	-1.64795	10.2234	303.345
4.997	-1.95313	9.94873	304.016
4.998	-2.44141	9.33838	305.542
4.999	-2.71606	8.57544	306.122
5	-2.04468	8.88062	306.122
5.001	-2.38037	11.0474	308.96
5.002	-2.19727	13.2446	311.157
5.003	-2.38037	11.6882	309.692
5.004	-1.95313	9.46045	306.976
5.005	-2.34985	9.94873	307.251
5.006	-2.62451	10.7117	308.075
5.007	-2.19727	9.552	308.502
5.008	-2.31934	8.88062	309.113
5.009	-1.98364	10.2234	308.899
5.01	-1.80054	11.5356	307.22
5.011	-1.25122	11.0168	305.084
5.012	-1.52588	10.376	305.023
5.013	-1.98364	10.6506	306.519
5.014	-1.49536	10.0708	305.817
5.015	-1.89209	9.67407	306
5.016	-2.13623	10.0708	307.373
5.017	-2.47192	9.52148	308.228
5.018	-1.67847	8.66699	308.777
5.019	-1.77002	9.552	309.113
5.02	-1.98364	12.5732	312.775
5.021	-2.22778	13.3667	313.568
5.022	-2.01416	10.2844	311.554
5.023	-2.62451	9.09424	309.906
5.024	-2.41089	10.5286	310.669
5.025	-2.34985	10.498	311.249
5.026	-2.13623	9.552	310.974
5.027	-1.89209	9.94873	311.737
5.028	-2.2583	10.9863	310.73
5.029	-1.61743	11.1084	309.021
5.03	-1.67847	10.3455	307.678
5.031	-1.58691	10.5591	308.624
5.032	-1.77002	10.5591	309.296
5.033	-1.34277	9.91821	308.594
5.034	-1.64795	10.2539	308.746
5.035	-2.22778	10.498	310.364
5.036	-2.62451	9.18579	311.005
5.037	-2.16675	8.57544	311.066
5.038	-2.47192	10.0098	312.531
5.039	-2.01416	12.4512	315.46
5.04	-1.83105	12.4207	314.056
5.041	-1.67847	10.0403	311.951
5.042	-2.04468	10.1624	311.462
5.043	-2.50244	11.2	312.408
5.044	-2.19727	9.97925	312.805
5.045	-2.10571	9.0332	312.714
5.046	-2.53296	9.97925	313.446
5.047	-2.65503	11.0779	312.653
5.048	-1.64795	11.0474	310.608
5.049	-1.40381	10.5286	309.692
5.05	-1.70898	10.8643	310.883
5.051	-1.40381	10.6812	310.516
5.052	-1.92261	9.97925	310.181
5.053	-2.41089	10.1929	310.974
5.054	-2.59399	9.8877	312.5
5.055	-2.34985	9.21631	312.622
5.056	-1.7395	9.39941	312.775
5.057	-2.31934	11.322	315.399
5.058	-1.67847	13.1836	317.352
5.059	-1.95313	11.5662	315.643
5.06	-1.64795	9.67407	313.934
5.061	-2.31934	10.2539	314.301
5.062	-2.10571	10.8643	314.728
5.063	-1.80054	9.79614	315.063
5.064	-1.86157	9.64355	315.063
5.065	-2.04468	10.8337	314.941
5.066	-2.50244	11.3525	313.568
5.067	-1.43433	10.6201	312.073
5.068	-1.86157	10.437	311.584
5.069	-1.58691	10.7117	313.446
5.07	-1.67847	10.0098	312.469
5.071	-1.46484	10.0708	312.439
5.072	-2.13623	10.498	313.263
5.073	-2.22778	9.97925	314.209
5.074	-2.22778	8.78906	314.148
5.075	-2.10571	9.58252	314.88
5.076	-2.01416	11.5356	317.841
5.077	-2.13623	12.97	318.817
5.078	-1.98364	10.9863	317.047
5.079	-1.64795	9.70459	315.46
5.08	-2.01416	10.9558	316.467
5.081	-1.95313	11.0474	316.65
5.082	-1.95313	9.8877	316.742
5.083	-1.92261	9.3689	317.108
5.084	-2.28882	10.5896	317.078
5.085	-2.01416	11.1694	315.46
5.086	-1.43433	10.6201	313.995
5.087	-1.5564	10.7727	314.148
5.088	-1.46484	11.1084	315.277
5.089	-1.37329	10.2844	314.24
5.09	-1.80054	9.85718	314.209
5.091	-2.56348	10.1624	315.826
5.092	-2.19727	9.3689	316.956
5.093	-1.80054	8.60596	316.345
5.094	-1.80054	9.8877	317.322
5.095	-1.83105	12.7869	320.404
5.096	-1.43433	12.9395	320.221
5.097	-2.13623	10.1929	318.634
5.098	-2.0752	9.49097	317.688
5.099	-2.38037	11.0474	318.665
5.1	-2.0752	10.4065	319.092
5.101	-1.09863	9.18579	319.092
5.102	-1.83105	10.1929	319.733
5.103	-1.95313	11.5356	318.451
5.104	-1.28174	11.322	316.833
5.105	-1.31226	10.6812	315.979
5.106	-1.86157	10.7422	316.742
5.107	-1.95313	10.498	317.108
5.108	-1.37329	10.1624	316.589
5.109	-1.61743	10.498	316.925
5.11	-1.77002	10.4675	318.329
5.111	-1.98364	9.73511	318.512
5.112	-1.70898	9.33838	318.512
5.113	-1.77002	10.3149	320.19
5.114	-2.16675	12.8174	323.395
5.115	-1.89209	12.9089	323.486
5.116	-1.64795	10.3149	321.533
5.117	-1.95313	9.85718	320.435
5.118	-2.0752	11.4136	321.136
5.119	-1.77002	10.9558	321.625
5.12	-1.58691	9.52148	321.503
5.121	-2.04468	10.1624	322.235
5.122	-2.2583	11.4746	321.014
5.123	-1.2207	11.3525	319.305
5.124	-1.06812	10.7727	317.81
5.125	-1.2207	11.2	319.366
5.126	-1.34277	11.2305	319.244
5.127	-1.19019	10.5591	318.848
5.128	-1.89209	10.4065	319.366
5.129	-1.86157	10.2844	321.228
5.13	-2.44141	9.58252	321.259
5.131	-1.64795	9.27734	321.838
5.132	-1.52588	11.0779	323.7
5.133	-1.77002	13.7634	326.019
5.134	-1.61743	12.8784	325.562
5.135	-1.80054	10.498	323.212
5.136	-2.01416	10.4065	323.151
5.137	-2.19727	10.8643	323.944
5.138	-1.7395	10.2234	324.219
5.139	-1.98364	9.97925	324.554
5.14	-1.7395	10.5591	324.738
5.141	-1.37329	11.8103	322.968
5.142	-1.52588	11.8408	321.167
5.143	-1.43433	11.3525	320.343
5.144	-1.7395	10.7117	321.259
5.145	-2.0752	10.5591	321.838
5.146	-1.46484	10.6201	321.594
5.147	-2.0752	10.498	322.083
5.148	-1.52588	10.437	323.761
5.149	-1.83105	9.64355	323.883
5.15	-1.58691	9.79614	324.127
5.151	-1.95313	11.5662	327.148
5.152	-2.19727	13.6719	329.285
5.153	-1.98364	12.146	328.094
5.154	-1.95313	9.94873	325.745
5.155	-1.86157	10.6812	325.806
5.156	-1.67847	11.3525	326.813
5.157	-1.52588	10.6812	326.843
5.158	-1.70898	9.94873	326.813
5.159	-1.98364	10.7117	327.148
5.16	-1.98364	11.8103	325.348
5.161	-1.25122	11.1084	323.7
5.162	-1.09863	10.9253	323.547
5.163	-1.52588	11.5051	324.463
5.164	-1.25122	11.2915	324.188
5.165	-1.43433	10.6812	324.158
5.166	-2.16675	10.8032	325.195
5.167	-2.31934	10.1318	327.057
5.168	-2.01416	9.15527	327.118
5.169	-1.80054	9.82666	328.369
5.17	-1.80054	13.3667	332.397
5.171	-1.25122	14.1296	332.642
5.172	-1.40381	10.9863	329.071
5.173	-1.52588	9.94873	327.545
5.174	-1.92261	11.4136	328.766
5.175	-2.19727	11.3831	329.559
5.176	-1.28174	9.33838	329.742
5.177	-1.61743	9.91821	329.895
5.178	-1.61743	12.0239	329.193
5.179	-1.06812	11.9934	326.935
5.18	-0.549316	11.1694	325.256
5.181	-1.31226	11.2915	326.538
5.182	-1.46484	11.1389	327.362
5.183	-1.34277	10.1318	326.263
5.184	-1.46484	10.437	327.209
5.185	-1.92261	10.5896	328.949
5.186	-1.92261	9.82666	329.498
5.187	-1.37329	9.46045	329.407
5.188	-1.40381	10.8643	330.933
5.189	-1.43433	13.5193	334.198
5.19	-1.67847	12.7563	332.855
5.191	-1.37329	9.97925	329.773
5.192	-1.80054	10.437	330.292
5.193	-2.44141	11.7188	331.085
5.194	-1.49536	10.8948	331.451
5.195	-1.37329	9.73511	330.994
5.196	-1.86157	10.8337	331.36
5.197	-1.7395	11.8103	330.261
5.198	-1.09863	11.4746	328.461
5.199	-1.25122	10.7422	327.667
5.2	-0.88501	11.0779	329.163
5.201	-0.976563	11.1389	329.041
5.202	-0.823975	10.8032	328.156
5.203	-1.83105	10.9863	329.224
5.204	-1.86157	10.6201	330.933
5.205	-1.7395	9.58252	331.055
5.206	-1.49536	9.70459	331.268
5.207	-1.80054	11.6272	333.893
5.208	-1.58691	13.4277	334.747
5.209	-1.28174	11.322	332.153
5.21	-0.793457	10.3149	331.085
5.211	-1.58691	11.6577	331.757
5.212	-1.61743	11.4441	332.306
5.213	-1.2207	9.70459	331.512
5.214	-1.28174	10.2844	332.245
5.215	-1.77002	11.6882	332.642
5.216	-1.40381	11.4136	330.811
5.217	-0.854492	10.8337	329.529
5.218	-0.88501	11.9324	330.17
5.219	-0.823975	11.8408	330.994
5.22	-0.732422	10.5896	329.346
5.221	-1.0376	10.7117	330.17
5.222	-2.01416	11.3831	331.696
5.223	-1.49536	10.2844	332.367
5.224	-1.43433	9.94873	332.214
5.225	-1.19019	10.9863	333.588
5.226	-1.2207	12.8784	336.67
5.227	-1.61743	13.5193	337.402
5.228	-1.28174	11.0168	335.602
5.229	-1.40381	10.2234	334.32
5.23	-1.34277	11.6577	334.747
5.231	-1.49536	11.4746	334.9
5.232	-0.793457	10.5896	335.358
5.233	-1.46484	11.1694	334.9
5.234	-1.31226	11.9629	334.412
5.235	-1.06812	12.146	332.977
5.236	-0.762939	11.2915	331.818
5.237	-0.946045	11.2915	332.397
5.238	-1.12915	11.261	333.496
5.239	-1.12915	11.322	332.642
5.24	-1.2207	11.2305	333.099
5.241	-1.37329	11.261	334.106
5.242	-1.77002	10.6201	334.991
5.243	-1.49536	9.82666	334.778
5.244	-1.61743	10.7422	335.51
5.245	-1.95313	13.4888	339.752
5.246	-1.31226	13.8245	340.24
5.247	-1.0376	10.8948	336.945
5.248	-0.88501	10.2234	336.487
5.249	-1.67847	12.0544	336.823
5.25	-1.46484	11.6272	337.677
5.251	-1.09863	10.0708	337.189
5.252	-1.5564	10.5286	337.769
5.253	-1.52588	12.085	336.609
5.254	-0.671387	12.2986	334.473
5.255	-0.12207	11.5051	333.16
5.256	-1.0376	12.1765	334.778
5.257	-1.0376	11.6272	334.961
5.258	-0.976563	10.8032	333.832
5.259	-1.58691	11.1084	335.663
5.26	-1.95313	11.0168	337.25
5.261	-2.04468	10.1013	337.372
5.262	-1.19019	9.8877	337.311
5.263	-1.43433	11.7798	338.715
5.264	-1.37329	14.4958	341.583
5.265	-1.25122	13.7329	340.546
5.266	-1.12915	10.6506	338.501
5.267	-1.67847	10.8337	338.745
5.268	-1.89209	12.0239	339.325
5.269	-1.40381	11.261	339.752
5.27	-0.610352	10.3149	339.63
5.271	-1.52588	11.9019	339.508
5.272	-1.58691	12.7869	338.379
5.273	-0.88501	12.2681	336.395
5.274	-0.915527	11.3831	335.51
5.275	-1.00708	12.085	337.158
5.276	-1.43433	11.4746	337.006
5.277	-0.854492	11.0779	336.304
5.278	-1.40381	11.7188	337.585
5.279	-1.34277	11.5356	339.417
5.28	-1.40381	10.3455	338.806
5.281	-1.25122	10.3455	339.539
5.282	-1.12915	12.3291	342.407
5.283	-1.34277	14.3433	344.238
5.284	-1.46484	12.7258	342.682
5.285	-0.671387	10.8032	340.302
5.286	-1.34277	11.9324	340.912
5.287	-1.5564	12.3596	341.492
5.288	-1.12915	10.9863	341.339
5.289	-1.25122	10.7117	341.766
5.29	-1.25122	11.5356	341.858
5.291	-1.5564	12.085	339.935
5.292	-0.335693	11.9019	338.287
5.293	-0.701904	11.8103	338.257
5.294	-0.457764	12.2986	339.447
5.295	-0.671387	11.7188	338.776
5.296	-0.793457	11.4746	338.867
5.297	-1.64795	11.4136	340.179
5.298	-1.49536	10.6201	341.614
5.299	-1.19019	10.1929	341.309
5.3	-0.88501	11.0779	342.194
5.301	-1.00708	13.3362	345.367
5.302	-0.88501	14.6484	346.893
5.303	-0.793457	12.3596	345.123
5.304	-0.88501	10.4065	343.506
5.305	-1.19019	11.6577	343.933
5.306	-1.0376	11.6272	344.543
5.307	-0.701904	10.7422	344.33
5.308	-0.793457	10.9558	344.543
5.309	-1.09863	12.1765	344.055
5.31	-0.610352	12.8784	341.98
5.311	-0.335693	11.9934	340.332
5.312	-0.793457	11.6882	340.79
5.313	-0.823975	11.6272	342.072
5.314	-0.793457	11.0474	341.736
5.315	-0.854492	11.3831	341.919
5.316	-1.12915	11.7493	343.628
5.317	-1.09863	11.0168	344.421
5.318	-1.00708	10.1318	344.33
5.319	-1.00708	11.2	345.612
5.32	-0.976563	13.9771	349.396
5.321	-1.00708	14.5569	349.335
5.322	-0.762939	11.5967	347.321
5.323	-0.88501	10.8643	346.1
5.324	-1.12915	12.4207	346.405
5.325	-0.823975	11.9324	347.321
5.326	-0.610352	10.8337	346.893
5.327	-1.25122	11.1389	347.229
5.328	-1.34277	12.3291	346.313
5.329	-0.610352	12.2986	344.238
5.33	-0.305176	11.9324	343.079
5.331	-0.579834	12.4207	343.933
5.332	-0.671387	11.9019	344.33
5.333	-0.305176	11.6882	344.391
5.334	-1.09863	11.6577	344.666
5.335	-1.37329	11.4136	346.893
5.336	-1.70898	10.5591	347.504
5.337	-0.518799	10.2844	347.748
5.338	-0.823975	11.7493	349.03
5.339	-0.518799	14.1296	351.685
5.34	-0.518799	14.0686	350.128
5.341	-0.244141	11.7493	348.053
5.342	-0.88501	11.5051	347.534
5.343	-1.28174	12.4817	348.724
5.344	-0.823975	11.5356	349.121
5.345	-0.335693	10.5591	348.755
5.346	-0.823975	11.8103	349.121
5.347	-0.732422	13.1531	348.114
5.348	-0.213623	12.7869	346.008
5.349	0.0305176	12.085	345.49
5.35	-0.518799	12.4207	346.771
5.351	-0.579834	12.085	346.619
5.352	-0.732422	11.5356	346.527
5.353	-0.976563	11.9019	347.321
5.354	-0.88501	11.9934	348.969
5.355	-0.762939	10.9253	349.213
5.356	-0.518799	11.2	349.243
5.357	-0.915527	12.7869	352.509
5.358	-0.701904	14.8926	354.614
5.359	-0.396729	12.97	352.661
5.36	-0.183105	11.0168	350.494
5.361	-0.610352	12.2375	350.861
5.362	-0.518799	12.9089	351.288
5.363	-0.518799	11.6577	351.105
5.364	-0.457764	11.1084	351.227
5.365	-0.946045	12.3291	351.257
5.366	-1.00708	12.7869	349.823
5.367	0	12.2375	348.267
5.368	-0.335693	12.2986	348.022
5.369	0.0305176	12.6038	349.67
5.37	-0.427246	12.3596	348.358
5.371	-0.274658	12.0239	349.06
5.372	-1.25122	12.3901	350.403
5.373	-0.793457	11.2915	351.715
5.374	-1.2207	10.6812	351.501
5.375	-0.366211	11.322	352.661
5.376	-0.518799	13.5193	355.377
5.377	-0.488281	14.6179	356.14
5.378	-0.12207	12.6953	354.309
5.379	-0.335693	11.4746	352.6
5.38	-0.732422	12.3596	353.058
5.381	-0.915527	12.0544	353.729
5.382	-0.0915527	10.8643	353.851
5.383	-0.457764	11.5662	353.699
5.384	-0.671387	12.6038	353.271
5.385	-0.183105	13.3362	351.318
5.386	-0.0610352	12.9395	350.098
5.387	-0.0305176	12.5732	350.83
5.388	-0.335693	12.5122	351.563
5.389	-0.244141	11.9934	351.563
5.39	-0.457764	11.9934	351.685
5.391	-1.00708	12.146	353.394
5.392	-0.946045	11.5967	354.462
5.393	-0.213623	11.3525	354.004
5.394	-0.183105	12.146	354.98
5.395	-0.823975	14.5874	358.002
5.396	-0.366211	14.5264	357.788
5.397	-0.335693	12.2375	355.804
5.398	-0.518799	11.5967	355.469
5.399	-0.396729	12.6038	355.682
5.4	-0.549316	12.5122	355.774
5.401	0.0305176	11.7188	355.499
5.402	-0.579834	12.2375	355.621
5.403	-1.12915	13.1531	354.828
5.404	-0.366211	12.9089	353.149
5.405	-0.0305176	12.4512	351.898
5.406	-0.396729	12.9395	353.271
5.407	-0.305176	12.6953	353.333
5.408	-0.0610352	12.1155	352.844
5.409	-0.549316	12.6343	353.882
5.41	-1.0376	12.4207	355.225
5.411	-0.88501	11.1694	355.927
5.412	-1.09863	11.1084	356.323
5.413	-0.88501	12.5122	357.91
5.414	-0.762939	14.8315	361.206
5.415	-0.518799	14.801	360.779
5.416	-0.12207	12.5427	358.459
5.417	-0.457764	12.0544	357.697
5.418	-0.915527	12.7563	357.971
5.419	-1.0376	12.3291	358.368
5.42	-0.305176	11.2915	358.673
5.421	-1.00708	11.9019	358.337
5.422	-0.976563	13.3972	357.33
5.423	-0.12207	13.6108	355.255
5.424	0.0305176	12.9089	354.37
5.425	-0.183105	13.0615	355.53
5.426	-0.701904	12.97	355.621
5.427	-0.457764	12.3596	355.865
5.428	-1.06812	12.2986	356.903
5.429	-0.701904	12.0239	358.49
5.43	-0.640869	11.4746	358.856
5.431	-0.396729	11.6577	359.253
5.432	-0.335693	13.5803	362
5.433	-0.396729	15.1978	363.495
5.434	-0.732422	14.1907	362.457
5.435	-0.457764	11.5662	359.802
5.436	-0.823975	12.3291	360.779
5.437	-1.37329	13.0615	361.145
5.438	-0.0915527	11.9629	361.115
5.439	-0.518799	11.7188	360.687
5.44	-0.610352	12.97	360.992
5.441	-0.518799	13.5498	359.039
5.442	-0.244141	12.97	357.574
5.443	-0.427246	12.97	357.33
5.444	-0.396729	13.1836	358.978
5.445	-0.366211	12.5122	358.154
5.446	0.0610352	12.7869	358.307
5.447	-0.366211	13.2141	360.199
5.448	-0.671387	11.8408	360.779
5.449	-0.701904	11.1694	361.267
5.45	-0.427246	11.7798	362.518
5.451	-0.457764	13.7634	365.631
5.452	-0.335693	15.2588	366.547
5.453	-0.244141	13.5193	364.99
5.454	-0.152588	12.4207	363.098
5.455	-0.183105	13.3057	363.312
5.456	-0.671387	13.1836	363.8
5.457	0.183105	11.9019	363.464
5.458	-0.88501	11.9934	364.014
5.459	-0.335693	13.0005	363.403
5.46	-0.183105	13.8245	361.542
5.461	-0.0915527	13.1531	360.199
5.462	0.0915527	13.6414	360.26
5.463	-0.0610352	13.4888	361.053
5.464	0.0305176	12.9089	360.962
5.465	0.0915527	12.2986	361.176
5.466	-0.488281	12.6953	363.251
5.467	-0.579834	11.8713	363.953
5.468	0.0305176	11.5967	364.258
5.469	0.0610352	12.9089	365.417
5.47	-0.0610352	15.7471	369.873
5.471	0.244141	15.7166	368.896
5.472	0.0305176	12.6343	366.15
5.473	-0.305176	12.0544	365.662
5.474	-0.335693	13.3972	366.394
5.475	-0.305176	13.1226	366.76
5.476	0.183105	11.8713	366.364
5.477	-0.335693	12.9395	366.272
5.478	-0.549316	14.2212	365.112
5.479	0.457764	14.0381	363.342
5.48	0.488281	13.2751	361.938
5.481	-0.274658	13.4583	363.861
5.482	-0.213623	13.3362	363.77
5.483	0.152588	12.4512	363.342
5.484	-0.0610352	13.092	364.532
5.485	-0.12207	13.031	366.455
5.486	-0.579834	11.9934	366.516
5.487	0.244141	11.5967	366.73
5.488	-0.488281	13.2751	368.408
5.489	0.0610352	15.7166	371.399
5.49	0.0305176	14.5264	369.293
5.491	0.671387	12.2681	367.279
5.492	0.213623	13.031	367.126
5.493	-0.12207	13.8245	368.317
5.494	0.335693	12.8784	367.95
5.495	-0.0305176	11.9934	368.073
5.496	-0.213623	13.1226	368.378
5.497	-0.915527	14.0076	366.943
5.498	0.0915527	13.5803	365.417
5.499	0.274658	13.5193	364.838
5.5	0.427246	14.2212	366.18
5.501	0.305176	13.5803	365.906
5.502	0.213623	13.0615	365.723
5.503	-0.335693	13.4888	366.943
5.504	-0.610352	12.7563	368.896
5.505	-0.305176	11.7493	368.835
5.506	0.183105	12.2375	369.537
5.507	0.274658	14.3127	372.162
5.508	0.427246	16.0217	372.681
5.509	0.244141	14.2517	371.216
5.51	0.549316	12.4512	369.049
5.511	0.12207	13.2446	370.087
5.512	-0.0305176	13.3972	370.422
5.513	0.457764	12.2986	370.178
5.514	-0.0305176	12.5122	370.422
5.515	0.213623	13.6719	370.148
5.516	0.183105	14.0991	368.103
5.517	0.915527	13.3667	367.096
5.518	0.12207	13.4583	367.126
5.519	0.488281	13.6414	368.53
5.52	0.488281	12.6038	367.737
5.521	0.579834	12.7258	368.713
5.522	0	13.3972	369.69
5.523	-0.0305176	12.6038	370.667
5.524	0.427246	11.9629	370.148
5.525	0.305176	12.8784	371.704
5.526	0.152588	14.9536	374.695
5.527	0.0915527	14.801	373.688
5.528	0.213623	12.6648	371.948
5.529	0.427246	12.6038	371.277
5.53	-0.0915527	13.9771	371.643
5.531	0.732422	13.3057	371.918
5.532	0.854492	12.3596	370.941
5.533	-0.213623	13.2751	371.826
5.534	-0.427246	14.2212	370.667
5.535	0.335693	13.6414	368.927
5.536	0.244141	13.4583	368.561
5.537	0.335693	13.7939	369.934
5.538	0.640869	13.7634	369.507
5.539	0.457764	13.3057	369.629
5.54	0.0610352	13.5803	370.239
5.541	-0.396729	13.3362	372.04
5.542	-0.518799	12.2375	372.131
5.543	0.396729	11.9629	372.284
5.544	-0.0305176	13.5498	373.84
5.545	0.335693	15.9607	376.465
5.546	0.335693	15.1672	375.427
5.547	0.88501	13.1531	373.322
5.548	0.0915527	12.9395	373.291
5.549	-0.0305176	13.6414	373.413
5.55	0	12.97	373.657
5.551	0.0610352	12.4512	373.383
5.552	0.305176	13.3362	373.413
5.553	-0.335693	14.1602	372.009
5.554	0.732422	14.3738	370.819
5.555	0.701904	13.7634	369.69
5.556	0.152588	14.0076	371.582
5.557	0	13.3972	371.277
5.558	0.396729	13.0615	371.582
5.559	0.0915527	13.3362	372.314
5.56	0.244141	13.3362	374.268
5.561	0.0915527	12.4512	373.657
5.562	0.427246	12.7869	374.207
5.563	-0.12207	13.916	376.007
5.564	0.183105	16.0522	378.967
5.565	0.213623	15.1672	378.54
5.566	0.579834	13.1836	376.251
5.567	0.213623	12.8479	375.824
5.568	0.0305176	14.0381	376.16
5.569	0.579834	13.7024	376.221
5.57	0.335693	12.8784	376.251
5.571	0.0915527	13.5803	376.038
5.572	-0.0915527	14.5874	374.634
5.573	0.427246	14.6179	373.077
5.574	1.25122	13.8855	372.559
5.575	0.640869	14.1296	374.664
5.576	0.88501	13.7634	374.664
5.577	0.915527	13.7024	374.359
5.578	-0.0610352	13.4888	375.549
5.579	0.152588	13.1531	377.35
5.58	-0.335693	12.2986	377.441
5.581	0.579834	12.5122	377.93
5.582	0.457764	14.5874	380.798
5.583	0.732422	17.0898	382.538
5.584	0.671387	15.1062	380.188
5.585	1.0376	13.1226	378.296
5.586	0.762939	13.8245	378.998
5.587	0.488281	14.0991	379.303
5.588	0.427246	13.0005	379.517
5.589	0.457764	12.8174	379.303
5.59	0.305176	14.3127	379.578
5.591	0.396729	14.9536	377.106
5.592	1.12915	14.3738	375.763
5.593	0.823975	14.5569	375.885
5.594	0.701904	14.5569	377.502
5.595	0.457764	13.4888	377.228
5.596	0.518799	13.5193	377.533
5.597	-0.0915527	13.7634	379.059
5.598	0.152588	13.1836	380.402
5.599	0.701904	12.4817	380.005
5.6	0.396729	13.6108	380.707
5.601	0.946045	16.1133	384.369
5.602	0.793457	16.571	384.583
5.603	0.701904	14.2517	382.782
5.604	0.305176	13.0005	381.256
5.605	0.396729	14.2822	381.683
5.606	0.610352	14.0381	381.989
5.607	0.854492	13.2446	381.592
5.608	0.701904	13.5498	382.019
5.609	0.0915527	14.6179	381.287
5.61	0.640869	14.8315	379.272
5.611	0.854492	14.1602	377.991
5.612	0.610352	14.3127	379.181
5.613	0.976563	14.3433	379.944
5.614	1.12915	13.855	379.425
5.615	0.88501	14.0991	380.066
5.616	0.335693	14.1296	381.47
5.617	0.335693	12.7869	382.294
5.618	0.701904	12.3596	382.477
5.619	0.305176	13.7024	383.942
5.62	0.640869	16.6321	387.909
5.621	0.762939	16.8762	387.665
5.622	1.5564	14.3738	384.979
5.623	0.88501	13.3972	384.064
5.624	0.366211	14.5264	383.942
5.625	0.488281	14.0991	385.01
5.626	0.549316	13.2141	384.827
5.627	0.274658	13.3362	384.918
5.628	-0.12207	14.9841	383.881
5.629	1.12915	15.4114	381.653
5.63	1.25122	14.8926	380.737
5.631	1.09863	14.9231	382.233
5.632	0.946045	14.2517	382.507
5.633	0.640869	13.8245	382.629
5.634	0.457764	13.855	383.698
5.635	0.427246	13.7634	385.193
5.636	0.366211	12.8784	385.773
5.637	1.06812	12.97	385.895
5.638	0.793457	14.5569	386.81
5.639	0.640869	16.8457	388.947
5.64	0.915527	15.8386	386.627
5.641	1.0376	13.5498	385.071
5.642	0.671387	13.8245	385.925
5.643	0.732422	14.3433	386.292
5.644	1.2207	13.6719	386.078
5.645	1.06812	13.4277	385.895
5.646	0.518799	14.4348	386.169
5.647	0	14.7705	385.04
5.648	0.823975	14.3433	383.575
5.649	0.732422	14.5569	383.484
5.65	0.976563	15.0146	385.071
5.651	1.37329	13.916	384.247
5.652	1.19019	14.1907	384.491
5.653	0.854492	14.8621	386.078
5.654	0.488281	13.8855	386.932
5.655	0.549316	12.9395	387.36
5.656	0.671387	13.6414	387.909
5.657	0.640869	15.1062	390.9
5.658	0.823975	16.7542	392.7
5.659	1.12915	15.5029	391.022
5.66	1.92261	13.7329	388.428
5.661	1.40381	14.5874	388.55
5.662	0.823975	14.74	389.008
5.663	1.15967	14.0076	389.252
5.664	0.396729	13.7634	388.977
5.665	0.457764	14.5874	389.099
5.666	0.732422	15.3503	387.146
5.667	1.28174	14.679	386.078
5.668	1.52588	14.8621	386.047
5.669	1.31226	15.3198	387.36
5.67	1.31226	14.5874	387.054
5.671	1.12915	14.3433	387.512
5.672	0.335693	14.0381	389.16
5.673	0.701904	13.6414	390.442
5.674	1.12915	12.9395	390.167
5.675	1.31226	14.1296	390.991
5.676	0.915527	16.7236	394.165
5.677	1.61743	17.2119	393.616
5.678	1.40381	14.3738	391.083
5.679	1.34277	13.6108	390.167
5.68	0.640869	15.1367	391.418
5.681	1.06812	14.4653	391.541
5.682	1.46484	13.6719	391.205
5.683	0.762939	14.4043	391.235
5.684	0.518799	15.4724	390.625
5.685	0.976563	15.564	388.611
5.686	1.25122	14.8926	387.878
5.687	0.823975	15.1367	389.13
5.688	0.823975	14.8926	389.954
5.689	1.67847	14.1907	389.221
5.69	1.0376	14.7095	390.289
5.691	0.640869	14.7705	392.09
5.692	0.610352	13.855	392.029
5.693	0.793457	13.3057	391.846
5.694	1.06812	14.7095	392.944
5.695	0.946045	17.0288	396.332
5.696	0.518799	16.7236	395.66
5.697	1.19019	14.1296	393.616
5.698	0.793457	14.3127	392.731
5.699	0.976563	15.2893	393.402
5.7	0.488281	14.8315	393.341
5.701	0.701904	13.916	393.188
5.702	0.366211	14.6179	393.494
5.703	-0.0305176	15.7166	392.273
5.704	1.31226	15.4419	390.717
5.705	1.2207	15.2893	390.076
5.706	1.37329	15.1367	391.388
5.707	1.25122	15.4419	391.602
5.708	1.37329	14.74	391.754
5.709	0.518799	14.7095	392.273
5.71	0.640869	14.4653	394.226
5.711	0.549316	13.3057	394.623
5.712	1.28174	13.5803	394.714
5.713	0.854492	14.8926	395.966
5.714	1.09863	17.7612	398.804
5.715	1.19019	17.4255	397.736
5.716	1.7395	14.5264	395.63
5.717	0.518799	14.1907	395.081
5.718	0.823975	15.4114	396.088
5.719	1.15967	14.7095	396.484
5.72	1.15967	13.9465	395.813
5.721	0.946045	15.0757	396.332
5.722	0.640869	16.2659	394.653
5.723	1.67847	16.0522	393.097
5.724	1.46484	15.3809	392.853
5.725	1.5564	15.3198	394.409
5.726	1.43433	14.9841	394.562
5.727	1.43433	14.5874	394.867
5.728	1.49536	14.8315	395.569
5.729	0.88501	14.8621	397.156
5.73	1.06812	13.8855	397.156
5.731	1.25122	14.0076	397.369
5.732	0.946045	15.9607	400.238
5.733	1.28174	17.8528	401.52
5.734	0.915527	16.3269	400.604
5.735	1.67847	14.4043	398.224
5.736	1.15967	14.9536	398.224
5.737	1.12915	15.6555	398.956
5.738	1.58691	14.8621	398.529
5.739	1.06812	14.5264	398.865
5.74	0.762939	15.4419	399.109
5.741	0.946045	15.7166	397.064
5.742	1.40381	15.8386	396.057
5.743	1.49536	15.7776	395.691
5.744	1.43433	15.564	397.186
5.745	1.31226	15.2588	397.186
5.746	1.64795	15.2588	397.339
5.747	0.88501	15.0452	398.529
5.748	0.640869	14.2822	400.36
5.749	1.09863	13.5803	399.963
5.75	1.19019	14.7705	400.482
5.751	2.01416	16.0828	398.407
5.752	1.89209	16.3574	397.095
5.753	1.37329	16.9678	396.484
5.754	3.69263	17.395	396.027
5.755	3.57056	16.51	397.186
5.756	3.17383	16.6931	397.125
5.757	5.06592	16.9067	397.766
5.758	6.7749	18.6157	397.827
5.759	8.54492	19.6533	397.278
5.76	8.17871	19.6838	397.888
5.761	7.32422	19.989	396.881
5.762	8.81958	20.2026	397.369
5.763	10.7727	20.5383	398.376
5.764	9.21631	20.9351	397.797
5.765	7.62939	21.0876	400.085
5.766	9.76563	21.0571	399.841
5.767	13.6719	21.8506	400.146
5.768	14.0991	23.3154	401.886
5.769	12.9089	23.9258	400.391
5.77	13.7329	23.1323	401.764
5.771	14.7705	22.7051	402.802
5.772	14.3127	23.1323	401.581
5.773	13.916	23.6816	403.137
5.774	14.2822	23.9563	401.581
5.775	17.0593	25.116	400.391
5.776	17.8833	25.7568	402.252
5.777	16.7542	26.2146	399.628
5.778	17.6086	26.062	400.97
5.779	18.7683	26.2451	402.191
5.78	19.043	26.9775	400.665
5.781	18.6157	27.0081	403.442
5.782	19.043	26.9775	402.588
5.783	21.759	27.5269	402.771
5.784	23.1628	28.4119	404.602
5.785	22.0947	29.2664	402.405
5.786	22.3694	29.2358	403.473
5.787	23.6206	29.0527	403.473
5.788	23.8953	29.3884	401.55
5.789	23.7427	30.2124	403.564
5.79	23.6206	30.5176	401.825
5.791	25.116	30.3955	401.855
5.792	26.2756	29.9377	403.992
5.793	25.3601	30.2124	402.191
5.794	26.2756	30.8533	404.114
5.795	27.8625	31.3721	403.778
5.796	28.3508	32.3486	401.581
5.797	28.656	32.7759	403.29
5.798	29.1748	32.2876	401.337
5.799	30.2429	32.4707	401.611
5.8	30.7007	33.2642	403.809
5.801	29.6936	33.6609	401.947
5.802	30.3345	33.2031	404.663
5.803	31.189	33.0811	404.968
5.804	32.9285	33.9355	403.717
5.805	33.5083	35.2173	405.06
5.806	33.7524	35.614	402.496
5.807	35.3088	35.553	402.496
5.808	36.3159	35.4309	403.381
5.809	35.3699	36.0413	401.642
5.81	35.4004	36.4685	403.717
5.811	35.4614	36.0107	403.198
5.812	35.7971	36.3464	402.588
5.813	36.438	36.9568	404.541
5.814	35.7666	37.0483	402.008
5.815	37.5977	37.1094	402.679
5.816	39.5813	37.8418	403.534
5.817	39.6729	38.3606	401.52
5.818	38.4521	38.4827	403.717
5.819	38.8184	37.8418	402.527
5.82	40.4663	38.4521	402.344
5.821	40.9546	39.3982	404.877
5.822	39.856	39.7034	402.618
5.823	41.2598	39.8254	403.687
5.824	42.9993	39.7949	403.931
5.825	43.8232	40.5579	401.886
5.826	44.0674	40.9851	403.931
5.827	44.0979	40.5884	401.825
5.828	45.7458	41.0767	401.489
5.829	46.3562	41.626	403.198
5.83	44.7998	41.9617	400.879
5.831	44.8303	42.0227	402.039
5.832	45.3796	41.9006	402.039
5.833	46.3257	42.9382	400.543
5.834	47.4243	43.2739	402.283
5.835	48.3398	42.8772	400.848
5.836	49.53	42.8467	401.215
5.837	49.6216	43.5181	403.046
5.838	49.4385	44.0369	401.001
5.839	49.6826	44.0674	402.71
5.84	50.2625	43.7927	402.74
5.841	50.5676	44.0674	401.367
5.842	51.2695	45.0745	402.954
5.843	51.9409	45.4102	400.696
5.844	54.4434	45.6543	399.994
5.845	55.1147	45.5627	401.825
5.846	53.8635	45.8374	399.872
5.847	53.9856	46.1121	401.764
5.848	54.3518	45.7764	401.794
5.849	54.718	46.2952	399.994
5.85	54.4739	47.1191	402.1
5.851	54.5654	47.3938	399.475
5.852	57.1289	47.6074	398.895
5.853	58.2886	48.3704	399.872
5.854	57.6172	48.6145	397.614
5.855	56.9153	48.4009	400.33
5.856	57.5256	47.3938	400.726
5.857	58.96	47.2107	400.238
5.858	59.2957	48.4009	403.015
5.859	58.5632	49.469	400.33
5.86	59.7839	49.3774	400.604
5.861	60.9131	49.1333	401.276
5.862	60.3333	49.3469	399.109
5.863	60.7605	50.354	400.757
5.864	61.4929	50.0183	399.323
5.865	62.6221	50.3235	398.682
5.866	62.7441	50.293	401.489
5.867	61.8896	50.293	398.804
5.868	63.5376	51.0559	399.475
5.869	64.4836	51.4221	399.841
5.87	64.0259	51.7273	397.247
5.871	63.6902	51.6052	399.567
5.872	64.3616	51.2695	397.827
5.873	66.0706	52.0325	396.851
5.874	66.0095	53.4973	398.56
5.875	65.3381	53.6194	396.271
5.876	66.1011	52.7344	398.132
5.877	67.1692	51.6968	399.353
5.878	67.1387	52.4597	397.583
5.879	67.7795	53.6804	400.33
5.88	68.2678	53.4058	398.102
5.881	69.3054	53.5889	397.217
5.882	69.9768	54.1077	399.017
5.883	69.5801	54.3213	395.325
5.884	70.0378	54.4434	396.637
5.885	70.7397	54.2908	397.339
5.886	70.6787	54.8401	395.599
5.887	70.3735	55.1453	398.56
5.888	71.3501	54.7791	396.637
5.889	73.4558	55.5725	395.752
5.89	73.3643	56.8542	397.888
5.891	72.9675	56.9458	394.989
5.892	73.761	56.5491	395.996
5.893	74.2493	56.0608	395.905
5.894	74.585	56.7017	394.165
5.895	74.7681	57.7087	396.973
5.896	74.3713	57.4036	395.142
5.897	75.9277	57.312	395.416
5.898	76.5381	57.4951	397.339
5.899	75.4395	57.8613	395.05
5.9	75.9888	58.1055	396.423
5.901	76.8127	57.2815	396.24
5.902	77.3621	57.5867	394.623
5.903	77.301	58.2275	396.851
5.904	77.9724	58.1665	394.165
5.905	79.3762	58.9294	394.47
5.906	80.2307	59.2651	395.721
5.907	79.8035	59.6008	392.7
5.908	79.7729	59.5398	394.897
5.909	79.8035	59.2041	394.135
5.91	80.5664	59.5093	393.005
5.911	80.719	60.4858	394.989
5.912	80.9326	60.1807	392.761
5.913	83.252	60.2417	393.585
5.914	84.2896	60.3027	394.409
5.915	83.0383	61.4319	391.937
5.916	83.0688	61.7065	393.707
5.917	82.8857	61.0657	392.426
5.918	83.5571	61.0657	391.724
5.919	83.6182	61.615	393.341
5.92	83.6182	61.4014	391.266
5.921	84.8694	61.4319	392.181
5.922	86.0596	61.4929	392.944
5.923	85.8154	62.439	391.052
5.924	86.5784	62.7441	392.853
5.925	87.0056	62.5	391.632
5.926	87.0361	63.1714	390.686
5.927	86.8835	63.446	392.487
5.928	86.6089	62.7136	389.74
5.929	87.6465	63.2629	390.442
5.93	88.4094	63.4766	391.327
5.931	88.1653	63.9343	389.984
5.932	88.6841	63.7207	392.09
5.933	89.6301	63.5376	390.442
5.934	91.6138	64.6973	390.015
5.935	92.1631	64.6667	391.205
5.936	90.9119	64.5447	388.336
5.937	90.6982	65.155	389.435
5.938	90.7593	64.9719	389.313
5.939	91.1255	65.0635	387.146
5.94	90.8203	65.1855	389.557
5.941	90.0269	64.27	388.214
5.942	92.0715	64.7583	388.184
5.943	94.2688	65.0635	389.862
5.944	93.9636	65.7959	387.238
5.945	94.1467	66.2231	388.977
5.946	94.2078	65.3687	388.031
5.947	93.7805	65.4907	385.895
5.948	93.5059	66.5588	388.855
5.949	93.1091	65.7654	386.261
5.95	94.7571	65.8264	386.78
5.951	95.8557	66.04	388.58
5.952	95.4895	66.9861	385.529
5.953	96.1304	66.9861	387.482
5.954	97.4426	66.1926	386.444
5.955	98.7854	66.1621	384.705
5.956	98.5107	67.2913	386.993
5.957	97.4731	67.1692	384.064
5.958	98.114	67.4133	384.003
5.959	97.9004	67.749	385.162
5.96	97.1375	67.688	382.446
5.961	97.29	67.7795	384.338
5.962	98.053	67.0471	383.392
5.963	99.2737	67.5049	382.477
5.964	100.555	68.1458	385.101
5.965	100.769	67.5049	382.751
5.966	101.318	68.0542	383.362
5.967	102.081	68.1152	384.308
5.968	100.311	68.3899	381.073
5.969	99.7925	68.573	383.362
5.97	100.067	68.6646	382.538
5.971	101.349	68.1458	380.89
5.972	101.99	68.4509	383.209
5.973	102.295	68.7561	380.92
5.974	104.767	69.2444	381.592
5.975	105.469	69.6411	382.843
5.976	105.133	69.8242	380.127
5.977	104.218	69.4885	381.836
5.978	103.516	68.6951	380.219
5.979	104.248	69.3359	379.181
5.98	104.065	70.6177	380.89
5.981	103.729	70.6787	377.869
5.982	105.072	70.0684	378.845
5.983	106.659	69.7327	379.669
5.984	106.964	70.2209	378.357
5.985	106.598	70.4956	381.256
5.986	105.957	69.6106	380.219
5.987	106.964	69.9768	380.035
5.988	106.903	70.3125	381.592
5.989	106.445	70.7397	378.021
5.99	107.513	71.106	378.784
5.991	108.337	70.9534	378.357
5.992	109.619	71.3196	376.19
5.993	109.741	71.5942	378.662
5.994	109.68	70.7703	376.892
5.995	110.657	70.8923	377.472
5.996	110.413	71.5332	379.73
5.997	109.741	71.991	376.587
5.998	109.985	72.0215	377.594
5.999	110.626	71.3806	376.74
6	110.992	71.9604	374.573
6.001	111.816	72.8149	377.075
6.002	112.213	72.1741	374.359
6.003	112.762	72.8149	375.214
6.004	112.701	72.7539	377.136
6.005	111.481	72.6624	375.153
6.006	112.274	72.6013	377.319
6.007	112.335	72.2046	377.075
6.008	113.22	72.6624	375.549
6.009	113.983	73.2117	377.319
6.01	114.41	73.2422	374.847
6.011	115.265	73.4863	374.481
6.012	115.723	73.5779	376.373
6.013	114.624	73.9746	373.291
6.014	114.929	74.2188	375.671
6.015	114.624	73.6389	375.244
6.016	114.624	74.0356	373.383
6.017	115.112	74.1577	376.16
6.018	115.753	74.1272	373.627
6.019	117.889	74.7986	374.054
6.02	118.317	74.6765	374.939
6.021	117.34	75.0122	372.223
6.022	117.249	75.0732	374.39
6.023	116.425	74.6155	373.596
6.024	116.394	75.2258	372.406
6.025	116.18	75.47	374.756
6.026	116.028	74.646	372.528
6.027	117.157	74.7375	373.688
6.028	118.927	74.646	374.512
6.029	119.171	74.9207	371.552
6.03	119.263	75.3174	374.695
6.031	118.866	74.707	372.711
6.032	119.354	75.3174	371.338
6.033	118.988	76.2024	373.627
6.034	118.134	76.2024	369.904
6.035	118.896	75.8362	371.002
6.036	119.812	75.1648	371.429
6.037	120.453	75.6226	369.354
6.038	120.514	75.9583	372.07
6.039	121.124	75.4089	370.483
6.04	122.65	75.8362	369.904
6.041	122.253	76.3245	372.07
6.042	121.185	76.355	368.713
6.043	121.185	76.8738	369.446
6.044	121.033	76.4771	369.08
6.045	119.843	76.4465	367.065
6.046	120.209	76.1108	369.812
6.047	120.789	75.1038	368.164
6.048	122.467	75.6226	368.317
6.049	123.566	76.2939	370.911
6.05	123.047	76.4465	367.371
6.051	123.535	76.8433	368.53
6.052	123.138	76.355	367.828
6.053	122.192	76.2939	365.143
6.054	121.49	76.2939	367.493
6.055	121.216	75.5005	365.54
6.056	122.864	76.0803	365.784
6.057	123.108	76.6296	367.554
6.058	122.253	76.416	364.746
6.059	122.742	76.3855	366.272
6.06	122.925	75.7141	366.241
6.061	123.627	75.9277	363.403
6.062	123.291	76.5076	365.387
6.063	122.833	75.3479	362.457
6.064	123.993	75.3174	362.885
6.065	124.054	75.2258	363.892
6.066	122.772	75.9583	360.687
6.067	122.162	75.7751	362.457
6.068	121.368	74.1882	361.572
6.069	121.338	74.0662	360.168
6.07	121.155	74.4324	362.396
6.071	121.094	74.0051	359.07
6.072	122.223	73.7305	359.222
6.073	122.925	73.7	360.26
6.074	122.314	73.3643	356.903
6.075	122.345	73.4863	359.741
6.076	121.979	72.6929	357.941
6.077	121.399	72.9675	356.232
6.078	120.148	73.3032	358.673
6.079	119.568	72.7539	355.164
6.08	121.002	72.5403	355.469
6.081	122.009	72.2351	356.445
6.082	122.253	72.876	353.18
6.083	122.681	72.3572	355.774
6.084	122.192	71.0144	354.431
6.085	122.528	71.0754	353.394
6.086	121.674	71.9299	354.645
6.087	120.605	72.0825	351.44
6.088	121.338	72.2961	351.868
6.089	121.185	71.2891	352.203
6.09	120.85	70.8923	349.548
6.091	121.765	71.1365	352.448
6.092	121.979	70.0989	351.379
6.093	122.284	70.5872	351.135
6.094	122.375	71.1975	353.607
6.095	121.857	70.6787	350.311
6.096	122.589	70.9229	351.074
6.097	122.131	70.9839	350.952
6.098	121.796	71.1975	348.236
6.099	121.826	71.0144	350.525
6.1	122.101	70.1599	349.152
6.101	122.803	70.4041	348.724
6.102	123.322	70.8923	351.44
6.103	123.138	70.9229	347.992
6.104	124.054	70.8923	349.762
6.105	124.054	70.6177	349.06
6.106	123.901	70.9229	345.978
6.107	123.138	71.3806	348.602
6.108	122.498	70.7092	345.978
6.109	123.474	70.6177	346.1
6.11	123.596	70.5261	348.175
6.111	122.742	70.5261	345.551
6.112	122.589	70.6482	348.389
6.113	123.108	70.0989	348.358
6.114	124.146	70.3125	346.13
6.115	124.268	71.0754	349.152
6.116	123.993	70.343	346.252
6.117	124.695	70.7092	346.436
6.118	124.786	71.0449	348.022
6.119	123.84	71.167	344.391
6.12	123.901	71.1365	347.29
6.121	123.596	70.4651	346.405
6.122	124.115	70.8618	344.543
6.123	124.603	71.3806	347.26
6.124	125.244	70.7703	344.177
6.125	127.319	70.7397	344.696
6.126	127.869	71.2585	346.313
6.127	125.946	71.9299	342.651
6.128	124.756	72.2961	344.635
6.129	123.535	70.9839	344.086
6.13	123.047	71.0754	342.529
6.131	122.742	71.5637	345.856
6.132	122.894	70.4651	342.865
6.133	124.817	70.282	344.574
6.134	126.282	70.6787	346.13
6.135	126.251	71.5027	343.018
6.136	125.946	71.7773	345.245
6.137	124.573	70.6177	343.933
6.138	123.169	70.4041	341.949
6.139	122.009	70.6787	345.306
6.14	121.063	70.2515	341.522
6.141	122.559	69.9158	342.133
6.142	122.681	69.9158	342.926
6.143	122.65	70.1904	339.661
6.144	122.528	70.1904	342.438
6.145	122.864	68.9697	340.912
6.146	122.681	69.4885	339.294
6.147	121.521	69.6411	341.827
6.148	119.598	69.2749	338.165
6.149	119.568	69.0308	339.447
6.15	119.72	68.512	339.691
6.151	119.537	68.9392	337.433
6.152	119.415	68.9392	340.302
6.153	119.629	67.749	339.203
6.154	120.758	67.7185	339.203
6.155	120.361	67.9016	341.736
6.156	119.354	67.8406	338.898
6.157	119.965	67.9321	340.363
6.158	120.3	67.6575	340.057
6.159	119.751	68.1763	337.097
6.16	119.232	67.7795	339.63
6.161	119.781	67.0166	336.975
6.162	121.338	67.4438	337.372
6.163	121.429	67.9932	339.233
6.164	120.422	67.8101	336.09
6.165	120.911	67.9932	338.593
6.166	121.368	67.3218	338.074
6.167	121.521	67.9016	335.663
6.168	121.216	68.3289	339.05
6.169	121.002	67.5049	335.785
6.17	122.009	67.7185	336.487
6.171	121.857	68.2068	338.257
6.172	121.613	68.3899	335.083
6.173	121.826	68.3289	337.708
6.174	121.796	67.627	337.769
6.175	121.643	67.9321	335.663
6.176	121.887	68.3594	339.264
6.177	121.918	67.627	336.243
6.178	123.016	67.7795	336.731
6.179	123.413	68.2068	339.081
6.18	122.742	68.7256	334.9
6.181	122.864	69.397	337.402
6.182	122.62	68.9087	336.426
6.183	122.467	69.2749	334.747
6.184	122.589	69.1833	337.952
6.185	122.955	68.7866	336.151
6.186	124.451	69.4275	336.823
6.187	124.939	70.0073	338.654
6.188	124.512	70.0378	336.182
6.189	124.603	69.8547	338.562
6.19	124.542	69.9158	337.494
6.191	124.664	70.9534	335.388
6.192	124.023	71.5027	338.257
6.193	122.864	70.5566	335.419
6.194	124.084	69.9768	336.945
6.195	125.275	70.282	338.501
6.196	125.458	70.7397	335.419
6.197	125.397	70.9839	339.05
6.198	124.847	70.5261	337.524
6.199	126.129	71.1365	336.823
6.2	125.549	71.9299	338.837
6.201	124.39	71.8079	335.297
6.202	124.756	71.5637	336.853
6.203	125.366	71.5942	338.104
6.204	125.366	71.5942	335.449
6.205	125.671	72.5403	338.623
6.206	126.74	71.8384	337.25
6.207	128.021	72.0215	336.761
6.208	128.418	72.6929	340.21
6.209	127.777	72.8149	336.243
6.21	128.082	73.1812	337.433
6.211	128.174	72.6624	337.25
6.212	127.991	73.3948	334.808
6.213	127.594	73.6084	337.86
6.214	127.35	72.5708	335.876
6.215	128.845	72.7844	336.06
6.216	128.967	73.1201	338.837
6.217	128.418	73.6389	336.853
6.218	129.242	73.7305	338.562
6.219	129.578	73.1201	338.043
6.22	129.211	73.8831	335.693
6.221	128.418	74.4324	338.47
6.222	129.242	73.5168	336.578
6.223	130.127	73.761	336.975
6.224	130.737	74.4019	339.722
6.225	130.066	74.3103	336.823
6.226	130.493	74.7986	339.386
6.227	130.585	74.9207	339.417
6.228	131.165	75.0122	337.219
6.229	131.165	75.4089	340.027
6.23	130.951	74.7375	337.219
6.231	132.965	74.9207	337.555
6.232	133.331	75.4089	339.813
6.233	133.575	75.2869	336.67
6.234	132.965	75.7446	339.63
6.235	132.446	75.7446	339.142
6.236	131.775	76.2939	336.731
6.237	131.775	76.2329	339.905
6.238	130.798	75.5615	336.792
6.239	132.996	75.6531	338.135
6.24	133.698	75.7751	340.118
6.241	133.545	76.2939	337.524
6.242	134.46	76.2329	340.79
6.243	134.644	75.7141	340.118
6.244	135.406	76.4771	338.776
6.245	134.857	77.2705	341.553
6.246	134.094	76.5076	338.226
6.247	135.132	76.8738	338.715
6.248	135.895	76.9958	339.935
6.249	136.414	77.179	336.975
6.25	137.115	77.24	340.027
6.251	137.054	76.6296	338.715
6.252	138	77.1179	338.165
6.253	138.184	77.6672	341.003
6.254	137.36	77.6672	337.891
6.255	137.878	78.2471	339.172
6.256	137.97	78.6438	339.325
6.257	138.031	78.6438	336.212
6.258	137.848	78.4912	338.837
6.259	137.817	77.4231	337.921
6.26	138.428	77.7283	337.677
6.261	139.038	78.5217	341.187
6.262	138.641	78.125	338.928
6.263	139.343	78.4912	340.942
6.264	139.679	78.6743	340.973
6.265	139.313	79.4678	338.379
6.266	139.465	79.6509	340.424
6.267	139.252	78.6133	338.623
6.268	140.137	78.8269	338.226
6.269	139.923	79.3152	340.942
6.27	139.771	79.7424	338.623
6.271	140.656	79.5593	340.637
6.272	140.564	79.7119	341.461
6.273	140.381	80.4443	338.928
6.274	140.259	80.3528	341.156
6.275	140.503	79.3457	338.745
6.276	141.266	80.0476	338.501
6.277	141.205	80.8105	340.271
6.278	139.709	80.6274	337.219
6.279	139.984	80.5054	339.905
6.28	139.679	79.8035	340.149
6.281	139.404	79.9561	338.806
6.282	139.404	80.4138	342.255
6.283	139.435	79.4373	340.454
6.284	141.296	79.4373	340.332
6.285	141.327	80.3833	342.651
6.286	140.747	80.78	338.257
6.287	140.717	80.5664	340.79
6.288	140.411	79.7424	340.454
6.289	140.533	79.895	338.074
6.29	139.099	80.78	341.248
6.291	138.184	79.9255	338.745
6.292	139.801	79.7729	339.508
6.293	140.442	80.0781	341.4
6.294	140.594	80.4443	337.952
6.295	141.205	80.5359	340.515
6.296	141.205	79.7424	339.691
6.297	141.235	80.3223	337.524
6.298	140.533	80.719	340.759
6.299	138.794	79.9255	337.585
6.3	138.794	79.6814	338.501
6.301	139.038	78.7964	340.759
6.302	138.489	78.9185	337.463
6.303	138.55	79.0405	341.248
6.304	139.13	78.2166	340.118
6.305	139.862	78.0945	337.891
6.306	139.404	79.2236	340.698
6.307	138.58	78.5522	337.585
6.308	138.58	78.3386	337.616
6.309	138.397	78.5522	339.874
6.31	137.878	78.3081	336.67
6.311	137.787	78.3081	340.179
6.312	137.665	77.7893	339.539
6.313	139.252	78.3081	338.257
6.314	139.069	78.8269	341.949
6.315	138.672	78.5522	338.989
6.316	139.648	78.5522	340.21
6.317	140.167	78.949	341.278
6.318	140.259	79.3762	337.708
6.319	140.045	79.5288	340.515
6.32	139.252	78.4607	338.715
6.321	140.015	78.3997	339.02
6.322	139.679	78.5522	342.224
6.323	139.374	78.186	339.386
6.324	139.679	78.3691	341.858
6.325	140.35	78.2471	342.377
6.326	140.869	79.2542	340.149
6.327	140.625	79.5898	342.163
6.328	140.747	78.4302	339.722
6.329	141.51	78.9185	339.417
6.33	141.51	79.3152	341.949
6.331	141.022	79.3152	338.745
6.332	141.968	79.1931	341.4
6.333	141.724	79.1016	341.309
6.334	141.571	80.0171	339.172
6.335	141.388	80.3528	342.651
6.336	141.205	79.2236	339.874
6.337	142.609	79.6204	339.966
6.338	142.914	80.2917	342.01
6.339	142.212	80.5359	338.379
6.34	142.426	80.719	341.248
6.341	141.968	80.2307	340.637
6.342	142.548	80.658	338.501
6.343	142.242	80.8411	341.797
6.344	141.205	80.1392	339.508
6.345	142.09	80.0476	340.729
6.346	142.029	80.3833	342.865
6.347	141.968	80.9021	339.813
6.348	142.548	81.3293	342.194
6.349	142.426	81.0852	341.4
6.35	142.578	81.4514	339.539
6.351	141.937	81.665	343.17
6.352	141.846	80.9021	340.851
6.353	143.158	81.2073	341.644
6.354	143.158	82.0618	344.177
6.355	143.433	81.9397	341.583
6.356	143.25	82.0313	344.33
6.357	143.738	81.6345	343.872
6.358	144.348	82.55	341.766
6.359	144.287	83.1604	344.116
6.36	143.555	82.428	341.217
6.361	144.562	82.2144	341.888
6.362	144.714	82.1533	343.781
6.363	144.073	82.7332	341.309
6.364	143.433	82.5806	344.238
6.365	143.158	81.2378	343.628
6.366	143.921	81.665	343.17
6.367	143.86	82.7026	345.734
6.368	143.158	82.7942	342.285
6.369	144.44	82.1533	343.689
6.37	145.264	81.5735	344.727
6.371	145.111	82.1228	342.01
6.372	144.348	82.5195	345.276
6.373	143.829	81.665	343.781
6.374	144.531	81.5735	343.048
6.375	143.921	82.1228	346.161
6.376	143.555	81.7261	342.834
6.377	143.86	81.8481	344.269
6.378	144.287	81.4819	344.086
6.379	144.867	81.4819	341.278
6.38	144.745	81.2683	344.513
6.381	143.738	80.5969	342.01
6.382	143.921	80.8411	341.614
6.383	142.792	81.3599	344.055
6.384	141.083	81.1157	340.393
6.385	140.869	80.6885	342.834
6.386	140.747	79.3762	343.109
6.387	140.106	79.1626	340.24
6.388	139.801	80.1697	343.628
6.389	139.893	78.949	341.125
6.39	140.594	78.1555	340.485
6.391	139.771	78.125	343.811
6.392	138.062	77.24	339.996
6.393	136.932	77.4536	341.705
6.394	136.047	77.2705	342.712
6.395	134.644	77.0264	339.264
6.396	133.209	76.2939	342.346
6.397	132.202	74.585	339.844
6.398	134.064	74.4019	339.508
6.399	134.064	75.0122	341.553
6.4	133.026	74.5239	338.257
6.401	132.294	73.6084	339.935
6.402	131.165	72.5098	339.203
6.403	130.035	72.7844	336.243
6.404	128.235	72.9675	338.623
6.405	126.892	71.7773	336.334
6.406	126.678	70.8923	336.823
6.407	127.197	70.7092	339.111
6.408	127.197	70.6482	336.945
6.409	127.899	70.3735	340.302
6.41	127.991	70.1294	340.729
6.411	128.204	70.8923	339.172
6.412	128.326	70.8008	342.102
6.413	126.862	69.1528	339.569
6.414	127.411	69.0918	340.454
6.415	127.869	69.7632	341.461
6.416	127.441	70.282	338.135
6.417	127.655	70.282	340.729
6.418	127.655	69.0918	339.05
6.419	128.143	69.5801	337.616
6.42	128.693	69.7937	340.424
6.421	128.021	68.9392	337.463
6.422	127.655	68.9087	338.44
6.423	127.686	68.4814	340.179
6.424	127.014	68.634	336.243
6.425	126.648	69.1223	338.959
6.426	125.488	68.2373	336.731
6.427	125.366	68.2068	335.022
6.428	125.488	67.9626	338.013
6.429	124.908	67.3218	335.083
6.43	125.58	67.2302	336.487
6.431	124.878	67.1997	337.952
6.432	123.901	67.3828	335.175
6.433	123.81	67.3828	338.287
6.434	123.505	66.5283	337.006
6.435	123.871	66.925	335.571
6.436	123.383	67.8406	338.409
6.437	123.291	67.2913	335.419
6.438	124.359	67.1997	336.853
6.439	124.695	67.6575	338.196
6.44	124.298	68.1152	335.999
6.441	123.505	68.3289	339.294
6.442	123.596	67.627	337.891
6.443	124.42	67.9016	337.738
6.444	124.084	68.2373	340.21
6.445	122.711	68.8171	336.731
6.446	124.084	69.7632	338.745
6.447	124.908	69.0308	338.776
6.448	124.817	69.0613	336.975
6.449	124.664	69.1833	340.912
6.45	124.451	67.9016	339.111
6.451	125.61	68.2678	339.813
6.452	125.885	69.0308	342.499
6.453	124.573	69.458	339.111
6.454	125.122	69.7021	341.583
6.455	126.007	69.1833	341.034
6.456	127.014	69.8547	338.135
6.457	127.045	70.7092	341.248
6.458	126.831	69.3359	338.989
6.459	128.174	69.3665	339.722
6.46	128.296	70.1904	342.316
6.461	127.869	70.3125	339.111
6.462	128.082	70.4346	341.553
6.463	128.662	70.2515	341.034
6.464	129.608	70.6177	338.196
6.465	129.395	71.1975	341.156
6.466	129.486	70.2515	337.799
6.467	130.096	70.5261	338.837
6.468	130.341	70.9229	340.759
6.469	130.341	70.7397	338.531
6.47	129.883	70.9839	341.125
6.471	130.524	70.2515	340.942
6.472	130.768	70.6787	339.02
6.473	131.226	71.8079	342.438
6.474	130.066	70.9534	338.684
6.475	131.012	70.8008	339.722
6.476	131.073	70.8313	341.797
6.477	130.829	71.0144	338.531
6.478	130.463	71.991	342.163
6.479	130.127	71.6858	341.949
6.48	130.859	71.228	339.569
6.481	130.676	71.8994	343.384
6.482	130.127	71.8994	340.851
6.483	130.859	72.3572	340.973
6.484	131.592	72.4182	342.102
6.485	131.5	72.5708	339.142
6.486	131.073	72.2656	342.682
6.487	130.432	71.4417	341.339
6.488	131.165	71.8994	340.759
6.489	130.92	72.5403	343.994
6.49	129.059	72.6318	340.485
6.491	129.974	72.7234	342.285
6.492	130.31	72.6013	342.346
6.493	130.829	72.876	339.844
6.494	130.646	72.998	343.262
6.495	130.524	71.5637	341.797
6.496	130.798	72.0825	342.255
6.497	131.165	72.6929	345.551
6.498	130.524	72.4792	341.888
6.499	131.256	72.9675	344.299
6.5	131.683	72.8455	344.452
6.501	132.507	73.5168	341.217
6.502	132.172	73.7305	344.604
6.503	132.324	72.7844	341.827
6.504	133.667	72.6929	342.56
6.505	133.85	72.9065	345.673
6.506	133.667	72.7234	342.712
6.507	133.667	73.0896	345.276
6.508	133.85	72.998	345.245
6.509	134.094	73.761	341.888
6.51	134.277	74.6765	344.696
6.511	133.85	73.5168	341.4
6.512	134.43	72.937	341.522
6.513	134.003	72.7539	343.658
6.514	133.789	72.4182	341.248
6.515	134.491	72.3877	344.604
6.516	134.033	72.0215	344.757
6.517	133.392	72.876	342.865
6.518	133.484	73.4253	345.612
6.519	133.728	72.4487	342.377
6.52	134.399	72.6013	342.468
6.521	134.064	73.0591	344.36
6.522	133.148	72.5403	340.698
6.523	133.179	72.1741	344.299
6.524	133.087	71.8689	344.696
6.525	133.148	72.6013	343.323
6.526	132.629	72.876	346.771
6.527	131.927	72.3877	344.025
6.528	133.301	73.1201	344.299
6.529	133.575	73.1201	345.032
6.53	133.209	73.1201	341.492
6.531	133.148	73.6694	343.994
6.532	132.202	72.8455	343.506
6.533	132.507	72.7844	342.041
6.534	131.775	72.876	346.741
6.535	130.859	71.991	344.36
6.536	131.531	72.6624	346.527
6.537	132.507	73.2422	347.9
6.538	132.751	73.7305	344.574
6.539	132.843	73.8831	347.382
6.54	133.301	72.9675	345.551
6.541	134.369	73.1201	344.574
6.542	134.247	74.0967	348.083
6.543	132.904	73.2727	344.788
6.544	132.813	73.4253	347.015
6.545	133.118	73.5779	348.206
6.546	133.789	73.9136	345.001
6.547	134.125	74.5544	347.992
6.548	135.01	73.8831	345.184
6.549	136.719	74.4019	343.903
6.55	137.024	74.8596	346.313
6.551	136.139	74.3103	342.377
6.552	135.529	74.1577	344.574
6.553	135.376	74.0662	345.917
6.554	135.315	74.7681	343.201
6.555	135.437	75.47	347.137
6.556	135.345	74.2188	344.91
6.557	136.627	74.3713	344.452
6.558	137.817	75.1648	347.626
6.559	137.939	75.1343	343.964
6.56	138.794	75.1953	346.497
6.561	138.58	74.9512	347.168
6.562	138.214	75.2869	344.788
6.563	137.39	76.0193	348.602
6.564	136.749	75.2563	346.344
6.565	137.848	75.592	345.947
6.566	138.123	76.416	348.816
6.567	138.519	76.1414	345.581
6.568	139.587	76.2634	347.9
6.569	140.045	76.5076	348.145
6.57	140.839	77.301	345.245
6.571	140.076	77.6672	348.602
6.572	139.404	76.9043	346.375
6.573	139.709	77.0264	346.893
6.574	139.557	77.2705	349.274
6.575	138.702	77.7283	346.313
6.576	139.191	77.9724	349.304
6.577	139.771	76.9653	348.907
6.578	140.686	77.4536	347.748
6.579	140.533	78.4607	351.471
6.58	139.709	77.9419	348.572
6.581	140.717	78.0334	349.518
6.582	141.724	77.6978	351.593
6.583	141.479	77.9419	347.961
6.584	141.479	78.4302	350.983
6.585	141.083	78.064	349.579
6.586	142.395	78.4912	347.961
6.587	142.212	79.4983	351.135
6.588	141.937	78.6133	348.175
6.589	143.005	78.5828	349.304
6.59	143.372	78.8879	350.83
6.591	143.158	79.1016	347.931
6.592	143.433	79.4373	350.922
6.593	143.494	78.2166	349.335
6.594	143.402	79.071	348.267
6.595	143.982	79.8035	351.105
6.596	142.822	79.5288	347.778
6.597	143.28	79.0405	349.64
6.598	143.494	78.3386	350.433
6.599	143.25	78.5828	347.931
6.6	144.135	79.3152	351.288
6.601	144.135	78.4912	349.731
6.602	144.531	78.4912	348.694
6.603	144.043	79.0405	351.624
6.604	143.494	78.0945	348.48
6.605	143.463	78.4302	349.457
6.606	142.914	78.7659	350.8
6.607	142.334	78.7659	347.534
6.608	142.334	78.5522	350.769
6.609	142.273	77.5452	348.846
6.61	143.28	77.6062	348.541
6.611	142.914	78.6743	350.83
6.612	142.303	78.1555	347.687
6.613	142.181	77.7893	349.518
6.614	141.083	76.9348	349.487
6.615	140.167	77.2705	347.107
6.616	138.489	77.0874	349.945
6.617	136.902	75.47	347.046
6.618	136.566	74.6155	346.527
6.619	134.155	73.7	348.755
6.62	132.202	72.0215	344.91
6.621	129.761	70.4346	346.13
6.622	126.587	67.5659	344.543
6.623	123.566	65.155	339.355
6.624	119.568	64.1785	340.027
6.625	117.34	62.8052	336.09
6.626	116.119	62.1033	332.123
6.627	115.479	61.9202	332.733
6.628	113.068	61.5845	330.109
6.629	113.22	60.9741	332.672
6.63	114.258	59.906	335.846
6.631	115.021	60.0586	337.494
6.632	116.272	59.967	342.224
6.633	116.333	59.1431	342.407
6.634	118.896	59.1736	343.658
6.635	119.904	59.4788	344.94
6.636	119.171	60.5164	342.926
6.637	119.415	61.615	343.597
6.638	119.232	61.4319	341.431
6.639	119.232	61.8896	338.745
6.64	119.507	62.0728	340.851
6.641	119.659	60.8521	338.898
6.642	120.941	60.7605	340.729
6.643	122.009	60.6689	343.506
6.644	121.796	60.0281	341.705
6.645	121.521	59.8755	344.727
6.646	121.643	60.0281	344.086
6.647	121.46	61.3708	340.21
6.648	120.85	62.439	341.888
6.649	120.331	61.0657	337.677
6.65	121.674	60.3333	337.372
6.651	122.314	60.6995	339.447
6.652	122.223	60.7605	336.609
6.653	122.009	60.4248	339.63
6.654	121.582	59.967	339.905
6.655	121.796	60.4248	338.562
6.656	120.758	60.73	341.064
6.657	118.5	60.5469	337.067
6.658	118.652	60.7605	337.067
6.659	118.561	60.9436	336.823
6.66	118.408	61.1267	333.71
6.661	118.53	61.0962	336.426
6.662	118.591	60.2722	334.747
6.663	118.774	60.7605	334.991
6.664	118.134	61.2183	338.501
6.665	117.065	60.6995	335.999
6.666	116.943	60.6079	338.287
6.667	117.401	60.4553	338.928
6.668	117.737	61.2183	336.487
6.669	117.676	62.4084	339.905
6.67	118.683	61.9812	337.433
6.671	120.636	62.561	337.494
6.672	121.124	63.0188	340.576
6.673	120.148	62.8967	337.646
6.674	120.331	63.1714	340.607
6.675	120.422	62.7136	340.363
6.676	120.697	63.2324	337.708
6.677	121.216	64.0259	340.942
6.678	121.674	63.6597	338.165
6.679	123.352	64.27	337.738
6.68	124.695	65.0024	339.935
6.681	124.603	65.3687	336.975
6.682	124.847	65.4602	339.508
6.683	125	64.3005	340.515
6.684	124.878	64.5447	338.837
6.685	125.275	65.6128	342.407
6.686	126.312	64.8499	339.844
6.687	127.869	65.2771	339.63
6.688	128.235	65.7654	341.797
6.689	128.723	65.8569	338.959
6.69	129.669	65.7959	340.79
6.691	130.066	65.6738	341.156
6.692	129.944	66.3757	338.806
6.693	129.395	66.7419	341.217
6.694	129.089	65.7349	339.02
6.695	130.92	65.6128	338.745
6.696	131.622	66.3452	340.79
6.697	131.409	66.7419	337.921
6.698	131.927	66.7114	340.149
6.699	132.233	65.7959	339.569
6.7	132.141	66.7114	337.891
6.701	131.134	67.5964	340.576
6.702	129.395	67.0471	337.738
6.703	129.425	66.6199	339.355
6.704	130.127	66.2537	341.064
6.705	129.883	66.0095	338.684
6.706	130.096	66.3452	342.834
6.707	130.615	66.1011	341.705
6.708	131.622	67.3828	340.668
6.709	131.409	68.1763	343.719
6.71	129.944	67.0166	340.088
6.711	129.242	66.7725	341.248
6.712	129.028	67.0471	342.499
6.713	128.876	67.2913	338.898
6.714	128.998	67.4133	342.133
6.715	129.303	66.864	340.302
6.716	131.104	67.688	338.44
6.717	131.622	68.8171	341.248
6.718	131.378	68.1458	337.921
6.719	131.5	67.5659	339.874
6.72	131.256	67.749	341.187
6.721	130.92	68.3594	338.379
6.722	130.524	69.2139	341.705
6.723	130.371	68.3899	339.478
6.724	131.592	68.7866	339.539
6.725	132.782	69.2444	342.896
6.726	132.935	68.8171	340.149
6.727	133.667	68.8171	342.56
6.728	134.613	68.4509	343.597
6.729	134.918	69.2749	341.187
6.73	134.705	70.2515	344.788
6.731	134.644	69.458	341.98
6.732	135.498	69.4885	340.82
6.733	135.651	70.0989	344.208
6.734	135.437	69.519	340.393
6.735	136.475	69.5496	342.56
6.736	137.085	69.6106	342.896
6.737	138.397	69.8853	340.485
6.738	138.55	70.9839	343.597
6.739	138.428	70.2515	340.942
6.74	139.893	69.5496	340.515
6.741	139.862	69.6716	342.194
6.742	138.947	69.7327	339.142
6.743	138.794	70.0073	341.705
6.744	138.428	69.1223	341.278
6.745	138.489	69.2749	339.355
6.746	138.214	70.4956	342.072
6.747	137.787	69.6106	339.874
6.748	138.641	69.458	340.607
6.749	139.069	69.4275	342.346
6.75	138.184	69.458	339.539
6.751	138.336	69.6716	342.56
6.752	138.428	69.1223	341.034
6.753	138.763	69.3665	339.722
6.754	137.726	70.8008	342.896
6.755	136.993	70.0684	339.355
6.756	137.36	70.1599	340.729
6.757	137.115	70.1599	341.644
6.758	136.627	70.3735	338.531
6.759	136.597	70.6482	342.377
6.76	136.627	69.7937	340.973
6.761	137.817	70.4041	339.905
6.762	137.268	70.7397	343.414
6.763	135.742	70.0684	340.179
6.764	136.139	70.4651	342.163
6.765	135.62	70.7703	343.109
6.766	134.674	70.8313	340.363
6.767	134.613	70.8923	343.781
6.768	135.376	70.0378	342.163
6.769	136.566	70.4651	340.912
6.77	137.146	70.6787	344.452
6.771	136.963	70.0073	340.759
6.772	138.245	69.8547	342.743
6.773	137.634	70.1294	343.536
6.774	136.597	70.1904	340.759
6.775	135.986	70.4956	343.17
6.776	136.81	69.5801	341.095
6.777	137.054	70.1599	339.905
6.778	136.475	70.5566	342.59
6.779	136.597	69.1528	339.752
6.78	138	68.7866	341.675
6.781	138.794	68.8171	342.743
6.782	139.313	69.1223	340.302
6.783	138.306	68.8171	342.896
6.784	137.36	67.7795	340.149
6.785	137.054	68.0237	339.233
6.786	135.223	67.5659	340.729
6.787	132.324	65.9485	336.761
6.788	130.066	64.5447	338.44
6.789	128.448	62.1033	337.799
6.79	126.16	61.1877	333.649
6.791	123.26	60.1196	335.754
6.792	120.697	58.6548	331.573
6.793	118.896	57.7087	328.522
6.794	116.669	57.1594	329.285
6.795	113.098	55.2368	325.256
6.796	110.809	53.6499	326.111
6.797	109.253	52.8259	327.393
6.798	108.276	52.8259	325.684
6.799	107.971	52.7649	328.827
6.8	107.941	51.6663	328.339
6.801	109.802	51.3916	328.949
6.802	110.321	51.7883	331.543
6.803	109.802	51.6052	330.292
6.804	109.039	51.178	332.184
6.805	108.429	50.5371	331.146
6.806	107.91	50.9033	329.712
6.807	106.781	51.3916	330.933
6.808	105.896	50.5981	327.85
6.809	105.53	50.9338	327.972
6.81	106.11	50.6897	329.346
6.811	106.14	49.9268	326.874
6.812	106.171	49.8352	329.468
6.813	106.018	49.2554	329.254
6.814	105.713	49.2554	327.698
6.815	105.408	49.7131	330.231
6.816	104.462	48.9197	327.301
6.817	104.828	49.0112	326.782
6.818	104.98	49.3164	328.522
6.819	104.187	49.3774	325.653
6.82	104.797	49.2554	327.454
6.821	105.194	48.7366	327.057
6.822	106.262	49.0112	325.592
6.823	105.865	49.4385	328.094
6.824	104.95	49.0112	325.195
6.825	105.804	48.6145	325.745
6.826	105.927	48.7976	326.508
6.827	105.011	49.2554	323.364
6.828	104.248	49.8962	324.951
6.829	104.065	49.53	322.479
6.83	104.614	49.3774	321.838
6.831	104.065	49.7437	323.975
6.832	103.333	49.1028	321.381
6.833	103.943	49.0723	323.853
6.834	104.736	48.8586	324.86
6.835	104.187	49.4995	323.029
6.836	103.882	49.7742	325.958
6.837	104.523	49.1638	323.822
6.838	105.774	49.5911	323.792
6.839	105.347	50.3235	325.47
6.84	104.401	50.6897	322.266
6.841	105.133	50.5981	324.707
6.842	105.896	50.3235	324.646
6.843	106.476	51.1169	322.357
6.844	106.415	51.9714	325.5
6.845	106.201	51.178	322.632
6.846	107.33	51.4221	322.479
6.847	107.391	52.2766	324.86
6.848	106.75	52.1545	321.594
6.849	106.995	52.6428	324.341
6.85	107.3	52.9785	324.738
6.851	107.788	53.5889	322.754
6.852	108.307	54.0466	326.172
6.853	108.673	53.2227	324.554
6.854	109.833	53.8025	324.951
6.855	110.565	54.7485	327.881
6.856	110.565	54.3823	325.195
6.857	111.145	54.5959	327.698
6.858	111.359	54.0466	327.972
6.859	111.786	54.9622	326.172
6.86	112.518	56.1218	328.705
6.861	112.305	55.3589	326.324
6.862	113.586	55.603	325.684
6.863	113.953	56.0303	327.576
6.864	114.227	55.9692	324.524
6.865	114.288	56.0913	326.569
6.866	114.899	56.3049	326.294
6.867	115.356	56.5796	324.432
6.868	115.295	56.7932	327.209
6.869	115.082	56.0303	324.829
6.87	116.18	56.427	325.317
6.871	115.662	57.0679	326.782
6.872	114.624	57.6172	324.127
6.873	114.99	57.4036	327.393
6.874	114.807	56.3049	326.08
6.875	115.265	56.7322	326.294
6.876	115.753	57.4036	328.918
6.877	115.692	57.0374	326.63
6.878	116.058	57.2815	328.033
6.879	116.821	57.4036	329.102
6.88	116.516	57.8308	326.324
6.881	116.302	58.5938	328.766
6.882	115.967	57.9834	326.569
6.883	116.394	58.4412	325.531
6.884	115.997	58.7463	328.156
6.885	115.326	58.3801	324.615
6.886	116.058	58.8989	326.569
6.887	117.004	58.6853	327.423
6.888	117.554	58.7158	325.256
6.889	117.126	59.082	329.102
6.89	116.882	59.2041	326.965
6.891	117.767	59.9365	326.752
6.892	117.401	60.6689	328.766
6.893	116.18	60.2112	326.263
6.894	115.967	60.3027	328.186
6.895	117.554	59.5093	329.224
6.896	117.798	59.7534	327.057
6.897	118.561	61.0046	330.963
6.898	119.843	60.4553	329.071
6.899	121.002	60.6689	328.43
6.9	120.911	61.7371	330.688
6.901	120.117	61.2183	327.057
6.902	119.598	60.9436	328.43
6.903	119.751	60.8215	329.62
6.904	120.667	61.4319	326.508
6.905	121.338	62.1033	329.498
6.906	121.948	61.554	327.637
6.907	124.115	62.0422	327.179
6.908	125.031	62.7441	329.712
6.909	124.329	62.5916	326.843
6.91	124.298	62.1033	328.43
6.911	123.962	61.6455	328.674
6.912	124.664	62.1948	326.385
6.913	124.969	62.9578	329.041
6.914	124.817	62.7441	326.569
6.915	126.038	63.0493	327.271
6.916	126.434	63.324	329.132
6.917	126.465	63.1714	326.965
6.918	126.16	62.8967	329.865
6.919	126.19	62.8357	329.437
6.92	126.678	63.446	328.064
6.921	126.801	64.3311	330.627
6.922	127.289	64.0259	328.064
6.923	128.418	64.5447	328.369
6.924	128.479	64.9109	330.078
6.925	128.174	64.9414	327.271
6.926	128.052	65.2771	330.017
6.927	128.387	64.9109	329.376
6.928	129.059	65.4602	328.094
6.929	128.815	66.4978	330.994
6.93	128.479	66.3452	328.766
6.931	129.608	66.1621	330.109
6.932	130.096	66.5283	331.909
6.933	129.425	66.864	329.498
6.934	128.723	67.5659	332.092
6.935	128.601	67.4133	331.116
6.936	129.547	68.0542	330.2
6.937	129.913	68.4509	332.703
6.938	129.913	67.9016	330.505
6.939	130.402	68.2373	331.909
6.94	131.073	68.3899	333.282
6.941	130.463	68.8782	331.085
6.942	130.646	69.458	333.771
6.943	130.89	68.7256	332.764
6.944	132.141	69.519	331.512
6.945	132.294	70.8008	334.076
6.946	132.263	70.4956	331.116
6.947	133.27	70.1904	332.947
6.948	133.484	70.0989	334.29
6.949	134.338	70.8008	332.489
6.95	134.338	71.228	335.358
6.951	135.101	71.106	334.137
6.952	136.261	71.5942	333.557
6.953	136.749	72.0825	335.449
6.954	136.78	71.8079	332.367
6.955	137.421	71.9604	333.954
6.956	137.939	72.0215	334.259
6.957	137.482	72.7539	332.642
6.958	137.787	72.6318	335.571
6.959	137.299	71.2891	333.984
6.96	138.55	71.6248	334.686
6.961	139.679	73.0591	336.121
6.962	139.74	73.5168	333.252
6.963	140.289	73.0591	335.175
6.964	140.686	72.2046	334.991
6.965	141.632	72.5708	333.832
6.966	141.174	73.8525	336.67
6.967	141.052	73.1812	334.534
6.968	141.541	73.3643	335.693
6.969	141.693	74.1272	337.097
6.97	141.541	74.2188	334.076
6.971	142.242	74.4019	336.182
6.972	143.127	74.2493	335.144
6.973	144.135	74.5544	333.588
6.974	144.135	75.3174	336.517
6.975	143.494	74.4934	333.771
6.976	143.585	74.7681	334.808
6.977	143.036	75.47	336.395
6.978	142.12	75.7446	333.801
6.979	141.907	76.0498	336.426
6.98	141.968	74.9207	335.968
6.981	142.548	75.592	334.473
6.982	144.318	76.6907	337.769
6.983	144.592	76.355	334.93
6.984	145.081	76.5381	336.334
6.985	144.592	76.4771	338.287
6.986	143.158	76.355	335.663
6.987	142.303	76.7517	338.898
6.988	142.242	76.6602	338.196
6.989	142.792	76.8127	335.968
6.99	142.67	76.8433	339.203
6.991	142.944	76.6296	336.182
6.992	144.348	76.7212	336.823
6.993	145.05	76.6296	338.287
6.994	144.257	76.6296	335.968
6.995	143.127	76.6907	338.501
6.996	142.67	75.6531	337.036
6.997	143.524	76.2939	336.151
6.998	142.822	76.8433	338.562
6.999	141.388	76.5991	335.632
7	142.944	76.4465	337.067
7.001	144.196	75.2563	338.226
7.002	144.196	75.1648	336.7
7.003	143.555	75.3174	340.24
7.004	143.646	74.8291	338.745
7.005	145.111	75.5005	338.562
7.006	145.203	76.2634	341.248
7.007	143.921	75.3784	337.433
7.008	144.44	75.2563	339.63
7.009	144.745	75.2869	339.508
7.01	145.905	75.47	337.311
7.011	145.782	75.7446	340.546
7.012	145.813	74.8291	338.44
7.013	147.217	75.1953	338.623
7.014	147.034	76.0498	340.82
7.015	145.874	75.6226	337.769
7.016	145.691	75.3784	339.813
7.017	145.63	74.7986	339.355
7.018	145.996	75.1648	337.219
7.019	145.416	75.8057	339.783
7.02	145.294	74.9817	337.769
7.021	146.271	75.1953	338.104
7.022	146.301	75.4395	340.668
7.023	145.447	75.2258	337.891
7.024	145.264	75.1343	340.576
7.025	145.05	74.646	340.851
7.026	144.44	74.8596	338.501
7.027	144.379	75.2563	341.888
7.028	144.531	74.4934	339.081
7.029	145.355	74.9817	338.867
7.03	144.836	75.8667	340.698
7.031	144.348	75.47	337.25
7.032	144.165	75.2258	339.783
7.033	143.982	74.7375	339.478
7.034	144.257	74.9817	337.769
7.035	144.226	75.6531	340.576
7.036	144.44	74.707	338.196
7.037	144.958	75.0122	338.135
7.038	145.599	75.3174	339.783
7.039	144.318	75.1038	336.334
7.04	143.585	75.1953	338.745
7.041	143.25	74.6765	337.86
7.042	143.86	74.7986	336.426
7.043	143.86	74.585	339.294
7.044	143.005	73.6084	336.731
7.045	144.806	73.2117	338.257
7.046	144.897	73.8525	339.355
7.047	144.531	74.2188	336.731
7.048	143.677	74.1577	339.02
7.049	143.372	72.6013	337.585
7.05	143.707	72.5403	336.365
7.051	143.219	73.761	339.233
7.052	142.609	73.3948	335.419
7.053	143.707	72.7234	336.548
7.054	144.531	72.2351	337.25
7.055	144.531	72.2961	334.961
7.056	143.799	72.2351	337.83
7.057	143.677	71.3806	336.334
7.058	143.951	71.2891	335.266
7.059	142.914	71.5332	337.769
7.06	141.724	70.2515	334.198
7.061	141.51	69.458	335.236
7.062	140.961	68.9087	334.625
7.063	140.228	68.634	331.024
7.064	139.008	67.7795	333.466
7.065	138.275	65.5823	330.933
7.066	137.939	64.209	329.681
7.067	135.895	63.7207	331.238
7.068	133.24	62.8662	327.667
7.069	131.348	61.554	327.515
7.07	130.768	60.3638	326.996
7.071	129.822	59.1736	322.235
7.072	128.021	58.4717	323.822
7.073	126.556	56.8542	321.503
7.074	126.434	55.2673	320.282
7.075	125.244	54.8706	321.899
7.076	123.657	53.6499	319.702
7.077	122.498	52.5208	320.831
7.078	122.009	52.3376	321.228
7.079	121.582	52.5208	319.336
7.08	121.338	52.4902	320.984
7.081	121.399	51.7578	319.794
7.082	122.742	52.063	320.099
7.083	122.955	52.2156	321.442
7.084	121.49	51.5442	320.007
7.085	121.49	50.5676	322.174
7.086	121.582	49.9878	322.51
7.087	121.979	50.415	321.869
7.088	122.131	51.6052	323.456
7.089	121.765	50.8423	321.198
7.09	123.016	50.9644	321.32
7.091	123.596	51.5747	321.411
7.092	123.474	51.3916	318.512
7.093	123.596	50.9644	320.282
7.094	123.688	50.0488	319.611
7.095	124.298	49.9268	319.153
7.096	124.268	50.8423	321.472
7.097	124.603	50.5066	318.909
7.098	125.824	50.5371	318.939
7.099	126.343	50.6592	319.244
7.1	125.854	50.6287	316.376
7.101	126.312	50.6592	317.291
7.102	126.221	49.9573	315.399
7.103	126.892	50.2625	314.056
7.104	126.343	51.1475	315.674
7.105	125.458	50.6287	313.69
7.106	126.007	50.0793	314.301
7.107	126.373	49.8657	315.125
7.108	125.946	50.1099	312.988
7.109	126.19	50.5981	314.728
7.11	126.556	49.9573	313.049
7.111	127.106	50.415	312.164
7.112	127.258	51.6052	313.324
7.113	126.74	51.4526	311.554
7.114	127.136	51.1169	312.958
7.115	126.556	51.3611	314.026
7.116	126.129	51.4832	312.317
7.117	126.221	51.8494	315.155
7.118	126.923	51.6357	314.575
7.119	128.387	52.5818	313.904
7.12	128.998	53.2532	316.04
7.121	128.967	53.5278	313.629
7.122	129.395	53.3447	315.125
7.123	128.937	53.8025	315.308
7.124	128.571	54.1992	313.812
7.125	128.082	54.9622	316.406
7.126	128.326	54.657	314.575
7.127	129.791	54.718	315.002
7.128	130.249	55.0232	317.139
7.129	130.31	55.2368	315.063
7.13	131.531	55.6641	317.535
7.131	132.629	55.6641	317.81
7.132	132.66	56.3965	316.284
7.133	132.446	56.7627	319.397
7.134	132.446	56.3049	317.444
7.135	134.277	56.7017	317.657
7.136	134.583	57.4646	319.672
7.137	134.186	57.7393	316.956
7.138	135.162	57.9529	319.061
7.139	136.505	57.6477	318.665
7.14	137.421	57.8918	316.345
7.141	137.634	58.0444	319.244
7.142	138.214	57.8613	316.62
7.143	140.137	58.2581	316.742
7.144	140.32	59.1125	317.688
7.145	138.916	58.6243	315.125
7.146	138.641	58.6243	317.352
7.147	139.282	58.6853	316.65
7.148	139.679	59.2346	315.033
7.149	139.648	59.4177	317.81
7.15	139.801	58.3191	315.552
7.151	141.571	58.6243	316.742
7.152	142.792	59.2346	318.542
7.153	142.548	59.4177	315.857
7.154	142.456	59.082	318.176
7.155	142.029	59.2346	317.596
7.156	142.273	59.4788	316.65
7.157	141.663	59.8755	319.061
7.158	141.205	59.8755	315.735
7.159	142.578	60.3333	316.895
7.16	143.311	60.6689	317.902
7.161	143.494	60.8826	315.704
7.162	143.616	60.73	318.542
7.163	143.982	60.4248	317.2
7.164	144.836	61.0352	316.711
7.165	144.714	61.676	318.787
7.166	143.829	61.4929	316.01
7.167	144.623	61.5845	317.23
7.168	144.806	61.6455	317.322
7.169	143.86	62.1948	316.132
7.17	143.555	62.5	319.336
7.171	144.104	61.7676	317.841
7.172	145.782	62.1033	318.207
7.173	146.24	62.439	321.106
7.174	145.294	62.561	318.726
7.175	146.088	62.2253	321.106
7.176	146.576	62.8052	321.167
7.177	146.637	63.385	318.573
7.178	145.752	63.7817	321.045
7.179	146.301	63.2019	318.451
7.18	148.254	63.5071	317.963
7.181	148.376	64.209	320.129
7.182	147.461	63.9648	316.559
7.183	148.193	63.5681	319.397
7.184	149.2	63.1714	319.214
7.185	149.75	63.4766	317.047
7.186	149.017	63.8123	319.733
7.187	148.56	63.4155	317.169
7.188	149.78	63.6902	316.986
7.189	150.085	64.1785	318.268
7.19	149.078	63.6292	315.033
7.191	148.743	63.3545	317.108
7.192	148.987	62.439	316.895
7.193	149.048	62.6526	315.277
7.194	149.2	63.1104	318.542
7.195	148.773	62.561	315.704
7.196	149.933	62.1033	316.65
7.197	149.506	63.1104	318.207
7.198	149.292	63.446	314.697
7.199	149.048	63.324	316.711
7.2	148.468	62.5305	316.559
7.201	148.132	62.0422	314.667
7.202	148.438	62.7136	318.909
7.203	148.59	62.7136	316.589
7.204	150.024	63.5681	317.841
7.205	148.895	63.7512	319.366
7.206	148.651	63.2324	316.559
7.207	148.804	63.0188	319.794
7.208	148.987	62.9272	318.359
7.209	149.292	62.9272	317.322
7.21	148.712	63.0493	320.404
7.211	148.193	62.6221	318.237
7.212	149.353	62.8357	319.611
7.213	149.384	63.1104	320.709
7.214	147.736	63.4155	318.268
7.215	146.912	63.2324	321.747
7.216	146.942	61.9507	320.313
7.217	148.224	61.8591	318.909
7.218	148.376	62.0728	322.083
7.219	147.827	61.9812	318.542
7.22	148.651	62.6831	320.587
7.221	148.651	62.8967	321.198
7.222	148.041	62.6831	318.42
7.223	146.362	62.5	321.289
7.224	145.172	61.554	319.366
7.225	146.21	61.4624	318.787
7.226	146.667	61.7065	321.381
7.227	146.606	61.3708	317.749
7.228	147.675	61.4929	319.153
7.229	147.858	61.3708	319.489
7.23	147.552	61.3403	317.261
7.231	145.966	61.3403	320.435
7.232	144.684	60.3333	317.871
7.233	144.836	60.4858	317.352
7.234	144.287	60.9436	319.641
7.235	143.799	60.4553	316.071
7.236	144.592	60.4248	318.359
7.237	146.179	60.0586	318.726
7.238	146.82	59.906	316.803
7.239	146.149	60.3638	320.16
7.24	145.721	59.5398	318.359
7.241	145.63	59.7534	318.024
7.242	144.714	60.4858	320.099
7.243	143.494	60.9131	316.345
7.244	143.341	59.9976	318.359
7.245	143.494	59.6924	318.024
7.246	144.409	59.4177	316.071
7.247	144.928	59.3567	318.756
7.248	144.867	58.96	316.986
7.249	146.118	58.7769	317.2
7.25	145.599	59.4177	318.665
7.251	144.196	58.7769	314.758
7.252	142.578	58.6243	316.467
7.253	141.479	57.373	314.423
7.254	141.022	57.373	312.988
7.255	140.198	57.2205	315.826
7.256	139.832	56.4575	313.141
7.257	140.717	56.1829	314.117
7.258	141.632	56.0913	316.498
7.259	140.472	56.0303	313.721
7.26	140.442	55.5115	316.376
7.261	139.801	54.8096	314.697
7.262	139.801	54.6875	313.232
7.263	138.641	55.1758	315.826
7.264	137.634	54.7791	312.469
7.265	138.641	54.9927	313.629
7.266	138.489	55.0232	314.514
7.267	138.275	54.5959	312.286
7.268	137.848	54.3518	315.399
7.269	138.824	53.8635	314.331
7.27	139.709	54.1992	313.507
7.271	139.343	54.5044	315.613
7.272	138.092	54.0771	312.744
7.273	138.611	54.2908	313.751
7.274	138.062	54.718	314.178
7.275	136.719	54.7791	311.279
7.276	135.437	54.5654	314.056
7.277	135.468	53.1311	313.538
7.278	136.78	53.2532	313.171
7.279	137.146	54.2908	316.162
7.28	137.115	54.1382	313.385
7.281	138.489	53.9246	314.667
7.282	138.397	54.0466	315.155
7.283	137.573	53.9246	312.897
7.284	136.505	54.3518	315.155
7.285	135.651	53.6499	313.202
7.286	135.59	53.7109	312.256
7.287	135.193	54.3823	314.819
7.288	135.864	53.772	312.317
7.289	137.451	53.5889	313.782
7.29	138.123	53.9551	313.812
7.291	138.123	54.3213	311.615
7.292	137.085	54.2603	313.629
7.293	136.505	53.2532	311.218
7.294	137.207	53.6804	311.035
7.295	136.108	54.3823	312.561
7.296	134.766	54.2908	309.174
7.297	134.613	54.2908	311.737
7.298	135.162	53.2837	311.859
7.299	136.139	52.7649	310.913
7.3	136.597	53.2837	314.484
7.301	136.749	53.4973	312.286
7.302	138	53.772	312.592
7.303	137.726	54.1077	313.904
7.304	136.2	53.833	311.127
7.305	135.315	53.9246	313.507
7.306	135.193	53.833	312.897
7.307	135.651	53.8025	311.096
7.308	135.59	54.1687	314.178
7.309	136.23	53.8025	311.646
7.31	138.58	53.9551	312.286
7.311	139.099	54.7791	313.599
7.312	138.702	55.0842	310.852
7.313	137.939	55.2063	312.378
7.314	137.299	54.3213	311.523
7.315	137.268	54.3823	309.998
7.316	136.536	54.9622	312.653
7.317	136.353	54.8401	310.303
7.318	137.543	55.2979	311.035
7.319	139.13	55.4504	313.599
7.32	139.252	55.3589	311.157
7.321	139.984	55.7251	313.721
7.322	140.015	55.603	313.324
7.323	140.106	55.9082	311.218
7.324	139.252	56.6101	314.362
7.325	138.855	55.9082	311.859
7.326	139.801	56.0913	311.89
7.327	140.32	57.251	314.087
7.328	140.594	57.1594	311.523
7.329	140.442	57.312	313.69
7.33	140.93	57.6172	313.08
7.331	142.853	57.6477	311.646
7.332	142.12	57.8613	313.904
7.333	140.991	57.4646	311.584
7.334	142.273	57.8918	312.378
7.335	143.066	57.6782	312.897
7.336	142.456	58.1055	311.035
7.337	142.12	58.1055	313.385
7.338	141.937	57.6477	312.042
7.339	143.158	58.3801	311.859
7.34	143.982	58.7769	314.575
7.341	143.188	58.3191	311.737
7.342	143.738	58.6853	313.751
7.343	144.714	58.6243	314.636
7.344	144.897	58.4412	312.134
7.345	144.135	58.6548	316.101
7.346	144.287	58.197	314.087
7.347	146.149	59.2346	314.026
7.348	146.606	60.3638	316.467
7.349	146.301	60.0891	313.11
7.35	146.881	60.0891	315.094
7.351	147.583	60.3027	315.125
7.352	148.407	60.5774	312.988
7.353	147.919	60.791	316.254
7.354	147.552	60.0281	314.301
7.355	149.628	60.5469	314.85
7.356	150.116	61.3403	317.291
7.357	149.628	61.6455	314.423
7.358	149.719	61.9812	316.467
7.359	149.963	62.0422	315.704
7.36	150.208	62.3474	314.148
7.361	149.78	62.7136	316.681
7.362	149.78	62.0117	314.606
7.363	151.428	61.8896	315.308
7.364	152.13	62.561	317.81
7.365	151.642	62.561	315.491
7.366	151.764	62.8662	317.657
7.367	151.062	63.0188	317.413
7.368	151.581	63.5071	315.887
7.369	151.52	64.27	317.932
7.37	152.1	63.4155	315.247
7.371	153.442	63.5071	315.826
7.372	154.236	64.209	317.627
7.373	154.48	64.2395	315.521
7.374	154.388	64.5447	318.298
7.375	153.961	64.7278	317.871
7.376	154.449	64.8804	315.948
7.377	154.266	65.4907	318.695
7.378	153.778	65.0635	315.643
7.379	155.334	65.155	316.406
7.38	155.731	65.3687	317.444
7.381	155.792	65.7654	314.789
7.382	156.006	65.4297	317.841
7.383	156.097	64.9109	316.895
7.384	157.104	65.1245	316.925
7.385	156.433	65.6738	319.946
7.386	155.426	65.6128	317.352
7.387	156.433	65.8875	318.573
7.388	157.501	66.2842	318.756
7.389	156.647	66.7114	316.406
7.39	156.891	66.5894	319
7.391	157.227	65.9485	317.566
7.392	159.058	66.1316	317.719
7.393	158.508	66.5283	320.984
7.394	157.837	66.6199	318.695
7.395	157.898	66.864	320.282
7.396	158.691	67.4438	320.892
7.397	158.691	67.688	317.841
7.398	158.02	68.1763	320.587
7.399	157.501	67.3828	319.183
7.4	158.752	67.2913	318.481
7.401	159.088	67.9932	321.32
7.402	158.875	68.0237	318.512
7.403	159.424	68.1152	320.74
7.404	158.966	67.749	321.594
7.405	158.844	68.0542	320.068
7.406	158.63	68.3594	323.12
7.407	158.508	67.627	321.381
7.408	159.576	67.8406	320.923
7.409	160.309	69.0308	323.334
7.41	159.973	68.9392	320.282
7.411	160.309	68.512	322.601
7.412	160.278	68.5425	323.608
7.413	160.797	68.4204	321.747
7.414	160.095	68.8171	324.707
7.415	160.034	68.4509	323.242
7.416	161.896	68.7256	322.479
7.417	162.14	69.519	325.073
7.418	161.56	69.3359	321.777
7.419	162.292	69.3665	323.792
7.42	162.476	68.8171	323.364
7.421	162.842	69.1833	321.747
7.422	162.354	69.3359	324.768
7.423	161.621	68.7256	322.388
7.424	162.231	68.7561	323.059
7.425	161.926	69.458	324.738
7.426	161.072	69.0918	322.601
7.427	161.011	68.5425	325.409
7.428	161.713	68.4204	324.982
7.429	162.14	69.0308	323.608
7.43	161.957	69.458	326.385
7.431	161.53	68.3289	323.792
7.432	163.055	68.512	325.256
7.433	163.3	69.6411	327.24
7.434	162.384	69.9463	323.822
7.435	161.041	69.7327	327.148
7.436	160.37	68.7866	325.653
7.437	161.652	69.0918	324.86
7.438	161.072	69.7327	327.393
7.439	160.95	69.3359	324.554
7.44	161.743	69.2749	325.928
7.441	162.567	69.458	327.271
7.442	162.689	69.7021	324.982
7.443	161.743	70.0684	328.033
7.444	160.614	69.7021	326.202
7.445	160.614	69.8547	326.05
7.446	160.37	69.8547	328.461
7.447	159.424	69.0918	326.447
7.448	160.034	68.8782	328.583
7.449	160.736	69.3359	329.071
7.45	161.133	69.9158	327.789
7.451	161.56	70.0989	330.475
7.452	161.469	68.9697	329.224
7.453	161.743	69.4885	328.766
7.454	161.102	70.1599	330.933
7.455	160.522	69.3054	328.522
7.456	161.011	69.0918	330.322
7.457	160.828	69.519	330.902
7.458	160.492	69.9158	328.4
7.459	159.912	69.6411	331.055
7.46	160.095	69.2444	329.346
7.461	161.621	69.5496	328.857
7.462	161.621	69.7632	330.963
7.463	160.187	69.1223	327.698
7.464	160.126	68.6646	329.987
7.465	159.851	68.3594	330.109
7.466	159.332	68.7561	328.43
7.467	158.325	68.6951	331.573
7.468	156.86	67.4438	328.918
7.469	157.959	67.627	329.712
7.47	158.875	68.573	332.245
7.471	158.691	68.2678	328.766
7.472	159.119	68.0847	331.268
7.473	158.936	67.1692	331.39
7.474	158.844	67.4744	329.681
7.475	157.867	67.9932	333.282
7.476	157.104	67.2607	330.383
7.477	157.166	67.3218	330.627
7.478	157.043	68.2373	332.458
7.479	157.104	68.1458	328.705
7.48	157.776	67.5049	331.238
7.481	158.234	67.6575	330.505
7.482	159.485	67.5659	328.918
7.483	158.691	67.627	332.52
7.484	157.806	66.9861	330.414
7.485	158.203	67.1387	331.543
7.486	156.494	67.688	332.886
7.487	155.426	68.1152	330.139
7.488	155.823	68.0237	332.611
7.489	156.647	67.2302	331.665
7.49	157.41	66.803	329.742
7.491	157.776	67.0776	333.221
7.492	156.921	66.2842	330.688
7.493	157.806	66.4368	331.787
7.494	157.349	67.3828	334.106
7.495	155.731	67.0166	330.536
7.496	154.144	66.7725	332.825
7.497	153.229	66.3147	331.818
7.498	154.388	66.6504	329.102
7.499	154.572	66.7114	331.94
7.5	154.602	65.7349	328.979
7.501	156.128	65.5212	330.414
7.502	155.823	65.979	332.245
7.503	155.396	66.2537	330.322
7.504	154.114	66.1011	332.886
7.505	153.076	65.1855	331.116
7.506	153.351	65.9485	329.926
7.507	152.924	65.7043	331.787
7.508	152.222	65.1245	328.094
7.509	153.259	65.3381	330.139
7.51	153.87	65.155	330.719
7.511	153.748	65.1245	329.254
7.512	153.076	65.155	332.581
7.513	152.008	63.8428	330.536
7.514	152.466	63.6597	331.482
7.515	151.794	64.6057	332.52
7.516	151.581	64.6057	329.193
7.517	152.222	64.5142	330.597
7.518	152.588	64.3311	330.505
7.519	152.649	64.4226	327.881
7.52	151.978	64.9109	331.512
7.521	151.733	63.9648	329.132
7.522	152.222	63.5681	330.017
7.523	151.794	64.0259	332.001
7.524	151.031	63.5071	329.01
7.525	151.642	63.8428	330.963
7.526	151.855	64.2395	329.742
7.527	151.978	64.27	327.24
7.528	150.879	64.0869	330.17
7.529	149.994	63.2935	327.759
7.53	150.879	63.1714	328.278
7.531	150.146	63.1104	329.498
7.532	149.078	63.1714	327.881
7.533	149.323	63.2324	330.2
7.534	149.597	62.8357	329.529
7.535	150.177	62.9272	327.881
7.536	149.841	62.9578	330.109
7.537	149.689	62.1033	327.82
7.538	150.421	62.7136	328.339
7.539	150.146	63.3545	329.895
7.54	148.529	63.385	326.782
7.541	148.254	62.9272	328.918
7.542	148.01	62.2253	328.583
7.543	149.017	62.1033	327.606
7.544	148.987	62.0728	329.346
7.545	148.59	61.9812	326.66
7.546	149.445	62.1643	327.332
7.547	149.2	62.2864	327.728
7.548	147.888	62.2253	324.615
7.549	147.247	61.554	327.362
7.55	145.63	60.9131	325.073
7.551	144.653	60.6079	323.914
7.552	143.86	60.5469	327.087
7.553	143.311	59.6313	323.364
7.554	144.958	59.5093	324.982
7.555	144.775	59.4788	325.5
7.556	143.677	59.6619	322.998
7.557	142.578	59.2957	325.653
7.558	140.991	57.7393	323.395
7.559	140.167	57.1594	322.449
7.56	136.688	56.8542	323.944
7.561	134.003	55.8167	319.855
7.562	131.714	54.718	319.611
7.563	129.7	53.009	318.115
7.564	124.329	50.1404	311.798
7.565	116.638	46.2341	307.495
7.566	108.826	41.9617	302.429
7.567	104.34	40.3137	300.293
7.568	101.898	41.9922	301.147
7.569	102.142	43.2129	298.462
7.57	102.448	41.7175	297.546
7.571	101.044	41.2292	298.553
7.572	99.3042	43.1213	301.544
7.573	100.555	43.5486	308.655
7.574	102.386	42.0227	312.256
7.575	105.286	40.802	316.925
7.576	107.574	40.7104	320.251
7.577	109.07	41.8396	318.481
7.578	111.847	44.0369	320.679
7.579	112.396	45.929	320.526
7.58	111.42	47.1802	315.979
7.581	109.558	47.3022	315.277
7.582	108.856	46.936	311.127
7.583	109.222	47.699	310.791
7.584	109.406	48.0652	314.087
7.585	110.229	46.9666	314.575
7.586	112.549	45.5627	318.634
7.587	113.464	45.5017	320.221
7.588	113.861	46.2036	318.237
7.589	113.312	46.5393	319.122
7.59	111.755	46.5393	314.27
7.591	112.244	46.7224	312.225
7.592	110.84	47.5464	309.814
7.593	109.589	47.9126	304.993
7.594	109.375	47.3633	306.335
7.595	109.314	46.051	307.22
7.596	109.009	45.7764	307.8
7.597	108.826	44.9829	313.049
7.598	108.368	43.5181	311.798
7.599	108.673	43.7927	312.012
7.6	108.337	45.2881	311.859
7.601	107.208	46.0815	305.115
7.602	107.056	46.6309	305.389
7.603	106.018	46.7834	302.612
7.604	105.865	46.9666	300.354
7.605	104.889	46.7529	303.558
7.606	104.584	45.5322	301.514
7.607	106.262	44.6167	304.321
7.608	106.995	44.9829	307.251
7.609	106.72	45.8984	305.237
7.61	107.3	46.3562	308.167
7.611	107.269	46.6003	306.305
7.612	107.422	47.1497	304.993
7.613	107.117	48.1262	307.77
7.614	106.75	48.4009	304.535
7.615	107.941	48.7976	307.251
7.616	108.948	48.3704	308.96
7.617	108.734	48.645	307.709
7.618	109.863	49.3774	311.859
7.619	110.565	48.8586	310.15
7.62	111.267	49.1333	309.601
7.621	111.45	49.469	312.134
7.622	111.237	49.5911	308.228
7.623	112.366	50.8728	309.021
7.624	112.823	51.8799	309.692
7.625	112.885	52.0935	306.732
7.626	112.976	51.5137	310.73
7.627	113.708	50.9338	310.059
7.628	114.349	51.2085	309.784
7.629	114.197	51.7883	312.744
7.63	114.136	51.5747	309.57
7.631	115.509	51.3306	311.188
7.632	116.516	51.3611	311.249
7.633	116.455	52.3682	308.075
7.634	115.845	53.1616	310.638
7.635	114.624	52.5208	307.739
7.636	114.899	52.0935	308.411
7.637	114.075	51.4832	310.608
7.638	113.434	51.3	308.105
7.639	114.38	52.002	311.066
7.64	115.326	51.8799	310.791
7.641	115.967	52.2766	308.96
7.642	115.753	52.7649	311.554
7.643	115.57	51.8188	309.143
7.644	115.845	51.9714	309.937
7.645	114.868	52.9785	312.378
7.646	112.823	53.2532	308.99
7.647	112.305	53.1921	311.859
7.648	112.457	52.7039	311.005
7.649	113.312	53.3447	308.929
7.65	113.678	54.2603	312.195
7.651	113.617	53.772	309.296
7.652	114.685	53.5889	310.516
7.653	114.41	53.6194	312.012
7.654	113.22	53.4363	309.143
7.655	112.64	54.1382	312.134
7.656	112.061	53.6804	310.547
7.657	111.786	54.8401	308.746
7.658	111.877	54.718	310.638
7.659	111.755	53.7109	307.587
7.66	113.068	54.0466	308.746
7.661	114.471	54.0771	311.127
7.662	114.227	54.4739	307.678
7.663	114.594	54.2908	311.615
7.664	114.014	53.9246	310.303
7.665	114.655	54.3213	309.204
7.666	113.678	55.3284	312.286
7.667	113.434	54.9622	309.326
7.668	114.197	54.8706	310.12
7.669	115.143	55.2063	311.798
7.67	115.601	55.9387	308.472
7.671	116.15	56.0913	311.584
7.672	116.638	55.2368	310.455
7.673	117.95	55.5725	310.303
7.674	118.011	55.5725	313.324
7.675	117.493	55.6641	309.937
7.676	118.011	56.0913	311.157
7.677	117.828	55.8472	311.371
7.678	117.249	56.366	308.319
7.679	116.882	56.6101	310.669
7.68	116.852	55.481	308.38
7.681	117.676	55.3589	307.587
7.682	118.011	55.1758	311.096
7.683	117.767	55.1147	307.465
7.684	118.835	54.8706	310.059
7.685	118.896	54.8096	309.906
7.686	118.744	55.481	307.159
7.687	117.584	56.1218	309.937
7.688	117.157	55.5115	306.458
7.689	117.859	55.542	306.091
7.69	116.913	56.0608	308.167
7.691	116.364	56.2744	305.176
7.692	117.828	56.3049	308.258
7.693	118.561	56.3049	308.594
7.694	119.476	57.0068	306.854
7.695	119.354	57.4341	309.937
7.696	118.713	57.0068	307.312
7.697	119.293	57.5256	307.831
7.698	118.561	58.197	309.845
7.699	117.157	58.5327	306.458
7.7	117.462	58.96	308.899
7.701	117.737	58.5938	309.052
7.702	117.889	59.1736	308.228
7.703	118.713	59.6924	311.676
7.704	119.415	59.4177	309.723
7.705	120.331	59.845	311.066
7.706	120.667	59.7839	313.66
7.707	119.904	59.5093	311.188
7.708	120.27	60.1807	313.538
7.709	120.605	61.4319	313.507
7.71	120.758	62.1033	310.791
7.711	120.453	62.1643	313.812
7.712	120.911	61.2793	311.493
7.713	123.26	61.1572	312.408
7.714	123.932	61.615	314.728
7.715	123.962	62.1033	312.073
7.716	124.023	62.2253	314.88
7.717	123.932	61.9202	313.812
7.718	124.512	62.5	311.798
7.719	124.084	63.0188	313.629
7.72	123.077	63.1104	310.242
7.721	124.115	62.8357	311.768
7.722	125	62.3779	312.714
7.723	124.878	62.1948	310.852
7.724	125.916	62.5	314.24
7.725	126.434	62.439	313.171
7.726	127.258	62.8357	312.683
7.727	126.831	63.2019	316.071
7.728	125.641	62.6831	312.744
7.729	125.916	62.9883	314.087
7.73	126.16	63.4155	314.85
7.731	125.763	64.1785	311.523
7.732	125.946	64.5752	314.819
7.733	126.709	64.1174	312.622
7.734	128.632	64.3311	312.256
7.735	128.693	64.9719	315.796
7.736	128.326	65.033	312.622
7.737	128.448	65.3992	314.85
7.738	128.54	65.2771	315.46
7.739	128.052	65.7959	312.592
7.74	127.075	66.6504	315.369
7.741	126.617	66.864	313.232
7.742	127.655	67.1082	313.202
7.743	128.387	66.803	316.132
7.744	128.387	66.4978	313.751
7.745	129.517	67.0776	317.139
7.746	130.157	67.5049	317.566
7.747	130.249	68.1458	315.674
7.748	129.761	69.0918	318.573
7.749	128.906	67.5354	316.803
7.75	128.967	68.2678	316.406
7.751	129.395	69.5801	318.787
7.752	129.181	69.8547	315.46
7.753	130.707	69.7327	317.81
7.754	131.836	69.7021	318.542
7.755	133.087	70.4346	316.528
7.756	133.362	71.228	320.068
7.757	133.362	70.9839	317.871
7.758	134.735	71.0754	317.81
7.759	134.521	71.0144	320.526
7.76	134.033	71.228	317.352
7.761	134.369	71.4417	319.397
7.762	134.888	71.4417	318.634
7.763	136.322	72.6624	317.444
7.764	136.658	72.2046	320.251
7.765	136.627	71.1975	318.146
7.766	138.062	71.3501	320.099
7.767	138.214	71.6858	322.235
7.768	136.902	71.8994	320.038
7.769	136.841	72.113	323.151
7.77	137.299	71.6248	321.411
7.771	138.367	72.3572	319.611
7.772	138.031	72.937	321.777
7.773	137.726	72.937	318.909
7.774	139.13	72.876	320.618
7.775	139.313	73.0591	321.716
7.776	138.489	73.1201	319.153
7.777	137.939	73.3643	322.571
7.778	137.787	73.2727	321.259
7.779	138.794	73.6694	320.221
7.78	138.458	73.8831	323.151
7.781	137.451	73.822	319.794
7.782	138.702	74.3713	320.862
7.783	139.099	74.8291	321.594
7.784	138.672	75.1648	319.214
7.785	138.55	75.1648	322.51
7.786	137.909	74.4934	321.686
7.787	138.458	74.9817	321.442
7.788	137.909	75.3784	323.975
7.789	137.238	75.2258	321.442
7.79	138.519	74.9512	323.364
7.791	139.526	75.3479	324.097
7.792	139.679	76.6296	321.289
7.793	139.923	77.2095	324.127
7.794	140.167	76.8433	322.601
7.795	140.564	76.6907	322.144
7.796	140.106	76.9958	325.745
7.797	140.137	76.9958	322.998
7.798	141.51	77.3621	325.317
7.799	142.12	77.6672	325.714
7.8	142.578	77.9114	323.578
7.801	142.334	77.9419	326.263
7.802	143.524	77.7283	323.853
7.803	145.233	78.3386	323.944
7.804	144.684	78.6438	325.928
7.805	143.463	78.2166	323.151
7.806	143.799	77.8503	325.226
7.807	144.531	77.3315	325.531
7.808	144.958	77.6367	323.639
7.809	145.081	78.3691	327.118
7.81	144.745	78.0029	324.402
7.811	146.179	78.2776	324.738
7.812	145.996	78.3386	326.141
7.813	144.775	78.125	323.09
7.814	144.958	78.0945	325.897
7.815	145.721	77.8503	325.867
7.816	146.21	78.6133	323.669
7.817	145.355	78.8879	327.118
7.818	144.867	78.186	324.371
7.819	146.881	78.4912	325.592
7.82	146.606	79.4678	327.484
7.821	145.325	79.2847	324.432
7.822	144.653	79.2236	327.484
7.823	145.081	78.6743	326.63
7.824	145.874	79.2542	325.684
7.825	145.416	79.8645	328.217
7.826	144.104	79.834	325.806
7.827	144.928	79.895	327.057
7.828	145.264	79.8035	328.522
7.829	144.47	79.6509	326.385
7.83	144.531	79.8035	329.163
7.831	144.592	79.3152	328.491
7.832	145.264	80.0476	327.362
7.833	144.958	80.7495	330.414
7.834	144.653	79.9561	327.576
7.835	145.233	79.9561	328.888
7.836	145.782	80.4749	330.597
7.837	145.203	80.78	328.094
7.838	145.508	80.5664	331.055
7.839	145.721	80.0171	330.078
7.84	146.606	80.658	328.857
7.841	146.912	81.3599	331.146
7.842	146.851	80.658	328.461
7.843	147.705	80.4138	329.712
7.844	147.949	80.5054	330.536
7.845	147.736	81.0547	328.064
7.846	147.308	80.8411	330.322
7.847	146.759	80.2307	328.461
7.848	147.339	80.5969	327.454
7.849	147.186	80.78	329.712
7.85	147.125	80.1086	326.782
7.851	147.736	79.7729	328.796
7.852	147.919	79.895	329.895
7.853	148.071	79.8035	327.85
7.854	147.552	80.0781	331.482
7.855	147.888	79.4373	329.376
7.856	148.529	80.2917	328.979
7.857	147.949	80.6274	331.238
7.858	146.973	79.7119	327.942
7.859	147.339	78.949	330.444
7.86	147.339	78.7964	330.841
7.861	147.98	79.5898	328.735
7.862	146.881	79.4678	331.696
7.863	146.21	78.6438	329.315
7.864	147.339	78.7964	329.193
7.865	146.942	78.3691	331.085
7.866	145.386	78.064	327.698
7.867	144.501	78.0334	329.926
7.868	144.226	77.6672	329.712
7.869	144.165	77.24	327.393
7.87	143.127	76.9043	330.536
7.871	141.968	75.2869	328.491
7.872	142.12	75.592	329.071
7.873	142.181	75.8667	331.329
7.874	141.388	75.2869	328.705
7.875	141.388	75.0427	330.688
7.876	141.052	74.2188	330.75
7.877	140.961	74.4934	328.979
7.878	140.503	74.707	331.94
7.879	139.771	73.3948	330.292
7.88	139.465	72.9675	330.414
7.881	139.221	73.1201	333.13
7.882	138.824	73.2422	330.048
7.883	138.733	73.0591	332.153
7.884	139.13	73.1812	331.726
7.885	139.709	73.1201	329.773
7.886	139.038	72.998	332.184
7.887	138.245	72.052	329.926
7.888	138.153	72.2656	330.78
7.889	137.634	72.2656	331.879
7.89	136.871	71.8384	329.865
7.891	136.871	71.8384	332.703
7.892	137.146	71.1365	331.97
7.893	137.665	71.3501	331.39
7.894	138.336	71.7468	334.381
7.895	137.329	71.3806	331.268
7.896	137.604	71.3196	332.733
7.897	137.756	70.9229	333.496
7.898	136.871	70.8923	331.055
7.899	135.895	71.0449	333.74
7.9	136.169	70.6177	332.733
7.901	137.543	70.5872	331.36
7.902	137.756	71.4111	333.771
7.903	137.421	70.8618	330.261
7.904	138.275	70.8313	331.818
7.905	138.184	70.8313	332.52
7.906	138.184	70.7092	329.712
7.907	137.329	71.106	332.52
7.908	137.146	70.8313	330.505
7.909	138.062	70.9534	329.62
7.91	138.062	71.0754	332.031
7.911	137.207	70.7397	329.041
7.912	137.817	71.106	330.78
7.913	138.58	70.343	331.36
7.914	138.489	70.343	329.254
7.915	138.397	70.9229	332.855
7.916	138.062	70.1294	331.024
7.917	138	70.4346	330.322
7.918	137.695	70.9534	332.642
7.919	137.634	70.0684	329.285
7.92	138.031	69.8242	331.085
7.921	138.794	69.7632	331.818
7.922	137.909	70.1599	328.613
7.923	137.512	70.5872	331.848
7.924	137.115	69.9158	329.437
7.925	137.939	69.6716	329.01
7.926	137.421	70.1904	331.238
7.927	135.986	69.5801	328.217
7.928	136.505	69.1833	329.834
7.929	136.993	69.1833	329.376
7.93	137.695	69.6106	327.759
7.931	136.719	69.8242	330.383
7.932	135.132	69.397	327.698
7.933	135.498	69.6411	328.583
7.934	135.284	69.3359	330.292
7.935	134.338	68.3899	328.125
7.936	134.094	68.0237	330.78
7.937	134.43	67.8711	330.597
7.938	135.681	68.8782	329.041
7.939	136.139	69.4885	331.818
7.94	135.468	68.634	328.857
7.941	136.383	68.6035	329.987
7.942	136.23	68.573	331.116
7.943	135.101	68.6646	328.156
7.944	134.338	69.0308	331.36
7.945	134.277	68.4509	329.559
7.946	135.742	68.3899	328.522
7.947	136.261	69.0613	331.207
7.948	136.414	68.8782	328.369
7.949	137.36	68.8171	329.62
7.95	137.543	68.4814	330.566
7.951	136.658	68.0847	328.43
7.952	135.681	68.6035	331.116
7.953	135.162	68.1152	329.254
7.954	135.315	68.2678	328.217
7.955	134.552	67.8101	330.048
7.956	133.789	67.1082	327.576
7.957	134.521	66.6504	329.102
7.958	134.369	66.1621	330.048
7.959	133.026	66.04	326.996
7.96	131.805	65.6738	329.254
7.961	131.409	64.27	327.637
7.962	129.822	63.7207	325.562
7.963	126.495	63.324	326.508
7.964	122.589	60.5164	321.228
7.965	118.225	57.1289	319.397
7.966	114.105	54.657	318.298
7.967	109.711	52.6123	311.768
7.968	106.537	50.9338	310.303
7.969	104.492	50.1709	307.312
7.97	104.095	49.4995	304.138
7.971	103.088	49.2554	305.664
7.972	100.922	49.4995	305.298
7.973	101.105	49.1333	308.35
7.974	101.685	48.7366	312.317
7.975	102.112	49.0417	314.758
7.976	103.668	49.1333	319.977
7.977	104.858	48.0042	320.984
7.978	107.941	48.1262	322.754
7.979	109.436	49.7742	325.104
7.98	109.222	51.4221	321.808
7.981	109.833	52.6123	322.235
7.982	110.382	52.7344	320.374
7.983	110.687	53.5583	317.719
7.984	109.955	54.2603	319.366
7.985	109.863	53.7109	318.085
7.986	111.725	53.2227	319.397
7.987	112.366	53.4973	322.876
7.988	112.793	53.0396	321.075
7.989	113.861	52.8564	323.425
7.99	114.685	52.8259	322.388
7.991	115.234	54.0161	319.031
7.992	114.227	55.2368	318.939
7.993	112.915	54.8706	314.087
7.994	112.823	54.2603	313.232
7.995	112.823	54.0771	313.812
7.996	111.816	53.8025	312.042
7.997	112.091	53.4973	314.789
7.998	112.61	52.2461	314.972
7.999	113.098	52.6123	314.85
8	113.586	53.7415	316.803
8.001	113.312	53.4973	312.958
8.002	113.525	53.772	312.347
8.003	112.732	54.4739	311.646
8.004	111.053	54.7791	308.014
8.005	110.229	54.6265	309.753
8.006	110.291	54.3518	309.265
8.007	112.122	54.6265	308.746
8.008	112.152	55.0232	312.775
8.009	112.518	54.657	311.646
8.01	114.41	54.1077	313.538
8.011	115.57	55.0537	315.948
8.012	115.326	55.8167	313.751
8.013	114.746	57.0679	315.918
8.014	114.349	56.8542	314.27
8.015	115.54	57.373	313.904
8.016	114.838	58.0139	316.864
8.017	114.105	58.1665	314.484
8.018	115.54	58.1665	317.474
8.019	117.401	57.4036	318.97
8.02	117.584	58.2581	317.444
8.021	117.92	59.2651	320.557
8.022	118.958	59.7229	317.474
8.023	120.697	60.4858	317.566
8.024	120.605	60.4553	319.458
8.025	119.751	59.8755	316.589
8.026	120.27	59.9365	319.58
8.027	121.765	60.2722	320.557
8.028	122.375	60.73	318.481
8.029	122.864	61.554	321.808
8.03	123.657	61.2183	319.916
8.031	125.61	61.2183	319.183
8.032	126.007	61.4014	320.923
8.033	125.58	61.2183	317.505
8.034	125.366	61.2488	319
8.035	125.671	60.7605	319.092
8.036	125.58	60.8826	316.437
8.037	125.305	61.7371	318.756
8.038	124.603	61.7065	315.887
8.039	125.916	62.0422	316.193
8.04	126.77	61.7065	317.566
8.041	126.404	60.8521	315.308
8.042	126.343	60.9741	317.2
8.043	126.16	60.9131	317.535
8.044	125.885	61.2488	315.765
8.045	126.19	61.554	318.726
8.046	125.275	61.4319	316.956
8.047	126.038	61.4319	317.139
8.048	125.58	62.1338	319.336
8.049	125	62.3474	316.315
8.05	125.58	62.1948	318.298
8.051	125.61	62.0117	318.634
8.052	126.16	62.2864	317.169
8.053	125.732	62.7747	319.824
8.054	125.702	62.439	318.024
8.055	127.167	62.8967	318.115
8.056	127.228	62.9272	319.153
8.057	125.458	62.8662	316.193
8.058	125.366	63.5986	317.963
8.059	125.885	63.5986	316.467
8.06	126.587	63.7817	315.308
8.061	126.19	63.7512	318.054
8.062	125.61	62.7441	315.857
8.063	126.953	62.6221	318.054
8.064	128.479	62.8052	320.374
8.065	127.502	63.2629	318.054
8.066	126.923	64.0869	321.014
8.067	127.899	63.446	319.183
8.068	129.181	63.7207	318.268
8.069	128.235	64.5142	321.136
8.07	127.319	64.0564	317.841
8.071	127.96	63.7512	319.153
8.072	128.693	63.5986	320.496
8.073	128.296	63.8123	317.871
8.074	128.479	64.3311	320.984
8.075	129.303	63.7817	319.122
8.076	131.409	64.1785	318.42
8.077	131.317	64.4836	320.221
8.078	130.066	64.4836	317.322
8.079	129.944	64.3005	318.451
8.08	130.066	64.3005	318.939
8.081	129.517	64.27	316.62
8.082	129.272	64.4226	319.275
8.083	129.486	63.4155	318.024
8.084	131.409	63.1409	317.78
8.085	131.958	64.0259	320.251
8.086	131.439	64.0259	316.62
8.087	131.897	63.9343	318.634
8.088	131.866	63.2935	318.298
8.089	131.134	63.2324	315.613
8.09	130.554	64.0869	318.146
8.091	130.219	64.0259	316.254
8.092	131.317	64.1174	315.521
8.093	131.592	64.6057	317.932
8.094	131.165	63.9343	315.43
8.095	132.08	64.2395	318.024
8.096	132.202	64.4836	318.42
8.097	132.446	65.2771	316.467
8.098	132.263	65.5518	319.397
8.099	131.348	64.8804	317.291
8.1	132.69	65.3687	317.688
8.101	132.416	66.0095	319.519
8.102	131.256	65.7959	316.864
8.103	130.92	65.8264	319.946
8.104	131.653	65.4907	319.916
8.105	132.66	65.6738	318.939
8.106	132.69	66.04	322.388
8.107	131.409	65.6128	319.763
8.108	133.148	65.7349	321.259
8.109	133.636	66.04	322.754
8.11	133.27	65.5212	320.16
8.111	132.904	65.918	322.845
8.112	133.331	65.8569	321.411
8.113	134.43	66.2842	320.038
8.114	133.85	67.0471	322.327
8.115	133.392	66.1621	319.275
8.116	134.308	65.918	320.435
8.117	135.254	65.9485	321.93
8.118	134.644	65.5212	319.153
8.119	134.399	65.2466	321.869
8.12	134.521	64.7278	320.251
8.121	135.315	65.5212	319.122
8.122	134.644	66.6199	320.862
8.123	133.392	65.8875	317.81
8.124	133.24	65.1855	318.542
8.125	133.667	64.5142	319.702
8.126	133.24	63.9954	317.566
8.127	133.392	64.5752	319.977
8.128	133.24	63.9343	319.031
8.129	133.728	64.5142	318.115
8.13	133.636	65.0635	320.374
8.131	132.66	64.27	317.474
8.132	132.019	64.0564	318.939
8.133	130.859	63.9648	319.244
8.134	129.822	63.6292	316.711
8.135	129.333	63.7207	319.336
8.136	130.005	63.0798	317.749
8.137	131.622	63.446	317.108
8.138	131.714	63.9343	319.855
8.139	130.066	63.3545	316.711
8.14	129.608	63.2629	319.031
8.141	129.242	62.7441	319.122
8.142	129.089	62.7747	316.986
8.143	128.204	63.1714	319.763
8.144	128.174	62.6526	317.535
8.145	128.876	63.2935	317.535
8.146	130.035	62.9272	320.16
8.147	129.181	61.9202	317.474
8.148	129.913	62.1033	320.648
8.149	130.371	62.5	320.862
8.15	131.653	62.8967	318.848
8.151	130.981	63.3545	321.503
8.152	129.517	62.3474	319.611
8.153	130.432	62.8357	319.214
8.154	130.92	63.1714	321.93
8.155	130.035	62.7136	318.512
8.156	129.974	62.8967	321.686
8.157	130.859	62.6526	321.442
8.158	132.568	63.0188	319.214
8.159	132.263	63.1104	322.052
8.16	131.805	62.7136	319.183
8.161	132.904	62.5	319.458
8.162	132.69	62.2559	320.892
8.163	130.859	62.3474	317.627
8.164	130.127	62.7441	319.733
8.165	130.188	61.9202	318.665
8.166	130.463	62.2253	317.383
8.167	130.768	62.6831	319.824
8.168	130.585	61.676	317.657
8.169	130.981	61.1572	318.726
8.17	131.256	61.4014	321.198
8.171	130.188	61.6455	318.298
8.172	129.639	61.9202	321.106
8.173	129.242	61.2488	320.404
8.174	129.395	61.4319	318.817
8.175	128.632	62.5916	322.021
8.176	128.571	62.2253	319.214
8.177	129.333	61.554	319.183
8.178	129.639	61.676	321.655
8.179	129.333	61.9507	319.122
8.18	130.005	62.0422	321.411
8.181	130.035	61.8896	320.618
8.182	130.859	61.7981	319.275
8.183	130.035	62.1948	321.381
8.184	128.693	61.8896	318.542
8.185	129.639	62.1643	319.519
8.186	129.883	61.9507	319.824
8.187	129.395	62.1643	317.596
8.188	129.089	62.4084	320.77
8.189	129.242	60.9436	319.244
8.19	129.944	61.2488	319.336
8.191	130.096	61.7981	323.029
8.192	129.639	61.5845	319.824
8.193	130.432	62.4695	321.96
8.194	130.554	61.7981	322.113
8.195	130.157	61.3403	319.489
8.196	130.066	61.4929	323.242
8.197	130.859	61.6455	320.526
8.198	132.965	62.1033	320.465
8.199	132.782	62.5916	322.754
8.2	131.348	61.9507	318.97
8.201	131.348	61.8896	321.32
8.202	131.439	61.7371	321.259
8.203	132.263	61.6455	318.939
8.204	131.439	61.8896	321.686
8.205	130.92	61.3708	319
8.206	132.416	61.7371	319.031
8.207	132.568	61.5845	320.709
8.208	131.348	61.554	317.474
8.209	130.737	61.5845	320.221
8.21	130.737	60.73	320.679
8.211	130.463	60.8215	318.787
8.212	130.646	61.4014	321.869
8.213	130.249	60.8826	319.092
8.214	131.47	60.9741	319.275
8.215	131.226	61.554	320.862
8.216	130.585	60.8215	317.719
8.217	130.127	60.5774	320.282
8.218	130.341	60.1807	320.129
8.219	130.28	60.6689	318.542
8.22	129.089	61.2183	320.618
8.221	128.998	60.8215	318.207
8.222	129.761	60.6689	318.237
8.223	130.127	61.0046	320.068
8.224	129.089	60.6689	317.383
8.225	129.395	60.0586	319.672
8.226	129.059	59.967	319.061
8.227	129.669	60.6689	317.627
8.228	128.998	61.0352	320.129
8.229	126.282	59.7229	317.23
8.23	125.763	59.2346	318.146
8.231	125.092	57.9834	318.939
8.232	123.81	56.6101	315.43
8.233	122.65	55.7251	317.566
8.234	122.284	54.0466	315.308
8.235	121.429	52.2766	312.103
8.236	117.401	50.8118	312.469
8.237	112.274	47.821	306.824
8.238	107.178	44.5557	304.016
8.239	102.722	42.6941	302.826
8.24	99.3042	41.1987	297.394
8.241	97.7173	41.2903	297.577
8.242	98.5718	41.3208	295.99
8.243	100.464	40.9851	295.38
8.244	101.044	40.9546	299.622
8.245	99.9756	41.0767	301.208
8.246	101.257	40.4663	306.427
8.247	102.203	39.7339	310.913
8.248	102.478	39.917	311.401
8.249	102.783	40.9546	314.148
8.25	102.509	41.1072	312.775
8.251	104.401	42.572	311.707
8.252	105.865	43.7622	312.531
8.253	106.415	42.7246	308.472
8.254	106.842	42.45	309.052
8.255	107.086	42.1448	309.021
8.256	106.537	42.0837	306.091
8.257	105.682	42.9382	309.479
8.258	105.53	41.3208	308.319
8.259	105.438	40.2527	308.228
8.26	104.309	40.802	311.218
8.261	103.882	41.3818	307.617
8.262	104.828	41.0156	307.343
8.263	105.377	41.0156	307.007
8.264	105.865	41.0767	303.436
8.265	105.927	41.4124	304.84
8.266	105.133	40.8325	302.185
8.267	105.53	40.741	302.002
8.268	103.699	40.1611	303.467
8.269	101.41	39.6423	301.3
8.27	100.708	39.4897	302.917
8.271	100.8	39.2456	302.277
8.272	100.861	39.5813	299.194
8.273	101.074	40.4968	300.995
8.274	100.891	40.1306	297.882
8.275	101.532	40.2222	297.821
8.276	101.013	40.5579	299.561
8.277	99.4873	40.0085	296.57
8.278	98.3276	39.6729	299.652
8.279	98.2361	39.1235	299.377
8.28	99.7314	39.2456	298.523
8.281	100.189	40.3137	300.934
8.282	100.25	41.0156	298.34
8.283	102.173	41.1377	299.866
8.284	103.21	41.0461	301.178
8.285	102.295	41.4429	299.408
8.286	101.959	41.5955	302.338
8.287	101.44	40.4663	301.331
8.288	102.295	41.0767	300.995
8.289	103.058	42.2058	303.436
8.29	103.027	42.2058	300.079
8.291	103.943	42.9382	300.659
8.292	104.95	42.9688	301.056
8.293	105.072	42.8772	298.706
8.294	104.98	42.9382	301.605
8.295	105.316	42.4805	300.201
8.296	106.262	42.8162	299.713
8.297	106.781	43.457	302.612
8.298	106.812	43.3044	300.507
8.299	108.185	42.6941	302.338
8.3	108.826	42.9688	303.68
8.301	109.161	43.5791	301.27
8.302	109.406	44.5251	303.406
8.303	109.65	43.8843	301.636
8.304	110.657	43.1519	301.422
8.305	110.962	43.4875	303.345
8.306	110.962	43.9148	301.361
8.307	111.633	43.7317	302.277
8.308	111.786	43.4265	303.314
8.309	111.572	43.6707	300.964
8.31	111.328	43.8538	302.521
8.311	111.877	43.9453	300.201
8.312	113.281	44.5862	299.561
8.313	113.129	45.0134	300.934
8.314	111.908	44.7083	298.615
8.315	111.053	44.4031	300.69
8.316	111.633	43.7012	301.514
8.317	111.603	44.1284	301.025
8.318	111.42	45.105	304.108
8.319	110.992	44.6472	302.216
8.32	112	44.1895	303.284
8.321	112.152	45.3186	304.718
8.322	111.633	45.929	302.063
8.323	111.542	46.051	304.352
8.324	111.237	45.3186	304.443
8.325	110.687	45.4407	302.49
8.326	110.107	46.1731	305.359
8.327	110.199	45.9595	302.612
8.328	112.091	46.1731	302.673
8.329	112.244	46.6919	304.23
8.33	112.03	46.9055	300.14
8.331	111.969	47.3022	302.124
8.332	111.572	46.9055	301.178
8.333	112.122	47.1191	299.835
8.334	111.938	48.2483	302.643
8.335	111.45	47.821	300.171
8.336	112.549	47.3938	301.422
8.337	113.068	47.6074	303.772
8.338	113.159	47.5769	301.514
8.339	114.075	48.2483	304.84
8.34	114.41	48.0042	304.626
8.341	114.868	48.3704	303.589
8.342	115.265	49.1943	306.519
8.343	115.082	48.9197	303.589
8.344	116.119	49.0723	304.626
8.345	116.547	49.2554	306.427
8.346	116.73	49.1028	303.497
8.347	117.676	49.1638	305.908
8.348	118.805	49.1333	305.206
8.349	119.812	49.4995	303.619
8.35	120.239	49.8047	305.603
8.351	120.3	50.0793	302.643
8.352	121.216	50.1099	302.673
8.353	121.796	50.0488	303.406
8.354	121.124	49.6216	300.934
8.355	121.063	49.469	303.436
8.356	121.338	49.1638	301.88
8.357	122.559	49.3774	301.849
8.358	122.467	49.8657	304.016
8.359	121.674	49.8657	301.575
8.36	122.284	49.5605	303.284
8.361	122.864	49.8047	303.741
8.362	122.65	50.1404	301.331
8.363	122.498	50.1404	304.016
8.364	122.803	49.2554	302.429
8.365	124.023	49.7437	302.765
8.366	124.146	50.9033	304.749
8.367	123.84	51.0864	301.27
8.368	123.627	51.3611	303.467
8.369	123.413	51.3611	303.467
8.37	123.444	51.6663	301.544
8.371	123.169	52.1545	304.474
8.372	122.955	52.063	302.307
8.373	124.359	52.2766	303.162
8.374	124.39	52.6123	305.176
8.375	123.84	52.7954	303.589
8.376	124.207	53.6499	306
8.377	124.481	53.7109	305.817
8.378	123.84	54.3518	304.382
8.379	123.535	54.4434	307.312
8.38	123.077	53.1616	305.786
8.381	124.359	53.4973	306.61
8.382	125.488	54.3213	308.777
8.383	125.336	54.8706	306.366
8.384	125.763	55.1147	308.563
8.385	126.526	54.657	308.472
8.386	127.289	55.0232	306.274
8.387	127.594	55.8167	308.96
8.388	127.167	55.8167	306.152
8.389	128.326	55.7861	306.427
8.39	128.723	56.0303	307.587
8.391	128.723	56.0303	305.542
8.392	129.547	56.4575	307.251
8.393	130.219	56.3965	307.22
8.394	131.653	56.6406	306.091
8.395	132.141	56.5186	308.441
8.396	131.805	56.6101	305.939
8.397	133.057	56.9763	306.702
8.398	133.881	56.7017	307.953
8.399	132.66	56.5186	305.634
8.4	132.416	56.8542	308.35
8.401	132.935	56.2134	307.373
8.402	134.399	56.427	306.793
8.403	134.918	57.1594	309.967
8.404	134.46	57.4341	306.854
8.405	135.742	57.1289	307.709
8.406	136.322	57.1289	308.624
8.407	136.017	56.9458	305.878
8.408	135.04	57.6477	309.082
8.409	134.888	57.8003	307.739
8.41	136.322	57.8308	307.007
8.411	136.536	58.5022	309.723
8.412	135.986	58.6853	306.824
8.413	136.749	58.8684	308.746
8.414	137.695	58.8684	309.631
8.415	138.062	58.6853	307.495
8.416	137.604	59.0515	310.211
8.417	137.177	58.7158	308.624
8.418	138.062	59.6008	308.38
8.419	137.787	60.6384	310.455
8.42	136.475	60.2417	307.648
8.421	135.773	60.1501	309.631
8.422	136.353	59.5703	310.242
8.423	136.841	59.845	308.228
8.424	137.512	60.6079	311.31
8.425	138.245	60.2112	309.753
8.426	139.526	60.6689	309.235
8.427	139.648	62.0422	312.134
8.428	138.367	61.554	309.021
8.429	138.428	60.9131	311.096
8.43	138	61.3098	312.347
8.431	138.58	61.5845	309.937
8.432	138.306	62.4084	312.531
8.433	138.855	62.1033	311.035
8.434	141.022	62.0117	310.791
8.435	142.578	62.561	313.66
8.436	142.639	62.6221	311.218
8.437	142.792	62.7747	313.019
8.438	142.578	62.2253	312.683
8.439	141.998	62.1338	310.944
8.44	141.632	62.9578	313.293
8.441	140.564	62.5	310.638
8.442	141.998	62.439	311.066
8.443	142.334	62.4695	312.775
8.444	141.693	62.0728	310.608
8.445	142.151	61.615	313.477
8.446	142.944	61.615	313.049
8.447	144.135	61.8286	311.89
8.448	143.219	62.439	314.667
8.449	142.426	61.8591	312.073
8.45	143.585	61.7981	312.927
8.451	143.616	61.7981	314.484
8.452	141.998	61.1877	311.31
8.453	140.961	61.4929	314.209
8.454	141.022	60.3638	312.927
8.455	142.181	59.967	311.34
8.456	141.846	60.1501	313.904
8.457	140.686	59.5703	310.73
8.458	140.869	59.4177	311.432
8.459	141.174	58.8684	312.012
8.46	139.526	58.3191	309.448
8.461	137.817	58.5022	311.432
8.462	136.292	57.8918	309.998
8.463	136.597	57.9224	309.418
8.464	135.895	58.1055	312.164
8.465	136.078	57.4341	310.73
8.466	137.268	57.0984	313.171
8.467	137.177	57.7087	314.514
8.468	136.688	57.9834	312.897
8.469	137.146	57.5867	315.857
8.47	137.146	56.6101	315.063
8.471	137.39	57.4036	314.88
8.472	136.841	58.5022	317.322
8.473	135.925	57.9834	314.026
8.474	136.81	57.9224	315.674
8.475	137.115	57.7393	316.193
8.476	137.085	58.0139	314.301
8.477	136.841	58.1665	316.711
8.478	137.36	57.4646	315.094
8.479	139.313	57.4341	314.606
8.48	139.526	57.373	316.559
8.481	138.306	57.373	313.263
8.482	137.482	57.8308	314.972
8.483	137.512	57.9834	314.24
8.484	137.36	57.9834	311.859
8.485	136.749	57.6477	314.789
8.486	136.963	56.0608	312.653
8.487	138.062	55.8167	314.026
8.488	138.336	56.6711	316.62
8.489	137.878	57.0679	313.812
8.49	138.489	56.9763	316.193
8.491	138.916	56.0303	315.43
8.492	138.489	56.0608	313.904
8.493	137.207	56.9763	316.132
8.494	136.597	56.5186	313.507
8.495	138.428	56.9763	313.751
8.496	138.641	56.9763	315.338
8.497	137.543	56.3049	312.592
8.498	137.848	56.5491	315.521
8.499	138.916	56.6406	315.369
8.5	139.984	56.7627	313.995
8.501	138.794	56.9763	316.65
8.502	137.604	56.6711	314.24
8.503	138.824	57.0068	314.819
8.504	139.13	57.6172	316.376
8.505	137.268	57.312	313.446
8.506	136.292	56.8848	316.528
8.507	137.115	55.542	316.803
8.508	138.153	55.4199	315.704
8.509	138.275	56.7627	319.092
8.51	137.787	56.0608	316.254
8.511	138.672	56.0303	316.864
8.512	138.977	56.3049	318.451
8.513	137.909	56.0913	314.636
8.514	136.871	56.0608	316.254
8.515	136.23	55.1147	315.857
8.516	136.505	54.6875	313.995
8.517	136.108	55.2673	316.742
8.518	135.071	55.1453	314.301
8.519	136.841	54.9927	315.155
8.52	137.634	54.5959	316.376
8.521	136.902	54.8096	313.629
8.522	136.749	54.9622	315.857
8.523	136.536	54.3213	313.751
8.524	137.817	53.9856	313.507
8.525	136.688	54.5349	315.857
8.526	135.651	54.5044	313.232
8.527	136.23	54.5654	314.941
8.528	137.329	53.9856	315.918
8.529	137.36	53.9246	314.117
8.53	136.871	54.5654	317.749
8.531	137.756	53.8635	315.826
8.532	139.435	53.6499	315.704
8.533	139.313	53.9856	317.749
8.534	138.641	54.2603	314.423
8.535	139.13	54.6265	316.437
8.536	139.679	55.0537	315.887
8.537	140.32	55.3894	313.721
8.538	139.496	55.3894	316.589
8.539	139.191	54.5044	314.636
8.54	141.083	55.1453	314.819
8.541	142.029	55.7556	317.535
8.542	141.296	55.542	314.453
8.543	141.418	55.1453	317.139
8.544	142.212	55.3589	316.742
8.545	143.005	55.9692	314.758
8.546	142.944	56.3965	317.596
8.547	142.365	56.1523	315.369
8.548	143.188	56.1829	315.735
8.549	144.196	56.2134	317.841
8.55	143.555	55.9998	315.521
8.551	144.226	56.1829	317.535
8.552	144.104	56.0913	317.596
8.553	144.47	56.488	316.162
8.554	145.111	56.6711	318.756
8.555	145.508	56.3354	315.979
8.556	146.332	56.7322	316.437
8.557	146.027	57.9224	317.871
8.558	145.233	57.8613	315.308
8.559	145.599	57.6172	317.749
8.56	145.966	57.2815	317.871
8.561	146.545	57.4951	316.925
8.562	146.576	58.136	319.916
8.563	147.125	58.0444	317.566
8.564	148.987	58.5938	318.42
8.565	149.78	58.96	319.672
8.566	148.956	58.4717	317.047
8.567	147.736	59.0515	319.336
8.568	147.308	58.8684	318.512
8.569	147.888	58.7769	317.139
8.57	148.102	58.8074	320.19
8.571	146.851	58.6548	317.444
8.572	148.438	59.1431	318.695
8.573	150.146	59.5093	320.313
8.574	150.33	59.9365	316.986
8.575	149.902	60.0586	319.763
8.576	149.78	58.9294	318.726
8.577	150.818	58.9294	317.596
8.578	151.093	60.1196	320.831
8.579	150.33	60.3943	317.474
8.58	151.062	60.3638	318.726
8.581	151.794	60.3943	319.855
8.582	152.435	60.4248	317.2
8.583	152.374	61.2183	320.038
8.584	153.381	60.6079	318.97
8.585	154.938	60.73	318.115
8.586	155.212	61.1572	320.77
8.587	153.839	61.0046	318.207
8.588	154.022	61.1267	319.458
8.589	154.755	61.9812	319.611
8.59	155.212	62.0728	317.139
8.591	154.938	61.676	319.977
8.592	154.999	60.8521	318.359
8.593	156.982	61.3403	318.848
8.594	157.715	62.561	321.198
8.595	157.257	62.5916	318.97
8.596	156.86	62.2864	320.648
8.597	157.043	61.8896	321.167
8.598	157.654	61.9507	319.397
8.599	157.593	62.5916	321.869
8.6	157.623	62.561	320.587
8.601	159.454	62.439	320.648
8.602	160.034	63.1409	322.662
8.603	159.698	63.446	320.374
8.604	159.668	63.4155	321.747
8.605	159.424	62.8662	322.052
8.606	159.424	62.8662	320.313
8.607	159.454	63.0493	322.479
8.608	159.576	62.5916	319.885
8.609	161.072	62.7441	320.068
8.61	161.652	63.0798	321.838
8.611	160.004	63.6597	319.214
8.612	159.576	63.4766	321.228
8.613	159.332	63.0493	320.74
8.614	159.637	62.8662	319.885
8.615	159.424	63.4155	322.968
8.616	158.661	62.8967	320.862
8.617	160.278	62.6221	322.235
8.618	161.652	63.2629	323.456
8.619	161.621	63.4766	321.106
8.62	161.285	64.0564	323.486
8.621	161.285	63.5681	322.51
8.622	161.865	63.2935	321.136
8.623	161.255	63.7512	323.486
8.624	160.522	63.7207	320.984
8.625	162.018	63.5376	321.625
8.626	163.177	63.5376	322.51
8.627	163.3	63.6292	320.038
8.628	162.933	63.7512	322.693
8.629	163.177	63.4155	321.503
8.63	163.818	63.9648	320.557
8.631	163.788	64.4531	323.09
8.632	162.506	64.3921	320.007
8.633	163.239	63.8428	320.953
8.634	163.788	63.4155	321.777
8.635	163.605	63.2935	319.977
8.636	163.818	63.8123	322.998
8.637	164.368	63.385	321.96
8.638	165.558	63.5681	321.564
8.639	165.863	63.9038	323.883
8.64	165.131	63.5681	321.472
8.641	165.405	63.6597	322.479
8.642	165.039	63.9343	322.876
8.643	164.429	63.9343	320.16
8.644	163.849	63.7512	322.479
8.645	164.246	62.9272	321.075
8.646	166.107	63.1409	320.831
8.647	166.077	63.8123	323.181
8.648	165.588	63.5986	320.587
8.649	165.955	63.0798	322.266
8.65	165.863	63.324	322.479
8.651	164.764	63.4766	319.763
8.652	163.483	63.8733	322.479
8.653	162.598	62.9883	319.885
8.654	163.544	62.6526	320.19
8.655	163.818	62.2864	322.998
8.656	162.659	61.4929	320.496
8.657	162.872	61.615	323.761
8.658	163.391	62.0728	323.242
8.659	164.063	62.6831	321.228
8.66	162.781	62.1948	323.853
8.661	161.407	60.5469	321.198
8.662	161.743	60.5774	321.625
8.663	161.652	61.5845	323.151
8.664	160.522	61.4929	319.641
8.665	159.485	60.9741	322.174
8.666	159.79	60.3027	321.533
8.667	160.492	60.2722	319.183
8.668	159.973	60.5774	322.571
8.669	159.302	60.0586	319.977
8.67	160.065	59.906	320.587
8.671	160.37	59.845	322.021
8.672	159.332	59.8145	318.848
8.673	158.051	60.0281	320.953
8.674	156.677	59.2651	320.19
8.675	156.86	59.1736	319.336
8.676	156.799	58.96	321.96
8.677	156.952	58.6853	320.19
8.678	158.051	58.7769	320.892
8.679	159.363	59.082	323.029
8.68	158.6	58.8379	320.343
8.681	158.875	58.5938	322.998
8.682	158.051	58.075	322.815
8.683	158.783	58.4106	320.831
8.684	157.959	59.5093	323.73
8.685	156.891	59.2346	321.167
8.686	157.41	59.021	321.869
8.687	157.532	59.3262	323.425
8.688	157.532	59.5398	320.709
8.689	157.593	59.6924	323.395
8.69	158.081	59.2041	322.937
8.691	160.126	58.6243	321.991
8.692	160.004	58.8074	324.402
8.693	158.478	58.8684	322.144
8.694	158.142	59.7229	323.456
8.695	157.806	59.6313	324.097
8.696	156.921	59.5093	321.564
8.697	156.372	59.3262	323.853
8.698	155.975	58.2581	321.869
8.699	157.288	58.1665	321.991
8.7	157.837	58.7158	324.982
8.701	157.532	59.0515	322.052
8.702	158.6	58.8989	324.646
8.703	159.119	58.8989	324.005
8.704	158.844	58.8989	321.93
8.705	156.738	59.1736	324.646
8.706	155.64	58.9294	322.144
8.707	156.921	58.8684	322.083
8.708	157.44	59.3262	324.005
8.709	157.135	59.2041	321.136
8.71	157.928	59.2041	324.005
8.711	158.844	58.9294	324.371
8.712	159.302	59.2041	322.357
8.713	158.356	59.6313	325.592
8.714	157.288	59.3567	322.784
8.715	157.379	59.2346	322.937
8.716	156.647	59.6924	324.371
8.717	155.64	59.6008	321.228
8.718	155.334	59.5093	323.456
8.719	155.823	58.4412	323.364
8.72	156.738	58.5327	321.991
8.721	156.586	59.3872	325.195
8.722	156.189	58.5327	322.784
8.723	155.731	58.1665	323.547
8.724	154.999	58.7463	325.378
8.725	153.687	58.96	321.625
8.726	152.466	58.8684	323.547
8.727	151.642	57.9834	323.517
8.728	151.459	57.5562	321.228
8.729	151.123	58.0444	324.158
8.73	150.36	57.6477	322.113
8.731	150.574	57.2205	322.205
8.732	149.933	56.7322	323.578
8.733	148.499	56.1829	320.923
8.734	146.82	55.542	322.357
8.735	145.386	54.718	320.465
8.736	144.135	53.7415	318.176
8.737	142.029	53.4058	319.458
8.738	140.32	52.5513	316.498
8.739	139.832	52.0325	316.589
8.74	139.771	52.0325	317.322
8.741	138.092	51.6663	315.186
8.742	137.36	51.3306	317.505
8.743	136.932	50.5676	317.627
8.744	138.275	50.415	317.383
8.745	138.824	50.8423	320.099
8.746	137.726	50.9644	318.359
8.747	138.55	51.1169	320.16
8.748	139.13	51.7273	321.075
8.749	138.855	51.9409	319.305
8.75	138.55	51.7883	322.083
8.751	138.123	51.6968	320.618
8.752	140.32	51.8494	320.526
8.753	141.083	52.3987	322.266
8.754	141.357	52.7344	319.244
8.755	141.724	53.3447	320.77
8.756	141.876	53.4363	320.709
8.757	141.174	53.6804	318.726
8.758	139.557	53.5889	321.259
8.759	138.947	53.4363	319.611
8.76	139.404	53.6499	318.97
8.761	139.709	54.0161	320.496
8.762	139.832	53.6499	318.237
8.763	141.113	53.9246	320.251
8.764	142.181	54.2603	320.618
8.765	142.242	54.8706	318.115
8.766	141.541	54.7485	321.136
8.767	140.411	54.0466	319.702
8.768	140.625	54.1382	319.611
8.769	140.778	54.9927	321.777
8.77	140.472	55.5725	318.268
8.771	141.51	55.4504	319.763
8.772	142.242	55.2368	320.557
8.773	143.341	55.6946	318.42
8.774	143.311	55.603	321.289
8.775	143.219	55.8777	319.031
8.776	144.47	56.4575	319
8.777	144.226	56.8542	320.801
8.778	142.914	56.7017	317.749
8.779	142.914	56.7017	320.16
8.78	143.097	56.5796	319.702
8.781	143.89	57.1594	318.756
8.782	144.318	57.5867	321.96
8.783	143.86	57.0374	319.824
8.784	145.416	56.7932	321.655
8.785	146.149	57.4951	324.158
8.786	145.966	57.9529	321.533
8.787	145.233	59.021	324.341
8.788	145.294	58.3191	323.364
8.789	146.088	58.6548	321.747
8.79	146.729	59.2346	324.707
8.791	146.576	59.1736	321.503
8.792	147.949	59.6619	322.998
8.793	148.682	60.2722	324.402
8.794	148.773	60.5469	321.381
8.795	148.956	60.7605	324.493
8.796	148.712	61.1267	323.151
8.797	149.048	61.0962	322.113
8.798	148.865	61.8591	324.524
8.799	148.651	61.4319	322.235
8.8	149.506	61.7981	323.334
8.801	150.696	62.1643	324.249
8.802	150.879	62.3474	321.96
8.803	151.245	62.8357	325.47
8.804	151.428	62.5	324.402
8.805	151.794	62.3779	324.158
8.806	151.672	62.7747	327.087
8.807	151.703	62.6526	324.402
8.808	152.069	62.9272	325.348
8.809	152.863	63.1714	326.477
8.81	153.442	63.446	323.547
8.811	153.717	63.7207	325.836
8.812	154.083	63.7512	324.921
8.813	154.907	64.1174	324.005
8.814	154.419	64.0869	326.66
8.815	153.534	63.7512	325.012
8.816	153.809	63.9954	326.111
8.817	154.297	64.7583	326.691
8.818	155.09	65.155	324.005
8.819	155.304	64.5447	326.508
8.82	154.602	64.209	324.982
8.821	155.731	64.6973	325.226
8.822	155.762	65.4602	327.881
8.823	154.419	65.4907	325.256
8.824	153.9	65.033	327.972
8.825	153.32	64.5447	327.789
8.826	154.022	64.4836	325.745
8.827	154.633	65.0024	328.766
8.828	154.999	65.033	325.867
8.829	156.036	65.0635	326.63
8.83	156.281	65.3687	328.735
8.831	155.212	65.155	325.623
8.832	153.839	65.918	328.308
8.833	152.832	65.9485	328.308
8.834	152.435	66.3452	326.263
8.835	152.649	66.3147	329.254
8.836	152.863	66.0095	326.691
8.837	155.762	66.3147	326.904
8.838	157.318	66.6199	329.041
8.839	156.982	66.8335	326.569
8.84	156.067	66.8945	329.559
8.841	155.304	66.925	329.468
8.842	154.755	67.4744	327.942
8.843	154.114	68.0847	330.811
8.844	153.137	67.5049	328.308
8.845	154.327	67.5659	328.644
8.846	156.494	67.4744	330.353
8.847	157.288	67.5659	327.026
8.848	158.6	67.9321	329.895
8.849	158.813	67.4133	329.987
8.85	158.875	67.2607	328.4
8.851	157.806	68.2373	331.451
8.852	156.738	68.2068	328.339
8.853	156.677	67.749	328.369
8.854	157.227	67.8711	330.231
8.855	157.867	67.7185	326.874
8.856	158.051	67.6575	328.796
8.857	158.997	67.4438	328.674
8.858	160.126	67.8101	327.942
8.859	160.217	68.2068	331.39
8.86	159.424	67.5964	328.918
8.861	158.936	67.5659	330.048
8.862	158.569	67.2913	330.566
8.863	156.921	67.5049	327.484
8.864	156.464	67.749	329.498
8.865	155.975	67.2913	327.545
8.866	156.921	66.8945	326.66
8.867	156.647	66.7419	329.559
8.868	156.067	66.5588	327.484
8.869	156.372	66.5894	330.048
8.87	156.097	66.4978	330.902
8.871	155.579	66.7419	328.949
8.872	154.449	67.1387	332.001
8.873	153.9	66.4368	329.498
8.874	154.572	66.6199	329.926
8.875	155.182	67.2302	332.031
8.876	154.877	66.864	329.315
8.877	154.938	67.1997	332.062
8.878	154.694	67.3828	332.245
8.879	154.755	67.3828	330.688
8.88	155.212	67.5049	333.862
8.881	154.541	67.2302	331.512
8.882	155.487	67.1997	331.97
8.883	155.701	66.9861	333.313
8.884	154.724	67.1997	330.322
8.885	154.816	67.8406	332.092
8.886	154.633	68.0847	331.36
8.887	154.236	67.9626	329.102
8.888	153.809	67.5354	332.245
8.889	153.076	66.7725	330.383
8.89	154.388	66.5588	331.573
8.891	155.243	67.1692	333.16
8.892	155.06	67.4744	330.353
8.893	155.304	67.4744	332.703
8.894	154.266	66.864	332.062
8.895	154.205	67.5049	330.322
8.896	154.114	68.0542	333.038
8.897	153.473	67.2913	330.444
8.898	154.602	67.1082	331.177
8.899	154.877	66.9556	333.252
8.9	154.175	66.925	330.719
8.901	155.06	67.1387	333.374
8.902	154.694	67.0776	332.306
8.903	155.487	66.8945	330.841
8.904	154.724	66.6809	333.588
8.905	153.198	65.979	329.926
8.906	153.412	66.6199	330.322
8.907	153.473	67.0166	330.841
8.908	152.435	66.6809	328.003
8.909	151.276	65.4297	331.512
8.91	150.696	63.6902	330.505
8.911	150.543	63.5376	329.956
8.912	150.055	64.0259	332.611
8.913	148.468	63.0188	329.193
8.914	146.881	61.8286	329.437
8.915	144.806	59.967	329.315
8.916	141.724	58.1665	324.829
8.917	138.672	57.1899	325.989
8.918	136.2	55.2673	322.601
8.919	132.965	52.124	317.413
8.92	127.991	48.8892	315.46
8.921	121.765	45.5017	308.502
8.922	116.425	42.2363	304.047
8.923	110.352	39.093	298.401
8.924	102.295	34.5764	288.239
8.925	95.0928	30.4871	282.288
8.926	90.6677	28.2898	278.748
8.927	90.0879	28.0762	277.527
8.928	90.6067	28.9612	281.769
8.929	89.8743	28.8696	285.706
8.93	90.6067	28.2288	290.558
8.931	91.7969	28.1372	296.783
8.932	93.0176	28.8696	299.957
8.933	95.6116	29.3274	305.389
8.934	97.8699	29.4495	307.037
8.935	101.41	29.6326	307.068
8.936	103.485	31.311	307.861
8.937	104.156	33.1726	304.474
8.938	105.286	34.5459	304.016
8.939	105.835	35.4614	302.704
8.94	106.293	35.675	298.798
8.941	105.927	35.614	299.408
8.942	105.927	34.8206	298.279
8.943	107.849	34.6985	299.316
8.944	109.436	34.3933	302.185
8.945	110.657	34.2102	301.178
8.946	111.542	33.9355	302.46
8.947	111.664	33.8135	300.964
8.948	111.481	34.1797	298.431
8.949	110.901	34.3628	298.035
8.95	109.039	34.5459	293.427
8.951	109.436	34.0881	291.443
8.952	109.558	33.1726	291.809
8.953	108.551	32.5317	289.093
8.954	108.795	32.3792	292.328
8.955	107.941	31.8604	292.572
8.956	108.002	32.0129	291.504
8.957	107.269	31.7383	293.762
8.958	105.56	31.4026	289.917
8.959	105.652	31.5247	288.391
8.96	105.804	32.2876	286.469
8.961	105.042	33.2947	281.494
8.962	104.279	33.7524	282.959
8.963	103.363	33.3557	281.921
8.964	103.943	32.9895	281.647
8.965	103.638	32.8674	286.713
8.966	102.692	33.02	285.889
8.967	103.607	32.9285	288.605
8.968	104.797	33.3862	290.741
8.969	104.919	34.2102	289.093
8.97	105.255	35.1257	292.206
8.971	104.858	35.7056	291.473
8.972	105.408	36.5906	291.779
8.973	105.53	37.323	294.952
8.974	104.828	37.3535	293.701
8.975	105.835	37.4451	295.654
8.976	107.208	37.6282	297.028
8.977	108.063	38.3911	294.708
8.978	109.497	39.093	296.753
8.979	110.443	38.9099	294.8
8.98	111.45	39.7339	293.488
8.981	112.976	40.9546	295.715
8.982	113.556	41.5955	292.847
8.983	114.777	41.9617	294.403
8.984	115.57	42.4805	295.654
8.985	115.967	42.511	293.701
8.986	116.913	42.7856	296.753
8.987	117.798	42.4194	295.959
8.988	120.392	41.9006	295.99
8.989	122.04	42.1143	297.852
8.99	122.101	42.572	295.837
8.991	122.864	43.1213	296.6
8.992	123.108	43.6096	296.509
8.993	123.047	44.0674	293.549
8.994	122.711	44.0979	295.563
8.995	121.857	43.2129	293.518
8.996	122.955	42.4805	293.579
8.997	124.542	43.0603	296.204
8.998	124.603	43.8538	293.549
8.999	125.641	43.8538	296.417
9	126.251	44.2505	296.692
9.001	126.495	44.8303	294.83
9.002	125.732	45.4102	297.607
9.003	123.535	44.9829	295.074
9.004	123.199	44.6167	295.807
9.005	123.291	44.5557	297.455
9.006	123.718	44.7388	295.197
9.007	124.42	45.1965	297.668
9.008	124.542	45.6543	297.272
9.009	125.641	46.4172	296.356
9.01	125.366	46.1426	299.164
9.011	123.138	45.8679	297.668
9.012	122.589	46.3867	298.004
9.013	122.284	46.7224	298.676
9.014	121.429	47.0886	295.441
9.015	121.582	47.0276	297.424
9.016	121.887	46.2341	296.417
9.017	122.925	46.6003	295.258
9.018	124.451	47.4548	298.431
9.019	124.298	47.6074	296.265
9.02	124.512	47.76	297.577
9.021	125.031	47.8516	299.011
9.022	124.603	47.7905	296.509
9.023	124.664	48.5535	299.133
9.024	124.023	49.469	298.676
9.025	125.122	49.8657	297.333
9.026	126.495	49.8962	301.27
9.027	126.892	49.6826	299.316
9.028	128.632	49.7742	301.575
9.029	129.944	50.5371	303.802
9.03	131.073	51.239	300.781
9.031	131.134	51.7883	303.528
9.032	131.348	51.2085	302.124
9.033	132.355	50.9033	300.69
9.034	133.453	51.8799	303.345
9.035	133.392	52.4902	299.774
9.036	134.43	52.5513	301.392
9.037	134.857	51.5747	302.032
9.038	135.834	51.5442	300.781
9.039	136.963	52.124	303.131
9.04	137.482	52.2156	301.727
9.041	138.245	52.6733	300.537
9.042	138.641	53.0701	302.643
9.043	137.97	52.3376	299.53
9.044	138.794	52.3376	300.781
9.045	139.008	52.7344	300.934
9.046	138.916	53.4363	298.309
9.047	139.191	53.7109	300.903
9.048	138.794	53.1616	298.828
9.049	139.954	53.4973	299.194
9.05	140.259	54.1382	301.147
9.051	139.954	54.0771	297.974
9.052	140.045	54.718	300.476
9.053	139.557	54.7485	299.988
9.054	139.709	55.0232	297.852
9.055	139.099	55.8472	300.323
9.056	137.878	56.3965	298.492
9.057	138.031	56.488	299.286
9.058	137.97	56.2744	301.88
9.059	137.787	57.0068	300.476
9.06	138.397	57.373	303.284
9.061	138.123	57.4646	303.925
9.062	138.275	58.2886	302.917
9.063	138.55	58.96	305.969
9.064	138.336	58.3496	304.718
9.065	138.763	58.6243	305.756
9.066	138.885	59.5703	307.739
9.067	138.489	60.2722	305.908
9.068	139.252	60.6384	308.075
9.069	139.709	60.3333	307.953
9.07	140.686	60.8826	306.702
9.071	141.602	61.4014	309.143
9.072	142.365	61.3098	307.19
9.073	143.799	61.0962	307.861
9.074	144.287	60.791	308.807
9.075	144.043	61.4014	306.366
9.076	145.233	62.7136	308.594
9.077	145.386	63.0493	306.732
9.078	146.088	62.4695	305.359
9.079	146.545	61.7676	308.99
9.08	146.454	60.9131	307.068
9.081	147.827	61.1267	309.113
9.082	149.414	61.5234	310.638
9.083	150.299	61.8896	308.044
9.084	150.482	61.9202	310.974
9.085	149.963	61.7371	309.052
9.086	151.154	61.8591	307.617
9.087	150.848	62.3474	309.57
9.088	150.574	62.3474	306.396
9.089	151.123	61.676	308.014
9.09	151.398	61.3708	308.563
9.091	152.313	61.554	306.122
9.092	152.435	62.4084	309.235
9.093	152.191	62.4695	307.556
9.094	152.496	62.8357	307.312
9.095	152.344	62.561	308.96
9.096	151.154	62.2864	306.427
9.097	150.787	62.3779	307.983
9.098	150.33	62.2559	308.35
9.099	149.292	62.6831	306.519
9.1	149.078	62.2864	309.601
9.101	148.102	61.0352	307.678
9.102	147.461	61.0657	308.014
9.103	147.4	61.5234	310.242
9.104	146.301	61.0046	306.396
9.105	145.447	60.4858	307.983
9.106	145.111	59.7534	307.495
9.107	144.562	59.3567	304.443
9.108	143.463	59.7229	307.22
9.109	142.395	59.3262	305.389
9.11	142.059	59.1736	304.535
9.111	141.083	58.4412	306.854
9.112	139.099	57.9834	304.077
9.113	138.916	57.8613	305.878
9.114	138.702	57.5562	305.939
9.115	139.099	57.1899	303.436
9.116	139.191	56.0913	305.45
9.117	137.939	55.2368	303.497
9.118	138.611	55.3284	303.589
9.119	138.062	54.718	305.786
9.12	136.017	54.8096	302.734
9.121	135.193	54.4128	305.359
9.122	134.521	53.5583	304.81
9.123	134.979	53.0396	302.704
9.124	135.681	53.0396	305.847
9.125	136.017	52.2461	303.162
9.126	137.543	51.9714	304.535
9.127	138.794	51.4526	306.549
9.128	138.428	51.3611	304.382
9.129	138.153	52.063	307.556
9.13	137.451	51.7578	306.427
9.131	137.787	51.9714	304.504
9.132	137.39	51.8188	306.732
9.133	137.207	51.2695	303.345
9.134	138.458	50.9949	304.657
9.135	139.526	50.7813	305.969
9.136	140.167	50.8118	303.406
9.137	140.259	50.8118	307.098
9.138	139.526	50.415	305.328
9.139	139.587	50.2014	304.413
9.14	138.824	50.7813	306.274
9.141	137.939	50.5981	302.643
9.142	137.451	50.0793	303.314
9.143	137.848	49.5605	303.925
9.144	138.123	49.408	301.147
9.145	138.824	49.8352	304.565
9.146	138.306	49.5605	303.314
9.147	138.855	49.6521	302.887
9.148	138.275	49.7742	305.756
9.149	136.81	49.4385	303.009
9.15	136.505	49.4995	304.016
9.151	135.406	49.9573	304.626
9.152	135.223	50.2014	301.971
9.153	135.315	50.4761	304.413
9.154	135.315	50.3235	303.528
9.155	135.559	50.4761	303.162
9.156	135.498	50.5371	306.519
9.157	134.766	50.2319	303.894
9.158	135.254	50.2319	306.61
9.159	135.559	50.0488	306
9.16	135.376	50.2319	303.406
9.161	134.644	50.7202	305.969
9.162	134.125	50.5981	302.643
9.163	134.491	50.6897	302.399
9.164	134.644	50.354	304.474
9.165	133.575	49.6826	301.3
9.166	133.789	49.1943	304.993
9.167	134.186	49.1943	304.474
9.168	135.376	49.9878	302.216
9.169	135.834	50.2319	304.749
9.17	135.284	49.53	301.666
9.171	136.078	49.3469	301.727
9.172	135.468	49.8047	303.528
9.173	134.369	49.7131	299.713
9.174	134.125	49.2249	302.795
9.175	134.552	48.7366	302.521
9.176	135.986	49.1943	300.293
9.177	137.39	49.5605	303.345
9.178	137.665	49.2249	300.629
9.179	138.336	49.408	300.964
9.18	138.153	48.9807	302.277
9.181	137.329	48.8892	299.103
9.182	136.536	48.6145	301.697
9.183	135.162	48.5535	300.507
9.184	134.338	48.645	298.859
9.185	134.46	48.7976	301.849
9.186	134.583	48.1262	299.53
9.187	135.895	48.2483	300.812
9.188	136.597	48.584	302.46
9.189	136.261	48.3093	299.866
9.19	136.169	48.2788	303.558
9.191	135.406	47.9126	302.734
9.192	135.162	48.8281	301.056
9.193	134.521	49.0417	304.871
9.194	133.514	48.2788	302.307
9.195	134.277	48.2483	303.619
9.196	135.345	49.0112	305.603
9.197	135.773	49.7437	302.582
9.198	136.475	50.0183	305.786
9.199	136.505	49.53	304.352
9.2	137.939	49.53	303.406
9.201	137.573	49.6216	305.817
9.202	136.719	49.7742	302.673
9.203	136.627	50.0183	303.802
9.204	136.658	50.0183	304.626
9.205	136.23	50.1404	302.002
9.206	136.902	50.5371	304.993
9.207	136.871	50.2319	302.948
9.208	138.184	50.2014	302.765
9.209	138.519	50.293	305.298
9.21	138.611	49.7131	302.368
9.211	139.404	49.8352	304.749
9.212	139.74	49.9573	304.565
9.213	140.167	50.1099	302.185
9.214	140.045	50.6897	305.634
9.215	139.832	50.6287	302.734
9.216	141.296	50.9644	302.521
9.217	141.205	51.3611	304.26
9.218	140.991	50.9338	300.995
9.219	141.815	50.9949	303.711
9.22	142.883	50.9033	303.864
9.221	143.585	51.6968	301.361
9.222	143.89	52.2156	304.779
9.223	143.341	52.124	302.673
9.224	143.768	52.2461	302.826
9.225	144.104	52.9785	304.81
9.226	143.585	53.1616	301.544
9.227	143.677	53.4973	304.016
9.228	143.921	52.9175	303.986
9.229	145.172	53.009	303.253
9.23	145.355	53.4363	306.732
9.231	145.66	53.4363	304.84
9.232	146.118	53.9246	305.756
9.233	145.66	54.2603	307.861
9.234	145.02	54.4128	305.45
9.235	145.477	54.7791	307.404
9.236	145.508	55.2979	306.854
9.237	146.515	55.9692	305.176
9.238	146.79	56.1218	307.373
9.239	147.247	55.9387	305.603
9.24	147.919	55.9998	306.335
9.241	147.858	56.4575	308.136
9.242	146.973	56.8542	306
9.243	147.43	57.0374	308.472
9.244	147.614	57.0374	307.678
9.245	148.193	57.8613	306.244
9.246	147.98	58.4106	308.136
9.247	146.942	58.3191	305.878
9.248	147.736	57.8918	307.739
9.249	148.438	57.2815	309.601
9.25	148.285	57.312	308.105
9.251	148.834	58.3801	311.462
9.252	149.292	58.7463	309.845
9.253	150.238	59.6619	308.685
9.254	149.963	59.4482	310.73
9.255	149.109	58.5938	308.075
9.256	149.475	58.4106	309.753
9.257	150.574	59.1125	310.638
9.258	151.154	59.6924	307.892
9.259	151.276	60.0586	311.096
9.26	151.642	59.6924	309.387
9.261	153.687	59.6619	308.868
9.262	153.778	60.5469	311.249
9.263	153.931	60.6079	307.892
9.264	154.297	60.2112	310.211
9.265	154.297	59.8755	310.791
9.266	154.877	60.3943	308.441
9.267	155.304	61.1267	311.432
9.268	155.243	61.1267	309.601
9.269	155.426	61.0046	309.998
9.27	156.281	60.8215	312.744
9.271	156.281	60.73	310.364
9.272	157.227	61.1572	312.5
9.273	157.44	61.2183	313.049
9.274	157.654	61.3708	311.005
9.275	157.776	61.9507	313.965
9.276	158.203	61.8591	311.554
9.277	158.569	61.8896	311.31
9.278	158.478	62.3474	314.087
9.279	157.928	62.2559	311.432
9.28	158.264	62.5	313.782
9.281	159.058	62.4695	313.812
9.282	159.119	63.2019	311.615
9.283	159.18	63.5986	315.094
9.284	158.997	63.4766	313.324
9.285	160.431	63.4155	313.66
9.286	160.339	63.7512	315.582
9.287	159.119	64.0564	312.897
9.288	159.576	64.2395	315.247
9.289	159.973	64.0869	315.002
9.29	160.248	64.7583	313.354
9.291	159.79	65.2161	315.643
9.292	159.149	64.6667	313.202
9.293	160.126	64.4226	314.697
9.294	160.309	64.5447	316.193
9.295	159.851	64.3311	313.873
9.296	159.851	64.5447	316.772
9.297	160.309	65.0024	315.338
9.298	161.469	65.2771	313.385
9.299	161.835	66.0706	316.376
9.3	161.255	65.7959	312.592
9.301	162.598	65.2466	314.026
9.302	162.292	65.5823	315.704
9.303	161.957	65.5212	312.958
9.304	161.957	65.5212	316.345
9.305	162.415	65.5823	315.399
9.306	163.91	66.3452	314.178
9.307	163.94	66.7725	316.498
9.308	163.147	66.803	313.629
9.309	164.185	66.2537	314.85
9.31	164.642	66.5283	315.338
9.311	164.459	66.7725	313.507
9.312	163.483	66.7725	315.643
9.313	163.544	66.0095	314.941
9.314	164.398	66.4063	315.125
9.315	164.856	67.0776	317.993
9.316	164.307	67.5049	315.369
9.317	165.497	66.7419	317.078
9.318	165.924	66.5894	317.993
9.319	165.619	67.4744	315.338
9.32	165.68	67.9016	318.115
9.321	166.29	67.8101	316.62
9.322	166.901	67.688	316.681
9.323	165.833	67.9016	319.58
9.324	165.283	67.627	317.81
9.325	166.534	67.3828	319.702
9.326	167.023	67.8101	320.618
9.327	167.236	68.573	317.993
9.328	166.962	68.9392	320.313
9.329	167.175	68.1458	318.085
9.33	168.243	68.3289	317.261
9.331	167.358	68.9697	319.672
9.332	165.07	68.8171	317.078
9.333	163.94	67.749	319.855
9.334	163.757	66.864	320.007
9.335	163.971	66.3757	318.085
9.336	163.727	67.0471	321.289
9.337	163.422	67.3218	318.176
9.338	164.917	67.1997	318.054
9.339	164.307	66.8335	319.366
9.34	162.75	66.0095	316.406
9.341	161.224	65.6128	319.733
9.342	160.767	65.0635	319.611
9.343	160.004	65.7349	317.932
9.344	159.332	66.1621	320.862
9.345	159.393	65.4297	318.481
9.346	161.591	65.2771	319.061
9.347	162.811	65.6128	320.313
9.348	162.476	65.8264	317.23
9.349	161.896	65.4297	319.946
9.35	161.285	64.8499	318.573
9.351	160.614	65.0024	317.566
9.352	159.332	65.3381	320.129
9.353	157.99	65.155	317.444
9.354	159.119	65.3381	318.085
9.355	159.821	64.9719	319.824
9.356	160.278	64.7278	317.871
9.357	160.95	64.6362	321.198
9.358	161.591	64.6667	320.557
9.359	162.14	65.3076	319.58
9.36	161.56	65.3381	322.632
9.361	160.492	64.8193	320.587
9.362	160.645	64.9414	320.526
9.363	160.767	65.6738	322.235
9.364	160.309	65.4297	319.275
9.365	160.339	65.2466	322.174
9.366	161.163	65.1855	321.533
9.367	162.964	65.7349	320.404
9.368	162.476	66.3757	322.815
9.369	160.95	66.2537	320.221
9.37	161.407	65.7654	321.564
9.371	161.957	65.7654	322.418
9.372	161.438	65.979	319.977
9.373	160.736	66.1316	322.418
9.374	160.706	65.7349	320.953
9.375	162.079	66.1926	320.862
9.376	161.774	66.8945	323.273
9.377	160.156	67.3523	319.763
9.378	160.37	66.7419	322.754
9.379	160.156	65.8875	323.456
9.38	160.675	65.8875	321.96
9.381	160.492	66.2231	325.684
9.382	160.583	65.918	322.937
9.383	161.926	66.4978	323.059
9.384	162.476	67.5354	324.341
9.385	162.201	67.4744	321.106
9.386	161.743	67.4438	323.486
9.387	161.652	67.2302	322.998
9.388	161.774	67.5659	321.167
9.389	161.438	68.0847	324.463
9.39	161.377	67.2913	321.808
9.391	163.3	67.3523	322.418
9.392	163.849	67.5049	324.097
9.393	163.483	68.0847	321.503
9.394	163.452	68.512	323.914
9.395	163.849	68.2983	323.364
9.396	164.093	68.6951	321.503
9.397	163.391	68.9392	324.066
9.398	162.506	68.4204	321.899
9.399	163.818	67.9626	323.181
9.4	164.001	67.9626	324.89
9.401	164.551	67.9016	323.09
9.402	165.436	67.8101	325.562
9.403	166.138	68.0237	325.378
9.404	166.687	69.0918	323.7
9.405	166.016	69.6411	326.08
9.406	164.551	69.2444	322.968
9.407	165.283	68.8171	323.364
9.408	165.558	68.8171	324.89
9.409	164.825	68.4509	322.357
9.41	164.612	68.2678	325.836
9.411	165.405	68.1152	325.684
9.412	166.992	68.7256	324.951
9.413	166.84	69.3665	327.667
9.414	165.497	69.5801	324.249
9.415	165.955	69.2749	325.592
9.416	166.168	69.1223	325.745
9.417	165.283	68.7866	323.029
9.418	164.246	68.7561	326.05
9.419	164.093	67.7185	324.677
9.42	165.588	67.627	325.012
9.421	166.046	68.3289	327.942
9.422	165.039	68.3899	324.585
9.423	165.405	68.1458	326.324
9.424	165.466	68.0847	325.928
9.425	164.398	68.0237	323.639
9.426	162.567	68.2068	326.202
9.427	162.598	67.4744	323.456
9.428	163.849	67.3523	322.998
9.429	163.635	67.627	325.378
9.43	162.14	67.5659	322.51
9.431	162.903	67.0471	324.524
9.432	163.635	67.2913	324.28
9.433	163.452	67.6575	322.266
9.434	162.109	67.4744	324.982
9.435	160.98	66.8335	322.449
9.436	162.018	66.6809	322.601
9.437	161.285	67.4438	323.364
9.438	159.515	67.4744	320.221
9.439	158.63	66.5588	322.937
9.44	159.363	66.1621	322.998
9.441	160.034	65.8875	321.777
9.442	159.424	66.2842	324.371
9.443	159.149	65.8875	322.693
9.444	160.065	65.7043	322.266
9.445	158.783	65.6128	323.547
9.446	157.013	64.8804	320.526
9.447	155.273	64.3005	322.479
9.448	154.022	63.7817	322.113
9.449	152.435	63.1104	319.855
9.45	149.567	62.0117	321.259
9.451	146.454	60.2112	317.474
9.452	142.822	57.4341	314.331
9.453	135.773	54.5959	311.035
9.454	125.366	49.6826	301.605
9.455	116.028	45.0134	297.607
9.456	111.511	43.7927	294.952
9.457	110.291	45.2271	291.351
9.458	109.924	46.2952	291.046
9.459	107.788	44.9524	289.398
9.46	108.032	44.4336	292.908
9.461	108.704	45.4712	298.889
9.462	109.283	45.7458	303.406
9.463	112.03	44.3726	310.608
9.464	114.868	43.396	314.209
9.465	119.415	42.8162	316.132
9.466	122.223	44.7998	318.298
9.467	122.986	47.5159	316.589
9.468	124.847	49.9573	315.521
9.469	125.671	51.2085	312.5
9.47	126.007	51.6052	306.335
9.471	125.61	51.8188	307.312
9.472	126.282	51.6663	305.664
9.473	128.906	51.1169	307.648
9.474	129.822	50.9949	313.049
9.475	130.096	50.6897	314.789
9.476	131.317	49.408	317.688
9.477	132.446	49.8047	317.2
9.478	131.683	51.5747	313.477
9.479	130.707	53.009	311.035
9.48	130.127	53.1921	304.871
9.481	130.432	53.3142	301.056
9.482	129.303	53.3447	301.422
9.483	127.136	52.3987	299.927
9.484	127.716	50.8423	304.779
9.485	127.228	50.293	308.624
9.486	125.885	50.7507	310.059
9.487	125.61	50.6287	312.378
9.488	125.702	50.5066	308.716
9.489	126.343	52.0935	306
9.49	125.275	54.0466	303.131
9.491	122.925	54.8401	297.424
9.492	121.979	54.3823	298.309
9.493	120.911	54.1077	298.889
9.494	121.063	53.8025	299.988
9.495	119.934	53.1921	304.749
9.496	120.392	53.2837	304.535
9.497	122.681	53.2532	306.061
9.498	123.627	53.9856	307.526
9.499	123.322	55.0842	305.054
9.5	123.444	55.3894	306.122
9.501	123.596	56.3965	305.359
9.502	123.047	57.3425	304.504
9.503	121.735	57.4951	308.838
9.504	121.948	57.3425	307.953
9.505	125.336	57.7698	310.547
9.506	127.747	58.197	312.469
9.507	127.258	58.3801	310.15
9.508	128.296	57.9224	312.927
9.509	130.646	57.8613	312.134
9.51	132.05	59.1431	309.937
9.511	131.653	61.4319	311.951
9.512	131.47	61.9812	308.35
9.513	133.545	61.7981	308.746
9.514	135.162	62.2559	310.699
9.515	135.864	62.2253	308.716
9.516	136.841	62.0728	311.829
9.517	139.191	61.8896	311.768
9.518	142.029	61.8896	311.371
9.519	142.609	62.6221	314.117
9.52	141.907	63.0798	311.157
9.521	143.005	63.5376	311.462
9.522	143.677	64.3311	311.768
9.523	142.975	64.6667	309.57
9.524	142.09	64.3921	310.76
9.525	142.792	64.1174	310.028
9.526	144.501	64.3311	309.662
9.527	146.149	64.9719	312.531
9.528	146.027	64.6973	311.401
9.529	147.247	64.3616	313.202
9.53	147.644	64.7583	314.423
9.531	146.454	65.3687	312.958
9.532	144.958	66.3757	314.941
9.533	144.257	67.2302	313.629
9.534	144.47	67.2607	312.531
9.535	143.433	67.6575	314.24
9.536	142.914	67.3828	312.317
9.537	144.44	66.9556	314.301
9.538	145.752	67.1997	316.071
9.539	145.569	67.8406	315.308
9.54	144.531	67.7795	318.512
9.541	143.463	67.8711	317.169
9.542	143.28	68.7561	316.986
9.543	141.846	69.8853	317.566
9.544	140.198	69.9158	314.117
9.545	140.411	69.4885	314.972
9.546	141.327	68.7561	315.063
9.547	142.09	69.397	313.843
9.548	142.517	69.8547	317.047
9.549	143.158	69.6106	315.979
9.55	145.416	70.2515	316.284
9.551	145.66	70.7092	318.298
9.552	144.012	70.4346	315.186
9.553	143.036	70.4041	317.017
9.554	144.165	70.6177	316.437
9.555	145.325	71.5637	314.27
9.556	146.21	71.9299	317.23
9.557	147.186	72.113	315.826
9.558	150.238	72.0215	317.017
9.559	151.489	72.876	319
9.56	151.367	73.1201	317.108
9.561	151.001	72.937	319.519
9.562	152.344	72.2961	319.916
9.563	153.168	73.0591	318.115
9.564	153.107	74.0051	319.763
9.565	153.717	74.3103	317.444
9.566	155.457	74.4019	317.535
9.567	156.342	75.1038	319.183
9.568	157.074	74.6155	317.078
9.569	157.776	73.761	319.489
9.57	158.203	73.761	320.465
9.571	158.447	73.9746	319.153
9.572	159.027	75.2258	320.587
9.573	159.424	75.2258	318.115
9.574	159.515	74.6765	317.657
9.575	159.576	75.0732	318.756
9.576	158.508	75.47	315.948
9.577	157.928	75.7446	318.054
9.578	157.654	75.0122	318.054
9.579	158.63	75.0122	317.749
9.58	158.478	76.355	320.19
9.581	158.295	76.5991	318.176
9.582	159.576	76.416	318.665
9.583	159.058	76.6602	319.946
9.584	157.532	76.9653	317.902
9.585	155.823	77.301	320.16
9.586	155.334	76.7517	318.848
9.587	156.067	77.2095	318.42
9.588	155.334	78.4607	320.77
9.589	154.388	78.3081	318.695
9.59	154.846	77.9419	320.526
9.591	156.128	77.9419	321.747
9.592	156.006	78.3386	320.099
9.593	154.358	78.8574	323.303
9.594	153.748	77.9419	322.51
9.595	154.449	78.4912	321.899
9.596	154.724	79.8035	324.341
9.597	154.022	80.6885	321.594
9.598	154.083	80.0171	323.12
9.599	155.243	79.1931	324.89
9.6	156.433	79.1626	323.273
9.601	156.372	80.1086	326.05
9.602	156.86	79.895	324.585
9.603	158.295	79.7729	324.066
9.604	158.875	80.5359	326.111
9.605	158.661	80.3528	322.723
9.606	158.325	80.719	323.853
9.607	158.356	80.9326	323.883
9.608	158.722	80.7495	321.472
9.609	159.027	80.5969	324.615
9.61	160.248	79.1016	323.273
9.611	161.865	79.071	323.7
9.612	162.567	80.3223	326.141
9.613	161.835	80.4443	323.425
9.614	162.048	79.6814	325.256
9.615	162.323	79.6204	325.714
9.616	162.018	79.5593	322.632
9.617	161.407	80.1086	325.684
9.618	161.133	79.5288	323.792
9.619	162.445	79.1321	324.341
9.62	162.476	79.6814	326.599
9.621	161.835	79.4678	323.914
9.622	161.407	79.2542	326.08
9.623	161.682	79.1931	326.324
9.624	161.835	79.4983	324.463
9.625	160.248	79.7424	326.447
9.626	158.234	78.3081	323.883
9.627	158.539	78.125	324.097
9.628	158.142	78.3997	325.378
9.629	155.701	77.6978	322.174
9.63	153.076	76.3855	325.287
9.631	150.452	74.2798	324.829
9.632	148.499	73.5779	322.937
9.633	145.752	73.9136	325.5
9.634	143.494	72.7234	322.235
9.635	141.449	71.3806	321.35
9.636	140.228	70.6482	321.899
9.637	137.177	69.7632	318.024
9.638	134.064	68.8782	319.519
9.639	133.118	67.5354	319.641
9.64	132.751	66.6504	317.566
9.641	131.439	66.8335	320.068
9.642	129.608	66.4368	318.085
9.643	129.395	65.5212	318.542
9.644	129.669	65.3687	320.251
9.645	128.54	65.3381	319.061
9.646	128.723	65.0024	321.381
9.647	129.211	64.5142	321.289
9.648	131.256	64.7278	321.045
9.649	131.653	65.9485	323.242
9.65	130.798	65.979	321.686
9.651	131.5	65.3992	323.12
9.652	131.714	64.9414	324.646
9.653	131.195	64.7888	323.395
9.654	131.195	65.4907	325.989
9.655	132.507	64.8499	325.226
9.656	134.521	64.9719	324.341
9.657	135.223	65.7959	326.66
9.658	135.01	65.2161	323.944
9.659	135.498	64.8193	325.378
9.66	136.139	65.3076	326.141
9.661	135.559	65.4297	323.334
9.662	134.46	65.3687	326.019
9.663	134.247	64.6362	324.646
9.664	135.864	64.6667	323.975
9.665	136.047	65.6738	326.05
9.666	135.437	65.4907	323.09
9.667	135.132	65.0024	324.677
9.668	135.162	64.5447	324.432
9.669	135.193	64.9109	322.357
9.67	134.125	65.3076	324.799
9.671	133.057	64.7583	322.144
9.672	133.209	64.8193	322.845
9.673	132.996	64.9414	324.646
9.674	131.47	63.6902	322.266
9.675	130.615	63.8123	325.378
9.676	131.256	64.0564	325.287
9.677	131.714	64.6362	323.212
9.678	130.768	65.6128	325.867
9.679	130.066	64.6667	323.395
9.68	131.042	64.8804	323.547
9.681	131.683	65.4602	325.348
9.682	129.852	65.3381	322.998
9.683	128.326	65.3076	325.897
9.684	128.632	65.0635	326.141
9.685	129.303	65.7043	324.89
9.686	128.967	66.9556	327.667
9.687	128.937	67.1692	325.317
9.688	130.615	66.925	325.5
9.689	131.958	67.7795	326.904
9.69	131.5	67.749	324.127
9.691	130.951	67.3523	326.569
9.692	130.89	66.4673	326.965
9.693	131.592	66.8335	326.385
9.694	131.226	67.749	329.315
9.695	130.646	67.4744	326.996
9.696	131.653	68.1152	327.545
9.697	133.514	68.8782	328.064
9.698	134.186	68.4814	324.829
9.699	133.942	68.0847	326.538
9.7	135.223	67.3523	326.508
9.701	136.719	67.1387	324.554
9.702	136.719	68.1763	328.674
9.703	135.376	67.8101	326.141
9.704	135.925	67.9626	326.111
9.705	136.78	68.8477	327.087
9.706	137.115	68.9087	324.127
9.707	136.81	68.6646	326.324
9.708	137.268	67.9321	325.378
9.709	139.801	67.627	324.646
9.71	140.198	68.3594	327.271
9.711	138.824	68.4814	325.134
9.712	138.824	68.6035	327.087
9.713	138.855	68.6035	328.186
9.714	137.97	68.6951	326.508
9.715	136.353	68.9087	328.796
9.716	136.475	68.0847	327.545
9.717	137.756	68.0542	327.423
9.718	138.428	69.0918	329.834
9.719	137.787	69.0613	327.423
9.72	138.184	68.7256	329.681
9.721	138.336	68.7256	330.139
9.722	138.397	68.8171	328.918
9.723	136.108	69.6106	331.635
9.724	134.949	68.9087	329.468
9.725	136.047	68.9697	329.132
9.726	137.207	70.343	330.597
9.727	136.597	70.2515	327.209
9.728	136.993	69.6106	329.895
9.729	137.451	69.2749	330.078
9.73	137.97	69.4275	328.644
9.731	137.512	70.3125	331.787
9.732	136.719	69.9768	329.956
9.733	137.665	70.0684	329.681
9.734	137.909	70.8923	330.872
9.735	137.146	70.8923	327.209
9.736	136.932	70.8618	329.498
9.737	137.634	69.9463	329.193
9.738	139.099	69.7021	327.85
9.739	138.977	70.4346	331.36
9.74	138.519	70.0684	329.529
9.741	139.771	70.5872	330.17
9.742	141.022	71.4417	331.482
9.743	140.839	70.9534	328.033
9.744	140.656	70.8313	330.353
9.745	141.266	70.9229	330.017
9.746	142.365	71.7163	327.942
9.747	142.67	71.991	331.085
9.748	142.273	70.8618	329.773
9.749	143.829	70.9839	330.994
9.75	145.05	71.9604	332.733
9.751	145.233	72.2656	329.407
9.752	145.325	72.5098	331.085
9.753	145.721	71.8994	329.956
9.754	146.851	71.5637	328.247
9.755	146.393	72.9065	330.994
9.756	145.233	72.6624	328.125
9.757	145.752	72.2961	329.102
9.758	146.973	72.113	331.268
9.759	146.179	72.0215	329.407
9.76	144.958	72.6929	332.092
9.761	145.386	72.3877	330.78
9.762	147.461	72.8149	330.109
9.763	148.041	73.7305	332.336
9.764	146.667	72.9065	329.712
9.765	146.21	72.6013	331.177
9.766	146.393	72.998	332.123
9.767	145.782	73.7915	329.926
9.768	144.836	74.2798	332.733
9.769	144.318	73.2117	331.421
9.77	145.508	73.3032	330.597
9.771	146.301	74.4324	333.435
9.772	145.721	74.707	329.651
9.773	146.393	74.6155	331.909
9.774	146.362	73.761	332.062
9.775	145.66	73.7305	330.566
9.776	143.799	74.8901	333.282
9.777	142.914	74.5239	331.879
9.778	143.219	74.7375	331.482
9.779	144.196	75.5005	333.984
9.78	143.829	75.2563	330.78
9.781	144.379	75.1953	332.794
9.782	144.958	74.707	333.374
9.783	145.813	74.8291	332.001
9.784	145.508	75.0732	335.266
9.785	144.897	74.2798	334.198
9.786	145.782	74.9512	334.229
9.787	147.034	76.0193	335.968
9.788	145.721	76.416	332.214
9.789	146.515	75.8362	334.198
9.79	147.156	75.1648	334.625
9.791	148.743	75.1953	332.55
9.792	149.414	75.9583	335.571
9.793	149.536	75.2563	334.076
9.794	151.215	75.4089	334.473
9.795	151.855	75.9277	336.243
9.796	151.001	76.0498	332.947
9.797	149.719	76.2329	334.564
9.798	149.536	75.47	333.923
9.799	149.933	75.3174	332.367
9.8	150.757	75.5615	335.175
9.801	150.391	74.5239	333.069
9.802	151.947	74.5544	334.625
9.803	153.046	75.3479	337.25
9.804	151.947	75.47	334.625
9.805	151.398	75.3174	337.494
9.806	151.337	74.1882	336.517
9.807	152.252	74.585	335.419
9.808	151.917	75.9277	337.83
9.809	151.245	75.47	334.808
9.81	152.1	75.1953	335.815
9.811	153.473	75.5005	337.006
9.812	153.381	75.531	334.991
9.813	152.1	76.1719	337.982
9.814	151.489	75.2258	337.28
9.815	151.947	75.1343	335.876
9.816	152.313	75.8972	338.684
9.817	151.001	76.0193	335.205
9.818	151.245	75.9277	336.731
9.819	151.703	76.3855	337.28
9.82	151.062	76.4771	334.656
9.821	149.994	76.6602	337.402
9.822	149.2	75.7141	337.128
9.823	150.055	75.3479	336.975
9.824	150.482	76.416	339.203
9.825	149.78	76.4771	337.311
9.826	150.269	76.3855	338.928
9.827	150.665	76.4771	339.233
9.828	150.848	76.9043	336.395
9.829	150.482	77.2705	339.447
9.83	149.323	76.5381	337.646
9.831	150.177	76.3245	337.616
9.832	150.238	77.8809	339.722
9.833	150.085	77.3926	337.372
9.834	150.665	77.0264	338.959
9.835	152.039	76.9958	339.905
9.836	152.435	77.5146	337.616
9.837	151.978	78.3081	340.729
9.838	150.757	77.4231	338.013
9.839	151.733	77.5146	338.165
9.84	151.917	78.3997	340.668
9.841	150.97	78.2471	337.28
9.842	150.421	77.8809	339.417
9.843	150.787	76.9653	339.752
9.844	151.489	76.8127	338.501
9.845	151.733	77.179	342.346
9.846	151.978	76.5686	340.485
9.847	152.802	77.3621	340.515
9.848	153.839	78.125	342.926
9.849	152.496	77.9114	338.837
9.85	151.337	78.0334	341.492
9.851	151.337	77.2095	340.576
9.852	152.13	76.8738	338.47
9.853	151.642	77.5146	342.072
9.854	151.52	77.1179	340.393
9.855	153.442	77.1179	341.003
9.856	155.121	77.5757	342.499
9.857	154.816	78.125	339.264
9.858	153.839	78.3081	341.522
9.859	152.893	77.179	340.698
9.86	152.924	76.9653	339.447
9.861	152.222	77.9419	341.614
9.862	150.635	77.5146	339.386
9.863	151.489	77.1484	340.637
9.864	153.046	76.8127	342.56
9.865	153.107	77.179	340.332
9.866	153.137	77.7893	343.231
9.867	152.954	77.0874	342.56
9.868	153.107	76.8127	340.942
9.869	152.802	77.6672	343.781
9.87	151.428	77.0264	340.607
9.871	151.184	77.3315	340.881
9.872	151.123	77.5146	342.743
9.873	150.818	77.301	339.691
9.874	150.604	77.0264	342.651
9.875	151.337	76.355	341.949
9.876	152.954	76.355	340.881
9.877	153.076	77.301	343.262
9.878	152.039	77.1179	340.485
9.879	152.435	77.2095	341.644
9.88	152.924	76.7212	342.041
9.881	152.161	76.4465	339.142
9.882	150.787	76.8738	342.224
9.883	150.391	76.2939	340.515
9.884	151.459	76.1719	340.637
9.885	152.13	76.6296	343.14
9.886	151.794	76.355	340.027
9.887	152.344	76.5686	342.316
9.888	153.076	76.2939	342.682
9.889	153.32	76.1414	340.668
9.89	152.161	76.416	343.231
9.891	151.794	75.47	341.461
9.892	152.588	75.7751	341.461
9.893	152.679	76.2329	343.628
9.894	151.794	76.5076	340.637
9.895	152.13	76.5991	342.194
9.896	153.87	76.0193	342.285
9.897	154.358	76.1719	340.363
9.898	154.205	76.6602	343.75
9.899	153.442	75.8667	341.766
9.9	154.602	75.8972	341.766
9.901	154.48	76.6296	343.872
9.902	153.351	76.7517	340.79
9.903	152.313	76.6602	342.651
9.904	152.374	76.3245	342.712
9.905	152.924	76.6602	340.149
9.906	152.954	77.0569	343.323
9.907	152.344	75.8362	341.095
9.908	153.595	75.6531	342.438
9.909	153.961	76.4771	344.788
9.91	153.107	76.7212	341.522
9.911	152.283	76.6602	343.964
9.912	152.618	75.8362	344.177
9.913	152.588	76.1719	342.316
9.914	152.618	77.5757	345.093
9.915	152.069	77.179	342.01
9.916	153.412	76.5686	342.712
9.917	154.938	76.7822	345.337
9.918	154.266	77.1179	342.743
9.919	154.022	77.2705	345.306
9.92	154.053	77.2095	344.696
9.921	154.846	77.5146	343.018
9.922	154.114	77.9114	345.428
9.923	153.229	77.4231	342.834
9.924	154.48	77.7283	343.14
9.925	155.487	78.4302	344.147
9.926	155.029	78.9185	341.522
9.927	154.724	78.3691	344.666
9.928	155.121	76.6602	344.208
9.929	156.464	76.8127	344.391
9.93	156.677	78.2166	347.076
9.931	155.457	78.3081	344.299
9.932	156.219	78.5522	345.703
9.933	158.203	78.6133	345.886
9.934	157.99	78.5522	343.475
9.935	156.769	79.1931	346.1
9.936	157.104	78.5217	345.184
9.937	158.875	78.4912	344.849
9.938	159.607	78.949	348.175
9.939	158.203	78.8574	344.971
9.94	159.058	79.2236	346.893
9.941	160.461	79.6204	347.198
9.942	160.736	80.0781	343.994
9.943	160.309	80.1392	346.588
9.944	159.515	79.1626	344.299
9.945	160.675	79.0405	344.574
9.946	160.675	80.0476	346.863
9.947	159.424	80.0476	344.391
9.948	159.515	79.834	346.71
9.949	161.011	79.1931	347.504
9.95	161.499	79.7424	345.673
9.951	161.224	80.5054	348.694
9.952	160.278	79.4373	346.771
9.953	161.346	79.2236	346.558
9.954	162.292	79.895	349.579
9.955	161.469	80.2307	345.947
9.956	161.133	80.5054	348.633
9.957	160.797	80.3528	348.572
9.958	161.377	80.4138	346.436
9.959	160.919	81.0242	349.335
9.96	160.858	80.2002	347.656
9.961	162.201	80.5359	347.351
9.962	163.086	81.1462	349.976
9.963	161.957	81.2073	346.252
9.964	162.14	80.9937	349.243
9.965	162.476	80.4138	348.572
9.966	162.567	80.9937	346.497
9.967	161.407	81.6956	349.091
9.968	159.668	80.8716	346.924
9.969	160.675	80.4749	347.504
9.97	161.621	80.1697	349.213
9.971	160.583	80.0476	346.161
9.972	159.668	80.0781	349.579
9.973	159.454	79.3457	348.755
9.974	160.156	79.1016	347.168
9.975	159.943	79.5898	349.854
9.976	158.142	78.4607	346.252
9.977	158.142	78.5522	347.26
9.978	159.119	78.7964	348.114
9.979	158.539	78.2166	345.032
9.98	156.921	78.064	347.656
9.981	156.799	76.7212	346.588
9.982	157.745	76.6296	345.001
9.983	157.349	77.0569	348.022
9.984	155.67	76.4465	345.612
9.985	155.304	76.1108	346.68
9.986	156.097	75.9888	347.443
9.987	155.823	75.9888	344.666
9.988	155.151	76.2939	346.954
9.989	154.51	75.1038	345.428
9.99	155.121	74.3408	345.551
9.991	154.51	74.0967	348.022
9.992	153.32	73.5474	346.649
9.993	153.87	73.8831	348.389
9.994	154.724	73.9136	348.999
9.995	154.175	74.0967	346.771
9.996	153.442	73.9441	348.724
9.997	153.198	72.5708	347.351
9.998	153.961	72.876	346.924
9.999	154.236	73.5168	348.846
10	153.046	72.5403	346.771
10.001	153.29	72.1436	348.511
10.002	153.625	72.0825	349.152
10.003	153.351	72.7844	347.076
10.004	152.039	73.3948	349.03
10.005	152.1	72.0825	346.802
10.006	153.473	71.5942	347.015
10.007	153.748	71.7163	348.328
10.008	152.252	71.3501	345.856
10.009	152.008	71.5332	348.389
10.01	153.442	71.4417	348.083
10.011	152.954	71.5942	346.497
10.012	151.154	71.991	349.487
10.013	149.689	70.4041	347.351
10.014	150.482	70.4956	348.175
10.015	151.855	71.3806	349.426
10.016	151.245	71.228	346.527
10.017	151.459	70.7703	348.877
10.018	152.74	70.0378	348.419
10.019	153.351	70.6787	346.741
10.02	152.161	71.6553	349.548
10.021	150.146	70.8008	347.26
10.022	150.238	70.6787	347.626
10.023	151.093	71.3806	349.091
10.024	150.269	71.3806	345.734
10.025	149.75	71.5942	348.053
10.026	151.062	70.4346	347.809
10.027	152.985	70.5566	346.069
10.028	152.863	71.5637	348.846
10.029	151.459	71.4111	346.527
10.03	151.733	71.4722	347.961
10.031	152.374	71.7163	348.907
10.032	150.726	72.052	345.978
10.033	148.895	72.3572	348.022
10.034	149.261	71.0449	347.015
10.035	150.635	70.8923	345.459
10.036	152.1	71.6553	348.663
10.037	151.917	71.4417	346.497
10.038	152.71	71.4417	347.961
10.039	153.015	71.6248	349.335
10.04	152.008	71.9604	347.046
10.041	150.482	72.3572	349.335
10.042	150.269	71.6553	348.358
10.043	151.337	71.6858	346.191
10.044	151.489	72.9065	348.785
10.045	150.879	71.8994	346.344
10.046	152.283	71.6858	347.778
10.047	154.419	71.9299	349.579
10.048	154.816	72.4182	347.26
10.049	153.351	72.7844	349.945
10.05	152.008	71.8384	348.541
10.051	152.924	71.8689	347.321
10.052	153.137	72.3572	349.03
10.053	152.191	72.5708	345.734
10.054	152.161	72.5708	347.687
10.055	153.137	71.7163	347.839
10.056	153.687	71.4111	346.863
10.057	153.381	71.8079	349.976
10.058	152.74	71.1975	348.48
10.059	154.083	71.2585	348.877
10.06	153.87	72.0215	350.464
10.061	153.107	72.113	347.198
10.062	152.863	71.9604	348.846
10.063	153.595	71.8994	348.297
10.064	154.358	71.3806	346.191
10.065	153.717	72.2961	349.426
10.066	153.076	71.2891	347.87
10.067	154.877	71.4417	348.724
10.068	155.731	72.1436	350.769
10.069	155.548	72.6318	348.145
10.07	155.212	73.3032	349.64
10.071	155.823	72.5098	348.969
10.072	155.945	72.9675	346.619
10.073	155.243	73.1201	349.03
10.074	153.778	72.5708	346.588
10.075	154.449	72.2046	347.656
10.076	155.609	72.5098	349.487
10.077	155.609	73.1506	347.26
10.078	155.67	73.6084	350.128
10.079	155.701	72.876	350.037
10.08	156.738	72.937	348.419
10.081	156.219	74.0662	350.891
10.082	155.884	73.3948	348.114
10.083	156.982	73.4558	348.724
10.084	157.349	74.2493	350.494
10.085	156.403	74.1272	348.358
10.086	156.036	74.1882	350.372
10.087	156.86	73.5168	350.372
10.088	158.142	74.4324	349.335
10.089	157.928	75.2258	351.685
10.09	157.013	74.5239	349.518
10.091	157.99	74.4019	349.579
10.092	159.393	74.9512	350.372
10.093	158.844	75.6226	347.351
10.094	157.745	75.7446	349.518
10.095	156.769	74.6765	348.45
10.096	157.41	74.3408	348.175
10.097	157.684	74.8291	350.8
10.098	156.738	74.4324	348.633
10.099	157.623	74.3713	350.433
10.1	159.058	74.707	350.983
10.101	159.729	75.1953	348.297
10.102	158.844	76.0193	350.372
10.103	158.295	74.5544	348.419
10.104	158.752	74.585	348.45
10.105	158.295	75.3174	351.257
10.106	156.982	75.1038	348.755
10.107	156.952	75.1953	350.769
10.108	158.081	74.8596	351.166
10.109	158.905	75.4395	348.297
10.11	158.966	76.2939	350.952
10.111	158.386	75.4089	348.114
10.112	159.332	75.1648	347.839
10.113	159.393	75.1343	349.487
10.114	157.501	74.8291	346.558
10.115	156.067	75.0732	348.511
10.116	156.067	75.1038	348.663
10.117	155.731	74.8596	346.375
10.118	155.029	75.2258	349.548
10.119	154.48	74.0051	347.443
10.12	155.518	73.761	348.297
10.121	155.914	74.3103	350.25
10.122	154.968	73.9746	347.443
10.123	154.48	74.2798	349.67
10.124	154.388	73.3948	349.426
10.125	153.534	73.6084	347.687
10.126	151.733	74.1882	350.128
10.127	150.452	72.937	347.748
10.128	151.764	72.2046	348.633
10.129	152.008	72.3877	350.342
10.13	150.909	72.6624	347.321
10.131	150.421	72.6929	348.694
10.132	150.848	71.9604	348.358
10.133	150.452	71.8994	346.1
10.134	148.773	72.3877	348.358
10.135	146.881	70.6787	346.1
10.136	146.759	69.9768	346.313
10.137	147.186	69.6106	347.931
10.138	145.782	69.4885	344.482
10.139	144.196	69.6716	346.954
10.14	143.86	68.2373	345.917
10.141	144.165	68.2373	344.36
10.142	143.646	68.6951	346.13
10.143	141.479	67.3828	343.842
10.144	141.479	66.2842	344.604
10.145	141.937	65.9485	346.344
10.146	141.418	66.8335	344.055
10.147	140.839	67.4438	345.52
10.148	140.778	66.3452	344.635
10.149	141.846	65.9485	343.384
10.15	142.181	66.5894	345.642
10.151	141.296	66.2537	343.475
10.152	141.541	66.04	344.543
10.153	142.181	65.8569	345.062
10.154	141.785	66.2842	343.018
10.155	141.541	66.5283	344.879
10.156	141.113	65.8264	343.445
10.157	141.296	65.979	342.926
10.158	141.724	66.5588	344.849
10.159	140.045	66.2842	342.072
10.16	139.771	66.1011	343.658
10.161	140.503	65.3076	344.025
10.162	140.045	65.7654	342.072
10.163	140.167	66.7725	344.177
10.164	139.893	65.5212	342.407
10.165	139.648	65.2161	341.949
10.166	139.313	66.0706	343.689
10.167	138.336	66.0706	340.729
10.168	138.611	66.1316	342.133
10.169	138.153	66.1621	342.438
10.17	137.482	66.2537	340.149
10.171	136.536	67.0776	342.316
10.172	136.414	66.3147	340.912
10.173	137.543	66.1011	340.393
10.174	137.421	66.6809	343.109
10.175	136.047	66.6199	340.424
10.176	136.261	66.6504	342.224
10.177	136.902	67.0471	341.919
10.178	136.993	67.627	340.21
10.179	135.742	68.2068	342.346
10.18	134.308	67.2302	340.179
10.181	135.132	66.925	340.942
10.182	135.864	67.5049	343.048
10.183	134.735	67.6575	340.759
10.184	134.735	67.8406	343.201
10.185	136.017	67.3828	343.109
10.186	137.146	68.0847	341.095
10.187	136.688	69.1528	343.414
10.188	135.773	68.2373	341.034
10.189	136.658	67.8711	341.827
10.19	137.482	68.5425	343.689
10.191	136.475	69.3359	340.82
10.192	136.688	69.6411	343.14
10.193	136.963	69.5801	342.59
10.194	138.916	69.9463	341.37
10.195	139.648	70.3735	343.872
10.196	138.641	69.5801	341.766
10.197	139.465	69.9768	343.018
10.198	140.259	70.4956	344.452
10.199	139.648	70.4346	341.858
10.2	139.618	71.0144	344.604
10.201	138.855	71.167	342.804
10.202	139.618	71.7773	341.522
10.203	139.923	71.8689	343.597
10.204	139.374	70.5872	341.522
10.205	140.442	70.6482	343.109
10.206	141.693	71.0449	344.452
10.207	141.815	71.5942	341.522
10.208	140.93	72.7234	343.964
10.209	140.259	71.8384	342.804
10.21	141.022	71.7773	341.217
10.211	140.778	72.4182	344.849
10.212	139.191	72.4792	342.224
10.213	139.74	72.6929	343.75
10.214	140.9	72.7539	345.642
10.215	141.266	72.6624	343.658
10.216	141.022	73.2117	346.497
10.217	141.052	72.9675	345.093
10.218	142.426	73.3032	344.177
10.219	142.181	73.8525	345.703
10.22	140.533	73.1201	342.682
10.221	140.198	73.1506	343.17
10.222	140.869	72.8149	342.682
10.223	140.808	73.5474	340.057
10.224	140.442	74.4324	342.377
10.225	139.862	72.9675	340.027
10.226	140.625	72.5098	340.576
10.227	141.754	73.0591	343.353
10.228	140.564	73.5779	340.607
10.229	139.679	74.1272	343.018
10.23	140.228	73.761	343.079
10.231	140.9	74.0051	341.644
10.232	140.472	74.585	344.818
10.233	140.228	74.1577	342.743
10.234	140.93	73.8831	343.658
10.235	141.022	74.6765	346.161
10.236	140.35	74.4324	343.842
10.237	140.839	74.9512	345.886
10.238	141.541	74.8901	345.581
10.239	142.761	75.5615	342.743
10.24	142.67	76.7212	344.757
10.241	141.785	76.2939	341.553
10.242	142.7	75.8972	341.675
10.243	143.036	76.0193	342.743
10.244	142.12	76.355	340.424
10.245	142.365	77.0264	341.949
10.246	142.365	76.4771	341.736
10.247	143.25	76.355	340.332
10.248	143.799	77.1179	343.231
10.249	143.89	76.7822	341.553
10.25	144.745	77.1484	342.255
10.251	144.897	77.1484	344.299
10.252	143.677	77.0264	341.949
10.253	143.219	77.24	344.666
10.254	143.433	77.4841	344.482
10.255	144.104	77.9724	342.896
10.256	143.402	78.6438	344.818
10.257	142.639	77.7588	342.896
10.258	144.287	77.6978	343.628
10.259	145.508	78.4607	344.635
10.26	145.569	79.1626	341.827
10.261	145.142	79.5898	343.628
10.262	144.958	78.8269	342.102
10.263	145.386	79.4067	341.095
10.264	144.684	79.9866	342.987
10.265	143.219	79.5593	341.125
10.266	143.28	79.0405	342.346
10.267	144.44	78.6438	344.299
10.268	144.562	79.3762	342.743
10.269	145.203	80.1086	345.215
10.27	145.599	79.6814	343.719
10.271	146.667	80.8105	342.529
10.272	146.423	80.5969	345.032
10.273	144.653	79.6814	342.255
10.274	144.562	79.4678	344.482
10.275	145.477	79.9866	345.52
10.276	145.508	80.8411	343.536
10.277	145.081	81.3599	346.344
10.278	144.989	80.5054	344.543
10.279	147.034	80.4443	344.055
10.28	148.438	81.665	345.49
10.281	147.614	81.7566	342.072
10.282	147.43	81.6345	343.781
10.283	148.254	80.9021	343.872
10.284	148.438	80.9631	341.522
10.285	148.224	82.1228	344.452
10.286	146.851	81.604	342.529
10.287	147.034	80.9326	342.896
10.288	147.552	81.1462	345.52
10.289	147.43	81.0547	342.529
10.29	148.346	81.2988	344.727
10.291	149.017	81.0852	344.513
10.292	149.506	81.4819	342.56
10.293	148.956	81.7871	344.849
10.294	147.827	80.1697	343.323
10.295	147.888	80.1697	343.323
10.296	148.193	80.8411	345.734
10.297	146.698	80.6274	342.499
10.298	145.874	80.719	344.269
10.299	146.118	80.2002	344.33
10.3	147.461	80.78	341.492
10.301	147.278	81.1768	343.17
10.302	146.393	80.3528	341.095
10.303	146.881	79.5288	341.034
10.304	147.186	79.0405	343.14
10.305	146.301	79.071	340.118
10.306	144.897	79.6204	342.346
10.307	143.921	78.9795	341.339
10.308	144.104	78.4302	339.203
10.309	143.738	78.5828	341.736
10.31	142.67	77.4841	338.531
10.311	142.67	77.2095	339.752
10.312	143.188	77.0264	340.973
10.313	142.883	76.7212	338.898
10.314	142.883	76.4771	341.827
10.315	142.181	75.3174	340.759
10.316	142.334	75.9888	339.417
10.317	142.12	77.0569	340.912
10.318	140.808	76.1414	337.219
10.319	140.717	75.592	337.311
10.32	141.602	75.1953	337.952
10.321	141.968	75.3174	334.9
10.322	141.083	75.4395	337.311
10.323	140.778	74.1882	335.968
10.324	141.174	73.9441	335.297
10.325	141.022	74.3103	337.524
10.326	139.404	73.9746	334.32
10.327	138.977	73.7915	335.541
10.328	138.733	73.4558	335.663
10.329	138.611	72.7539	333.252
10.33	138.367	73.4863	335.571
10.331	137.512	71.7773	334.686
10.332	136.871	71.106	334.198
10.333	136.444	71.5942	337.158
10.334	135.315	71.1365	334.747
10.335	135.193	70.343	334.93
10.336	134.857	70.343	335.785
10.337	133.972	70.5261	332.458
10.338	134.125	70.9534	333.832
10.339	134.186	69.7327	331.94
10.34	134.216	69.0918	330.719
10.341	133.026	68.6951	332.733
10.342	131.653	67.9932	331.085
10.343	131.5	68.1458	332.672
10.344	132.324	68.1458	332.703
10.345	131.897	68.0237	330.048
10.346	131.47	68.1152	331.97
10.347	130.92	66.7419	330.078
10.348	131.866	66.803	329.803
10.349	131.897	67.1997	331.635
10.35	129.852	66.5283	329.559
10.351	127.777	66.1316	332.367
10.352	127.167	65.4907	333.496
10.353	127.594	65.6738	331.909
10.354	127.655	66.5894	334.595
10.355	126.953	65.7349	331.94
10.356	127.228	64.9109	331.909
10.357	127.502	64.4226	332.886
10.358	126.556	63.9038	330.2
10.359	126.007	64.0259	331.726
10.36	125.031	63.9648	331.024
10.361	124.146	64.1479	328.766
10.362	122.62	64.1785	330.566
10.363	121.613	62.9272	328.064
10.364	122.62	62.8357	327.911
10.365	124.39	63.0493	329.224
10.366	124.146	62.7747	326.63
10.367	123.962	62.8357	328.827
10.368	123.81	61.9202	327.789
10.369	124.298	62.3474	326.935
10.37	123.596	63.2019	328.491
10.371	121.124	62.1643	326.508
10.372	119.965	61.8591	327.057
10.373	120.422	61.2183	327.942
10.374	120.514	61.4014	325.806
10.375	120.88	62.3779	328.674
10.376	121.979	62.1033	328.156
10.377	123.108	61.8896	327.606
10.378	122.925	62.7136	330.811
10.379	121.857	62.2559	328.674
10.38	121.918	61.7676	330.048
10.381	121.704	62.1033	331.726
10.382	121.338	62.8357	329.041
10.383	121.185	63.324	330.75
10.384	122.101	63.0493	329.559
10.385	124.481	63.5071	327.576
10.386	125.214	64.3921	329.895
10.387	124.115	63.6902	327.057
10.388	124.573	63.385	328.43
10.389	125.031	63.324	328.949
10.39	124.847	63.9343	326.782
10.391	123.962	64.6057	329.437
10.392	123.047	63.8733	327.24
10.393	124.329	64.0564	326.965
10.394	125.061	64.7583	328.644
10.395	123.962	64.5447	325.989
10.396	123.444	64.4836	328.644
10.397	124.634	64.0564	329.803
10.398	125.305	64.6057	328.156
10.399	125.031	65.0635	331.116
10.4	124.146	64.4836	329.285
10.401	125.61	64.6973	329.498
10.402	126.129	65.7349	331.604
10.403	125.336	65.5212	328.308
10.404	125.061	65.9485	330.261
10.405	125.519	65.4907	330.261
10.406	126.434	66.3757	328.4
10.407	126.862	67.0471	330.933
10.408	126.312	66.3757	328.857
10.409	127.289	66.5588	328.766
10.41	127.93	66.803	330.75
10.411	127.808	67.0471	328.43
10.412	126.74	67.1692	330.536
10.413	126.648	67.3523	330.505
10.414	126.77	68.1152	328.522
10.415	127.625	68.9697	331.238
10.416	127.502	68.0847	329.01
10.417	128.326	67.9932	329.987
10.418	128.967	68.2373	332.428
10.419	129.272	68.1458	330.261
10.42	128.906	68.9392	332.703
10.421	129.608	68.6951	332.794
10.422	129.761	69.3665	331.024
10.423	129.181	70.4651	333.313
10.424	128.784	70.0684	330.353
10.425	130.005	70.1599	330.566
10.426	131.104	70.282	332.825
10.427	130.646	70.1904	330.688
10.428	130.737	70.4956	333.71
10.429	131.531	70.5566	333.74
10.43	132.996	71.3501	332.703
10.431	132.355	71.991	335.297
10.432	130.646	71.7773	332.611
10.433	130.829	71.8994	333.405
10.434	131.226	72.5098	333.801
10.435	131.165	72.4182	331.604
10.436	130.92	72.2656	334.869
10.437	131.592	71.167	333.893
10.438	133.148	71.6248	334.015
10.439	133.972	72.5098	336.609
10.44	133.057	72.0825	333.893
10.441	132.66	72.7539	335.144
10.442	133.85	72.7234	334.991
10.443	133.881	73.3032	331.818
10.444	132.721	73.3032	334.167
10.445	132.263	72.5708	332.306
10.446	134.247	72.876	331.97
10.447	135.04	73.5474	334.412
10.448	133.942	73.2117	331.787
10.449	134.277	73.2727	334.259
10.45	134.949	73.2422	334.564
10.451	135.986	73.9441	332.55
10.452	134.979	74.8596	334.656
10.453	134.308	74.2188	332.855
10.454	134.491	74.0356	332.306
10.455	134.979	74.585	334.93
10.456	134.369	74.1577	332.123
10.457	134.247	73.9136	334.808
10.458	135.071	73.761	335.205
10.459	135.376	74.3408	333.984
10.46	135.773	75.3479	336.914
10.461	135.468	74.1577	334.045
10.462	136.292	74.4629	333.649
10.463	136.261	74.9817	335.175
10.464	134.949	74.4324	331.635
10.465	134.399	74.3713	334.595
10.466	135.101	74.4629	335.114
10.467	136.963	75.3174	333.16
10.468	136.78	76.4771	335.876
10.469	136.2	75.8362	334.442
10.47	137.39	75.7751	334.595
10.471	138.275	75.9888	336.975
10.472	138.153	76.1414	334.32
10.473	137.512	76.416	336.792
10.474	137.238	76.2329	336.487
10.475	138.489	76.3245	334.564
10.476	138.702	77.179	337.036
10.477	138.092	76.8127	335.083
10.478	138.519	76.5991	335.724
10.479	138.855	76.4771	337.494
10.48	137.909	76.416	335.236
10.481	137.512	76.6602	337.891
10.482	138.062	76.5076	337.067
10.483	139.191	77.1179	335.785
10.484	139.771	77.4231	338.257
10.485	138.824	76.5686	336.029
10.486	139.099	77.0874	337.189
10.487	140.076	77.7588	337.891
10.488	140.32	78.0029	335.083
10.489	139.771	78.2471	337.891
10.49	139.435	77.6978	337.128
10.491	140.717	77.9724	336.121
10.492	140.839	78.8269	338.745
10.493	140.076	78.4607	336.487
10.494	140.198	78.3386	338.196
10.495	141.266	78.3997	338.867
10.496	141.663	78.949	336.548
10.497	140.839	80.2002	339.111
10.498	140.106	80.0476	337.006
10.499	140.869	79.9255	336.823
10.5	141.022	79.895	339.325
10.501	140.381	79.1016	337.006
10.502	140.472	79.7119	338.715
10.503	140.656	80.0781	339.417
10.504	140.961	80.9021	337.616
10.505	141.022	80.9021	340.302
10.506	141.083	80.4749	338.715
10.507	142.609	81.1157	338.715
10.508	142.456	81.8787	340.515
10.509	141.846	81.3904	338.501
10.51	141.998	81.2378	340.21
10.511	141.876	81.4209	340.851
10.512	142.883	82.0923	339.355
10.513	143.127	82.7942	342.163
10.514	143.127	82.5195	340.637
10.515	144.958	82.8247	340.515
10.516	145.508	83.3435	341.4
10.517	144.592	82.9773	339.02
10.518	143.738	82.9468	341.339
10.519	144.073	83.374	340.637
10.52	144.592	83.8623	339.203
10.521	144.135	84.198	341.705
10.522	143.677	83.0078	340.607
10.523	144.897	83.0078	341.37
10.524	146.271	83.6182	343.14
10.525	145.935	83.8623	340.485
10.526	146.149	83.7402	342.529
10.527	146.271	83.5571	342.316
10.528	147.4	83.8928	340.729
10.529	147.064	84.8999	343.628
10.53	146.24	84.137	341.095
10.531	146.545	84.0759	341.614
10.532	147.125	84.4727	343.353
10.533	147.491	84.8389	340.576
10.534	147.552	84.8083	343.048
10.535	148.041	84.3811	342.163
10.536	149.902	84.9609	340.546
10.537	150.391	86.0901	342.804
10.538	149.506	84.9609	340.546
10.539	149.414	84.8999	341.37
10.54	149.2	85.4492	342.743
10.541	148.529	85.5408	340.21
10.542	147.858	85.8459	342.834
10.543	148.01	85.083	342.163
10.544	149.719	85.3271	341.583
10.545	150.024	86.6699	344.33
10.546	149.78	85.968	342.01
10.547	150.94	85.6018	343.597
10.548	151.672	85.6323	344.604
10.549	151.093	86.3342	342.926
10.55	149.414	87.2498	345.062
10.551	149.261	86.3953	344.299
10.552	150.177	86.853	343.14
10.553	150.299	87.8601	345.642
10.554	149.292	87.5549	342.834
10.555	150.574	87.0056	344.452
10.556	151.733	86.9446	345.825
10.557	153.046	87.3718	343.872
10.558	152.222	87.738	346.252
10.559	151.794	87.3108	344.788
10.56	152.74	88.2263	344.208
10.561	152.13	88.9587	345.795
10.562	150.421	88.8062	343.14
10.563	149.933	88.0432	344.91
10.564	149.719	87.3108	345.703
10.565	151.001	87.3413	344.421
10.566	151.52	87.8601	347.778
10.567	151.55	87.9822	346.802
10.568	153.412	88.3484	346.893
10.569	154.51	88.501	348.419
10.57	152.924	88.2263	345.001
10.571	151.855	88.4094	347.382
10.572	151.917	88.2568	346.588
10.573	152.71	88.5925	344.269
10.574	152.618	89.2334	347.015
10.575	152.008	88.2874	344.788
10.576	153.717	88.4094	345.764
10.577	155.609	89.447	347.412
10.578	155.09	89.1113	344.91
10.579	154.297	89.2334	347.137
10.58	153.564	88.4705	347.015
10.581	154.694	89.2639	345.398
10.582	154.175	90.3931	347.595
10.583	153.351	90.0269	345.184
10.584	152.893	89.4775	345.825
10.585	154.022	89.1724	348.114
10.586	154.449	88.9282	346.436
10.587	154.816	88.9893	349.091
10.588	154.999	89.4165	349.121
10.589	155.823	89.9963	347.382
10.59	156.036	90.3625	349.426
10.591	155.029	89.8132	347.504
10.592	154.785	89.325	347.534
10.593	154.663	89.5081	349.335
10.594	153.839	89.9353	346.588
10.595	153.9	90.0269	349.152
10.596	154.236	89.4775	349.03
10.597	156.067	89.9963	347.595
10.598	156.281	91.0034	350.83
10.599	154.968	90.5762	348.724
10.6	155.823	89.9963	349.67
10.601	156.097	89.447	350.83
10.602	155.06	89.7827	348.236
10.603	153.595	89.8132	350.616
10.604	152.161	88.7756	349.457
10.605	153.198	88.8977	348.663
10.606	152.954	89.1724	350.983
10.607	151.886	87.8296	348.145
10.608	151.672	87.3413	349.762
10.609	152.71	87.2498	349.915
10.61	152.405	87.2803	347.26
10.611	150.818	87.3108	349.731
10.612	150.085	85.8459	348.389
10.613	150.879	86.1816	347.656
10.614	151.123	86.6699	350.372
10.615	149.628	86.2732	347.443
10.616	149.139	85.5408	349.457
10.617	150.055	85.5103	350.22
10.618	151.398	85.968	347.839
10.619	151.215	86.0291	351.257
10.62	150.055	85.144	349.792
10.621	151.886	84.9609	349.792
10.622	152.374	85.5103	352.142
10.623	150.635	85.2356	348.907
10.624	149.353	85.083	350.952
10.625	148.895	84.5947	350.891
10.626	149.323	84.8694	349.121
10.627	149.292	84.8389	351.685
10.628	148.621	83.374	349.976
10.629	149.261	83.374	349.823
10.63	150.604	83.7708	351.532
10.631	149.506	83.3435	348.785
10.632	148.651	82.9773	350.403
10.633	148.163	82.55	350.616
10.634	147.736	82.55	348.175
10.635	146.698	82.9468	351.288
10.636	145.874	81.9092	349.823
10.637	147.034	82.1533	349.548
10.638	147.614	82.7637	352.264
10.639	146.942	82.428	349.274
10.64	146.362	81.7871	352.142
10.641	146.606	81.0547	352.356
10.642	147.736	82.1533	350.922
10.643	147.552	82.9163	352.631
10.644	145.63	82.2144	350.159
10.645	146.454	82.2449	350.189
10.646	147.278	82.0313	351.44
10.647	146.057	81.7566	348.755
10.648	144.897	81.3904	351.654
10.649	144.684	80.658	351.776
10.65	146.301	81.2378	350.647
10.651	146.606	82.489	353.18
10.652	145.233	81.8787	350.494
10.653	145.996	81.604	351.501
10.654	147.247	81.4209	352.356
10.655	146.973	81.6345	350.006
10.656	146.271	81.5125	353.455
10.657	145.691	80.8411	351.868
10.658	147.644	81.8176	351.288
10.659	148.499	83.1604	353.699
10.66	146.667	82.3059	350.769
10.661	146.21	82.0618	352.356
10.662	147.552	81.6956	353.058
10.663	148.163	82.1533	350.616
10.664	147.614	82.3059	352.997
10.665	146.729	81.3599	351.807
10.666	147.736	81.9397	350.83
10.667	148.834	83.1909	352.905
10.668	148.041	83.1909	349.518
10.669	147.491	82.8247	351.257
10.67	147.491	81.9702	352.081
10.671	148.224	82.1838	350.159
10.672	148.682	82.9773	353.027
10.673	148.102	82.489	351.624
10.674	149.2	82.489	351.654
10.675	150.146	83.1299	354.034
10.676	149.75	82.6721	351.593
10.677	150.238	83.1909	353.638
10.678	149.841	83.2825	353.424
10.679	150.116	83.4961	351.654
10.68	149.933	83.6182	354.584
10.681	149.75	82.7942	353.241
10.682	151.184	83.2825	353.363
10.683	151.581	84.0454	355.042
10.684	151.001	84.198	352.112
10.685	151.672	83.4656	354.095
10.686	152.344	83.0383	353.607
10.687	152.679	84.1064	351.746
10.688	151.825	84.8389	353.79
10.689	150.543	83.9844	351.563
10.69	151.367	83.252	352.051
10.691	151.672	83.4656	354.401
10.692	150.726	83.2825	351.563
10.693	149.902	83.4351	354.492
10.694	149.536	83.4351	354.523
10.695	151.672	83.6792	353.058
10.696	152.618	84.1064	355.316
10.697	152.222	83.0383	352.692
10.698	152.832	83.374	353.088
10.699	153.198	84.0454	354.248
10.7	152.405	83.9844	351.593
10.701	151.611	83.4961	353.912
10.702	151.093	82.6416	353.455
10.703	152.008	83.1604	351.929
10.704	152.802	84.0454	354.614
10.705	152.344	83.9539	351.654
10.706	154.144	83.8013	351.898
10.707	154.816	83.9539	352.386
10.708	154.297	83.7708	349.487
10.709	153.473	83.8623	352.539
10.71	152.069	83.0078	351.837
10.711	152.496	83.1909	351.196
10.712	152.374	83.7708	353.76
10.713	151.306	82.8857	351.166
10.714	151.52	82.6721	351.959
10.715	153.137	82.4585	353.21
10.716	153.503	82.6721	350.22
10.717	153.137	82.7332	352.661
10.718	152.802	81.2073	351.563
10.719	153.687	81.2988	350.22
10.72	153.32	82.0007	352.997
10.721	151.55	81.2378	349.243
10.722	151.52	80.78	350.189
10.723	151.154	81.0242	350.861
10.724	151.093	80.9326	348.083
10.725	150.757	80.3528	350.342
10.726	150.696	79.8035	348.907
10.727	152.252	79.9561	348.022
10.728	152.649	80.2612	349.762
10.729	151.398	79.4678	347.076
10.73	151.001	78.8574	348.846
10.731	150.726	78.3997	348.907
10.732	150.665	78.5217	346.985
10.733	149.872	78.6743	349.884
10.734	149.231	77.5757	348.083
10.735	149.475	77.6672	348.145
10.736	149.78	78.1555	349.792
10.737	148.682	77.0264	347.076
10.738	148.865	76.2939	349.152
10.739	149.658	74.9817	348.816
10.74	150.055	75.1038	346.68
10.741	148.895	75.4395	348.694
10.742	147.003	74.2798	345.306
10.743	147.827	74.0356	344.757
10.744	146.851	73.5779	344.971
10.745	145.203	72.113	341.37
10.746	143.005	70.8618	342.926
10.747	143.036	70.0378	342.621
10.748	144.257	69.8853	339.874
10.749	144.653	70.0989	342.163
10.75	143.25	69.1223	340.149
10.751	143.524	68.573	341.248
10.752	143.372	68.3594	342.163
10.753	141.724	67.9321	339.539
10.754	140.045	67.2913	341.858
10.755	139.252	65.7654	341.095
10.756	139.404	65.3687	340.179
10.757	139.923	66.1316	341.4
10.758	140.167	65.3687	339.783
10.759	140.411	64.9109	339.325
10.76	140.289	64.5447	339.905
10.761	138.58	63.5681	337.28
10.762	137.451	62.3779	338.867
10.763	136.475	61.4929	337.921
10.764	135.681	61.7981	335.541
10.765	134.796	61.9202	337.036
10.766	133.636	60.3333	333.984
10.767	134.155	58.6243	333.954
10.768	134.094	57.6477	334.106
10.769	132.111	56.9458	331.36
10.77	129.761	55.2063	331.543
10.771	128.326	53.6499	329.01
10.772	127.563	52.4902	325.958
10.773	125.519	51.9104	325.348
10.774	121.979	49.6216	320.801
10.775	119.415	47.1191	318.909
10.776	118.347	44.7998	318.146
10.777	117.126	43.2739	314.85
10.778	114.99	42.5415	314.972
10.779	113.464	41.5955	314.056
10.78	113.861	40.9241	312.714
10.781	113.617	40.9241	314.392
10.782	111.603	41.1072	313.69
10.783	112.457	40.6494	315.582
10.784	112.854	40.4968	317.2
10.785	113.403	40.9851	317.352
10.786	114.838	41.0461	320.709
10.787	115.753	40.6799	320.953
10.788	118.164	42.1753	322.021
10.789	119.385	43.2739	323.425
10.79	118.958	43.457	321.32
10.791	119.904	43.0908	322.54
10.792	120.514	42.9993	321.259
10.793	121.185	43.5791	318.939
10.794	120.819	44.5557	320.77
10.795	120.789	43.7012	318.512
10.796	122.04	43.9758	319.214
10.797	123.779	44.3726	320.557
10.798	123.627	43.8538	318.115
10.799	123.535	43.7012	320.526
10.8	123.535	43.4265	320.19
10.801	123.932	43.5486	318.146
10.802	124.115	44.0369	319.611
10.803	124.023	43.7622	316.315
10.804	124.908	43.7317	315.674
10.805	125.427	44.5251	317.352
10.806	124.603	44.5862	314.24
10.807	124.512	44.2505	315.765
10.808	124.268	43.5791	316.162
10.809	124.939	43.3655	314.301
10.81	124.756	44.22	316.559
10.811	124.512	44.3115	313.385
10.812	126.343	44.5862	312.805
10.813	127.075	44.8914	312.592
10.814	125.549	45.0134	310.089
10.815	124.847	44.8914	312.134
10.816	124.359	44.5251	311.218
10.817	125.092	45.2576	310.791
10.818	124.969	45.8679	313.995
10.819	123.749	45.1965	312.012
10.82	125.336	44.9524	314.85
10.821	126.648	45.7458	316.162
10.822	126.709	47.0581	314.117
10.823	126.099	47.3633	317.627
10.824	126.038	46.6003	316.803
10.825	127.594	47.0886	316.467
10.826	127.655	48.4924	319.122
10.827	127.045	48.6145	316.406
10.828	128.082	49.1943	318.298
10.829	129.395	49.3774	319.153
10.83	130.035	49.4385	317.291
10.831	130.432	49.5605	319.763
10.832	130.554	49.4995	317.871
10.833	131.989	50.415	317.23
10.834	132.751	51.4832	319.489
10.835	132.111	51.239	316.925
10.836	133.331	51.1169	318.024
10.837	133.698	51.2085	318.329
10.838	133.636	51.7273	316.315
10.839	133.728	51.7578	320.16
10.84	133.85	50.4761	318.665
10.841	135.956	51.5442	318.939
10.842	136.963	52.2461	320.953
10.843	137.238	51.9714	318.268
10.844	137.543	51.7578	319.885
10.845	137.909	51.8188	320.251
10.846	138.062	52.6733	317.902
10.847	137.482	52.6428	319.946
10.848	137.665	51.4526	318.634
10.849	139.252	52.3376	318.481
10.85	139.832	53.2837	319.977
10.851	139.191	52.7039	316.986
10.852	139.648	53.1921	318.512
10.853	140.381	52.9785	318.451
10.854	140.686	53.1311	317.139
10.855	140.289	52.6123	319.427
10.856	139.709	52.2766	316.895
10.857	141.266	53.3752	317.291
10.858	141.541	53.7415	318.939
10.859	139.862	53.9551	316.62
10.86	138.733	53.4363	318.787
10.861	138.672	52.6123	318.726
10.862	139.404	52.7039	317.81
10.863	139.557	53.2532	321.381
10.864	139.496	52.5513	319.183
10.865	140.869	52.8564	319.641
10.866	142.242	53.894	320.526
10.867	141.357	54.2908	316.742
10.868	140.656	54.0771	319.641
10.869	139.832	53.3142	318.848
10.87	140.411	53.9551	317.444
10.871	139.618	54.9622	319.672
10.872	138.641	54.1687	317.596
10.873	140.381	54.5044	318.604
10.874	143.036	55.1147	319.58
10.875	143.86	55.542	317.2
10.876	143.677	55.8167	320.038
10.877	143.188	55.2673	319.183
10.878	143.829	55.6641	319
10.879	143.463	56.5186	321.625
10.88	141.998	56.5796	319.214
10.881	142.273	56.7627	320.282
10.882	143.28	56.3965	321.411
10.883	143.524	55.8472	319.641
10.884	144.714	55.8472	323.547
10.885	146.393	55.7861	322.021
10.886	148.224	56.6406	320.618
10.887	148.346	57.5562	323.242
10.888	147.308	56.5796	320.129
10.889	147.583	56.3049	320.435
10.89	147.736	56.9458	321.106
10.891	146.912	57.1289	318.085
10.892	146.545	56.5491	320.038
10.893	146.729	55.7251	319.183
10.894	150.391	55.9387	318.512
10.895	151.55	56.9458	320.618
10.896	151.001	57.312	317.688
10.897	151.245	57.4646	319.153
10.898	151.947	56.9153	319.672
10.899	151.245	56.9153	317.078
10.9	150.085	56.8542	319.672
10.901	147.949	56.9153	317.596
10.902	149.2	57.312	317.993
10.903	150.33	57.7393	320.343
10.904	149.963	57.4036	318.176
10.905	150.421	57.4951	320.984
10.906	151.55	57.4951	321.075
10.907	152.344	58.5632	319.489
10.908	151.398	58.8074	322.571
10.909	149.841	57.5562	320.404
10.91	150.421	58.075	320.77
10.911	150.696	59.4482	322.449
10.912	149.841	60.1196	319.427
10.913	149.384	59.8145	322.083
10.914	149.475	59.4788	322.205
10.915	150.757	59.906	321.136
10.916	151.459	60.73	324.402
10.917	150.665	60.3027	322.571
10.918	151.642	60.4553	323.73
10.919	152.222	60.9741	325.47
10.92	151.428	61.2183	322.113
10.921	150.635	61.4014	324.89
10.922	150.177	61.3098	323.975
10.923	150.879	61.6455	322.693
10.924	151.398	61.7371	325.317
10.925	151.398	60.6995	322.998
10.926	153.29	60.7605	324.31
10.927	154.785	62.0422	325.867
10.928	155.09	62.1948	322.845
10.929	154.785	61.8591	325.47
10.93	154.541	61.0657	325.134
10.931	154.938	61.6455	323.273
10.932	155.243	62.7136	325.928
10.933	154.968	62.561	323.059
10.934	156.616	62.2864	324.219
10.935	157.928	63.0188	325.195
10.936	158.417	62.8967	323.181
10.937	158.813	62.561	325.958
10.938	159.332	62.0728	325.409
10.939	160.339	62.6221	325.073
10.94	160.492	63.1104	326.935
10.941	159.363	62.7747	324.341
10.942	160.095	63.2629	325.165
10.943	161.224	64.0869	325.134
10.944	160.522	64.7583	322.876
10.945	159.76	64.0869	325.5
10.946	159.607	62.561	324.738
10.947	161.224	62.7747	325.317
10.948	162.323	64.0259	328.186
10.949	161.407	64.1785	325.195
10.95	161.499	64.27	327.484
10.951	161.896	64.209	327.637
10.952	161.957	64.6057	325.47
10.953	160.614	65.4297	327.911
10.954	159.973	65.0635	326.111
10.955	161.682	64.9109	326.324
10.956	162.018	65.8569	329.224
10.957	161.346	65.6738	326.599
10.958	162.598	65.6738	329.071
10.959	163.239	65.7043	328.918
10.96	164.063	66.4368	327.148
10.961	163.147	67.2913	329.742
10.962	161.591	66.5588	327.179
10.963	162.14	66.8335	327.271
10.964	162.109	67.6575	328.217
10.965	161.438	68.0847	325.989
10.966	162.14	67.9932	328.644
10.967	162.964	67.2607	328.583
10.968	163.33	67.4744	328.003
10.969	163.696	68.0542	331.268
10.97	163.818	68.1152	329.834
10.971	164.886	68.0237	330.292
10.972	164.703	68.8782	332.184
10.973	163.788	69.4275	329.193
10.974	164.001	69.3359	331.177
10.975	164.063	69.1833	331.055
10.976	165.344	69.3359	329.498
10.977	165.222	69.7021	332.672
10.978	165.344	69.5801	331.085
10.979	167.572	69.6716	331.818
10.98	168.427	70.4346	333.344
10.981	168.06	70.4346	330.444
10.982	167.786	70.5566	331.879
10.983	168.152	70.0989	330.933
10.984	169.006	70.1294	329.254
10.985	168.854	70.6482	331.604
10.986	167.877	70.7092	329.651
10.987	168.701	70.4346	331.146
10.988	170.105	70.6787	332.428
10.989	169.922	71.0754	330.841
10.99	169.525	70.9839	333.496
10.991	169.098	70.6177	332.458
10.992	170.319	70.7703	332.123
10.993	170.624	70.9534	334.473
10.994	170.197	70.1904	331.97
10.995	170.99	70.5872	333.71
10.996	171.906	71.3806	334.198
10.997	171.265	71.991	331.482
10.998	170.349	72.052	334.198
10.999	169.769	71.1975	332.581
11	170.868	71.4722	332.245
11.001	171.295	72.1741	334.869
11.002	170.807	71.8079	332.306
11.003	170.929	71.6553	334.137
11.004	171.234	72.1741	334.473
11.005	171.234	72.7844	332.336
11.006	170.41	73.3032	335.205
11.007	169.098	72.998	333.832
11.008	169.647	72.6929	334.076
11.009	169.128	73.2117	336.853
11.01	168.335	72.5403	334.351
11.011	168.549	72.5403	336.548
11.012	168.854	72.9675	337.402
11.013	169.647	73.2117	335.358
11.014	169.189	73.3643	338.47
11.015	168.06	72.2351	336.639
11.016	168.457	72.3572	335.968
11.017	167.725	73.3032	338.287
11.018	166.534	72.6318	334.747
11.019	165.405	72.4182	335.999
11.02	164.398	71.9299	335.815
11.021	164.459	71.5332	333.313
11.022	161.56	70.4956	336.395
11.023	159.088	68.2983	335.114
11.024	156.036	67.0471	334.381
11.025	152.283	66.0706	335.999
11.026	146.82	63.385	331.268
11.027	140.198	61.5234	330.17
11.028	135.223	59.8755	328.003
11.029	130.096	58.2886	322.54
11.03	125.366	56.6406	322.479
11.031	121.307	54.3518	320.099
11.032	120.819	53.3142	320.19
11.033	121.796	54.0466	322.235
11.034	121.338	54.0771	321.869
11.035	121.399	53.4973	325.745
11.036	122.589	52.0935	328.766
11.037	124.023	52.1851	330.902
11.038	124.634	53.1006	335.419
11.039	124.878	52.7039	335.114
11.04	126.74	53.1311	335.693
11.041	128.296	54.3823	336.975
11.042	129.303	55.4504	333.862
11.043	129.761	56.0913	335.327
11.044	130.432	55.6641	334.259
11.045	131.683	55.7251	332.855
11.046	131.958	55.7861	336.304
11.047	130.585	54.7485	334.29
11.048	131.104	54.9316	335.815
11.049	131.042	55.9387	336.731
11.05	130.585	55.9692	333.832
11.051	129.089	55.8167	335.754
11.052	129.242	54.9011	333.618
11.053	130.829	55.0232	331.665
11.054	131.897	56.3965	333.13
11.055	131.012	55.603	329.895
11.056	130.127	54.9011	330.841
11.057	130.219	54.8096	332.642
11.058	129.395	54.9622	329.712
11.059	127.533	55.9692	332.123
11.06	125.977	55.2673	330.719
11.061	126.038	54.9622	329.681
11.062	125.854	55.603	331.512
11.063	124.908	55.8777	328.674
11.064	125.397	56.2134	329.193
11.065	125.824	56.488	329.834
11.066	125.732	56.5491	327.637
11.067	124.817	56.7322	330.017
11.068	122.833	56.427	328.247
11.069	123.169	56.427	328.094
11.07	123.444	57.4951	329.987
11.071	122.253	57.0374	327.606
11.072	122.65	56.7627	329.895
11.073	123.199	56.9763	330.017
11.074	123.291	57.6782	328.583
11.075	123.596	58.2581	332.306
11.076	123.474	57.8003	330.841
11.077	125.031	58.2275	332.123
11.078	125.732	59.2651	333.466
11.079	125.183	59.3262	330.872
11.08	125.275	59.5093	333.191
11.081	126.099	59.7229	332.977
11.082	127.716	60.3638	331.085
11.083	128.021	61.3098	333.771
11.084	127.533	60.6689	331.635
11.085	129.639	60.9741	332.611
11.086	131.714	61.8286	334.839
11.087	132.233	62.1338	331.787
11.088	132.233	62.1338	333.771
11.089	132.324	62.2864	333.374
11.09	133.667	62.2864	330.994
11.091	133.972	63.0493	334.229
11.092	133.179	62.8662	332.184
11.093	133.881	63.0798	332.581
11.094	134.521	63.0493	334.076
11.095	135.223	63.2019	332.275
11.096	135.773	63.385	334.106
11.097	136.292	63.5376	333.71
11.098	136.902	63.324	332.397
11.099	136.749	64.0869	334.9
11.1	136.414	63.5376	333.344
11.101	137.085	63.6597	333.801
11.102	136.963	64.8499	335.419
11.103	135.986	64.9109	332.794
11.104	135.376	64.8499	335.327
11.105	135.284	64.7278	335.236
11.106	137.024	65.2771	334.045
11.107	137.207	66.0095	336.823
11.108	136.597	65.4297	334.534
11.109	136.932	65.094	336.548
11.11	137.39	65.6128	337.524
11.111	136.902	66.2231	334.717
11.112	135.132	66.7419	337.28
11.113	133.301	66.3452	336.151
11.114	133.759	66.8335	335.48
11.115	134.216	66.925	337.402
11.116	133.759	66.2842	334.869
11.117	133.972	66.0095	336.853
11.118	135.193	66.2537	337.524
11.119	136.017	66.7114	335.327
11.12	135.651	67.3828	338.257
11.121	134.308	66.7419	336.212
11.122	134.674	66.803	336.029
11.123	134.491	68.4814	337.86
11.124	133.911	67.8101	334.961
11.125	134.155	67.749	336.182
11.126	135.101	67.8406	336.823
11.127	136.871	68.1763	334.656
11.128	138	68.6951	337.738
11.129	138.489	67.9626	336.09
11.13	140.045	68.6035	335.724
11.131	140.411	69.3359	338.013
11.132	139.374	69.1833	335.48
11.133	138.55	69.7937	337.28
11.134	138.489	70.2209	337.189
11.135	139.099	70.5872	334.747
11.136	139.648	70.8008	338.196
11.137	140.045	69.397	336.823
11.138	142.578	69.397	338.074
11.139	144.745	70.5566	340.82
11.14	145.355	70.8618	338.135
11.141	144.501	71.1365	340.057
11.142	144.775	71.0449	340.24
11.143	144.745	71.0754	337.738
11.144	144.196	72.5708	339.508
11.145	143.829	71.8384	337.524
11.146	145.203	70.9534	337.097
11.147	146.637	71.9604	339.172
11.148	147.186	72.5098	336.7
11.149	147.552	72.6624	338.501
11.15	147.583	72.3877	338.135
11.151	148.56	72.937	336.456
11.152	147.888	73.4558	338.867
11.153	146.912	72.9675	336.7
11.154	146.698	73.1812	336.639
11.155	147.186	73.7305	337.891
11.156	146.24	74.1882	335.602
11.157	145.874	74.585	338.501
11.158	145.447	73.9441	338.165
11.159	146.393	74.1882	337.86
11.16	146.484	74.5239	341.339
11.161	145.63	74.1272	339.752
11.162	146.118	74.2798	340.729
11.163	147.003	75.1343	341.003
11.164	146.271	75.5005	337.891
11.165	145.355	76.0803	340.424
11.166	145.02	75.8362	338.715
11.167	145.874	75.8667	338.348
11.168	146.057	76.6602	340.881
11.169	145.477	76.1719	338.715
11.17	146.637	76.6296	341.034
11.171	147.797	76.8738	341.797
11.172	148.163	76.8738	339.752
11.173	147.705	77.2095	342.438
11.174	147.583	76.8433	340.973
11.175	149.2	77.0264	340.82
11.176	149.445	77.4231	343.323
11.177	148.438	77.0874	340.393
11.178	148.224	77.8198	341.797
11.179	149.506	77.7893	342.194
11.18	150.482	77.8503	340.637
11.181	150.787	77.8809	343.414
11.182	150.818	76.8127	342.133
11.183	151.947	76.7517	342.163
11.184	152.466	77.6367	343.903
11.185	151.55	77.24	341.034
11.186	151.764	77.5757	342.438
11.187	151.306	78.125	341.98
11.188	151.123	78.2166	339.508
11.189	149.78	78.0945	341.766
11.19	149.2	76.7212	341.064
11.191	150.726	76.6907	341.492
11.192	151.398	77.6367	343.292
11.193	151.093	77.5146	340.729
11.194	150.818	77.2095	342.56
11.195	150.452	77.0874	342.682
11.196	150.604	77.3926	341.431
11.197	149.323	78.064	343.567
11.198	147.614	77.301	341.278
11.199	147.156	77.0569	341.675
11.2	147.644	76.9043	343.872
11.201	146.881	76.0803	340.912
11.202	146.423	76.5991	343.964
11.203	146.454	76.5076	343.353
11.204	148.041	76.2939	341.675
11.205	147.4	77.1179	344.33
11.206	146.362	76.3855	342.407
11.207	145.935	76.5686	342.285
11.208	146.301	77.6062	343.872
11.209	145.569	77.0569	340.363
11.21	144.653	76.5991	343.353
11.211	144.135	76.355	342.896
11.212	146.454	76.5686	341.278
11.213	147.461	77.24	344.482
11.214	147.034	76.8433	342.316
11.215	148.407	76.6602	343.536
11.216	148.956	77.179	344.513
11.217	148.651	77.3926	341.705
11.218	147.278	77.6367	344.299
11.219	146.24	77.1179	342.59
11.22	146.698	76.7212	341.858
11.221	147.461	77.3315	343.872
11.222	147.552	76.4771	340.912
11.223	148.682	76.3855	342.865
11.224	150.36	76.5076	344.36
11.225	151.001	76.3855	342.316
11.226	150.177	77.179	345.123
11.227	149.231	76.8433	343.475
11.228	148.804	77.0874	342.377
11.229	148.712	77.9419	345.367
11.23	148.102	76.9043	342.255
11.231	148.224	76.7212	344.055
11.232	149.078	77.24	345.123
11.233	150.146	77.3926	343.353
11.234	150.146	77.7588	346.893
11.235	150.177	77.7588	345.825
11.236	151.459	77.9114	345.245
11.237	150.879	78.3997	347.107
11.238	148.59	78.3081	344.543
11.239	148.499	78.4607	345.917
11.24	148.743	78.186	345.276
11.241	148.651	78.3997	343.536
11.242	147.919	78.8879	346.252
11.243	148.041	77.8198	344.91
11.244	149.75	77.9724	346.222
11.245	150.421	79.1626	348.114
11.246	149.719	78.6438	345.795
11.247	149.109	78.7659	347.9
11.248	149.719	78.6743	347.351
11.249	150.238	79.3152	345.276
11.25	149.536	79.895	347.809
11.251	148.468	78.9185	345.459
11.252	150.635	79.4983	346.069
11.253	152.863	80.2917	348.297
11.254	152.924	79.8035	345.276
11.255	151.672	79.7119	348.45
11.256	151.825	80.0781	348.114
11.257	153.625	80.5969	346.71
11.258	153.839	81.0547	349.091
11.259	152.222	80.2307	346.466
11.26	152.74	80.2917	347.137
11.261	154.572	81.1462	347.717
11.262	155.151	81.3904	345.154
11.263	155.151	81.4819	347.656
11.264	154.785	80.5969	348.022
11.265	156.067	80.7495	347.321
11.266	156.799	81.5125	350.464
11.267	156.525	80.6274	348.541
11.268	157.013	80.5359	349.091
11.269	156.769	80.9937	350.006
11.27	157.043	81.3904	347.26
11.271	157.288	81.7566	348.938
11.272	157.471	81.6345	348.663
11.273	157.99	81.6956	347.046
11.274	157.867	82.0007	349.884
11.275	157.593	80.9021	348.389
11.276	157.928	80.9021	349.304
11.277	158.356	81.9702	350.708
11.278	158.234	82.3975	347.961
11.279	157.715	82.2754	349.64
11.28	156.83	82.1838	348.206
11.281	157.806	82.55	347.168
11.282	157.99	82.8857	349.182
11.283	156.097	82.1838	346.924
11.284	155.914	81.9092	349.548
11.285	156.219	82.1228	349.976
11.286	156.677	82.2449	348.48
11.287	156.738	82.2449	352.356
11.288	155.823	82.0923	350.342
11.289	157.288	82.5195	350.25
11.29	157.776	83.1299	352.112
11.291	157.013	82.6721	349.091
11.292	157.043	82.2144	351.105
11.293	157.288	82.7637	351.379
11.294	157.745	83.1299	349.213
11.295	156.952	83.5266	351.959
11.296	156.738	82.4585	350.098
11.297	158.295	82.55	350.037
11.298	158.875	83.0994	351.746
11.299	158.02	82.55	348.419
11.3	158.142	82.428	350.281
11.301	158.447	82.7942	349.823
11.302	159.241	82.9773	347.839
11.303	158.264	82.8857	350.525
11.304	156.342	81.6345	348.602
11.305	156.921	81.5735	349.335
11.306	157.745	81.5735	350.586
11.307	157.166	80.719	348.145
11.308	156.128	80.3528	350.128
11.309	155.914	79.4678	349.396
11.31	156.433	78.7354	346.466
11.311	155.945	79.2542	348.419
11.312	154.663	77.3926	345.642
11.313	153.595	76.0803	344.696
11.314	152.588	75.3784	345.978
11.315	150.421	73.3643	340.851
11.316	148.041	70.343	340.79
11.317	145.599	68.2678	339.02
11.318	144.562	67.1082	334.808
11.319	143.219	66.1316	334.595
11.32	141.541	64.1479	330.841
11.321	142.059	62.9578	329.163
11.322	141.907	63.385	330.475
11.323	141.022	63.2019	329.254
11.324	140.259	62.3474	331.848
11.325	139.313	61.554	333.923
11.326	139.13	60.9741	335.297
11.327	138.855	61.4624	340.179
11.328	138.428	60.8826	339.966
11.329	139.832	61.1877	342.01
11.33	141.602	62.0422	342.804
11.331	142.273	62.7136	340.668
11.332	142.639	63.4155	342.102
11.333	142.395	63.2629	339.447
11.334	143.005	63.6597	338.47
11.335	142.517	63.9038	339.966
11.336	141.266	63.324	337.982
11.337	141.388	62.8357	339.386
11.338	141.907	62.4695	339.905
11.339	141.663	62.7136	337.921
11.34	142.181	63.2019	339.874
11.341	142.731	62.9883	337.769
11.342	144.562	63.0493	336.67
11.343	144.714	63.1714	337.921
11.344	143.372	62.2253	334.442
11.345	143.036	62.3474	335.51
11.346	143.494	62.2559	335.266
11.347	143.25	62.1338	333.099
11.348	142.609	62.1643	334.869
11.349	142.609	61.2793	333.221
11.35	144.409	61.2793	332.672
11.351	145.233	61.6455	333.954
11.352	144.897	61.4624	330.872
11.353	146.027	61.4014	331.757
11.354	145.996	61.4929	330.994
11.355	146.118	62.2559	328.613
11.356	145.325	62.1033	330.719
11.357	144.714	61.3403	328.949
11.358	145.691	61.9812	329.254
11.359	145.935	62.5305	331.482
11.36	146.545	62.439	329.559
11.361	147.491	62.1643	332.947
11.362	148.285	62.6831	332.855
11.363	149.689	63.6902	331.94
11.364	149.506	64.0564	334.625
11.365	149.2	63.6597	332.275
11.366	150.085	63.9954	333.588
11.367	150.146	64.6973	334.991
11.368	149.231	64.3616	332.306
11.369	148.621	64.4531	334.93
11.37	149.017	64.6362	333.71
11.371	150.208	65.3076	333.344
11.372	150.848	65.5823	336.121
11.373	150.513	65.1245	333.618
11.374	152.466	65.5212	334.686
11.375	153.076	66.4978	336.304
11.376	152.588	66.2231	333.74
11.377	151.489	66.2842	336.792
11.378	151.337	66.5588	335.968
11.379	152.252	67.5049	335.052
11.38	152.222	67.5964	337.83
11.381	151.55	67.1387	335.785
11.382	153.656	67.3218	337.067
11.383	155.609	67.9932	337.524
11.384	156.372	67.9626	334.564
11.385	155.762	67.8101	337.189
11.386	154.968	67.4438	336.06
11.387	155.975	67.8101	334.869
11.388	156.097	68.512	336.243
11.389	154.907	68.0847	333.71
11.39	155.212	68.1763	334.106
11.391	156.921	67.749	334.686
11.392	157.532	67.7795	332.428
11.393	158.325	68.0237	334.869
11.394	158.691	67.9016	333.557
11.395	159.973	67.5049	333.344
11.396	159.637	67.7185	335.602
11.397	158.844	66.864	333.374
11.398	159.058	66.5588	334.229
11.399	159.882	67.5354	335.449
11.4	159.668	68.0542	332.092
11.401	159.943	67.627	334.991
11.402	159.485	67.0166	333.405
11.403	161.53	66.8335	333.527
11.404	161.713	67.0471	335.571
11.405	160.889	67.0471	333.313
11.406	160.98	66.864	334.808
11.407	160.889	66.8335	334.351
11.408	161.163	66.8945	331.787
11.409	160.309	67.8101	333.618
11.41	159.393	67.2607	331.207
11.411	160.248	67.1082	331.696
11.412	160.309	67.1692	333.923
11.413	158.844	66.8335	332.001
11.414	158.661	66.7419	334.747
11.415	158.844	66.4063	335.632
11.416	159.668	67.2302	334.808
11.417	158.936	68.1458	337.463
11.418	158.112	67.5049	335.083
11.419	159.454	67.1692	336.029
11.42	159.637	67.3218	337.433
11.421	158.63	67.1387	334.564
11.422	157.593	66.5588	337.494
11.423	157.288	65.8875	336.334
11.424	156.067	65.1855	333.679
11.425	153.87	64.1479	335.693
11.426	151.489	61.676	331.146
11.427	150.757	59.9365	330.383
11.428	149.597	59.3872	329.468
11.429	147.4	58.075	323.822
11.43	144.989	56.8848	323.151
11.431	143.707	55.8472	320.984
11.432	143.036	55.1758	318.115
11.433	142.303	54.2297	320.77
11.434	140.228	52.9785	320.221
11.435	141.296	51.7578	322.083
11.436	142.242	51.6052	324.554
11.437	142.853	51.8188	323.7
11.438	144.226	51.7578	326.263
11.439	144.714	51.8188	326.141
11.44	145.325	52.7649	325.287
11.441	145.477	53.2227	327.179
11.442	145.874	52.8259	324.219
11.443	146.271	52.6733	325.47
11.444	146.24	53.6194	326.05
11.445	145.935	54.0466	323.7
11.446	146.484	53.833	326.385
11.447	146.79	53.5889	325.256
11.448	147.43	54.2908	325.256
11.449	148.163	54.9927	327.362
11.45	147.797	54.2297	324.097
11.451	147.675	54.5044	325.897
11.452	147.888	55.0232	325.714
11.453	146.79	54.9622	323.669
11.454	145.386	54.9316	326.63
11.455	144.623	54.1382	324.707
11.456	145.325	54.0466	325.439
11.457	146.301	54.8706	328.674
11.458	145.721	54.5044	325.317
11.459	145.966	54.5349	327.179
11.46	146.881	54.6875	326.935
11.461	146.881	55.2063	324.524
11.462	146.21	55.6946	326.813
11.463	144.836	54.8096	324.493
11.464	145.416	54.4128	323.975
11.465	144.928	55.2063	325.928
11.466	144.592	55.1453	322.662
11.467	145.569	54.9011	324.005
11.468	146.759	55.1758	323.792
11.469	148.071	55.9082	321.381
11.47	148.865	56.1829	324.219
11.471	147.736	55.542	321.472
11.472	148.529	55.2673	322.571
11.473	148.621	55.4199	324.921
11.474	147.858	54.9622	322.571
11.475	148.041	55.3284	325.348
11.476	148.651	55.2673	324.921
11.477	150.055	55.7556	323.486
11.478	150.879	56.5491	326.019
11.479	150.879	56.3049	323.669
11.48	151.855	56.3354	323.944
11.481	152.344	56.7627	325.958
11.482	151.794	56.5186	323.212
11.483	151.489	56.427	325.623
11.484	151.764	56.9153	325.989
11.485	152.618	57.5562	324.219
11.486	152.313	58.6548	326.63
11.487	152.222	58.6243	324.707
11.488	154.144	58.5327	325.378
11.489	155.304	58.8074	327.179
11.49	155.304	58.9294	325.043
11.491	155.365	59.082	327.515
11.492	155.762	59.082	327.087
11.493	156.189	59.4177	326.111
11.494	155.67	60.1501	328.979
11.495	154.572	60.2417	326.477
11.496	155.396	60.3333	327.576
11.497	156.586	60.3638	328.522
11.498	156.097	60.3943	326.294
11.499	155.975	60.1807	328.949
11.5	156.769	59.9365	327.667
11.501	159.363	60.8826	326.66
11.502	159.485	61.6455	329.193
11.503	158.173	61.0962	326.752
11.504	158.447	61.0352	328.644
11.505	159.18	61.615	329.041
11.506	159.607	61.7981	326.324
11.507	159.241	61.8896	329.437
11.508	159.454	61.6455	327.728
11.509	161.255	62.2253	327.911
11.51	162.781	63.0188	330.261
11.511	162.262	62.4084	327.911
11.512	162.598	62.1033	330.078
11.513	163.696	62.2864	330.444
11.514	163.33	62.5305	328.186
11.515	162.598	62.8052	330.17
11.516	161.865	62.8357	327.576
11.517	162.872	62.8662	326.965
11.518	163.635	63.1714	328.735
11.519	163.147	62.4084	326.538
11.52	163.483	62.2559	328.705
11.521	164.001	62.6221	329.254
11.522	164.093	63.324	327.484
11.523	164.093	63.5071	330.109
11.524	163.483	62.7441	328.278
11.525	164.063	62.9883	328.308
11.526	163.757	64.7583	330.17
11.527	163.361	64.3921	327.545
11.528	163.727	63.8428	330.017
11.529	164.032	64.209	330.78
11.53	164.154	64.8499	329.651
11.531	164.368	65.3687	332.184
11.532	164.398	65.1855	330.658
11.533	165.771	65.3992	331.604
11.534	166.412	66.1316	332.733
11.535	165.863	66.1621	330.383
11.536	165.527	66.1926	331.97
11.537	165.192	66.5283	331.482
11.538	165.253	67.4133	330.444
11.539	165.68	67.4133	333.74
11.54	165.161	66.4368	331.146
11.541	166.534	66.3452	333.008
11.542	168.182	66.8945	334.656
11.543	168.396	67.4744	332.031
11.544	168.457	67.5354	334.686
11.545	168.579	67.4133	333.771
11.546	169.434	67.5659	332.306
11.547	169.128	68.0237	335.266
11.548	167.816	67.627	332.794
11.549	168.945	67.3523	333.71
11.55	170.563	67.9321	334.656
11.551	171.692	68.1458	332.153
11.552	172.241	68.0847	334.106
11.553	172.943	67.688	332.581
11.554	174.286	68.1152	331.665
11.555	174.652	68.8782	333.008
11.556	172.76	68.3289	331.268
11.557	172.18	67.9626	331.879
11.558	172.394	68.5425	332.825
11.559	172.18	68.2983	329.956
11.56	172.18	68.3899	332.306
11.561	172.272	67.8406	331.055
11.562	173.92	67.9016	330.597
11.563	174.683	67.9016	333.74
11.564	173.34	67.0776	331.451
11.565	172.363	66.4368	333.069
11.566	170.99	66.4673	334.106
11.567	169.525	65.4602	330.872
11.568	167.267	64.6973	332.794
11.569	164.246	63.2324	331.177
11.57	162.872	61.9202	328.888
11.571	160.37	61.0657	329.956
11.572	157.135	58.1665	325.592
11.573	153.625	55.5115	324.554
11.574	151.306	54.3518	323.73
11.575	148.041	52.8564	318.39
11.576	145.02	51.9409	318.176
11.577	142.517	51.2695	316.101
11.578	142.426	50.8423	314.85
11.579	141.754	51.178	316.925
11.58	139.618	50.4456	317.688
11.581	139.038	49.4995	321.381
11.582	140.808	48.9197	325.5
11.583	141.754	49.0723	326.843
11.584	143.158	49.9268	330.994
11.585	142.395	50.5371	330.597
11.586	144.989	50.9949	331.482
11.587	146.729	52.1851	332.581
11.588	146.698	52.3376	329.498
11.589	146.454	52.6123	330.658
11.59	146.82	53.009	329.712
11.591	147.888	53.3752	327.637
11.592	148.804	53.6804	330.261
11.593	148.773	52.948	328.247
11.594	150.238	52.7954	329.01
11.595	151.733	53.6499	330.627
11.596	151.733	53.6194	327.576
11.597	151.306	53.4668	328.949
11.598	151.154	53.1311	327.179
11.599	151.733	53.2837	324.036
11.6	151.489	54.5654	325.562
11.601	150.33	54.1687	322.327
11.602	150.757	53.5583	323.181
11.603	151.52	53.009	324.951
11.604	151.398	52.7649	322.998
11.605	151.947	52.3682	325.592
11.606	151.733	52.124	325.256
11.607	152.13	53.009	323.181
11.608	151.306	54.2603	324.463
11.609	150.391	53.1616	321.228
11.61	150.299	53.6499	321.503
11.611	149.628	54.5959	322.113
11.612	149.597	54.718	319.061
11.613	149.353	54.0466	321.381
11.614	149.048	53.833	321.442
11.615	150.513	54.657	321.381
11.616	151.093	55.1758	324.249
11.617	151.184	55.2063	322.54
11.618	151.398	55.6946	323.334
11.619	151.855	55.9692	324.738
11.62	151.733	56.1218	323.029
11.621	151.398	56.427	325.958
11.622	151.001	55.9998	324.646
11.623	151.978	56.8848	324.829
11.624	153.015	57.4036	328.339
11.625	152.344	56.366	326.355
11.626	152.588	56.6101	329.468
11.627	153.9	57.4036	329.498
11.628	154.266	58.3801	327.118
11.629	154.083	58.9294	329.437
11.63	153.564	58.1665	327.393
11.631	154.968	58.5632	326.538
11.632	155.67	59.3262	329.559
11.633	155.334	59.5398	326.63
11.634	155.792	59.1736	329.437
11.635	156.189	59.2651	330.292
11.636	157.898	60.1196	328.4
11.637	158.386	60.9436	330.811
11.638	158.386	60.6384	328.552
11.639	159.821	60.73	328.491
11.64	160.858	61.1267	330.353
11.641	160.736	60.73	327.606
11.642	159.851	60.8521	329.712
11.643	159.912	61.3403	329.407
11.644	160.858	61.8896	327.789
11.645	161.224	62.0117	330.383
11.646	160.675	61.1877	328.064
11.647	161.743	61.3098	329.132
11.648	162.842	62.1338	330.139
11.649	163.208	62.0422	327.606
11.65	162.811	62.0117	329.895
11.651	162.75	61.9812	329.895
11.652	162.781	62.6221	327.728
11.653	162.384	63.5376	331.024
11.654	161.682	63.1104	329.651
11.655	162.14	62.6221	330.811
11.656	162.415	63.4155	332.825
11.657	162.689	63.5681	330.139
11.658	163.422	63.5071	332.153
11.659	163.574	63.5681	331.604
11.66	164.764	63.8123	330.536
11.661	164.52	64.1479	333.038
11.662	163.452	63.5071	330.811
11.663	163.605	64.0869	331.696
11.664	163.483	64.6057	332.672
11.665	162.17	63.8123	330.505
11.666	161.316	63.4766	332.55
11.667	161.957	63.1714	330.902
11.668	163.605	63.6902	330.414
11.669	164.246	64.3311	333.038
11.67	162.964	63.8428	330.658
11.671	163.147	63.6292	332.703
11.672	163.666	63.9343	333.099
11.673	163.757	63.6902	331.268
11.674	162.109	63.9343	334.351
11.675	161.102	63.7512	332.611
11.676	162.659	63.9648	332.306
11.677	163.177	64.7888	334.351
11.678	162.292	64.6057	331.696
11.679	162.079	64.209	333.74
11.68	162.72	64.4226	334.625
11.681	162.933	64.5447	331.818
11.682	162.628	64.3311	334.839
11.683	160.797	63.9343	333.038
11.684	161.438	64.209	332.336
11.685	161.652	65.3381	334.259
11.686	160.767	65.0635	330.597
11.687	160.431	64.6362	332.581
11.688	160.492	63.8733	333.252
11.689	161.285	63.7817	331.573
11.69	161.407	64.7583	334.32
11.691	160.797	64.0869	332.642
11.692	161.102	64.1479	332.458
11.693	161.407	64.6362	334.229
11.694	161.011	64.209	331.573
11.695	160.889	63.9343	333.405
11.696	160.98	63.9038	333.74
11.697	161.163	64.1785	331.909
11.698	161.621	64.8499	334.015
11.699	161.438	64.7583	331.94
11.7	162.567	64.6057	331.818
11.701	162.842	65.1245	333.801
11.702	162.231	64.6667	331.116
11.703	162.384	64.209	333.71
11.704	162.72	63.8123	332.886
11.705	162.384	64.3921	331.268
11.706	161.652	64.6057	333.679
11.707	160.004	64.6057	331.207
11.708	160.675	64.3311	332.245
11.709	161.316	64.3616	333.527
11.71	160.797	63.2935	331.604
11.711	160.126	62.8967	334.717
11.712	159.454	62.8052	334.351
11.713	160.431	63.446	332.794
11.714	160.889	63.5681	335.541
11.715	159.241	63.2629	333.13
11.716	159.698	63.1714	335.114
11.717	159.515	63.5376	336.487
11.718	159.027	63.385	334.015
11.719	158.478	63.3545	336.639
11.72	158.722	63.5986	335.571
11.721	160.37	63.5986	334.29
11.722	160.706	64.7888	335.815
11.723	159.882	64.3005	333.71
11.724	160.98	63.7207	334.93
11.725	161.224	63.9038	335.907
11.726	160.553	64.3921	333.984
11.727	158.966	64.6057	336.029
11.728	157.654	64.5447	334.93
11.729	158.356	64.8499	333.832
11.73	159.027	65.5518	336.212
11.731	158.936	64.8499	333.649
11.732	159.79	64.3005	335.449
11.733	160.675	64.7278	336.456
11.734	161.194	65.0024	334.198
11.735	160.919	65.2771	336.792
11.736	160.004	64.9719	334.869
11.737	159.973	65.1855	333.557
11.738	160.126	66.1926	335.785
11.739	159.454	65.7349	332.397
11.74	160.065	65.3687	333.252
11.741	161.377	65.7043	334.076
11.742	161.987	66.1926	331.39
11.743	162.72	66.4063	333.801
11.744	162.476	66.2842	332.855
11.745	164.612	66.7725	332.428
11.746	164.459	66.9861	334.625
11.747	162.842	66.925	332.275
11.748	162.567	67.1082	333.893
11.749	163.3	67.0471	333.832
11.75	164.917	67.4133	332.123
11.751	165.131	67.4438	334.991
11.752	165.131	66.803	333.13
11.753	166.473	66.864	334.381
11.754	167.542	67.688	337.067
11.755	166.718	67.9321	334.229
11.756	166.29	67.688	337.158
11.757	165.863	67.3523	336.548
11.758	167.023	67.7795	334.656
11.759	167.023	68.6035	337.158
11.76	167.084	68.2068	334.412
11.761	168.457	68.8782	334.961
11.762	169.128	69.458	336.884
11.763	168.579	69.2139	334.686
11.764	168.518	68.6951	337.982
11.765	167.633	68.9087	337.372
11.766	167.969	69.3359	335.815
11.767	167.847	69.7937	338.379
11.768	167.175	69.2444	335.449
11.769	167.786	69.397	336.731
11.77	167.755	70.1599	338.013
11.771	166.809	70.1904	335.205
11.772	165.833	69.3359	338.226
11.773	165.802	68.2983	337.616
11.774	165.985	68.3899	336.334
11.775	165.863	69.2749	338.867
11.776	165.192	68.573	335.663
11.777	165.649	68.0542	336.121
11.778	165.283	68.0542	336.914
11.779	163.696	67.627	333.038
11.78	162.506	66.6199	334.747
11.781	160.919	65.6738	332.214
11.782	160.736	64.3616	329.376
11.783	159.088	63.385	329.926
11.784	156.555	60.7605	324.615
11.785	155.212	58.2886	322.662
11.786	154.327	56.5186	321.381
11.787	152.435	55.0232	315.277
11.788	149.902	53.009	314.27
11.789	147.156	50.5371	311.096
11.79	146.027	49.6521	307.8
11.791	144.592	49.6216	309.265
11.792	141.937	49.53	307.404
11.793	142.212	47.7905	309.601
11.794	142.975	46.6614	313.202
11.795	143.372	46.814	312.805
11.796	144.104	46.9971	317.017
11.797	143.738	46.9666	317.413
11.798	145.569	47.4243	317.963
11.799	146.149	48.4314	319.672
11.8	144.226	48.645	316.742
11.801	143.402	48.6755	317.383
11.802	142.883	48.4314	316.925
11.803	142.944	48.3093	313.995
11.804	142.731	48.5535	316.071
11.805	142.517	47.3938	313.507
11.806	143.219	47.4243	313.263
11.807	143.646	48.0042	314.24
11.808	142.7	46.7834	311.401
11.809	141.266	45.5322	312.286
11.81	139.13	43.8538	311.096
11.811	137.695	43.1213	307.404
11.812	135.59	42.9077	307.465
11.813	134.125	41.7786	303.375
11.814	133.514	40.6799	300.781
11.815	133.209	39.6729	301.056
11.816	132.233	38.4521	297.821
11.817	132.08	37.8723	298.706
11.818	131.653	37.5061	298.645
11.819	130.981	37.0178	296.997
11.82	129.944	36.2854	298.615
11.821	128.998	35.9802	296.906
11.822	129.822	36.1938	296.326
11.823	130.127	36.5906	297.485
11.824	129.364	36.8042	294.739
11.825	131.073	36.1938	296.387
11.826	131.958	36.0107	296.143
11.827	133.057	36.5601	294.495
11.828	133.301	36.8652	296.57
11.829	133.148	36.7432	295.074
11.83	134.369	37.262	295.38
11.831	135.101	37.1094	297.028
11.832	133.881	36.9873	295.135
11.833	133.514	37.1399	297.455
11.834	133.362	37.4451	296.783
11.835	134.888	38.0554	296.051
11.836	134.918	38.269	298.523
11.837	133.484	37.8418	296.082
11.838	134.583	37.8418	297.913
11.839	135.651	38.3301	298.92
11.84	135.223	38.9709	296.204
11.841	134.888	38.9709	299.011
11.842	134.43	38.5437	296.844
11.843	135.498	39.1846	296.356
11.844	135.986	39.8865	298.737
11.845	134.796	39.978	295.349
11.846	135.132	40.3442	297.394
11.847	136.383	40.5884	298.401
11.848	136.475	40.863	295.593
11.849	136.871	41.2292	298.737
11.85	136.963	40.802	296.814
11.851	138.306	41.3513	295.746
11.852	138.458	42.3279	297.943
11.853	138	42.2363	294.769
11.854	138.489	42.5415	296.722
11.855	139.191	42.2363	297.028
11.856	139.038	42.511	295.135
11.857	139.771	42.7856	298.523
11.858	140.808	42.1753	296.722
11.859	142.883	42.8467	296.539
11.86	144.165	43.6401	298.584
11.861	143.738	43.2129	295.959
11.862	144.775	43.2434	297.821
11.863	145.569	43.1824	298.34
11.864	145.721	44.2505	295.959
11.865	145.996	43.9758	298.218
11.866	145.782	43.7622	296.692
11.867	147.614	43.8232	296.234
11.868	149.048	44.9829	298.218
11.869	148.834	44.9829	295.563
11.87	149.536	45.0439	297.424
11.871	150.085	45.0134	297.943
11.872	150.604	45.6848	295.349
11.873	150.177	45.9595	298.096
11.874	149.475	45.4712	295.624
11.875	150.452	45.929	295.715
11.876	150.94	46.1121	298.035
11.877	149.75	45.7764	295.074
11.878	149.689	45.7458	298.279
11.879	150.085	45.7458	297.546
11.88	151.031	46.5698	295.959
11.881	151.215	47.4854	298.431
11.882	150.085	46.6919	296.204
11.883	150.879	46.6003	297.485
11.884	151.459	47.4548	299.255
11.885	150.879	47.699	296.631
11.886	149.963	47.7905	299.652
11.887	149.902	47.2107	299.53
11.888	150.909	48.3398	297.943
11.889	151.825	48.8892	301.056
11.89	151.001	48.8281	298.309
11.891	152.191	49.6521	299.713
11.892	153.595	49.6216	301.331
11.893	153.229	49.6216	298.798
11.894	152.71	49.4995	302.368
11.895	151.764	49.6521	301.392
11.896	153.381	50.0183	300.323
11.897	154.663	50.7813	303.345
11.898	154.083	50.7813	300.385
11.899	154.419	50.5371	301.666
11.9	155.365	50.354	302.429
11.901	155.487	50.2319	300.018
11.902	155.975	50.354	302.399
11.903	156.83	49.4385	301.208
11.904	157.99	49.8047	299.377
11.905	158.234	50.1709	301.91
11.906	157.776	50.0793	298.065
11.907	158.234	50.3845	298.981
11.908	158.783	50.7813	299.561
11.909	159.058	50.8118	296.356
11.91	158.691	50.2625	298.92
11.911	158.295	49.5911	297.668
11.912	159.943	50.0488	297.028
11.913	160.858	51.2695	299.072
11.914	160.797	51.3916	296.417
11.915	161.041	51.2695	298.431
11.916	161.133	51.0559	298.981
11.917	161.102	51.2695	297.272
11.918	160.126	51.4526	300.14
11.919	158.844	51.4832	298.401
11.92	159.79	51.8494	298.187
11.921	160.339	52.063	300.568
11.922	159.302	51.5137	297.882
11.923	159.271	51.2695	301.086
11.924	159.454	51.5137	301.331
11.925	159.821	52.5818	299.713
11.926	160.187	52.7954	302.551
11.927	159.241	51.7883	299.988
11.928	159.698	52.2156	300.476
11.929	160.37	52.8564	302.673
11.93	159.607	53.009	299.377
11.931	159.607	52.7039	302.155
11.932	160.339	52.6733	302.002
11.933	161.591	53.0396	300.323
11.934	161.591	53.5583	303.345
11.935	160.98	53.0701	300.934
11.936	161.774	53.6499	301.056
11.937	162.262	54.1077	303.009
11.938	162.018	53.9551	299.805
11.939	162.231	53.4668	302.094
11.94	162.14	53.8025	301.331
11.941	163.025	54.3823	299.622
11.942	163.239	54.4128	301.91
11.943	162.506	54.0466	299.957
11.944	164.063	54.4128	300.934
11.945	164.154	54.8096	302.399
11.946	163.422	55.1758	299.927
11.947	163.605	55.1147	302.277
11.948	164.337	54.4739	301.727
11.949	165.039	54.657	300.507
11.95	165.1	55.5725	303.284
11.951	164.673	56.1523	300.323
11.952	165.71	56.366	301.453
11.953	166.229	56.5491	303.253
11.954	165.588	56.6406	301.27
11.955	165.619	56.6711	304.016
11.956	165.71	56.5186	303.009
11.957	167.816	56.8542	302.185
11.958	168.274	57.373	304.565
11.959	167.725	57.4341	302.155
11.96	168.06	57.9529	303.223
11.961	168.854	58.4717	303.986
11.962	168.457	58.6853	301.971
11.963	167.755	58.2886	305.054
11.964	166.809	57.1289	303.864
11.965	168.457	57.5256	303.619
11.966	170.013	58.3801	306.122
11.967	169.647	58.9294	303.101
11.968	170.105	59.4482	305.206
11.969	171.051	58.8074	305.939
11.97	171.356	59.1125	304.26
11.971	170.349	59.3567	307.587
11.972	170.319	59.1736	306.091
11.973	171.814	59.3872	306.061
11.974	171.814	59.2651	307.465
11.975	170.776	58.2275	304.657
11.976	170.563	59.1736	307.434
11.977	170.105	60.5164	305.969
11.978	171.539	60.4858	304.474
11.979	170.044	59.2957	306.396
11.98	168.579	57.1594	305.969
11.981	167.511	56.9458	306.152
11.982	167.999	58.3496	306.61
11.983	168.243	58.6243	305.695
11.984	167.755	58.3191	306.641
11.985	167.145	57.5867	307.526
11.986	168.152	57.4951	307.007
11.987	168.03	58.1055	306.396
11.988	167.145	57.8308	306.763
11.989	166.046	57.4951	306.976
11.99	165.344	57.312	306.976
11.991	165.955	57.0984	305.817
11.992	165.863	56.7627	305.42
11.993	164.825	57.0068	304.993
11.994	165.161	56.7627	305.237
11.995	165.924	56.5491	304.291
11.996	166.046	56.1218	303.986
11.997	164.948	56.3965	303.406
11.998	164.154	56.8848	303.192
11.999	164.001	56.3965	303.345
12	164.032	55.7556	303.467
12.001	163.94	55.542	303.009
12.002	163.696	55.5725	303.406
12.003	163.94	55.7251	303.192
12.004	164.337	55.5115	303.528
12.005	163.94	55.7556	303.406
12.006	163.849	55.6641	303.406
12.007	163.33	55.3894	302.643
12.008	163.3	55.6641	303.284
12.009	162.75	55.0537	302.887
12.01	162.476	54.9011	303.07
12.011	162.567	55.1147	302.551
12.012	162.842	55.2979	302.795
12.013	162.659	55.3589	303.101
12.014	162.659	55.603	303.558
12.015	162.476	55.2979	304.016
12.016	162.628	55.0842	304.047
12.017	162.415	55.4504	303.375
12.018	162.415	55.3589	303.711
12.019	162.048	55.6641	303.375
12.02	161.987	55.3894	303.467
12.021	161.713	55.6641	303.497
12.022	161.957	55.7556	303.833
12.023	162.14	55.3589	304.413
12.024	162.109	55.5115	304.657
12.025	162.048	55.2979	304.84
12.026	162.476	55.0842	304.474
12.027	162.506	55.1758	304.382
12.028	162.048	55.3284	304.321
12.029	162.17	55.542	303.833
12.03	162.14	55.0232	303.925
12.031	162.018	54.5349	303.284
12.032	162.018	54.5959	303.345
12.033	162.17	54.6875	302.582
12.034	162.628	54.4434	302.551
12.035	162.567	54.657	301.971
12.036	162.201	54.718	301.819
12.037	161.926	54.4739	302.185
12.038	161.499	54.1992	301.697
12.039	161.255	54.3518	301.666
12.04	161.469	54.0466	301.941
12.041	161.377	53.8635	301.544
12.042	161.499	53.9551	301.971
12.043	161.56	54.1687	302.277
12.044	161.224	54.3518	302.216
12.045	161.224	54.1992	302.673
12.046	161.316	53.8025	302.551
12.047	161.102	53.8635	302.795
12.048	161.255	53.772	302.551
12.049	160.675	53.5889	301.91
12.05	160.767	53.894	302.246
12.051	160.858	54.0771	301.727
12.052	160.614	54.1077	302.185
12.053	160.309	53.833	302.368
12.054	160.126	53.8025	302.307
12.055	160.278	53.4668	302.521
12.056	160.034	53.5278	302.46
12.057	159.973	53.4363	302.155
12.058	160.034	53.8025	302.032
12.059	159.729	53.894	302.185
12.06	159.088	53.9246	301.788
12.061	159.637	53.7415	302.46
12.062	159.454	53.7415	302.368
12.063	159.302	53.5583	302.399
12.064	159.454	53.5889	302.521
12.065	159.729	53.5889	302.582
12.066	159.515	53.894	302.734
12.067	159.393	53.7109	302.673
12.068	159.18	53.7109	302.673
12.069	158.997	53.8025	302.734
12.07	159.393	53.7109	302.582
12.071	159.424	53.4668	302.185
12.072	159.332	53.5278	302.155
12.073	159.668	53.9246	301.605
12.074	159.851	53.8635	301.697
12.075	159.515	53.9551	301.514
12.076	159.576	53.8025	301.758
12.077	159.485	53.4668	301.941
12.078	159.546	53.4363	302.246
12.079	159.912	53.4058	301.91
12.08	159.973	53.4058	301.91
12.081	160.065	53.3752	301.849
12.082	159.882	53.833	301.788
12.083	160.095	53.7415	301.514
12.084	159.882	53.5278	302.185
12.085	159.912	53.2532	301.666
12.086	160.187	52.8564	301.697
12.087	160.248	52.948	301.575
12.088	159.973	53.1311	301.117
12.089	159.912	53.2837	300.873
12.09	159.76	53.3752	301.117
12.091	159.485	53.3752	300.751
12.092	159.79	53.0396	300.781
12.093	159.79	52.8564	300.659
12.094	159.698	53.0701	300.385
12.095	159.912	53.1616	300.323
12.096	159.851	53.1006	300.476
12.097	159.546	53.1616	300.568
12.098	159.454	53.1311	301.147
12.099	158.875	53.2227	301.178
12.1	158.844	53.0701	301.514
12.101	159.027	52.8259	301.849
12.102	159.058	52.8564	301.3
12.103	159.332	53.0701	301.575
12.104	159.149	53.1616	300.69
12.105	159.058	53.4668	301.788
12.106	158.63	53.3447	301.544
12.107	158.661	52.9785	302.002
12.108	158.6	52.8564	301.788
12.109	158.508	52.9175	301.941
12.11	158.325	53.1311	301.575
12.111	158.752	53.0701	301.422
12.112	158.569	53.5583	301.544
12.113	158.386	53.6194	301.697
12.114	158.203	53.3447	301.758
12.115	158.295	53.3447	302.124
12.116	158.813	53.2532	302.399
12.117	158.905	52.7954	302.399
12.118	159.332	52.8259	302.185
12.119	158.997	52.9785	302.032
12.12	159.393	53.4058	302.246
12.121	159.18	53.3447	302.063
12.122	159.058	53.1311	302.46
12.123	159.454	53.009	302.368
12.124	159.271	53.0701	302.216
12.125	159.76	52.7649	301.697
12.126	159.729	52.6733	301.27
12.127	159.76	52.7344	301.514
12.128	159.637	53.1921	301.056
12.129	159.515	52.8259	301.208
12.13	159.576	52.887	301.025
12.131	159.607	52.9175	301.056
12.132	159.729	52.5818	300.995
12.133	159.912	52.5513	300.72
12.134	159.912	52.8259	301.178
12.135	159.668	52.7649	301.056
12.136	159.851	53.1311	300.934
12.137	159.241	53.0396	301.666
12.138	159.027	52.9175	301.819
12.139	159.485	52.7954	301.422
12.14	159.576	52.6123	301.666
12.141	159.393	52.7039	301.514
12.142	159.18	53.009	301.514
12.143	159.485	52.7649	301.605
12.144	159.027	53.1921	301.422
12.145	158.508	53.3142	301.91
12.146	158.63	52.8259	301.514
12.147	158.539	52.7954	301.422
12.148	158.783	52.7344	301.331
12.149	158.569	52.7649	300.964
12.15	158.508	52.9785	301.147
12.151	158.447	53.2837	300.873
12.152	158.63	53.2532	301.727
12.153	158.295	53.009	301.422
12.154	158.264	52.7649	301.666
12.155	158.264	52.8564	301.636
12.156	158.478	52.7649	301.514
12.157	158.356	52.7344	301.453
12.158	158.295	52.887	301.575
12.159	158.295	53.0396	301.666
12.16	158.325	53.0396	301.697
12.161	158.234	52.6733	301.575
12.162	158.02	52.7344	301.697
12.163	158.386	52.6733	301.3
12.164	158.478	52.6123	300.995
12.165	158.386	52.8259	300.629
12.166	158.203	52.887	300.873
12.167	158.112	52.9785	300.598
12.168	157.837	52.8564	300.903
12.169	157.806	52.7039	300.751
12.17	158.173	52.3987	300.476
12.171	158.6	52.4292	300.812
12.172	158.539	52.0935	300.69
12.173	158.203	52.7039	300.751
12.174	158.539	52.9175	301.178
12.175	158.386	52.6428	300.903
12.176	158.325	52.5208	301.788
12.177	158.63	52.6428	301.178
12.178	158.844	52.3376	301.514
12.179	158.752	52.4292	301.178
12.18	158.875	52.5208	300.903
12.181	158.6	52.5818	301.178
12.182	158.539	52.7344	300.903
12.183	158.447	52.8259	301.3
12.184	158.447	52.3682	301.086
12.185	158.569	52.063	301.178
12.186	158.325	52.4292	300.781
12.187	158.569	52.3682	300.842
12.188	158.203	52.3682	300.476
12.189	158.447	52.6428	300.842
12.19	157.99	52.7039	301.056
12.191	157.776	52.6123	301.27
12.192	158.112	52.5513	301.636
12.193	158.295	52.3987	301.575
12.194	158.173	52.0935	301.575
12.195	158.264	52.1851	301.392
12.196	158.081	52.063	301.453
12.197	157.898	52.6123	301.422
12.198	158.051	52.4597	301.971
12.199	157.745	52.2461	301.788
12.2	157.867	52.3987	301.453
12.201	158.02	52.124	301.361
12.202	158.112	52.2461	301.056
12.203	158.051	52.063	301.056
12.204	157.715	52.3376	300.781
12.205	157.562	52.4597	300.842
12.206	157.349	52.1851	301.025
12.207	157.104	52.0935	300.873
12.208	157.257	52.0325	300.873
12.209	157.074	51.8494	300.232
12.21	157.471	51.8799	300.446
12.211	157.257	52.0935	300.11
12.212	157.104	52.0935	300.507
12.213	157.196	52.124	300.507
12.214	157.288	52.124	300.629
12.215	157.135	51.8188	300.781
12.216	157.501	51.8494	300.262
12.217	157.166	51.9104	300.11
12.218	157.562	51.6968	300.201
12.219	157.745	51.7883	299.713
12.22	157.501	51.9104	300.415
12.221	157.166	51.9409	299.622
12.222	157.41	52.002	300.14
12.223	157.44	51.9714	299.835
12.224	157.41	51.6968	299.805
12.225	157.257	51.8799	299.957
12.226	157.806	51.6968	299.774
12.227	157.654	52.2156	299.835
12.228	157.227	52.3682	300.049
12.229	157.196	52.002	300.476
12.23	157.166	51.8494	300.476
12.231	157.532	51.9714	300.629
12.232	157.867	51.9714	300.537
12.233	157.99	51.9714	300.598
12.234	157.715	52.0325	300.323
12.235	157.532	52.3376	300.995
12.236	157.715	52.2156	300.812
12.237	157.471	52.2156	300.903
12.238	157.135	52.3987	301.27
12.239	157.562	52.124	300.781
12.24	157.776	52.002	300.72
12.241	157.898	51.9714	300.568
12.242	157.776	52.2156	300.507
12.243	157.349	52.5818	300.568
12.244	156.982	52.6123	300.751
12.245	157.257	52.002	301.025
12.246	156.952	51.9409	301.239
12.247	157.043	51.7578	300.995
12.248	157.41	51.9409	300.751
12.249	157.379	52.2766	300.69
12.25	157.44	52.2156	300.873
12.251	157.196	52.1851	300.934
12.252	157.349	52.2156	301.147
12.253	156.891	52.063	301.086
12.254	157.227	51.6663	300.934
12.255	157.288	51.5747	300.812
12.256	156.952	51.5442	300.476
12.257	157.41	51.8188	300.446
12.258	157.013	51.9409	299.957
12.259	157.013	52.0325	300.415
12.26	156.647	51.8494	300.568
12.261	157.043	51.8188	300.446
12.262	157.196	51.8188	300.507
12.263	157.227	51.7883	300.354
12.264	157.227	51.6968	300.507
12.265	156.921	52.1545	300.507
12.266	157.166	52.124	300.751
12.267	157.013	52.002	300.873
12.268	157.043	52.2461	301.453
12.269	157.318	51.8494	300.934
12.27	157.471	51.8188	301.514
12.271	157.379	51.8799	301.117
12.272	157.715	51.9409	301.025
12.273	157.776	52.1851	300.964
12.274	157.471	52.0325	301.3
12.275	157.135	52.124	301.239
12.276	157.623	51.7273	301.239
12.277	157.196	51.9409	300.964
12.278	157.104	51.9104	300.72
12.279	157.227	52.002	300.69
12.28	157.562	52.124	300.385
12.281	157.41	52.1851	300.659
12.282	156.769	52.3376	300.873
12.283	156.952	52.063	301.025
12.284	156.464	51.8494	301.178
12.285	157.074	52.0325	301.239
12.286	157.257	52.002	300.781
12.287	157.471	51.9409	301.025
12.288	157.41	51.8188	300.751
12.289	157.074	52.3376	300.964
12.29	156.921	52.2156	301.117
12.291	157.043	52.063	301.086
12.292	156.982	51.8188	300.995
12.293	156.982	51.7273	300.781
12.294	156.952	51.6968	299.896
12.295	157.349	51.7578	300.354
12.296	156.982	52.063	299.53
12.297	157.166	52.1545	300.018
12.298	156.708	51.9104	299.927
12.299	157.013	51.6968	300.293
12.3	156.86	51.5137	300.415
12.301	156.891	51.5137	299.805
12.302	156.982	51.6357	299.988
12.303	156.952	51.8188	299.683
12.304	157.043	51.8799	300.049
12.305	156.586	51.9714	300.14
12.306	156.83	51.8188	300.537
12.307	156.708	51.8188	300.232
12.308	157.043	51.5442	300.568
12.309	157.043	51.4526	300.568
12.31	156.83	51.6052	300.201
12.311	157.074	51.7883	300.354
12.312	156.464	51.9714	300.323
12.313	156.25	51.8188	300.293
12.314	156.372	51.5442	300.201
12.315	156.403	51.6968	299.988
12.316	156.555	51.6052	299.957
12.317	156.403	51.4526	299.774
12.318	156.372	51.4832	299.408
12.319	156.464	51.9104	300.232
12.32	156.158	51.8188	299.774
12.321	156.097	51.3916	300.659
12.322	156.006	51.6968	300.323
12.323	156.708	51.239	300.385
12.324	156.586	51.3916	299.957
12.325	156.799	51.2695	300.354
12.326	156.616	51.7578	300.568
12.327	156.647	51.8188	300.659
12.328	156.525	51.6052	300.446
12.329	157.043	51.6663	300.934
12.33	156.738	51.4221	300.446
12.331	156.464	51.2085	300.568
12.332	156.647	51.0864	299.896
12.333	156.86	51.3916	300.11
12.334	156.86	51.5747	299.866
12.335	156.433	51.6968	300.049
12.336	156.586	51.5747	300.293
12.337	156.647	51.5747	300.293
12.338	156.494	51.2085	300.323
12.339	156.799	51.3306	299.957
12.34	156.647	51.239	300.018
12.341	156.464	51.3306	299.957
12.342	156.525	51.3	300.293
12.343	156.25	51.6968	300.415
12.344	156.25	51.3611	300.568
12.345	156.525	51.2695	300.629
12.346	156.799	51.3	300.934
12.347	157.135	51.239	300.446
12.348	156.83	51.2085	300.293
12.349	156.555	51.4221	300.201
12.35	156.616	51.7883	300.537
12.351	156.403	51.6357	300.018
12.352	156.616	51.3306	300.385
12.353	156.433	51.239	300.079
12.354	156.586	51.4526	299.927
12.355	156.464	51.4526	299.774
12.356	156.708	51.3611	299.774
12.357	156.311	51.5747	299.683
12.358	156.433	51.6968	300.262
12.359	155.884	51.6663	300.201
12.36	156.219	51.3306	300.568
12.361	156.036	51.3611	300.323
12.362	156.403	51.3916	300.659
12.363	156.342	51.3	300.11
12.364	156.555	51.5442	300.598
12.365	156.189	51.7578	300.262
12.366	156.067	51.7578	300.354
12.367	156.097	51.4221	300.659
12.368	156.067	51.3306	300.476
12.369	156.189	51.5747	300.446
12.37	156.006	51.239	299.835
12.371	156.372	51.3611	299.957
12.372	156.281	51.6968	299.561
12.373	156.219	51.8188	300.018
12.374	155.945	51.6052	299.591
12.375	155.884	51.3916	300.049
12.376	156.006	51.3916	299.988
12.377	156.067	51.239	299.652
12.378	156.219	51.3306	299.957
12.379	156.189	51.4832	299.713
12.38	156.25	51.4221	299.713
12.381	156.036	51.5442	299.988
12.382	156.067	51.4526	299.774
12.383	155.975	51.4221	300.293
12.384	156.097	50.8423	300.079
12.385	156.403	51.3916	299.713
12.386	156.708	51.1475	299.652
12.387	156.433	51.178	299.377
12.388	156.219	51.4221	299.683
12.389	156.006	51.239	299.561
12.39	155.884	51.3306	300.018
12.391	155.945	51.178	299.622
12.392	156.342	51.0864	299.744
12.393	156.555	51.178	299.561
12.394	156.219	51.3916	299.652
12.395	156.372	51.178	299.988
12.396	156.25	51.7578	299.957
12.397	156.158	51.4832	300.537
12.398	155.914	51.4526	300.507
12.399	156.128	50.7507	300.598
12.4	156.006	51.3306	300.385
12.401	156.25	51.4832	300.293
12.402	156.647	51.3306	300.232
12.403	156.25	51.5137	300.232
12.404	156.342	51.5442	300.568
12.405	155.975	51.5747	300.476
12.406	156.067	51.3	300.262
12.407	156.342	51.0254	300.323
12.408	156.403	51.0559	299.957
12.409	156.372	51.0559	299.683
12.41	156.067	50.9949	299.53
12.411	155.701	51.5442	299.744
12.412	155.731	51.3916	300.018
12.413	155.975	51.3306	300.537
12.414	156.006	51.178	300.049
12.415	156.403	51.0864	300.629
12.416	156.006	51.0864	300.049
12.417	156.433	50.9644	300.507
12.418	156.097	51.2695	299.927
12.419	156.097	51.5747	300.72
12.42	156.067	51.3916	300.476
12.421	155.884	51.4526	300.385
12.422	155.701	51.1475	300.262
12.423	156.219	51.1169	300.262
12.424	156.067	50.9338	299.896
12.425	156.189	50.9644	299.927
12.426	156.128	51.5137	299.957
12.427	155.67	51.5137	299.652
12.428	155.731	51.239	300.079
12.429	155.945	50.9338	299.866
12.43	155.487	50.9949	300.049
12.431	156.097	50.9033	299.744
12.432	155.975	50.9644	299.225
12.433	155.823	51.0864	300.018
12.434	155.396	51.3306	299.896
12.435	155.64	51.2085	300.201
12.436	155.609	51.0864	300.11
12.437	155.914	51.0864	300.293
12.438	155.579	50.9033	300.079
12.439	156.158	50.9033	300.018
12.44	156.067	50.9949	299.561
12.441	156.219	51.5747	300.079
12.442	156.067	51.5137	299.713
12.443	155.762	51.3	299.896
12.444	155.701	51.2695	299.866
12.445	156.036	50.9949	299.805
12.446	155.914	50.9033	299.255
12.447	155.884	51.1475	299.194
12.448	155.884	51.1475	299.377
12.449	155.579	51.3306	299.194
12.45	155.64	51.178	299.713
12.451	155.609	51.1475	299.622
12.452	155.884	51.178	300.14
12.453	155.243	51.0864	299.622
12.454	156.128	50.7202	299.774
12.455	155.731	50.9644	299.53
12.456	155.792	51.3	299.835
12.457	155.548	51.1169	299.561
12.458	155.243	51.1169	300.323
12.459	155.609	50.9949	299.896
12.46	155.792	50.9033	300.14
12.461	155.548	50.8423	299.561
12.462	155.701	50.9949	299.652
12.463	155.975	51.178	299.072
12.464	155.609	50.9033	299.377
12.465	155.579	51.239	299.408
12.466	155.334	51.1169	299.408
12.467	155.304	50.9949	299.866
12.468	155.334	50.8118	299.164
12.469	155.762	50.7507	299.255
12.47	155.731	50.9033	299.072
12.471	155.792	50.7202	298.981
12.472	155.548	51.0864	299.53
12.473	155.548	51.1169	299.286
12.474	155.426	51.0559	299.774
12.475	155.334	50.6287	299.957
12.476	155.731	50.5371	299.469
12.477	155.792	50.6287	299.805
12.478	155.457	50.8728	299.561
12.479	155.67	50.9949	299.377
12.48	155.304	51.2695	299.652
12.481	155.426	51.3	299.347
12.482	155.304	50.9033	299.805
12.483	155.762	50.7813	299.713
12.484	155.884	50.6592	299.652
12.485	155.67	50.6592	299.652
12.486	155.64	50.7202	299.072
12.487	155.884	51.0864	299.53
12.488	155.609	51.178	299.774
12.489	155.579	51.1169	299.957
12.49	155.457	50.8118	300.018
12.491	155.731	50.5981	300.171
12.492	155.731	50.7507	299.896
12.493	155.579	50.6897	299.896
12.494	155.914	50.7813	299.713
12.495	156.189	51.239	300.171
12.496	155.579	51.3	300.018
12.497	155.823	50.9644	300.415
12.498	155.762	50.7507	299.896
12.499	155.731	50.8728	299.957
12.5	155.487	50.7202	299.683
12.501	156.219	50.7202	299.255
12.502	155.792	51.0254	299.072
12.503	155.609	51.3306	299.469
12.504	155.182	51.0864	299.316
12.505	155.548	50.6287	299.927
12.506	154.968	50.7507	299.438
12.507	155.548	50.415	299.744
12.508	155.182	50.5371	299.347
12.509	155.243	50.7202	299.347
12.51	155.273	51.178	299.408
12.511	155.365	51.1475	299.652
12.512	155.09	50.9644	299.713
12.513	155.396	50.6897	300.11
12.514	155.273	50.5676	299.774
12.515	155.426	50.7813	299.805
12.516	155.64	50.7202	299.408
12.517	155.396	50.8423	299.408
12.518	155.182	51.2085	299.652
12.519	155.304	50.9033	299.469
12.52	154.999	50.9338	299.347
12.521	155.06	50.8423	300.018
12.522	155.273	50.7507	298.92
12.523	155.396	50.6592	299.316
12.524	155.487	51.0254	299.011
12.525	155.609	51.0559	299.255
12.526	154.846	51.2695	299.469
12.527	154.938	51.2695	299.774
12.528	154.846	50.9644	299.561
12.529	155.121	50.8423	299.927
12.53	155.518	50.7202	299.377
12.531	155.304	50.6897	299.591
12.532	155.304	51.0864	299.652
12.533	155.304	51.1169	299.408
12.534	155.396	51.2085	299.713
12.535	154.938	51.0864	299.469
12.536	155.182	50.9338	299.988
12.537	155.304	50.3845	299.072
12.538	155.579	50.6287	299.377
12.539	155.487	50.7202	298.798
12.54	155.273	51.0864	298.706
12.541	154.968	51.178	299.011
12.542	155.212	50.8728	299.011
12.543	155.06	50.9338	299.591
12.544	155.273	50.5676	299.469
12.545	155.182	50.5371	299.561
12.546	155.334	50.6592	299.53
12.547	155.396	50.6287	299.286
12.548	155.518	51.0254	299.316
12.549	155.334	50.8728	299.438
12.55	154.938	50.9338	300.049
12.551	155.182	50.3845	299.896
12.552	155.182	50.6287	299.866
12.553	155.426	50.415	299.469
12.554	155.64	50.6287	299.652
12.555	155.212	50.5371	299.133
12.556	155.273	50.6897	299.164
12.557	154.785	50.8423	299.408
12.558	154.785	50.5981	298.981
12.559	155.029	50.354	299.438
12.56	154.907	50.2319	298.889
12.561	155.426	50.293	299.133
12.562	155.182	50.354	298.95
12.563	155.029	50.6592	298.706
12.564	154.907	50.7813	299.286
12.565	154.663	50.5676	299.103
12.566	154.907	50.4761	299.622
12.567	155.182	50.354	299.713
12.568	155.243	50.2625	299.377
12.569	155.426	50.354	299.072
12.57	155.548	50.1709	299.072
12.571	155.334	50.4456	299.072
12.572	155.151	50.6287	299.438
12.573	154.999	50.3235	299.255
12.574	154.938	50.4456	299.316
12.575	155.212	50.2319	298.767
12.576	155.243	49.9878	298.798
12.577	155.029	50.1404	298.584
12.578	155.243	50.4761	298.492
12.579	154.907	50.5981	298.645
12.58	154.633	50.5066	299.011
12.581	154.694	50.354	299.194
12.582	154.968	50.3845	299.225
12.583	154.846	50.1099	299.103
12.584	155.151	50.3845	299.103
12.585	155.06	50.2625	298.676
12.586	154.999	50.5066	299.255
12.587	155.06	50.6287	299.347
12.588	154.968	50.415	299.377
12.589	154.999	50.6592	299.927
12.59	155.182	50.293	299.53
12.591	155.06	50.1099	299.53
12.592	154.968	50.354	298.92
12.593	155.273	50.5676	298.981
12.594	155.182	50.6287	299.072
12.595	155.029	50.8423	298.859
12.596	154.663	50.5981	299.255
12.597	154.419	50.4456	298.95
12.598	154.846	50.354	299.103
12.599	154.846	50.3235	299.072
12.6	154.816	50.2319	298.92
12.601	154.785	50.5066	299.072
12.602	154.419	50.7813	299.347
12.603	154.327	50.8423	299.469
12.604	154.449	50.4761	299.927
12.605	154.388	50.5066	299.683
12.606	154.755	50.5066	299.591
12.607	154.877	50.354	299.561
12.608	154.694	50.6287	299.316
12.609	154.694	50.9644	299.561
12.61	154.48	50.8728	299.713
12.611	154.48	50.6897	299.927
12.612	154.144	50.6287	299.896
12.613	154.449	50.4761	299.377
12.614	154.572	50.5371	299.713
12.615	154.175	50.5066	299.011
12.616	154.449	50.5371	299.377
12.617	154.114	50.8118	299.255
12.618	154.327	50.5371	299.561
12.619	153.778	50.8423	299.835
12.62	153.778	50.5981	299.805
12.621	153.992	50.3845	299.896
12.622	154.083	50.6592	299.835
12.623	154.541	50.4456	299.561
12.624	154.297	50.8423	299.896
12.625	153.87	50.9033	299.744
12.626	154.083	50.8423	300.232
12.627	154.022	50.6592	299.957
12.628	154.266	50.6897	299.927
12.629	154.388	50.7202	299.835
12.63	154.205	50.5066	299.438
12.631	154.419	50.8728	299.469
12.632	153.992	50.7813	299.255
12.633	154.144	51.1475	299.713
12.634	153.778	51.3	299.896
12.635	154.358	50.6592	299.866
12.636	154.266	50.6897	299.561
12.637	154.419	50.6592	299.774
12.638	154.419	50.7507	299.53
12.639	154.419	50.293	299.652
12.64	154.236	51.2085	299.957
12.641	153.87	51.3306	299.835
12.642	154.297	50.8118	300.323
12.643	154.053	50.6897	300.293
12.644	153.931	50.6897	300.354
12.645	154.51	50.9033	299.896
12.646	154.236	50.7813	299.683
12.647	154.358	50.9949	299.988
12.648	154.205	51.2695	299.377
12.649	153.9	51.0864	300.262
12.65	153.809	50.8728	299.835
12.651	154.358	50.7813	300.018
12.652	154.266	50.7507	299.591
12.653	154.419	50.4761	299.469
12.654	153.992	50.6897	299.164
12.655	154.114	51.1475	299.316
12.656	154.053	51.178	299.469
12.657	154.083	50.9033	299.591
12.658	153.809	50.6592	300.079
12.659	153.992	50.3845	299.377
12.66	153.931	50.5066	299.713
12.661	153.931	50.5371	299.164
12.662	154.205	50.5676	299.805
12.663	153.931	50.8423	299.53
12.664	153.87	50.8423	299.713
12.665	153.931	50.6897	299.622
12.666	153.961	50.5066	299.53
12.667	154.053	50.3845	299.255
12.668	154.175	50.4456	299.011
12.669	154.114	50.3235	298.676
12.67	154.053	50.6592	298.737
12.671	153.809	50.9033	298.859
12.672	153.87	50.7813	298.523
12.673	153.778	50.1404	299.286
12.674	153.717	50.4456	299.225
12.675	154.175	50.1709	298.828
12.676	154.083	50.354	298.95
12.677	154.419	50.3235	298.889
12.678	154.083	50.5066	298.92
12.679	153.961	50.7813	299.866
12.68	153.931	50.4761	299.072
12.681	154.144	50.293	300.14
12.682	154.388	49.8657	299.438
12.683	154.266	50.1404	299.774
12.684	154.327	50.3235	299.652
12.685	154.48	50.4456	299.225
12.686	154.205	50.5066	299.377
12.687	154.205	50.5981	299.652
12.688	153.961	50.3845	299.469
12.689	154.236	50.1099	299.622
12.69	154.205	50.2014	299.438
12.691	154.785	50.0183	298.859
12.692	154.51	50.1404	298.95
12.693	154.388	50.4761	298.92
12.694	154.419	50.6287	299.164
12.695	154.449	50.415	299.469
12.696	154.755	50.2319	299.469
12.697	154.724	50.0183	299.438
12.698	154.724	50.1099	299.377
12.699	154.755	50.1709	299.164
12.7	155.09	50.3235	298.95
12.701	154.663	50.5066	299.347
12.702	154.51	50.6592	299.561
12.703	154.51	50.1099	299.561
12.704	154.327	49.9878	299.652
12.705	154.51	49.9268	299.286
12.706	154.449	50.0793	299.286
12.707	154.633	50.1099	299.103
12.708	154.724	50.2319	298.645
12.709	154.144	50.3845	299.042
12.71	153.9	50.4456	298.828
12.711	154.419	50.1404	299.133
12.712	154.327	49.9573	298.859
12.713	154.327	49.9573	298.859
12.714	154.572	49.8962	298.431
12.715	154.327	49.9573	298.187
12.716	154.572	50.354	298.584
12.717	154.236	50.2319	298.401
12.718	154.541	50.1404	299.225
12.719	154.327	49.8962	298.92
12.72	154.327	49.8047	298.981
12.721	154.572	49.9878	298.615
12.722	154.602	49.6826	298.157
12.723	154.785	50.0183	298.157
12.724	154.358	50.1404	298.37
12.725	154.327	50.2625	298.34
12.726	154.236	50.1404	298.401
12.727	154.388	49.9268	298.706
12.728	154.297	49.9573	298.187
12.729	154.572	49.7131	298.004
12.73	154.572	49.7742	298.065
12.731	154.297	50.1404	297.668
12.732	154.297	50.0793	298.248
12.733	154.022	49.9878	298.096
12.734	154.205	49.9268	298.706
12.735	154.541	49.8962	298.584
12.736	154.388	49.7437	298.187
12.737	154.633	49.9573	298.492
12.738	154.633	50.1099	297.852
12.739	154.724	50.0793	298.309
12.74	154.236	50.0183	298.34
12.741	154.297	49.9573	298.37
12.742	154.572	49.7742	298.37
12.743	154.572	49.4995	298.157
12.744	154.48	49.8352	297.882
12.745	154.663	49.8047	298.096
12.746	154.663	49.7131	297.791
12.747	154.419	50.0793	298.096
12.748	154.205	50.1099	298.431
12.749	153.931	50.0183	298.34
12.75	154.266	49.469	298.431
12.751	154.236	49.7742	298.553
12.752	154.358	49.8657	298.157
12.753	154.449	49.6521	297.974
12.754	154.236	49.8657	298.431
12.755	154.266	50.293	298.645
12.756	154.419	49.8657	298.798
12.757	154.419	49.6826	299.011
12.758	154.388	49.9268	298.706
12.759	154.755	49.7437	298.828
12.76	154.572	49.4995	298.218
12.761	154.633	49.8352	298.645
12.762	154.114	50.1709	298.187
12.763	154.51	50.0183	298.737
12.764	154.358	49.9878	298.676
12.765	154.144	49.6521	299.011
12.766	154.175	49.6521	298.95
12.767	154.572	49.4995	298.92
12.768	154.114	49.8352	298.798
12.769	154.053	50.2319	298.706
12.77	154.083	50.0183	299.164
12.771	153.717	50.1709	299.469
12.772	154.297	50.1404	299.561
12.773	154.266	49.8657	299.377
12.774	154.236	49.9573	299.438
12.775	154.327	49.9573	299.377
12.776	154.48	49.8962	298.981
12.777	154.236	49.9268	299.438
12.778	153.748	50.293	299.072
12.779	154.053	50.1404	299.469
12.78	153.687	50.0793	299.194
12.781	153.809	49.8962	299.103
12.782	154.266	49.8657	299.255
12.783	153.992	49.9573	298.767
12.784	153.595	50.1099	298.706
12.785	153.961	50.293	299.103
12.786	153.351	50.3235	299.103
12.787	153.564	50.1099	299.408
12.788	153.381	50.1099	299.347
12.789	153.107	50.0183	299.53
12.79	153.748	49.9573	299.225
12.791	153.839	50.1099	299.255
12.792	153.839	50.2014	299.438
12.793	153.503	50.5371	299.316
12.794	153.534	50.4761	299.53
12.795	153.442	50.293	299.438
12.796	153.9	50.4761	299.469
12.797	153.961	50.2625	298.859
12.798	153.687	49.9878	298.737
12.799	153.839	50.4456	298.798
12.8	153.503	50.2625	298.34
12.801	153.534	50.5371	298.889
12.802	153.229	50.5981	298.798
12.803	153.32	50.6592	299.011
12.804	153.137	50.1099	298.889
12.805	153.412	50.1099	298.737
12.806	153.595	50.1709	299.164
12.807	153.595	50.2014	298.706
12.808	153.503	50.4456	299.011
12.809	153.29	50.415	299.622
12.81	153.564	50.2014	299.774
12.811	153.412	50.2625	299.591
12.812	153.473	50.2014	299.377
12.813	153.717	50.293	299.194
12.814	153.412	50.2319	299.072
12.815	153.717	50.3845	299.133
12.816	153.351	50.8423	299.408
12.817	153.198	50.6592	299.347
12.818	153.198	50.4456	299.622
12.819	153.656	50.1404	299.377
12.82	153.534	50.354	299.286
12.821	153.595	50.415	299.377
12.822	153.625	50.4456	298.737
12.823	153.442	50.7202	299.591
12.824	153.503	50.7202	299.713
12.825	153.473	50.2625	299.988
12.826	153.381	50.4761	300.262
12.827	153.503	50.4761	299.835
12.828	153.595	50.293	300.049
12.829	153.717	50.2319	299.957
12.83	153.687	50.4761	300.049
12.831	153.839	50.6897	300.568
12.832	153.534	50.9644	300.323
12.833	153.534	50.6592	300.629
12.834	153.778	50.5371	300.934
12.835	154.083	50.5066	300.293
12.836	153.778	50.4761	299.896
12.837	153.992	50.5981	299.988
12.838	153.931	50.9033	299.866
12.839	153.809	50.7202	300.354
12.84	153.534	50.5981	300.232
12.841	153.839	50.5371	300.537
12.842	153.687	50.6287	300.354
12.843	154.144	50.2625	300.323
12.844	154.327	50.354	299.988
12.845	154.327	50.354	300.415
12.846	153.9	50.6592	300.201
12.847	154.175	50.6592	300.323
12.848	154.327	50.4761	300.537
12.849	154.327	50.3235	300.415
12.85	154.449	50.2319	300.568
12.851	154.541	50.3235	299.835
12.852	154.694	50.1404	300.049
12.853	154.694	50.293	299.805
12.854	154.358	50.5981	299.774
12.855	154.083	50.354	300.11
12.856	154.053	50.293	299.774
12.857	154.297	50.1099	299.774
12.858	154.388	50.1404	299.744
12.859	154.48	50.1709	299.316
12.86	154.327	50.4456	299.53
12.861	154.449	50.354	299.652
12.862	154.053	50.7202	299.591
12.863	153.839	50.5066	299.957
12.864	153.992	50.293	299.988
12.865	153.809	50.5066	299.561
12.866	154.266	50.0793	299.652
12.867	154.205	50.1404	299.347
12.868	154.083	50.3235	299.591
12.869	154.236	50.5981	299.377
12.87	153.839	50.5676	299.561
12.871	153.839	50.354	299.744
12.872	153.961	50.4456	299.408
12.873	154.175	50.1404	299.103
12.874	154.083	50.2625	298.981
12.875	154.083	50.293	298.859
12.876	154.144	50.354	298.645
12.877	153.961	50.5981	298.889
12.878	154.083	50.354	299.042
12.879	154.175	50.354	299.164
12.88	154.48	50.0183	299.103
12.881	154.388	50.1099	298.828
12.882	154.633	50.293	298.706
12.883	154.541	50.293	298.706
12.884	154.449	50.5371	299.042
12.885	154.236	50.4761	299.103
12.886	154.205	50.4456	299.377
12.887	154.602	50.1709	299.377
12.888	154.358	49.8962	299.133
12.889	154.755	50.2319	298.889
12.89	154.663	49.8962	298.889
12.891	154.877	50.2319	298.859
12.892	154.327	50.354	298.767
12.893	154.694	50.415	298.981
12.894	154.785	50.0488	299.042
12.895	154.572	50.0793	298.706
12.896	154.602	50.0488	299.011
12.897	154.755	49.7437	298.706
12.898	155.121	50.0183	298.95
12.899	154.785	50.2319	298.767
12.9	154.449	50.4761	298.767
12.901	154.724	50.2014	299.377
12.902	154.449	49.9878	299.316
12.903	154.877	49.8657	299.347
12.904	155.06	49.8352	299.316
12.905	155.212	50.0183	299.194
12.906	155.212	50.0183	299.164
12.907	155.273	50.0488	299.164
12.908	155.182	50.2319	299.377
12.909	154.694	49.8657	299.591
12.91	155.029	49.6826	299.042
12.911	155.029	49.6521	299.103
12.912	155.121	49.6521	298.889
12.913	155.09	49.8657	298.828
12.914	155.121	49.53	299.011
12.915	154.938	49.7742	299.011
12.916	154.602	50.1099	299.835
12.917	154.846	49.7437	299.896
12.918	155.426	49.6521	299.713
12.919	155.09	49.9268	299.408
12.92	155.182	49.9573	299.561
12.921	155.121	49.8047	299.377
12.922	155.182	49.9573	299.469
12.923	155.06	50.2625	299.622
12.924	154.907	49.8352	299.713
12.925	154.907	49.7437	299.561
12.926	155.151	49.7437	299.133
12.927	155.151	49.469	299.377
12.928	155.182	49.3774	298.767
12.929	155.182	49.3164	298.676
12.93	154.999	49.9268	298.706
12.931	154.999	49.8962	298.279
12.932	154.785	49.5911	298.615
12.933	154.602	49.469	298.645
12.934	154.907	49.53	298.615
12.935	155.396	49.2554	298.065
12.936	155.182	49.3774	298.279
12.937	155.029	49.5605	298.157
12.938	154.816	49.8047	298.645
12.939	154.877	49.6826	298.798
12.94	154.694	49.5605	298.737
12.941	154.572	49.6521	298.645
12.942	154.877	49.4995	298.309
12.943	154.572	49.3469	298.248
12.944	154.633	49.408	298.309
12.945	154.602	49.6521	298.462
[truncated: 305,443 more chars]
