# Supplementary material for: Model of Ploughing Cortical Bone with Single-Point Diamond Tool
Source: Materials (Basel). 2021 Oct 29;14(21):6530. doi: 10.3390/ma14216530 (PMC8585360; doi:10.3390/ma14216530)
Supplement: Supplementary file 1 [file materials-14-06530-s001.zip › 07-1.txt]

DynoWare	Version 2.6.5.16
Path:	C:\Users\CJ\Desktop\����0909\
Filename:	07б1.dwd
Config ID:	07б1.cfg
Setup ID:	0
Manipulated:	0
Filename 1:	
Filename 2:	
Date:	2020��9��9��
Time:	15:36:56
Sampling rate [Hz]:	1000
Measuring time [s]:	30
Delay time [s]:	0
Cycle time [s]:	0
Cycles:	1
Samples per channel:	30001
Cycle interval:	0
Cycle No:	1
Time	Ch1	Ch2	Ch3
s	N	N	N
0	1.15967	-0.701904	-0.12207
0.001	0.88501	-0.732422	-0.427246
0.002	0.854492	-1.12915	-0.0610352
0.003	0.762939	-1.00708	-0.0610352
0.004	0.152588	-0.823975	-0.274658
0.005	1.28174	-1.00708	-0.518799
0.006	1.40381	-1.09863	-0.488281
0.007	1.58691	-0.823975	-0.640869
0.008	0.823975	-0.854492	-0.213623
0.009	0.274658	-0.762939	-0.366211
0.01	0.457764	-0.762939	-0.701904
0.011	0.823975	-1.0376	-0.610352
0.012	1.15967	-0.915527	-0.640869
0.013	0.823975	-1.12915	-0.732422
0.014	1.5564	-1.0376	-0.88501
0.015	0.366211	-0.732422	-0.518799
0.016	0.823975	-0.915527	-0.518799
0.017	0.0915527	-0.854492	-0.183105
0.018	0.671387	-1.12915	-0.579834
0.019	0.915527	-1.09863	-0.457764
0.02	1.09863	-0.915527	-0.396729
0.021	2.04468	-0.88501	-0.518799
0.022	0.915527	-0.976563	-0.488281
0.023	1.70898	-0.854492	-0.488281
0.024	0.88501	-0.854492	-0.305176
0.025	0.549316	-0.88501	-0.396729
0.026	0.701904	-0.793457	-0.0305176
0.027	0.854492	-0.946045	-0.274658
0.028	1.40381	-1.06812	-0.183105
0.029	0.793457	-0.823975	-0.427246
0.03	1.00708	-0.732422	-0.213623
0.031	0.762939	-0.732422	-0.274658
0.032	0.823975	-0.823975	-0.0915527
0.033	0.0915527	-0.946045	-0.152588
0.034	0.427246	-0.88501	-0.12207
0.035	0.701904	-0.88501	0.0610352
0.036	1.58691	-0.976563	-0.366211
0.037	1.15967	-0.793457	-0.366211
0.038	1.34277	-0.579834	-0.366211
0.039	0.671387	-0.732422	-0.427246
0.04	0.305176	-0.88501	-0.183105
0.041	0.823975	-1.09863	-0.183105
0.042	0.0305176	-1.19019	-0.12207
0.043	1.25122	-1.0376	-0.0610352
0.044	1.06812	-1.00708	-0.274658
0.045	1.31226	-1.00708	-0.396729
0.046	0.762939	-1.19019	-0.183105
0.047	0.152588	-0.976563	-0.0915527
0.048	0.274658	-0.915527	-0.0610352
0.049	0.610352	-0.88501	-0.0305176
0.05	0.915527	-0.854492	-0.0915527
0.051	0.88501	-0.793457	-0.274658
0.052	1.15967	-0.701904	-0.366211
0.053	1.46484	-0.640869	-0.366211
0.054	0.152588	-0.640869	-0.274658
0.055	0.610352	-0.671387	-0.12207
0.056	0.274658	-1.0376	-0.213623
0.057	0.457764	-1.34277	-0.152588
0.058	0.915527	-1.0376	-0.427246
0.059	0.488281	-0.88501	-0.640869
0.06	1.86157	-0.946045	-0.335693
0.061	0.549316	-1.0376	-0.549316
0.062	1.12915	-1.0376	0.0915527
0.063	0.0305176	-1.09863	-0.823975
0.064	0.0915527	-0.854492	0
0.065	0.427246	-0.671387	-0.549316
0.066	0.671387	-0.976563	-0.396729
0.067	1.77002	-0.762939	-0.518799
0.068	0.823975	-0.976563	-0.732422
0.069	1.15967	-0.793457	-0.396729
0.07	0.0915527	-0.946045	-0.732422
0.071	-0.0305176	-0.762939	-0.274658
0.072	0.305176	-0.823975	-0.335693
0.073	0.671387	-0.823975	-0.305176
0.074	1.77002	-1.2207	-0.488281
0.075	0.732422	-0.88501	-0.366211
0.076	0.915527	-0.701904	-0.549316
0.077	0.366211	-0.793457	-0.152588
0.078	0.762939	-0.579834	-0.305176
0.079	0.335693	-0.732422	-0.213623
0.08	0.640869	-0.579834	-0.640869
0.081	1.31226	-0.88501	-0.274658
0.082	1.40381	-1.0376	-0.518799
0.083	1.19019	-0.732422	-0.640869
0.084	0.823975	-0.762939	-0.549316
0.085	0.549316	-0.762939	-0.183105
0.086	0.518799	-0.549316	-0.549316
0.087	0.640869	-0.823975	-0.213623
0.088	1.06812	-0.854492	-0.0915527
0.089	1.12915	-1.25122	-0.0305176
0.09	1.2207	-1.12915	-0.762939
0.091	0.732422	-0.793457	-0.274658
0.092	0.976563	-0.640869	-0.518799
0.093	0.579834	-0.762939	-0.183105
0.094	0.701904	-0.762939	-0.305176
0.095	0.671387	-0.976563	0
0.096	0.457764	-1.0376	-0.274658
0.097	1.15967	-0.88501	-0.152588
0.098	1.25122	-0.823975	-0.396729
0.099	1.25122	-0.88501	-0.457764
0.1	0.701904	-0.823975	-0.0915527
0.101	0.457764	-0.88501	-0.305176
0.102	0.396729	-1.00708	0.0915527
0.103	0.732422	-1.25122	0
0.104	1.09863	-1.06812	-0.12207
0.105	1.19019	-1.06812	-0.701904
0.106	1.46484	-1.06812	-0.213623
0.107	1.00708	-0.946045	-0.518799
0.108	0.671387	-0.915527	-0.366211
0.109	1.0376	-0.823975	0.0305176
0.11	0.610352	-0.762939	-0.305176
0.111	1.31226	-1.00708	0
0.112	0.732422	-1.0376	-0.518799
0.113	1.89209	-1.0376	-0.183105
0.114	0.701904	-0.976563	-0.732422
0.115	1.12915	-1.0376	-0.12207
0.116	0.244141	-0.88501	-0.244141
0.117	0.488281	-0.88501	-0.305176
0.118	1.00708	-0.915527	-0.244141
0.119	1.0376	-1.00708	-0.396729
0.12	1.70898	-0.88501	-0.396729
0.121	1.28174	-0.976563	-0.427246
0.122	1.46484	-0.823975	-0.549316
0.123	0.457764	-0.854492	-0.335693
0.124	0.701904	-0.854492	-0.335693
0.125	0.793457	-1.19019	-0.305176
0.126	1.06812	-1.00708	-0.305176
0.127	1.0376	-0.88501	-0.518799
0.128	1.5564	-0.915527	-0.274658
0.129	1.25122	-0.915527	-0.732422
0.13	1.12915	-0.976563	-0.152588
0.131	0.549316	-0.946045	0
0.132	0.335693	-1.09863	-0.213623
0.133	0.518799	-0.915527	-0.183105
0.134	1.09863	-0.915527	-0.12207
0.135	0.976563	-0.88501	-0.305176
0.136	1.83105	-0.793457	-0.366211
0.137	1.06812	-0.671387	-0.549316
0.138	1.19019	-0.732422	-0.335693
0.139	0.457764	-0.701904	-0.335693
0.14	0.488281	-1.00708	-0.213623
0.141	0.640869	-0.854492	-0.213623
0.142	1.2207	-0.915527	-0.488281
0.143	1.70898	-0.976563	-0.457764
0.144	1.46484	-0.976563	-0.610352
0.145	1.28174	-0.854492	-0.366211
0.146	0.488281	-0.854492	-0.335693
0.147	0.366211	-0.671387	-0.0915527
0.148	0.762939	-0.701904	-0.457764
0.149	0.915527	-0.732422	-0.152588
0.15	1.34277	-1.00708	-0.518799
0.151	0.823975	-0.915527	-0.610352
0.152	1.28174	-0.762939	-0.457764
0.153	1.00708	-0.640869	-0.335693
0.154	0.701904	-0.823975	-0.457764
0.155	0.396729	-0.701904	-0.335693
0.156	0.488281	-1.06812	-0.244141
0.157	0.976563	-1.43433	0.12207
0.158	0.88501	-0.701904	-0.88501
0.159	1.31226	-0.732422	-0.396729
0.16	0.946045	-0.579834	-0.701904
0.161	0.427246	-0.640869	-0.335693
0.162	0.793457	-0.793457	0.0915527
0.163	0.0305176	-0.701904	-0.671387
0.164	0.854492	-0.946045	-0.0915527
0.165	0.366211	-0.946045	-0.366211
0.166	1.52588	-0.946045	-0.12207
0.167	1.00708	-0.854492	-0.640869
0.168	1.0376	-0.793457	-0.244141
0.169	0.610352	-1.00708	-0.152588
0.17	0.152588	-0.701904	-0.396729
0.171	0.88501	-0.915527	0.0305176
0.172	0.701904	-0.946045	-0.12207
0.173	1.43433	-1.12915	-0.457764
0.174	1.06812	-1.12915	-0.183105
0.175	0.946045	-1.06812	-0.671387
0.176	0.427246	-0.88501	-0.152588
0.177	0.335693	-0.793457	-0.366211
0.178	0.823975	-0.946045	-0.152588
0.179	0.457764	-0.976563	-0.640869
0.18	1.58691	-1.06812	-0.0915527
0.181	0.946045	-0.88501	-0.12207
0.182	1.49536	-0.793457	-0.640869
0.183	1.00708	-0.946045	-0.213623
0.184	0.549316	-0.762939	-0.0305176
0.185	0.213623	-0.762939	-0.457764
0.186	0.213623	-0.610352	0.0915527
0.187	1.00708	-1.0376	-0.488281
0.188	1.00708	-0.946045	-0.274658
0.189	1.25122	-0.793457	-0.488281
0.19	1.06812	-1.12915	-0.0305176
0.191	1.12915	-0.946045	-0.305176
0.192	0.549316	-0.610352	0.0610352
0.193	0.671387	-1.46484	0
0.194	0.12207	-1.00708	-0.244141
0.195	0.88501	-1.25122	-0.0915527
0.196	1.43433	-1.0376	-0.488281
0.197	1.00708	-1.00708	-0.549316
0.198	1.52588	-1.00708	-0.305176
0.199	0.518799	-0.854492	-0.0915527
0.2	0.762939	-0.915527	-0.0915527
0.201	0.213623	-0.823975	-0.366211
0.202	0.457764	-0.88501	0.366211
0.203	1.0376	-0.854492	-1.00708
0.204	1.00708	-0.976563	0.0305176
0.205	1.58691	-0.854492	-0.640869
0.206	0.488281	-1.0376	-0.244141
0.207	0.946045	-1.00708	-0.274658
0.208	0.183105	-1.09863	-0.396729
0.209	0.244141	-0.915527	-0.244141
0.21	1.15967	-0.946045	-0.457764
0.211	0.793457	-1.00708	-0.12207
0.212	1.52588	-1.09863	-0.88501
0.213	0.793457	-0.976563	-0.213623
0.214	1.06812	-0.793457	-0.366211
0.215	0	-0.854492	-0.396729
0.216	0.427246	-0.793457	0
0.217	0.579834	-1.00708	-0.610352
0.218	1.52588	-0.915527	-0.152588
0.219	1.61743	-0.915527	-0.518799
0.22	1.12915	-0.823975	-0.274658
0.221	0.732422	-0.88501	-0.823975
0.222	0.549316	-1.00708	-0.274658
0.223	0.335693	-0.762939	-0.518799
0.224	0.396729	-1.19019	-0.518799
0.225	0.579834	-0.88501	-0.396729
0.226	1.09863	-1.00708	-0.366211
0.227	1.25122	-1.06812	-0.244141
0.228	1.40381	-0.823975	-0.732422
0.229	1.06812	-0.88501	-0.457764
0.23	1.06812	-0.823975	-0.366211
0.231	0	-0.823975	-0.335693
0.232	0.732422	-0.549316	-0.305176
0.233	0.88501	-1.19019	-0.366211
0.234	1.2207	-1.09863	-0.213623
0.235	1.25122	-0.823975	-0.640869
0.236	1.12915	-0.976563	-0.183105
0.237	1.25122	-0.854492	-0.488281
0.238	0.701904	-0.915527	-0.274658
0.239	0.640869	-0.579834	-0.0305176
0.24	0.396729	-0.640869	-0.488281
0.241	1.0376	-0.915527	-0.0915527
0.242	0.915527	-1.00708	-0.579834
0.243	1.2207	-1.09863	-0.305176
0.244	0.701904	-0.793457	-0.488281
0.245	1.37329	-1.06812	-0.183105
0.246	0.640869	-1.00708	0.152588
0.247	0.427246	-1.12915	-0.366211
0.248	0.640869	-1.0376	0
0.249	1.09863	-0.946045	-0.274658
0.25	1.83105	-0.823975	-0.0305176
0.251	0.915527	-0.854492	-0.762939
0.252	1.19019	-0.88501	0.0305176
0.253	0.12207	-0.854492	-0.0305176
0.254	0.396729	-0.701904	-0.0305176
0.255	0.518799	-1.06812	-0.518799
0.256	0.610352	-0.946045	0.152588
0.257	1.37329	-0.854492	-0.823975
0.258	0.823975	-0.854492	-0.152588
0.259	1.15967	-0.762939	-0.488281
0.26	0.732422	-0.732422	-0.0610352
0.261	0.274658	-0.579834	0.152588
0.262	0.732422	-1.0376	-0.152588
0.263	0.244141	-0.823975	-0.0610352
0.264	1.25122	-0.915527	-0.457764
0.265	0.671387	-1.25122	-0.152588
0.266	1.83105	-1.12915	-0.518799
0.267	1.06812	-1.09863	-0.366211
0.268	1.00708	-0.823975	-0.213623
0.269	0.0915527	-0.488281	-0.518799
0.27	0.579834	-0.823975	-0.335693
0.271	0.305176	-0.640869	-0.457764
0.272	1.19019	-1.0376	-0.305176
0.273	1.43433	-1.00708	-0.579834
0.274	1.15967	-0.823975	-0.305176
0.275	1.06812	-0.701904	-0.152588
0.276	0.183105	-0.88501	-0.579834
0.277	0.915527	-1.00708	0
0.278	0.366211	-0.793457	-0.366211
0.279	1.31226	-0.793457	-0.0305176
0.28	1.40381	-0.946045	-0.701904
0.281	0.976563	-1.12915	-0.152588
0.282	1.00708	-0.823975	-0.701904
0.283	0.488281	-0.671387	-0.579834
0.284	1.12915	-1.0376	-0.12207
0.285	0.183105	-0.793457	-0.335693
0.286	0.823975	-0.854492	-0.396729
0.287	0.640869	-0.946045	-0.213623
0.288	1.00708	-0.915527	-0.457764
0.289	1.46484	-0.762939	-0.549316
0.29	0.762939	-0.762939	-0.427246
0.291	1.52588	-0.854492	-0.396729
0.292	0.152588	-0.915527	-0.305176
0.293	0.732422	-0.88501	-0.335693
0.294	0.244141	-1.00708	-0.305176
0.295	1.40381	-0.915527	-0.396729
0.296	1.25122	-1.00708	-0.579834
0.297	1.19019	-1.06812	-0.244141
0.298	1.09863	-0.823975	-0.579834
0.299	0.488281	-0.976563	0.0610352
0.3	0.946045	-0.701904	-0.518799
0.301	0.396729	-0.946045	-0.12207
0.302	1.2207	-1.00708	-0.12207
0.303	1.15967	-0.946045	-0.518799
0.304	1.49536	-0.915527	-0.335693
0.305	1.19019	-0.915527	-0.610352
0.306	0.427246	-0.793457	-0.244141
0.307	0.793457	-0.762939	-0.671387
0.308	0.793457	-1.12915	-0.0305176
0.309	0.793457	-1.00708	-0.335693
0.31	0.854492	-1.28174	-0.335693
0.311	1.2207	-1.12915	-0.152588
0.312	1.25122	-0.915527	-0.640869
0.313	0.88501	-0.793457	-0.213623
0.314	0.671387	-0.823975	-0.183105
0.315	0.579834	-0.976563	0.0305176
0.316	0.610352	-1.0376	-0.335693
0.317	1.2207	-0.946045	-0.244141
0.318	1.06812	-1.25122	-0.274658
0.319	1.00708	-0.793457	-0.335693
0.32	1.15967	-0.915527	-0.549316
0.321	0.823975	-1.0376	0.0305176
0.322	0.88501	-0.88501	-0.305176
0.323	0.152588	-0.823975	0.0610352
0.324	0.762939	-0.854492	-0.427246
0.325	0.823975	-1.00708	-0.305176
0.326	1.43433	-0.915527	-0.396729
0.327	1.58691	-0.946045	-0.610352
0.328	0.762939	-0.88501	-0.366211
0.329	0.732422	-0.793457	-0.335693
0.33	0.335693	-1.0376	0
0.331	0.457764	-0.854492	-0.183105
0.332	0.732422	-0.88501	-0.518799
0.333	0.88501	-0.762939	-0.0305176
0.334	1.52588	-1.09863	-0.671387
0.335	1.19019	-0.946045	-0.0305176
0.336	1.15967	-0.823975	-0.427246
0.337	0.793457	-0.88501	0
0.338	0.335693	-0.610352	-0.396729
0.339	0.88501	-0.823975	-0.366211
0.34	0.274658	-1.25122	-0.366211
0.341	1.25122	-0.976563	-0.335693
0.342	0.701904	-1.00708	-0.671387
0.343	1.77002	-0.854492	-0.549316
0.344	0.854492	-0.732422	-0.518799
0.345	0.457764	-0.976563	-0.274658
0.346	0.488281	-1.00708	-0.366211
0.347	0.396729	-0.88501	-0.244141
0.348	1.25122	-0.976563	-0.366211
0.349	0.762939	-1.12915	-0.274658
0.35	1.5564	-1.19019	-0.762939
0.351	0.946045	-0.976563	-0.427246
0.352	0.976563	-0.915527	-0.396729
0.353	0.274658	-0.701904	-0.213623
0.354	0.335693	-0.915527	-0.335693
0.355	0.976563	-1.0376	-0.305176
0.356	0.762939	-1.28174	-0.183105
0.357	1.34277	-0.671387	-0.793457
0.358	0.88501	-1.12915	-0.12207
0.359	1.31226	-0.88501	-0.396729
0.36	0.610352	-0.946045	-0.427246
0.361	0.640869	-0.88501	-0.213623
0.362	0.518799	-0.946045	-0.335693
0.363	0.823975	-0.915527	-0.12207
0.364	0.854492	-1.19019	-0.518799
0.365	1.0376	-0.946045	-0.0305176
0.366	0.946045	-0.823975	-0.732422
0.367	0.823975	-0.88501	0.152588
0.368	0.518799	-0.946045	-0.457764
0.369	0	-0.946045	-0.0305176
0.37	0.427246	-0.701904	-0.183105
0.371	0.88501	-0.946045	-0.152588
0.372	1.86157	-0.701904	-0.518799
0.373	1.12915	-0.823975	-0.488281
0.374	1.06812	-0.915527	-0.579834
0.375	0.396729	-1.00708	-0.610352
0.376	0.518799	-1.00708	-0.152588
0.377	0.671387	-0.976563	-0.244141
0.378	0.244141	-1.09863	-0.274658
0.379	1.34277	-0.88501	-0.640869
0.38	1.0376	-0.762939	-0.396729
0.381	1.06812	-0.793457	-0.396729
0.382	0.915527	-0.88501	-0.274658
0.383	0.366211	-0.671387	-0.12207
0.384	0.610352	-0.579834	-0.274658
0.385	-0.213623	-1.00708	-0.457764
0.386	1.19019	-0.915527	0
0.387	0.549316	-0.88501	-0.488281
0.388	1.46484	-0.915527	-0.518799
0.389	1.28174	-0.946045	-0.396729
0.39	0.488281	-0.793457	-0.213623
0.391	0.579834	-0.823975	0.0610352
0.392	0.305176	-1.06812	-0.0305176
0.393	0.915527	-0.88501	-0.12207
0.394	1.06812	-1.06812	-0.457764
0.395	1.19019	-1.00708	-0.579834
0.396	1.80054	-0.946045	-0.518799
0.397	1.12915	-0.915527	-0.366211
0.398	0.640869	-0.976563	-0.0915527
0.399	0.183105	-0.915527	-0.335693
0.4	0.244141	-1.00708	-0.12207
0.401	1.06812	-0.793457	-0.152588
0.402	1.28174	-1.0376	-0.335693
0.403	1.06812	-0.88501	-0.518799
0.404	0.976563	-0.976563	-0.518799
0.405	0.579834	-0.762939	-0.213623
0.406	0.946045	-0.793457	-0.244141
0.407	-0.0610352	-0.793457	-0.0915527
0.408	1.19019	-0.793457	-0.12207
0.409	0.457764	-1.00708	-0.305176
0.41	1.34277	-0.793457	-0.244141
0.411	1.0376	-0.976563	-0.549316
0.412	1.0376	-0.823975	-0.213623
0.413	0.823975	-0.762939	-0.305176
0.414	0.152588	-1.12915	-0.12207
0.415	0.88501	-0.762939	-0.0610352
0.416	0.610352	-0.823975	-0.549316
0.417	1.31226	-1.00708	-0.152588
0.418	1.00708	-1.31226	-0.732422
0.419	1.31226	-1.0376	-0.244141
0.42	0.732422	-0.854492	-0.793457
0.421	0.946045	-1.28174	0.0610352
0.422	0.335693	-0.915527	-0.183105
0.423	0.640869	-0.701904	-0.396729
0.424	0.976563	-1.06812	-0.213623
0.425	1.28174	-1.0376	-0.549316
0.426	1.40381	-0.823975	-0.213623
0.427	1.09863	-0.732422	-0.762939
0.428	1.2207	-0.976563	-0.213623
0.429	0.0305176	-0.946045	-0.457764
0.43	0.701904	-1.09863	0.0915527
0.431	0.457764	-1.00708	-0.549316
0.432	1.25122	-1.12915	-0.305176
0.433	1.19019	-1.31226	-0.12207
0.434	1.98364	-1.25122	-0.335693
0.435	0.976563	-1.0376	-0.518799
0.436	0.671387	-0.640869	0.0610352
0.437	0.518799	-0.854492	-0.488281
0.438	0.457764	-0.88501	-0.0610352
0.439	1.67847	-1.2207	-0.396729
0.44	0.518799	-1.06812	0.0610352
0.441	1.92261	-0.854492	-0.732422
0.442	0.762939	-0.854492	-0.274658
0.443	1.40381	-0.823975	-0.457764
0.444	0.396729	-0.610352	-0.549316
0.445	0.549316	-0.671387	-0.366211
0.446	0.549316	-0.854492	-0.274658
0.447	0.671387	-0.915527	-0.12207
0.448	1.80054	-1.25122	-0.183105
0.449	0.640869	-0.854492	-0.732422
0.45	1.5564	-1.34277	-0.0305176
0.451	0.427246	-0.549316	-0.762939
0.452	0.610352	-1.06812	0.274658
0.453	0.579834	-0.671387	-1.09863
0.454	0.549316	-0.946045	0.244141
0.455	1.0376	-0.946045	-0.671387
0.456	1.34277	-1.06812	-0.366211
0.457	1.25122	-1.0376	-0.701904
0.458	1.15967	-0.823975	-0.274658
0.459	0.640869	-0.762939	-0.549316
0.46	0.305176	-0.88501	-0.457764
0.461	0.610352	-0.732422	-0.12207
0.462	0.305176	-0.671387	-0.488281
0.463	1.2207	-0.946045	-0.305176
0.464	1.40381	-1.06812	-0.518799
0.465	1.52588	-0.854492	-0.518799
0.466	0.579834	-1.09863	-0.488281
0.467	0.946045	-1.0376	0.0305176
0.468	0.427246	-0.854492	-0.0305176
0.469	0.549316	-1.09863	0.0305176
0.47	0.946045	-1.37329	-0.457764
0.471	1.12915	-1.09863	-0.335693
0.472	1.37329	-0.915527	-0.305176
0.473	1.25122	-1.09863	-0.366211
0.474	0.335693	-0.732422	-0.183105
0.475	0.549316	-0.793457	-0.610352
0.476	0.396729	-0.946045	-0.0915527
0.477	0.793457	-0.823975	-0.366211
0.478	0.488281	-0.701904	-0.396729
0.479	0.823975	-0.976563	-0.488281
0.48	1.61743	-0.793457	-0.610352
0.481	1.12915	-0.854492	-0.305176
0.482	0.671387	-0.915527	-0.244141
0.483	0.274658	-0.88501	-0.305176
0.484	0.732422	-0.762939	-0.152588
0.485	0.88501	-1.28174	-0.488281
0.486	1.15967	-1.09863	-0.244141
0.487	0.946045	-0.976563	-0.579834
0.488	1.49536	-1.00708	-0.335693
0.489	0.762939	-0.762939	-0.274658
0.49	0.488281	-0.915527	-0.518799
0.491	0.12207	-1.0376	-0.305176
0.492	0.457764	-1.00708	-0.213623
0.493	1.06812	-0.976563	-0.244141
0.494	1.19019	-1.12915	-0.579834
0.495	1.25122	-1.28174	-0.335693
0.496	0.610352	-1.00708	-0.579834
0.497	0.823975	-0.854492	-0.0305176
0.498	0.762939	-0.946045	-0.610352
0.499	0.152588	-0.671387	0
0.5	0.762939	-0.976563	-0.640869
0.501	0.976563	-0.976563	0.0915527
0.502	1.5564	-1.12915	-0.518799
0.503	1.40381	-0.732422	-0.518799
0.504	0.762939	-0.579834	-0.366211
0.505	0.793457	-0.671387	-0.488281
0.506	0.366211	-0.946045	-0.183105
0.507	1.09863	-1.00708	-0.396729
0.508	0.244141	-0.946045	-0.0305176
0.509	1.37329	-1.09863	-0.671387
0.51	1.25122	-1.12915	-0.0915527
0.511	1.0376	-1.06812	-0.457764
0.512	0.946045	-0.946045	-0.183105
0.513	0.305176	-0.88501	-0.488281
0.514	0.274658	-0.823975	-0.335693
0.515	0.732422	-1.19019	-0.244141
0.516	0.823975	-1.25122	-0.183105
0.517	1.31226	-0.946045	-0.244141
0.518	0.946045	-0.946045	-0.579834
0.519	1.28174	-0.793457	-0.366211
0.52	0.488281	-0.823975	-0.274658
0.521	0.427246	-0.915527	-0.335693
0.522	0.610352	-0.976563	-0.183105
0.523	0.579834	-1.2207	-0.0915527
0.524	1.37329	-1.0376	-0.213623
0.525	1.19019	-1.12915	-0.518799
0.526	1.28174	-0.854492	-0.457764
0.527	0.610352	-1.06812	-0.457764
0.528	0.793457	-0.671387	-0.213623
0.529	-0.0610352	-0.671387	-0.610352
0.53	1.00708	-0.88501	-0.0915527
0.531	0.579834	-0.854492	-0.457764
0.532	1.31226	-1.00708	-0.152588
0.533	1.15967	-0.732422	-0.640869
0.534	1.12915	-0.823975	-0.305176
0.535	1.15967	-0.732422	-0.396729
0.536	0.579834	-0.732422	-0.213623
0.537	0.671387	-0.946045	-0.274658
0.538	0.0610352	-1.06812	-0.12207
0.539	1.2207	-1.09863	-0.183105
0.54	0.793457	-1.00708	-0.488281
0.541	1.40381	-0.915527	-0.549316
0.542	0.823975	-0.823975	-0.183105
0.543	0.549316	-0.915527	-0.274658
0.544	0.579834	-0.854492	-0.0305176
0.545	0.549316	-0.854492	-0.12207
0.546	0.915527	-0.762939	-0.396729
0.547	0.732422	-0.793457	-0.335693
0.548	1.15967	-0.915527	-0.488281
0.549	0.88501	-0.915527	-0.488281
0.55	0.701904	-0.732422	-0.427246
0.551	0.793457	-0.793457	-0.213623
0.552	-0.0305176	-0.579834	-0.274658
0.553	0.976563	-1.00708	-0.488281
0.554	0.732422	-0.88501	-0.12207
0.555	1.2207	-1.06812	-0.366211
0.556	1.19019	-1.09863	-0.457764
0.557	0.915527	-1.09863	-0.152588
0.558	0.88501	-0.854492	-0.488281
0.559	-0.0305176	-0.946045	0.0915527
0.56	0.488281	-0.915527	-0.701904
0.561	0.366211	-1.0376	0.12207
0.562	0.823975	-0.88501	-0.396729
0.563	0.976563	-1.0376	-0.274658
0.564	1.25122	-0.793457	-0.823975
0.565	1.37329	-0.823975	-0.488281
0.566	0.579834	-0.915527	-0.244141
0.567	0.335693	-1.25122	-0.183105
0.568	0.762939	-1.0376	-0.213623
0.569	0.671387	-1.00708	-0.427246
0.57	1.40381	-1.12915	-0.549316
0.571	0.793457	-1.06812	-0.396729
0.572	1.31226	-1.2207	-0.549316
0.573	0.610352	-0.88501	-0.183105
0.574	0.427246	-0.671387	-0.640869
0.575	0.610352	-0.701904	0.213623
0.576	0.701904	-0.793457	-0.366211
0.577	0.915527	-1.09863	0.396729
0.578	0.579834	-0.915527	-0.579834
0.579	1.52588	-1.12915	-0.0915527
0.58	1.15967	-0.823975	-0.396729
0.581	1.06812	-0.793457	-0.549316
0.582	0.457764	-0.854492	-0.274658
0.583	0.549316	-0.88501	-0.183105
0.584	0.213623	-1.00708	-0.0305176
0.585	0.610352	-0.946045	-0.366211
0.586	0.946045	-0.823975	-0.213623
0.587	1.5564	-0.793457	-0.335693
0.588	1.00708	-0.732422	-0.549316
0.589	1.09863	-0.823975	0.0610352
0.59	0.152588	-0.762939	-0.366211
0.591	1.28174	-1.0376	0.0610352
0.592	0.518799	-0.854492	-0.518799
0.593	1.64795	-0.793457	-0.274658
0.594	0.854492	-0.823975	-0.88501
0.595	1.5564	-1.0376	-0.305176
0.596	0.915527	-0.946045	-0.579834
0.597	0.549316	-0.762939	-0.366211
0.598	0.366211	-0.823975	-0.12207
0.599	0.427246	-1.0376	-0.518799
0.6	0.88501	-0.854492	-0.0610352
0.601	0.854492	-1.09863	-0.518799
0.602	1.09863	-1.09863	-0.213623
0.603	1.43433	-1.06812	-0.488281
0.604	1.15967	-0.854492	-0.0610352
0.605	0.305176	-0.762939	-0.305176
0.606	0.0915527	-0.823975	-0.213623
0.607	0.976563	-0.946045	-0.335693
0.608	0.915527	-0.88501	-0.549316
0.609	1.09863	-1.06812	-0.518799
0.61	0.946045	-0.946045	-0.457764
0.611	0.793457	-1.0376	-0.12207
0.612	0.793457	-0.946045	0.0610352
0.613	-0.0305176	-0.823975	-0.396729
0.614	0.366211	-0.762939	-0.12207
0.615	0.854492	-0.854492	-0.610352
0.616	1.31226	-0.915527	-0.152588
0.617	1.7395	-1.06812	-0.946045
0.618	1.0376	-0.854492	-0.335693
0.619	1.12915	-0.762939	-0.213623
0.62	0.579834	-0.762939	-0.305176
0.621	0.854492	-0.915527	-0.335693
0.622	0.610352	-0.915527	-0.0305176
0.623	0.152588	-0.793457	-0.335693
0.624	1.89209	-0.946045	-0.213623
0.625	0.854492	-0.732422	-0.671387
0.626	1.5564	-0.732422	-0.274658
0.627	0.183105	-1.0376	-0.457764
0.628	1.00708	-0.976563	0.0305176
0.629	0.0915527	-0.915527	-0.610352
0.63	0.823975	-1.09863	-0.183105
0.631	0.701904	-1.00708	-0.579834
0.632	1.12915	-1.12915	-0.427246
0.633	1.09863	-0.915527	-0.396729
0.634	0.946045	-1.00708	-0.366211
0.635	0.335693	-0.946045	-0.0915527
0.636	0.366211	-0.854492	-0.12207
0.637	0.488281	-1.06812	0.0915527
0.638	0.549316	-0.915527	-0.640869
0.639	1.25122	-1.0376	-0.396729
0.64	0.915527	-0.823975	-0.823975
0.641	1.37329	-1.25122	-0.518799
0.642	0.457764	-1.2207	-0.823975
0.643	0.793457	-1.09863	-0.0610352
0.644	0.152588	-0.915527	-0.518799
0.645	0.823975	-0.946045	-0.0305176
0.646	0.88501	-0.976563	-0.579834
0.647	0.762939	-0.946045	-0.0610352
0.648	1.5564	-0.732422	-0.701904
0.649	0.854492	-0.946045	-0.0915527
0.65	1.5564	-0.823975	-0.274658
0.651	-0.12207	-0.671387	-0.152588
0.652	0.671387	-0.915527	-0.274658
0.653	0.88501	-0.946045	-0.244141
0.654	1.15967	-0.976563	-0.305176
0.655	1.86157	-1.06812	-0.518799
0.656	0.518799	-0.88501	-0.366211
0.657	1.31226	-0.88501	-0.488281
0.658	0.610352	-1.09863	-0.305176
0.659	0.457764	-0.88501	-0.213623
0.66	0.427246	-1.00708	-0.12207
0.661	0.427246	-0.88501	-0.518799
0.662	1.25122	-0.823975	-0.549316
0.663	0.793457	-1.09863	-0.549316
0.664	0.701904	-0.946045	0
0.665	1.12915	-0.640869	-0.396729
0.666	0.610352	-0.762939	-0.335693
0.667	1.06812	-0.732422	-0.213623
0.668	-0.0915527	-1.0376	-0.549316
0.669	1.34277	-1.06812	-0.213623
0.67	1.15967	-1.34277	-0.396729
0.671	1.0376	-1.12915	0.0305176
0.672	0.976563	-1.00708	-0.457764
0.673	0.518799	-1.09863	-0.213623
0.674	0.88501	-0.88501	-0.427246
0.675	-0.12207	-0.976563	-0.0305176
0.676	1.2207	-0.946045	-0.488281
0.677	0.732422	-1.19019	-0.335693
0.678	1.83105	-0.823975	-0.549316
0.679	0.946045	-0.762939	-0.488281
0.68	0.946045	-0.854492	-0.305176
0.681	0.640869	-0.854492	-0.0305176
0.682	0.335693	-0.88501	-0.396729
0.683	0.823975	-0.823975	-0.213623
0.684	1.09863	-1.2207	-0.640869
0.685	1.31226	-0.823975	-0.152588
0.686	1.28174	-1.00708	-0.762939
0.687	0.88501	-1.12915	-0.0610352
0.688	0.640869	-0.854492	-0.549316
0.689	0.0610352	-0.854492	-0.427246
0.69	0.457764	-0.88501	-0.0915527
0.691	0.305176	-0.915527	-0.335693
0.692	0.762939	-1.09863	-0.152588
0.693	1.19019	-0.88501	-0.579834
0.694	1.58691	-0.946045	-0.396729
0.695	1.31226	-0.915527	-0.488281
0.696	0.823975	-0.823975	-0.0305176
0.697	0.244141	-0.701904	-0.457764
0.698	0.427246	-0.854492	-0.366211
0.699	0.946045	-1.0376	-0.427246
0.7	0.915527	-1.09863	-0.305176
0.701	1.19019	-0.823975	-0.823975
0.702	0.549316	-0.823975	-0.274658
0.703	0.701904	-0.946045	-0.701904
0.704	0.152588	-0.793457	0.0610352
0.705	0.335693	-0.762939	-0.396729
0.706	0.793457	-1.09863	0.152588
0.707	0.854492	-1.0376	-0.732422
0.708	1.34277	-0.946045	-0.183105
0.709	1.0376	-0.823975	-0.976563
0.71	1.09863	-0.915527	-0.335693
0.711	0.946045	-0.915527	-0.457764
0.712	0.549316	-0.946045	-0.0610352
0.713	0.366211	-1.34277	-0.610352
0.714	0.366211	-0.823975	-0.0610352
0.715	1.2207	-0.946045	-0.518799
0.716	0.671387	-1.2207	-0.488281
0.717	1.83105	-1.09863	-0.396729
0.718	0.579834	-1.06812	-0.274658
0.719	1.5564	-0.946045	-0.488281
0.72	0.213623	-0.823975	-0.213623
0.721	0.701904	-0.823975	-0.305176
0.722	0.671387	-1.40381	-0.274658
0.723	1.37329	-1.09863	-0.152588
0.724	1.40381	-0.793457	-0.579834
0.725	0.854492	-0.946045	-0.305176
0.726	1.37329	-0.88501	-0.183105
0.727	0.213623	-0.793457	-0.457764
0.728	0.701904	-0.701904	0.0915527
0.729	0.274658	-0.701904	-0.457764
0.73	1.09863	-0.88501	-0.335693
0.731	1.06812	-0.915527	-0.610352
0.732	0.946045	-1.0376	-0.457764
0.733	1.31226	-1.00708	-0.549316
0.734	0.793457	-0.915527	-0.518799
0.735	0.915527	-0.915527	-0.12207
0.736	0.427246	-1.0376	-0.244141
0.737	0.396729	-0.976563	-0.244141
0.738	1.15967	-0.976563	-0.183105
0.739	0.671387	-1.0376	-0.213623
0.74	1.49536	-0.732422	-0.244141
0.741	0.488281	-0.854492	-0.610352
0.742	1.0376	-0.946045	0.152588
0.743	0.274658	-0.88501	-0.335693
0.744	0.823975	-0.946045	-0.244141
0.745	0.457764	-1.00708	-0.213623
0.746	1.12915	-1.00708	-0.305176
0.747	1.40381	-0.915527	-0.518799
0.748	1.09863	-0.854492	-0.0610352
0.749	1.28174	-1.19019	-0.427246
0.75	0.366211	-0.854492	-0.12207
0.751	0.793457	-0.823975	-0.427246
0.752	0.305176	-0.88501	0.0305176
0.753	0.732422	-1.00708	-0.457764
0.754	1.46484	-0.915527	-0.396729
0.755	1.0376	-1.12915	-0.610352
0.756	1.31226	-0.823975	-0.488281
0.757	0.152588	-0.793457	-0.152588
0.758	0.640869	-0.88501	-0.305176
0.759	0	-0.823975	-0.366211
0.76	0.762939	-0.915527	-0.152588
0.761	1.28174	-0.915527	-0.213623
0.762	1.40381	-0.793457	-0.396729
0.763	1.86157	-1.19019	-0.671387
0.764	0.732422	-0.946045	0
0.765	0.915527	-0.854492	-0.701904
0.766	0.244141	-0.823975	-0.12207
0.767	0.488281	-0.854492	-0.366211
0.768	0.823975	-0.946045	-0.457764
0.769	1.19019	-1.00708	-0.427246
0.77	1.64795	-1.09863	-0.976563
0.771	1.06812	-0.946045	-0.274658
0.772	0.762939	-0.946045	-0.854492
0.773	0.488281	-1.00708	0.244141
0.774	0.366211	-0.88501	-0.915527
0.775	0.823975	-0.762939	0.0610352
0.776	1.00708	-0.88501	-0.579834
0.777	1.12915	-1.00708	-0.244141
0.778	1.61743	-0.88501	-0.823975
0.779	0.88501	-0.732422	-0.305176
0.78	0.854492	-0.762939	-0.579834
0.781	0.152588	-0.762939	-0.213623
0.782	0.854492	-0.915527	-0.12207
0.783	0.274658	-0.915527	0
0.784	1.00708	-1.19019	-0.396729
0.785	0.701904	-0.976563	0.0305176
0.786	1.19019	-0.946045	-0.762939
0.787	1.06812	-0.976563	-0.488281
0.788	1.00708	-1.19019	-0.12207
0.789	0.579834	-0.946045	-0.183105
0.79	0.366211	-1.00708	0
0.791	1.15967	-0.762939	-0.305176
0.792	0.88501	-0.915527	-0.0610352
0.793	1.70898	-0.88501	-0.640869
0.794	0.88501	-0.793457	-0.305176
0.795	1.46484	-0.793457	-0.305176
0.796	0.0305176	-0.671387	-0.488281
0.797	0.701904	-0.671387	-0.0305176
0.798	0.244141	-0.732422	-0.335693
0.799	1.28174	-0.823975	-0.152588
0.8	1.09863	-0.946045	-0.366211
0.801	1.28174	-0.88501	0.0305176
0.802	1.40381	-0.823975	-0.427246
0.803	0.244141	-0.762939	0.0915527
0.804	1.64795	-1.00708	-0.213623
0.805	0	-0.762939	-0.305176
0.806	1.09863	-0.915527	0
0.807	0.823975	-1.00708	-0.427246
0.808	1.31226	-1.09863	-0.305176
0.809	1.31226	-0.823975	-0.976563
0.81	0.823975	-0.946045	0.0305176
0.811	1.12915	-0.640869	-0.366211
0.812	0.213623	-0.610352	-0.213623
0.813	0.946045	-0.915527	-0.213623
0.814	0.488281	-0.946045	-0.518799
0.815	1.40381	-1.19019	-0.335693
0.816	1.7395	-0.854492	-0.762939
0.817	0.671387	-0.88501	-0.274658
0.818	1.28174	-0.610352	-0.640869
0.819	0.305176	-0.640869	-0.12207
0.82	0.915527	-0.915527	-0.183105
0.821	0.335693	-0.762939	-0.488281
0.822	0.549316	-0.854492	-0.183105
0.823	1.46484	-1.00708	-0.549316
0.824	1.0376	-0.793457	-0.457764
0.825	1.34277	-0.457764	-0.579834
0.826	0.640869	-0.549316	-0.457764
0.827	0.518799	-0.640869	-0.183105
0.828	0.701904	-0.640869	-0.610352
0.829	0.701904	-0.915527	-0.152588
0.83	1.49536	-0.946045	-0.701904
0.831	0.915527	-0.88501	-0.335693
0.832	1.95313	-0.976563	-0.518799
0.833	0.915527	-0.854492	-0.427246
0.834	0.854492	-0.823975	-0.244141
0.835	0.366211	-0.671387	-0.396729
0.836	0.213623	-0.823975	-0.396729
0.837	1.2207	-0.793457	-0.610352
0.838	0.823975	-0.732422	-0.335693
0.839	1.34277	-0.793457	-0.579834
0.84	1.0376	-0.854492	-0.671387
0.841	1.2207	-0.976563	-0.0915527
0.842	0.854492	-0.488281	-0.457764
0.843	-0.0610352	-0.823975	-0.427246
0.844	1.40381	-0.823975	-0.396729
0.845	0.366211	-0.88501	-0.274658
0.846	1.77002	-0.671387	-0.549316
0.847	0.762939	-0.671387	-0.823975
0.848	1.58691	-0.915527	-0.152588
0.849	0.518799	-0.88501	-0.457764
0.85	0.610352	-0.610352	-0.152588
0.851	0.88501	-0.671387	-0.457764
0.852	0.427246	-0.610352	-0.274658
0.853	1.77002	-0.671387	-0.518799
0.854	1.15967	-0.946045	-0.244141
0.855	1.52588	-0.946045	-0.610352
0.856	0.335693	-0.732422	-0.183105
0.857	0.946045	-0.640869	-0.213623
0.858	0.0915527	-0.671387	-0.0305176
0.859	1.00708	-0.88501	0.183105
0.86	0.701904	-0.88501	-0.0610352
0.861	1.40381	-0.854492	-0.305176
0.862	1.2207	-0.88501	-0.518799
0.863	0.518799	-0.793457	-0.366211
0.864	0.793457	-0.823975	-0.213623
0.865	0.396729	-0.701904	-0.396729
0.866	0.915527	-0.854492	-0.0305176
0.867	0.396729	-0.915527	-0.305176
0.868	1.12915	-0.762939	-0.274658
0.869	1.15967	-0.976563	-0.579834
0.87	1.31226	-1.0376	-0.0305176
0.871	1.43433	-0.793457	-0.549316
0.872	0.762939	-0.762939	0
0.873	0.610352	-0.976563	0.0610352
0.874	0.12207	-0.854492	-0.12207
0.875	0.518799	-0.88501	-0.12207
0.876	1.52588	-1.06812	-0.183105
0.877	1.25122	-0.946045	-0.274658
0.878	1.12915	-0.88501	-0.427246
0.879	0.915527	-1.0376	-0.0305176
0.88	0.762939	-0.854492	-0.152588
0.881	0.549316	-0.701904	-0.12207
0.882	0.610352	-0.671387	0.0915527
0.883	1.40381	-1.00708	-0.396729
0.884	0.946045	-0.762939	-0.366211
0.885	1.70898	-1.09863	-0.244141
0.886	0.610352	-0.976563	-0.488281
0.887	0.671387	-0.762939	-0.335693
0.888	0.213623	-0.762939	-0.305176
0.889	0.762939	-0.762939	-0.305176
0.89	0.579834	-0.976563	-0.366211
0.891	0.732422	-0.946045	0.0915527
0.892	1.40381	-1.09863	-0.518799
0.893	1.34277	-1.09863	-0.274658
0.894	1.34277	-0.88501	-0.244141
0.895	0.671387	-0.854492	-0.396729
0.896	0.610352	-0.88501	-0.0305176
0.897	0.457764	-1.00708	-0.457764
0.898	0.732422	-1.00708	-0.366211
0.899	1.61743	-1.06812	-0.701904
0.9	1.09863	-1.12915	-0.549316
0.901	1.34277	-1.19019	-0.579834
0.902	0.671387	-1.2207	-0.305176
0.903	0.610352	-0.854492	-0.488281
0.904	0.152588	-1.0376	-0.335693
0.905	0.854492	-0.762939	-0.457764
0.906	1.28174	-0.823975	-0.305176
0.907	1.19019	-0.88501	-0.701904
0.908	1.46484	-0.946045	-0.396729
0.909	0.701904	-0.762939	-0.671387
0.91	1.2207	-0.88501	-0.0915527
0.911	0.457764	-0.671387	-0.518799
0.912	0.427246	-0.793457	-0.12207
0.913	0.946045	-0.88501	-0.579834
0.914	1.0376	-1.06812	-0.518799
0.915	1.31226	-1.19019	-0.518799
0.916	1.31226	-0.762939	-0.762939
0.917	1.43433	-0.640869	-0.457764
0.918	1.25122	-0.793457	-0.366211
0.919	0.427246	-0.671387	-0.549316
0.92	0.579834	-0.854492	0.0610352
0.921	0.671387	-0.915527	-0.640869
0.922	1.58691	-0.915527	-0.152588
0.923	1.25122	-0.88501	-0.762939
0.924	1.0376	-0.671387	-0.366211
0.925	0.946045	-0.946045	-0.305176
0.926	0.762939	-0.793457	-0.152588
0.927	0.457764	-0.88501	-0.213623
0.928	0.88501	-0.762939	-0.152588
0.929	0.793457	-0.88501	-0.152588
0.93	1.52588	-0.793457	-0.671387
0.931	1.15967	-0.762939	-0.396729
0.932	1.19019	-0.793457	-0.152588
0.933	0.518799	-0.671387	-0.274658
0.934	0.640869	-0.823975	-0.0610352
0.935	0.396729	-0.671387	-0.274658
0.936	0.427246	-0.854492	-0.0915527
0.937	1.06812	-0.823975	-0.793457
0.938	1.37329	-0.88501	-0.0915527
0.939	1.58691	-0.915527	-0.762939
0.94	0.640869	-1.0376	-0.305176
0.941	0.88501	-0.671387	-0.335693
0.942	0.396729	-0.732422	-0.244141
0.943	0.915527	-0.579834	-0.305176
0.944	1.06812	-1.09863	-0.152588
0.945	1.25122	-0.946045	-0.305176
0.946	1.77002	-0.701904	-0.823975
0.947	0.762939	-0.671387	0.0305176
0.948	1.37329	-0.701904	-0.396729
0.949	-0.0610352	-0.823975	-0.213623
0.95	0.946045	-0.946045	-0.12207
0.951	0.335693	-0.88501	-0.213623
0.952	0.976563	-0.823975	-0.12207
0.953	1.70898	-0.915527	-0.0915527
0.954	0.915527	-0.946045	-0.213623
0.955	1.86157	-0.854492	-0.518799
0.956	0.0610352	-0.88501	-0.244141
0.957	0.488281	-0.915527	0.183105
0.958	0.518799	-0.946045	-0.335693
0.959	0.762939	-0.88501	0.0305176
0.96	1.46484	-0.88501	-0.640869
0.961	0.488281	-0.701904	-0.335693
0.962	1.89209	-1.06812	-0.640869
0.963	0.579834	-0.793457	0.0610352
0.964	0.946045	-1.00708	-0.610352
0.965	0.213623	-0.518799	0.0610352
0.966	0.396729	-0.854492	-0.88501
0.967	1.64795	-0.732422	0.274658
0.968	0.518799	-1.25122	-1.0376
0.969	1.5564	-0.915527	0
0.97	0.274658	-1.0376	-0.946045
0.971	1.19019	-0.854492	-0.0305176
0.972	-0.0610352	-0.640869	-0.488281
0.973	0.762939	-0.823975	-0.427246
0.974	0.823975	-0.88501	-0.457764
0.975	0.488281	-0.793457	-0.396729
0.976	1.64795	-1.06812	-0.457764
0.977	1.09863	-0.854492	-0.396729
0.978	1.15967	-0.946045	-0.579834
0.979	0.732422	-0.823975	-0.366211
0.98	0.488281	-0.549316	-0.457764
0.981	0.579834	-0.915527	-0.12207
0.982	1.06812	-0.823975	-0.854492
0.983	1.15967	-0.793457	-0.488281
0.984	1.12915	-0.793457	-0.915527
0.985	1.28174	-0.88501	-0.488281
0.986	0.701904	-1.0376	-0.701904
0.987	0.701904	-0.732422	-0.0305176
0.988	0.244141	-0.762939	-0.396729
0.989	1.09863	-0.823975	-0.244141
0.99	0.946045	-1.12915	-0.579834
0.991	1.2207	-0.549316	-0.183105
0.992	1.2207	-0.915527	-0.762939
0.993	0.88501	-0.854492	-0.213623
0.994	1.15967	-1.06812	-0.640869
0.995	0	-0.793457	-0.183105
0.996	0.732422	-0.793457	-0.518799
0.997	0.457764	-0.88501	-0.183105
0.998	1.40381	-1.00708	-0.640869
0.999	0.549316	-0.823975	-0.427246
1	1.15967	-1.00708	-0.335693
1.001	1.52588	-0.976563	-0.183105
1.002	0.518799	-0.854492	-0.335693
1.003	0.88501	-0.793457	-0.274658
1.004	0.152588	-1.06812	-0.396729
1.005	1.2207	-0.946045	-0.213623
1.006	1.15967	-1.00708	-0.396729
1.007	1.40381	-1.12915	-0.152588
1.008	0.671387	-1.00708	-0.488281
1.009	0.671387	-0.793457	-0.152588
1.01	0.762939	-0.610352	-0.366211
1.011	0.732422	-0.762939	-0.366211
1.012	0.732422	-0.762939	-0.0915527
1.013	0.854492	-1.00708	-0.152588
1.014	1.89209	-1.25122	-0.274658
1.015	0.976563	-1.00708	-0.610352
1.016	1.12915	-1.06812	-0.244141
1.017	0.396729	-0.732422	-0.427246
1.018	0.946045	-0.823975	-0.457764
1.019	0.762939	-0.915527	0.0915527
1.02	0.274658	-1.0376	-0.152588
1.021	0.823975	-0.854492	-0.183105
1.022	0.640869	-1.00708	-0.0915527
1.023	1.83105	-0.946045	-0.366211
1.024	1.0376	-0.762939	-0.274658
1.025	0.701904	-0.88501	-0.0610352
1.026	0.366211	-1.00708	0
1.027	0.579834	-0.946045	-0.640869
1.028	1.0376	-1.06812	-0.396729
1.029	0.946045	-1.19019	-0.488281
1.03	1.12915	-0.946045	-0.701904
1.031	1.34277	-1.31226	-0.335693
1.032	0.762939	-1.19019	-0.305176
1.033	0.488281	-0.823975	-0.305176
1.034	0.366211	-0.823975	0
1.035	0.488281	-1.0376	-0.244141
1.036	0.915527	-1.25122	-0.0610352
1.037	1.15967	-1.2207	-0.366211
1.038	1.19019	-1.12915	-0.427246
1.039	1.34277	-1.0376	-0.335693
1.04	0.915527	-0.88501	-0.610352
1.041	0.427246	-0.793457	0.213623
1.042	0.427246	-1.00708	-0.610352
1.043	0.213623	-1.09863	-0.0305176
1.044	1.31226	-0.976563	-0.427246
1.045	1.19019	-1.09863	-0.305176
1.046	1.09863	-0.762939	-0.610352
1.047	0.823975	-0.762939	-0.335693
1.048	0.457764	-0.610352	0.244141
1.049	0.946045	-0.457764	-0.671387
1.05	0.244141	-0.793457	-0.213623
1.051	1.25122	-0.854492	-0.610352
1.052	0.640869	-0.976563	-0.518799
1.053	1.49536	-0.946045	-0.762939
1.054	1.09863	-0.976563	-0.762939
1.055	1.0376	-0.88501	-0.213623
1.056	0.701904	-1.00708	-0.579834
1.057	0.213623	-1.00708	-0.274658
1.058	0.701904	-1.00708	-0.579834
1.059	0.854492	-0.976563	-0.244141
1.06	1.15967	-1.00708	-0.579834
1.061	1.12915	-0.946045	-0.457764
1.062	1.00708	-0.823975	-0.549316
1.063	0.732422	-0.732422	-0.305176
1.064	0.579834	-0.671387	-0.305176
1.065	0.396729	-0.610352	-0.396729
1.066	1.09863	-0.915527	-0.366211
1.067	1.12915	-0.854492	-0.640869
1.068	1.19019	-0.88501	-0.549316
1.069	1.37329	-0.976563	-0.488281
1.07	0.518799	-0.610352	-0.274658
1.071	0.854492	-0.88501	-0.244141
1.072	0.0305176	-0.793457	-0.183105
1.073	0.579834	-0.88501	0.0610352
1.074	0.457764	-0.88501	-0.549316
1.075	1.34277	-1.12915	-0.0305176
1.076	1.2207	-0.915527	-0.732422
1.077	1.09863	-0.946045	-0.335693
1.078	0.701904	-1.00708	-0.366211
1.079	0.457764	-0.732422	0.152588
1.08	-0.152588	-0.640869	-0.366211
1.081	0.396729	-0.823975	0.0610352
1.082	0.976563	-0.946045	-0.213623
1.083	1.09863	-0.915527	-0.305176
1.084	1.46484	-0.915527	-0.366211
1.085	0.671387	-0.823975	-0.183105
1.086	0.946045	-0.732422	-0.335693
1.087	0.183105	-1.00708	-0.0610352
1.088	0.854492	-0.915527	-0.213623
1.089	0.671387	-0.915527	-0.457764
1.09	1.49536	-0.88501	-0.396729
1.091	1.49536	-0.732422	-0.518799
1.092	1.25122	-1.28174	-0.366211
1.093	1.31226	-0.701904	-0.213623
1.094	0.0915527	-0.823975	-0.12207
1.095	0.88501	-0.793457	0.183105
1.096	0.274658	-0.946045	-0.244141
1.097	1.31226	-0.946045	0.152588
1.098	1.19019	-0.976563	-0.457764
1.099	1.49536	-1.2207	0.0915527
1.1	1.2207	-0.762939	-0.366211
1.101	0.946045	-0.793457	-0.213623
1.102	0.579834	-0.732422	0
1.103	0.732422	-0.88501	-0.396729
1.104	0.640869	-0.732422	-0.12207
1.105	1.28174	-1.00708	-0.457764
1.106	1.00708	-1.0376	-0.366211
1.107	0.88501	-1.00708	-0.427246
1.108	1.06812	-1.00708	-0.396729
1.109	-0.0610352	-0.732422	-0.305176
1.11	0.976563	-0.732422	-0.213623
1.111	0.366211	-0.854492	-0.488281
1.112	1.12915	-0.915527	-0.457764
1.113	1.40381	-1.09863	-0.457764
1.114	1.28174	-0.88501	-0.579834
1.115	1.37329	-0.976563	-0.305176
1.116	0.366211	-1.12915	-0.457764
1.117	0.518799	-0.823975	-0.0610352
1.118	0.488281	-0.88501	-0.762939
1.119	0.671387	-0.823975	-0.152588
1.12	1.37329	-1.28174	-0.427246
1.121	0.640869	-0.88501	-0.457764
1.122	2.22778	-1.0376	-0.457764
1.123	0.457764	-0.88501	-0.488281
1.124	1.15967	-0.762939	-0.274658
1.125	-0.305176	-0.701904	-0.244141
1.126	0.915527	-1.0376	-0.396729
1.127	0.701904	-0.854492	-0.366211
1.128	1.34277	-0.88501	-0.518799
1.129	1.64795	-0.88501	-0.366211
1.13	0.640869	-0.610352	-1.06812
1.131	1.98364	-0.823975	0
1.132	-0.0305176	-0.610352	-0.946045
1.133	1.40381	-0.976563	-0.0305176
1.134	0.335693	-0.976563	-0.518799
1.135	1.37329	-1.00708	-0.152588
1.136	1.06812	-0.915527	-0.823975
1.137	1.31226	-1.06812	-0.305176
1.138	1.49536	-1.00708	-0.701904
1.139	0.0915527	-0.762939	-0.244141
1.14	1.19019	-0.915527	-0.366211
1.141	0.274658	-0.915527	-0.183105
1.142	0.976563	-0.579834	-0.671387
1.143	0.457764	-0.732422	-0.305176
1.144	1.64795	-1.09863	-0.457764
1.145	1.43433	-1.0376	-0.457764
1.146	1.19019	-0.823975	-0.701904
1.147	0.640869	-0.793457	-0.213623
1.148	0.488281	-0.823975	-0.12207
1.149	0.610352	-0.732422	-0.0305176
1.15	0.640869	-0.976563	-0.183105
1.151	1.0376	-1.09863	-0.457764
1.152	0.976563	-0.915527	-0.427246
1.153	1.43433	-0.762939	-0.457764
1.154	1.2207	-0.915527	-0.427246
1.155	0.274658	-0.640869	-0.183105
1.156	0.732422	-0.762939	-0.0915527
1.157	-0.0305176	-0.88501	-0.12207
1.158	1.89209	-0.915527	-0.305176
1.159	0.671387	-0.732422	-0.305176
1.16	1.77002	-0.793457	-0.213623
1.161	0.640869	-0.915527	-0.762939
1.162	0.976563	-0.793457	0.12207
1.163	0.579834	-0.88501	-0.518799
1.164	-0.152588	-0.671387	0.0610352
1.165	1.0376	-0.732422	-0.518799
1.166	0.549316	-0.762939	-0.0305176
1.167	1.80054	-0.854492	-0.579834
1.168	1.25122	-1.12915	-0.457764
1.169	1.0376	-0.946045	-0.305176
1.17	0.946045	-0.762939	0.213623
1.171	-0.183105	-0.762939	-0.396729
1.172	0.976563	-0.88501	0.274658
1.173	0.488281	-0.762939	-0.549316
1.174	1.52588	-0.823975	-0.183105
1.175	1.49536	-1.06812	-0.88501
1.176	1.49536	-0.946045	-0.183105
1.177	1.19019	-0.732422	-0.366211
1.178	-0.12207	-0.823975	-0.244141
1.179	0.396729	-0.732422	-0.213623
1.18	0.335693	-0.976563	-0.335693
1.181	1.06812	-0.762939	0.152588
1.182	1.25122	-0.976563	-0.610352
1.183	0.976563	-1.09863	-0.12207
1.184	1.83105	-0.793457	-0.610352
1.185	0.335693	-0.732422	-0.0915527
1.186	0.854492	-0.823975	-0.518799
1.187	0.0305176	-1.00708	-0.366211
1.188	0.823975	-1.0376	-0.335693
1.189	0.823975	-1.09863	-0.518799
1.19	1.0376	-0.671387	-0.335693
1.191	1.37329	-0.793457	-0.457764
1.192	0.671387	-0.88501	-0.335693
1.193	1.0376	-1.06812	-0.152588
1.194	0.0915527	-0.732422	-0.366211
1.195	0.457764	-0.854492	-0.12207
1.196	0.671387	-0.671387	-0.305176
1.197	1.19019	-0.915527	-0.0610352
1.198	1.7395	-1.2207	-0.610352
1.199	0.854492	-0.854492	-0.518799
1.2	1.40381	-0.671387	-0.549316
1.201	0.183105	-0.640869	-0.335693
1.202	0.915527	-0.701904	-0.274658
1.203	0.274658	-1.19019	-0.427246
1.204	0.915527	-1.06812	-0.0610352
1.205	1.15967	-1.12915	-0.732422
1.206	0.915527	-0.915527	-0.335693
1.207	1.28174	-0.732422	-0.549316
1.208	0.457764	-0.732422	-0.549316
1.209	0.823975	-1.00708	-0.0305176
1.21	0.396729	-1.00708	-0.427246
1.211	0.88501	-0.915527	-0.457764
1.212	1.15967	-0.854492	-0.427246
1.213	1.15967	-1.06812	-0.579834
1.214	1.49536	-1.0376	-0.366211
1.215	1.00708	-0.976563	-0.488281
1.216	1.25122	-1.12915	-0.12207
1.217	0.244141	-1.0376	-0.549316
1.218	0.305176	-1.2207	0.0610352
1.219	0.427246	-0.976563	-0.274658
1.22	1.37329	-1.31226	-0.305176
1.221	1.25122	-0.88501	-0.518799
1.222	1.19019	-0.854492	-0.640869
1.223	0.732422	-0.732422	-0.610352
1.224	0.579834	-1.0376	-0.396729
1.225	0.88501	-0.671387	-0.0305176
1.226	0.427246	-0.915527	-0.396729
1.227	0.88501	-0.915527	-0.0915527
1.228	1.52588	-0.976563	-0.457764
1.229	1.0376	-0.946045	-0.183105
1.23	1.70898	-0.823975	-0.244141
1.231	0.0915527	-0.946045	-0.244141
1.232	1.25122	-0.701904	0.0305176
1.233	-0.0305176	-1.0376	-0.335693
1.234	1.15967	-1.37329	-0.152588
1.235	1.46484	-0.88501	-0.579834
1.236	1.46484	-0.823975	-0.0915527
1.237	2.0752	-1.25122	-0.579834
1.238	0.335693	-0.793457	0.0305176
1.239	1.06812	-0.732422	-0.427246
1.24	-0.152588	-0.793457	0.152588
1.241	1.19019	-1.31226	-0.366211
1.242	0.335693	-0.88501	-0.12207
1.243	1.06812	-0.793457	-0.213623
1.244	1.25122	-0.549316	-0.640869
1.245	0.793457	-0.88501	-0.152588
1.246	1.61743	-0.946045	-0.488281
1.247	0.0610352	-0.823975	0.0305176
1.248	0.549316	-0.793457	-0.213623
1.249	0.579834	-0.976563	-0.0915527
1.25	1.28174	-0.762939	-0.518799
1.251	1.25122	-0.88501	-0.610352
1.252	1.0376	-0.946045	-0.396729
1.253	1.28174	-0.762939	-0.488281
1.254	0.823975	-0.854492	-0.183105
1.255	0.671387	-0.701904	-0.610352
1.256	0.366211	-0.732422	-0.0610352
1.257	0.88501	-0.88501	-0.549316
1.258	1.40381	-0.976563	-0.335693
1.259	1.43433	-1.09863	-0.610352
1.26	1.43433	-0.793457	-0.12207
1.261	0.915527	-0.732422	-0.671387
1.262	0.946045	-0.823975	-0.274658
1.263	0.244141	-0.762939	-0.396729
1.264	0.640869	-0.88501	-0.152588
1.265	0.762939	-1.00708	-0.213623
1.266	1.31226	-1.2207	-0.244141
1.267	1.06812	-0.823975	-0.335693
1.268	1.2207	-0.915527	-0.427246
1.269	0.518799	-0.640869	0
1.27	0.854492	-0.793457	-0.335693
1.271	0.305176	-0.793457	-0.12207
1.272	0.976563	-0.976563	-0.335693
1.273	0.457764	-0.915527	-0.396729
1.274	1.49536	-0.793457	-0.518799
1.275	1.19019	-0.946045	-0.457764
1.276	1.34277	-0.88501	-0.549316
1.277	0.823975	-0.915527	-0.305176
1.278	0.701904	-0.915527	-0.213623
1.279	0.762939	-0.793457	-0.427246
1.28	0.518799	-1.00708	-0.427246
1.281	1.46484	-0.946045	-0.274658
1.282	0.915527	-1.0376	-0.549316
1.283	1.40381	-0.793457	-0.457764
1.284	1.0376	-0.854492	-0.366211
1.285	0.701904	-0.88501	-0.183105
1.286	1.12915	-0.915527	-0.457764
1.287	0.12207	-0.854492	-0.213623
1.288	1.70898	-1.19019	-0.488281
1.289	0.427246	-0.946045	-0.701904
1.29	1.70898	-0.976563	-0.213623
1.291	0.671387	-0.88501	-0.549316
1.292	1.15967	-0.762939	-0.12207
1.293	0.793457	-0.976563	-0.427246
1.294	0.305176	-0.946045	-0.183105
1.295	1.06812	-0.762939	-0.610352
1.296	0.854492	-0.915527	-0.335693
1.297	1.86157	-0.946045	-0.427246
1.298	0.518799	-0.793457	-0.701904
1.299	1.5564	-1.00708	-0.183105
1.3	0.701904	-0.823975	-0.396729
1.301	0.854492	-0.854492	-0.0305176
1.302	0.488281	-0.518799	-0.427246
1.303	0.762939	-0.915527	-0.213623
1.304	1.31226	-1.06812	-0.457764
1.305	1.0376	-0.915527	-0.396729
1.306	0.946045	-0.88501	-0.366211
1.307	0.976563	-0.793457	-0.396729
1.308	0.671387	-0.762939	-0.0610352
1.309	0.671387	-0.88501	-0.335693
1.31	0.671387	-1.2207	-0.0610352
1.311	1.06812	-1.12915	-0.396729
1.312	1.5564	-1.00708	-0.366211
1.313	1.28174	-0.732422	-0.457764
1.314	1.31226	-0.823975	-0.335693
1.315	0.671387	-0.854492	-0.427246
1.316	0.762939	-0.88501	-0.12207
1.317	0.305176	-0.701904	-0.335693
1.318	0.457764	-0.976563	-0.274658
1.319	1.64795	-1.0376	-0.366211
1.32	1.37329	-0.946045	-0.457764
1.321	1.67847	-0.976563	-0.610352
1.322	0.579834	-0.762939	-0.579834
1.323	0.701904	-0.823975	0.213623
1.324	0.152588	-0.793457	-0.335693
1.325	0.610352	-1.12915	0.0915527
1.326	1.34277	-0.762939	-0.0915527
1.327	0.823975	-0.854492	-0.244141
1.328	1.64795	-0.976563	-0.396729
1.329	0.732422	-1.28174	-0.518799
1.33	1.25122	-0.88501	-0.244141
1.331	0.488281	-0.732422	-0.457764
1.332	0.366211	-0.88501	0.0610352
1.333	0.823975	-0.823975	-0.366211
1.334	0.549316	-1.06812	-0.183105
1.335	1.49536	-0.976563	-0.274658
1.336	0.854492	-0.793457	-0.610352
1.337	2.0752	-0.793457	-0.244141
1.338	0.183105	-0.640869	-0.579834
1.339	1.09863	-0.762939	-0.335693
1.34	-0.152588	-1.00708	-0.12207
1.341	1.09863	-0.854492	-0.335693
1.342	0.610352	-0.976563	-0.366211
1.343	1.40381	-0.854492	-0.518799
1.344	1.19019	-1.00708	0.0610352
1.345	1.2207	-0.854492	-0.701904
1.346	1.0376	-0.946045	-0.0915527
1.347	0.488281	-0.823975	-0.457764
1.348	0.457764	-0.793457	-0.305176
1.349	0.671387	-0.976563	-0.274658
1.35	1.46484	-1.12915	-0.610352
1.351	1.09863	-0.915527	-0.549316
1.352	1.37329	-0.732422	-0.244141
1.353	0.610352	-0.793457	-0.274658
1.354	0.823975	-0.88501	-0.335693
1.355	0.488281	-0.823975	-0.366211
1.356	0.427246	-0.88501	-0.244141
1.357	1.31226	-0.946045	-0.366211
1.358	1.15967	-0.823975	-0.518799
1.359	1.31226	-1.37329	-0.213623
1.36	0.915527	-0.946045	-0.518799
1.361	0.671387	-1.00708	-0.183105
1.362	0.701904	-0.701904	-0.152588
1.363	0.213623	-0.823975	-0.12207
1.364	1.15967	-0.915527	-0.213623
1.365	0.640869	-1.12915	-0.244141
1.366	1.46484	-0.793457	-0.701904
1.367	1.06812	-0.732422	-0.183105
1.368	1.06812	-0.823975	-0.640869
1.369	0.732422	-0.793457	-0.0610352
1.37	0.274658	-0.915527	-0.701904
1.371	0.396729	-0.823975	0.0915527
1.372	1.0376	-0.976563	-0.457764
1.373	1.25122	-0.946045	-0.335693
1.374	1.2207	-0.88501	-0.579834
1.375	0.915527	-0.823975	-0.183105
1.376	1.19019	-0.640869	-0.213623
1.377	0.549316	-0.701904	-0.335693
1.378	0.946045	-0.671387	-0.0610352
1.379	0.518799	-0.671387	-0.12207
1.38	0.823975	-0.88501	-0.152588
1.381	1.34277	-1.0376	-0.488281
1.382	1.37329	-0.793457	-0.366211
1.383	1.31226	-0.823975	-0.305176
1.384	0.427246	-0.854492	-0.152588
1.385	0.457764	-0.762939	-0.335693
1.386	0.213623	-0.88501	-0.0915527
1.387	1.00708	-1.00708	-0.335693
1.388	0.915527	-0.946045	-0.396729
1.389	1.77002	-0.946045	-0.518799
1.39	0.671387	-0.732422	-0.579834
1.391	1.19019	-0.854492	-0.396729
1.392	0.579834	-0.88501	-0.183105
1.393	0.427246	-1.0376	-0.305176
1.394	0.427246	-0.732422	-0.12207
1.395	0.854492	-0.823975	-0.549316
1.396	1.49536	-0.823975	-0.213623
1.397	1.12915	-1.06812	-0.640869
1.398	1.12915	-0.88501	-0.213623
1.399	0.671387	-0.854492	-0.488281
1.4	0.335693	-0.854492	-0.0610352
1.401	0.701904	-0.823975	-0.152588
1.402	0.457764	-0.976563	-0.396729
1.403	1.19019	-0.915527	-0.427246
1.404	1.19019	-1.31226	-0.396729
1.405	1.46484	-0.823975	-0.488281
1.406	1.40381	-1.00708	-0.213623
1.407	0.701904	-0.915527	-0.518799
1.408	0.793457	-0.793457	-0.213623
1.409	0.457764	-0.762939	-0.488281
1.41	1.0376	-0.732422	-0.335693
1.411	1.31226	-1.12915	-0.732422
1.412	0.976563	-1.00708	-0.366211
1.413	1.52588	-0.976563	-0.305176
1.414	0.488281	-1.00708	-0.366211
1.415	0.915527	-0.946045	-0.0305176
1.416	0.183105	-0.946045	-0.274658
1.417	0.915527	-0.610352	-0.396729
1.418	0.915527	-0.793457	-0.396729
1.419	0.793457	-0.762939	-0.579834
1.42	1.64795	-1.06812	-0.366211
1.421	0.640869	-1.0376	-0.213623
1.422	1.28174	-0.854492	-0.274658
1.423	0.0915527	-0.762939	-0.549316
1.424	0.762939	-0.823975	-0.213623
1.425	0.488281	-1.06812	-0.213623
1.426	1.2207	-0.88501	-0.579834
1.427	1.52588	-1.09863	-0.366211
1.428	1.25122	-1.06812	-0.457764
1.429	1.34277	-0.762939	-0.457764
1.43	0.976563	-0.854492	-0.244141
1.431	0.457764	-0.610352	-0.335693
1.432	0.793457	-1.09863	-0.274658
1.433	0.579834	-0.793457	-0.152588
1.434	1.64795	-1.00708	-0.335693
1.435	1.00708	-0.915527	-0.518799
1.436	1.37329	-1.00708	-0.305176
1.437	0.762939	-0.854492	-0.213623
1.438	0.488281	-0.88501	-0.244141
1.439	1.06812	-1.00708	-0.0915527
1.44	0.305176	-1.00708	-0.305176
1.441	1.46484	-0.976563	-0.274658
1.442	0.762939	-0.976563	-0.305176
1.443	1.37329	-1.06812	-0.183105
1.444	0.640869	-0.762939	-0.457764
1.445	1.31226	-0.976563	-0.12207
1.446	0.457764	-0.793457	-0.457764
1.447	0.579834	-0.946045	-0.12207
1.448	0.12207	-0.915527	-0.457764
1.449	1.19019	-1.12915	-0.0915527
1.45	1.25122	-1.06812	-0.488281
1.451	1.46484	-0.915527	-0.518799
1.452	0.579834	-0.701904	-0.335693
1.453	0.854492	-0.762939	-0.579834
1.454	0.335693	-0.762939	-0.213623
1.455	0.732422	-0.915527	-0.366211
1.456	0.610352	-0.915527	-0.0610352
1.457	1.19019	-0.88501	-0.366211
1.458	1.40381	-0.946045	-0.305176
1.459	1.19019	-0.823975	-0.366211
1.46	1.0376	-1.09863	-0.518799
1.461	0.366211	-0.915527	-0.183105
1.462	0.518799	-0.976563	-0.366211
1.463	0.701904	-1.06812	0.0915527
1.464	1.06812	-1.00708	-0.396729
1.465	1.09863	-0.976563	-0.457764
1.466	1.37329	-0.946045	-0.640869
1.467	0.946045	-0.823975	-0.457764
1.468	0.976563	-0.640869	-0.427246
1.469	0.640869	-0.671387	-0.244141
1.47	0.732422	-0.823975	-0.244141
1.471	0.946045	-1.0376	-0.335693
1.472	0.976563	-0.976563	-0.152588
1.473	1.58691	-1.12915	-0.762939
1.474	1.15967	-1.25122	-0.457764
1.475	1.37329	-0.88501	-0.396729
1.476	0.305176	-0.88501	-0.183105
1.477	0.366211	-1.09863	-0.213623
1.478	0.488281	-1.00708	-0.0915527
1.479	0.854492	-1.06812	-0.183105
1.48	1.28174	-1.0376	-0.610352
1.481	1.12915	-1.00708	-0.518799
1.482	1.43433	-1.25122	-0.183105
1.483	0.518799	-0.823975	-0.518799
1.484	0.88501	-1.0376	-0.183105
1.485	0.152588	-0.671387	-0.457764
1.486	0.793457	-0.793457	-0.427246
1.487	1.31226	-1.09863	-0.762939
1.488	1.25122	-0.762939	-0.457764
1.489	1.98364	-1.00708	-0.640869
1.49	0.976563	-1.12915	-0.305176
1.491	1.40381	-1.12915	-0.244141
1.492	0.183105	-1.00708	-0.0610352
1.493	0.427246	-1.09863	-0.305176
1.494	0.915527	-1.0376	-0.396729
1.495	1.00708	-0.915527	-0.610352
1.496	1.83105	-1.2207	-0.335693
1.497	0.793457	-0.976563	-0.640869
1.498	1.25122	-0.946045	-0.152588
1.499	0.366211	-0.762939	-0.152588
1.5	0.579834	-0.793457	-0.244141
1.501	0.579834	-0.854492	-0.335693
1.502	1.2207	-0.946045	-0.549316
1.503	1.49536	-1.09863	-0.244141
1.504	0.88501	-0.946045	-0.518799
1.505	1.31226	-1.19019	-0.12207
1.506	0.946045	-0.976563	-0.274658
1.507	0.457764	-0.823975	-0.366211
1.508	0.183105	-1.09863	-0.396729
1.509	0.396729	-1.2207	-0.0915527
1.51	0.701904	-1.06812	-0.213623
1.511	1.28174	-0.946045	-0.0915527
1.512	1.28174	-0.946045	-0.183105
1.513	1.15967	-0.88501	0.0915527
1.514	0.915527	-0.549316	-0.305176
1.515	0.823975	-0.915527	-0.0915527
1.516	1.00708	-0.854492	-0.244141
1.517	1.2207	-1.06812	-0.366211
1.518	1.15967	-1.06812	-0.335693
1.519	1.43433	-1.0376	-1.06812
1.52	0.671387	-0.976563	-0.274658
1.521	0.976563	-0.823975	-0.488281
1.522	0.274658	-1.0376	-0.0305176
1.523	0.701904	-0.915527	-0.274658
1.524	0.762939	-0.88501	-0.0305176
1.525	0.854492	-0.793457	-0.366211
1.526	1.52588	-0.88501	-0.305176
1.527	0.976563	-0.793457	-0.366211
1.528	1.86157	-0.88501	-0.335693
1.529	0.793457	-0.946045	-0.549316
1.53	0.488281	-0.823975	-0.274658
1.531	0.244141	-0.976563	-0.152588
1.532	0.88501	-0.946045	-0.183105
1.533	0.671387	-0.88501	-0.305176
1.534	1.2207	-1.12915	-0.457764
1.535	1.34277	-0.88501	-0.488281
1.536	1.52588	-0.88501	-0.640869
1.537	0.88501	-0.915527	-0.366211
1.538	0.305176	-1.0376	-0.244141
1.539	0.671387	-1.12915	-0.488281
1.54	0.793457	-1.06812	-0.457764
1.541	1.49536	-1.06812	-0.366211
1.542	1.34277	-0.610352	-0.793457
1.543	1.19019	-0.88501	-0.335693
1.544	0.854492	-0.732422	-0.396729
1.545	0.274658	-0.732422	-0.274658
1.546	0.0915527	-0.762939	-0.0610352
1.547	0.915527	-0.915527	-0.0305176
1.548	1.12915	-0.762939	-0.396729
1.549	1.06812	-0.946045	-0.396729
1.55	1.5564	-1.12915	-0.793457
1.551	0.762939	-0.823975	-0.610352
1.552	1.06812	-0.823975	-0.396729
1.553	0.0915527	-1.06812	-0.549316
1.554	0.88501	-1.0376	-0.335693
1.555	0.457764	-0.854492	-0.488281
1.556	1.19019	-1.00708	-0.427246
1.557	0.854492	-0.946045	-0.183105
1.558	1.12915	-0.915527	-0.640869
1.559	1.40381	-0.640869	-0.152588
1.56	0.518799	-0.732422	-0.549316
1.561	0.427246	-0.823975	0.0610352
1.562	0.518799	-0.915527	-0.488281
1.563	0.823975	-0.915527	-0.274658
1.564	1.7395	-1.09863	-0.488281
1.565	1.15967	-0.823975	-0.488281
1.566	1.28174	-0.823975	-0.671387
1.567	0.335693	-0.88501	-0.244141
1.568	0.793457	-0.762939	-0.152588
1.569	0.305176	-0.88501	-0.213623
1.57	1.06812	-0.823975	-0.305176
1.571	0.946045	-0.946045	-0.366211
1.572	0.88501	-1.0376	-0.366211
1.573	0.976563	-0.915527	-0.488281
1.574	0.854492	-0.88501	-0.183105
1.575	0.976563	-0.854492	-0.366211
1.576	0	-0.854492	0.0305176
1.577	1.25122	-0.915527	-0.457764
1.578	0.335693	-1.09863	0.0610352
1.579	1.28174	-1.00708	-0.274658
1.58	1.28174	-0.640869	-0.305176
1.581	1.25122	-0.793457	-0.12207
1.582	1.2207	-0.701904	-0.305176
1.583	-0.0305176	-0.701904	-0.0915527
1.584	0.915527	-0.549316	-0.183105
1.585	0.427246	-0.915527	-0.0610352
1.586	1.09863	-0.793457	-0.305176
1.587	1.0376	-0.823975	-0.396729
1.588	0.823975	-0.854492	-0.366211
1.589	1.19019	-0.732422	-0.549316
1.59	0.671387	-0.610352	-0.244141
1.591	0.701904	-0.793457	-0.274658
1.592	0.305176	-0.854492	-0.152588
1.593	0.640869	-0.640869	-0.244141
1.594	1.0376	-0.823975	-0.183105
1.595	1.25122	-0.946045	-0.518799
1.596	1.34277	-0.823975	-0.274658
1.597	1.0376	-0.671387	-0.305176
1.598	0.762939	-0.762939	-0.213623
1.599	0.305176	-0.823975	-0.0915527
1.6	0.335693	-0.915527	-0.244141
1.601	0.610352	-0.854492	-0.488281
1.602	1.46484	-0.762939	-0.305176
1.603	1.40381	-0.701904	-0.366211
1.604	1.52588	-0.732422	-0.518799
1.605	0.610352	-0.549316	-0.0915527
1.606	0.976563	-0.793457	-0.335693
1.607	0.457764	-0.793457	-0.274658
1.608	0.976563	-0.976563	-0.457764
1.609	1.19019	-0.946045	-0.152588
1.61	0.946045	-0.88501	-0.671387
1.611	1.7395	-1.06812	-0.518799
1.612	0.549316	-0.88501	-0.518799
1.613	1.15967	-0.88501	-0.366211
1.614	-0.152588	-0.88501	-0.213623
1.615	0.305176	-0.854492	-0.0915527
1.616	0.671387	-0.88501	-0.549316
1.617	0.88501	-0.946045	-0.213623
1.618	1.77002	-0.976563	-0.640869
1.619	1.0376	-1.2207	-0.457764
1.62	1.67847	-1.28174	-0.427246
1.621	0	-0.854492	-0.0610352
1.622	0.732422	-1.00708	-0.518799
1.623	0.213623	-1.0376	-0.0305176
1.624	1.34277	-1.06812	-0.335693
1.625	0.823975	-0.915527	-0.366211
1.626	1.70898	-1.19019	-0.762939
1.627	0.549316	-0.762939	-0.366211
1.628	0.762939	-0.549316	-0.518799
1.629	0.762939	-0.579834	-0.305176
1.63	0.396729	-0.854492	-0.366211
1.631	1.19019	-0.88501	-0.427246
1.632	0.457764	-0.88501	-0.396729
1.633	1.77002	-0.701904	-0.610352
1.634	0.701904	-1.00708	-0.701904
1.635	1.89209	-0.762939	-0.488281
1.636	0.244141	-0.915527	-0.152588
1.637	0.518799	-0.976563	0.0305176
1.638	0.244141	-0.946045	-0.305176
1.639	0.457764	-1.25122	0.183105
1.64	1.37329	-1.2207	-0.335693
1.641	1.40381	-1.28174	-0.335693
1.642	1.7395	-0.762939	-0.457764
1.643	1.06812	-0.823975	-0.305176
1.644	0.823975	-1.19019	-0.152588
1.645	0.427246	-0.976563	-0.0610352
1.646	0.457764	-0.793457	-0.335693
1.647	1.19019	-0.915527	-0.549316
1.648	0.823975	-0.610352	-0.823975
1.649	1.25122	-1.00708	-0.518799
1.65	1.40381	-1.00708	-0.366211
1.651	0.762939	-0.793457	-0.518799
1.652	0.823975	-0.854492	-0.274658
1.653	0.305176	-0.854492	-0.305176
1.654	0.671387	-0.854492	-0.0610352
1.655	0.854492	-0.915527	-0.305176
1.656	1.52588	-1.06812	-0.213623
1.657	1.28174	-1.0376	-0.335693
1.658	1.0376	-0.823975	-0.244141
1.659	1.06812	-0.823975	-0.0915527
1.66	0.915527	-0.793457	-0.305176
1.661	0.640869	-0.823975	-0.274658
1.662	0.701904	-1.12915	-0.396729
1.663	0.762939	-1.0376	-0.12207
1.664	1.19019	-1.06812	-0.335693
1.665	1.09863	-0.854492	-0.305176
1.666	0.915527	-0.88501	-0.457764
1.667	0.793457	-0.915527	-0.0915527
1.668	0.579834	-1.25122	0.0305176
1.669	0.823975	-1.31226	-0.335693
1.67	0.823975	-0.976563	-0.0915527
1.671	0.946045	-0.854492	-0.518799
1.672	1.52588	-0.762939	-0.396729
1.673	1.46484	-1.0376	-0.793457
1.674	1.31226	-0.732422	-0.0610352
1.675	-0.12207	-0.88501	-0.335693
1.676	0.579834	-0.701904	-0.244141
1.677	0.823975	-0.823975	-0.579834
1.678	1.00708	-1.0376	-0.183105
1.679	1.31226	-0.854492	-0.457764
1.68	1.52588	-1.00708	-0.457764
1.681	1.49536	-1.06812	-0.213623
1.682	0.762939	-0.946045	-0.488281
1.683	0.335693	-0.823975	-0.305176
1.684	0.610352	-0.88501	-0.549316
1.685	0.823975	-0.915527	-0.305176
1.686	1.70898	-1.06812	-0.610352
1.687	0.946045	-1.00708	-0.488281
1.688	1.46484	-0.823975	-0.854492
1.689	1.31226	-0.88501	-0.244141
1.69	0.732422	-1.00708	-0.488281
1.691	0.549316	-0.88501	-0.0610352
1.692	0.640869	-1.06812	-0.579834
1.693	0.793457	-0.793457	0.0915527
1.694	1.25122	-0.823975	-0.701904
1.695	1.06812	-0.793457	-0.488281
1.696	1.37329	-1.12915	-0.518799
1.697	0.579834	-0.88501	-0.457764
1.698	0.854492	-0.854492	-0.793457
1.699	0.640869	-1.00708	0
1.7	0.488281	-0.854492	-0.427246
1.701	0.88501	-0.762939	-0.183105
1.702	0.854492	-0.854492	-0.701904
1.703	1.86157	-1.12915	-0.12207
1.704	0.946045	-0.915527	-0.701904
1.705	0.732422	-0.793457	-0.152588
1.706	0.518799	-0.579834	-0.518799
1.707	0.396729	-0.762939	-0.274658
1.708	1.06812	-0.976563	-0.396729
1.709	0.88501	-1.09863	-0.366211
1.71	1.40381	-0.946045	-0.640869
1.711	1.25122	-0.946045	-0.488281
1.712	0.823975	-0.915527	-0.335693
1.713	0.518799	-0.640869	-0.457764
1.714	0.335693	-0.88501	0.0915527
1.715	0.579834	-0.88501	-0.305176
1.716	1.00708	-1.06812	-0.396729
1.717	1.25122	-1.12915	-0.457764
1.718	1.25122	-0.946045	-0.366211
1.719	1.19019	-0.701904	-0.701904
1.72	1.46484	-0.88501	-0.366211
1.721	0.640869	-0.823975	-0.213623
1.722	0.152588	-0.915527	-0.396729
1.723	0.518799	-0.793457	-0.366211
1.724	0.88501	-1.40381	-0.244141
1.725	1.52588	-1.06812	-0.579834
1.726	1.37329	-0.976563	-0.396729
1.727	1.2207	-0.671387	-0.579834
1.728	0.396729	-0.579834	0
1.729	0.457764	-0.946045	-0.305176
1.73	0.244141	-1.09863	0.152588
1.731	0.946045	-1.2207	-0.305176
1.732	1.49536	-0.946045	-0.12207
1.733	1.2207	-0.946045	-0.488281
1.734	1.46484	-0.793457	-0.244141
1.735	0.0915527	-1.09863	-0.244141
1.736	1.15967	-0.732422	0.12207
1.737	-0.335693	-1.0376	-0.457764
1.738	1.2207	-0.701904	-0.244141
1.739	0.335693	-0.915527	-0.396729
1.74	2.13623	-0.88501	-0.305176
1.741	1.58691	-0.823975	-0.671387
1.742	1.2207	-1.09863	-0.183105
1.743	0.976563	-0.335693	-0.488281
1.744	-0.274658	-0.762939	-0.244141
1.745	0.610352	-1.00708	-0.366211
1.746	0.0915527	-0.762939	-0.0915527
1.747	1.28174	-0.671387	-0.244141
1.748	1.25122	-0.640869	-0.915527
1.749	1.25122	-0.640869	-0.0915527
1.75	1.40381	-0.88501	-0.305176
1.751	0.396729	-0.915527	-0.274658
1.752	0.762939	-0.732422	-0.12207
1.753	0.396729	-0.671387	-0.305176
1.754	1.49536	-0.915527	-0.305176
1.755	0.946045	-1.34277	-0.549316
1.756	1.70898	-0.823975	-0.183105
1.757	1.00708	-0.701904	-0.793457
1.758	1.12915	-0.976563	-0.457764
1.759	0.213623	-0.915527	-0.671387
1.76	0.335693	-0.579834	-0.579834
1.761	0.701904	-0.823975	-0.427246
1.762	0.640869	-0.976563	-0.152588
1.763	1.15967	-1.06812	-0.488281
1.764	1.15967	-0.88501	-0.671387
1.765	1.61743	-0.854492	-0.274658
1.766	0.396729	-0.701904	-0.549316
1.767	0.640869	-0.793457	0
1.768	0.213623	-1.0376	-0.274658
1.769	0.427246	-0.88501	-0.305176
1.77	1.49536	-0.88501	-0.396729
1.771	0.610352	-0.88501	-0.152588
1.772	1.89209	-0.946045	-0.518799
1.773	0.0915527	-0.946045	-0.305176
1.774	1.09863	-0.823975	-0.244141
1.775	0.0305176	-0.610352	-0.671387
1.776	0.610352	-0.732422	-0.274658
1.777	1.28174	-0.762939	-0.457764
1.778	0.701904	-0.793457	-0.396729
1.779	1.89209	-0.396729	-0.793457
1.78	0.549316	-0.88501	-0.457764
1.781	1.25122	-0.732422	-0.152588
1.782	0.396729	-0.976563	-0.701904
1.783	0.244141	-1.00708	0.0610352
1.784	0.976563	-1.12915	-0.518799
1.785	0.244141	-0.88501	-0.0610352
1.786	2.22778	-1.12915	-0.366211
1.787	0.488281	-1.0376	-0.0915527
1.788	1.7395	-0.946045	-0.518799
1.789	0.366211	-0.854492	-0.0915527
1.79	1.0376	-0.946045	-0.183105
1.791	0.244141	-0.793457	-0.0610352
1.792	0.427246	-0.823975	-0.0610352
1.793	1.49536	-1.06812	-0.366211
1.794	0.488281	-1.00708	-0.305176
1.795	2.01416	-0.823975	-0.457764
1.796	0.396729	-0.701904	-0.579834
1.797	0.915527	-0.88501	-0.549316
1.798	0.396729	-0.823975	-0.152588
1.799	0.335693	-0.854492	-0.366211
1.8	1.19019	-0.732422	-0.549316
1.801	0.366211	-0.762939	-0.366211
1.802	2.04468	-0.976563	-0.579834
1.803	0.518799	-0.915527	-0.335693
1.804	1.70898	-0.88501	-0.366211
1.805	0.0915527	-0.915527	0.12207
1.806	0.274658	-0.701904	0.12207
1.807	0.915527	-0.762939	-0.0915527
1.808	0.488281	-0.762939	-0.152588
1.809	1.86157	-0.823975	-0.366211
1.81	0.946045	-0.915527	-0.366211
1.811	1.80054	-0.915527	-0.518799
1.812	0.946045	-0.915527	-0.427246
1.813	0.427246	-0.762939	0.152588
1.814	0.915527	-1.00708	-0.488281
1.815	-0.152588	-0.793457	-0.152588
1.816	1.64795	-1.09863	-0.457764
1.817	0.793457	-1.00708	-0.701904
1.818	1.34277	-0.946045	-0.549316
1.819	1.00708	-1.09863	-0.579834
1.82	0.213623	-0.762939	0.0305176
1.821	0.854492	-0.640869	-0.457764
1.822	-0.0610352	-1.12915	-0.0915527
1.823	1.52588	-1.00708	-0.274658
1.824	0.854492	-1.12915	-0.274658
1.825	1.34277	-0.976563	-0.0915527
1.826	1.12915	-0.793457	-1.09863
1.827	1.0376	-0.640869	-0.0305176
1.828	1.2207	-0.854492	-0.701904
1.829	0.457764	-1.00708	-0.213623
1.83	0.610352	-0.854492	-0.457764
1.831	0.88501	-1.00708	-0.335693
1.832	1.15967	-0.915527	-0.457764
1.833	1.37329	-0.946045	-0.915527
1.834	0.915527	-0.701904	-0.183105
1.835	0.854492	-0.793457	-0.610352
1.836	0.274658	-0.671387	-0.366211
1.837	0.671387	-0.946045	-0.305176
1.838	0.427246	-0.915527	-0.762939
1.839	1.15967	-0.823975	-0.183105
1.84	1.2207	-0.732422	-0.732422
1.841	1.64795	-0.732422	-0.183105
1.842	0.854492	-0.610352	-0.579834
1.843	0.671387	-1.00708	-0.152588
1.844	0.183105	-0.88501	-0.579834
1.845	0.88501	-0.946045	-0.213623
1.846	1.5564	-1.12915	-0.12207
1.847	0.823975	-0.88501	-0.488281
1.848	1.67847	-0.823975	-0.457764
1.849	0.915527	-0.946045	-0.518799
1.85	1.25122	-1.00708	-0.213623
1.851	0.274658	-0.762939	-0.671387
1.852	0.701904	-0.793457	-0.0610352
1.853	0.854492	-0.762939	-0.610352
1.854	0.915527	-0.915527	-0.366211
1.855	1.34277	-1.0376	-0.335693
1.856	1.34277	-1.28174	-0.335693
1.857	1.34277	-0.915527	-0.518799
1.858	0.640869	-0.854492	-0.427246
1.859	0.396729	-0.762939	-0.12207
1.86	0.946045	-1.00708	-0.274658
1.861	0.640869	-1.0376	-0.0305176
1.862	1.25122	-1.0376	-0.274658
1.863	1.15967	-1.00708	-0.244141
1.864	1.37329	-0.946045	-0.610352
1.865	1.0376	-0.976563	-0.274658
1.866	0.579834	-0.671387	-0.579834
1.867	0.640869	-0.915527	-0.152588
1.868	0.579834	-0.946045	-0.396729
1.869	1.15967	-0.88501	-0.152588
1.87	1.0376	-1.06812	-0.610352
1.871	1.19019	-1.0376	-0.152588
1.872	0.793457	-0.946045	-0.518799
1.873	1.37329	-0.976563	-0.0305176
1.874	0.488281	-0.88501	-0.366211
1.875	1.19019	-0.762939	0.12207
1.876	0.335693	-0.640869	-0.518799
1.877	1.43433	-1.09863	-0.0915527
1.878	0.946045	-0.946045	-0.366211
1.879	1.31226	-0.88501	-0.274658
1.88	1.28174	-0.701904	-0.549316
1.881	0.671387	-0.671387	-0.244141
1.882	0.915527	-0.793457	-0.244141
1.883	0.427246	-0.946045	-0.0610352
1.884	1.09863	-1.12915	-0.244141
1.885	0.854492	-1.12915	-0.335693
1.886	1.7395	-1.00708	-0.518799
1.887	1.06812	-0.579834	-0.701904
1.888	1.40381	-0.793457	-0.854492
1.889	0.823975	-0.671387	-0.244141
1.89	0.823975	-0.701904	-0.457764
1.891	0.549316	-1.0376	-0.518799
1.892	0.732422	-1.2207	-0.549316
1.893	1.15967	-1.12915	-0.701904
1.894	0.762939	-0.762939	-0.335693
1.895	1.37329	-0.915527	-0.549316
1.896	0.976563	-0.793457	-0.0915527
1.897	0.854492	-0.762939	-0.274658
1.898	0.457764	-0.823975	-0.0915527
1.899	0.244141	-0.976563	-0.274658
1.9	1.49536	-0.946045	-0.335693
1.901	0.793457	-0.946045	-0.396729
1.902	1.61743	-1.12915	-0.396729
1.903	0.854492	-0.88501	-0.427246
1.904	0.762939	-0.732422	-0.152588
1.905	0.976563	-1.00708	-0.671387
1.906	0.0610352	-0.854492	-0.12207
1.907	1.2207	-0.88501	-0.793457
1.908	0.762939	-1.0376	-0.0305176
1.909	1.92261	-0.854492	-0.793457
1.91	0.335693	-0.946045	-0.305176
1.911	1.19019	-0.762939	-0.457764
1.912	0.396729	-0.793457	-0.610352
1.913	0.946045	-0.640869	-0.0610352
1.914	0.244141	-0.732422	-0.579834
1.915	1.00708	-0.976563	-0.244141
1.916	1.19019	-1.06812	-0.274658
1.917	1.25122	-0.88501	-0.457764
1.918	1.15967	-0.701904	-0.0915527
1.919	0.396729	-0.793457	-0.579834
1.92	0.762939	-0.88501	0.0915527
1.921	0.366211	-0.946045	-0.640869
1.922	0.793457	-0.88501	0.0610352
1.923	0.518799	-1.0376	-0.579834
1.924	1.58691	-1.0376	-0.12207
1.925	1.19019	-0.946045	-0.915527
1.926	1.43433	-1.00708	-0.366211
1.927	0.518799	-0.762939	-0.549316
1.928	0.701904	-0.732422	-0.0610352
1.929	0.488281	-0.88501	-0.610352
1.93	0.701904	-0.946045	0.0305176
1.931	1.12915	-1.06812	-0.518799
1.932	1.31226	-1.00708	-0.335693
1.933	1.34277	-0.823975	-0.457764
1.934	1.00708	-0.793457	-0.183105
1.935	0.701904	-0.88501	-0.183105
1.936	0.610352	-0.823975	0
1.937	0.88501	-0.976563	-0.366211
1.938	1.06812	-0.915527	0.12207
1.939	1.09863	-0.854492	-0.793457
1.94	1.09863	-0.854492	-0.152588
1.941	1.09863	-0.88501	-0.732422
1.942	0.762939	-0.854492	-0.0305176
1.943	0.457764	-0.823975	-0.427246
1.944	0.640869	-0.915527	-0.152588
1.945	0.732422	-0.762939	-0.335693
1.946	1.31226	-0.946045	-0.274658
1.947	1.28174	-0.823975	-0.12207
1.948	1.2207	-0.823975	-0.488281
1.949	1.19019	-0.976563	-0.0915527
1.95	0.488281	-0.854492	-0.457764
1.951	0.671387	-0.823975	-0.183105
1.952	0.305176	-0.823975	-0.244141
1.953	1.00708	-0.915527	-0.213623
1.954	1.09863	-0.793457	-0.640869
1.955	1.25122	-1.12915	-0.305176
1.956	1.31226	-0.732422	-0.457764
1.957	0.88501	-0.732422	-0.396729
1.958	0.549316	-0.762939	0.213623
1.959	0.457764	-0.88501	-0.12207
1.96	0.579834	-0.823975	-0.335693
1.961	1.15967	-0.823975	-0.396729
1.962	1.19019	-0.946045	-0.579834
1.963	1.58691	-0.793457	-0.518799
1.964	1.15967	-0.946045	-0.915527
1.965	0.640869	-0.915527	0
1.966	0.274658	-0.946045	-0.671387
1.967	0.488281	-1.06812	0.0915527
1.968	0.671387	-1.09863	-0.701904
1.969	1.19019	-0.976563	-0.152588
1.97	0.88501	-1.0376	-0.732422
1.971	1.70898	-1.06812	-0.366211
1.972	0.701904	-0.762939	-0.610352
1.973	1.12915	-0.610352	-0.274658
1.974	0.12207	-0.579834	-0.12207
1.975	0.946045	-0.823975	-0.457764
1.976	0.915527	-0.793457	-0.244141
1.977	1.09863	-0.854492	-0.488281
1.978	1.28174	-0.640869	-0.640869
1.979	0.274658	-0.915527	-0.518799
1.98	1.25122	-1.0376	-0.305176
1.981	0.0305176	-1.00708	-0.152588
1.982	0.762939	-0.946045	-0.732422
1.983	0.457764	-1.12915	0
1.984	1.00708	-0.946045	-0.457764
1.985	1.2207	-1.00708	-0.183105
1.986	1.37329	-1.00708	-0.488281
1.987	1.49536	-0.854492	-0.335693
1.988	0.610352	-0.671387	-0.518799
1.989	0.701904	-0.88501	0.0915527
1.99	0.579834	-0.854492	-0.366211
1.991	0.640869	-0.640869	-0.152588
1.992	1.43433	-0.823975	-0.518799
1.993	1.40381	-0.793457	-0.366211
1.994	1.00708	-0.701904	-0.274658
1.995	1.37329	-0.732422	-0.274658
1.996	-0.12207	-0.762939	-0.305176
1.997	0.854492	-0.854492	-0.213623
1.998	0.12207	-0.762939	-0.183105
1.999	1.7395	-1.19019	-0.244141
2	0.88501	-0.793457	-0.640869
2.001	1.61743	-0.915527	-0.0915527
2.002	1.06812	-0.88501	-0.518799
2.003	0.579834	-0.854492	-0.0305176
2.004	0.366211	-0.976563	-0.274658
2.005	0.274658	-1.06812	0.396729
2.006	1.09863	-0.732422	-0.274658
2.007	0.854492	-0.915527	-0.274658
2.008	1.2207	-1.00708	-0.396729
2.009	1.28174	-0.823975	-0.305176
2.01	0.823975	-0.823975	-0.305176
2.011	1.00708	-0.88501	-0.0610352
2.012	0.457764	-0.518799	-0.0305176
2.013	0.457764	-0.946045	-0.183105
2.014	0.762939	-1.00708	-0.152588
2.015	1.09863	-1.09863	-0.457764
2.016	2.01416	-0.946045	-0.549316
2.017	1.00708	-0.976563	-0.183105
2.018	1.09863	-1.00708	-0.366211
2.019	0.335693	-0.793457	-0.152588
2.02	0.305176	-0.732422	-0.305176
2.021	0.793457	-0.88501	-0.518799
2.022	0.671387	-0.823975	-0.213623
2.023	2.13623	-0.854492	-0.854492
2.024	1.25122	-0.793457	-0.183105
2.025	1.37329	-0.854492	-0.549316
2.026	0.488281	-0.549316	-0.0610352
2.027	0.366211	-0.640869	-0.183105
2.028	0.823975	-0.946045	-0.244141
2.029	0.183105	-0.976563	-0.0915527
2.03	1.61743	-1.00708	-0.366211
2.031	1.06812	-0.762939	-0.396729
2.032	2.01416	-1.00708	-0.579834
2.033	0.396729	-0.915527	-0.579834
2.034	1.12915	-1.09863	-0.366211
2.035	-0.0610352	-1.0376	-0.518799
2.036	0.88501	-1.0376	-0.12207
2.037	0.701904	-1.19019	-0.549316
2.038	1.40381	-1.0376	-0.549316
2.039	1.34277	-1.09863	-0.640869
2.04	0.946045	-0.88501	-0.244141
2.041	0.640869	-0.732422	-0.671387
2.042	0.12207	-0.701904	-0.366211
2.043	0.823975	-0.640869	-0.518799
2.044	0.671387	-0.946045	-0.457764
2.045	1.70898	-0.762939	-0.274658
2.046	0.762939	-1.0376	-0.701904
2.047	1.34277	-1.0376	-0.366211
2.048	0.976563	-1.00708	-0.457764
2.049	0.823975	-0.976563	-0.12207
2.05	0.701904	-0.671387	-0.640869
2.051	0.640869	-0.793457	-0.152588
2.052	1.49536	-1.06812	-0.549316
2.053	1.0376	-1.25122	-0.396729
2.054	1.15967	-0.88501	-0.640869
2.055	1.49536	-0.732422	-0.640869
2.056	0.610352	-0.732422	-0.610352
2.057	1.28174	-0.762939	-0.518799
2.058	0.12207	-1.12915	-0.305176
2.059	1.12915	-0.854492	-0.457764
2.06	0.213623	-0.946045	-0.457764
2.061	1.28174	-1.0376	-0.457764
2.062	1.31226	-1.0376	-0.549316
2.063	0.946045	-1.06812	-0.274658
2.064	0.915527	-0.701904	-0.0915527
2.065	0.213623	-0.823975	-0.0610352
2.066	0.671387	-0.854492	-0.213623
2.067	0.183105	-1.19019	-0.183105
2.068	1.2207	-0.946045	-0.305176
2.069	0.823975	-0.671387	-0.671387
2.07	2.2583	-0.88501	-0.640869
2.071	0.976563	-0.915527	-0.274658
2.072	1.00708	-0.732422	-0.396729
2.073	0.183105	-0.793457	-0.366211
2.074	0.579834	-1.12915	0
2.075	0.793457	-0.946045	-0.518799
2.076	1.09863	-0.823975	-0.213623
2.077	1.67847	-1.00708	-0.88501
2.078	0.88501	-0.701904	-0.396729
2.079	1.43433	-0.915527	-0.396729
2.08	0.335693	-0.88501	0
2.081	0.732422	-1.0376	-0.335693
2.082	0.335693	-0.823975	-0.427246
2.083	0.823975	-1.06812	0
2.084	1.31226	-0.854492	-0.701904
2.085	1.28174	-1.00708	-0.213623
2.086	1.28174	-1.0376	-0.549316
2.087	0.701904	-0.88501	-0.12207
2.088	0.396729	-1.00708	-0.213623
2.089	0.762939	-1.12915	0.12207
2.09	0.335693	-0.854492	-0.213623
2.091	1.49536	-0.823975	-0.427246
2.092	1.40381	-0.915527	-0.640869
2.093	1.61743	-0.976563	-0.518799
2.094	1.09863	-0.946045	-0.579834
2.095	0.213623	-1.00708	-0.12207
2.096	0.640869	-0.88501	-0.0305176
2.097	0.579834	-0.701904	-0.579834
2.098	1.15967	-0.701904	-0.152588
2.099	0.976563	-0.854492	-0.488281
2.1	1.31226	-0.946045	-0.274658
2.101	1.49536	-1.06812	-0.335693
2.102	0.640869	-0.976563	-0.305176
2.103	0.305176	-0.946045	-0.305176
2.104	0.701904	-0.701904	-0.274658
2.105	0.518799	-0.793457	-0.274658
2.106	1.31226	-0.976563	-0.610352
2.107	0.579834	-1.00708	-0.0610352
2.108	1.67847	-0.823975	-0.823975
2.109	0.640869	-0.823975	-0.305176
2.11	0.823975	-0.88501	-0.396729
2.111	0.213623	-0.732422	-0.12207
2.112	0.12207	-0.762939	-0.366211
2.113	0.946045	-0.946045	-0.152588
2.114	1.06812	-1.00708	-0.305176
2.115	1.15967	-0.946045	-0.549316
2.116	0.976563	-0.88501	-0.457764
2.117	0.762939	-0.854492	-0.518799
2.118	0.823975	-0.88501	-0.12207
2.119	0.274658	-0.823975	-0.610352
2.12	0.213623	-0.762939	-0.183105
2.121	0.915527	-0.915527	-0.823975
2.122	0.762939	-0.946045	-0.457764
2.123	1.43433	-1.2207	-0.457764
2.124	0.915527	-0.854492	-0.396729
2.125	0.701904	-1.0376	0.244141
2.126	0.671387	-1.19019	-0.366211
2.127	0.0915527	-0.88501	0.0305176
2.128	0.946045	-0.701904	-0.518799
2.129	0.274658	-0.732422	-0.274658
2.13	2.31934	-1.00708	-0.701904
2.131	0.854492	-0.854492	-0.762939
2.132	1.58691	-0.762939	-0.427246
2.133	0.396729	-0.762939	-0.549316
2.134	0.946045	-0.976563	0
2.135	0.640869	-0.640869	-0.549316
2.136	0.915527	-0.88501	-0.0915527
2.137	1.34277	-0.88501	-0.549316
2.138	1.31226	-0.88501	-0.457764
2.139	1.34277	-0.793457	-0.457764
2.14	0.579834	-0.762939	-0.335693
2.141	0.518799	-0.762939	-0.305176
2.142	0.457764	-0.88501	-0.396729
2.143	0.671387	-0.671387	-0.183105
2.144	1.12915	-1.19019	-0.518799
2.145	1.25122	-1.12915	-0.12207
2.146	1.2207	-1.00708	-0.549316
2.147	0.762939	-0.732422	-0.488281
2.148	0.946045	-0.946045	-0.152588
2.149	0.579834	-0.793457	-0.457764
2.15	0.549316	-0.701904	-0.152588
2.151	0.610352	-0.793457	-0.518799
2.152	0.701904	-0.671387	-0.0915527
2.153	1.46484	-0.823975	-0.396729
2.154	1.28174	-0.823975	-0.579834
2.155	1.25122	-0.610352	-0.183105
2.156	0.488281	-0.671387	-0.305176
2.157	0.244141	-0.762939	0.152588
2.158	0.640869	-0.946045	-0.396729
2.159	0.732422	-1.06812	-0.0610352
2.16	1.52588	-0.946045	-0.152588
2.161	0.915527	-1.06812	-0.457764
2.162	1.12915	-1.2207	-0.12207
2.163	0.610352	-1.19019	-0.366211
2.164	0.305176	-0.823975	0.152588
2.165	0.213623	-0.823975	-0.366211
2.166	0.274658	-0.88501	-0.0305176
2.167	1.2207	-0.946045	-0.183105
2.168	0.793457	-1.0376	-0.549316
2.169	1.25122	-0.88501	-0.0610352
2.17	0.915527	-1.06812	-0.610352
2.171	0.549316	-0.732422	-0.244141
2.172	0.88501	-0.732422	-0.457764
2.173	0.396729	-0.915527	-0.183105
2.174	1.31226	-0.854492	-0.213623
2.175	1.12915	-0.976563	-0.335693
2.176	1.43433	-0.915527	-0.335693
2.177	1.00708	-0.976563	-0.579834
2.178	1.09863	-0.518799	-0.244141
2.179	0.640869	-0.732422	-0.213623
2.18	1.25122	-0.915527	0
2.181	0.335693	-1.00708	-0.457764
2.182	1.31226	-1.00708	-0.0915527
2.183	0.823975	-0.88501	-0.518799
2.184	1.34277	-1.00708	-0.335693
2.185	1.06812	-0.946045	-0.732422
2.186	0.854492	-1.00708	-0.274658
2.187	0.762939	-0.671387	-0.366211
2.188	-0.244141	-0.762939	-0.305176
2.189	1.25122	-1.06812	-0.274658
2.19	0.457764	-1.2207	-0.183105
2.191	1.31226	-0.976563	-0.732422
2.192	1.52588	-1.00708	-0.366211
2.193	0.915527	-0.671387	-0.610352
2.194	1.15967	-0.823975	-0.12207
2.195	-0.213623	-1.0376	-0.183105
2.196	0.915527	-1.09863	-0.12207
2.197	0.610352	-1.00708	-0.549316
2.198	1.09863	-1.0376	-0.396729
2.199	1.61743	-1.00708	-0.396729
2.2	1.25122	-1.06812	-0.732422
2.201	1.58691	-0.946045	-0.335693
2.202	0.396729	-0.732422	-0.427246
2.203	0.88501	-0.793457	-0.274658
2.204	0.946045	-1.00708	-0.640869
2.205	1.12915	-1.00708	-0.244141
2.206	1.28174	-0.946045	-0.701904
2.207	1.28174	-0.976563	-0.640869
2.208	1.31226	-0.88501	-0.518799
2.209	1.31226	-0.732422	-0.427246
2.21	0.427246	-0.671387	-0.396729
2.211	0.579834	-0.762939	-0.244141
2.212	0.793457	-0.976563	-0.305176
2.213	1.06812	-1.0376	-0.0915527
2.214	1.49536	-1.06812	-0.640869
2.215	0.823975	-0.854492	-0.396729
2.216	0.976563	-1.0376	-0.579834
2.217	0.823975	-1.12915	-0.274658
2.218	0.701904	-0.88501	-0.396729
2.219	0.823975	-0.88501	-0.244141
2.22	0.671387	-0.88501	-0.213623
2.221	1.7395	-1.06812	-0.396729
2.222	0.976563	-0.976563	-0.610352
2.223	1.25122	-0.915527	-0.457764
2.224	1.2207	-1.06812	-0.518799
2.225	0.640869	-0.732422	-0.457764
2.226	0.976563	-0.88501	-0.335693
2.227	0.427246	-0.823975	-0.213623
2.228	1.37329	-1.12915	-0.671387
2.229	1.5564	-1.28174	-0.396729
2.23	1.5564	-1.06812	-0.457764
2.231	0.671387	-1.0376	-0.366211
2.232	0.427246	-1.0376	-0.213623
2.233	0.244141	-0.88501	-0.183105
2.234	0.457764	-1.06812	-0.244141
2.235	0.366211	-0.946045	-0.579834
2.236	1.37329	-1.40381	0.0610352
2.237	0.762939	-1.2207	-0.579834
2.238	1.7395	-1.09863	-0.549316
2.239	1.00708	-0.915527	-0.610352
2.24	0.854492	-1.0376	-0.152588
2.241	0.823975	-0.946045	0.183105
2.242	0.579834	-1.40381	-0.213623
2.243	1.09863	-0.976563	-0.0305176
2.244	0.823975	-0.946045	-0.274658
2.245	1.40381	-1.12915	-0.274658
2.246	1.40381	-1.00708	-0.427246
2.247	0.793457	-1.00708	-0.12207
2.248	0.946045	-0.854492	0.274658
2.249	0.457764	-0.946045	-0.0305176
2.25	0.976563	-1.00708	-0.152588
2.251	1.19019	-0.946045	-0.457764
2.252	1.64795	-1.34277	-0.213623
2.253	1.61743	-0.946045	-0.732422
2.254	0.976563	-0.793457	-0.427246
2.255	1.34277	-0.88501	-0.183105
2.256	0.305176	-0.946045	0.0610352
2.257	0.946045	-1.2207	0.0915527
2.258	0.518799	-0.88501	-0.183105
2.259	1.25122	-1.06812	-0.244141
2.26	1.0376	-1.12915	-0.823975
2.261	1.77002	-1.00708	-0.518799
2.262	0.793457	-1.0376	-0.671387
2.263	0.823975	-0.762939	-0.671387
2.264	0.12207	-0.854492	-0.579834
2.265	0.762939	-0.732422	-0.305176
2.266	1.00708	-1.0376	-0.488281
2.267	1.15967	-0.88501	-0.701904
2.268	1.58691	-1.06812	-0.671387
2.269	0.823975	-0.946045	-0.457764
2.27	1.43433	-1.00708	-0.549316
2.271	0.274658	-0.793457	0
2.272	1.19019	-0.793457	-0.427246
2.273	0.854492	-0.88501	0.274658
2.274	1.34277	-1.12915	-0.396729
2.275	1.86157	-1.0376	-0.213623
2.276	1.06812	-1.00708	-0.671387
2.277	1.5564	-0.88501	-0.152588
2.278	0.244141	-0.823975	-0.793457
2.279	0.854492	-0.823975	-0.244141
2.28	0.518799	-0.823975	-0.640869
2.281	0.366211	-0.701904	-0.213623
2.282	1.0376	-1.00708	-0.518799
2.283	0.427246	-0.946045	-0.366211
2.284	1.19019	-0.823975	-0.579834
2.285	0.12207	-0.946045	-0.488281
2.286	0.610352	-0.976563	-0.274658
2.287	0.366211	-0.915527	-0.640869
2.288	0.183105	-0.793457	-0.335693
2.289	1.25122	-0.915527	-0.244141
2.29	0.640869	-0.976563	-0.671387
2.291	1.58691	-1.09863	-0.0610352
2.292	0.823975	-1.2207	-0.457764
2.293	0.762939	-0.976563	-0.274658
2.294	0.610352	-0.549316	-0.671387
2.295	0.579834	-0.701904	-0.0610352
2.296	0.88501	-0.762939	-0.305176
2.297	0.732422	-0.823975	-0.335693
2.298	1.64795	-1.31226	-0.183105
2.299	1.0376	-0.88501	-0.274658
2.3	0.762939	-0.549316	-0.457764
2.301	0.88501	-0.396729	-0.0305176
2.302	0.0610352	-0.640869	-0.152588
2.303	0.823975	-0.549316	0.244141
2.304	0.610352	-0.793457	-0.183105
2.305	1.43433	-0.762939	-0.183105
2.306	0.976563	-0.762939	-0.244141
2.307	1.12915	-0.732422	0.183105
2.308	0.488281	-0.793457	-0.183105
2.309	0.457764	-0.88501	-0.0610352
2.31	0.549316	-1.06812	0.0305176
2.311	-0.0610352	-0.793457	-0.274658
2.312	1.06812	-0.732422	-0.396729
2.313	0.549316	-1.00708	-0.396729
2.314	1.46484	-0.88501	-0.457764
2.315	0.854492	-0.88501	-0.213623
2.316	1.15967	-0.823975	-0.183105
2.317	0.457764	-0.793457	-0.0305176
2.318	0.12207	-0.762939	-0.0610352
2.319	0.610352	-0.823975	-0.274658
2.32	0.88501	-1.0376	-0.183105
2.321	1.34277	-1.0376	-0.579834
2.322	1.06812	-0.854492	0.152588
2.323	0.579834	-0.732422	-0.762939
2.324	0.701904	-0.732422	0.0610352
2.325	0.152588	-0.549316	-0.366211
2.326	0.335693	-0.762939	0.0610352
2.327	0.335693	-0.793457	-0.396729
2.328	1.06812	-0.823975	-0.183105
2.329	1.0376	-0.793457	-0.396729
2.33	1.15967	-0.946045	-0.671387
2.331	1.15967	-0.823975	-0.183105
2.332	1.00708	-0.732422	-0.366211
2.333	0.396729	-0.610352	0
2.334	0.610352	-0.823975	-0.335693
2.335	0.823975	-0.915527	-0.213623
2.336	1.25122	-0.976563	-0.732422
2.337	1.52588	-0.915527	-0.854492
2.338	1.15967	-0.88501	-0.579834
2.339	0.762939	-0.701904	-0.549316
2.34	0.335693	-0.671387	-0.274658
2.341	0.793457	-1.0376	-0.305176
2.342	-0.0915527	-0.701904	-0.335693
2.343	1.19019	-0.915527	-0.183105
2.344	0.762939	-0.915527	-0.518799
2.345	1.7395	-1.06812	-0.213623
2.346	0.732422	-1.00708	-0.762939
2.347	0.88501	-1.06812	0.183105
2.348	0.518799	-0.762939	-0.88501
2.349	0.213623	-0.823975	0.274658
2.35	1.2207	-0.88501	-0.793457
2.351	0.213623	-1.0376	-0.0305176
2.352	1.89209	-1.0376	-0.671387
2.353	0.823975	-0.88501	-0.427246
2.354	1.58691	-1.00708	-0.457764
2.355	0.457764	-0.793457	-0.12207
2.356	0.183105	-0.915527	-0.274658
2.357	1.00708	-1.06812	-0.0305176
2.358	0.732422	-0.946045	-0.305176
2.359	1.95313	-0.88501	-0.213623
2.36	0.823975	-0.793457	-0.701904
2.361	1.61743	-0.823975	-0.213623
2.362	0.549316	-0.88501	-0.488281
2.363	0.518799	-0.793457	-0.0610352
2.364	1.09863	-0.793457	-0.488281
2.365	0.183105	-0.854492	-0.213623
2.366	1.52588	-0.946045	-0.366211
2.367	0.823975	-1.06812	-0.396729
2.368	1.67847	-1.09863	-0.488281
2.369	0.579834	-0.915527	-0.457764
2.37	0.854492	-0.518799	-0.610352
2.371	0.427246	-0.793457	-0.640869
2.372	0.518799	-0.854492	-0.457764
2.373	0.88501	-1.0376	-0.549316
2.374	1.00708	-0.854492	-0.610352
2.375	1.34277	-0.823975	-0.793457
2.376	1.43433	-0.793457	-0.366211
2.377	0.976563	-0.915527	-0.671387
2.378	0.762939	-0.640869	-0.213623
2.379	0.0305176	-0.88501	-0.427246
2.38	1.06812	-1.0376	-0.152588
2.381	0.671387	-0.915527	-0.518799
2.382	2.01416	-1.34277	-0.0610352
2.383	1.00708	-0.976563	-0.366211
2.384	1.7395	-0.88501	-0.457764
2.385	1.00708	-0.854492	-0.274658
2.386	0.396729	-0.823975	0.183105
2.387	0.854492	-0.701904	-0.549316
2.388	0.610352	-0.915527	-0.305176
2.389	1.09863	-0.946045	-0.335693
2.39	0.88501	-0.946045	-0.518799
2.391	1.46484	-1.12915	-0.518799
2.392	0.701904	-1.0376	-0.12207
2.393	0.518799	-0.823975	-0.152588
2.394	0.549316	-0.854492	-0.366211
2.395	0.732422	-1.25122	-0.0915527
2.396	0.640869	-1.00708	-0.488281
2.397	1.31226	-1.28174	-0.366211
2.398	1.43433	-1.12915	-0.335693
2.399	1.83105	-1.06812	-0.366211
2.4	0.854492	-0.915527	-0.152588
2.401	0.732422	-1.00708	-0.183105
2.402	0.488281	-1.09863	-0.335693
2.403	0.701904	-0.946045	-0.457764
2.404	0.88501	-1.0376	-0.244141
2.405	1.77002	-1.12915	-0.427246
2.406	1.43433	-0.946045	-0.488281
2.407	1.58691	-0.915527	-0.305176
2.408	0.732422	-0.671387	-0.457764
2.409	0.762939	-0.946045	-0.335693
2.41	0.854492	-0.88501	-0.244141
2.411	0.427246	-0.762939	-0.518799
2.412	1.31226	-1.25122	-0.396729
2.413	0.915527	-1.06812	-0.701904
2.414	1.46484	-0.976563	-0.366211
2.415	0.946045	-0.976563	-0.457764
2.416	0.823975	-1.09863	-0.457764
2.417	0.854492	-0.915527	-0.152588
2.418	0.762939	-1.0376	-0.305176
2.419	0.823975	-1.06812	-0.244141
2.42	1.06812	-1.2207	-0.457764
2.421	1.34277	-1.28174	-0.457764
2.422	1.61743	-1.00708	-0.610352
2.423	0.640869	-1.09863	-0.549316
2.424	1.00708	-0.915527	-0.152588
2.425	0.335693	-1.09863	-0.427246
2.426	0.793457	-1.00708	-0.183105
2.427	1.15967	-1.09863	-0.762939
2.428	1.15967	-0.946045	-0.488281
2.429	1.52588	-0.823975	-0.854492
2.43	1.0376	-1.09863	-0.518799
2.431	1.00708	-0.793457	-0.518799
2.432	0.335693	-0.976563	-0.579834
2.433	0.701904	-0.915527	-0.366211
2.434	1.0376	-0.88501	-0.610352
2.435	1.12915	-1.00708	-0.12207
2.436	1.67847	-1.28174	-0.579834
2.437	0.518799	-0.793457	-0.579834
2.438	1.7395	-0.640869	-0.396729
2.439	0.0915527	-0.823975	-0.457764
2.44	0.732422	-0.88501	-0.12207
2.441	0.396729	-1.06812	-0.640869
2.442	0.915527	-1.37329	0.335693
2.443	1.80054	-1.09863	-0.762939
2.444	0.793457	-0.88501	-0.305176
2.445	1.92261	-0.915527	-0.610352
2.446	0.610352	-0.762939	-0.762939
2.447	1.25122	-1.00708	-0.213623
2.448	0.701904	-0.915527	-0.457764
2.449	0.427246	-0.88501	0
2.45	1.5564	-0.946045	-0.457764
2.451	1.34277	-1.09863	-0.152588
2.452	1.34277	-0.946045	-0.427246
2.453	0.823975	-0.823975	-0.732422
2.454	0.823975	-0.762939	-0.12207
2.455	0.457764	-0.793457	-0.213623
2.456	0.701904	-0.823975	-0.244141
2.457	1.28174	-1.28174	-0.0305176
2.458	0.671387	-1.00708	-0.152588
2.459	1.25122	-1.00708	-0.244141
2.46	1.00708	-0.88501	-0.457764
2.461	1.28174	-1.0376	-0.12207
2.462	0.183105	-0.762939	-0.274658
2.463	0.762939	-0.88501	-0.183105
2.464	0.396729	-1.0376	-0.152588
2.465	1.12915	-0.946045	-0.0305176
2.466	1.25122	-0.976563	-0.396729
2.467	1.40381	-0.915527	-0.152588
2.468	1.0376	-0.854492	-0.457764
2.469	0.701904	-1.0376	-0.152588
2.47	0.579834	-0.976563	-0.183105
2.471	0.152588	-0.946045	-0.427246
2.472	0.457764	-0.915527	0.0610352
2.473	1.00708	-0.823975	-0.305176
2.474	1.43433	-1.00708	-0.457764
2.475	1.43433	-0.640869	-0.427246
2.476	1.28174	-0.640869	-0.152588
2.477	0.518799	-0.793457	-0.213623
2.478	0.946045	-0.823975	-0.335693
2.479	0.518799	-0.915527	-0.183105
2.48	0.701904	-0.946045	0.0305176
2.481	0.793457	-0.793457	-0.793457
2.482	1.2207	-0.823975	-0.396729
2.483	1.49536	-0.549316	-0.610352
2.484	0.854492	-0.640869	-0.366211
2.485	1.06812	-0.793457	-0.488281
2.486	0.366211	-0.732422	-0.244141
2.487	0.427246	-0.762939	-0.335693
2.488	0.793457	-0.976563	-0.488281
2.489	0.762939	-0.915527	-0.274658
2.49	1.61743	-1.00708	-0.671387
2.491	0.701904	-0.640869	-0.488281
2.492	1.09863	-0.793457	-0.213623
2.493	0.427246	-0.671387	-0.396729
2.494	-0.0305176	-0.854492	0
2.495	0.976563	-0.823975	-0.0305176
2.496	0.457764	-1.06812	-0.366211
2.497	1.52588	-0.854492	-0.305176
2.498	1.12915	-0.915527	-0.457764
2.499	0.946045	-0.915527	-0.610352
2.5	1.06812	-0.762939	-0.549316
2.501	-0.183105	-0.640869	-0.0610352
2.502	0.976563	-0.946045	-0.488281
2.503	0.0305176	-0.854492	-0.213623
2.504	1.40381	-0.762939	-0.0305176
2.505	1.25122	-1.19019	-0.579834
2.506	1.06812	-0.518799	-0.457764
2.507	1.34277	-0.854492	-0.244141
2.508	0.366211	-0.854492	-0.274658
2.509	1.19019	-0.823975	-0.366211
2.51	0.152588	-0.88501	0.0305176
2.511	1.64795	-1.2207	-0.0305176
2.512	0.976563	-0.488281	-0.610352
2.513	1.34277	-0.915527	0.0915527
2.514	1.12915	-0.946045	-0.457764
2.515	0.823975	-0.854492	-0.12207
2.516	0.793457	-0.823975	-0.518799
2.517	0.0305176	-0.732422	-0.0305176
2.518	0.610352	-0.88501	-0.518799
2.519	0.88501	-0.88501	0.0305176
2.52	1.40381	-0.823975	-0.671387
2.521	1.2207	-0.671387	-0.610352
2.522	0.793457	-0.579834	-0.427246
2.523	0.823975	-0.671387	-0.335693
2.524	0.152588	-0.793457	-0.213623
2.525	0.854492	-1.12915	-0.274658
2.526	0.335693	-1.2207	-0.152588
2.527	1.37329	-0.793457	-0.12207
2.528	0.793457	-0.946045	-0.396729
2.529	1.06812	-1.25122	0.0610352
2.53	0.915527	-0.793457	-0.579834
2.531	0.762939	-0.640869	0.0915527
2.532	1.06812	-0.946045	-0.183105
2.533	0.488281	-0.915527	0.12207
2.534	0.976563	-0.732422	-0.396729
2.535	1.12915	-0.823975	-0.549316
2.536	1.46484	-0.671387	-0.579834
2.537	0.762939	-0.823975	-0.183105
2.538	1.2207	-1.12915	0.488281
2.539	-0.183105	-1.31226	0.335693
2.54	0.244141	-0.793457	-0.152588
2.541	-0.0305176	-0.183105	-1.2207
2.542	2.04468	-0.0915527	-0.976563
2.543	1.61743	-0.610352	-1.25122
2.544	1.80054	-1.58691	-0.427246
2.545	0.549316	-1.5564	-0.396729
2.546	-0.0610352	-0.488281	0.12207
2.547	0.549316	0	-0.183105
2.548	0.976563	-0.579834	-0.366211
2.549	1.61743	-1.7395	-1.34277
2.55	1.15967	-1.89209	-0.915527
2.551	1.0376	-1.09863	-0.579834
2.552	1.06812	-0.427246	0.366211
2.553	0.671387	-0.762939	0.427246
2.554	1.06812	-1.67847	-0.0305176
2.555	0.183105	-1.61743	-1.00708
2.556	1.37329	-0.793457	-0.274658
2.557	0.701904	-0.762939	0.213623
2.558	0.610352	-1.12915	1.09863
2.559	0.701904	-1.64795	-0.457764
2.56	1.34277	-0.579834	-0.579834
2.561	2.38037	0.488281	-2.01416
2.562	0.366211	-0.305176	-1.58691
2.563	0.366211	-1.70898	-0.732422
2.564	-0.701904	-2.13623	-0.0915527
2.565	0.946045	-0.640869	0.671387
2.566	1.92261	0.366211	0.366211
2.567	2.04468	-0.549316	-0.305176
2.568	1.83105	-2.31934	-1.7395
2.569	-0.244141	-2.44141	-1.49536
2.57	0.244141	-0.793457	-0.0915527
2.571	-0.152588	0.457764	0.854492
2.572	1.34277	-0.671387	1.43433
2.573	1.43433	-2.22778	-0.12207
2.574	1.31226	-1.98364	-1.25122
2.575	2.53296	-0.732422	-1.12915
2.576	0.579834	-0.0305176	0.366211
2.577	0.579834	-0.762939	0.762939
2.578	-0.0305176	-1.52588	-0.244141
2.579	1.34277	-0.88501	-0.762939
2.58	2.10571	-0.0915527	-1.61743
2.581	0.946045	-0.396729	-1.37329
2.582	1.12915	-1.31226	-0.946045
2.583	-0.0915527	-1.61743	-0.0610352
2.584	1.0376	-0.488281	0.915527
2.585	1.06812	-0.12207	0.366211
2.586	1.40381	-1.00708	-0.0610352
2.587	0.732422	-1.80054	-1.40381
2.588	0.0915527	-1.37329	-0.793457
2.589	0.701904	-0.579834	-0.12207
2.59	1.25122	-0.335693	0.823975
2.591	1.67847	-1.00708	0.762939
2.592	1.52588	-1.70898	-0.671387
2.593	1.09863	-1.28174	-1.12915
2.594	0.671387	-0.305176	-0.518799
2.595	0.0915527	-0.640869	0.518799
2.596	0.396729	-1.43433	0.305176
2.597	1.12915	-1.0376	-0.946045
2.598	2.38037	-0.335693	-1.28174
2.599	2.04468	-0.0305176	-1.64795
2.6	0.457764	-0.915527	-0.640869
2.601	-0.274658	-2.04468	-0.244141
2.602	-1.00708	-1.12915	0.823975
2.603	1.2207	-0.457764	0.610352
2.604	1.5564	-0.396729	0.366211
2.605	2.38037	-1.58691	-1.25122
2.606	1.19019	-2.2583	-1.09863
2.607	0.640869	-1.52588	-0.854492
2.608	0.12207	-0.12207	0.488281
2.609	-0.244141	-0.0915527	1.09863
2.61	1.46484	-1.77002	0.335693
2.611	1.34277	-2.04468	-1.2207
2.612	2.0752	-1.12915	-1.77002
2.613	1.12915	-0.244141	-0.610352
2.614	0.549316	-0.854492	0.518799
2.615	0.396729	-1.43433	0.0610352
2.616	0.366211	-1.25122	-0.854492
2.617	2.01416	-0.152588	-1.58691
2.618	1.09863	0.0305176	-1.49536
2.619	1.58691	-1.28174	-1.12915
2.62	0.0305176	-2.22778	-0.396729
2.621	1.00708	-1.5564	0.610352
2.622	0.854492	-0.0610352	0.701904
2.623	1.67847	-0.366211	0.0915527
2.624	0.915527	-1.80054	-1.0376
2.625	-0.366211	-2.2583	-1.49536
2.626	0.640869	-1.2207	-0.701904
2.627	0.640869	0.0610352	0.640869
2.628	2.04468	-0.396729	1.31226
2.629	1.49536	-1.7395	-0.305176
2.63	1.43433	-1.67847	-0.88501
2.631	0.579834	-0.549316	-1.77002
2.632	0.152588	0.244141	0.518799
2.633	0.244141	-0.427246	0.579834
2.634	0.457764	-1.37329	0.244141
2.635	1.86157	-1.0376	-0.854492
2.636	2.7771	-0.0915527	-1.58691
2.637	1.5564	-0.0915527	-1.77002
2.638	0.610352	-1.49536	-0.640869
2.639	-0.976563	-1.7395	-0.152588
2.64	0.152588	-0.762939	1.00708
2.641	1.09863	-0.0915527	0.244141
2.642	2.28882	-0.610352	0.427246
2.643	1.52588	-1.80054	-2.10571
2.644	0.518799	-2.0752	-0.946045
2.645	0.183105	-0.946045	-0.823975
2.646	-0.0915527	0.0915527	1.28174
2.647	0.823975	-0.457764	1.43433
2.648	1.0376	-1.7395	0.12207
2.649	1.34277	-1.92261	-1.46484
2.65	1.5564	-0.823975	-1.40381
2.651	1.40381	-0.213623	0.305176
2.652	0.671387	-0.88501	0.579834
2.653	0.274658	-1.2207	0.366211
2.654	0.579834	-0.793457	-0.854492
2.655	1.06812	0.0305176	-1.89209
2.656	1.06812	-0.488281	-1.25122
2.657	0.518799	-1.83105	-0.793457
2.658	0.610352	-2.0752	0.549316
2.659	0.854492	-0.762939	0.640869
2.66	1.80054	0.0610352	0.946045
2.661	1.37329	-0.610352	-0.549316
2.662	0.457764	-1.92261	-1.34277
2.663	0.12207	-2.10571	-1.2207
2.664	0.213623	-0.915527	0.0915527
2.665	1.80054	0.305176	1.19019
2.666	1.09863	-0.610352	0.701904
2.667	2.04468	-1.80054	-0.274658
2.668	1.06812	-1.49536	-1.95313
2.669	0.793457	-0.457764	-0.88501
2.67	-0.457764	-0.183105	0.579834
2.671	-0.457764	-0.915527	0.976563
2.672	1.0376	-1.19019	0.0305176
2.673	1.7395	-0.640869	-1.28174
2.674	2.99072	0.152588	-2.19727
2.675	0.946045	-0.549316	-1.52588
2.676	-0.12207	-1.70898	-0.396729
2.677	-1.2207	-1.52588	0.579834
2.678	-0.183105	-0.305176	1.06812
2.679	2.19727	0.12207	0.640869
2.68	2.22778	-1.00708	-1.12915
2.681	1.80054	-2.0752	-1.70898
2.682	0.457764	-1.86157	-1.46484
2.683	0.152588	-0.366211	0.335693
2.684	0.518799	0.0915527	1.12915
2.685	0.701904	-0.701904	1.19019
2.686	1.25122	-1.86157	-1.00708
2.687	1.09863	-1.43433	-1.40381
2.688	1.0376	-0.457764	-0.549316
2.689	0.823975	-0.335693	0.610352
2.69	0.274658	-0.762939	0.549316
2.691	1.5564	-0.854492	-0.610352
2.692	1.37329	-0.305176	-1.37329
2.693	1.58691	0.0915527	-1.86157
2.694	0.396729	-1.00708	-1.2207
2.695	-0.610352	-1.83105	-0.244141
2.696	0.305176	-1.09863	0.793457
2.697	1.06812	-0.0610352	0.854492
2.698	2.99072	-0.213623	-0.0610352
2.699	1.15967	-1.64795	-1.67847
2.7	0.671387	-2.04468	-1.40381
2.701	-0.640869	-1.37329	-1.2207
2.702	0.183105	-0.183105	0.915527
2.703	1.37329	-0.427246	1.25122
2.704	1.37329	-1.89209	0.427246
2.705	2.41089	-1.92261	-1.46484
2.706	1.09863	-0.88501	-1.64795
2.707	0.793457	-0.0610352	-0.396729
2.708	-1.12915	-0.762939	1.00708
2.709	0.0305176	-1.06812	0.244141
2.71	0.823975	-0.732422	-0.671387
2.711	2.80762	-0.183105	-2.2583
2.712	1.64795	-0.213623	-1.86157
2.713	0.671387	-1.43433	-1.12915
2.714	-0.732422	-1.61743	0.305176
2.715	-0.152588	-0.732422	1.09863
2.716	1.19019	0.274658	1.28174
2.717	1.25122	-0.640869	-0.305176
2.718	1.86157	-2.04468	-1.5564
2.719	0.610352	-2.19727	-1.7395
2.72	1.12915	-0.793457	-0.305176
2.721	0.457764	0.335693	1.09863
2.722	1.09863	-0.762939	1.31226
2.723	1.19019	-1.83105	-0.12207
2.724	0.915527	-1.40381	-2.04468
2.725	1.43433	-0.244141	-1.52588
2.726	0.579834	-0.0610352	0.12207
2.727	1.15967	-1.12915	0.823975
2.728	0.793457	-1.43433	-0.0915527
2.729	1.83105	-1.00708	-0.701904
2.73	0.915527	0.366211	-1.49536
2.731	0.518799	-0.366211	-1.25122
2.732	-0.366211	-1.7395	-0.579834
2.733	-0.12207	-1.70898	0.457764
2.734	1.06812	-0.518799	1.0376
2.735	2.53296	-0.12207	1.06812
2.736	2.0752	-1.37329	-0.640869
2.737	0.610352	-2.19727	-1.58691
2.738	-0.152588	-1.67847	-1.09863
2.739	-0.366211	-0.274658	0
2.74	0.823975	-0.0305176	1.40381
2.741	1.31226	-1.25122	0.823975
2.742	2.13623	-2.0752	-0.579834
2.743	1.5564	-1.5564	-1.98364
2.744	1.25122	-0.152588	-0.823975
2.745	0.366211	-0.183105	0.0305176
2.746	-0.457764	-1.0376	0.549316
2.747	0.854492	-1.12915	-0.549316
2.748	1.40381	-0.640869	-0.762939
2.749	2.50244	0.0610352	-1.40381
2.75	0.946045	-0.762939	-1.00708
2.751	0.488281	-1.5564	-0.640869
2.752	0.0915527	-1.28174	0.915527
2.753	0.671387	-0.213623	0.88501
2.754	1.46484	-0.305176	0.396729
2.755	1.12915	-1.2207	-0.88501
2.756	1.06812	-1.58691	-1.40381
2.757	0.366211	-1.28174	-1.00708
2.758	0.976563	-0.305176	0
2.759	1.86157	-0.213623	1.09863
2.76	1.00708	-1.06812	0.0915527
2.761	1.28174	-1.40381	-0.946045
2.762	0.579834	-0.946045	-1.40381
2.763	0.518799	-0.762939	-0.274658
2.764	0.366211	-0.549316	0.274658
2.765	0.671387	-1.25122	-0.366211
2.766	2.22778	-1.00708	-0.518799
2.767	1.34277	-0.579834	-1.31226
2.768	1.5564	-0.335693	-0.946045
2.769	-0.549316	-1.34277	-0.762939
2.77	0.0305176	-1.37329	-0.183105
2.771	0.305176	-0.640869	0.427246
2.772	1.61743	-0.518799	0.366211
2.773	2.59399	-0.946045	-0.396729
2.774	1.80054	-1.7395	-1.49536
2.775	0.549316	-1.58691	-1.2207
2.776	-0.12207	-0.427246	-0.457764
2.777	-0.183105	0	0.610352
2.778	0.732422	-0.823975	0.396729
2.779	1.80054	-1.58691	-0.0305176
2.78	1.31226	-1.37329	-1.83105
2.781	2.31934	-0.88501	-0.854492
2.782	0.549316	-0.427246	0.0915527
2.783	0.549316	-1.12915	1.06812
2.784	0	-1.46484	-0.457764
2.785	1.2207	-0.427246	-0.488281
2.786	1.5564	0.213623	-1.98364
2.787	1.2207	-0.823975	-1.43433
2.788	1.2207	-2.28882	-0.823975
2.789	0.274658	-1.70898	0.0305176
2.79	1.31226	-0.396729	0.854492
2.791	0.88501	0.213623	0.88501
2.792	1.37329	-0.762939	-0.701904
2.793	0.427246	-2.13623	-1.64795
2.794	0.183105	-1.86157	-1.40381
2.795	1.06812	-0.946045	-0.0915527
2.796	0.732422	-0.305176	0.915527
2.797	2.22778	-1.06812	0.88501
2.798	1.00708	-1.98364	-0.518799
2.799	1.77002	-1.61743	-1.49536
2.8	0.366211	-0.213623	-0.701904
2.801	0.396729	-0.427246	0.823975
2.802	0.366211	-1.46484	0.854492
2.803	0.579834	-1.5564	0.0305176
2.804	2.0752	-0.396729	-0.823975
2.805	1.15967	0.366211	-0.732422
2.806	0.427246	-0.915527	0.12207
2.807	-1.09863	-2.28882	0.427246
2.808	-0.762939	-1.80054	1.06812
2.809	0.610352	0	1.43433
2.81	2.04468	0.152588	0.732422
2.811	2.10571	-1.52588	-0.457764
2.812	0.457764	-2.56348	-1.0376
2.813	-0.12207	-1.64795	-0.213623
2.814	-0.518799	0.213623	0.976563
2.815	0.488281	0.152588	1.70898
2.816	1.15967	-1.40381	0.579834
2.817	1.58691	-2.31934	-0.915527
2.818	1.80054	-0.88501	-0.762939
2.819	0.244141	0.0915527	0.915527
2.82	0.0915527	-0.946045	2.89917
2.821	-1.19019	-2.01416	2.62451
2.822	0.579834	-1.5564	1.34277
2.823	1.37329	0.0305176	0.549316
2.824	1.31226	0.0610352	0.366211
2.825	-0.0610352	-1.61743	1.40381
2.826	-1.06812	-2.65503	1.58691
2.827	-0.396729	-1.28174	2.83813
2.828	0.823975	0.213623	1.67847
2.829	1.64795	-0.457764	1.64795
2.83	0.854492	-2.31934	-0.0915527
2.831	-0.183105	-2.38037	0.640869
2.832	-0.762939	-0.457764	1.46484
2.833	0.366211	0.244141	3.02124
2.834	0.0915527	-1.25122	3.69263
2.835	1.49536	-2.80762	3.05176
2.836	0.671387	-1.52588	1.77002
2.837	0.915527	0.549316	2.56348
2.838	-0.610352	0.640869	4.24194
2.839	-1.37329	-2.22778	5.0354
2.84	0.12207	-2.96021	4.24194
2.841	0.88501	-1.37329	3.20435
2.842	1.37329	0.488281	2.53296
2.843	-0.12207	-0.488281	2.62451
2.844	-0.915527	-2.38037	3.41797
2.845	-1.0376	-1.98364	3.87573
2.846	0.366211	0.0305176	4.05884
2.847	1.5564	0.183105	3.50952
2.848	0.915527	-1.89209	2.96021
2.849	0.274658	-2.96021	2.80762
2.85	-0.701904	-1.31226	3.57056
2.851	-0.0610352	0.549316	4.3335
2.852	0.518799	-0.305176	4.69971
2.853	0.915527	-2.74658	4.54712
2.854	0.946045	-2.62451	4.08936
2.855	0.305176	0.213623	4.73022
2.856	0.183105	1.31226	5.79834
2.857	-0.762939	-1.40381	6.83594
2.858	-0.457764	-3.50952	6.50024
2.859	0.549316	-2.28882	5.58472
2.86	1.40381	0.518799	4.88281
2.861	1.2207	0.152588	4.42505
2.862	-0.549316	-2.44141	4.91333
2.863	-0.854492	-2.71606	5.82886
2.864	-0.518799	-0.610352	5.92041
2.865	1.46484	0.488281	5.7373
2.866	0.915527	-1.52588	4.69971
2.867	0.732422	-3.02124	4.76074
2.868	-0.366211	-1.83105	4.79126
2.869	0.152588	0.396729	6.073
2.87	0.0610352	-0.0305176	6.19507
2.871	0.762939	-2.62451	6.5918
2.872	0.305176	-3.60107	5.88989
2.873	0.823975	-1.19019	6.10352
2.874	0.640869	2.0752	7.44629
2.875	0.0915527	1.19019	7.96509
2.876	-0.488281	-2.16675	8.63647
2.877	-0.244141	-2.96021	7.62939
2.878	0.579834	-0.793457	7.1106
2.879	0.762939	0.518799	6.7749
2.88	0.0305176	-1.09863	7.2937
2.881	-0.915527	-2.65503	7.53784
2.882	-0.854492	-1.40381	7.99561
2.883	0.701904	0.427246	6.98853
2.884	0.88501	-0.0305176	6.40869
2.885	0.854492	-2.44141	5.88989
2.886	-0.396729	-3.08228	6.7749
2.887	-0.701904	-0.701904	7.20215
2.888	-0.0610352	0.762939	8.05664
2.889	0.488281	-0.88501	7.59888
2.89	0.915527	-3.14331	8.05664
2.891	0.579834	-2.50244	7.2937
2.892	0.701904	0.518799	8.88062
2.893	-0.396729	1.89209	9.73511
2.894	-0.915527	-0.671387	11.1694
2.895	-0.793457	-3.26538	10.376
2.896	0.0305176	-2.41089	9.64355
2.897	1.12915	0.152588	8.72803
2.898	0.732422	0.488281	8.88062
2.899	-0.305176	-1.89209	8.5144
2.9	-1.06812	-2.44141	9.3689
2.901	-0.152588	-0.823975	9.09424
2.902	0.396729	0.488281	8.48389
2.903	0.183105	-1.19019	7.72095
2.904	0.0305176	-2.96021	7.78198
2.905	-0.946045	-1.70898	8.63647
2.906	0.396729	0.640869	9.21631
2.907	-0.0915527	0.305176	9.42993
2.908	1.31226	-2.28882	9.30786
2.909	0.0305176	-3.35693	9.24683
2.91	0.549316	-1.83105	9.3689
2.911	-0.0915527	1.06812	10.8643
2.912	0.12207	1.67847	11.9934
2.913	-0.518799	-1.2207	12.6953
2.914	-0.244141	-3.05176	11.4746
2.915	-0.0305176	-1.83105	10.7727
2.916	1.0376	0.0305176	10.1318
2.917	0	-0.488281	10.8337
2.918	-0.579834	-2.16675	11.0168
2.919	-1.31226	-1.83105	11.6272
2.92	0.640869	0.0305176	10.9558
2.921	0.976563	0.549316	9.8877
2.922	0.671387	-1.49536	9.3689
2.923	-0.183105	-2.62451	9.82666
2.924	-1.09863	-1.40381	10.2539
2.925	0.366211	0.457764	11.5967
2.926	0.152588	-0.244141	11.2915
2.927	1.0376	-2.50244	11.6577
2.928	-0.335693	-3.2959	11.1694
2.929	0.152588	-0.946045	12.0544
2.93	0.671387	1.92261	13.2446
2.931	-0.305176	1.34277	14.679
2.932	-0.213623	-1.86157	14.74
2.933	-1.12915	-3.38745	13.7329
2.934	0.823975	-1.67847	13.2751
2.935	0.518799	0.457764	12.7258
2.936	0.427246	-0.427246	13.2751
2.937	-0.518799	-2.19727	12.9089
2.938	-1.00708	-1.70898	13.8245
2.939	0.671387	0.213623	12.7563
2.94	0.549316	-0.0915527	12.085
2.941	0.823975	-2.2583	11.5051
2.942	-0.762939	-2.50244	12.2375
2.943	-0.457764	-0.396729	13.031
2.944	-0.0610352	0.579834	13.3972
2.945	1.19019	-1.06812	12.97
2.946	0.396729	-3.05176	13.0005
2.947	0.335693	-3.02124	12.8479
2.948	-0.0305176	-0.640869	14.3738
2.949	0.152588	1.64795	15.8997
2.95	-0.12207	0.366211	17.0898
2.951	-0.0915527	-2.19727	16.9678
2.952	-0.0610352	-2.62451	15.6555
2.953	0.0915527	-0.946045	14.7095
2.954	1.09863	-0.0610352	14.6484
2.955	-0.12207	-1.49536	15.1367
2.956	-0.671387	-2.53296	15.7776
2.957	-0.671387	-1.43433	16.1133
2.958	0.762939	0.366211	14.4958
2.959	1.09863	-0.183105	13.1836
2.96	0.244141	-1.86157	13.2141
2.961	-0.335693	-1.98364	13.7634
2.962	-0.671387	-0.701904	15.2283
2.963	0.549316	-0.335693	15.4419
2.964	0.488281	-1.98364	15.3198
2.965	0.549316	-3.11279	14.7705
2.966	-0.0915527	-2.47192	15.4419
2.967	0.335693	0.427246	16.7847
2.968	0.366211	1.70898	18.28
2.969	-0.183105	-0.244141	18.9819
2.97	-0.854492	-2.83813	18.28
2.971	-0.640869	-2.83813	17.2424
2.972	0.732422	-0.823975	17.2119
2.973	0.610352	-0.244141	17.0593
2.974	-0.305176	-1.34277	17.4255
2.975	-0.762939	-2.10571	17.9443
2.976	-0.0610352	-0.701904	17.4255
2.977	0.915527	0.457764	16.5405
2.978	0.335693	-0.671387	15.686
2.979	0.0610352	-2.44141	15.8691
2.98	-0.915527	-1.92261	16.6626
2.981	0.244141	0	17.7002
2.982	0.610352	0.305176	17.334
2.983	0.640869	-1.61743	17.1204
2.984	-0.0915527	-2.62451	17.1509
2.985	-0.610352	-1.7395	17.8528
2.986	-0.12207	0.823975	19.8669
2.987	-0.0610352	1.89209	21.1487
2.988	-0.640869	-0.12207	21.6064
2.989	-0.396729	-2.59399	20.4773
2.99	-0.396729	-1.67847	19.7449
2.991	0.946045	-0.0915527	19.1956
2.992	-0.0305176	0.244141	19.8364
2.993	-0.610352	-1.58691	20.0806
2.994	-1.58691	-1.7395	20.3247
2.995	-0.335693	0	20.05
2.996	0.579834	0.701904	18.7378
2.997	0.0610352	-0.823975	18.0054
2.998	-0.396729	-2.01416	18.4937
2.999	-1.28174	-0.88501	19.3787
3	-0.0610352	0.701904	20.4773
3.001	0.457764	-0.457764	20.2942
3.002	0.0915527	-2.50244	20.2637
3.003	-0.579834	-2.71606	19.8364
3.004	-0.457764	-0.579834	21.7285
3.005	-0.701904	2.50244	22.9797
3.006	0.12207	1.52588	24.5056
3.007	-0.396729	-1.67847	23.4375
3.008	-0.823975	-3.05176	22.4915
3.009	-0.305176	-0.732422	21.3928
3.01	0	0.610352	22.1558
3.011	-0.152588	-0.274658	22.0032
3.012	-0.946045	-1.95313	23.0713
3.013	-0.701904	-0.610352	22.9492
3.014	0.396729	1.25122	21.8201
3.015	0.457764	0.762939	20.2332
3.016	0.396729	-1.52588	20.6604
3.017	-1.40381	-2.19727	21.6064
3.018	-0.732422	-0.183105	23.3765
3.019	-0.457764	0.640869	23.1323
3.02	0.244141	-0.946045	22.8577
3.021	0.0305176	-2.34985	22.0947
3.022	-0.305176	-1.64795	22.644
3.023	-0.244141	0.610352	23.9868
3.024	-0.0305176	2.0752	25.4517
3.025	-0.640869	0.915527	26.3977
3.026	-0.701904	-1.95313	25.177
3.027	-0.457764	-1.92261	24.2004
3.028	0.183105	0.335693	23.6816
3.029	-0.0915527	0.823975	24.0784
3.03	-0.640869	-0.457764	24.231
3.031	-1.28174	-1.61743	25.4517
3.032	-0.946045	-0.213623	24.1699
3.033	0.305176	1.2207	24.0784
3.034	0.183105	0.152588	22.6135
3.035	-0.518799	-1.92261	23.4375
3.036	-0.488281	-0.732422	23.7427
3.037	-0.549316	0.88501	24.9329
3.038	0.366211	0.457764	24.292
3.039	-0.732422	-1.49536	24.3225
3.04	-0.396729	-2.0752	24.6582
3.041	-1.28174	-1.00708	24.9329
3.042	-0.213623	1.25122	26.947
3.043	0.244141	2.59399	27.3438
3.044	-0.610352	0.732422	28.4119
3.045	-0.762939	-1.80054	26.3062
3.046	-1.00708	-2.0752	26.0925
3.047	0.305176	0.366211	25.4822
3.048	-0.396729	0.823975	26.7639
3.049	-1.06812	-0.701904	26.4893
3.05	-1.0376	-1.58691	26.947
3.051	-0.457764	0.427246	25.8789
3.052	0.823975	1.89209	24.9329
3.053	-0.640869	-0.152588	23.7122
3.054	-0.518799	-2.01416	24.9939
3.055	-1.77002	-1.09863	25.6348
3.056	-0.12207	1.28174	27.0691
3.057	-0.335693	0.457764	26.1536
3.058	0.518799	-1.77002	26.1841
3.059	-1.19019	-2.31934	25.2075
3.06	-0.549316	-0.579834	27.1606
3.061	-0.579834	2.34985	28.7476
3.062	-0.183105	1.92261	30.3345
3.063	-1.2207	-1.31226	29.7852
3.064	-1.19019	-2.96021	27.9541
3.065	-0.579834	-0.579834	27.0996
3.066	0.12207	1.49536	27.1301
3.067	-0.12207	0.488281	27.832
3.068	-1.12915	-1.83105	27.71
3.069	-1.06812	-1.25122	28.3813
3.07	-0.12207	1.34277	27.0691
3.071	0.305176	1.12915	26.2451
3.072	0.12207	-1.46484	25.4517
3.073	-1.37329	-2.19727	26.825
3.074	-0.701904	0.427246	27.771
3.075	-0.396729	1.37329	28.656
3.076	0.396729	-0.762939	27.6184
3.077	-0.915527	-2.41089	27.6489
3.078	-0.88501	-2.10571	27.9236
3.079	-0.854492	0.213623	29.1748
3.08	-0.457764	2.44141	30.7007
3.081	0.152588	1.49536	31.4026
3.082	-0.610352	-1.12915	30.6396
3.083	-0.244141	-1.92261	28.8086
3.084	-0.640869	-0.0305176	28.8086
3.085	-0.0305176	0.701904	29.1443
3.086	-0.701904	-0.640869	30.0598
3.087	-1.12915	-1.58691	30.3345
3.088	-1.2207	-0.12207	30.3345
3.089	0.183105	1.37329	28.717
3.09	0.427246	0.274658	27.6489
3.091	-0.183105	-1.40381	27.832
3.092	-0.976563	-1.06812	29.1138
3.093	-0.915527	0.579834	29.9988
3.094	-0.0610352	0.457764	30.0903
3.095	-0.457764	-1.09863	29.3579
3.096	-0.183105	-1.49536	30.0903
3.097	-1.2207	-0.701904	29.6631
3.098	0.366211	1.0376	32.5928
3.099	0.12207	2.56348	33.844
3.1	-0.183105	0.854492	35.9802
3.101	-0.915527	-1.34277	33.5693
3.102	-1.34277	-2.19727	33.1421
3.103	0.396729	-0.0915527	31.311
3.104	-0.793457	0.793457	32.4097
3.105	-0.183105	0.0305176	32.2876
3.106	-2.28882	-1.28174	33.4778
3.107	-0.518799	-0.488281	32.196
3.108	0.12207	1.31226	31.3721
3.109	0.0915527	1.09863	29.4495
3.11	-0.213623	-1.2207	30.1819
3.111	-1.43433	-1.7395	31.25
3.112	0.579834	0.152588	32.8979
3.113	-0.335693	1.0376	32.7454
3.114	0.762939	-0.579834	31.8298
3.115	-1.19019	-2.59399	31.7078
3.116	-1.0376	-1.80054	32.135
3.117	-0.0610352	1.2207	35.1257
3.118	-0.671387	3.38745	36.6211
3.119	-0.305176	1.40381	37.1704
3.12	-2.16675	-1.86157	35.4614
3.121	-0.0915527	-1.83105	33.9966
3.122	-0.244141	0.366211	33.3862
3.123	0.427246	0.488281	34.5154
3.124	-1.28174	-0.854492	35.2478
3.125	-1.19019	-1.40381	36.1328
3.126	-0.152588	0.396729	34.9121
3.127	0.396729	1.58691	32.8674
3.128	0.366211	0.305176	31.311
3.129	-1.00708	-1.2207	32.196
3.13	-0.854492	-0.640869	33.5388
3.131	-0.457764	0.823975	35.0647
3.132	-0.0610352	0.152588	34.5154
3.133	-0.457764	-1.31226	34.5154
3.134	-0.762939	-2.13623	34.6375
3.135	-0.671387	-0.793457	35.614
3.136	-0.640869	2.31934	37.9028
3.137	-0.335693	3.2959	40.0696
3.138	-0.793457	0.0915527	39.4287
3.139	-1.37329	-2.34985	37.6587
3.14	-0.88501	-1.12915	36.4685
3.141	-0.274658	0.610352	36.2549
3.142	-0.213623	0.549316	36.9263
3.143	-0.88501	-0.732422	37.5977
3.144	-0.732422	-0.518799	37.8723
3.145	-0.610352	0.88501	36.4075
3.146	0.427246	0.976563	34.9426
3.147	-0.518799	-0.427246	34.4849
3.148	-0.976563	-1.28174	35.1563
3.149	-1.00708	-0.610352	36.8958
3.15	-0.12207	0.701904	37.2009
3.151	0.457764	0.549316	36.8347
3.152	-0.213623	-0.732422	36.0413
3.153	-0.915527	-2.01416	36.5906
3.154	-0.946045	-0.640869	38.269
3.155	-0.610352	2.80762	41.5039
3.156	0.0610352	2.59399	42.2058
3.157	-0.915527	-0.823975	41.0767
3.158	-0.732422	-2.31934	39.5508
3.159	-0.488281	-0.0610352	38.4216
3.16	0.244141	1.46484	38.7573
3.161	0.213623	-0.366211	39.3372
3.162	-1.34277	-1.49536	40.1306
3.163	-0.88501	0.152588	40.2222
3.164	-0.701904	1.77002	38.6047
3.165	0.457764	0.915527	37.0178
3.166	-0.274658	-0.823975	36.6821
3.167	-0.579834	-0.610352	38.6353
3.168	-0.579834	0.854492	39.6729
3.169	-0.305176	0.823975	39.8865
3.17	0.0610352	-0.976563	38.9099
3.171	-1.46484	-1.98364	39.6118
3.172	-0.640869	-0.640869	39.3982
3.173	-0.976563	1.31226	41.7786
3.174	-0.0915527	3.17383	42.8467
3.175	-0.396729	1.52588	43.6401
3.176	-1.58691	-1.0376	41.3208
3.177	-0.640869	-1.31226	40.802
3.178	-1.0376	0.762939	40.5884
3.179	0.152588	1.00708	41.7786
3.18	-1.2207	-0.427246	41.5955
3.181	-1.25122	-0.549316	42.5415
3.182	-0.518799	1.06812	40.7715
3.183	-0.640869	1.86157	40.3748
3.184	0.213623	0.0915527	38.8794
3.185	-1.28174	-1.31226	40.2527
3.186	-1.28174	0	41.0767
3.187	-0.946045	1.49536	41.6565
3.188	-0.457764	0.762939	41.687
3.189	-0.518799	-0.457764	40.741
3.19	-1.58691	-1.2207	41.4429
3.191	-0.762939	-0.0305176	41.4429
3.192	-0.976563	2.13623	45.1355
3.193	-0.579834	3.14331	45.8984
3.194	-1.25122	0.488281	46.4172
3.195	-1.49536	-1.98364	43.6096
3.196	-0.579834	-0.457764	42.9077
3.197	-0.12207	2.04468	42.6331
3.198	0.0305176	1.31226	43.6096
3.199	-1.92261	-0.671387	43.4875
3.2	-1.37329	-0.701904	44.3115
3.201	-1.19019	1.58691	42.8467
3.202	0.335693	2.22778	41.9006
3.203	-0.457764	0.0915527	40.5273
3.204	-0.793457	-1.06812	42.2058
3.205	-1.00708	0.518799	43.2129
3.206	-0.701904	1.95313	44.0674
3.207	0.183105	0.671387	42.9688
3.208	-1.46484	-1.46484	43.1213
3.209	-0.793457	-1.58691	43.3655
3.21	-1.5564	0.305176	44.3115
3.211	-0.244141	2.99072	46.5088
3.212	-0.427246	3.20435	47.5464
3.213	-1.2207	0.244141	47.4243
3.214	-1.06812	-1.61743	45.2881
3.215	-1.09863	-0.183105	44.7693
3.216	-0.12207	1.28174	45.0745
3.217	-0.762939	0.854492	46.4172
3.218	-1.37329	-0.976563	46.3562
3.219	-1.06812	-0.12207	46.2952
3.22	-0.366211	2.10571	44.22
3.221	0.366211	2.10571	43.0908
3.222	-0.579834	-0.244141	42.9077
3.223	-1.12915	-1.43433	44.1589
3.224	-1.70898	0.427246	45.3491
3.225	-0.732422	1.40381	45.6543
3.226	-0.671387	0.183105	44.4031
3.227	-0.88501	-1.00708	45.1965
3.228	-0.671387	-0.335693	45.7153
3.229	-0.823975	0.762939	46.4478
3.23	-0.823975	2.31934	48.584
3.231	-0.762939	2.10571	49.0417
3.232	-1.67847	0.274658	48.4619
3.233	-0.88501	-1.12915	46.8445
3.234	-1.09863	0.244141	46.6919
3.235	-0.366211	1.49536	46.875
3.236	-0.762939	0.457764	47.3328
3.237	-1.09863	-0.793457	48.0652
3.238	-0.640869	0.305176	47.3633
3.239	-0.640869	1.58691	46.5393
3.24	-0.0915527	1.00708	44.9524
3.241	-1.06812	-0.152588	45.2576
3.242	-0.793457	0.213623	46.0815
3.243	-1.0376	1.25122	46.8445
3.244	-0.305176	0.701904	46.3562
3.245	-0.732422	-0.305176	46.4172
3.246	-1.19019	-0.732422	46.7529
3.247	-1.40381	-0.274658	47.2107
3.248	-0.823975	0.610352	49.4385
3.249	-0.579834	2.83813	51.6663
3.25	-0.976563	2.62451	53.009
3.251	-0.823975	0.0305176	50.9338
3.252	-1.19019	-1.25122	49.1638
3.253	-0.701904	0.152588	48.6755
3.254	-0.854492	1.19019	49.469
3.255	-1.19019	0.152588	50.0183
3.256	-1.09863	-0.88501	50.6592
3.257	-0.518799	0.732422	49.8352
3.258	-0.12207	2.53296	47.821
3.259	0	1.43433	46.2341
3.26	-0.946045	-0.335693	46.9055
3.261	-1.00708	-1.00708	48.4314
3.262	-1.58691	0.732422	49.7131
3.263	-0.396729	1.40381	49.7437
3.264	-0.0610352	0.12207	48.6755
3.265	-0.762939	-1.70898	48.6145
3.266	-0.671387	-0.488281	49.1943
3.267	-1.0376	2.71606	52.4597
3.268	-0.610352	4.18091	54.1992
3.269	-1.40381	1.15967	54.5959
3.27	-1.25122	-1.92261	52.4902
3.271	-1.19019	-0.823975	51.2695
3.272	0.0915527	1.46484	50.6287
3.273	-0.335693	1.46484	51.8188
3.274	-0.976563	-0.366211	52.7039
3.275	-1.12915	0	52.8564
3.276	-0.854492	1.77002	51.4221
3.277	0.183105	2.13623	49.8962
3.278	-0.244141	0.732422	49.408
3.279	-1.2207	-0.427246	50.3845
3.28	-1.00708	0.488281	52.1851
3.281	-0.549316	1.83105	52.5818
3.282	0.457764	1.31226	52.5208
3.283	-1.00708	-0.244141	52.1851
3.284	-0.640869	-1.06812	52.7344
3.285	-1.31226	0.0305176	53.894
3.286	-0.518799	3.20435	56.6101
3.287	-0.152588	4.57764	57.4951
3.288	-1.00708	1.06812	56.7017
3.289	-0.88501	-1.40381	53.9246
3.29	-1.25122	0.152588	53.4668
3.291	-0.305176	1.92261	53.894
3.292	-0.213623	0.946045	54.6875
3.293	-1.2207	-0.762939	55.1758
3.294	-0.671387	0.213623	55.1147
3.295	-0.671387	2.34985	53.3142
3.296	0.732422	2.13623	51.4221
3.297	-0.732422	0.335693	50.9338
3.298	-0.946045	-0.427246	52.6733
3.299	-1.37329	0.88501	53.4058
3.3	-0.0915527	1.31226	53.894
3.301	0.0915527	0.0915527	52.7954
3.302	-0.854492	-0.88501	53.1311
3.303	-0.549316	-0.823975	53.3447
3.304	-0.915527	0.915527	55.542
3.305	0.213623	4.02832	58.5022
3.306	-0.854492	2.99072	59.082
3.307	-0.854492	-0.88501	57.0068
3.308	-1.70898	-2.19727	54.7485
3.309	-0.976563	0.732422	54.2908
3.31	-0.579834	1.92261	55.3589
3.311	-0.671387	0.457764	55.8472
3.312	-1.7395	-0.488281	56.6406
3.313	-1.12915	0.946045	55.0232
3.314	-0.671387	2.41089	53.6804
3.315	0	1.31226	51.8188
3.316	-1.46484	-0.549316	53.7109
3.317	-1.49536	-0.366211	54.8401
3.318	-1.2207	0.854492	56.4575
3.319	-0.335693	1.83105	56.0913
3.32	-0.579834	0.518799	55.2673
3.321	-1.83105	-1.43433	54.8706
3.322	-1.58691	-1.25122	55.5725
3.323	-1.61743	1.80054	58.4717
3.324	-0.640869	4.79126	60.5774
3.325	-1.49536	2.41089	60.1501
3.326	-1.95313	-1.70898	57.4646
3.327	-1.37329	-1.0376	55.9998
3.328	-1.25122	2.34985	56.8542
3.329	-0.457764	2.47192	58.075
3.33	-2.13623	-0.518799	57.9834
3.331	-1.80054	-1.2207	58.4717
3.332	-1.58691	2.01416	57.4951
3.333	-0.0915527	3.05176	55.6641
3.334	-0.976563	0.823975	54.1687
3.335	-1.52588	-0.854492	55.6946
3.336	-1.95313	0.823975	56.8542
3.337	-1.43433	2.10571	57.4951
3.338	-0.488281	0.915527	56.2439
3.339	-1.83105	-1.28174	56.4575
3.34	-1.52588	-1.31226	56.9763
3.341	-1.58691	0	58.136
3.342	-0.488281	2.62451	59.7534
3.343	-0.732422	3.11279	60.8215
3.344	-1.95313	0.366211	59.4177
3.345	-1.89209	-1.86157	57.1594
3.346	-1.7395	-0.274658	56.9763
3.347	-0.335693	1.67847	58.1665
3.348	-0.640869	0.640869	58.2581
3.349	-1.46484	-1.25122	57.9224
3.35	-1.46484	-0.0305176	57.8918
3.351	-0.793457	2.41089	56.8237
3.352	-0.274658	1.19019	55.9082
3.353	-1.40381	-1.19019	55.2979
3.354	-0.88501	-0.701904	57.7087
3.355	-1.58691	1.2207	57.5562
3.356	-0.366211	1.28174	58.3801
3.357	-0.701904	0.213623	56.9153
3.358	-1.46484	-0.854492	57.8918
3.359	-1.37329	-0.12207	57.7393
3.36	-1.64795	0.88501	60.1196
3.361	-0.335693	3.17383	62.5305
3.362	-1.92261	2.53296	63.6292
3.363	-1.2207	-0.732422	62.1033
3.364	-1.34277	-1.70898	59.6008
3.365	-0.793457	1.06812	59.5703
3.366	-0.274658	2.2583	60.5164
3.367	-1.7395	0.396729	61.1572
3.368	-1.86157	-1.2207	61.0352
3.369	-2.0752	0.701904	60.4858
3.37	-0.396729	2.74658	59.2957
3.371	-0.0915527	1.70898	57.312
3.372	-1.49536	-0.427246	58.136
3.373	-1.19019	0.12207	59.3872
3.374	-1.80054	1.61743	60.6995
3.375	-0.305176	1.58691	60.3943
3.376	-1.09863	-0.701904	59.4482
3.377	-1.83105	-1.2207	60.4553
3.378	-1.37329	-0.244141	60.4553
3.379	-1.40381	1.86157	61.9812
3.38	0.213623	3.54004	63.6597
3.381	-0.976563	2.44141	63.8733
3.382	-1.06812	-0.396729	61.8896
3.383	-1.80054	-1.43433	60.9436
3.384	-1.00708	0.88501	61.4624
3.385	-1.09863	1.49536	62.5916
3.386	-1.49536	0.0610352	62.7136
3.387	-1.77002	-0.610352	62.6526
3.388	-1.31226	1.34277	61.4624
3.389	-0.396729	2.56348	60.1196
3.39	-0.427246	1.2207	58.96
3.391	-0.793457	-0.518799	59.6008
3.392	-1.34277	-0.183105	60.7605
3.393	-0.640869	1.43433	61.554
3.394	-0.640869	1.31226	61.2183
3.395	-0.610352	0.152588	61.0962
3.396	-1.0376	-0.976563	61.1572
3.397	-1.06812	-0.152588	62.4084
3.398	-0.579834	2.44141	65.0024
3.399	-0.762939	4.15039	67.2607
3.4	-1.31226	1.7395	67.2607
3.401	-1.46484	-0.946045	65.2161
3.402	-1.0376	-0.335693	63.7817
3.403	0.183105	1.95313	63.6292
3.404	-0.549316	1.83105	64.6057
3.405	-0.762939	0.12207	64.9414
3.406	-2.28882	-0.335693	65.4602
3.407	-0.671387	1.7395	63.9038
3.408	-0.396729	2.86865	62.8967
3.409	-0.274658	1.28174	61.615
3.41	-1.00708	-0.12207	62.6526
3.411	-1.12915	0.427246	64.1479
3.412	-0.183105	2.01416	64.7888
3.413	-0.457764	1.43433	64.1174
3.414	-0.305176	-0.335693	64.3921
3.415	-1.61743	-1.19019	64.3311
3.416	-0.88501	0.0305176	65.094
3.417	-0.854492	2.92969	67.688
3.418	-0.0610352	4.30298	69.458
3.419	-0.976563	1.92261	68.2373
3.42	-1.12915	-1.09863	66.4368
3.421	-0.823975	-0.488281	65.3687
3.422	-0.518799	1.46484	66.1011
3.423	-0.366211	1.28174	66.8945
3.424	-0.88501	-0.762939	67.688
3.425	-1.06812	0.213623	66.6504
3.426	-0.366211	2.53296	65.4907
3.427	0.213623	2.56348	63.1104
3.428	-0.88501	0.396729	62.9272
3.429	-1.19019	-0.518799	64.4836
3.43	-1.58691	0.701904	66.2842
3.431	-0.671387	1.28174	66.0095
3.432	0.213623	0.518799	65.3687
3.433	-1.06812	-0.427246	65.4297
3.434	-0.823975	-0.549316	66.1316
3.435	-1.19019	0.152588	67.3523
3.436	-0.0305176	2.86865	70.282
3.437	-0.793457	3.44849	71.228
3.438	-1.64795	0.88501	70.343
3.439	-1.70898	-1.37329	67.7795
3.44	-0.976563	-0.152588	67.2913
3.441	-0.244141	1.7395	67.5354
3.442	-0.518799	1.12915	68.3289
3.443	-0.946045	-0.488281	68.5425
3.444	-1.34277	0.396729	68.0542
3.445	-0.946045	2.22778	66.7419
3.446	-0.366211	1.89209	65.094
3.447	-0.88501	0.152588	65.3076
3.448	-1.49536	-0.0915527	66.5283
3.449	-1.28174	0.976563	68.0237
3.45	-0.701904	1.58691	67.8101
3.451	-0.610352	0.457764	67.0166
3.452	-1.46484	-1.00708	67.7795
3.453	-1.61743	-0.946045	68.0847
3.454	-1.67847	0.640869	70.3125
3.455	-0.640869	3.54004	72.6013
3.456	-0.762939	3.17383	73.4863
3.457	-1.09863	0.518799	71.106
3.458	-1.70898	-1.19019	69.0918
3.459	-1.5564	0.366211	68.6951
3.46	-1.25122	1.15967	69.8547
3.461	-1.61743	0.457764	71.228
3.462	-1.70898	-0.488281	71.0754
3.463	-1.98364	1.00708	70.2209
3.464	-0.305176	2.44141	67.9626
3.465	-0.579834	1.92261	66.864
3.466	-0.762939	0.396729	66.9861
3.467	-2.28882	-0.274658	69.2139
3.468	-1.77002	0.762939	69.7021
3.469	-1.70898	1.2207	70.2515
3.47	-1.28174	0.518799	69.3054
3.471	-1.7395	-1.0376	69.9768
3.472	-1.83105	-0.488281	69.8547
3.473	-1.19019	1.86157	73.3032
3.474	-0.946045	4.36401	74.3408
3.475	-1.98364	2.19727	74.3713
3.476	-2.41089	-1.2207	71.5332
3.477	-2.19727	-0.946045	71.106
3.478	-1.49536	1.83105	71.3501
3.479	-0.946045	1.89209	72.6624
3.48	-1.37329	0.213623	72.4792
3.481	-2.2583	0.0305176	72.6013
3.482	-1.77002	1.98364	71.6248
3.483	-1.40381	2.31934	70.3125
3.484	-1.37329	0.427246	69.7327
3.485	-1.40381	-0.0305176	70.9839
3.486	-1.92261	0.946045	72.5708
3.487	-1.28174	1.98364	72.2351
3.488	-1.25122	1.12915	71.3806
3.489	-1.2207	-0.0305176	71.4111
3.49	-2.50244	-0.457764	72.3877
3.491	-2.01416	0.244141	73.0286
3.492	-1.61743	2.59399	76.5076
3.493	-1.34277	3.75366	77.1179
3.494	-1.83105	1.37329	76.3245
3.495	-2.44141	-0.976563	73.2117
3.496	-0.976563	0	73.2727
3.497	-1.31226	2.19727	73.8831
3.498	-1.28174	0.976563	74.6765
3.499	-2.28882	-1.0376	73.8831
3.5	-2.16675	0.305176	74.0356
3.501	-1.64795	2.71606	72.3572
3.502	-0.610352	2.31934	70.9229
3.503	-1.12915	0.12207	70.4651
3.504	-1.80054	-0.183105	71.9604
3.505	-2.50244	1.2207	73.3337
3.506	-1.37329	1.43433	73.5168
3.507	-2.13623	-0.152588	72.3877
3.508	-2.31934	-0.732422	73.1201
3.509	-2.68555	-0.457764	73.5779
3.51	-1.64795	0.88501	74.7986
3.511	-1.64795	3.54004	77.179
3.512	-1.80054	3.60107	78.4302
3.513	-2.41089	0.701904	76.4771
3.514	-2.83813	-1.34277	74.4019
3.515	-1.80054	0.671387	74.8291
3.516	-2.19727	2.38037	75.9277
3.517	-1.89209	1.09863	76.2939
3.518	-2.59399	-0.183105	76.0193
3.519	-2.59399	1.61743	75.1953
3.52	-1.95313	3.26538	73.7
3.521	-1.80054	1.98364	72.052
3.522	-2.44141	-0.152588	73.1201
3.523	-3.20435	0.183105	74.7986
3.524	-2.28882	1.77002	75.592
3.525	-2.04468	1.86157	75.0427
3.526	-1.52588	0.762939	74.4629
3.527	-2.7771	-0.518799	75.2563
3.528	-2.31934	0.0915527	75.8057
3.529	-2.71606	1.12915	77.6978
3.53	-2.01416	3.75366	79.5898
3.531	-2.56348	3.50952	80.2002
3.532	-2.99072	0.366211	78.4302
3.533	-2.50244	-0.396729	76.9958
3.534	-2.13623	1.25122	76.9043
3.535	-1.80054	2.56348	78.186
3.536	-2.50244	0.549316	78.2471
3.537	-2.59399	-0.518799	78.3997
3.538	-3.35693	1.40381	77.1484
3.539	-1.98364	3.26538	76.4771
3.54	-1.49536	2.19727	74.3713
3.541	-1.7395	0.366211	75.2869
3.542	-2.86865	0.823975	76.1414
3.543	-2.38037	1.49536	77.4841
3.544	-1.86157	1.49536	76.0803
3.545	-1.92261	-0.0305176	76.8433
3.546	-2.71606	-0.396729	77.301
3.547	-2.53296	0.183105	78.0945
3.548	-1.98364	1.98364	80.4138
3.549	-1.2207	4.27246	82.2144
3.55	-2.13623	3.54004	82.7026
3.551	-2.62451	0.0610352	80.2307
3.552	-2.44141	-1.00708	79.4983
3.553	-1.95313	1.40381	79.9561
3.554	-1.61743	2.04468	80.658
3.555	-2.53296	0.579834	80.78
3.556	-2.13623	0.366211	80.5054
3.557	-2.01416	2.28882	78.949
3.558	-1.12915	3.08228	77.6367
3.559	-1.61743	1.2207	77.0874
3.56	-2.38037	0.0610352	77.9114
3.561	-2.44141	0.427246	79.5288
3.562	-1.70898	1.80054	79.9561
3.563	-1.34277	1.40381	78.9795
3.564	-1.61743	0.335693	78.7964
3.565	-2.19727	-0.0305176	79.7729
3.566	-2.10571	0.396729	80.3528
3.567	-1.7395	2.80762	83.1299
3.568	-2.01416	3.87573	85.083
3.569	-2.44141	2.28882	84.8389
3.57	-2.96021	-0.488281	82.0618
3.571	-1.58691	0.0305176	81.3599
3.572	-1.46484	2.04468	81.2683
3.573	-0.88501	1.7395	82.5195
3.574	-1.89209	0.244141	82.5195
3.575	-2.34985	0.0915527	82.0007
3.576	-2.01416	2.28882	80.78
3.577	-1.40381	2.80762	79.1931
3.578	-1.80054	1.37329	78.5522
3.579	-2.04468	0.427246	79.5898
3.58	-2.83813	1.0376	80.78
3.581	-1.06812	1.70898	81.1157
3.582	-1.70898	1.12915	80.4749
3.583	-2.34985	0.0305176	80.9326
3.584	-2.41089	-0.213623	81.3904
3.585	-2.41089	0.579834	83.4045
3.586	-1.19019	3.93677	86.0291
3.587	-1.58691	4.39453	86.4563
3.588	-1.95313	1.80054	85.2051
3.589	-2.62451	-0.518799	82.6416
3.59	-2.38037	0.701904	82.8247
3.591	-1.28174	2.22778	83.4351
3.592	-1.52588	1.06812	84.4727
3.593	-1.64795	0.457764	84.0759
3.594	-2.19727	1.52588	83.1604
3.595	-0.88501	3.05176	81.2378
3.596	-1.31226	2.0752	79.9561
3.597	-1.06812	0.823975	80.4443
3.598	-2.44141	0.244141	81.665
3.599	-2.34985	1.19019	82.4585
3.6	-1.43433	1.67847	82.3975
3.601	-1.61743	0.946045	81.543
3.602	-1.52588	-0.12207	81.8787
3.603	-1.89209	-0.396729	82.8247
3.604	-1.00708	1.61743	85.4187
3.605	-1.31226	4.30298	88.2263
3.606	-1.64795	3.14331	88.3179
3.607	-1.89209	-0.427246	85.5408
3.608	-2.68555	-0.854492	83.8623
3.609	-0.946045	1.89209	84.4421
3.61	-1.64795	1.98364	85.2356
3.611	-0.976563	0.335693	85.5713
3.612	-2.50244	-0.244141	85.2051
3.613	-1.95313	1.7395	84.4116
3.614	-1.61743	2.71606	82.3975
3.615	-2.01416	1.00708	81.8481
3.616	-1.12915	-0.0610352	82.7637
3.617	-2.96021	0.701904	84.7168
3.618	-0.793457	1.92261	84.5947
3.619	-1.49536	1.25122	84.0149
3.62	-1.70898	-0.305176	83.9233
3.621	-2.13623	-0.976563	84.6863
3.622	-3.14331	-0.244141	85.6323
3.623	-0.915527	2.04468	88.562
3.624	-2.04468	4.3335	89.2639
3.625	-1.58691	2.31934	89.0808
3.626	-3.05176	-0.793457	85.7239
3.627	-2.28882	-0.213623	86.3647
3.628	-1.37329	2.01416	86.5784
3.629	-1.80054	1.46484	88.2874
3.63	-2.01416	-0.488281	87.5854
3.631	-2.53296	0.335693	88.1653
3.632	-1.70898	2.62451	86.2122
3.633	-1.09863	2.38037	84.9304
3.634	-1.61743	0.488281	84.259
3.635	-2.01416	0.305176	86.1511
3.636	-2.50244	1.34277	86.8225
3.637	-1.89209	1.28174	86.4563
3.638	-1.83105	0.732422	85.8154
3.639	-1.95313	0.0915527	86.4258
3.64	-2.53296	-0.0305176	86.9141
3.641	-1.46484	0.701904	87.9822
3.642	-1.67847	3.35693	91.156
3.643	-1.19019	4.15039	92.2546
3.644	-3.17383	0.793457	90.4846
3.645	-2.68555	-1.5564	87.616
3.646	-2.13623	0.640869	88.1653
3.647	-1.2207	2.65503	88.8062
3.648	-1.25122	1.09863	89.2334
3.649	-2.50244	-0.488281	88.3484
3.65	-1.89209	1.34277	88.5925
3.651	-2.19727	3.23486	86.4563
3.652	-1.09863	1.67847	85.9985
3.653	-2.56348	-0.213623	85.5713
3.654	-2.16675	0.152588	88.1958
3.655	-1.98364	1.7395	88.1653
3.656	-1.80054	1.95313	87.8906
3.657	-1.2207	0.610352	86.5479
3.658	-2.59399	-0.305176	88.0127
3.659	-2.41089	-0.274658	87.9517
3.66	-2.2583	0.762939	89.6301
3.661	-1.98364	3.90625	92.2546
3.662	-1.70898	3.66211	91.8884
3.663	-2.86865	0.244141	89.5386
3.664	-2.38037	-0.701904	87.8296
3.665	-2.34985	1.92261	88.9587
3.666	-2.10571	2.59399	90.4541
3.667	-2.34985	0.183105	90.4846
3.668	-3.32642	-0.579834	90.21
3.669	-3.11279	1.95313	89.6606
3.67	-2.28882	3.63159	88.0432
3.671	-1.80054	1.64795	86.6699
3.672	-2.44141	0.152588	87.0667
3.673	-3.05176	1.19019	89.1113
3.674	-2.68555	1.92261	89.1724
3.675	-2.34985	1.34277	88.5315
3.676	-2.83813	0.305176	88.7756
3.677	-3.11279	-0.152588	89.9658
3.678	-2.96021	0.579834	90.1184
3.679	-2.44141	2.2583	92.5903
3.68	-2.0752	4.39453	94.2688
3.681	-3.32642	2.74658	93.9026
3.682	-2.83813	-0.640869	91.0339
3.683	-3.11279	-0.579834	90.8813
3.684	-2.31934	2.34985	91.3391
3.685	-2.68555	2.31934	92.6208
3.686	-2.41089	0.0305176	91.5833
3.687	-2.86865	0.427246	91.8579
3.688	-2.59399	2.7771	90.6982
3.689	-2.04468	2.68555	89.7827
3.69	-2.34985	0.549316	88.4094
3.691	-2.38037	-0.0305176	90.3931
3.692	-2.86865	1.46484	91.156
3.693	-1.86157	2.04468	91.2781
3.694	-1.83105	1.15967	90.21
3.695	-2.13623	0.335693	91.1255
3.696	-2.53296	-0.0610352	91.6138
3.697	-2.47192	0.305176	92.7429
3.698	-2.16675	2.65503	95.2454
3.699	-2.28882	4.76074	97.7478
3.7	-2.44141	2.71606	97.3206
3.701	-2.41089	-0.396729	94.7876
3.702	-2.04468	0	93.5059
3.703	-1.7395	2.44141	94.5129
3.704	-1.7395	2.01416	95.6116
3.705	-2.38037	0.366211	95.7642
3.706	-2.22778	0.305176	95.6116
3.707	-1.83105	2.83813	93.8721
3.708	-0.854492	3.50952	91.7664
3.709	-1.5564	1.77002	91.0645
3.71	-1.67847	0.549316	92.5293
3.711	-2.74658	1.0376	93.9636
3.712	-1.58691	1.83105	94.3298
3.713	-1.83105	1.49536	93.7195
3.714	-2.2583	0.488281	94.3909
3.715	-2.59399	-0.366211	94.9707
3.716	-1.98364	0.610352	95.6116
3.717	-1.52588	4.30298	98.9685
3.718	-1.19019	5.88989	100.342
3.719	-2.89917	2.44141	99.4263
3.72	-2.47192	-0.640869	96.4355
3.721	-2.86865	0.457764	96.1609
3.722	-1.7395	2.47192	96.6187
3.723	-1.98364	1.83105	97.9309
3.724	-1.98364	0.854492	98.175
3.725	-2.59399	1.67847	97.5342
3.726	-2.19727	3.08228	94.8181
3.727	-1.95313	2.92969	93.689
3.728	-2.92969	1.43433	93.2922
3.729	-2.83813	0.518799	95.3369
3.73	-3.41797	1.06812	95.9473
3.731	-1.86157	2.04468	96.0999
3.732	-1.98364	2.2583	95.0623
3.733	-2.86865	0.701904	96.1304
3.734	-2.62451	-0.457764	96.0388
3.735	-3.35693	0.976563	99.0906
3.736	-2.22778	4.82178	101.898
3.737	-2.99072	4.88281	102.844
3.738	-3.32642	1.49536	99.9451
3.739	-3.54004	-0.213623	97.9614
3.74	-2.92969	1.77002	97.3206
3.741	-1.7395	2.7771	98.8464
3.742	-2.7771	1.34277	99.3347
3.743	-2.59399	0.274658	99.5178
3.744	-3.38745	2.10571	98.5413
3.745	-2.31934	3.32642	96.8628
3.746	-1.7395	2.53296	95.0623
3.747	-2.19727	1.15967	95.3979
3.748	-3.32642	1.2207	97.168
3.749	-2.74658	1.7395	97.5342
3.75	-2.47192	2.01416	97.3511
3.751	-2.62451	1.15967	97.0764
3.752	-3.14331	0.0305176	97.9614
3.753	-3.02124	0.335693	98.7854
3.754	-2.16675	2.2583	102.081
3.755	-1.98364	5.5542	104.462
3.756	-2.01416	4.15039	104.523
3.757	-2.83813	0.213623	100.525
3.758	-3.41797	-0.671387	99.5178
3.759	-2.41089	1.80054	99.8535
3.76	-2.68555	2.50244	102.112
3.761	-1.86157	0.915527	101.532
3.762	-3.05176	0.518799	101.807
3.763	-1.95313	2.89917	99.4263
3.764	-2.2583	3.57056	98.2056
3.765	-1.89209	1.89209	96.8933
3.766	-3.08228	0.244141	98.5413
3.767	-3.32642	0.823975	99.762
3.768	-2.34985	2.04468	100.433
3.769	-2.0752	2.01416	99.7314
3.77	-1.95313	0.579834	99.6094
3.771	-3.05176	-0.396729	100.647
3.772	-2.47192	0.335693	101.227
3.773	-2.38037	2.80762	104.401
3.774	-2.31934	5.09644	105.408
3.775	-3.08228	2.65503	104.95
3.776	-3.38745	-0.183105	101.624
3.777	-2.7771	0.335693	101.959
3.778	-1.83105	3.17383	102.448
3.779	-2.01416	2.19727	103.699
3.78	-2.47192	0.152588	103.088
3.781	-2.92969	0.732422	103.302
3.782	-2.62451	2.71606	101.685
3.783	-1.86157	2.7771	100.311
3.784	-2.56348	1.25122	99.823
3.785	-2.01416	1.09863	101.227
3.786	-2.99072	2.13623	101.715
3.787	-1.5564	2.19727	101.318
3.788	-2.38037	1.25122	100.372
3.789	-3.11279	0.610352	101.959
3.79	-3.23486	-0.0915527	102.844
3.791	-3.02124	0.701904	104.034
3.792	-1.46484	3.69263	106.842
3.793	-2.2583	5.00488	107.758
3.794	-2.56348	2.04468	105.499
3.795	-3.20435	-0.457764	103.21
3.796	-2.53296	0.671387	104.065
3.797	-1.83105	2.68555	104.828
3.798	-2.44141	0.762939	104.858
3.799	-2.68555	-0.0305176	104.279
3.8	-2.80762	2.04468	104.004
3.801	-2.0752	3.90625	102.509
3.802	-1.25122	2.65503	100.555
3.803	-2.96021	0.640869	100.861
3.804	-2.7771	1.09863	102.509
3.805	-3.41797	2.01416	103.241
3.806	-1.83105	1.77002	102.386
3.807	-2.62451	0.854492	102.295
3.808	-2.86865	0.854492	103.119
3.809	-3.08228	0.88501	103.668
3.81	-2.59399	1.12915	105.011
3.811	-2.01416	4.05884	108.124
3.812	-2.68555	3.78418	108.307
3.813	-3.20435	0.762939	106.11
3.814	-3.08228	-0.579834	104.37
3.815	-2.2583	2.0752	105.53
3.816	-2.38037	3.02124	105.988
3.817	-2.34985	1.15967	106.293
3.818	-3.14331	0.457764	106.018
3.819	-2.44141	2.56348	105.377
3.82	-2.74658	3.38745	103.546
3.821	-1.98364	2.04468	102.936
3.822	-2.62451	1.09863	103.455
3.823	-2.7771	1.67847	105.408
3.824	-2.38037	2.44141	104.797
3.825	-2.44141	2.2583	104.553
3.826	-2.31934	1.09863	104.797
3.827	-3.05176	0.152588	105.988
3.828	-2.96021	0.396729	106.689
3.829	-2.41089	2.31934	108.734
3.83	-2.01416	5.12695	111.084
3.831	-2.31934	3.96729	110.84
3.832	-2.80762	0.793457	107.788
3.833	-2.47192	0.12207	107.056
3.834	-2.68555	2.50244	107.758
3.835	-2.04468	2.41089	109.436
3.836	-2.65503	0.610352	108.429
3.837	-2.86865	0.610352	109.253
3.838	-2.47192	2.92969	107.239
3.839	-2.22778	3.63159	105.896
3.84	-1.52588	1.86157	104.37
3.841	-2.22778	0.579834	105.804
3.842	-3.2959	1.0376	106.964
3.843	-2.65503	1.98364	106.964
3.844	-2.53296	1.95313	106.781
3.845	-2.0752	0.701904	106.873
3.846	-2.83813	0.213623	107.727
3.847	-1.92261	0.793457	108.795
3.848	-2.2583	3.38745	111.908
3.849	-2.01416	5.15747	114.197
3.85	-2.89917	2.50244	113.556
3.851	-3.41797	-0.305176	110.565
3.852	-2.53296	0.640869	110.138
3.853	-1.95313	2.53296	110.504
3.854	-1.52588	1.83105	110.87
3.855	-2.19727	0.579834	110.962
3.856	-2.65503	1.7395	110.504
3.857	-2.01416	2.99072	108.734
3.858	-2.10571	2.56348	106.842
3.859	-1.61743	1.34277	107.147
3.86	-3.02124	1.00708	108.124
3.861	-2.31934	1.40381	109.283
3.862	-2.28882	2.19727	108.978
3.863	-1.37329	1.89209	109.314
3.864	-2.62451	0.671387	109.131
3.865	-2.7771	-0.335693	110.352
3.866	-2.83813	0.88501	111.206
3.867	-2.34985	4.24194	115.356
3.868	-2.41089	4.97437	115.997
3.869	-3.08228	2.28882	114.441
3.87	-3.08228	0.0610352	111.725
3.871	-2.7771	1.37329	111.664
3.872	-2.34985	2.2583	112.61
3.873	-2.68555	1.46484	113.373
3.874	-3.20435	0.488281	113.739
3.875	-3.26538	1.80054	113.068
3.876	-2.74658	3.63159	110.687
3.877	-2.47192	3.2959	109.07
3.878	-3.05176	1.86157	109.009
3.879	-3.90625	1.25122	110.687
3.88	-3.35693	1.67847	111.359
3.881	-3.23486	2.19727	111.328
3.882	-3.20435	1.64795	111.206
3.883	-3.90625	0.823975	112.518
3.884	-3.38745	0.457764	113.098
3.885	-3.2959	1.64795	114.716
3.886	-2.68555	5.31006	118.011
3.887	-3.17383	5.40161	118.439
3.888	-3.9978	1.5564	116.394
3.889	-4.21143	-0.0610352	113.983
3.89	-4.08936	1.80054	114.777
3.891	-2.89917	3.08228	115.265
3.892	-3.26538	1.80054	116.241
3.893	-3.11279	1.06812	115.692
3.894	-3.41797	2.59399	114.838
3.895	-3.26538	3.57056	112.457
3.896	-3.11279	2.59399	111.45
3.897	-3.75366	1.61743	111.938
3.898	-3.75366	1.43433	113.77
3.899	-3.57056	2.19727	113.739
3.9	-2.71606	2.68555	113.739
3.901	-3.32642	2.10571	113.525
3.902	-3.60107	0.488281	114.655
3.903	-3.72314	-0.12207	115.265
3.904	-3.93677	2.59399	119.202
3.905	-2.86865	6.10352	121.613
3.906	-3.50952	4.15039	120.667
3.907	-3.63159	0.610352	116.913
3.908	-3.57056	0.396729	116.058
3.909	-3.41797	3.08228	117.004
3.91	-3.05176	2.74658	118.927
3.911	-3.35693	0.88501	118.011
3.912	-4.15039	0.762939	118.469
3.913	-3.69263	3.38745	116.089
3.914	-2.80762	3.87573	115.448
3.915	-2.65503	2.34985	113.556
3.916	-3.23486	1.31226	115.662
3.917	-3.8147	1.83105	116.516
3.918	-3.11279	2.65503	116.974
3.919	-2.92969	2.44141	116.058
3.92	-3.479	1.00708	116.76
3.921	-3.9978	0.457764	118.134
3.922	-3.44849	1.34277	118.744
3.923	-2.7771	4.18091	121.765
3.924	-2.92969	6.10352	122.62
3.925	-3.54004	3.20435	121.552
3.926	-4.27246	-0.152588	118.103
3.927	-3.84521	0.518799	118.225
3.928	-3.23486	3.41797	119.751
3.929	-2.96021	2.86865	120.911
3.93	-2.92969	0.854492	120.026
3.931	-3.479	1.70898	119.354
3.932	-3.14331	3.84521	117.371
3.933	-3.02124	3.75366	115.936
3.934	-3.32642	1.49536	116.058
3.935	-3.23486	1.28174	117.615
3.936	-3.44849	2.44141	118.774
3.937	-2.41089	2.92969	117.615
3.938	-2.99072	2.31934	117.737
3.939	-3.32642	1.58691	118.5
3.94	-3.60107	1.0376	119.965
3.941	-3.08228	1.28174	119.934
3.942	-2.68555	3.78418	122.833
3.943	-2.7771	5.0354	122.162
3.944	-3.57056	2.13623	120.819
3.945	-3.11279	0.457764	118.53
3.946	-2.99072	2.53296	120.117
3.947	-2.41089	3.84521	120.697
3.948	-2.2583	1.52588	120.422
3.949	-3.57056	0.457764	119.354
3.95	-3.75366	2.59399	119.751
3.951	-3.2959	3.60107	118.866
3.952	-2.19727	1.95313	117.34
3.953	-2.89917	1.19019	117.065
3.954	-2.86865	2.99072	119.324
3.955	-2.7771	3.54004	118.774
3.956	-2.59399	1.77002	118.103
3.957	-3.20435	0.854492	118.622
3.958	-3.66211	1.2207	119.843
3.959	-3.38745	1.5564	120.178
3.96	-2.59399	2.28882	122.07
3.961	-2.31934	4.91333	126.343
3.962	-2.59399	4.94385	126.068
3.963	-3.02124	0.762939	122.162
3.964	-2.68555	-0.457764	119.781
3.965	-3.57056	2.74658	121.338
3.966	-2.96021	3.63159	122.711
3.967	-3.35693	0.762939	122.498
3.968	-2.50244	0.274658	121.857
3.969	-2.68555	3.75366	120.819
3.97	-1.67847	5.06592	118.896
3.971	-2.38037	1.7395	117.035
3.972	-2.80762	-0.152588	119.446
3.973	-3.44849	1.25122	121.46
3.974	-3.23486	2.86865	122.07
3.975	-2.0752	2.47192	120.667
3.976	-3.02124	1.25122	121.033
3.977	-2.99072	0.732422	122.009
3.978	-2.68555	1.12915	122.131
3.979	-1.58691	2.86865	123.84
3.98	-2.28882	5.5542	126.282
3.981	-3.2959	4.02832	126.251
3.982	-3.50952	0.457764	123.962
3.983	-2.65503	0.213623	122.925
3.984	-1.98364	3.02124	125.275
3.985	-2.04468	3.63159	126.038
3.986	-2.50244	1.46484	124.939
3.987	-3.20435	0.762939	123.901
3.988	-2.38037	2.89917	122.833
3.989	-2.74658	4.08936	121.613
3.99	-2.38037	2.34985	121.124
3.991	-3.02124	1.25122	122.284
3.992	-2.68555	2.50244	123.505
3.993	-2.2583	3.20435	122.406
3.994	-2.34985	2.56348	122.07
3.995	-3.11279	1.25122	123.352
3.996	-3.84521	0.640869	125.732
3.997	-2.74658	0.976563	125.671
3.998	-2.96021	3.69263	128.693
3.999	-2.31934	6.40869	130.463
4	-3.60107	4.24194	129.059
4.001	-3.84521	0.488281	126.007
4.002	-3.26538	0.732422	124.969
4.003	-2.92969	3.05176	126.526
4.004	-2.74658	2.65503	127.35
4.005	-3.17383	1.12915	127.228
4.006	-3.32642	1.83105	126.74
4.007	-3.08228	3.84521	124.786
4.008	-2.34985	3.9978	122.925
4.009	-3.17383	2.28882	122.284
4.01	-3.60107	1.37329	124.054
4.011	-3.90625	2.04468	125
4.012	-3.26538	2.50244	125
4.013	-2.92969	2.65503	125.061
4.014	-3.35693	2.2583	125.732
4.015	-3.17383	0.946045	126.648
4.016	-3.54004	1.25122	127.289
4.017	-2.96021	5.12695	131.195
4.018	-3.11279	6.37817	131.958
4.019	-4.39453	2.99072	130.92
4.02	-3.78418	0.396729	128.082
4.021	-4.21143	1.86157	128.143
4.022	-2.86865	3.50952	128.784
4.023	-2.92969	2.68555	129.211
4.024	-3.08228	1.70898	129.059
4.025	-3.72314	2.47192	128.448
4.026	-3.8147	3.72314	126.923
4.027	-2.80762	3.57056	125.183
4.028	-4.30298	2.56348	125.61
4.029	-3.57056	1.98364	127.594
4.03	-4.5166	2.2583	127.319
4.031	-2.96021	2.86865	127.38
4.032	-3.63159	2.44141	126.923
4.033	-4.05884	1.40381	128.54
4.034	-4.18091	0.579834	128.723
4.035	-4.3335	1.89209	131.714
4.036	-3.23486	5.7373	134.766
4.037	-3.20435	5.67627	135.101
4.038	-3.2959	1.83105	131.744
4.039	-4.24194	0.488281	129.944
4.04	-4.3335	2.41089	130.615
4.041	-3.20435	2.83813	131.47
4.042	-3.75366	1.25122	131.47
4.043	-3.38745	1.19019	131.561
4.044	-4.02832	3.05176	130.432
4.045	-3.17383	4.27246	128.448
4.046	-2.71606	2.80762	126.587
4.047	-3.69263	1.95313	128.174
4.048	-3.93677	1.80054	129.547
4.049	-4.18091	2.19727	130.31
4.05	-3.54004	2.13623	129.974
4.051	-4.02832	1.67847	130.829
4.052	-3.84521	0.488281	131.5
4.053	-3.05176	0.976563	132.05
4.054	-3.17383	2.96021	134.796
4.055	-3.17383	6.37817	137.634
4.056	-3.87573	4.3335	136.78
4.057	-4.76074	0.701904	133.209
4.058	-3.75366	0.610352	132.568
4.059	-4.21143	3.08228	133.362
4.06	-2.65503	2.86865	134.216
4.061	-3.57056	1.34277	134.003
4.062	-3.20435	1.95313	133.545
4.063	-3.44849	3.78418	132.08
4.064	-3.44849	3.93677	130.219
4.065	-3.08228	2.0752	129.883
4.066	-3.96729	1.7395	131.165
4.067	-3.93677	2.13623	132.355
4.068	-3.60107	2.65503	131.836
4.069	-2.92969	2.89917	131.927
4.07	-3.69263	1.92261	132.141
4.071	-3.87573	0.518799	133.789
4.072	-3.84521	0.976563	133.789
4.073	-3.8147	3.8147	137.268
4.074	-3.17383	5.70679	138.458
4.075	-4.24194	3.17383	136.902
4.076	-3.87573	0.854492	133.698
4.077	-3.84521	1.89209	133.575
4.078	-3.50952	3.66211	135.071
4.079	-3.35693	2.53296	135.315
4.08	-3.90625	1.00708	135.101
4.081	-4.11987	1.92261	134.918
4.082	-3.84521	3.93677	133.392
4.083	-3.2959	3.96729	131.653
4.084	-3.38745	2.44141	131.195
4.085	-3.96729	2.10571	133.026
4.086	-4.3335	2.74658	133.698
4.087	-3.8147	2.74658	133.209
4.088	-4.69971	2.22778	133.24
4.089	-4.3335	1.61743	134.705
4.09	-4.45557	1.52588	135.529
4.091	-3.44849	2.04468	136.627
4.092	-3.66211	5.0354	139.313
4.093	-3.78418	5.67627	140.411
4.094	-4.39453	2.53296	137.512
4.095	-5.09644	0.366211	135.773
4.096	-4.02832	2.2583	136.139
4.097	-4.27246	3.60107	137.634
4.098	-3.38745	2.31934	137.451
4.099	-3.50952	1.46484	136.322
4.1	-3.75366	3.17383	136.108
4.101	-3.11279	4.45557	134.277
4.102	-3.60107	2.71606	133.057
4.103	-3.8147	1.61743	133.82
4.104	-4.36401	2.10571	135.681
4.105	-3.57056	3.11279	135.895
4.106	-3.05176	2.99072	135.162
4.107	-3.84521	2.28882	135.498
4.108	-3.63159	1.34277	136.688
4.109	-4.3335	1.0376	137.39
4.11	-3.41797	2.47192	139.679
4.111	-3.479	5.7373	142.761
4.112	-3.60107	4.79126	143.005
4.113	-3.57056	1.37329	139.465
4.114	-3.96729	0.88501	137.878
4.115	-3.05176	3.54004	139.008
4.116	-3.63159	3.63159	139.74
4.117	-3.08228	1.2207	139.313
4.118	-4.08936	1.15967	138.977
4.119	-3.50952	3.66211	138.702
4.12	-3.02124	4.30298	136.627
4.121	-2.83813	2.53296	135.651
4.122	-3.479	2.13623	136.627
4.123	-3.87573	2.80762	139.069
4.124	-3.479	3.05176	137.97
4.125	-3.41797	2.01416	138.214
4.126	-3.38745	1.52588	138.885
4.127	-4.05884	1.61743	140.381
4.128	-2.86865	1.46484	140.198
4.129	-2.62451	3.14331	142.334
4.13	-2.7771	6.43921	144.653
4.131	-3.32642	5.15747	143.921
4.132	-4.18091	0.976563	141.022
4.133	-3.57056	0.946045	140.625
4.134	-4.02832	3.44849	141.968
4.135	-3.23486	3.35693	142.822
4.136	-2.92969	1.19019	141.479
4.137	-3.50952	2.01416	141.571
4.138	-3.08228	4.02832	140.137
4.139	-3.69263	4.02832	138.367
4.14	-3.05176	2.41089	137.054
4.141	-4.63867	2.13623	139.099
4.142	-4.11987	3.08228	140.35
4.143	-3.50952	2.7771	139.526
4.144	-3.05176	2.56348	139.648
4.145	-3.72314	2.47192	140.533
4.146	-3.78418	1.86157	141.663
4.147	-3.17383	1.5564	141.876
4.148	-3.66211	3.87573	145.325
4.149	-3.32642	6.40869	147.247
4.15	-4.42505	3.90625	146.332
4.151	-4.54712	0.915527	142.944
4.152	-4.05884	2.13623	142.67
4.153	-3.35693	4.15039	143.585
4.154	-3.11279	2.65503	143.646
4.155	-3.78418	1.25122	143.158
4.156	-4.18091	2.59399	143.555
4.157	-3.72314	4.3335	141.541
4.158	-3.57056	3.8147	139.893
4.159	-3.41797	2.65503	139.465
4.16	-4.11987	2.86865	141.083
4.161	-4.21143	3.08228	141.541
4.162	-3.479	2.86865	141.266
4.163	-3.9978	2.71606	141.785
4.164	-4.18091	1.92261	142.883
4.165	-4.5166	1.2207	143.768
4.166	-3.479	1.86157	144.928
4.167	-3.44849	5.61523	148.56
4.168	-2.92969	6.28662	148.926
4.169	-4.15039	3.05176	146.881
4.17	-4.36401	1.12915	144.44
4.171	-4.45557	2.80762	145.111
4.172	-4.05884	3.23486	145.813
4.173	-3.479	2.22778	145.752
4.174	-3.90625	1.98364	146.027
4.175	-3.54004	3.50952	145.325
4.176	-3.8147	4.45557	143.036
4.177	-3.17383	3.69263	142.059
4.178	-3.9978	2.80762	142.853
4.179	-4.85229	2.50244	144.257
4.18	-4.91333	2.71606	144.196
4.181	-3.78418	3.23486	144.897
4.182	-4.24194	3.17383	144.958
4.183	-4.11987	2.13623	146.027
4.184	-3.9978	1.5564	146.24
4.185	-3.72314	2.92969	148.926
4.186	-3.66211	6.43921	152.283
4.187	-4.05884	5.40161	152.13
4.188	-4.24194	2.0752	149.261
4.189	-4.76074	1.40381	148.407
4.19	-4.54712	3.75366	148.346
4.191	-4.02832	3.60107	148.987
4.192	-3.72314	1.92261	148.346
4.193	-4.18091	2.0752	148.651
4.194	-4.57764	3.87573	147.217
4.195	-3.87573	4.11987	145.752
4.196	-3.75366	3.32642	144.714
4.197	-4.3335	2.92969	146.179
4.198	-4.85229	3.20435	147.125
4.199	-3.93677	3.38745	146.606
4.2	-4.3335	3.05176	146.881
4.201	-3.93677	2.47192	148.01
4.202	-5.21851	1.31226	148.956
4.203	-3.66211	1.12915	149.658
4.204	-4.5166	3.78418	153.015
4.205	-3.26538	7.08008	155.029
4.206	-4.36401	4.85229	153.137
4.207	-4.24194	1.43433	149.78
4.208	-4.69971	1.64795	149.261
4.209	-4.94385	3.96729	150.574
4.21	-4.30298	2.62451	151.215
4.211	-4.45557	1.25122	150.848
4.212	-4.63867	2.56348	150.665
4.213	-4.11987	5.06592	148.895
4.214	-3.96729	4.54712	147.186
4.215	-3.2959	2.92969	146.515
4.216	-5.09644	2.53296	148.376
4.217	-4.45557	3.26538	149.597
4.218	-4.76074	3.54004	149.078
4.219	-3.75366	2.99072	149.506
4.22	-4.66919	2.0752	150.299
4.221	-4.3335	1.95313	151.581
4.222	-3.69263	2.38037	151.611
4.223	-3.90625	4.79126	154.785
4.224	-3.93677	6.10352	155.304
4.225	-5.34058	3.41797	153.259
4.226	-4.91333	1.43433	150.696
4.227	-4.69971	2.89917	151.611
4.228	-4.15039	4.30298	152.588
4.229	-3.90625	2.74658	152.222
4.23	-4.21143	1.83105	151.55
4.231	-4.3335	3.60107	151.642
4.232	-4.66919	4.69971	150.116
4.233	-4.15039	3.54004	148.956
4.234	-5.00488	2.65503	149.536
4.235	-4.79126	3.26538	151.306
4.236	-4.24194	3.84521	150.818
4.237	-3.57056	3.69263	150.269
4.238	-3.90625	3.08228	150.665
4.239	-5.24902	2.31934	152.222
4.24	-4.36401	1.7395	152.466
4.241	-4.27246	2.31934	154.083
4.242	-3.35693	5.79834	157.745
4.243	-4.18091	6.2561	157.898
4.244	-4.39453	2.7771	154.877
4.245	-4.57764	1.31226	152.496
4.246	-4.5166	3.84521	153.595
4.247	-3.9978	4.27246	154.419
4.248	-3.9978	2.01416	154.022
4.249	-4.5166	1.77002	153.595
4.25	-4.57764	4.27246	153.198
4.251	-3.93677	5.15747	151.55
4.252	-3.35693	3.66211	149.841
4.253	-4.08936	2.7771	151.123
4.254	-4.63867	2.96021	152.893
4.255	-3.8147	3.11279	152.771
4.256	-3.90625	3.05176	152.649
4.257	-3.90625	2.7771	153.625
4.258	-4.63867	2.0752	154.785
4.259	-3.72314	1.7395	154.785
4.26	-3.66211	3.72314	156.25
4.261	-3.78418	6.89697	159.332
4.262	-3.35693	4.88281	157.806
4.263	-4.69971	1.19019	154.907
4.264	-4.02832	1.2207	153.961
4.265	-4.66919	4.27246	155.884
4.266	-3.2959	3.8147	156.464
4.267	-3.32642	2.44141	155.273
4.268	-4.05884	2.59399	155.487
4.269	-3.9978	4.57764	154.083
4.27	-4.05884	4.5166	153.381
4.271	-3.66211	3.05176	152.435
4.272	-4.57764	2.50244	154.205
4.273	-4.85229	3.08228	155.304
4.274	-3.54004	3.87573	154.724
4.275	-3.05176	3.75366	154.877
4.276	-3.57056	2.68555	155.487
4.277	-4.15039	1.7395	156.799
4.278	-3.66211	2.13623	156.83
4.279	-3.87573	4.57764	159.882
4.28	-3.479	6.71387	161.713
4.281	-4.15039	4.3335	160.156
4.282	-3.96729	1.5564	156.952
4.283	-4.24194	2.38037	156.555
4.284	-3.23486	4.54712	157.745
4.285	-3.60107	3.2959	157.898
4.286	-3.90625	1.86157	157.043
4.287	-4.08936	2.74658	157.562
4.288	-3.9978	4.73022	156.067
4.289	-3.23486	4.30298	154.48
4.29	-3.69263	2.89917	153.931
4.291	-3.63159	2.92969	155.914
4.292	-4.15039	3.17383	156.219
4.293	-3.38745	3.41797	155.975
4.294	-3.78418	3.05176	156.281
4.295	-4.08936	2.38037	157.806
4.296	-4.11987	1.7395	158.173
4.297	-3.17383	2.47192	159.149
4.298	-3.08228	5.7373	162.384
4.299	-3.41797	7.08008	163.696
4.3	-4.18091	3.63159	161.835
4.301	-4.76074	0.671387	158.508
4.302	-4.11987	2.41089	159.027
4.303	-4.08936	4.18091	160.034
4.304	-3.2959	2.96021	160.461
4.305	-4.02832	2.56348	160.065
4.306	-3.66211	3.69263	159.485
4.307	-3.35693	5.0354	157.013
4.308	-3.60107	4.5166	155.701
4.309	-3.90625	3.23486	156.525
4.31	-5.0354	2.59399	158.386
4.311	-4.11987	2.96021	158.875
4.312	-3.75366	3.75366	159.119
4.313	-3.57056	3.54004	159.393
4.314	-4.11987	2.7771	159.943
4.315	-3.9978	1.46484	161.133
4.316	-4.18091	2.68555	162.201
4.317	-4.30298	6.34766	165.71
4.318	-4.45557	6.98853	166.687
4.319	-4.76074	3.41797	163.757
4.32	-4.66919	1.52588	161.469
4.321	-4.3335	3.38745	161.438
4.322	-4.24194	4.21143	162.659
4.323	-3.75366	2.89917	162.781
4.324	-4.5166	2.34985	162.781
4.325	-4.85229	3.84521	162.109
4.326	-3.9978	4.85229	159.424
4.327	-3.84521	4.5166	158.569
4.328	-4.21143	3.8147	159.515
4.329	-5.09644	3.26538	161.163
4.33	-4.3335	3.44849	160.858
4.331	-4.45557	3.479	161.469
4.332	-4.11987	2.99072	162.415
4.333	-5.24902	1.89209	162.994
4.334	-4.08936	1.43433	163.94
4.335	-3.96729	3.66211	165.802
4.336	-4.15039	7.72095	169.281
4.337	-3.66211	6.50024	168.121
4.338	-5.00488	2.38037	164.978
4.339	-5.09644	1.49536	163.3
4.34	-5.34058	3.84521	164.52
4.341	-4.18091	3.78418	165.436
4.342	-4.18091	2.56348	165.222
4.343	-4.5166	3.11279	165.405
4.344	-3.96729	4.82178	163.971
4.345	-4.18091	5.37109	161.53
4.346	-3.11279	3.93677	161.041
4.347	-4.85229	3.14331	162.445
4.348	-4.91333	3.26538	164.307
4.349	-4.36401	3.60107	163.91
4.35	-4.18091	3.69263	164.429
4.351	-3.87573	3.479	164.795
4.352	-4.85229	2.38037	166.718
4.353	-3.63159	2.31934	166.046
4.354	-4.76074	4.63867	169.983
4.355	-3.9978	7.17163	172.272
4.356	-5.24902	5.64575	170.807
4.357	-5.24902	2.13623	167.419
4.358	-4.24194	2.53296	166.382
4.359	-4.82178	4.24194	167.358
4.36	-3.63159	4.02832	168.121
4.361	-4.85229	2.7771	168.182
4.362	-4.15039	3.05176	167.633
4.363	-4.73022	4.76074	166.077
4.364	-4.05884	5.37109	164.703
4.365	-4.24194	4.11987	164.215
4.366	-4.91333	3.41797	165.649
4.367	-4.73022	3.60107	166.656
4.368	-4.24194	4.45557	166.656
4.369	-4.08936	4.02832	166.748
4.37	-4.91333	2.80762	167.755
4.371	-4.97437	2.01416	169.312
4.372	-4.63867	2.59399	169.922
4.373	-3.8147	5.70679	172.791
4.374	-3.9978	7.04956	172.76
4.375	-4.11987	4.60815	170.441
4.376	-5.21851	2.2583	167.328
4.377	-4.94385	3.26538	168.732
4.378	-4.54712	4.21143	169.922
4.379	-4.60815	3.11279	169.769
4.38	-3.87573	2.68555	169.037
4.381	-5.40161	4.05884	168.976
4.382	-4.24194	5.5542	167.511
4.383	-4.21143	4.48608	165.649
4.384	-4.21143	3.38745	166.718
4.385	-4.82178	3.84521	167.969
4.386	-5.00488	3.93677	168.64
4.387	-4.08936	3.50952	167.633
4.388	-4.66919	3.2959	168.732
4.389	-4.24194	3.44849	170.197
4.39	-4.57764	2.89917	170.471
4.391	-3.90625	3.11279	171.326
4.392	-4.3335	6.37817	175.323
4.393	-4.66919	6.92749	175.354
4.394	-4.97437	3.44849	172.424
4.395	-5.18799	1.83105	170.563
4.396	-4.63867	4.5166	171.112
4.397	-4.30298	5.00488	172.028
4.398	-3.84521	3.20435	171.356
4.399	-4.39453	2.44141	171.204
4.4	-5.15747	4.45557	170.776
4.401	-4.24194	5.46265	169.434
4.402	-3.90625	4.24194	168.06
4.403	-3.84521	3.38745	169.098
4.404	-4.76074	3.66211	170.38
4.405	-4.36401	4.54712	170.593
4.406	-4.05884	4.21143	170.349
4.407	-4.05884	3.32642	171.082
4.408	-4.88281	2.47192	172.424
4.409	-4.66919	2.59399	172.546
4.41	-4.24194	3.96729	174.713
4.411	-3.479	6.92749	176.819
4.412	-4.45557	6.34766	176.392
4.413	-4.21143	3.38745	172.852
4.414	-4.79126	2.53296	172.302
4.415	-3.60107	4.05884	172.882
4.416	-4.69971	3.90625	174.255
4.417	-4.11987	2.74658	173.462
4.418	-4.85229	3.20435	173.431
4.419	-3.93677	4.69971	172.15
4.42	-3.72314	5.37109	170.959
4.421	-3.96729	4.3335	169.647
4.422	-4.60815	3.63159	171.326
4.423	-4.79126	3.60107	172.394
4.424	-4.15039	4.05884	172.668
4.425	-4.24194	3.78418	172.272
4.426	-4.05884	3.26538	173.981
4.427	-4.30298	2.96021	174.713
4.428	-3.93677	2.96021	175.018
4.429	-3.50952	4.73022	176.91
4.43	-3.93677	7.04956	178.955
4.431	-4.66919	5.31006	177.551
4.432	-4.79126	2.56348	175.049
4.433	-4.82178	3.2959	175.079
4.434	-4.42505	4.94385	176.361
4.435	-3.66211	3.8147	175.629
4.436	-4.21143	2.83813	175.354
4.437	-4.08936	4.05884	175.446
4.438	-4.36401	5.34058	174.744
4.439	-3.84521	4.63867	172.607
4.44	-4.79126	3.72314	173.035
4.441	-4.45557	4.02832	174.255
4.442	-4.15039	4.54712	174.896
4.443	-3.78418	4.42505	174.133
4.444	-3.84521	3.9978	174.713
4.445	-4.60815	3.38745	176.025
4.446	-4.45557	2.56348	176.971
4.447	-4.21143	2.86865	177.002
4.448	-4.02832	5.70679	181.488
4.449	-3.72314	7.53784	182.739
4.45	-4.79126	5.12695	180.786
4.451	-3.96729	2.7771	177.307
4.452	-4.54712	3.87573	177.368
4.453	-4.18091	4.73022	178.284
4.454	-3.9978	3.32642	178.07
4.455	-4.60815	2.7771	178.802
4.456	-4.57764	4.63867	178.253
4.457	-4.02832	5.88989	176.3
4.458	-3.35693	5.37109	174.744
4.459	-3.9978	4.30298	174.988
4.46	-4.69971	3.78418	176.758
4.461	-4.57764	3.479	177.307
4.462	-4.36401	4.15039	177.429
4.463	-4.21143	4.15039	178.162
4.464	-4.79126	3.05176	178.802
4.465	-3.93677	2.31934	179.138
4.466	-3.9978	3.8147	180.573
4.467	-3.50952	7.2937	183.99
4.468	-4.02832	7.17163	183.96
4.469	-4.91333	3.84521	181.854
4.47	-4.85229	2.10571	179.535
4.471	-5.12695	4.18091	180.298
4.472	-4.24194	4.57764	180.756
4.473	-4.18091	3.69263	181.03
4.474	-4.02832	3.479	180.817
4.475	-4.30298	5.00488	179.932
4.476	-4.5166	5.79834	177.765
4.477	-3.84521	5.06592	177.246
4.478	-4.94385	4.18091	178.223
4.479	-5.09644	3.87573	179.871
4.48	-4.60815	4.11987	179.688
4.481	-3.8147	4.57764	179.901
4.482	-4.05884	4.15039	180.328
4.483	-4.97437	2.74658	181.641
4.484	-4.02832	2.22778	182.281
4.485	-4.24194	4.27246	184.54
4.486	-4.02832	7.72095	187.225
4.487	-4.39453	6.86646	186.523
4.488	-5.0354	3.78418	183.472
4.489	-4.45557	3.11279	182.343
4.49	-5.00488	4.39453	182.404
4.491	-3.87573	4.36401	183.319
4.492	-4.63867	3.50952	183.563
4.493	-4.54712	3.54004	183.899
4.494	-4.45557	4.85229	182.22
4.495	-4.18091	5.37109	180.542
4.496	-3.60107	5.12695	179.84
4.497	-4.76074	4.15039	180.573
4.498	-4.30298	3.96729	181.854
4.499	-4.54712	4.15039	182.068
4.5	-4.36401	4.27246	182.739
4.501	-4.66919	3.72314	183.411
4.502	-4.85229	2.50244	184.814
4.503	-3.93677	2.86865	184.814
4.504	-4.30298	5.12695	187.775
4.505	-3.54004	8.11768	189.392
4.506	-4.66919	6.16455	188.416
4.507	-4.82178	3.05176	184.875
4.508	-5.12695	2.68555	184.235
4.509	-4.85229	4.48608	185.15
4.51	-4.39453	4.57764	186.554
4.511	-4.24194	3.60107	186.066
4.512	-4.18091	4.08936	185.455
4.513	-4.45557	5.49316	183.746
4.514	-4.54712	5.7373	182.556
4.515	-3.9978	5.00488	182.861
4.516	-4.94385	3.78418	183.716
4.517	-5.12695	3.54004	184.967
4.518	-4.45557	4.82178	185.15
4.519	-4.08936	5.0354	185.455
4.52	-4.18091	3.93677	185.944
4.521	-4.45557	2.53296	187.012
4.522	-4.63867	3.479	187.805
4.523	-4.36401	6.62231	191.376
4.524	-4.11987	7.87354	191.833
4.525	-4.97437	4.69971	189.209
4.526	-5.12695	2.68555	185.73
4.527	-5.34058	4.5166	186.798
4.528	-4.11987	5.92041	187.286
4.529	-4.36401	4.27246	188.232
4.53	-4.54712	3.20435	187.286
4.531	-5.06592	4.69971	187.744
4.532	-4.63867	5.98145	186.066
4.533	-3.63159	5.27954	184.753
4.534	-4.54712	4.54712	185.242
4.535	-4.57764	4.60815	187.012
4.536	-4.42505	4.69971	186.432
4.537	-4.21143	4.63867	186.554
4.538	-4.3335	4.48608	186.859
4.539	-5.64575	3.78418	188.721
4.54	-4.57764	2.86865	189.117
4.541	-4.3335	4.11987	190.155
4.542	-3.87573	7.04956	192.139
4.543	-3.54004	6.98853	191.223
4.544	-5.15747	4.02832	188.263
4.545	-5.00488	2.96021	186.829
4.546	-5.21851	4.94385	188.873
4.547	-4.45557	5.43213	189.423
4.548	-4.08936	3.54004	188.141
4.549	-4.88281	3.84521	188.019
4.55	-4.45557	5.88989	188.324
4.551	-4.24194	5.85938	186.432
4.552	-3.90625	4.15039	185.852
4.553	-4.69971	3.78418	187.073
4.554	-5.64575	4.88281	188.599
4.555	-4.42505	4.69971	188.08
4.556	-4.5166	4.05884	187.866
4.557	-4.45557	4.02832	188.782
4.558	-5.0354	4.15039	189.758
4.559	-3.84521	3.87573	189.819
4.56	-4.24194	4.45557	191.101
4.561	-4.24194	7.23267	194.733
4.562	-4.73022	6.31714	193.573
4.563	-4.60815	3.11279	190.643
4.564	-4.5166	2.80762	189.026
4.565	-4.30298	5.67627	190.948
4.566	-3.96729	5.00488	190.918
4.567	-4.21143	3.41797	190.247
4.568	-4.69971	3.63159	189.514
4.569	-4.85229	5.58472	189.606
4.57	-4.63867	5.76782	188.019
4.571	-3.93677	4.30298	187.378
4.572	-4.5166	4.05884	189.117
4.573	-4.3335	4.79126	190.247
4.574	-4.27246	4.97437	189.789
4.575	-3.60107	4.54712	189.758
4.576	-5.31006	3.50952	191.101
4.577	-4.60815	2.65503	191.681
4.578	-4.5166	3.23486	191.742
4.579	-3.72314	5.88989	194.824
4.58	-4.24194	8.30078	195.801
4.581	-4.39453	5.61523	194.305
4.582	-4.30298	2.99072	190.918
4.583	-4.45557	3.32642	191.254
4.584	-4.66919	5.43213	192.841
4.585	-4.30298	4.24194	193.451
4.586	-3.96729	2.92969	192.932
4.587	-4.63867	4.3335	193.024
4.588	-3.8147	6.34766	191.162
4.589	-4.02832	5.49316	189.758
4.59	-4.08936	4.08936	189.514
4.591	-4.73022	3.90625	191.895
4.592	-5.00488	4.42505	192.139
4.593	-3.84521	4.63867	191.803
4.594	-4.27246	4.42505	192.535
4.595	-4.11987	3.87573	193.573
4.596	-4.3335	3.35693	193.665
4.597	-3.44849	3.63159	194.183
4.598	-3.63159	6.7749	197.479
4.599	-4.69971	8.17871	198.975
4.6	-4.82178	4.79126	196.564
4.601	-5.67627	2.59399	194
4.602	-4.05884	4.5166	194.58
4.603	-4.39453	5.98145	195.435
4.604	-3.8147	4.3335	195.007
4.605	-4.69971	3.84521	195.038
4.606	-4.66919	5.18799	194.977
4.607	-4.45557	5.92041	193.115
4.608	-4.45557	5.31006	192.017
4.609	-4.63867	4.73022	192.719
4.61	-4.73022	4.66919	194.122
4.611	-4.21143	4.48608	194.55
4.612	-3.96729	4.97437	193.787
4.613	-4.42505	4.88281	195.007
4.614	-4.73022	3.66211	195.709
4.615	-4.94385	2.99072	196.381
4.616	-4.02832	4.15039	197.876
4.617	-4.08936	7.62939	201.019
4.618	-4.42505	7.65991	200.287
4.619	-4.45557	4.66919	197.388
4.62	-5.52368	3.87573	195.984
4.621	-4.60815	5.06592	196.594
4.622	-4.54712	4.48608	197.479
4.623	-4.3335	3.60107	197.449
4.624	-4.73022	4.5166	197.815
4.625	-4.39453	5.88989	197.571
4.626	-3.57056	6.10352	194.305
4.627	-4.3335	5.46265	194.244
4.628	-3.96729	5.06592	195.587
4.629	-5.12695	4.36401	196.289
4.63	-4.24194	4.54712	196.625
4.631	-4.3335	4.69971	196.869
4.632	-5.0354	4.3335	197.601
4.633	-4.18091	3.63159	198.517
4.634	-4.45557	3.90625	198.822
4.635	-3.32642	5.79834	201.08
4.636	-4.63867	8.39233	203.705
4.637	-3.9978	7.08008	203.094
4.638	-5.09644	3.78418	199.585
4.639	-4.91333	3.54004	199.86
4.64	-4.76074	5.24902	199.707
4.641	-4.36401	5.12695	200.684
4.642	-3.96729	4.21143	200.043
4.643	-4.76074	4.5166	200.5
4.644	-4.45557	5.58472	199.036
4.645	-4.79126	6.13403	197.327
4.646	-4.30298	5.40161	197.052
4.647	-5.00488	4.76074	198.669
4.648	-4.54712	4.3335	199.402
4.649	-4.05884	5.06592	199.31
4.65	-4.18091	5.15747	199.646
4.651	-4.24194	4.24194	200.409
4.652	-4.76074	3.20435	201.05
4.653	-4.3335	3.50952	201.782
4.654	-4.60815	6.65283	205.444
4.655	-4.08936	8.48389	206.512
4.656	-4.97437	6.073	204.224
4.657	-5.18799	3.63159	201.08
4.658	-4.73022	4.57764	201.111
4.659	-4.60815	5.64575	202.423
4.66	-4.18091	4.24194	202.82
4.661	-4.69971	3.63159	202.545
4.662	-5.15747	5.00488	202.606
4.663	-4.45557	6.50024	200.562
4.664	-3.63159	5.98145	198.853
4.665	-4.36401	5.09644	199.371
4.666	-4.39453	4.69971	200.806
4.667	-5.37109	4.73022	201.385
4.668	-4.05884	4.82178	201.202
4.669	-4.63867	4.57764	201.813
4.67	-4.73022	3.90625	203.217
4.671	-4.57764	3.32642	203.461
4.672	-4.18091	4.05884	204.102
4.673	-3.54004	7.35474	206.421
4.674	-4.54712	8.02612	207.123
4.675	-4.66919	5.27954	204.59
4.676	-5.5542	3.17383	202.454
4.677	-5.21851	4.54712	203.308
4.678	-4.66919	5.61523	204.498
4.679	-4.21143	4.48608	204.651
4.68	-4.21143	4.08936	203.918
4.681	-4.60815	5.5542	203.918
4.682	-4.39453	6.37817	202.362
4.683	-3.9978	5.12695	200.958
4.684	-5.12695	4.60815	202.118
4.685	-5.15747	4.94385	203.613
4.686	-4.39453	5.24902	203.369
4.687	-3.78418	5.27954	202.942
4.688	-4.11987	5.18799	203.857
4.689	-5.37109	4.3335	204.987
4.69	-4.36401	3.35693	205.231
4.691	-4.79126	4.39453	206.696
4.692	-4.5166	7.87354	210.754
4.693	-4.79126	7.87354	209.747
4.694	-4.42505	4.36401	206.146
4.695	-4.54712	3.44849	204.132
4.696	-4.45557	5.88989	205.78
4.697	-4.66919	5.92041	206.482
4.698	-4.18091	4.02832	205.994
4.699	-5.12695	3.90625	206.146
4.7	-4.30298	5.92041	205.719
4.701	-4.24194	6.46973	203.857
4.702	-3.50952	5.37109	202.911
4.703	-4.27246	4.66919	204.346
4.704	-5.12695	4.97437	205.444
4.705	-4.18091	5.00488	205.048
4.706	-4.21143	4.73022	204.926
4.707	-4.08936	4.27246	206.482
4.708	-4.63867	3.38745	207.306
4.709	-4.30298	3.38745	207.214
4.71	-3.60107	5.43213	208.984
4.711	-4.08936	8.72803	211.578
4.712	-4.02832	7.1106	210.327
4.713	-5.37109	3.41797	206.543
4.714	-5.09644	3.57056	206.818
4.715	-4.91333	5.79834	208.16
4.716	-4.79126	5.15747	209.229
4.717	-3.8147	4.02832	208.099
4.718	-4.57764	4.82178	208.466
4.719	-4.39453	6.74438	206.97
4.72	-4.54712	6.31714	205.505
4.721	-4.11987	4.94385	205.566
4.722	-4.82178	4.66919	207.092
4.723	-5.09644	4.79126	208.069
4.724	-3.9978	5.34058	207.397
4.725	-4.30298	5.31006	207.916
4.726	-3.90625	4.76074	208.893
4.727	-4.54712	4.02832	209.778
4.728	-4.02832	3.8147	209.564
4.729	-4.05884	6.40869	212.555
4.73	-4.73022	8.57544	213.959
4.731	-4.94385	6.53076	212.341
4.732	-4.85229	3.60107	209.167
4.733	-4.76074	4.60815	209.686
4.734	-4.3335	6.40869	210.449
4.735	-4.63867	5.34058	210.663
4.736	-4.36401	3.63159	210.022
4.737	-5.0354	4.94385	210.51
4.738	-4.76074	6.7749	209.381
4.739	-4.42505	6.10352	207.916
4.74	-4.24194	5.06592	207.703
4.741	-4.82178	5.27954	209.198
4.742	-4.54712	5.49316	209.534
4.743	-4.02832	5.15747	209.137
4.744	-4.36401	5.12695	209.442
4.745	-4.79126	4.24194	211.365
4.746	-5.09644	3.54004	211.761
4.747	-4.24194	4.11987	211.792
4.748	-4.30298	7.41577	215.546
4.749	-4.21143	8.78906	216.064
4.75	-4.85229	6.01196	213.44
4.751	-5.46265	3.63159	211.273
4.752	-4.91333	4.73022	211.365
4.753	-5.18799	5.76782	212.708
4.754	-4.39453	4.57764	213.135
4.755	-4.79126	4.18091	212.921
4.756	-4.42505	5.67627	212.433
4.757	-4.3335	6.83594	210.388
4.758	-3.66211	6.46973	209.351
4.759	-4.27246	4.82178	209.839
4.76	-5.0354	4.5166	211.884
4.761	-4.82178	4.97437	211.761
4.762	-4.39453	5.24902	212.067
4.763	-4.3335	5.31006	211.975
4.764	-4.82178	4.3335	213.47
4.765	-4.05884	3.87573	213.745
4.766	-4.36401	4.60815	214.996
4.767	-4.15039	7.8125	218.14
4.768	-4.45557	8.11768	218.689
4.769	-4.88281	5.27954	215.607
4.77	-5.34058	3.87573	214.264
4.771	-4.63867	5.12695	214.294
4.772	-4.60815	6.04248	215.759
4.773	-3.60107	5.00488	215.088
4.774	-4.76074	4.66919	215.424
4.775	-4.91333	5.43213	214.63
4.776	-4.42505	6.19507	213.318
4.777	-3.69263	5.88989	212.494
4.778	-4.27246	5.37109	213.013
4.779	-4.73022	5.18799	214.325
4.78	-4.27246	5.31006	213.715
4.781	-4.24194	5.31006	214.172
4.782	-4.3335	4.69971	215.088
4.783	-4.94385	3.8147	216.614
4.784	-4.69971	3.87573	216.492
4.785	-3.90625	5.37109	219.452
4.786	-3.69263	8.5144	220.947
4.787	-4.05884	7.47681	219.91
4.788	-4.57764	4.66919	216.339
4.789	-5.18799	4.36401	216.492
4.79	-4.94385	5.76782	217.56
4.791	-4.85229	4.94385	217.957
4.792	-4.24194	3.93677	217.438
4.793	-4.79126	5.24902	217.682
4.794	-4.30298	6.7749	216.705
4.795	-3.72314	6.34766	214.447
4.796	-4.08936	5.49316	214.569
4.797	-4.36401	5.24902	215.942
4.798	-5.15747	5.12695	216.492
4.799	-4.54712	4.85229	216.461
4.8	-4.5166	5.37109	216.827
4.801	-4.76074	4.82178	218.14
4.802	-3.90625	3.90625	218.536
4.803	-4.42505	4.36401	218.597
4.804	-3.72314	7.14111	222.748
4.805	-4.3335	9.09424	224.304
4.806	-5.09644	6.01196	222.473
4.807	-5.34058	3.72314	218.628
4.808	-5.70679	4.42505	219.635
4.809	-4.69971	6.28662	219.757
4.81	-4.15039	5.5542	220.978
4.811	-3.96729	4.69971	219.788
4.812	-4.69971	5.58472	219.94
4.813	-4.63867	6.40869	217.682
4.814	-4.30298	6.46973	216.98
4.815	-4.02832	5.27954	217.407
4.816	-4.18091	5.0354	219.574
4.817	-4.85229	5.12695	218.75
4.818	-3.60107	5.76782	219.269
4.819	-4.42505	5.95093	218.628
4.82	-4.45557	4.57764	220.917
4.821	-4.73022	3.11279	220.49
4.822	-4.45557	4.48608	221.741
4.823	-4.36401	7.2937	224.213
4.824	-4.24194	8.45337	224.457
4.825	-4.85229	5.70679	221.466
4.826	-5.0354	4.21143	219.635
4.827	-4.66919	4.97437	220.642
4.828	-4.63867	5.31006	221.68
4.829	-3.87573	4.76074	221.466
4.83	-4.94385	4.05884	221.558
4.831	-4.60815	5.64575	220.703
4.832	-4.24194	6.68335	219.727
4.833	-3.38745	6.073	218.14
4.834	-4.60815	5.18799	218.933
4.835	-4.54712	5.40161	220.123
4.836	-4.42505	5.21851	220.276
4.837	-4.45557	5.00488	219.818
4.838	-4.63867	4.69971	221.283
4.839	-4.91333	4.57764	222.443
4.84	-4.24194	4.15039	222.473
4.841	-4.66919	5.09644	223.663
4.842	-3.96729	8.20923	227.142
4.843	-4.3335	7.93457	226.41
4.844	-4.63867	3.96729	222.9
4.845	-5.40161	3.32642	221.863
4.846	-5.27954	6.01196	223.602
4.847	-4.42505	6.19507	224.457
4.848	-3.84521	4.24194	223.236
4.849	-4.24194	4.54712	222.961
4.85	-5.09644	6.83594	222.443
4.851	-4.27246	6.83594	221.283
4.852	-3.96729	5.09644	220.398
4.853	-4.85229	4.57764	222.321
4.854	-4.54712	5.40161	223.267
4.855	-4.39453	5.61523	222.443
4.856	-3.84521	5.70679	222.321
4.857	-4.05884	5.0354	223.938
4.858	-4.91333	3.96729	224.243
4.859	-4.66919	3.90625	224.335
4.86	-4.88281	6.19507	226.807
4.861	-3.96729	8.45337	227.875
4.862	-5.00488	6.22559	225.586
4.863	-4.27246	4.15039	223.663
4.864	-4.94385	5.00488	223.663
4.865	-4.66919	6.40869	225.098
4.866	-4.36401	5.0354	224.792
4.867	-4.30298	3.93677	224.457
4.868	-4.85229	5.31006	224.701
4.869	-4.97437	6.37817	224.579
4.87	-3.44849	5.82886	222.382
4.871	-4.69971	5.24902	222.29
4.872	-4.60815	5.95093	223.877
4.873	-4.3335	5.67627	223.938
4.874	-4.42505	4.97437	223.236
4.875	-4.66919	5.06592	224.426
4.876	-5.21851	4.91333	225.8
4.877	-4.30298	4.36401	226.166
4.878	-3.96729	4.54712	225.861
4.879	-3.69263	7.56836	229.889
4.88	-4.66919	8.60596	230.347
4.881	-5.15747	5.61523	227.844
4.882	-5.12695	3.60107	224.915
4.883	-5.67627	5.37109	226.471
4.884	-4.76074	6.56128	227.173
4.885	-4.73022	4.76074	227.631
4.886	-4.18091	4.3335	226.41
4.887	-4.69971	6.10352	226.685
4.888	-4.39453	7.14111	224.579
4.889	-3.60107	5.82886	223.755
4.89	-5.58472	4.91333	224.396
4.891	-4.66919	5.0354	226.471
4.892	-5.61523	5.49316	225.8
4.893	-3.84521	5.70679	226.105
4.894	-4.85229	5.76782	226.044
4.895	-4.5166	4.82178	227.661
4.896	-4.36401	3.84521	226.929
4.897	-4.79126	5.0354	228.119
4.898	-4.5166	8.11768	231.873
4.899	-5.40161	8.60596	232.391
4.9	-4.69971	5.18799	229.919
4.901	-5.37109	3.78418	227.417
4.902	-4.69971	5.61523	228.363
4.903	-4.82178	6.13403	229.218
4.904	-4.30298	4.76074	229.279
4.905	-4.79126	4.45557	229.248
4.906	-4.97437	5.85938	228.729
4.907	-4.82178	6.89697	226.746
4.908	-3.90625	6.10352	225.952
4.909	-4.21143	5.76782	226.654
4.91	-4.76074	5.12695	228.027
4.911	-4.54712	5.24902	228.027
4.912	-3.96729	5.21851	228.333
4.913	-4.69971	5.09644	229.034
4.914	-4.82178	4.27246	230.865
4.915	-4.45557	3.9978	230.042
4.916	-4.42505	5.5542	232.117
4.917	-4.05884	9.00269	234.802
4.918	-4.69971	8.66699	234.436
4.919	-4.39453	5.0354	231.049
4.92	-5.49316	3.66211	230.682
4.921	-5.12695	5.18799	231.354
4.922	-4.66919	5.49316	232.544
4.923	-4.02832	4.63867	232.422
4.924	-3.90625	5.21851	232.056
4.925	-4.94385	6.89697	230.957
4.926	-3.90625	7.08008	229.126
4.927	-3.87573	5.95093	228.119
4.928	-4.91333	5.24902	230.042
4.929	-4.97437	5.12695	230.774
4.93	-4.91333	5.43213	231.201
4.931	-3.75366	5.76782	230.835
4.932	-4.36401	5.21851	232.025
4.933	-4.11987	4.69971	232.941
4.934	-4.15039	4.15039	232.666
4.935	-4.5166	6.22559	235.474
4.936	-3.93677	8.78906	237.793
4.937	-5.31006	7.84302	236.877
4.938	-4.45557	4.60815	233.643
4.939	-5.76782	4.42505	233.246
4.94	-4.45557	6.19507	234.375
4.941	-4.36401	5.85938	234.406
4.942	-3.90625	4.60815	234.497
4.943	-4.30298	4.91333	234.1
4.944	-5.09644	6.53076	233.582
4.945	-3.84521	6.68335	231.354
4.946	-4.76074	6.13403	231.171
4.947	-4.02832	5.67627	232.391
4.948	-4.66919	5.46265	232.971
4.949	-4.02832	5.37109	232.971
4.95	-4.05884	5.49316	233.002
4.951	-5.18799	5.0354	234.772
4.952	-4.05884	4.18091	235.504
4.953	-5.0354	4.05884	235.901
4.954	-3.66211	7.2937	239.685
4.955	-4.3335	9.52148	239.838
4.956	-4.27246	6.95801	238.434
4.957	-5.27954	4.15039	234.528
4.958	-5.46265	4.66919	235.992
4.959	-4.42505	5.82886	236.694
4.96	-4.5166	4.79126	237.549
4.961	-4.08936	4.42505	236.908
4.962	-4.60815	5.98145	236.755
4.963	-4.11987	7.01904	234.833
4.964	-3.23486	6.40869	233.276
4.965	-4.54712	5.37109	233.704
4.966	-4.30298	5.12695	235.138
4.967	-5.76782	5.18799	235.565
4.968	-3.9978	5.79834	235.626
4.969	-4.66919	5.67627	235.931
4.97	-4.24194	4.82178	237.061
4.971	-4.08936	4.21143	237.366
4.972	-3.9978	5.00488	238.159
4.973	-4.15039	7.72095	241.333
4.974	-4.85229	7.96509	240.601
4.975	-4.88281	5.34058	238.281
4.976	-5.37109	4.30298	236.725
4.977	-4.85229	5.92041	238.068
4.978	-4.45557	6.19507	238.19
4.979	-3.9978	4.97437	237.885
4.98	-4.45557	4.91333	237.427
4.981	-4.91333	6.10352	237.946
4.982	-4.36401	6.50024	235.992
4.983	-4.18091	5.43213	235.809
4.984	-4.15039	5.46265	236.42
4.985	-4.79126	6.04248	237.549
4.986	-4.05884	5.85938	236.633
4.987	-3.87573	5.43213	236.908
4.988	-4.97437	5.21851	237.854
4.989	-4.69971	4.5166	239.349
4.99	-4.73022	4.30298	238.983
4.991	-4.24194	5.49316	241.211
4.992	-4.02832	8.48389	243.958
4.993	-4.27246	7.99561	243.378
4.994	-3.96729	5.15747	239.655
4.995	-5.34058	4.21143	238.892
4.996	-4.88281	5.92041	239.746
4.997	-4.97437	5.95093	241.15
4.998	-4.30298	4.42505	240.692
4.999	-4.5166	4.45557	240.326
5	-4.94385	6.65283	239.532
5.001	-3.35693	7.26318	237.885
5.002	-3.72314	5.85938	236.847
5.003	-3.9978	5.12695	238.342
5.004	-5.06592	5.24902	239.41
5.005	-4.88281	5.34058	239.41
5.006	-4.54712	5.24902	239.441
5.007	-5.00488	5.12695	241.333
5.008	-4.15039	4.48608	241.516
5.009	-4.08936	4.30298	240.723
5.01	-3.87573	6.34766	242.279
5.011	-4.45557	8.88062	244.751
5.012	-4.94385	7.04956	243.774
5.013	-5.0354	3.90625	240.967
5.014	-5.06592	4.39453	241.455
5.015	-4.97437	6.2561	242.798
5.016	-4.57764	5.70679	242.493
5.017	-4.3335	4.54712	241.73
5.018	-4.3335	5.21851	241.974
5.019	-5.0354	6.68335	241.058
5.02	-4.3335	6.13403	239.655
5.021	-4.85229	5.40161	239.441
5.022	-4.91333	5.70679	241.211
5.023	-4.69971	5.85938	241.241
5.024	-4.57764	5.67627	240.723
5.025	-4.79126	5.82886	241.333
5.026	-5.43213	5.24902	242.92
5.027	-4.91333	4.21143	243.591
5.028	-4.88281	4.3335	243.439
5.029	-4.85229	6.95801	247.101
5.03	-4.30298	8.97217	247.925
5.031	-4.73022	6.19507	245.056
5.032	-4.63867	4.36401	242.523
5.033	-5.43213	5.70679	243.713
5.034	-5.12695	6.37817	244.507
5.035	-5.0354	4.82178	244.537
5.036	-4.85229	4.24194	244.69
5.037	-5.27954	6.22559	244.781
5.038	-4.97437	7.04956	242.981
5.039	-3.72314	6.43921	241.272
5.04	-4.57764	5.70679	241.73
5.041	-4.85229	5.88989	242.889
5.042	-5.15747	5.67627	243.347
5.043	-4.73022	5.5542	243.408
5.044	-4.73022	5.61523	244.385
5.045	-5.09644	4.79126	245.209
5.046	-4.05884	4.39453	245.422
5.047	-4.5166	5.40161	245.667
5.048	-3.96729	8.20923	249.542
5.049	-4.94385	8.75854	249.268
5.05	-5.37109	5.64575	247.772
5.051	-5.46265	4.15039	245.605
5.052	-5.31006	5.88989	246.735
5.053	-4.60815	6.19507	247.742
5.054	-4.02832	5.00488	247.009
5.055	-4.85229	5.18799	246.613
5.056	-4.76074	6.5918	246.246
5.057	-4.30298	6.98853	244.385
5.058	-4.63867	6.22559	243.866
5.059	-4.82178	5.64575	244.629
5.06	-5.34058	5.70679	245.941
5.061	-4.27246	5.5542	245.728
5.062	-4.30298	5.70679	246.033
5.063	-4.36401	5.82886	246.826
5.064	-4.73022	4.85229	247.62
5.065	-4.54712	4.27246	247.498
5.066	-4.69971	5.7373	249.847
5.067	-4.82178	9.00269	252.899
5.068	-4.94385	8.20923	252.655
5.069	-4.3335	5.49316	249.695
5.07	-5.21851	4.76074	248.718
5.071	-4.5166	6.22559	248.718
5.072	-4.66919	5.58472	249.603
5.073	-4.27246	5.18799	249.725
5.074	-4.66919	4.76074	249.939
5.075	-5.06592	6.43921	249.023
5.076	-4.3335	7.04956	247.375
5.077	-3.87573	6.80542	246.399
5.078	-4.08936	5.82886	247.528
5.079	-4.82178	5.58472	248.138
5.08	-4.39453	5.82886	248.047
5.081	-4.54712	5.92041	248.718
5.082	-4.57764	5.06592	250.061
5.083	-4.5166	4.60815	250.946
5.084	-4.30298	4.79126	250.61
5.085	-3.9978	6.65283	253.571
5.086	-3.93677	9.24683	255.341
5.087	-4.85229	7.84302	254.364
5.088	-4.79126	5.09644	251.404
5.089	-5.58472	4.30298	251.282
5.09	-4.91333	5.64575	251.648
5.091	-4.76074	5.92041	253.54
5.092	-3.72314	5.58472	252.777
5.093	-4.18091	5.67627	252.136
5.094	-4.18091	6.7749	250.671
5.095	-3.60107	7.23267	249.176
5.096	-4.69971	6.37817	248.993
5.097	-4.3335	5.46265	250.183
5.098	-5.15747	5.46265	250.977
5.099	-3.75366	5.95093	251.434
5.1	-4.30298	6.19507	251.068
5.101	-3.96729	5.40161	252.38
5.102	-4.21143	4.69971	253.174
5.103	-4.15039	4.39453	253.174
5.104	-4.08936	7.08008	257.172
5.105	-4.15039	9.15527	258.209
5.106	-4.18091	7.01904	256.165
5.107	-4.73022	4.48608	252.655
5.108	-4.76074	5.0354	252.991
5.109	-4.5166	6.53076	254.333
5.11	-3.63159	5.7373	255.066
5.111	-3.8147	4.73022	253.967
5.112	-4.60815	5.61523	254.12
5.113	-4.42505	6.83594	252.472
5.114	-3.93677	6.71387	251.495
5.115	-3.75366	5.98145	251.373
5.116	-4.15039	5.67627	252.838
5.117	-4.18091	5.82886	252.869
5.118	-3.96729	5.88989	253.082
5.119	-4.11987	5.43213	252.991
5.12	-4.54712	4.54712	255.127
5.121	-4.24194	4.15039	255.219
5.122	-3.8147	4.85229	255.463
5.123	-3.8147	7.96509	258.484
5.124	-4.05884	8.78906	258.24
5.125	-3.96729	5.92041	255.493
5.126	-4.76074	4.15039	253.479
5.127	-4.82178	5.49316	255.341
5.128	-5.00488	6.04248	256.622
5.129	-3.57056	4.91333	255.92
5.13	-4.02832	4.66919	255.402
5.131	-4.18091	6.56128	255.341
5.132	-3.8147	6.98853	253.601
5.133	-4.05884	6.46973	252.289
5.134	-3.93677	5.82886	253.998
5.135	-5.27954	5.7373	254.852
5.136	-4.11987	5.24902	254.425
5.137	-4.27246	5.46265	254.944
5.138	-4.08936	5.95093	256.561
5.139	-4.3335	5.12695	256.897
5.14	-4.02832	4.36401	256.561
5.141	-3.8147	5.76782	258.575
5.142	-5.00488	8.72803	261.017
5.143	-4.21143	7.41577	258.972
5.144	-4.39453	4.5166	255.829
5.145	-4.91333	4.69971	256.439
5.146	-4.24194	7.20215	258.026
5.147	-4.11987	6.04248	257.263
5.148	-3.23486	4.27246	256.226
5.149	-5.0354	5.67627	257.751
5.15	-4.39453	6.98853	257.111
5.151	-4.24194	5.95093	254.974
5.152	-3.75366	5.46265	255.249
5.153	-4.24194	6.2561	256.805
5.154	-4.36401	6.34766	256.165
5.155	-3.57056	5.64575	255.859
5.156	-3.23486	6.01196	256.744
5.157	-4.73022	5.79834	258.27
5.158	-4.73022	4.05884	257.935
5.159	-4.3335	4.48608	258.179
5.16	-4.39453	7.44629	262.299
5.161	-3.2959	9.39941	263.763
5.162	-4.39453	6.28662	260.223
5.163	-4.11987	4.18091	257.263
5.164	-5.46265	5.70679	258.636
5.165	-3.9978	6.7749	259.399
5.166	-4.54712	4.97437	259.369
5.167	-4.21143	4.3335	258.759
5.168	-4.60815	6.34766	259.308
5.169	-4.73022	7.47681	257.172
5.17	-3.35693	6.86646	256.195
5.171	-4.30298	5.82886	256.195
5.172	-4.36401	5.40161	258.27
5.173	-5.24902	5.46265	258.179
5.174	-4.05884	5.58472	258.667
5.175	-4.27246	5.88989	259.033
5.176	-4.79126	5.34058	260.834
5.177	-3.78418	4.66919	259.979
5.178	-4.27246	5.00488	259.674
5.179	-3.75366	8.05664	263.214
5.18	-4.57764	8.94165	263.275
5.181	-5.18799	5.58472	261.658
5.182	-5.34058	3.96729	259.308
5.183	-5.31006	5.7373	261.353
5.184	-4.42505	6.74438	261.902
5.185	-4.11987	5.27954	261.322
5.186	-3.93677	5.06592	260.773
5.187	-4.79126	6.50024	260.895
5.188	-4.63867	7.04956	259.369
5.189	-3.78418	6.2561	258.087
5.19	-4.79126	5.95093	259.369
5.191	-4.69971	6.16455	260.559
5.192	-4.3335	5.98145	259.918
5.193	-3.78418	5.98145	259.827
5.194	-4.3335	6.04248	260.773
5.195	-4.97437	5.06592	262.573
5.196	-4.21143	4.39453	261.963
5.197	-4.88281	5.37109	263.367
5.198	-3.96729	8.57544	266.876
5.199	-4.82178	9.09424	266.693
5.2	-4.69971	6.53076	264.679
5.201	-4.69971	4.91333	262.512
5.202	-5.0354	5.79834	263.123
5.203	-4.69971	6.40869	264.13
5.204	-4.39453	5.40161	264.191
5.205	-4.30298	5.00488	264.13
5.206	-4.3335	6.53076	263.397
5.207	-4.02832	7.65991	261.688
5.208	-3.23486	7.20215	260.681
5.209	-4.18091	6.28662	261.2
5.21	-4.42505	5.92041	262.543
5.211	-4.11987	5.58472	262.604
5.212	-4.85229	5.76782	263.062
5.213	-4.05884	5.64575	263.916
5.214	-4.66919	5.18799	265.106
5.215	-3.93677	4.79126	264.648
5.216	-3.60107	6.22559	266.052
5.217	-3.60107	9.12476	269.043
5.218	-4.21143	8.81958	268.158
5.219	-4.79126	5.67627	265.717
5.22	-5.21851	4.63867	265.137
5.221	-5.12695	5.98145	266.541
5.222	-4.02832	6.34766	266.815
5.223	-3.44849	5.49316	266.266
5.224	-3.9978	5.82886	266.052
5.225	-4.27246	7.2937	265.442
5.226	-4.21143	7.35474	263.977
5.227	-3.66211	6.40869	263.245
5.228	-4.57764	6.073	264.435
5.229	-4.63867	6.01196	265.869
5.23	-4.15039	6.22559	264.923
5.231	-3.93677	6.34766	265.259
5.232	-3.78418	5.85938	266.571
5.233	-4.79126	4.91333	267.029
5.234	-4.18091	4.63867	266.968
5.235	-4.02832	6.71387	270.569
5.236	-4.11987	9.52148	272.4
5.237	-4.3335	8.08716	271.393
5.238	-4.69971	5.46265	267.609
5.239	-4.85229	5.58472	267.548
5.24	-4.85229	6.65283	268.494
5.241	-4.02832	5.95093	269.165
5.242	-3.87573	5.15747	268.768
5.243	-4.21143	5.64575	269.104
5.244	-4.18091	7.17163	268.036
5.245	-3.66211	7.50732	266.144
5.246	-3.44849	6.86646	265.503
5.247	-4.21143	6.50024	266.632
5.248	-4.05884	5.79834	267.029
5.249	-3.93677	6.19507	267.548
5.25	-4.36401	6.073	267.944
5.251	-4.21143	5.40161	269.47
5.252	-4.27246	4.63867	269.745
5.253	-3.66211	5.21851	270.05
5.254	-3.8147	8.36182	274.139
5.255	-3.44849	9.61304	273.804
5.256	-4.66919	6.71387	271.667
5.257	-5.09644	4.39453	268.951
5.258	-5.21851	5.82886	270.416
5.259	-4.60815	6.40869	271.545
5.26	-3.02124	5.64575	271.637
5.261	-4.11987	5.31006	270.508
5.262	-3.84521	6.98853	270.63
5.263	-4.24194	7.56836	268.799
5.264	-2.83813	6.5918	268.188
5.265	-4.45557	6.28662	268.402
5.266	-4.73022	6.01196	270.447
5.267	-4.24194	6.073	270.081
5.268	-3.84521	6.31714	269.897
5.269	-3.32642	6.46973	270.63
5.27	-4.30298	5.37109	272.125
5.271	-3.93677	4.27246	271.393
5.272	-4.27246	5.58472	273.041
5.273	-3.69263	8.69751	276.886
5.274	-3.87573	8.75854	275.452
5.275	-4.39453	5.79834	272.461
5.276	-4.39453	4.91333	271.362
5.277	-4.76074	6.86646	272.858
5.278	-3.96729	6.56128	273.346
5.279	-3.17383	4.88281	272.522
5.28	-4.5166	5.5542	272.491
5.281	-4.60815	7.04956	272.858
5.282	-4.11987	7.14111	270.844
5.283	-3.14331	6.31714	270.203
5.284	-4.08936	6.43921	271.24
5.285	-4.18091	6.68335	271.881
5.286	-3.8147	6.19507	270.996
5.287	-4.30298	5.98145	271.759
5.288	-4.57764	5.92041	273.315
5.289	-4.91333	5.09644	274.17
5.29	-3.96729	4.60815	273.407
5.291	-3.8147	6.5918	275.787
5.292	-3.57056	9.94873	279.144
5.293	-3.96729	8.11768	276.245
5.294	-4.08936	4.79126	273.773
5.295	-4.91333	5.0354	273.315
5.296	-4.76074	6.92749	275.208
5.297	-4.5166	6.22559	275.085
5.298	-3.41797	4.85229	274.506
5.299	-4.39453	6.10352	274.628
5.3	-3.72314	7.53784	273.651
5.301	-3.78418	7.17163	271.637
5.302	-3.38745	6.31714	271.545
5.303	-4.66919	5.92041	273.407
5.304	-4.85229	5.98145	274.139
5.305	-4.15039	6.04248	273.254
5.306	-4.08936	6.28662	274.139
5.307	-3.69263	6.43921	275.269
5.308	-4.15039	5.21851	275.604
5.309	-3.54004	4.79126	274.994
5.31	-3.84521	7.2937	278.595
5.311	-4.15039	9.73511	280.579
5.312	-4.57764	7.04956	278.259
5.313	-4.5166	4.63867	275.116
5.314	-4.91333	5.70679	276.184
5.315	-4.5166	7.44629	277.466
5.316	-3.72314	6.22559	276.825
5.317	-3.8147	5.00488	276.215
5.318	-4.39453	6.68335	277.222
5.319	-4.5166	7.59888	275.391
5.32	-3.35693	6.68335	274.048
5.321	-4.05884	6.22559	274.689
5.322	-4.36401	6.7749	276.306
5.323	-4.27246	6.43921	275.543
5.324	-3.69263	6.22559	275.513
5.325	-3.93677	6.31714	276.337
5.326	-4.91333	5.76782	278.107
5.327	-4.18091	4.73022	277.832
5.328	-3.96729	5.43213	277.802
5.329	-4.02832	8.57544	281.586
5.33	-3.72314	9.70459	281.708
5.331	-4.3335	6.50024	278.534
5.332	-4.45557	5.12695	277.466
5.333	-5.15747	6.34766	279.236
5.334	-4.60815	7.17163	279.297
5.335	-4.08936	4.88281	279.266
5.336	-3.93677	5.61523	279.785
5.337	-4.3335	7.44629	279.51
5.338	-3.78418	7.8125	276.917
5.339	-3.11279	6.83594	276.184
5.34	-4.02832	7.04956	276.825
5.341	-4.85229	6.68335	277.832
5.342	-4.91333	5.88989	277.802
5.343	-3.93677	6.37817	277.924
5.344	-4.24194	6.7749	279.541
5.345	-4.3335	6.04248	280.029
5.346	-3.479	5.06592	279.694
5.347	-4.27246	6.28662	280.853
5.348	-3.9978	9.00269	285.522
5.349	-4.18091	9.00269	284.119
5.35	-4.45557	6.01196	282.623
5.351	-5.09644	5.70679	280.365
5.352	-4.66919	6.98853	282.074
5.353	-4.27246	6.74438	281.738
5.354	-3.38745	5.76782	282.135
5.355	-4.08936	6.16455	281.769
5.356	-4.54712	6.86646	281.525
5.357	-4.02832	7.47681	279.388
5.358	-3.41797	7.41577	279.297
5.359	-3.90625	7.04956	280.09
5.36	-4.08936	6.34766	280.64
5.361	-4.27246	6.68335	280.121
5.362	-3.75366	6.86646	280.67
5.363	-4.36401	6.10352	281.769
5.364	-4.15039	5.24902	282.867
5.365	-3.96729	4.91333	282.562
5.366	-4.02832	6.95801	284.424
5.367	-3.69263	9.82666	287.14
5.368	-3.9978	9.0332	286.011
5.369	-3.93677	6.13403	283.173
5.37	-5.21851	5.79834	282.593
5.371	-5.15747	7.26318	283.966
5.372	-4.66919	6.5918	284.546
5.373	-3.66211	5.5542	284.546
5.374	-4.02832	6.2561	284.79
5.375	-3.78418	7.93457	283.234
5.376	-3.54004	8.14819	281.555
5.377	-3.38745	7.35474	281.158
5.378	-4.18091	6.83594	282.135
5.379	-4.36401	6.43921	282.959
5.38	-4.54712	6.28662	282.593
5.381	-4.30298	6.68335	283.295
5.382	-4.5166	6.28662	284.821
5.383	-3.75366	5.61523	285.095
5.384	-3.96729	5.58472	284.851
5.385	-4.05884	7.96509	288.422
5.386	-4.18091	9.94873	288.849
5.387	-4.76074	7.75146	287.811
5.388	-4.79126	5.76782	285.248
5.389	-5.46265	6.43921	286.346
5.39	-4.57764	7.44629	286.591
5.391	-4.15039	6.5918	286.591
5.392	-3.78418	6.073	286.072
5.393	-4.11987	7.17163	286.224
5.394	-4.5166	7.62939	285.126
5.395	-3.479	7.26318	283.875
5.396	-4.11987	6.92749	284.363
5.397	-4.05884	6.98853	285.278
5.398	-3.8147	7.01904	285.095
5.399	-3.93677	6.7749	284.637
5.4	-3.90625	6.71387	285.37
5.401	-4.42505	6.13403	286.743
5.402	-3.84521	5.00488	286.774
5.403	-4.15039	5.92041	287.537
5.404	-4.08936	8.88062	292.114
5.405	-3.96729	10.1013	292.999
5.406	-4.42505	7.47681	289.856
5.407	-4.57764	5.40161	287.384
5.408	-5.15747	6.65283	288.116
5.409	-4.5166	7.35474	289.459
5.41	-3.93677	6.10352	289.063
5.411	-3.9978	5.64575	289.093
5.412	-4.36401	6.95801	288.849
5.413	-3.26538	8.27026	287.384
5.414	-2.71606	7.72095	285.248
5.415	-3.66211	6.98853	286.407
5.416	-4.11987	6.71387	287.415
5.417	-4.30298	6.56128	287.689
5.418	-3.75366	6.2561	287.537
5.419	-3.96729	6.5918	289.032
5.42	-4.21143	5.98145	289.673
5.421	-3.72314	5.27954	289.337
5.422	-4.05884	6.56128	289.886
5.423	-3.26538	9.70459	293.732
5.424	-4.11987	9.39941	292.358
5.425	-4.15039	5.98145	289.734
5.426	-5.31006	5.15747	288.605
5.427	-4.97437	7.14111	290.924
5.428	-4.05884	7.17163	290.863
5.429	-3.05176	5.70679	289.978
5.43	-3.8147	6.53076	290.466
5.431	-4.30298	8.14819	290.405
5.432	-3.8147	7.56836	288.513
5.433	-3.75366	6.74438	287.903
5.434	-3.9978	6.74438	289.276
5.435	-4.63867	6.89697	290.1
5.436	-3.60107	6.5918	288.879
5.437	-3.479	6.98853	289.642
5.438	-3.8147	7.04956	290.619
5.439	-4.30298	5.88989	291.443
5.44	-4.02832	5.24902	290.924
5.441	-3.8147	7.20215	294.25
5.442	-4.18091	10.1013	296.997
5.443	-3.72314	8.36182	294.647
5.444	-4.08936	6.16455	291.382
5.445	-4.54712	6.50024	291.626
5.446	-4.3335	7.75146	292.48
5.447	-4.05884	6.43921	292.664
5.448	-3.38745	5.46265	291.687
5.449	-4.85229	7.08008	293.213
5.45	-3.93677	8.27026	291.626
5.451	-3.54004	7.56836	290.314
5.452	-3.14331	7.23267	289.337
5.453	-3.75366	7.26318	291.504
5.454	-4.24194	6.92749	291.168
5.455	-3.87573	6.50024	291.382
5.456	-4.39453	6.56128	291.779
5.457	-3.96729	6.50024	293.671
5.458	-3.90625	5.46265	293.06
5.459	-3.23486	5.98145	292.664
5.46	-4.15039	8.91113	296.387
5.461	-3.50952	10.437	297.394
5.462	-3.9978	7.14111	294.22
5.463	-4.36401	5.06592	291.901
5.464	-5.49316	6.7749	294.403
5.465	-4.60815	7.72095	294.891
5.466	-3.50952	6.22559	294.647
5.467	-3.78418	6.19507	293.762
5.468	-3.78418	7.99561	294.281
5.469	-4.05884	8.45337	292.725
5.47	-3.23486	7.23267	291.077
5.471	-4.05884	6.68335	292.236
5.472	-4.45557	7.41577	293.823
5.473	-4.39453	6.56128	293.03
5.474	-3.90625	6.92749	292.694
5.475	-3.96729	7.44629	294.189
5.476	-4.39453	6.98853	294.861
5.477	-3.9978	5.49316	294.312
5.478	-4.08936	6.40869	294.647
5.479	-4.21143	9.30786	299.225
5.48	-4.02832	9.79614	298.523
5.481	-4.3335	6.46973	295.898
5.482	-4.24194	6.01196	294.159
5.483	-4.85229	7.90405	296.539
5.484	-3.69263	7.72095	296.326
5.485	-3.23486	5.85938	295.746
5.486	-4.45557	6.19507	296.234
5.487	-4.15039	8.20923	296.326
5.488	-4.21143	7.99561	294.403
5.489	-2.68555	7.17163	293.396
5.49	-4.45557	7.65991	294.678
5.491	-4.15039	7.44629	295.654
5.492	-4.05884	6.83594	294.159
5.493	-4.18091	6.83594	295.074
5.494	-4.30298	7.1106	296.448
5.495	-4.91333	5.95093	296.875
5.496	-3.32642	5.40161	296.051
5.497	-3.72314	7.23267	297.974
5.498	-4.21143	10.8337	302.46
5.499	-3.72314	10.0098	301.117
5.5	-4.54712	6.34766	298.645
5.501	-4.97437	5.61523	297.089
5.502	-5.15747	7.41577	298.798
5.503	-4.39453	7.44629	299.591
5.504	-3.20435	6.40869	299.164
5.505	-3.9978	6.71387	299.103
5.506	-3.60107	8.14819	297.791
5.507	-4.11987	8.60596	296.021
5.508	-2.65503	7.84302	295.258
5.509	-4.39453	7.04956	296.692
5.51	-4.3335	6.5918	297.638
5.511	-4.39453	6.74438	297.302
5.512	-3.78418	7.17163	297.821
5.513	-3.26538	7.2937	298.462
5.514	-4.18091	6.2561	299.316
5.515	-3.75366	5.40161	298.492
5.516	-3.75366	7.20215	300.842
5.517	-3.78418	10.3149	303.741
5.518	-4.39453	9.46045	302.338
5.519	-4.5166	6.43921	299.744
5.52	-4.88281	6.073	299.896
5.521	-4.36401	7.59888	301.544
5.522	-3.90625	7.38525	301.361
5.523	-3.44849	6.22559	301.056
5.524	-4.21143	6.89697	301.147
5.525	-4.42505	8.20923	300.537
5.526	-3.78418	8.36182	298.615
5.527	-3.38745	7.59888	298.065
5.528	-4.21143	7.53784	299.225
5.529	-4.18091	7.47681	299.774
5.53	-4.02832	7.01904	298.889
5.531	-4.24194	7.04956	300.049
5.532	-4.45557	6.74438	301.361
5.533	-4.5166	5.88989	302.032
5.534	-3.96729	5.7373	301.575
5.535	-3.72314	8.39233	305.42
5.536	-4.11987	11.0779	306.488
5.537	-4.21143	8.94165	304.474
5.538	-4.79126	6.073	301.514
5.539	-5.24902	6.65283	302.246
5.54	-4.76074	7.78198	303.925
5.541	-3.84521	6.53076	304.016
5.542	-3.44849	6.01196	303.986
5.543	-4.24194	7.53784	304.047
5.544	-3.57056	8.75854	302.307
5.545	-3.08228	8.08716	300.018
5.546	-3.44849	7.41577	300.446
5.547	-4.30298	7.20215	301.483
5.548	-4.18091	6.7749	301.971
5.549	-3.78418	7.08008	301.636
5.55	-3.69263	7.2937	302.826
5.551	-3.93677	6.89697	304.047
5.552	-3.75366	5.92041	303.619
5.553	-3.54004	6.13403	304.291
5.554	-3.8147	9.42993	308.899
5.555	-4.05884	10.437	309.57
5.556	-4.18091	7.53784	306.915
5.557	-4.45557	5.82886	304.779
5.558	-4.79126	7.35474	306.213
5.559	-3.8147	8.08716	306.976
5.56	-3.38745	6.65283	306.213
5.561	-3.57056	6.74438	306.427
5.562	-4.21143	7.96509	306.152
5.563	-3.66211	8.45337	304.382
5.564	-3.23486	7.96509	302.887
5.565	-3.54004	7.62939	304.321
5.566	-3.90625	7.50732	304.84
5.567	-3.63159	7.23267	304.657
5.568	-3.23486	7.41577	304.077
5.569	-3.90625	7.2937	306.03
5.57	-4.18091	6.34766	307.068
5.571	-4.08936	5.34058	306.824
5.572	-3.90625	6.80542	307.892
5.573	-3.50952	10.5896	311.523
5.574	-3.41797	10.0098	309.601
5.575	-3.44849	7.04956	306.519
5.576	-5.09644	6.37817	306.427
5.577	-4.45557	7.99561	308.105
5.578	-4.18091	7.04956	308.319
5.579	-2.99072	6.073	307.648
5.58	-4.21143	7.17163	308.472
5.581	-4.21143	8.45337	307.556
5.582	-3.38745	8.3313	305.328
5.583	-3.17383	7.84302	304.626
5.584	-3.8147	7.72095	306.061
5.585	-4.36401	7.32422	306.396
5.586	-3.96729	7.04956	306.091
5.587	-4.36401	7.32422	306.58
5.588	-4.57764	7.23267	308.655
5.589	-3.90625	6.53076	308.35
5.59	-3.54004	6.01196	308.136
5.591	-3.78418	8.36182	311.127
5.592	-3.60107	10.3455	313.69
5.593	-4.11987	8.75854	311.493
5.594	-3.90625	5.95093	308.96
5.595	-4.85229	6.95801	309.509
5.596	-4.73022	8.42285	310.974
5.597	-3.41797	7.41577	310.791
5.598	-3.54004	6.62231	309.753
5.599	-3.90625	7.59888	310.181
5.6	-4.21143	8.66699	309.174
5.601	-3.57056	8.30078	307.495
5.602	-3.479	7.50732	307.465
5.603	-3.66211	7.62939	309.052
5.604	-3.66211	7.38525	308.685
5.605	-3.26538	7.2937	308.289
5.606	-3.38745	8.08716	309.204
5.607	-4.15039	7.23267	309.937
5.608	-3.90625	5.49316	310.394
5.609	-3.90625	6.31714	310.059
5.61	-3.44849	9.12476	314.301
5.611	-3.72314	10.4675	314.545
5.612	-3.69263	7.75146	312.592
5.613	-3.78418	6.46973	310.425
5.614	-4.08936	7.35474	311.523
5.615	-4.24194	8.05664	312.378
5.616	-3.479	6.92749	312.256
5.617	-3.84521	6.22559	311.859
5.618	-3.69263	8.05664	312.622
5.619	-3.60107	8.75854	310.486
5.62	-2.96021	8.27026	309.143
5.621	-3.479	7.99561	309.479
5.622	-4.11987	7.84302	310.791
5.623	-3.93677	7.32422	310.394
5.624	-3.90625	7.26318	310.76
5.625	-4.05884	7.59888	311.737
5.626	-4.21143	6.98853	313.263
5.627	-3.63159	6.28662	312.653
5.628	-3.11279	7.2937	312.622
5.629	-3.63159	9.91821	316.62
5.63	-3.75366	10.5896	316.528
5.631	-3.60107	7.47681	314.056
5.632	-4.73022	6.5918	312.988
5.633	-4.45557	7.78198	314.911
5.634	-3.90625	8.05664	314.972
5.635	-3.02124	6.74438	314.423
5.636	-3.78418	7.50732	314.423
5.637	-4.15039	8.63647	314.728
5.638	-3.32642	8.48389	311.951
5.639	-3.14331	7.65991	311.401
5.64	-3.84521	7.96509	312.317
5.641	-4.36401	7.90405	312.958
5.642	-3.17383	7.2937	312.469
5.643	-3.02124	7.84302	312.5
5.644	-3.72314	7.99561	314.362
5.645	-4.27246	6.74438	314.728
5.646	-3.90625	5.88989	314.178
5.647	-4.18091	7.56836	316.406
5.648	-3.41797	10.7727	320.343
5.649	-3.60107	10.1013	318.726
5.65	-3.38745	7.38525	316.65
5.651	-4.57764	7.2937	315.887
5.652	-4.15039	8.48389	316.986
5.653	-3.72314	7.56836	317.139
5.654	-3.32642	6.62231	317.139
5.655	-3.90625	7.2937	317.261
5.656	-4.36401	8.54492	316.65
5.657	-3.17383	8.63647	313.965
5.658	-3.08228	8.78906	313.965
5.659	-3.57056	8.3313	314.362
5.66	-3.78418	7.65991	314.85
5.661	-3.84521	7.17163	314.88
5.662	-3.9978	7.65991	315.674
5.663	-4.42505	7.38525	317.2
5.664	-3.54004	6.43921	317.383
5.665	-3.96729	6.65283	316.895
5.666	-3.38745	8.94165	319.946
5.667	-3.72314	11.6272	322.174
5.668	-3.8147	10.0708	321.503
5.669	-4.27246	7.1106	318.878
5.67	-4.97437	6.62231	318.634
5.671	-4.82178	8.02612	319.855
5.672	-3.87573	8.05664	320.496
5.673	-2.99072	7.23267	319.824
5.674	-3.66211	7.78198	319.733
5.675	-3.90625	9.30786	318.542
5.676	-3.05176	9.15527	316.467
5.677	-3.90625	8.14819	315.948
5.678	-3.66211	7.72095	317.688
5.679	-4.27246	7.75146	318.146
5.68	-3.69263	7.90405	318.054
5.681	-3.78418	8.14819	318.634
5.682	-3.50952	7.93457	320.496
5.683	-4.21143	6.71387	320.099
5.684	-4.02832	6.5918	320.404
5.685	-3.90625	9.00269	323.822
5.686	-4.18091	11.8103	326.752
5.687	-3.8147	10.0098	324.982
5.688	-4.02832	7.1106	321.747
5.689	-4.11987	7.44629	321.686
5.69	-4.24194	8.5144	322.601
5.691	-3.44849	7.96509	323.059
5.692	-3.17383	6.98853	322.998
5.693	-3.96729	7.8125	323.059
5.694	-3.41797	9.15527	321.533
5.695	-2.86865	9.46045	319.275
5.696	-3.17383	9.21631	319.366
5.697	-3.69263	8.30078	320.251
5.698	-4.05884	7.69043	320.801
5.699	-3.69263	7.72095	320.953
5.7	-3.84521	8.02612	321.899
5.701	-3.66211	7.38525	323.486
5.702	-3.84521	6.28662	323.914
5.703	-3.50952	7.14111	324.707
5.704	-2.80762	10.4065	329.01
5.705	-2.99072	11.7188	328.522
5.706	-3.17383	8.94165	325.073
5.707	-4.97437	6.62231	322.815
5.708	-4.85229	7.65991	325.043
5.709	-3.96729	8.45337	326.355
5.71	-2.47192	7.47681	326.202
5.711	-2.50244	7.26318	324.707
5.712	-3.72314	9.09424	325.317
5.713	-2.96021	9.94873	322.784
5.714	-2.56348	8.45337	321.747
5.715	-3.2959	8.05664	322.113
5.716	-4.18091	8.05664	324.036
5.717	-4.42505	8.11768	323.181
5.718	-2.92969	7.65991	323.181
5.719	-3.69263	8.17871	324.585
5.72	-3.2959	8.02612	326.599
5.721	-3.26538	6.68335	324.982
5.722	-3.35693	7.44629	326.355
5.723	-3.44849	10.7117	330.688
5.724	-4.05884	10.9863	329.834
5.725	-2.99072	7.44629	326.111
5.726	-4.73022	6.89697	325.317
5.727	-3.93677	9.24683	327.606
5.728	-3.11279	9.09424	327.301
5.729	-2.41089	6.98853	326.019
5.73	-3.38745	7.38525	326.66
5.731	-5.00488	9.39941	326.996
5.732	-3.23486	9.09424	324.554
5.733	-2.71606	8.20923	323.517
5.734	-3.38745	8.66699	325.134
5.735	-3.20435	8.39233	325.226
5.736	-3.38745	7.93457	324.31
5.737	-3.05176	7.96509	324.615
5.738	-4.15039	8.3313	327.087
5.739	-4.30298	7.08008	327.301
5.74	-3.60107	6.50024	326.843
5.741	-3.57056	9.09424	329.712
5.742	-2.7771	11.5967	331.39
5.743	-3.23486	9.79614	328.4
5.744	-3.44849	7.32422	326.202
5.745	-4.57764	7.53784	327.301
5.746	-3.90625	8.75854	328.583
5.747	-3.11279	7.84302	329.132
5.748	-3.02124	7.23267	327.911
5.749	-3.38745	8.54492	328.43
5.75	-3.75366	9.33838	327.118
5.751	-2.10571	8.91113	325.348
5.752	-3.11279	8.27026	325.012
5.753	-3.66211	8.42285	326.324
5.754	-3.8147	8.14819	327.209
5.755	-3.41797	7.75146	326.66
5.756	-3.35693	7.96509	327.209
5.757	-3.23486	7.87354	328.308
5.758	-3.41797	7.50732	328.461
5.759	-2.71606	7.44629	328.278
5.76	-3.44849	9.91821	333.069
5.761	-2.89917	11.0168	332.703
5.762	-3.57056	7.84302	330.2
5.763	-3.84521	6.62231	328.064
5.764	-3.66211	8.88062	330.994
5.765	-3.23486	9.39941	331.268
5.766	-1.98364	7.62939	329.651
5.767	-3.2959	7.44629	329.346
5.768	-3.50952	9.27734	330.048
5.769	-3.23486	9.15527	328.644
5.77	-2.41089	8.11768	327.332
5.771	-2.99072	8.20923	328.888
5.772	-3.72314	8.69751	329.315
5.773	-2.86865	8.17871	328.247
5.774	-2.47192	8.23975	328.156
5.775	-3.14331	8.69751	329.926
5.776	-3.72314	7.50732	330.383
5.777	-2.89917	6.43921	329.865
5.778	-3.26538	8.08716	331.085
5.779	-3.20435	11.4136	336.151
5.78	-2.71606	10.9253	334.686
5.781	-3.11279	7.84302	332.031
5.782	-3.41797	7.23267	330.719
5.783	-3.75366	9.18579	333.466
5.784	-2.96021	8.48389	332.825
5.785	-2.31934	7.1106	332.55
5.786	-3.479	7.87354	332.855
5.787	-3.17383	9.552	332.001
5.788	-2.89917	9.58252	329.742
5.789	-2.01416	8.88062	329.01
5.79	-2.7771	8.81958	330.109
5.791	-3.60107	8.20923	330.963
5.792	-2.89917	7.90405	330.261
5.793	-3.54004	8.42285	331.421
5.794	-3.08228	8.42285	333.099
5.795	-3.23486	7.44629	333.191
5.796	-2.50244	7.23267	332.733
5.797	-3.35693	9.61304	334.961
5.798	-3.02124	12.2681	338.501
5.799	-2.99072	10.7117	336.639
5.8	-3.32642	7.47681	334.32
5.801	-3.96729	7.59888	334.412
5.802	-3.54004	9.3689	335.999
5.803	-2.65503	8.75854	335.876
5.804	-1.80054	8.05664	335.266
5.805	-3.2959	8.69751	335.327
5.806	-3.32642	9.64355	334.29
5.807	-2.92969	9.27734	331.787
5.808	-2.47192	9.00269	331.909
5.809	-3.02124	9.0332	333.221
5.81	-3.35693	8.36182	333.405
5.811	-2.96021	8.5144	332.825
5.812	-2.7771	9.0332	333.71
5.813	-3.44849	8.60596	335.327
5.814	-2.44141	6.98853	335.236
5.815	-3.60107	7.38525	335.571
5.816	-2.96021	9.61304	338.623
5.817	-2.80762	11.9629	340.118
5.818	-2.74658	10.2234	338.257
5.819	-3.11279	8.27026	335.754
5.82	-4.08936	8.60596	336.914
5.821	-3.14331	9.33838	337.555
5.822	-3.23486	8.20923	337.646
5.823	-2.65503	7.72095	337.372
5.824	-3.32642	8.94165	337.921
5.825	-2.68555	9.82666	336.426
5.826	-2.22778	9.76563	334.229
5.827	-2.89917	9.3689	334.076
5.828	-3.11279	9.27734	334.991
5.829	-3.479	8.60596	334.9
5.83	-2.86865	8.57544	335.419
5.831	-3.38745	8.48389	336.609
5.832	-3.69263	8.08716	338.257
5.833	-3.05176	7.44629	338.196
5.834	-2.62451	8.11768	337.891
5.835	-3.05176	10.9863	342.651
5.836	-2.86865	12.2681	343.414
5.837	-3.41797	9.67407	341.431
5.838	-3.72314	7.56836	338.684
5.839	-4.30298	8.45337	340.302
5.84	-3.2959	9.42993	341.125
5.841	-2.31934	8.27026	340.912
5.842	-2.71606	8.30078	340.363
5.843	-2.80762	9.39941	340.057
5.844	-3.35693	10.0708	337.891
5.845	-1.95313	9.82666	336.334
5.846	-2.99072	8.91113	337.036
5.847	-3.11279	8.66699	338.562
5.848	-3.60107	8.42285	338.257
5.849	-3.14331	8.81958	338.501
5.85	-2.7771	9.15527	339.691
5.851	-3.23486	7.99561	340.79
5.852	-2.80762	7.23267	340.271
5.853	-3.50952	8.17871	341.797
5.854	-2.65503	11.3525	346.375
5.855	-2.47192	11.8713	345.428
5.856	-2.68555	9.0332	342.987
5.857	-3.66211	7.84302	341.064
5.858	-3.72314	9.39941	342.926
5.859	-3.05176	9.09424	343.384
5.86	-2.28882	7.72095	342.682
5.861	-3.44849	7.99561	342.804
5.862	-3.20435	9.33838	342.316
5.863	-2.41089	10.2539	340.302
5.864	-1.58691	9.70459	338.867
5.865	-2.74658	9.552	339.539
5.866	-2.83813	9.00269	340.424
5.867	-3.17383	8.48389	340.027
5.868	-3.11279	8.69751	341.095
5.869	-3.32642	8.66699	343.018
5.87	-3.479	7.78198	343.567
5.871	-2.68555	7.47681	343.719
5.872	-2.74658	9.552	345.093
5.873	-2.04468	12.2375	347.626
5.874	-2.86865	11.2305	345.734
5.875	-2.71606	8.36182	343.628
5.876	-4.08936	8.11768	343.964
5.877	-3.2959	9.42993	345.49
5.878	-2.89917	8.75854	345.673
5.879	-1.52588	7.99561	344.543
5.88	-2.86865	9.12476	344.727
5.881	-2.74658	10.0098	343.994
5.882	-1.95313	9.8877	341.583
5.883	-2.53296	9.09424	341.522
5.884	-3.02124	9.18579	342.621
5.885	-3.41797	9.06372	343.201
5.886	-2.59399	8.69751	342.468
5.887	-2.56348	9.3689	343.262
5.888	-3.05176	9.15527	344.757
5.889	-2.86865	7.96509	344.91
5.89	-2.86865	7.87354	345.062
5.891	-2.80762	10.0098	348.907
5.892	-2.74658	12.2986	350.464
5.893	-2.59399	10.2234	348.267
5.894	-2.50244	8.30078	345.642
5.895	-3.11279	9.06372	346.71
5.896	-2.83813	10.0098	347.107
5.897	-2.2583	8.69751	346.924
5.898	-2.31934	7.96509	346.466
5.899	-3.05176	9.39941	346.985
5.9	-2.92969	10.0098	345.398
5.901	-1.77002	9.76563	343.719
5.902	-1.86157	9.52148	343.994
5.903	-2.44141	9.64355	344.879
5.904	-2.28882	9.21631	344.696
5.905	-2.71606	8.97217	344.635
5.906	-3.17383	9.39941	346.252
5.907	-3.2959	8.5144	347.595
5.908	-2.38037	7.62939	347.656
5.909	-1.86157	8.36182	347.626
5.91	-2.68555	11.5356	352.264
5.911	-2.04468	12.6648	352.051
5.912	-2.19727	9.42993	349.335
5.913	-2.86865	7.84302	347.595
5.914	-3.479	9.39941	349.915
5.915	-2.65503	9.70459	350.372
5.916	-1.83105	8.30078	349.457
5.917	-1.86157	8.48389	349.182
5.918	-2.41089	10.3149	349.487
5.919	-1.7395	10.6201	346.71
5.92	-1.49536	9.94873	345.764
5.921	-2.16675	9.52148	346.436
5.922	-3.50952	9.39941	348.328
5.923	-2.68555	8.91113	347.382
5.924	-2.19727	9.46045	347.87
5.925	-2.44141	9.67407	349.762
5.926	-2.28882	8.88062	350.067
5.927	-2.50244	7.78198	349.548
5.928	-2.13623	9.12476	350.464
5.929	-2.50244	12.2375	354.919
5.93	-2.19727	11.7493	353.424
5.931	-2.68555	9.00269	351.471
5.932	-3.26538	8.69751	350.83
5.933	-2.62451	10.1013	352.173
5.934	-1.95313	9.70459	352.081
5.935	-1.2207	8.57544	351.318
5.936	-2.59399	8.66699	351.227
5.937	-2.80762	10.0708	351.074
5.938	-2.04468	10.3149	348.633
5.939	-1.92261	9.82666	347.961
5.94	-2.01416	9.82666	349.243
5.941	-2.38037	9.64355	349.365
5.942	-1.98364	9.42993	349.06
5.943	-2.22778	9.30786	349.945
5.944	-2.65503	9.21631	351.685
5.945	-2.86865	8.11768	352.417
5.946	-2.19727	8.05664	351.776
5.947	-2.74658	9.76563	354.675
5.948	-2.13623	12.7258	357.513
5.949	-1.77002	11.6882	355.865
5.95	-1.70898	9.18579	352.875
5.951	-2.92969	8.91113	353.363
5.952	-2.96021	10.1013	354.34
5.953	-2.47192	9.09424	354.767
5.954	-1.86157	8.27026	353.943
5.955	-2.41089	9.33838	354.462
5.956	-2.59399	10.8032	352.997
5.957	-1.70898	10.8337	350.922
5.958	-1.43433	10.1013	350.098
5.959	-2.47192	9.73511	351.41
5.96	-2.44141	9.27734	351.868
5.961	-2.22778	9.00269	351.807
5.962	-2.31934	9.39941	352.814
5.963	-2.31934	9.52148	354.523
5.964	-2.53296	8.48389	354.614
5.965	-1.61743	8.48389	354.34
5.966	-2.41089	10.5591	357.391
5.967	-1.89209	12.6648	359.314
5.968	-2.41089	10.8643	358.215
5.969	-2.41089	9.00269	355.713
5.97	-2.56348	8.81958	356.049
5.971	-2.92969	10.1013	357.056
5.972	-1.49536	9.73511	356.873
5.973	-1.95313	8.94165	356.201
5.974	-2.04468	9.42993	356.079
5.975	-2.31934	10.376	354.858
5.976	-1.70898	10.5286	353.546
5.977	-1.64795	9.8877	352.844
5.978	-2.80762	9.58252	354.492
5.979	-2.0752	9.49097	354.492
5.98	-2.41089	9.58252	354.462
5.981	-1.64795	9.64355	355.438
5.982	-2.96021	9.18579	356.903
5.983	-2.62451	8.30078	357.574
5.984	-2.19727	8.39233	357.391
5.985	-2.19727	11.0779	361.389
5.986	-1.52588	12.8784	361.847
5.987	-1.98364	10.9253	360.016
5.988	-2.31934	8.78906	357.788
5.989	-2.74658	9.73511	358.795
5.99	-2.62451	10.0403	359.619
5.991	-1.95313	8.75854	359.1
5.992	-2.04468	8.48389	358.612
5.993	-2.38037	10.2539	359.436
5.994	-1.77002	10.9863	356.628
5.995	-1.40381	10.6201	355.438
5.996	-1.67847	10.4065	355.499
5.997	-2.44141	10.1624	356.873
5.998	-2.7771	9.21631	356.628
5.999	-2.44141	9.52148	357.117
6	-2.74658	10.0403	358.856
6.001	-2.47192	9.00269	360.077
6.002	-2.22778	8.14819	359.619
6.003	-2.2583	9.552	361.053
6.004	-1.83105	12.8479	365.601
6.005	-2.13623	12.7563	364.899
6.006	-2.2583	9.97925	362.579
6.007	-3.479	8.78906	361.053
6.008	-2.92969	9.8877	362.091
6.009	-2.13623	10.2844	362.823
6.01	-1.12915	9.52148	362.305
6.011	-1.61743	9.21631	361.816
6.012	-2.44141	10.5896	361.115
6.013	-2.04468	11.2305	359.467
6.014	-1.49536	10.8948	358.002
6.015	-2.2583	10.0098	359.192
6.016	-2.68555	9.8877	360.26
6.017	-2.19727	9.85718	360.443
6.018	-1.70898	10.376	360.26
6.019	-2.10571	10.0708	362.366
6.02	-2.31934	9.18579	362.671
6.021	-2.31934	8.42285	363.068
6.022	-2.50244	9.73511	364.136
6.023	-1.7395	12.8479	367.188
6.024	-1.5564	12.5122	365.295
6.025	-1.86157	9.64355	362.213
6.026	-2.83813	9.39941	362.549
6.027	-2.71606	10.7727	364.471
6.028	-1.67847	9.91821	364.136
6.029	-1.28174	8.72803	363.068
6.03	-2.13623	9.82666	363.77
6.031	-2.44141	11.1389	363.129
6.032	-1.5564	10.6506	360.779
6.033	-1.61743	10.1929	360.321
6.034	-1.95313	10.8948	361.755
6.035	-2.65503	10.3149	361.542
6.036	-1.83105	9.42993	361.542
6.037	-2.56348	9.94873	362.579
6.038	-2.59399	9.94873	364.838
6.039	-1.89209	8.57544	364.075
6.04	-1.64795	9.09424	364.594
6.041	-1.95313	12.1155	369.415
6.042	-1.40381	13.7024	369.995
6.043	-1.61743	10.437	366.394
6.044	-2.28882	8.54492	364.258
6.045	-3.02124	10.0708	366.241
6.046	-1.64795	10.8337	367.004
6.047	-1.2207	9.49097	366.486
6.048	-1.06812	9.49097	365.326
6.049	-2.16675	11.1389	365.845
6.05	-1.70898	11.5356	363.678
6.051	-1.12915	10.8032	362.366
6.052	-1.86157	10.2844	363.708
6.053	-2.47192	9.91821	365.112
6.054	-2.19727	9.70459	364.349
6.055	-0.915527	10.5286	364.655
6.056	-1.77002	10.8948	365.784
6.057	-1.49536	9.70459	366.852
6.058	-1.80054	8.57544	366.486
6.059	-1.49536	9.64355	366.425
6.06	-1.7395	12.3291	370.605
6.061	-1.09863	12.7563	370.697
6.062	-1.7395	10.0403	367.859
6.063	-2.04468	8.63647	366.577
6.064	-1.89209	10.7422	368.195
6.065	-1.80054	10.8337	368.011
6.066	-0.701904	9.3689	367.218
6.067	-1.77002	9.42993	367.249
6.068	-2.01416	10.8337	367.645
6.069	-1.46484	11.0168	365.204
6.07	-0.640869	10.7117	364.502
6.071	-1.31226	10.9558	365.173
6.072	-2.19727	10.6506	366.241
6.073	-1.31226	9.82666	365.601
6.074	-1.70898	10.1318	366.486
6.075	-2.16675	10.0403	368.073
6.076	-2.01416	9.21631	368.652
6.077	-1.43433	9.00269	368.317
6.078	-1.40381	10.437	369.904
6.079	-1.31226	13.6108	373.138
6.08	-0.88501	12.4817	371.063
6.081	-1.61743	9.46045	368.683
6.082	-2.22778	9.24683	368.591
6.083	-2.01416	10.6812	370.117
6.084	-1.46484	10.0403	370.453
6.085	-0.579834	9.18579	368.744
6.086	-1.98364	10.3149	369.568
6.087	-1.46484	11.6882	368.805
6.088	-1.2207	11.2305	366.089
6.089	-1.00708	10.4675	366.241
6.09	-2.01416	10.498	367.584
6.091	-2.31934	10.1929	368.164
6.092	-1.58691	9.73511	367.615
6.093	-1.52588	10.376	368.469
6.094	-1.61743	10.7117	370.3
6.095	-1.5564	9.33838	370.27
6.096	-1.06812	9.15527	369.568
6.097	-2.19727	11.0779	372.986
6.098	-1.46484	13.5803	376.19
6.099	-1.5564	11.8713	374.603
6.1	-1.25122	9.58252	371.521
6.101	-2.34985	9.82666	371.765
6.102	-1.89209	11.4136	372.07
6.103	-1.28174	10.1929	372.559
6.104	-0.976563	9.64355	371.185
6.105	-2.16675	10.0098	371.887
6.106	-1.86157	11.4746	370.361
6.107	-1.06812	11.5051	368.561
6.108	-0.793457	11.2	368.408
6.109	-1.43433	10.4065	370.056
6.11	-1.95313	10.437	369.843
6.111	-1.31226	10.2234	370.422
6.112	-2.16675	10.437	371.002
6.113	-1.7395	9.8877	373.444
6.114	-2.50244	8.94165	373.077
6.115	-0.701904	9.52148	373.077
6.116	-1.52588	12.0544	376.404
6.117	-0.88501	14.1296	377.655
6.118	-1.28174	11.9934	375.183
6.119	-1.92261	9.49097	373.23
6.12	-2.62451	9.8877	374.512
6.121	-2.2583	10.6201	375.336
6.122	-1.0376	10.1013	375.305
6.123	-1.34277	9.94873	374.573
6.124	-1.58691	11.1084	374.573
6.125	-1.61743	11.8713	372.62
6.126	-0.549316	11.6577	370.514
6.127	-1.37329	11.1084	371.307
6.128	-2.13623	10.5591	372.894
6.129	-2.19727	10.1624	372.986
6.13	-1.37329	10.1624	373.169
6.131	-1.61743	11.0168	375.092
6.132	-1.64795	10.3149	376.221
6.133	-1.61743	9.24683	375.61
6.134	-1.31226	9.73511	375.61
6.135	-1.61743	12.7869	380.646
6.136	-1.31226	13.9771	380.585
6.137	-1.64795	11.3525	378.296
6.138	-1.92261	9.70459	376.526
6.139	-1.80054	11.0168	378.021
6.14	-1.31226	11.0474	378.143
6.141	-0.305176	10.0403	377.258
6.142	-1.46484	10.0708	377.35
6.143	-1.95313	11.2915	377.38
6.144	-1.58691	11.6577	375.244
6.145	-0.793457	11.4136	373.901
6.146	-1.34277	11.1084	374.908
6.147	-1.86157	11.322	375.671
6.148	-1.31226	10.8337	375.488
6.149	-1.31226	10.7422	375.763
6.15	-1.58691	10.8337	377.686
6.151	-2.0752	9.70459	378.662
6.152	-1.25122	8.88062	378.845
6.153	-1.7395	10.6812	380.402
6.154	-0.732422	14.0991	384.583
6.155	-0.915527	13.7939	382.782
6.156	-1.00708	10.9558	379.547
6.157	-1.83105	10.3149	378.876
6.158	-2.50244	11.3525	380.707
6.159	-1.5564	10.8337	381.134
6.16	-0.946045	9.64355	380.035
6.161	-1.19019	10.5591	380.585
6.162	-1.52588	12.0239	379.639
6.163	-0.732422	12.3901	377.38
6.164	-0.0915527	11.8103	376.251
6.165	-1.80054	11.6272	378.174
6.166	-1.7395	10.9253	378.418
6.167	-2.13623	10.3149	378.632
6.168	-1.25122	10.9558	380.005
6.169	-1.77002	10.9558	381.47
6.17	-1.67847	10.1624	381.5
6.171	-0.88501	10.2844	381.256
6.172	-1.43433	12.0544	383.331
6.173	-0.88501	13.855	385.956
6.174	-1.70898	12.6648	384.155
6.175	-1.43433	10.437	381.836
6.176	-2.19727	10.5591	382.202
6.177	-1.77002	11.6882	383.24
6.178	-0.823975	11.261	382.629
6.179	-0.732422	10.5591	382.08
6.18	-1.80054	11.2915	382.263
6.181	-1.98364	11.9934	381.042
6.182	-1.58691	11.9629	379.73
6.183	-1.12915	11.6882	379.639
6.184	-1.89209	11.8103	381.287
6.185	-1.40381	11.3525	381.012
6.186	-1.2207	11.2305	380.92
6.187	-1.40381	11.6577	381.927
6.188	-1.64795	11.1389	383.575
6.189	-1.5564	9.76563	383.85
6.19	-1.43433	10.1013	384.064
6.191	-1.92261	12.5122	387.848
6.192	-1.12915	14.7095	389.008
6.193	-0.88501	12.4207	385.986
6.194	-0.88501	10.437	383.362
6.195	-1.89209	11.261	384.216
6.196	-1.80054	11.9019	385.437
6.197	-1.19019	10.5286	384.857
6.198	-1.25122	10.1013	384.338
6.199	-1.77002	11.6882	384.644
6.2	-1.25122	12.4817	382.813
6.201	-0.396729	12.2986	380.951
6.202	-0.549316	11.9629	381.531
6.203	-1.52588	11.5967	382.996
6.204	-1.5564	10.9863	382.904
6.205	-1.34277	10.9558	383.209
6.206	-1.58691	11.322	385.345
6.207	-1.67847	10.7117	386.353
6.208	-1.25122	10.0403	385.986
6.209	-0.762939	10.9558	385.468
6.21	-0.610352	14.0076	390.503
6.211	-0.732422	14.2212	389.13
6.212	-1.00708	10.9863	386.81
6.213	-1.98364	10.1318	385.223
6.214	-2.04468	11.6882	388.123
6.215	-0.976563	11.9019	387.451
6.216	-0.244141	10.5591	386.597
6.217	-0.88501	11.1389	386.566
6.218	-1.58691	12.5732	386.688
6.219	-0.915527	12.5732	383.911
6.22	-0.457764	11.5967	383.636
6.221	-1.58691	11.9324	385.284
6.222	-1.80054	11.5967	386.017
6.223	-1.25122	11.2	385.742
6.224	-0.396729	11.8408	385.803
6.225	-1.77002	11.9019	388.031
6.226	-1.06812	10.5591	388.153
6.227	-1.12915	9.73511	387.543
6.228	-1.2207	11.4441	389.74
6.229	-0.762939	14.6484	393.86
6.23	-0.915527	13.7939	391.113
6.231	-0.579834	11.4441	388.763
6.232	-1.86157	11.1694	388.214
6.233	-1.2207	12.4512	389.343
6.234	-0.762939	11.2915	388.885
6.235	-0.701904	10.4675	388.184
6.236	-1.64795	11.322	388.916
6.237	-1.98364	12.4207	387.848
6.238	-0.213623	12.3901	385.895
6.239	-0.305176	12.146	385.132
6.24	-1.00708	12.3291	386.902
6.241	-1.06812	11.5051	386.81
6.242	-0.823975	10.8337	387.115
6.243	-1.64795	11.3831	388.458
6.244	-1.37329	11.2915	390.198
6.245	-1.00708	10.0098	390.228
6.246	-0.274658	10.376	389.954
6.247	-0.793457	12.6953	392.151
6.248	-0.335693	15.1367	394.806
6.249	-0.457764	13.3362	392.548
6.25	-0.793457	10.8337	390.289
6.251	-1.64795	10.8643	391.327
6.252	-1.98364	12.1765	392.12
6.253	-0.488281	11.261	391.754
6.254	-0.305176	11.2	390.961
6.255	-0.823975	12.2375	391.296
6.256	-1.2207	12.9395	389.557
6.257	-0.457764	12.4207	388.275
6.258	-0.762939	12.1155	388.245
6.259	-1.34277	11.9934	390.137
6.26	-1.40381	11.5967	389.862
6.261	-0.823975	11.7188	390.259
6.262	-0.762939	12.085	391.693
6.263	-0.793457	11.261	392.517
6.264	-1.0376	10.5286	392.822
6.265	-0.671387	10.7727	392.822
6.266	-0.854492	12.8784	396.057
6.267	-0.671387	14.74	398.01
6.268	-0.946045	13.3667	396.24
6.269	-1.19019	11.322	393.463
6.27	-1.19019	11.5662	393.707
6.271	-0.976563	12.4817	394.714
6.272	-0.488281	11.4441	394.47
6.273	-1.19019	10.7727	393.89
6.274	-1.40381	11.7188	393.982
6.275	-0.946045	12.9395	392.853
6.276	-0.488281	12.9089	390.869
6.277	-0.457764	12.7258	390.869
6.278	-1.09863	12.3291	392.303
6.279	-1.00708	11.6882	392.578
6.28	-0.854492	11.5051	392.761
6.281	-1.34277	11.6272	394.409
6.282	-1.46484	11.0779	396.027
6.283	-0.549316	10.2539	395.935
6.284	-0.488281	11.2305	396.057
6.285	-0.12207	14.4043	400.33
6.286	-0.183105	15.5029	400.543
6.287	-0.732422	13.2141	398.193
6.288	-1.40381	11.0779	396.118
6.289	-1.95313	11.7493	397.552
6.29	-1.19019	12.146	398.193
6.291	-0.305176	11.322	398.01
6.292	-0.274658	11.4746	397.308
6.293	-1.06812	12.7258	397.522
6.294	-0.701904	13.8245	395.02
6.295	0	13.2446	393.738
6.296	-1.28174	12.6343	394.348
6.297	-1.0376	11.9934	396.149
6.298	-1.64795	11.8408	395.905
6.299	-0.549316	12.085	397.095
6.3	-0.762939	12.6343	397.675
6.301	-0.854492	11.6577	399.536
6.302	-0.213623	10.7727	398.468
6.303	-1.09863	11.5967	400.848
6.304	-0.946045	15.7166	405.579
6.305	-0.457764	15.4724	403.717
6.306	-0.671387	12.146	400.116
6.307	-1.40381	11.1389	399.078
6.308	-2.04468	13.0615	400.604
6.309	-0.396729	12.7869	401.52
6.31	-0.0610352	11.5356	399.628
6.311	-0.793457	11.9629	400.269
6.312	-1.40381	13.0005	399.719
6.313	-0.701904	13.9771	397.675
6.314	0.183105	13.1531	396.515
6.315	-0.793457	12.97	398.621
6.316	-1.0376	12.6648	398.865
6.317	-1.31226	12.4207	399.139
6.318	-0.396729	12.4817	400.024
6.319	-1.52588	12.2375	401.917
6.32	-1.31226	11.0474	402.405
6.321	-0.640869	10.6506	401.611
6.322	-0.732422	13.031	403.503
6.323	0.183105	16.0522	406.067
6.324	-0.366211	14.5874	403.168
6.325	-0.305176	12.0239	400.543
6.326	-2.19727	11.8713	400.757
6.327	-1.58691	13.1226	402.832
6.328	-0.640869	11.8408	402.13
6.329	-0.0610352	11.1084	401.55
6.33	-0.274658	12.6953	402.344
6.331	-1.34277	14.1907	401.428
6.332	-0.0915527	13.6108	398.59
6.333	-0.457764	13.031	399.017
6.334	-1.49536	13.2751	400.604
6.335	-1.0376	12.2986	400.726
6.336	-0.701904	11.8713	400.543
6.337	-0.88501	12.8479	402.71
6.338	-1.00708	12.6648	404.022
6.339	-0.518799	11.4136	403.442
6.34	0.0305176	11.8713	403.687
6.341	-0.88501	14.2822	406.83
6.342	-0.366211	15.1672	407.013
6.343	-0.823975	12.5122	403.778
6.344	-1.43433	11.6882	402.954
6.345	-0.946045	13.1226	404.236
6.346	-0.671387	13.3972	404.175
6.347	0.305176	11.9934	402.985
6.348	-0.579834	12.4207	403.412
6.349	-1.12915	13.2751	403.32
6.35	-0.976563	13.1531	401.764
6.351	-0.366211	12.9089	401.154
6.352	-0.305176	13.0005	402.161
6.353	-0.915527	13.1836	402.954
6.354	-0.0915527	12.6648	402.1
6.355	-0.12207	13.092	402.802
6.356	-0.701904	12.97	404.175
6.357	-0.640869	11.6577	404.602
6.358	-0.946045	11.2305	405.273
6.359	-0.183105	12.2986	405.548
6.36	-0.335693	13.9771	408.508
6.361	0.12207	15.1672	408.478
6.362	-0.12207	13.1836	405.396
6.363	-0.640869	11.9019	404.175
6.364	-0.579834	12.7258	405.273
6.365	-0.793457	12.8174	405.792
6.366	-0.0305176	11.4441	405.06
6.367	-0.610352	12.085	404.999
6.368	-1.09863	13.3972	405.121
6.369	0.0610352	13.916	403.503
6.37	0.549316	13.2141	402.191
6.371	-0.0305176	13.1531	402.924
6.372	-1.2207	13.092	404.846
6.373	-1.00708	12.2986	404.205
6.374	-0.427246	12.0239	404.877
6.375	-1.09863	12.9089	406.86
6.376	-0.610352	12.4817	407.196
6.377	-0.183105	11.4441	405.731
6.378	0.12207	12.97	408.02
6.379	0.152588	16.2048	412.201
6.38	0.0915527	14.8621	409.637
6.381	-0.213623	11.6577	407.013
6.382	-1.40381	11.7188	407.745
6.383	-0.854492	13.4583	408.936
6.384	-0.579834	12.6038	408.203
6.385	0.793457	11.7798	406.708
6.386	-0.488281	13.2141	407.623
6.387	-0.946045	14.5264	406.86
6.388	0.0305176	13.5803	404.327
6.389	-0.0915527	13.031	404.724
6.39	-0.915527	13.3362	406.555
6.391	-0.732422	12.6648	406.86
6.392	0.0305176	12.4512	405.975
6.393	-0.213623	13.3972	407.867
6.394	-0.610352	13.1836	408.966
6.395	-0.335693	11.261	408.539
6.396	-0.396729	11.4746	408.539
6.397	-0.549316	14.0076	412.262
6.398	0.0305176	16.1438	413.361
6.399	0.0305176	14.3738	411.194
6.4	0.0305176	12.5427	408.508
6.401	-1.19019	12.9089	409.515
6.402	-0.640869	13.1531	410.4
6.403	-0.0305176	12.1765	409.668
6.404	-0.549316	12.1155	409.729
6.405	-0.762939	13.5498	410.217
6.406	-0.518799	14.0076	408.539
6.407	0.549316	13.8855	406.586
6.408	-0.152588	13.8855	407.257
6.409	-0.335693	13.6108	408.295
6.41	-0.305176	12.5732	408.173
6.411	-0.183105	12.7258	408.752
6.412	-0.610352	13.092	410.889
6.413	-0.457764	12.2375	411.469
6.414	0.0610352	11.5662	411.194
6.415	0.152588	12.6953	411.56
6.416	-0.213623	15.3503	415.375
6.417	-0.0915527	16.0522	415.314
6.418	-0.244141	13.9771	413.269
6.419	-0.488281	12.2375	411.438
6.42	-1.09863	13.092	413.177
6.421	-0.518799	13.3972	413.666
6.422	0.457764	12.5732	412.964
6.423	-0.152588	12.9089	412.628
6.424	-0.305176	13.9771	412.567
6.425	-0.213623	14.3738	410.706
6.426	-0.0305176	14.0686	409.851
6.427	-0.640869	13.7329	410.736
6.428	-0.762939	13.1226	412.14
6.429	-0.610352	12.8784	411.346
6.43	0.549316	13.5498	412.292
6.431	-0.12207	13.6108	413.177
6.432	-0.0305176	12.4817	414.459
6.433	-0.274658	11.8713	413.94
6.434	-0.335693	12.6953	415.009
6.435	0.0305176	15.7776	419.373
6.436	-0.396729	16.6321	419.342
6.437	0.488281	14.2212	416.962
6.438	-1.09863	12.6343	414.612
6.439	-0.518799	13.7329	416.016
6.44	-0.183105	13.855	416.321
6.441	0.274658	12.7869	415.863
6.442	0.0915527	12.6953	416.26
6.443	-1.37329	13.916	415.649
6.444	0	15.0452	413.849
6.445	0.671387	14.5264	412.445
6.446	0.396729	14.2212	413.513
6.447	-0.671387	13.6414	414.276
6.448	-0.0915527	13.1226	414.307
6.449	-0.213623	13.3972	415.222
6.45	-0.335693	13.2751	417.053
6.451	-0.610352	12.4207	418.091
6.452	0.305176	11.9019	417.145
6.453	-0.213623	13.6414	418.884
6.454	0.427246	17.1204	421.936
6.455	0.396729	16.4185	420.227
6.456	-0.12207	13.5803	417.358
6.457	-1.25122	12.7869	417.358
6.458	-1.28174	13.855	419.098
6.459	-0.244141	13.4888	419.373
6.46	0.427246	12.8174	417.969
6.461	-0.518799	13.8245	418.701
6.462	-0.244141	15.3503	417.969
6.463	0.152588	14.8926	415.619
6.464	0.579834	14.3127	415.375
6.465	-0.915527	14.2517	417.175
6.466	-0.610352	13.5498	417.877
6.467	-0.274658	13.4277	417.114
6.468	-0.0610352	13.916	418.732
6.469	-0.244141	14.1602	419.891
6.47	-0.335693	12.8174	420.532
6.471	0.12207	12.6038	419.678
6.472	-0.671387	14.2822	422.974
6.473	-0.579834	17.1509	424.835
6.474	-0.0305176	15.564	422.333
6.475	-0.518799	13.3362	419.342
6.476	-0.732422	13.7634	420.715
6.477	-0.701904	14.8315	421.082
6.478	0.244141	13.5498	420.685
6.479	0.152588	12.97	419.678
6.48	-0.793457	14.3433	421.57
6.481	-0.762939	14.8315	419.373
6.482	0.213623	14.4043	418.274
6.483	0	14.6484	418.304
6.484	-0.213623	14.5569	419.647
6.485	-0.366211	13.9771	418.976
6.486	0.244141	13.9465	419.342
6.487	-0.823975	13.9465	421.112
6.488	-0.274658	13.0005	422.546
6.489	-0.335693	12.3291	422.18
6.49	0.366211	13.3972	422.455
6.491	0.152588	16.0522	426.025
6.492	0.579834	17.1204	425.812
6.493	0.457764	14.679	423.462
6.494	-0.335693	13.0615	421.387
6.495	-0.640869	13.7939	423.431
6.496	-0.793457	14.1602	423.401
6.497	-0.0915527	13.2751	423.523
6.498	-0.183105	13.4277	422.943
6.499	-0.305176	14.679	423.431
6.5	0.152588	15.3809	420.715
6.501	0.823975	14.8315	420.135
6.502	-0.0915527	14.5264	420.776
6.503	-0.640869	13.9771	422.333
6.504	-0.152588	13.6414	422.18
6.505	-0.396729	14.0076	423.157
6.506	-0.0610352	14.2517	424.408
6.507	-0.488281	13.6719	424.713
6.508	0.0915527	12.97	424.347
6.509	0.335693	13.855	424.744
6.51	0.183105	16.1743	429.169
6.511	0.396729	17.0593	429.016
6.512	-0.549316	14.2822	425.842
6.513	-0.518799	12.9089	424.438
6.514	-0.549316	14.4958	425.812
6.515	-0.0610352	14.74	426.331
6.516	0.976563	13.4888	424.927
6.517	-0.396729	13.7939	424.988
6.518	-0.640869	14.9841	425.659
6.519	-0.0610352	15.1062	422.882
6.52	0.610352	14.8621	422.211
6.521	0.183105	14.7705	423.706
6.522	-0.518799	14.6179	424.561
6.523	0.427246	14.1296	423.95
6.524	0.213623	14.3127	424.683
6.525	0.152588	14.1602	426.575
6.526	-0.640869	13.031	427.063
6.527	0.0915527	12.4817	426.819
6.528	0.0610352	14.2212	427.429
6.529	0.427246	17.334	431.519
6.53	0.762939	17.2424	429.535
6.531	0.305176	14.4958	426.758
6.532	-0.366211	13.4583	426.147
6.533	-0.701904	14.4348	428.192
6.534	-0.0915527	14.0686	428.07
6.535	0.335693	13.031	427.521
6.536	-0.0915527	14.2517	427.856
6.537	-0.518799	15.5029	427.185
6.538	0.701904	15.564	424.408
6.539	1.00708	15.1978	424.194
6.54	-0.366211	15.0452	425.903
6.541	-0.396729	14.1907	426.605
6.542	-0.305176	13.916	426.27
6.543	0.213623	14.5264	427.704
6.544	-0.305176	14.2822	429.291
6.545	0.152588	13.3057	429.138
6.546	0.701904	13.3667	428.802
6.547	0.457764	15.4419	431.366
6.548	0.640869	17.7002	433.868
6.549	0.305176	16.1743	431.763
6.55	0.213623	13.6719	429.138
6.551	-0.579834	14.0076	430.115
6.552	-0.0610352	15.0146	430.939
6.553	0.701904	14.5569	430.42
6.554	0.732422	13.7329	429.596
6.555	0.183105	14.5264	430.511
6.556	-0.244141	15.7166	428.619
6.557	0.579834	15.4419	427.49
6.558	0.549316	15.2283	427.704
6.559	0.213623	14.9536	429.199
6.56	0.335693	14.5264	428.986
6.561	0.701904	14.6484	429.352
6.562	0.152588	14.7705	430.542
6.563	0.274658	13.8855	431.854
6.564	0.244141	13.0615	431.671
6.565	0.579834	13.5193	432.129
6.566	0.183105	16.3269	435.425
6.567	0.579834	17.4561	435.303
6.568	0.762939	16.2048	434.235
6.569	-0.0610352	14.9536	431.824
6.57	0.0915527	14.7095	432.861
6.571	-0.183105	14.6484	432.739
6.572	0.457764	14.2212	433.655
6.573	0.366211	14.1907	433.258
6.574	0.12207	14.9536	433.35
6.575	0.915527	15.9912	431.58
6.576	0.701904	16.1133	431.122
6.577	1.0376	15.7166	430.237
6.578	0.427246	14.6484	431.61
6.579	0.274658	14.5264	432.068
6.58	0.457764	14.4958	432.831
6.581	-0.183105	14.5569	433.594
6.582	0.427246	14.3127	435.12
6.583	0.396729	13.8855	434.723
6.584	1.06812	14.5874	435.364
6.585	1.00708	17.0898	438.629
6.586	0.396729	18.0969	439.148
6.587	0.427246	15.686	436.798
6.588	-0.946045	13.7634	434.814
6.589	-0.213623	14.9536	436.371
6.59	-0.152588	15.5945	436.981
6.591	1.40381	14.4958	435.883
6.592	0.457764	14.4958	435.913
6.593	-0.488281	15.8997	435.791
6.594	0.518799	16.2964	433.99
6.595	0.488281	15.7471	432.617
6.596	0.366211	15.5945	434.143
6.597	-0.457764	15.3809	435.425
6.598	0.793457	14.8315	434.967
6.599	0.701904	15.1672	435.211
6.6	0.213623	15.5029	437.531
6.601	0.335693	14.3433	437.622
6.602	0.152588	13.4583	437.378
6.603	-0.244141	14.8621	439.484
6.604	0.366211	18.4631	443.237
6.605	0.610352	18.1885	441.284
6.606	0.732422	15.4724	437.927
6.607	-0.671387	14.801	437.714
6.608	-0.579834	15.9302	439.301
6.609	0	14.8621	439.209
6.61	0.732422	14.2517	438.293
6.611	-0.152588	14.9841	439.178
6.612	-0.244141	16.4795	437.927
6.613	0.671387	16.4795	436.035
6.614	0.976563	16.51	435.242
6.615	0.183105	15.7471	436.554
6.616	-0.701904	15.3198	437.439
6.617	0.152588	14.801	437.225
6.618	-0.244141	15.0757	438.751
6.619	0.488281	14.7705	440.399
6.62	0.335693	14.0076	440.796
6.621	0.396729	14.4958	439.27
6.622	0.305176	16.5405	442.627
6.623	0.823975	18.4326	443.42
6.624	0.335693	16.6931	441.223
6.625	-0.244141	14.1602	438.721
6.626	-1.00708	14.9536	440.704
6.627	-0.640869	16.0217	441.376
6.628	0.610352	15.0757	440.582
6.629	0.488281	14.8926	440.063
6.63	-0.0915527	16.0217	440.979
6.631	-0.213623	16.4185	439.178
6.632	0.396729	15.9912	438.263
6.633	-0.0610352	15.8081	438.538
6.634	-0.457764	15.7166	440.002
6.635	0.274658	15.2283	439.514
6.636	0.854492	15.4419	439.728
6.637	0.12207	15.7166	441.315
6.638	0.518799	14.9231	442.23
6.639	0.12207	14.3433	442.169
6.64	0.427246	14.8315	442.047
6.641	0.183105	16.9678	446.472
6.642	0.671387	18.4326	446.32
6.643	0.427246	16.2048	444.214
6.644	-0.213623	14.9231	441.62
6.645	-0.488281	16.0217	443.329
6.646	-0.244141	16.3269	443.42
6.647	0.88501	14.4348	442.871
6.648	-0.457764	14.7705	442.78
6.649	-0.305176	16.0217	443.726
6.65	0.152588	16.571	441.101
6.651	1.52588	16.4185	440.521
6.652	0.732422	16.3269	441.193
6.653	-0.0610352	16.0522	442.047
6.654	0.396729	14.9841	441.62
6.655	0.152588	15.4114	442.719
6.656	0.488281	15.3809	443.787
6.657	0	14.4348	445.068
6.658	0.88501	14.3127	444.244
6.659	0.823975	15.5945	444.946
6.66	0.823975	18.4631	448.517
6.661	1.40381	18.0359	446.686
6.662	0.305176	15.564	443.756
6.663	-0.0915527	14.801	443.573
6.664	-0.579834	16.1743	445.435
6.665	0.732422	15.686	445.435
6.666	1.00708	14.8926	444.397
6.667	0.305176	15.9607	445.099
6.668	-0.12207	16.9373	444.397
6.669	0.976563	16.7847	442.169
6.67	0.793457	16.1743	442.23
6.671	-0.213623	16.2964	443.817
6.672	-0.183105	15.625	444.244
6.673	0.732422	15.3198	444.031
6.674	0.579834	16.3269	444.641
6.675	0.152588	15.9912	446.228
6.676	0.366211	14.8926	445.923
6.677	0.396729	14.8621	445.251
6.678	-0.0915527	16.2354	447.876
6.679	0.640869	18.8293	450.867
6.68	0.640869	17.4866	448.242
6.681	1.0376	15.3809	445.831
6.682	-0.305176	15.564	446.106
6.683	0.457764	16.9067	447.632
6.684	0.579834	16.0522	447.052
6.685	0.823975	14.74	446.289
6.686	-0.213623	15.8691	447.205
6.687	-0.518799	17.0593	446.136
6.688	0.823975	16.8762	444.153
6.689	0.946045	16.6321	444.916
6.69	0.335693	17.0288	445.648
6.691	0.610352	16.0217	445.77
6.692	0.701904	15.686	445.496
6.693	-0.0610352	16.2354	447.174
6.694	0.0915527	15.4114	448.334
6.695	0.396729	14.3433	448.12
6.696	1.2207	15.0452	447.754
6.697	0.335693	17.6392	451.111
6.698	1.09863	19.8364	452.393
6.699	0.976563	17.8223	450.287
6.7	0.457764	15.3503	447.693
6.701	-0.213623	15.4114	449.127
6.702	-0.701904	16.3574	449.982
6.703	0.976563	15.686	450.165
6.704	0.732422	15.3198	449.249
6.705	0.427246	16.7542	449.951
6.706	0.244141	17.6086	447.54
6.707	1.15967	17.3035	446.564
6.708	0.823975	16.6626	446.808
6.709	-0.152588	16.3269	448.7
6.71	0.0915527	15.6555	448.761
6.711	0.335693	15.9302	449.127
6.712	0.335693	16.4795	450.317
6.713	0.762939	15.7471	451.233
6.714	0.579834	14.8621	450.806
6.715	1.15967	15.5945	450.47
6.716	0.396729	18.4326	455.078
6.717	0.701904	19.2871	454.834
6.718	-0.213623	17.1204	452.972
6.719	-0.366211	15.2893	451.111
6.72	0.0305176	16.3269	452.393
6.721	0.0610352	16.9373	452.82
6.722	1.49536	16.0217	452.118
6.723	0.183105	15.8386	451.813
6.724	-0.152588	16.6016	452.759
6.725	0.640869	17.4255	450.5
6.726	1.34277	17.1204	449.493
6.727	0.915527	17.2729	450.684
6.728	0.244141	16.8457	450.958
6.729	0.640869	16.2354	451.324
6.73	0.946045	16.5405	451.477
6.731	0.0305176	16.3574	453.369
6.732	-0.0610352	15.3198	454.163
6.733	0.427246	14.9841	454.132
6.734	1.28174	16.1743	453.003
6.735	1.49536	17.4255	451.263
6.736	1.25122	18.1274	450.165
6.737	0.610352	19.165	449.677
6.738	2.10571	18.8599	449.585
6.739	3.479	17.8528	450.012
6.74	2.71606	16.5405	449.89
6.741	5.06592	16.9373	452.362
6.742	6.65283	19.5007	451.691
6.743	8.5144	21.759	451.538
6.744	8.63647	22.3999	452.301
6.745	6.19507	21.3318	449.432
6.746	6.98853	21.1487	450.897
6.747	8.48389	21.5759	450.989
6.748	8.5144	21.759	450.5
6.749	8.30078	21.759	453.857
6.75	9.552	22.1863	453.857
6.751	13.6719	22.583	454.773
6.752	15.2588	23.7427	456.085
6.753	13.9465	25.0244	454.102
6.754	14.1296	25.0549	455.444
6.755	14.5874	25.3601	455.078
6.756	14.5569	25.238	453.979
6.757	14.1602	25.4517	455.353
6.758	13.7024	25.8789	453.888
6.759	15.8997	26.4587	454.865
6.76	17.5781	27.1606	456.085
6.761	17.1509	27.0386	454.346
6.762	18.3411	26.3062	456.451
6.763	19.1345	27.1301	455.566
6.764	20.2026	28.5034	454.681
6.765	20.3247	29.1748	455.719
6.766	19.5923	29.2664	454.102
6.767	21.0266	28.717	455.261
6.768	21.9421	28.8696	456.97
6.769	21.698	29.6936	455.872
6.77	22.7051	29.6021	458.923
6.771	23.1628	29.9683	458.191
6.772	24.8413	30.5786	457.031
6.773	25.2686	31.25	457.489
6.774	25.2075	32.3486	454.468
6.775	26.123	32.1045	454.498
6.776	26.4893	32.074	455.231
6.777	25.7263	32.074	453.766
6.778	26.3977	32.1045	456.238
6.779	26.2451	32.7759	455.872
6.78	27.2217	33.4473	455.597
6.781	28.4119	33.783	458.008
6.782	28.9917	34.3018	455.994
6.783	31.1584	34.2102	456.635
6.784	31.311	34.4238	456.665
6.785	30.8228	35.3699	455.139
6.786	31.25	35.1563	457.062
6.787	31.311	35.0342	456.146
6.788	32.1045	35.0647	456.116
6.789	32.8064	36.3159	458.099
6.79	33.1421	37.0483	456.604
6.791	34.729	36.9263	457.153
6.792	35.3088	37.1399	457.642
6.793	35.0647	37.5977	456.085
6.794	36.377	37.7808	457.947
6.795	37.2314	38.3606	456.757
6.796	38.3301	38.5132	456.39
6.797	37.8113	39.1235	457.794
6.798	36.7432	39.3677	455.444
6.799	38.147	39.4592	456.573
6.8	38.9099	40.3137	456.421
6.801	39.0015	40.4358	455.933
6.802	39.3677	40.3137	457.672
6.803	39.8865	39.8865	456.39
6.804	41.7175	40.2222	456.94
6.805	42.4194	41.0156	458.191
6.806	41.5649	41.8396	456.024
6.807	42.2363	41.5039	457.672
6.808	42.45	41.2903	457.489
6.809	42.572	41.5039	455.872
6.81	42.9077	42.3279	458.221
6.811	43.4875	43.2129	455.933
6.812	45.9595	43.3655	456.024
6.813	46.5698	43.1213	456.604
6.814	45.5933	43.2129	454.865
6.815	45.6848	43.0298	456.818
6.816	46.2036	43.7622	455.75
6.817	46.9666	44.3726	454.987
6.818	47.8821	44.281	456.818
6.819	47.6379	44.4946	454.498
6.82	48.8892	45.0745	454.773
6.821	49.8657	46.3562	455.017
6.822	48.9807	46.7834	453.278
6.823	49.53	45.5322	455.78
6.824	50.2319	45.0439	455.231
6.825	51.2695	45.3186	455.139
6.826	52.0325	46.3257	456.97
6.827	51.9409	47.1497	454.376
6.828	52.9785	46.9666	455.078
6.829	54.0161	47.1802	455.505
6.83	53.5583	47.6074	453.308
6.831	53.6804	47.6379	454.865
6.832	53.8635	48.0347	453.857
6.833	55.4199	48.0042	453.918
6.834	55.9692	48.5535	455.2
6.835	56.1218	48.9197	453.583
6.836	57.6782	49.0112	454.62
6.837	58.3496	49.6216	454.559
6.838	57.8918	49.8962	453.552
6.839	58.7158	49.8657	455.109
6.84	59.4177	50.0793	453.522
6.841	60.4248	50.293	452.698
6.842	60.5469	50.9644	454.01
6.843	59.6313	51.7273	451.965
6.844	60.8521	51.2085	453.522
6.845	61.2488	51.2085	453.827
6.846	61.7676	50.9338	453.064
6.847	61.5234	51.0254	455.414
6.848	61.676	51.4221	454.041
6.849	63.5071	51.9104	454.163
6.85	64.0869	52.7954	454.926
6.851	63.7817	53.2532	451.965
6.852	64.9719	52.7039	452.942
6.853	65.5823	52.5818	452.759
6.854	65.5823	52.7954	451.385
6.855	65.5212	53.0701	453.339
6.856	65.5212	53.4973	451.813
6.857	67.4438	53.6804	451.874
6.858	68.2373	54.1687	452.942
6.859	67.749	54.4739	450.47
6.86	68.3594	54.2603	451.843
6.861	68.634	54.5349	450.928
6.862	69.1528	54.718	449.585
6.863	69.7632	54.9316	451.935
6.864	69.8242	55.3589	450.195
6.865	70.9534	55.5115	450.47
6.866	70.9534	55.9692	451.202
6.867	70.5566	56.2744	449.28
6.868	71.5332	56.1218	450.745
6.869	71.8079	55.9082	450.439
6.87	72.1436	56.1218	449.28
6.871	72.6929	56.1523	451.355
6.872	73.2117	56.7017	449.585
6.873	74.9512	57.3425	450.226
6.874	75.0427	58.1055	450.714
6.875	75.3479	58.1055	448.7
6.876	75.47	57.8918	450.5
6.877	75.7141	58.1665	450.378
6.878	75.4089	58.5022	449.89
6.879	76.8738	59.082	451.63
6.88	77.3315	59.3872	449.646
6.881	79.2847	59.845	450.775
6.882	79.3762	60.2722	450.989
6.883	78.4912	59.7229	448.822
6.884	78.7964	60.5469	450.439
6.885	79.0405	60.9436	449.005
6.886	79.4983	60.9741	448.364
6.887	79.5288	60.6384	450.134
6.888	79.1626	60.6995	448.212
6.889	81.2988	60.5164	449.463
6.89	82.0923	61.4624	450.073
6.891	81.5735	62.1948	448.486
6.892	81.8787	61.4929	450.043
6.893	82.6111	61.3708	448.914
6.894	83.0688	61.7065	448.608
6.895	83.313	62.6221	450.165
6.896	83.0688	63.1104	446.686
6.897	84.137	62.561	448.822
6.898	84.1064	62.8967	449.005
6.899	84.9915	63.0188	447.205
6.9	85.4797	62.7747	448.853
6.901	86.3647	63.1104	447.357
6.902	87.4329	63.7512	447.388
6.903	87.8296	64.1174	448.151
6.904	87.2498	64.4531	445.587
6.905	87.8296	64.6057	447.052
6.906	87.4939	64.9719	446.32
6.907	87.4634	65.3076	445.007
6.908	87.6465	64.6973	447.51
6.909	87.7686	64.8193	446.381
6.91	89.0808	65.094	446.228
6.911	90.4236	66.04	447.906
6.912	90.6982	67.0471	445.068
6.913	91.7969	66.6199	446.411
6.914	91.4307	65.7654	446.564
6.915	90.9119	65.918	444.794
6.916	90.7898	66.4673	447.571
6.917	90.8203	67.3218	446.228
6.918	92.6514	67.3218	446.228
6.919	93.5059	68.0237	447.51
6.92	93.4448	68.7561	444.977
6.921	95.0928	68.3899	446.381
6.922	95.3674	68.4814	445.923
6.923	95.6726	68.6035	444.641
6.924	95.3674	68.6646	446.808
6.925	95.52	68.8171	444.641
6.926	96.8323	69.2444	445.099
6.927	97.0764	70.343	445.648
6.928	96.0999	70.5261	442.871
6.929	97.168	70.1294	444.946
6.93	96.9849	69.9768	443.97
6.931	97.4731	69.8853	443.817
6.932	97.7173	70.2515	446.136
6.933	97.8699	70.5566	444.305
6.934	100.25	70.4041	445.557
6.935	101.166	70.8923	445.77
6.936	100.464	71.5027	443.512
6.937	100.189	71.3196	445.221
6.938	100.647	71.4111	443.726
6.939	101.563	71.5332	442.963
6.94	102.081	72.0215	444.489
6.941	101.929	72.2961	442.047
6.942	103.455	72.2351	443.42
6.943	104.309	72.4182	443.512
6.944	104.156	72.6929	441.65
6.945	104.34	72.7234	443.909
6.946	104.492	72.5403	442.078
6.947	105.316	73.1812	441.65
6.948	105.865	74.0662	442.871
6.949	105.469	74.3713	440.063
6.95	106.598	74.0051	441.498
6.951	106.842	73.5474	441.65
6.952	106.567	73.3643	440.735
6.953	106.964	73.9441	442.81
6.954	107.513	74.1577	441.742
6.955	108.704	73.761	441.925
6.956	108.643	74.6155	443.268
6.957	108.734	75.2869	440.552
6.958	109.955	75.4089	441.315
6.959	109.528	75.2563	440.979
6.96	108.368	75.6226	439.24
6.961	108.307	75.4089	441.62
6.962	109.009	75.4089	440.399
6.963	110.962	75.592	440.826
6.964	112.366	76.2329	442.2
6.965	111.877	76.7212	439.728
6.966	112.579	76.6296	440.643
6.967	113.251	76.7517	440.094
6.968	112.671	77.0264	437.714
6.969	112.457	77.24	440.643
6.97	111.359	77.3315	438.568
6.971	112.549	77.2095	438.965
6.972	113.159	77.2095	440.43
6.973	113.159	77.5146	437.988
6.974	114.319	77.3621	440.216
6.975	114.899	77.5146	439.392
6.976	115.326	77.3621	437.836
6.977	115.387	77.5757	440.277
6.978	114.41	77.5757	437.897
6.979	115.967	77.9419	437.988
6.98	116.699	78.4912	438.965
6.981	115.723	78.5828	435.944
6.982	116.15	78.125	438.049
6.983	116.577	78.1555	436.798
6.984	117.523	78.6743	435.852
6.985	118.469	78.7048	438.171
6.986	118.835	78.7964	435.791
6.987	120.331	78.4912	436.829
6.988	120.361	79.1931	437.286
6.989	119.385	79.5898	434.326
6.99	119.08	79.5288	436.31
6.991	118.286	79.5288	434.875
6.992	118.866	79.6814	434.418
6.993	119.415	79.7119	436.279
6.994	120.239	79.6814	433.685
6.995	121.368	79.895	434.692
6.996	122.681	79.7424	435.638
6.997	122.314	79.4983	433.319
6.998	122.772	79.4678	435.913
6.999	122.498	80.0476	434.631
7	122.589	80.3223	433.258
7.001	121.857	80.5054	435.12
7.002	121.307	80.5359	432.281
7.003	122.314	80.78	432.861
7.004	123.474	80.9631	433.746
7.005	122.894	80.9021	431.793
7.006	123.322	80.4443	434.54
7.007	124.451	80.3528	433.35
7.008	125.946	80.1086	433.319
7.009	125.854	81.0547	434.662
7.01	125.244	81.6345	431.152
7.011	125.275	81.6345	431.854
7.012	125.458	81.604	431.183
7.013	124.847	81.4819	428.741
7.014	124.176	81.5735	431.427
7.015	124.573	81.0852	429.565
7.016	126.038	80.4749	430.939
7.017	126.74	80.6274	433.289
7.018	126.434	81.1462	430.695
7.019	127.319	81.543	432.251
7.02	127.594	81.3904	431.061
7.021	127.136	81.4209	428.772
7.022	126.709	81.3293	430.603
7.023	126.862	81.1462	427.917
7.024	128.479	81.2988	428.284
7.025	129.364	81.665	430.023
7.026	129.059	82.0923	427.399
7.027	129.974	81.7566	430.023
7.028	130.493	81.5125	429.474
7.029	130.676	81.6345	427.368
7.03	129.486	81.9092	430.023
7.031	129.15	81.9397	426.636
7.032	130.035	81.665	427.002
7.033	130.402	82.2449	427.704
7.034	130.188	82.8857	424.561
7.035	130.981	82.7026	427.002
7.036	131.348	81.9397	426.147
7.037	131.348	81.7261	425.842
7.038	131.317	82.1228	428.314
7.039	131.165	82.0923	426.361
7.04	131.744	81.5735	426.697
7.041	131.378	82.1228	428.192
7.042	131.256	82.9163	424.866
7.043	132.416	83.1299	426.239
7.044	132.416	82.7942	425.293
7.045	132.66	82.3975	424.011
7.046	132.538	82.3975	427.185
7.047	132.355	82.6416	424.591
7.048	133.698	82.7332	425.873
7.049	133.85	83.0383	425.873
7.05	133.148	83.0688	423.462
7.051	133.545	82.6416	425.446
7.052	134.338	81.8481	422.821
7.053	134.155	82.2144	422.15
7.054	133.453	82.9468	424.469
7.055	133.057	83.4045	421.631
7.056	133.911	82.6721	422.76
7.057	133.636	82.2144	422.76
7.058	132.111	81.9397	420.593
7.059	132.782	81.7566	423.279
7.06	132.965	81.543	421.234
7.061	134.155	81.0242	420.807
7.062	133.881	80.9937	423.218
7.063	133.026	81.1157	419.647
7.064	134.277	81.543	421.234
7.065	134.491	81.8176	420.715
7.066	133.331	81.604	418.335
7.067	132.935	80.8716	420.624
7.068	133.331	80.5054	418.091
7.069	134.918	80.4749	418.335
7.07	134.827	80.78	420.197
7.071	134.644	80.9631	416.687
7.072	135.437	80.5359	418.457
7.073	135.498	80.5054	417.572
7.074	134.857	80.4443	414.886
7.075	133.331	80.4138	417.023
7.076	132.751	80.0476	414.276
7.077	133.759	79.9255	414.52
7.078	133.728	79.4373	415.985
7.079	133.484	79.1016	413.208
7.08	134.613	78.9185	415.222
7.081	135.223	78.7048	414.673
7.082	134.796	78.3081	412.231
7.083	133.392	78.186	414.642
7.084	132.385	77.179	411.224
7.085	132.141	76.2329	409.668
7.086	130.798	75.6531	410.278
7.087	129.242	74.9817	405.06
7.088	127.96	73.0591	404.083
7.089	127.289	71.4722	401.703
7.09	125.122	69.9768	396.82
7.091	122.894	68.2983	396.851
7.092	120.483	66.6809	392.517
7.093	119.934	64.9719	390.32
7.094	118.286	64.209	390.198
7.095	115.143	63.1409	385.864
7.096	113.983	61.7981	386.688
7.097	113.525	60.9741	385.712
7.098	112.854	60.2417	384.369
7.099	112.274	59.2651	387.848
7.1	111.42	59.3262	386.627
7.101	113.281	58.8074	388.733
7.102	113.22	59.021	390.594
7.103	112.64	58.8379	388.641
7.104	112.701	58.8684	390.778
7.105	113.525	59.2041	388.458
7.106	114.166	59.2041	386.658
7.107	114.197	59.2651	388.641
7.108	114.075	59.3567	384.949
7.109	115.57	59.2651	386.261
7.11	116.394	59.906	386.749
7.111	116.028	59.9976	383.85
7.112	116.15	59.5093	386.688
7.113	116.333	58.8989	384.644
7.114	117.615	58.8989	383.82
7.115	117.554	59.3567	385.651
7.116	117.432	59.3872	382.66
7.117	118.011	59.2651	383.759
7.118	118.591	59.3262	383.789
7.119	117.92	59.8755	381.134
7.12	118.134	59.4788	382.874
7.121	118.073	58.8074	381.439
7.122	117.859	58.7769	381.012
7.123	118.195	59.082	383.392
7.124	118.5	59.2041	379.883
7.125	119.537	59.082	380.92
7.126	119.781	59.845	380.127
7.127	119.476	60.2417	377.075
7.128	118.835	59.8755	378.998
7.129	118.561	59.2957	376.495
7.13	118.683	59.6619	376.251
7.131	118.164	60.9436	378.235
7.132	118.134	60.9741	375.946
7.133	119.537	60.5774	378.265
7.134	119.934	60.7605	378.693
7.135	120.361	61.0962	376.953
7.136	120.239	61.2183	380.615
7.137	119.598	61.4319	378.54
7.138	120.087	62.1948	380.096
7.139	119.72	62.3779	382.172
7.14	118.713	63.0188	379.12
7.141	119.385	63.4155	382.019
7.142	120.026	63.5681	381.409
7.143	120.422	63.4766	379.883
7.144	120.361	63.4766	383.331
7.145	120.636	63.4766	381.409
7.146	122.406	64.209	382.355
7.147	123.901	65.2161	384.399
7.148	123.535	65.5212	380.768
7.149	123.84	65.7959	383.728
7.15	123.993	66.0095	382.538
7.151	125.092	66.1316	380.829
7.152	125.244	66.7725	384.369
7.153	125.244	66.6504	382.629
7.154	127.716	66.4368	384.552
7.155	128.937	67.0776	385.925
7.156	128.998	67.8406	382.721
7.157	129.7	68.0542	385.315
7.158	130.188	67.7795	383.85
7.159	130.31	67.688	382.751
7.16	130.402	68.2373	384.644
7.161	129.761	68.4509	381.683
7.162	131.5	67.9626	382.782
7.163	131.775	68.1763	383.575
7.164	131.805	68.4509	381.134
7.165	132.721	68.0847	383.423
7.166	132.751	67.9321	381.744
7.167	133.362	67.8101	380.432
7.168	131.805	67.6575	383.24
7.169	131.226	67.2913	380.127
7.17	131.775	67.0471	381.165
7.171	131.256	67.5964	380.859
7.172	130.981	67.8406	378.082
7.173	130.829	67.3828	380.493
7.174	131.256	66.4673	379.059
7.175	131.104	66.6199	378.418
7.176	131.042	66.7725	381.256
7.177	129.974	66.864	378.113
7.178	130.859	66.2537	380.249
7.179	130.768	66.2842	379.974
7.18	130.341	66.6199	376.953
7.181	129.547	66.7419	379.547
7.182	128.51	66.803	376.831
7.183	129.364	66.6504	377.228
7.184	128.784	66.8335	379.822
7.185	128.357	66.4063	376.831
7.186	129.211	66.6809	379.486
7.187	130.096	66.9861	379.639
7.188	130.676	67.2607	378.296
7.189	130.768	66.9861	381.622
7.19	130.554	66.9861	379.15
7.191	131.897	67.7185	380.035
7.192	132.111	68.3289	382.08
7.193	131.531	68.4814	379.242
7.194	132.385	68.5425	382.263
7.195	133.118	68.6035	381.836
7.196	134.033	68.8782	379.913
7.197	134.308	69.3665	383.27
7.198	135.01	69.3359	380.92
7.199	136.841	68.9392	381.683
7.2	137.146	69.3359	383.179
7.201	136.444	70.0073	380.371
7.202	136.719	70.2515	382.324
7.203	137.024	70.1904	380.89
7.204	137.177	70.5872	378.723
7.205	136.963	70.6787	380.859
7.206	136.993	70.0378	378.632
7.207	138.855	69.3359	380.035
7.208	139.709	69.7937	381.439
7.209	139.74	70.5872	378.998
7.21	140.564	70.7397	381.195
7.211	140.625	70.2515	380.005
7.212	140.411	70.8618	378.51
7.213	140.289	71.5027	380.127
7.214	140.289	70.9839	377.625
7.215	141.235	70.8008	378.662
7.216	141.327	71.3196	380.157
7.217	141.113	72.1741	377.808
7.218	141.846	72.1741	380.524
7.219	142.426	72.3572	379.456
7.22	143.311	72.7539	378.876
7.221	142.792	73.0286	381.317
7.222	141.968	73.2422	378.571
7.223	142.914	73.6084	379.883
7.224	143.372	74.3103	380.768
7.225	142.548	74.6155	378.51
7.226	141.968	74.8291	382.111
7.227	142.548	74.4934	380.92
7.228	143.982	74.3408	381.683
7.229	143.951	75.1953	385.04
7.23	143.066	75.9277	382.69
7.231	144.592	75.4395	385.071
7.232	145.813	76.1108	385.681
7.233	145.996	76.8433	382.996
7.234	145.264	76.9653	386.23
7.235	145.538	76.5686	384.216
7.236	147.217	76.5991	384.827
7.237	146.942	77.3621	387.268
7.238	146.271	77.5757	384.521
7.239	147.858	77.6367	386.749
7.24	149.231	78.2166	386.078
7.241	150.116	78.8269	383.453
7.242	150.421	78.4302	385.864
7.243	150.238	77.4536	383.85
7.244	151.733	77.6367	384.644
7.245	152.1	78.6133	386.566
7.246	151.154	79.4067	384.033
7.247	151.367	79.1626	386.047
7.248	151.764	79.1931	385.864
7.249	151.764	79.4067	384.216
7.25	152.191	79.7424	386.536
7.251	152.802	79.1931	384.399
7.252	154.755	78.5828	384.735
7.253	155.273	79.1931	387.451
7.254	154.907	80.0476	385.04
7.255	155.426	79.9255	386.627
7.256	155.151	80.2612	386.993
7.257	154.358	80.78	384.644
7.258	153.839	81.2683	386.749
7.259	153.87	80.78	385.071
7.26	155.823	80.4749	385.254
7.261	155.914	81.2378	387.36
7.262	155.731	81.8481	385.01
7.263	157.44	81.7566	388.031
7.264	158.325	81.3904	387.299
7.265	158.203	82.1533	386.261
7.266	156.982	82.9468	389.008
7.267	155.426	82.7026	386.505
7.268	155.975	82.7637	387.238
7.269	156.494	83.3435	388.641
7.27	156.433	83.7708	385.956
7.271	157.471	83.4045	389.038
7.272	158.539	83.0994	387.878
7.273	160.126	83.252	387.939
7.274	160.095	83.5571	390.747
7.275	159.943	83.5876	388.092
7.276	161.194	83.6182	389.496
7.277	161.285	84.7778	389.801
7.278	160.461	84.9915	386.78
7.279	160.278	84.6558	389.252
7.28	160.736	84.6252	387.543
7.281	162.72	84.7778	387.207
7.282	163.086	85.144	390.045
7.283	163.239	85.0525	387.787
7.284	164.795	85.022	390.594
7.285	165.649	85.144	390.93
7.286	165.009	85.8765	388.794
7.287	164.551	86.4868	390.808
7.288	164.52	86.5784	388.489
7.289	164.825	86.1206	387.726
7.29	164.093	86.0901	389.832
7.291	163.879	86.0901	387.36
7.292	165.588	85.968	389.618
7.293	166.473	86.3953	390.045
7.294	166.87	86.9751	388.702
7.295	166.443	86.6089	391.205
7.296	166.595	85.968	389.221
7.297	166.84	86.0291	389.557
7.298	165.344	86.7004	391.022
7.299	164.185	86.2732	388.275
7.3	164.398	86.2732	389.618
7.301	164.886	86.3037	389.435
7.302	164.764	86.5784	387.268
7.303	163.91	85.907	389.526
7.304	163.147	84.4116	387.177
7.305	163.208	82.7942	386.597
7.306	160.858	81.7566	387.177
7.307	156.952	79.7729	382.629
7.308	152.618	76.5076	381.561
7.309	146.82	70.8923	376.221
7.31	139.374	65.155	368.347
7.311	131.348	60.8215	364.899
7.312	125.183	56.5796	356.384
7.313	120.85	53.009	348.48
7.314	118.591	50.6897	344.33
7.315	115.631	50.3235	339.935
7.316	115.082	50.2319	341.919
7.317	114.349	50.5066	346.436
7.318	114.655	49.6216	351.318
7.319	115.936	48.7671	361.267
7.32	117.371	48.1262	366.76
7.321	121.307	47.4243	374.298
7.322	123.688	48.9807	379.242
7.323	125	50.6592	379.211
7.324	127.35	51.9409	380.768
7.325	128.906	54.1992	376.953
7.326	130.554	55.9692	371.674
7.327	130.524	57.5562	370.728
7.328	129.913	57.1289	366.486
7.329	131.348	55.9998	366.76
7.33	131.653	55.6641	369.415
7.331	131.927	55.0842	369.171
7.332	132.965	54.1382	373.23
7.333	133.606	53.3447	373.627
7.334	134.705	53.4973	372.559
7.335	134.705	53.9551	373.505
7.336	134.033	54.7791	368.103
7.337	135.071	54.6875	365.387
7.338	134.705	54.6265	363.831
7.339	133.636	54.6875	359.406
7.34	133.453	53.9551	361.45
7.341	133.484	52.4292	361.603
7.342	133.209	51.7273	362.152
7.343	132.263	51.8799	366.119
7.344	131.378	51.6968	363.8
7.345	132.385	51.2695	364.319
7.346	132.324	52.124	362.579
7.347	130.798	53.3752	357.239
7.348	129.883	53.6804	356.537
7.349	129.395	53.0701	351.929
7.35	128.662	52.8564	350.311
7.351	127.563	52.887	352.783
7.352	125.732	52.5818	350.891
7.353	126.617	51.8799	355.011
7.354	127.258	51.8188	357.574
7.355	127.258	52.6733	356.873
7.356	126.953	53.1616	361.359
7.357	126.282	53.5278	360.168
7.358	127.167	53.6499	361.359
7.359	126.74	54.5044	363.983
7.36	126.495	55.3284	361.816
7.361	127.441	55.9998	365.326
7.362	128.632	56.7017	365.784
7.363	129.181	56.9153	364.807
7.364	129.303	57.4341	368.469
7.365	130.005	57.2815	366.516
7.366	131.805	57.7393	366.913
7.367	132.355	58.7463	367.92
7.368	132.446	59.4788	365.021
7.369	133.881	59.4788	366.943
7.37	135.773	59.6924	366.302
7.371	137.207	60.791	364.563
7.372	137.726	61.5845	367.615
7.373	138.519	61.3098	365.204
7.374	139.771	60.9436	367.035
7.375	140.656	60.8521	369.354
7.376	140.778	60.9436	367.279
7.377	142.059	60.9436	369.873
7.378	143.738	61.1267	369.415
7.379	144.775	61.1877	367.676
7.38	144.684	61.5234	369.69
7.381	145.264	61.0657	367.737
7.382	146.515	61.1877	367.584
7.383	147.125	62.0422	369.049
7.384	146.729	62.1033	366.455
7.385	146.606	61.7065	367.401
7.386	146.606	61.0046	367.31
7.387	146.667	61.4929	365.723
7.388	146.637	62.0117	367.981
7.389	145.721	61.8591	365.662
7.39	147.552	61.3708	366.913
7.391	147.827	61.4929	367.767
7.392	147.186	62.0728	365.601
7.393	145.813	63.1714	367.828
7.394	145.264	62.5305	366.302
7.395	144.867	61.9812	365.417
7.396	144.043	61.615	369.11
7.397	142.181	61.7065	366.516
7.398	141.937	61.2793	368.683
7.399	142.7	61.3403	370.087
7.4	142.883	61.6455	367.828
7.401	142.059	62.2864	370.3
7.402	142.456	62.6831	367.737
7.403	143.005	62.5	366.577
7.404	141.418	62.8967	369.049
7.405	140.045	62.8052	365.845
7.406	140.564	63.4155	367.584
7.407	141.693	63.4766	368.256
7.408	141.663	63.1104	365.784
7.409	141.388	64.2395	369.537
7.41	142.029	64.3005	367.889
7.411	144.806	64.5752	367.676
7.412	145.233	64.6667	370.636
7.413	143.982	65.033	369.019
7.414	144.196	65.6128	371.46
7.415	144.989	66.2231	372.559
7.416	145.386	66.4978	370.148
7.417	145.264	66.7114	374.42
7.418	145.813	66.1621	372.375
7.419	148.712	66.0706	373.474
7.42	149.963	66.2842	376.617
7.421	150.208	66.4673	373.84
7.422	150.818	66.5283	375.824
7.423	152.771	66.9861	375.671
7.424	153.534	67.688	372.162
7.425	152.649	67.9016	373.932
7.426	151.855	66.864	371.49
7.427	153.778	66.4978	370.636
7.428	155.09	66.7419	372.62
7.429	154.907	67.1997	370.056
7.43	156.494	67.1692	371.979
7.431	158.386	67.2607	371.643
7.432	159.515	67.5354	369.293
7.433	158.844	67.5659	371.216
7.434	157.104	67.1082	368.561
7.435	157.532	67.0471	369.08
7.436	157.288	67.0776	369.629
7.437	156.494	67.4133	367.035
7.438	156.708	67.5659	369.843
7.439	157.44	67.2913	369.141
7.44	157.654	67.5354	368.164
7.441	157.471	68.1458	372.223
7.442	156.952	67.6575	369.293
7.443	157.806	67.688	370.88
7.444	157.837	68.4814	372.04
7.445	156.189	69.0308	369.141
7.446	155.457	69.7327	372.192
7.447	155.64	69.458	371.094
7.448	155.884	70.1294	370.3
7.449	156.311	70.7397	374.39
7.45	154.846	70.8923	371.979
7.451	156.128	70.5872	375.031
7.452	156.83	71.167	376.801
7.453	156.982	71.9299	375.214
7.454	156.372	72.4487	378.021
7.455	155.945	72.2961	376.74
7.456	157.318	72.6624	375.824
7.457	157.745	72.937	378.784
7.458	156.433	72.937	375.977
7.459	157.288	73.1812	378.265
7.46	158.478	73.1201	378.51
7.461	158.752	73.0286	376.068
7.462	159.729	73.2422	379.272
7.463	160.98	72.9065	376.862
7.464	162.689	73.1201	375.427
7.465	162.75	73.5779	377.655
7.466	161.987	73.3643	374.786
7.467	163.086	73.3337	375.916
7.468	163.391	73.3337	376.892
7.469	163.666	73.6389	374.42
7.47	164.246	73.7	377.502
7.471	165.283	73.2727	376.434
7.472	167.48	73.4558	376.19
7.473	167.511	73.9441	378.418
7.474	166.748	73.8831	375.488
7.475	167.694	74.0356	377.319
7.476	168.61	74.2798	376.953
7.477	168.488	74.4934	374.847
7.478	167.816	74.6155	377.258
7.479	167.328	74.4934	375.366
7.48	168.243	74.5239	375.763
7.481	168.64	75.1038	378.723
7.482	167.725	74.8291	375.885
7.483	168.365	75.0732	379.364
7.484	168.671	75.2258	379.272
7.485	169.067	75.8057	377.258
7.486	168.61	76.1719	380.92
7.487	167.358	75.2258	378.632
7.488	168.61	75.1648	379.913
7.489	169.128	76.355	381.897
7.49	168.488	76.9043	378.998
7.491	168.182	77.0264	381.622
7.492	168.427	77.0569	380.981
7.493	168.701	77.4231	378.418
7.494	168.579	77.6978	381.561
7.495	167.511	77.1484	377.93
7.496	168.427	76.9653	379.303
7.497	169.281	77.4841	380.463
7.498	168.671	77.6062	378.143
7.499	168.06	78.2166	380.402
7.5	168.488	78.3997	379.303
7.501	169.861	79.2847	377.808
7.502	170.319	79.3762	380.463
7.503	169.006	78.2166	377.93
7.504	168.854	78.186	379.639
7.505	170.471	78.6743	381.592
7.506	171.417	79.1321	378.784
7.507	171.57	79.4067	382.782
7.508	172.791	78.8269	382.08
7.509	174.866	78.949	380.585
7.51	174.438	80.2612	383.85
7.511	173.92	80.4138	381.317
7.512	174.622	80.1392	381.744
7.513	175.476	79.895	383.484
7.514	175.507	80.1697	381.195
7.515	175.171	80.5664	383.575
7.516	176.239	80.2917	382.782
7.517	178.528	80.719	382.233
7.518	178.833	81.0242	384.857
7.519	177.429	81.2683	382.05
7.52	178.345	81.1768	383.575
7.521	178.711	81.4819	384.216
7.522	177.704	82.2754	382.05
7.523	176.666	82.6416	384.735
7.524	176.575	81.3904	383.423
7.525	178.101	80.9021	383.545
7.526	178.558	81.7871	386.871
7.527	178.223	82.0313	384.827
7.528	178.802	82.0923	387.177
7.529	179.84	82.2754	387.299
7.53	180.389	82.489	384.613
7.531	179.138	83.4961	387.421
7.532	178.497	83.0688	384.521
7.533	179.413	82.6416	384.491
7.534	178.558	83.2214	386.536
7.535	178.162	83.4045	384.186
7.536	178.864	83.4656	386.475
7.537	180.054	83.4351	386.841
7.538	180.939	84.3201	385.193
7.539	180.786	84.9609	387.726
7.54	179.901	84.8999	385.04
7.541	180.695	84.9304	385.803
7.542	180.725	84.9609	387.726
7.543	179.504	85.1135	385.284
7.544	179.26	85.2051	388.489
7.545	179.81	85.1135	388.428
7.546	181.061	85.9375	387.115
7.547	181.946	86.3037	390.656
7.548	182.526	85.9375	388.611
7.549	183.411	85.7849	389.13
7.55	183.258	86.3037	391.113
7.551	182.8	86.3953	387.939
7.552	183.533	86.4258	390.472
7.553	184.387	86.4868	389.954
7.554	185.089	86.6699	387.634
7.555	184.723	87.0056	390.381
7.556	183.99	86.7004	387.939
7.557	185.486	86.5479	388.947
7.558	186.096	87.0667	390.686
7.559	186.096	87.2192	387.695
7.56	186.218	86.731	390.167
7.561	186.554	86.731	388.55
7.562	187.897	87.2498	387.451
7.563	187.836	87.1582	389.984
7.564	186.462	86.792	386.932
7.565	185.822	86.8835	389.008
7.566	185.974	87.0972	389.954
7.567	184.845	86.9446	388.031
7.568	184.753	86.8835	391.479
7.569	184.753	86.7615	389.893
7.57	185.944	87.1887	389.13
7.571	186.493	87.1887	391.968
7.572	185.486	87.0056	389.282
7.573	186.34	87.1277	391.296
7.574	186.279	87.4634	392.09
7.575	184.814	88.1348	389.984
7.576	183.594	88.4094	393.036
7.577	183.258	88.0127	391.022
7.578	184.265	87.8601	390.686
7.579	183.929	88.3484	393.188
7.58	184.235	87.7686	390.35
7.581	185.364	87.9517	392.822
7.582	186.34	87.9517	393.402
7.583	186.127	88.1348	391.815
7.584	184.875	88.6841	394.623
7.585	183.96	88.4399	392.303
7.586	183.594	88.1958	391.541
7.587	183.197	87.9211	393.829
7.588	182.281	87.2192	390.594
7.589	183.472	86.7004	392.883
7.59	185.12	86.8225	393.188
7.591	186.127	87.0361	390.076
7.592	185.303	86.9751	393.097
7.593	184.662	85.8765	390.717
7.594	184.631	85.144	389.648
7.595	182.77	84.9915	391.754
7.596	180.542	83.9844	387.756
7.597	179.962	82.9163	389.008
7.598	179.626	82.0007	388.916
7.599	179.657	81.2073	385.62
7.6	178.925	80.78	388
7.601	176.91	79.0405	385.284
7.602	175.873	77.4536	384.46
7.603	172.424	75.6531	385.193
7.604	167.297	72.876	381.134
7.605	163.422	71.0754	381.409
7.606	161.194	69.7632	378.632
7.607	158.905	67.9932	374.237
7.608	155.701	65.7043	374.878
7.609	152.374	63.6597	371.918
7.61	150.848	62.1338	370.453
7.611	149.963	61.7676	372.284
7.612	147.43	60.73	370.087
7.613	146.088	59.3872	372.772
7.614	145.142	58.4412	373.047
7.615	145.63	57.7087	372.986
7.616	144.592	57.5256	376.068
7.617	143.402	56.366	374.359
7.618	143.677	55.0537	375.122
7.619	143.036	53.9551	375.336
7.62	139.893	53.1311	370.605
7.621	136.81	51.5747	370.453
7.622	133.789	49.3774	366.241
7.623	131.531	48.0652	361.42
7.624	127.899	46.2952	359.222
7.625	123.291	43.2739	353.027
7.626	120.087	40.802	350.952
7.627	119.385	40.6799	352.722
7.628	119.354	41.6565	351.44
7.629	119.781	41.5344	354.858
7.63	118.774	40.3748	355.347
7.631	119.141	39.856	356.384
7.632	120.026	40.7104	360.596
7.633	120.605	41.4124	360.535
7.634	123.322	40.6799	363.19
7.635	124.481	40.6799	364.38
7.636	125.702	41.4734	362.183
7.637	127.136	42.6636	364.563
7.638	127.899	43.0603	362.549
7.639	128.723	43.6707	361.267
7.64	127.777	44.4946	362.305
7.641	127.106	44.3726	358.093
7.642	127.838	44.0979	358.917
7.643	128.723	44.0674	359.528
7.644	129.303	44.3115	358.063
7.645	129.578	43.8232	361.206
7.646	129.608	43.7927	358.826
7.647	130.981	43.4265	358.734
7.648	130.31	44.1284	359.589
7.649	128.448	44.3115	354.889
7.65	128.296	44.6777	356.232
7.651	128.113	43.9148	354.889
7.652	128.174	44.0063	352.692
7.653	128.235	44.6167	356.384
7.654	128.204	44.1284	354.401
7.655	129.822	43.3655	356.354
7.656	129.364	44.1284	359.467
7.657	128.387	44.4641	356.842
7.658	127.38	44.5862	359.253
7.659	126.526	44.9219	357.666
7.66	127.319	45.9595	353.607
7.661	126.617	46.8445	355.255
7.662	126.312	46.5088	351.654
7.663	128.143	46.4783	352.6
7.664	129.517	47.0581	355.255
7.665	129.303	47.2717	353.088
7.666	129.272	47.4548	357.178
7.667	129.7	47.5769	357.391
7.668	130.432	48.3398	357.117
7.669	129.883	49.6216	360.443
7.67	128.632	50.2625	357.788
7.671	129.944	50.2319	358.582
7.672	131.104	50.4761	361.206
7.673	131.683	51.0864	359.253
7.674	132.874	50.8423	362.915
7.675	134.369	51.5747	363.098
7.676	135.559	52.3987	361.511
7.677	135.712	53.833	364.746
7.678	135.254	53.2837	362.122
7.679	136.353	52.7954	362.061
7.68	136.841	53.6804	363.739
7.681	136.932	54.8401	361.206
7.682	138.306	55.3589	363.251
7.683	139.893	55.3284	362.579
7.684	142.426	56.1829	361.664
7.685	143.524	56.488	364.41
7.686	142.517	56.3049	361.938
7.687	143.402	55.7556	363.831
7.688	143.585	55.542	365.173
7.689	142.609	56.0913	362.244
7.69	142.883	56.9153	364.624
7.691	143.127	56.7322	361.847
7.692	145.111	57.0068	361.328
7.693	145.63	57.251	363.708
7.694	145.325	56.7932	360.992
7.695	145.416	56.3965	363.953
7.696	146.179	56.6711	365.234
7.697	145.874	56.8848	363.007
7.698	145.477	57.7087	366.302
7.699	145.599	57.6782	363.312
7.7	147.43	57.5256	362.64
7.701	147.339	57.9834	364.197
7.702	146.545	57.7698	361.389
7.703	146.423	57.8308	364.349
7.704	146.698	57.6172	364.655
7.705	146.576	58.3801	363.007
7.706	146.301	59.2041	367.035
7.707	145.538	59.1736	364.136
7.708	147.095	58.8989	364.838
7.709	147.369	59.0515	366.882
7.71	146.301	59.2957	363.922
7.711	145.66	59.4482	367.188
7.712	146.484	59.3262	366.913
7.713	146.82	59.7229	365.57
7.714	146.576	60.3638	368.622
7.715	146.576	59.967	366.272
7.716	147.125	59.7534	366.791
7.717	147.675	60.1196	368.774
7.718	146.942	60.2417	364.99
7.719	148.071	60.3333	367.493
7.72	148.682	59.9976	366.913
7.721	149.811	60.2722	364.746
7.722	149.689	61.0962	368.042
7.723	149.353	61.2793	365.265
7.724	150.238	60.9436	365.479
7.725	149.963	61.0352	367.249
7.726	148.895	61.5845	364.777
7.727	149.75	61.3708	367.889
7.728	151.611	61.3403	366.821
7.729	153.076	61.5845	365.173
7.73	152.924	61.9812	368.378
7.731	152.893	62.1338	365.112
7.732	154.358	62.0117	366.547
7.733	154.205	62.9578	367.706
7.734	152.893	63.0493	365.265
7.735	151.001	62.5916	367.95
7.736	151.733	61.554	366.455
7.737	154.205	61.7065	365.936
7.738	154.877	63.1104	367.798
7.739	154.114	62.9578	364.227
7.74	155.121	62.6526	365.967
7.741	155.945	62.4084	366.547
7.742	154.877	62.5916	363.922
7.743	153.778	63.2935	366.821
7.744	152.954	62.9883	364.685
7.745	153.87	63.1104	364.502
7.746	153.595	63.1714	366.241
7.747	152.588	63.5681	363.19
7.748	153.137	63.5986	365.204
7.749	154.205	63.7207	365.692
7.75	154.358	64.209	364.136
7.751	153.351	64.4226	367.035
7.752	152.802	63.5986	364.105
7.753	153.107	63.6902	364.075
7.754	151.764	64.6667	365.723
7.755	150.452	64.8499	362.854
7.756	150.299	64.6057	364.807
7.757	151.154	63.5681	365.814
7.758	151.398	64.0564	364.349
7.759	152.313	65.2771	368.347
7.76	151.978	65.918	365.692
7.761	152.71	65.7959	366.272
7.762	152.466	65.7654	369.049
7.763	151.672	65.3992	366.608
7.764	152.069	65.7654	369.019
7.765	153.473	66.7725	369.751
7.766	155.06	67.0166	367.676
7.767	154.449	67.2607	371.002
7.768	154.236	67.5049	369.537
7.769	156.219	67.5049	369.415
7.77	157.135	68.2068	371.216
7.771	156.799	68.6646	368.866
7.772	157.562	68.2983	371.429
7.773	158.569	67.688	370.514
7.774	160.065	68.1152	368.744
7.775	160.645	69.1223	370.972
7.776	159.79	69.0918	368.195
7.777	160.828	68.9697	369.08
7.778	161.255	68.7561	370.239
7.779	160.98	68.6951	367.584
7.78	161.011	68.512	370.453
7.781	161.499	69.0918	369.69
7.782	163.513	69.519	368.195
7.783	164.398	69.5496	370.697
7.784	164.52	69.1833	368.317
7.785	165.558	69.1833	369.507
7.786	166.351	70.0073	371.033
7.787	165.222	70.0073	368.195
7.788	164.276	70.4346	371.216
7.789	164.734	70.5566	369.812
7.79	166.077	71.3501	367.889
7.791	166.565	71.8079	370.544
7.792	165.863	71.4722	367.523
7.793	167.267	71.5027	369.476
7.794	168.701	71.5942	370.88
7.795	167.847	72.6318	368.53
7.796	167.175	73.2727	371.796
7.797	166.382	72.9675	370.422
7.798	166.809	73.3032	370.544
7.799	166.84	74.0967	372.742
7.8	166.046	74.0356	369.781
7.801	166.595	74.3713	371.918
7.802	167.725	74.2798	372.864
7.803	168.335	74.7375	371.155
7.804	168.823	74.9817	374.756
7.805	169.373	75.0427	373.444
7.806	170.227	75.8057	372.925
7.807	169.617	76.5076	375.214
7.808	168.274	76.2024	372.345
7.809	170.074	75.8057	373.535
7.81	171.021	76.4465	374.451
7.811	171.6	77.6672	372.498
7.812	171.783	77.9724	375.183
7.813	172.516	77.0264	373.688
7.814	175.201	77.6062	373.322
7.815	176.025	77.8809	375.488
7.816	174.744	78.3081	372.528
7.817	174.622	77.9724	375.336
7.818	175.323	77.6978	375.336
7.819	176.025	78.186	373.138
7.82	176.331	78.8269	375.977
7.821	176.147	78.8574	373.779
7.822	178.131	78.5522	374.42
7.823	178.802	79.1321	376.648
7.824	178.497	79.1016	374.451
7.825	178.467	78.3997	377.625
7.826	179.382	78.1555	377.563
7.827	180.237	79.071	376.068
7.828	179.626	80.3528	379.15
7.829	178.558	80.1697	375.885
7.83	180.267	80.0476	375.916
7.831	180.023	80.5969	377.35
7.832	179.138	80.719	374.847
7.833	178.802	80.2002	377.899
7.834	179.962	79.9561	377.686
7.835	181.702	80.78	376.831
7.836	181.366	81.7871	379.822
7.837	179.81	82.0007	376.953
7.838	180.847	82.55	377.838
7.839	180.939	82.9163	378.754
7.84	179.352	83.0994	376.556
7.841	178.711	82.9773	379.364
7.842	178.955	82.3364	379.089
7.843	180.511	82.8247	378.082
7.844	181.03	83.374	382.111
7.845	181.03	83.3435	379.12
7.846	182.526	83.252	380.707
7.847	183.014	83.8928	381.836
7.848	182.526	84.3201	378.693
7.849	181.763	84.7168	380.981
7.85	182.709	84.198	379.913
7.851	184.296	84.4421	378.265
7.852	183.777	85.4187	381.622
7.853	183.411	85.2661	379.761
7.854	185.181	84.7473	381.317
7.855	186.859	85.144	382.416
7.856	186.92	86.2427	380.768
7.857	186.676	86.1206	383.423
7.858	186.218	85.6018	381.653
7.859	187.561	86.0596	380.768
7.86	188.141	86.9751	382.69
7.861	186.737	86.792	379.822
7.862	187.134	86.2732	381.775
7.863	188.019	85.6628	382.965
7.864	187.988	86.1816	381.592
7.865	187.378	86.3953	385.284
7.866	187.683	86.2732	383.423
7.867	189.697	86.7004	383.24
7.868	189.789	87.3108	384.552
7.869	188.507	87.0056	380.89
7.87	188.141	86.6089	383.179
7.871	188.416	86.3037	383.209
7.872	188.751	87.0667	381.073
7.873	188.141	87.7075	384.857
7.874	187.134	87.1887	382.69
7.875	188.416	87.2803	383.24
7.876	188.629	87.8296	385.681
7.877	187.592	87.8906	382.263
7.878	187.531	87.5549	385.01
7.879	187.805	87.2803	384.949
7.88	188.812	87.8601	382.935
7.881	188.232	88.7146	386.566
7.882	187.073	88.2263	384.064
7.883	187.378	88.3484	384.705
7.884	187.592	88.2568	387.115
7.885	186.798	87.8906	383.942
7.886	186.188	87.8296	387.726
7.887	186.554	87.7991	386.993
7.888	187.469	87.5549	385.071
7.889	187.561	88.1348	388.275
7.89	188.11	87.5854	385.681
7.891	188.293	87.4329	385.956
7.892	187.042	88.0432	387.878
7.893	185.699	87.8601	384.857
7.894	184.998	87.3718	387.421
7.895	184.662	86.6089	387.36
7.896	185.272	86.5784	386.017
7.897	184.54	86.4868	388.824
7.898	183.594	85.8154	385.864
7.899	184.326	84.6252	386.566
7.9	183.167	84.3201	387.207
7.901	180.634	82.6416	383.392
7.902	176.727	80.9937	385.162
7.903	172.424	77.9419	382.05
7.904	166.656	73.7	376.77
7.905	158.966	68.634	376.19
7.906	151.52	62.9272	367.828
7.907	144.867	59.5093	361.877
7.908	140.137	57.1289	357.117
7.909	134.857	54.7485	346.527
7.91	128.754	52.5513	343.109
7.911	124.359	49.5605	339.874
7.912	121.49	47.6379	338.776
7.913	118.53	46.2952	344.757
7.914	116.821	45.7458	348.419
7.915	119.873	45.2881	354.736
7.916	123.199	45.1965	360.931
7.917	125.153	45.6543	363.129
7.918	127.075	46.814	369.476
7.919	128.876	47.6685	369.415
7.92	131.744	49.3164	368.347
7.921	132.446	50.7202	369.263
7.922	131.47	50.7507	363.739
7.923	131.927	51.3611	364.166
7.924	132.813	51.6968	364.075
7.925	133.453	52.2461	362.213
7.926	134.43	52.2156	365.967
7.927	134.979	51.2695	364.349
7.928	136.505	51.3306	365.112
7.929	137.146	51.8799	367.004
7.93	136.383	51.5747	363.007
7.931	136.475	51.5137	364.38
7.932	137.085	51.4221	363.159
7.933	137.848	51.6052	358.612
7.934	137.329	52.2156	360.107
7.935	136.139	52.124	357.117
7.936	136.902	51.5137	356.964
7.937	136.261	51.1475	359.375
7.938	134.43	51.0559	356.567
7.939	134.552	50.2014	359.039
7.94	134.613	49.6826	357.88
7.941	134.308	50.1099	355.194
7.942	133.575	50.5066	356.567
7.943	132.263	50.4456	351.837
7.944	131.805	50.6287	350.281
7.945	131.042	51.3916	350.159
7.946	129.242	50.9949	345.276
7.947	128.296	50.5676	347.687
7.948	128.357	50.2014	347.137
7.949	128.357	50.3845	346.68
7.95	128.357	50.7507	351.074
7.951	127.533	50.4456	349.487
7.952	129.15	50.354	352.112
7.953	130.463	50.4761	354.675
7.954	129.578	51.9409	352.875
7.955	129.059	52.6733	356.659
7.956	129.181	52.9785	356.11
7.957	130.859	53.5278	355.804
7.958	131.47	54.657	359.528
7.959	131.104	55.2979	357.33
7.96	132.416	55.3894	359.1
7.961	134.247	55.2979	360.901
7.962	134.796	55.8777	358.734
7.963	135.406	56.8542	361.542
7.964	136.536	57.5867	359.436
7.965	138.672	58.1665	358.521
7.966	139.771	59.5093	361.023
7.967	139.801	60.0281	358.124
7.968	140.9	60.2722	359.222
7.969	141.907	60.1501	360.84
7.97	142.639	60.4248	359.222
7.971	144.012	60.4248	363.342
7.972	145.599	60.2722	362.671
7.973	147.888	60.5164	362.61
7.974	148.56	61.5234	364.99
7.975	148.621	61.9202	362.152
7.976	149.475	61.8591	362.579
7.977	149.811	62.1643	363.586
7.978	150.33	62.561	360.504
7.979	149.933	62.9578	362.335
7.98	150.269	62.6831	360.84
7.981	152.222	62.8357	360.718
7.982	153.473	64.0259	362.03
7.983	152.466	63.9038	359.467
7.984	153.168	63.8428	361.572
7.985	153.809	63.446	361.481
7.986	152.985	63.7512	360.077
7.987	151.52	64.9414	363.342
7.988	149.658	65.0024	360.748
7.989	150.33	64.8804	361.42
7.99	150.421	65.094	363.464
7.991	149.475	64.9414	360.84
7.992	149.963	64.1785	363.525
7.993	150.513	64.0869	363.892
7.994	152.1	64.5752	362.762
7.995	152.161	64.7278	365.479
7.996	151.154	64.5142	363.037
7.997	151.52	64.8193	362.915
7.998	150.391	66.1011	364.502
7.999	149.323	66.2842	360.199
8	149.139	65.3381	363.19
8.001	149.475	65.033	361.877
8.002	152.191	65.3076	360.626
8.003	153.29	66.3147	363.617
8.004	154.236	66.4978	360.931
8.005	155.792	66.6809	362.366
8.006	155.792	67.0776	364.777
8.007	154.022	67.5354	361.816
8.008	152.1	67.8711	365.356
8.009	151.489	68.0237	364.044
8.01	152.802	68.6035	363.8
8.011	153.839	68.8782	367.31
8.012	154.449	68.6035	364.99
8.013	156.86	68.9697	367.493
8.014	159.424	69.0918	370.148
8.015	159.515	69.7937	368.256
8.016	158.417	70.2515	371.613
8.017	157.623	69.8853	370.575
8.018	157.379	70.0684	368.591
8.019	157.562	71.4111	370.972
8.02	157.532	71.7773	366.852
8.021	158.722	71.3196	367.584
8.022	160.889	71.4722	368.5
8.023	162.018	71.6858	366.211
8.024	162.781	71.7773	369.934
8.025	163.116	71.8384	368.073
8.026	163.696	71.7163	367.767
8.027	162.964	72.6624	369.415
8.028	161.682	72.8149	365.692
8.029	161.987	72.6929	366.272
8.03	162.445	72.5403	365.723
8.031	162.903	73.0286	362.946
8.032	163.94	73.0896	365.936
8.033	165.405	72.2046	364.136
8.034	167.175	72.2656	364.532
8.035	167.969	72.9675	367.706
8.036	166.779	73.1201	363.8
8.037	166.656	72.937	365.814
8.038	167.023	72.8455	365.356
8.039	167.419	73.4863	362.823
8.04	167.053	74.1577	365.875
8.041	167.572	74.0051	362.915
8.042	170.349	74.0662	363.586
8.043	170.99	74.585	366.882
8.044	170.349	74.9512	364.319
8.045	170.013	74.585	368.256
8.046	169.983	74.7986	368.744
8.047	169.83	75.0427	367.767
8.048	169.495	75.8972	370.758
8.049	168.549	75.8667	368.134
8.05	169.739	76.5991	369.202
8.051	170.38	77.3926	370.544
8.052	169.739	77.6367	367.92
8.053	168.732	77.4841	371.49
8.054	168.335	76.416	372.131
8.055	168.06	76.8738	371.704
8.056	168.335	77.9114	375.244
8.057	167.694	78.2166	372.528
8.058	167.786	78.6438	372.559
8.059	167.725	79.1321	373.444
8.06	167.908	79.1321	370.056
8.061	168.121	79.4678	372.772
8.062	168.488	79.9561	372.162
8.063	168.549	79.7119	371.521
8.064	168.091	80.1086	374.664
8.065	167.755	80.2917	372.803
8.066	169.312	80.6274	373.84
8.067	171.265	80.9631	374.451
8.068	170.715	81.1157	371.704
8.069	171.143	80.78	374.329
8.07	172.607	80.4138	372.62
8.071	173.737	80.9021	371.338
8.072	173.492	82.0007	374.786
8.073	172.272	82.3975	371.216
8.074	173.096	82.3975	372.04
8.075	174.866	81.8787	373.108
8.076	175.14	81.665	371.277
8.077	174.896	81.4514	374.023
8.078	176.27	81.665	373.291
8.079	179.321	81.8481	372.772
8.08	180.115	82.8857	375.397
8.081	179.565	83.252	372.772
8.082	180.145	83.0994	374.146
8.083	180.573	83.4045	375.122
8.084	179.871	83.5266	372.589
8.085	179.443	83.6182	375.885
8.086	180.084	83.0688	373.993
8.087	182.953	83.0078	373.993
8.088	184.265	83.8928	376.434
8.089	184.052	84.259	373.657
8.09	183.899	84.0454	375.427
8.091	183.777	83.6792	375.183
8.092	182.983	84.3811	372.62
8.093	181.366	85.083	374.847
8.094	180.237	85.1746	372.223
8.095	181	84.8999	372.131
8.096	181.824	85.083	374.969
8.097	181.122	85.0525	372.375
8.098	181.702	84.6863	375.397
8.099	182.19	84.8083	376.587
8.1	182.007	85.144	374.878
8.101	181.427	86.1511	378.632
8.102	180.42	85.907	376.801
8.103	180.939	86.1206	375.793
8.104	181.122	86.9141	378.601
8.105	180.42	87.0667	375.183
8.106	180.389	86.2427	377.625
8.107	180.878	85.7239	378.723
8.108	181.732	86.5784	377.289
8.109	182.007	87.5549	380.89
8.11	181.61	87.4023	378.235
8.111	182.922	87.1277	378.418
8.112	183.777	87.7991	379.181
8.113	182.892	87.9211	375.671
8.114	182.159	87.6465	378.052
8.115	181.366	86.853	377.258
8.116	182.037	87.0056	376.74
8.117	182.8	88.0737	380.066
8.118	182.678	87.7991	377.289
8.119	183.838	87.5854	378.967
8.12	184.845	87.5244	380.28
8.121	184.937	87.3413	377.716
8.122	184.082	87.5549	380.707
8.123	184.54	87.0972	379.089
8.124	185.974	87.3413	377.106
8.125	186.279	87.9211	380.585
8.126	185.638	87.9822	376.678
8.127	186.401	87.6465	377.625
8.128	186.951	87.738	378.082
8.129	186.646	87.7075	375.031
8.13	186.371	87.2498	378.174
8.131	186.646	86.5479	376.251
8.132	187.897	86.5784	375.702
8.133	187.347	87.5549	377.716
8.134	185.638	87.0972	374.756
8.135	184.509	86.2122	375.854
8.136	183.258	85.144	376.282
8.137	180.817	83.8623	372.467
8.138	176.361	81.7261	374.084
8.139	167.175	75.8667	368.042
8.14	151.062	60.3638	351.807
8.141	129.364	39.8865	329.224
8.142	112.213	32.196	317.566
8.143	112.305	38.269	311.615
8.144	117.432	48.1567	308.075
8.145	119.965	47.4243	297.424
8.146	111.145	42.6025	296.234
8.147	103.882	42.8772	308.105
8.148	104.614	45.105	329.193
8.149	112.701	43.5791	349.762
8.15	118.225	37.2314	363.922
8.151	121.552	33.7219	371.246
8.152	128.418	35.2173	374.298
8.153	131.714	42.0837	371.826
8.154	133.759	51.8494	370.605
8.155	130.524	57.6477	359.1
8.156	128.174	55.8777	343.964
8.157	125.183	53.8635	335.449
8.158	122.803	55.5115	330.292
8.159	126.404	55.3284	337.677
8.16	129.364	52.4292	350.616
8.161	134.827	47.0886	359.589
8.162	136.932	44.7083	370.667
8.163	135.742	45.7153	371.124
8.164	135.59	47.1497	366.455
8.165	133.057	50.8728	359.711
8.166	131.165	54.7791	346.191
8.167	129.608	55.0537	337.616
8.168	129.822	53.5583	328.461
8.169	132.05	52.063	323.547
8.17	133.545	50.5981	331.848
8.171	134.308	48.0957	340.302
8.172	134.827	43.8538	350.8
8.173	134.308	43.335	358.978
8.174	130.432	44.5251	354.889
8.175	128.052	45.5322	349.457
8.176	127.258	48.0652	338.135
8.177	128.357	50.3235	326.874
8.178	127.563	52.3376	321.655
8.179	126.007	52.0935	314.667
8.18	125.458	50.2625	317.322
8.181	124.939	48.0042	323.792
8.182	123.901	45.5017	326.935
8.183	123.84	43.2739	335.663
8.184	125.702	43.9148	338.501
8.185	127.35	44.9524	337.524
8.186	127.014	47.3938	338.47
8.187	126.038	49.6216	333.496
8.188	126.984	51.1169	333.313
8.189	127.563	53.3447	335.449
8.19	126.282	54.3213	335.022
8.191	125.854	53.5889	341.553
8.192	127.106	52.5208	344.94
8.193	130.646	51.5442	347.015
8.194	133.392	51.7578	351.257
8.195	133.453	52.2156	349.976
8.196	135.498	53.1921	348.419
8.197	136.292	55.8777	345.673
8.198	135.101	58.5938	339.874
8.199	134.216	59.8755	340.637
8.2	134.857	59.6924	338.837
8.201	138.458	59.0515	340.576
8.202	140.167	59.5093	346.497
8.203	140.808	59.1125	346.13
8.204	142.609	58.3801	350.159
8.205	143.494	58.5938	351.837
8.206	143.829	57.8613	349.792
8.207	143.494	57.6477	351.135
8.208	144.257	58.4106	347.046
8.209	145.996	60.2112	344.635
8.21	146.729	62.0117	344.635
8.211	145.721	61.9812	339.966
8.212	146.149	61.2488	342.01
8.213	147.552	61.2488	343.933
8.214	148.743	60.7605	343.384
8.215	149.536	60.4553	347.87
8.216	148.834	60.0281	346.466
8.217	150.208	59.7229	346.1
8.218	150.085	61.2183	346.832
8.219	148.59	62.3474	342.651
8.22	147.919	63.0798	343.292
8.221	147.308	63.2935	342.01
8.222	147.644	62.8967	339.935
8.223	148.193	62.4084	343.445
8.224	147.461	61.7676	341.919
8.225	149.323	61.2793	344.33
8.226	149.75	61.9812	347.565
8.227	148.987	62.1033	345.306
8.228	148.468	61.4319	347.565
8.229	148.926	61.4319	346.344
8.23	149.109	61.7676	343.628
8.231	148.895	63.1104	345.245
8.232	148.529	63.5986	342.01
8.233	150.085	62.7136	342.743
8.234	151.215	62.9578	344.879
8.235	151.367	63.1409	342.743
8.236	151.886	62.8967	345.947
8.237	152.283	62.4695	345.917
8.238	154.083	62.439	344.604
8.239	154.114	63.6597	347.198
8.24	152.222	64.209	344.33
8.241	152.679	64.7278	345.184
8.242	153.198	65.5823	346.252
8.243	152.557	66.3147	345.032
8.244	151.825	66.0706	348.663
8.245	151.886	65.3687	348.602
8.246	153.595	64.8499	349.274
8.247	153.839	66.0095	353.668
8.248	152.679	66.8945	352.112
8.249	153.534	66.9556	354.126
8.25	154.358	67.1082	355.56
8.251	153.9	67.5964	352.6
8.252	152.679	68.3289	355.316
8.253	152.588	68.3289	352.692
8.254	154.266	67.9932	351.532
8.255	154.755	68.7866	354.065
8.256	154.114	68.8782	350.159
8.257	155.701	68.3899	351.532
8.258	156.952	67.8406	351.532
8.259	157.349	68.2373	348.541
8.26	156.525	68.2983	351.257
8.261	156.189	68.0847	348.755
8.262	156.83	67.9016	347.382
8.263	157.043	68.6035	348.602
8.264	156.647	69.2139	344.757
8.265	157.684	68.4204	345.734
8.266	159.393	68.1763	345.856
8.267	160.919	68.1152	343.048
8.268	161.224	68.3289	346.527
8.269	161.682	67.9626	344.727
8.27	163.361	67.1692	343.964
8.271	163.635	67.9932	346.436
8.272	163.269	68.3899	342.621
8.273	163.574	68.3899	343.872
8.274	163.818	68.573	344.299
8.275	164.581	68.634	341.705
8.276	164.856	68.9697	344.94
8.277	165.1	69.0613	344.421
8.278	166.687	69.1528	344.788
8.279	166.901	70.0989	348.053
8.28	165.436	70.9534	345.764
8.281	164.948	70.5566	348.236
8.282	164.917	70.4041	348.541
8.283	165.649	70.8008	347.565
8.284	164.215	71.7773	351.288
8.285	163.208	71.9604	349.854
8.286	163.574	71.8994	351.532
8.287	164.093	72.7844	354.065
8.288	163.605	73.0286	352.02
8.289	161.926	72.998	355.713
8.29	161.499	72.8149	355.988
8.291	162.659	72.8149	354.584
8.292	163.086	73.6084	357.605
8.293	162.109	74.1577	354.218
8.294	162.964	73.9746	354.767
8.295	163.605	75.0427	355.652
8.296	163.086	75.3784	352.02
8.297	162.048	75.0732	354.584
8.298	162.262	74.4019	353.363
8.299	164.337	74.0662	352.325
8.3	165.161	74.6765	355.286
8.301	165.1	74.707	352.02
8.302	166.016	74.4324	353.424
8.303	168.03	74.6765	354.065
8.304	167.664	75.0122	351.288
8.305	166.656	75.4089	353.302
8.306	166.382	75.2869	351.257
8.307	168.243	74.7681	349.67
8.308	169.525	75.1038	352.386
8.309	169.861	75.1343	349.426
8.31	171.722	74.7375	351.318
8.311	173.004	75.1038	352.814
8.312	173.92	75.3479	350.372
8.313	173.737	75.5005	353.058
8.314	174.072	75.1038	352.142
8.315	174.683	75.3174	351.013
8.316	174.622	76.9043	353.333
8.317	174.744	77.0569	350.494
8.318	176.422	76.2634	351.563
8.319	177.826	76.2939	353.607
8.32	178.101	76.7517	351.959
8.321	177.979	76.6602	355.164
8.322	178.345	76.7822	354.004
8.323	180.115	77.24	353.516
8.324	179.749	77.9724	355.072
8.325	178.284	78.3386	351.868
8.326	178.04	77.8503	352.692
8.327	178.375	78.0334	352.6
8.328	178.101	78.0334	350.739
8.329	177.094	78.125	354.767
8.33	176.361	77.5757	352.936
8.331	178.467	77.6062	354.553
8.332	179.474	78.9795	356.628
8.333	178.192	79.9866	353.516
8.334	177.368	79.6204	355.621
8.335	178.009	78.7964	355.255
8.336	178.497	79.1931	353.333
8.337	177.185	80.2307	357.33
8.338	175.568	80.2612	355.133
8.339	177.429	79.9866	356.018
8.34	178.619	81.2073	357.849
8.341	179.352	81.4819	355.316
8.342	178.802	81.1768	358.093
8.343	179.871	80.8411	357.208
8.344	181.732	81.2073	355.438
8.345	181.183	81.604	359.161
8.346	179.84	81.8481	356.72
8.347	180.939	81.543	357.605
8.348	181.549	82.8247	358.521
8.349	180.847	83.4045	355.652
8.35	180.328	83.0078	358.063
8.351	181.671	82.5806	357.056
8.352	184.082	82.2144	356.445
8.353	184.479	83.3435	359.558
8.354	184.082	83.4961	357.483
8.355	185.211	82.9773	359.1
8.356	186.249	83.313	360.596
8.357	186.005	84.2896	358.032
8.358	184.692	84.4421	360.229
8.359	184.937	84.259	359.253
8.36	187.256	84.1064	357.758
8.361	188.354	85.1746	360.596
8.362	188.934	85.3271	357.971
8.363	190.338	84.8389	359.467
8.364	191.01	85.2966	361.267
8.365	191.589	86.1511	358.429
8.366	191.223	86.2122	360.992
8.367	190.552	85.968	359.558
8.368	191.498	86.2732	358.704
8.369	191.681	87.3413	360.596
8.37	190.948	87.9822	358.002
8.371	191.65	87.2498	360.077
8.372	192.932	87.1582	361.481
8.373	193.604	87.5854	359.833
8.374	192.566	87.8601	364.075
8.375	191.742	87.616	363.556
8.376	193.909	87.4023	363.983
8.377	194.244	88.6536	366.974
8.378	193.542	89.7217	363.129
8.379	193.604	89.0198	365.54
8.38	194	88.6536	365.57
8.381	194.977	89.0198	363.342
8.382	194.885	89.5386	367.065
8.383	194.153	89.4165	365.112
8.384	195.892	89.1418	365.631
8.385	196.411	90.1489	367.95
8.386	195.831	90.4846	364.014
8.387	195.282	89.8438	365.967
8.388	195.038	89.9353	364.899
8.389	195.679	90.3931	362.183
8.39	195.496	90.4236	364.96
8.391	194.427	90.1794	362.457
8.392	195.648	90.0574	363.403
8.393	195.831	90.21	365.448
8.394	195.221	90.332	363.007
8.395	195.465	90.271	365.509
8.396	195.587	90.4846	364.96
8.397	196.381	90.6067	363.037
8.398	195.77	90.4846	365.967
8.399	196.014	90.21	363.495
8.4	197.418	90.1184	364.288
8.401	198.181	91.4001	366.211
8.402	197.632	92.1631	362.671
8.403	197.144	91.6138	365.387
8.404	197.693	91.5833	365.234
8.405	199.432	91.4612	363.77
8.406	198.792	91.9495	366.913
8.407	198.547	92.1631	365.051
8.408	200.256	92.1021	365.997
8.409	201.355	92.865	367.798
8.41	201.355	93.8721	365.112
8.411	200.348	94.0247	367.828
8.412	199.646	93.7195	366.974
8.413	201.019	93.9026	366.974
8.414	201.08	94.2383	369.873
8.415	200.836	93.9026	367.95
8.416	201.63	93.4753	370.239
8.417	203.552	94.3909	371.613
8.418	203.918	95.52	369.415
8.419	202.972	95.4895	372.742
8.42	202.667	94.4519	371.399
8.421	204.102	94.0247	370.972
8.422	203.552	95.0012	373.718
8.423	202.759	95.8252	370.209
8.424	203.613	94.9402	371.521
8.425	204.834	95.0317	371.948
8.426	205.78	94.7571	368.744
8.427	204.62	94.3909	372.131
8.428	203.827	94.3909	370.361
8.429	204.834	93.75	370.056
8.43	203.186	93.9026	372.192
8.431	200.562	92.804	368.927
8.432	198.12	91.4917	371.002
8.433	196.533	90.7898	370.758
8.434	195.007	89.6606	367.249
8.435	191.406	87.8601	370.087
8.436	188.049	84.259	368.5
8.437	184.296	81.3293	366.943
8.438	179.199	80.719	369.293
8.439	172.15	78.4302	364.929
8.44	164.154	73.5474	363.434
8.441	156.281	69.1833	361.786
8.442	149.475	65.6128	354.645
8.443	142.365	63.446	352.539
8.444	133.301	58.5327	341.949
8.445	125.305	52.7344	334.381
8.446	119.904	50.0183	334.93
8.447	117.676	51.3916	335.724
8.448	120.667	54.3518	340.881
8.449	123.871	54.1992	344.177
8.45	124.939	52.0325	345.612
8.451	123.993	51.6663	355.499
8.452	124.634	53.3142	362.03
8.453	129.944	53.9246	368.195
8.454	133.484	54.1992	374.084
8.455	134.918	54.657	373.199
8.456	137.268	54.7485	374.023
8.457	139.313	56.8542	372.803
8.458	141.693	59.5093	369.995
8.459	141.205	62.2253	370.789
8.46	140.625	61.676	365.112
8.461	141.357	59.8145	362.885
8.462	142.212	60.1807	364.868
8.463	142.426	60.5774	362.762
8.464	143.005	59.4788	367.554
8.465	144.165	58.8684	368.896
8.466	145.66	58.1665	368.927
8.467	145.203	59.082	370.148
8.468	143.799	60.4553	364.624
8.469	143.646	60.9436	362.488
8.47	143.555	61.6455	361.176
8.471	142.792	61.1267	356.689
8.472	141.144	59.7534	358.49
8.473	140.137	58.5327	357.452
8.474	140.869	58.2275	358.917
8.475	139.771	58.3496	363.403
8.476	137.817	58.5327	363.739
8.477	136.902	57.9224	364.777
8.478	135.864	58.136	363.739
8.479	134.918	59.0515	357.819
8.48	133.881	59.9976	356.812
8.481	134.003	59.6313	352.448
8.482	133.24	59.1736	350.403
8.483	132.843	59.3567	353.302
8.484	132.08	59.3567	352.051
8.485	132.721	58.6243	355.438
8.486	132.538	59.1431	357.849
8.487	132.538	59.3567	356.995
8.488	131.866	59.2957	359.924
8.489	132.111	59.8145	359.772
8.49	133.759	60.8826	359.283
8.491	134.064	62.1948	361.694
8.492	134.155	62.6221	359.344
8.493	135.04	62.5305	362.854
8.494	136.841	63.2019	364.288
8.495	137.756	63.5681	362.946
8.496	136.23	63.9343	366.699
8.497	136.017	63.5986	364.685
8.498	137.848	63.1409	364.502
8.499	139.404	64.3921	366.455
8.5	140.198	65.0024	362.091
8.501	141.205	65.2161	363.953
8.502	142.761	66.0095	363.495
8.503	144.928	66.864	361.176
8.504	144.958	67.2607	364.624
8.505	144.989	66.4368	362.732
8.506	146.301	65.2771	364.258
8.507	146.698	66.2231	366.974
8.508	146.606	66.9556	364.166
8.509	147.156	66.4978	366.119
8.51	148.956	66.4978	365.57
8.511	151.337	66.4978	363.373
8.512	151.733	66.7419	366.272
8.513	151.245	66.8335	363.647
8.514	150.97	66.7419	363.77
8.515	151.215	67.2913	365.143
8.516	150.36	67.0776	362.427
8.517	148.56	66.8335	364.807
8.518	148.895	67.1082	364.41
8.519	149.963	67.1082	363.037
8.52	150.177	67.627	366.76
8.521	149.445	67.2913	364.685
8.522	150.299	66.8945	366.547
8.523	150.452	67.7185	368.073
8.524	149.292	68.3899	365.631
8.525	147.858	68.8477	368.073
8.526	147.308	68.0542	367.279
8.527	147.278	67.3523	365.723
8.528	147.522	67.8711	369.324
8.529	145.905	68.573	366.699
8.53	146.515	68.2678	368.134
8.531	146.851	69.3054	369.843
8.532	146.271	69.6716	367.34
8.533	145.966	69.3054	369.507
8.534	145.294	69.3359	367.767
8.535	147.125	69.519	366.791
8.536	147.308	70.0073	369.202
8.537	146.301	70.0073	365.631
8.538	146.515	69.9158	367.737
8.539	147.4	70.6787	368.622
8.54	147.827	71.228	366.425
8.541	146.576	71.0754	369.873
8.542	146.332	70.5566	368.622
8.543	148.376	70.282	368.896
8.544	149.75	71.5332	371.46
8.545	149.689	71.9604	369.141
8.546	150.36	71.5942	372.04
8.547	152.039	71.6553	372.986
8.548	153.442	72.1436	371.307
8.549	153.046	73.1201	375.092
8.55	152.74	72.9675	372.559
8.551	154.327	72.2351	372.894
8.552	154.968	73.0591	375.092
8.553	155.609	73.7	371.429
8.554	156.586	73.2422	373.322
8.555	158.142	73.2422	373.077
8.556	159.821	73.4863	370.544
8.557	160.034	73.7915	373.413
8.558	159.424	73.9441	371.338
8.559	160.217	73.7915	370.789
8.56	160.4	74.4629	372.711
8.561	160.004	74.9817	369.293
8.562	160.431	74.4934	371.155
8.563	160.98	73.7	371.063
8.564	161.957	73.5779	369.141
8.565	161.987	74.5239	372.131
8.566	162.262	74.585	370.605
8.567	162.72	74.3408	370.911
8.568	162.109	75.3479	372.955
8.569	161.407	76.0193	369.324
8.57	161.285	76.0803	371.704
8.571	161.377	76.0498	371.063
8.572	160.98	76.0803	369.293
8.573	161.072	76.5686	372.62
8.574	160.339	76.9043	370.3
8.575	161.713	76.9043	372.253
8.576	161.865	78.125	373.932
8.577	161.072	78.5522	371.979
8.578	160.095	78.7659	374.817
8.579	159.943	78.949	372.894
8.58	160.004	79.1931	372.589
8.581	159.79	79.9255	376.465
8.582	159.302	79.9561	373.81
8.583	159.668	80.1697	377.014
8.584	160.431	80.5054	378.906
8.585	160.431	80.7495	377.533
8.586	160.004	81.1462	381.226
8.587	160.248	80.9937	380.066
8.588	161.652	80.9937	379.242
8.589	161.377	81.543	381.866
8.59	161.072	81.7261	378.479
8.591	162.262	81.665	380.035
8.592	164.185	82.2449	381.012
8.593	165.253	82.7637	377.472
8.594	164.429	82.7026	381.195
8.595	164.337	82.5806	379.333
8.596	167.267	82.4585	378.998
8.597	167.755	83.313	381.226
8.598	167.206	83.313	378.235
8.599	167.572	82.9163	380.524
8.6	168.945	83.252	380.859
8.601	170.227	83.4656	378.693
8.602	169.983	84.1064	381.165
8.603	169.647	83.8928	379.73
8.604	171.051	83.1909	380.127
8.605	172.089	83.6487	382.813
8.606	171.204	83.8318	379.852
8.607	171.814	83.7097	382.538
8.608	172.119	83.3435	382.599
8.609	173.584	83.8928	380.493
8.61	173.309	84.6863	383.392
8.611	173.462	84.4727	381.134
8.612	173.798	84.0454	381.134
8.613	173.706	84.7473	384.064
8.614	173.492	85.2966	381.073
8.615	173.981	84.8999	383.392
8.616	173.706	85.2966	383.972
8.617	174.286	85.9375	381.866
8.618	174.561	86.0901	385.01
8.619	173.767	85.3577	383.27
8.62	174.591	85.4797	383.911
8.621	175.018	86.4258	385.62
8.622	174.194	86.9141	382.66
8.623	173.981	86.7004	385.223
8.624	173.492	86.6089	384.308
8.625	173.676	86.6089	382.233
8.626	173.126	87.0972	385.04
8.627	172.485	86.9446	382.538
8.628	172.485	86.2732	383.911
8.629	173.37	86.9141	385.681
8.63	172.699	87.4023	382.263
8.631	173.279	87.5244	385.406
8.632	172.852	87.4023	383.606
8.633	174.622	87.5549	382.751
8.634	174.042	88.2874	385.651
8.635	173.615	88.6536	383.118
8.636	174.683	87.9822	384.644
8.637	175.537	88.7146	386.2
8.638	176.239	89.0198	384.125
8.639	176.208	89.1724	387.451
8.64	176.788	89.1418	386.017
8.641	178.68	89.0198	385.193
8.642	179.352	89.7217	387.878
8.643	179.047	89.7827	385.315
8.644	179.657	89.5081	386.871
8.645	180.298	89.9353	387.665
8.646	180.847	90.332	385.132
8.647	180.756	90.3625	387.97
8.648	180.786	89.9658	386.536
8.649	182.129	89.5386	386.658
8.65	182.434	89.7217	388.733
8.651	182.434	90.1794	387.054
8.652	183.35	89.9963	388.489
8.653	183.594	90.3625	389.587
8.654	183.075	90.8203	387.054
8.655	183.136	91.1255	390.289
8.656	182.8	90.7593	388.214
8.657	183.99	90.1794	388.275
8.658	183.38	90.8813	390.259
8.659	183.258	91.0645	387.97
8.66	183.624	90.6982	390.32
8.661	184.753	91.0339	390.717
8.662	184.875	91.3086	388.336
8.663	184.448	91.2476	391.174
8.664	183.624	90.7593	388.306
8.665	183.624	91.0339	387.878
8.666	183.197	91.6443	389.923
8.667	182.007	91.2781	386.475
8.668	182.068	91.156	389.343
8.669	182.159	91.1255	389.587
8.67	183.075	91.095	387.909
8.671	182.404	91.095	391.876
8.672	181.549	90.6372	390.015
8.673	182.892	90.8203	390.686
8.674	182.831	91.5527	392.761
8.675	181.396	91.8274	389.923
8.676	181.122	91.7358	392.303
8.677	181.946	91.7358	392.029
8.678	182.709	92.1326	389.282
8.679	182.281	92.2241	392.975
8.68	181.458	90.6677	390.472
8.681	183.594	90.9424	391.754
8.682	184.692	91.6443	392.975
8.683	184.235	91.7969	389.954
8.684	183.258	91.0645	392.487
8.685	182.648	90.8813	390.961
8.686	184.143	91.1865	388.489
8.687	183.685	91.6748	391.052
8.688	181.61	90.7288	387.756
8.689	182.098	89.447	388.855
8.69	182.922	89.325	391.296
8.691	182.953	88.623	387.878
8.692	181.732	88.1653	391.113
8.693	180.969	87.4634	389.893
8.694	181.122	87.0056	386.841
8.695	179.688	86.7615	389.374
8.696	178.406	85.8765	385.376
8.697	177.338	84.7778	385.406
8.698	176.788	84.4727	387.421
8.699	175.72	84.3811	383.728
8.7	174.53	83.6487	386.688
8.701	173.859	82.5806	385.651
8.702	174.225	81.7871	384.308
8.703	173.981	81.4209	386.169
8.704	172.363	80.4138	383.087
8.705	171.57	79.8645	383.972
8.706	171.295	79.5898	384.399
8.707	170.105	79.4678	381.165
8.708	168.701	79.4678	383.514
8.709	167.572	78.4607	381.866
8.71	168.121	77.8809	381.897
8.711	167.877	78.0945	385.132
8.712	167.053	77.8503	383.82
8.713	167.725	77.5757	386.627
8.714	168.732	77.2705	388.062
8.715	169.678	77.7588	386.353
8.716	169.25	77.8503	388.977
8.717	168.427	77.6672	386.78
8.718	169.128	77.4231	386.353
8.719	169.006	78.3081	388.153
8.72	168.335	77.9419	384.644
8.721	168.396	77.6367	386.2
8.722	169.281	77.6978	386.444
8.723	170.776	78.2471	383.972
8.724	171.082	78.3386	386.2
8.725	171.173	77.5146	383.728
8.726	172.699	76.8127	383.789
8.727	172.516	76.9653	385.406
8.728	171.692	77.3621	381.805
8.729	171.234	77.2705	383.82
8.73	171.112	77.179	382.66
8.731	172.119	77.24	380.585
8.732	171.906	77.2095	382.477
8.733	171.722	76.5991	379.639
8.734	173.065	75.8362	380.249
8.735	173.553	75.9888	382.446
8.736	173.615	76.0803	379.639
8.737	173.187	75.7751	381.683
8.738	173.065	75.2869	380.951
8.739	173.309	75.9583	378.815
8.74	172.821	76.9653	380.432
8.741	171.814	76.4771	377.808
8.742	172.455	75.2869	377.808
8.743	172.638	75.6531	379.852
8.744	172.546	75.9888	376.923
8.745	172.485	75.9277	379.578
8.746	172.607	75.4395	378.723
8.747	173.401	75.592	377.289
8.748	172.241	76.2634	379.913
8.749	170.258	75.592	376.862
8.75	170.105	75.2869	378.082
8.751	170.319	75.4089	379.211
8.752	170.288	75.3479	376.831
8.753	169.434	75.5615	380.432
8.754	169.495	75.0732	379.181
8.755	171.448	74.9817	378.265
8.756	171.509	75.4395	381.805
8.757	170.105	75.8057	379.15
8.758	170.044	75.8972	380.402
8.759	170.776	76.0193	381.836
8.76	170.563	76.0193	378.906
8.761	169.403	76.4465	382.202
8.762	169.739	76.2024	380.859
8.763	172.302	76.0193	379.913
8.764	172.729	77.0874	382.965
8.765	172.18	76.9043	380.157
8.766	172.485	76.355	382.355
8.767	174.133	77.1179	383.301
8.768	175.049	77.5146	380.127
8.769	173.737	77.5146	382.874
8.77	172.974	76.9958	381.256
8.771	174.5	76.5686	381.378
8.772	175.14	76.7517	383.667
8.773	174.774	77.1484	380.89
8.774	174.866	76.7212	382.629
8.775	176.086	76.5381	382.874
8.776	177.094	76.8433	380.615
8.777	176.636	77.3315	383.24
8.778	175.72	77.1179	380.707
8.779	176.208	75.9277	379.974
8.78	176.361	76.1719	382.751
8.781	175.964	76.0498	380.219
8.782	176.086	75.7751	382.202
8.783	176.514	76.416	382.996
8.784	177.856	76.7212	380.157
8.785	177.612	77.0264	382.599
8.786	177.582	76.4771	380.798
8.787	178.925	75.9888	380.768
8.788	178.772	76.5381	382.385
8.789	177.582	76.6907	380.28
8.79	177.124	75.9888	383.301
8.791	176.819	75.7751	382.904
8.792	177.765	76.3245	381.47
8.793	177.155	77.5146	383.606
8.794	176.91	77.4841	381.042
8.795	177.704	77.24	381.439
8.796	178.558	77.179	383.331
8.797	178.101	76.8738	380.493
8.798	177.032	76.5686	384.644
8.799	176.27	77.1484	383.911
8.8	177.429	77.179	383.301
8.801	176.941	77.6367	386.322
8.802	176.392	77.6672	383.545
8.803	177.246	77.8503	384.338
8.804	178.497	78.7964	385.681
8.805	179.047	78.8269	382.629
8.806	178.558	78.5828	385.742
8.807	178.833	78.5217	384.949
8.808	180.42	78.1555	383.545
8.809	179.718	78.8574	386.841
8.81	178.436	79.0405	384.399
8.811	178.833	78.8574	385.406
8.812	180.054	79.1626	386.292
8.813	180.878	79.7424	383.179
8.814	180.664	80.0781	384.888
8.815	180.969	80.0781	383.392
8.816	182.922	79.8645	382.172
8.817	182.678	79.5898	384.705
8.818	181.824	79.4373	382.904
8.819	181.885	78.3997	384.827
8.82	182.465	78.6743	386.566
8.821	183.105	79.6204	384.43
8.822	183.289	80.658	386.566
8.823	183.289	80.6274	384.369
8.824	184.906	79.9866	383.209
8.825	185.303	80.1086	385.529
8.826	185.12	79.9255	383.759
8.827	185.333	79.7424	385.651
8.828	185.669	80.2307	386.444
8.829	185.822	80.1697	384.949
8.83	185.242	80.2612	387.573
8.831	184.998	80.4749	385.834
8.832	186.493	80.5664	384.796
8.833	186.432	80.9326	385.864
8.834	185.669	80.3223	383.24
8.835	185.394	79.7729	386.078
8.836	185.303	79.7424	386.047
8.837	185.76	79.7424	384.857
8.838	183.716	79.9255	388.275
8.839	182.22	79.3457	386.2
8.84	182.983	78.4302	387.177
8.841	182.953	78.5217	389.252
8.842	181.885	78.2166	385.468
8.843	180.389	77.7588	387.756
8.844	180.237	77.3621	387.878
8.845	180.817	76.5686	385.254
8.846	178.162	75.8362	388.123
8.847	174.591	73.9136	384.796
8.848	172.882	72.052	383.362
8.849	171.204	71.228	383.606
8.85	167.877	69.4885	377.838
8.851	163.483	66.4368	375.732
8.852	159.973	63.0493	370.85
8.853	156.433	59.2346	364.38
8.854	153.229	57.7393	365.387
8.855	150.33	56.9763	361.237
8.856	149.445	56.8542	360.657
8.857	149.261	57.0679	361.206
8.858	149.139	57.1594	360.138
8.859	148.01	57.251	365.234
8.86	149.261	56.9153	369.781
8.861	151.886	56.2134	372.07
8.862	154.083	56.3049	378.693
8.863	155.273	56.2744	378.967
8.864	157.623	56.0608	380.31
8.865	158.783	57.8918	382.202
8.866	159.119	59.7229	378.418
8.867	158.508	60.9436	378.143
8.868	158.905	61.4624	375.031
8.869	160.461	61.5234	371.704
8.87	160.522	62.7747	373.047
8.871	160.553	62.1643	371.246
8.872	162.018	61.0352	374.237
8.873	163.635	60.791	376.953
8.874	164.276	60.9131	376.312
8.875	163.696	61.2183	378.754
8.876	163.147	61.0352	375.61
8.877	163.849	61.7676	373.566
8.878	163.422	62.8967	372.589
8.879	162.415	62.4084	367.554
8.88	161.713	62.0422	368.378
8.881	161.987	62.0728	368.53
8.882	162.933	61.554	367.676
8.883	162.415	60.8521	372.345
8.884	161.804	60.3943	372.223
8.885	162.476	60.0891	372.833
8.886	162.567	61.0352	373.993
8.887	160.919	61.4014	369.049
8.888	160.309	61.5845	369.812
8.889	161.011	62.4084	366.943
8.89	161.743	62.8662	363.617
8.891	159.943	63.8428	365.387
8.892	159.515	63.446	363.953
8.893	160.797	62.8357	365.143
8.894	161.621	62.5916	369.11
8.895	161.224	62.5	368.286
8.896	161.163	62.439	371.887
8.897	162.903	62.7136	372.803
8.898	164.185	63.9648	371.307
8.899	164.185	65.4907	373.566
8.9	163.605	65.8569	371.155
8.901	164.581	65.7959	372.101
8.902	165.192	66.1621	374.603
8.903	165.192	66.2842	372.986
8.904	165.802	66.1316	376.007
8.905	166.992	65.979	376.923
8.906	168.06	66.5588	375.183
8.907	168.61	67.3523	377.93
8.908	168.488	67.9321	375.458
8.909	170.105	67.749	375.244
8.91	170.593	69.0308	376.831
8.911	170.441	69.7021	373.627
8.912	170.532	69.6106	375.793
8.913	172.394	69.5801	376.068
8.914	174.5	69.6716	374.542
8.915	175.079	70.5261	378.143
8.916	174.53	70.4651	376.556
8.917	176.392	69.6106	377.991
8.918	176.91	69.9158	379.364
8.919	176.605	70.9839	376.617
8.92	176.086	71.1975	378.418
8.921	175.964	71.4722	375.854
8.922	177.277	71.5637	374.634
8.923	177.49	71.9604	376.648
8.924	176.758	71.106	373.932
8.925	177.399	70.3735	376.465
8.926	177.917	71.4111	378.174
8.927	178.223	72.4487	375.671
8.928	176.819	72.5708	379.089
8.929	176.422	72.876	377.167
8.93	178.162	72.6013	376.495
8.931	177.429	73.0896	378.693
8.932	176.025	72.8149	375.824
8.933	176.727	72.7539	377.777
8.934	177.887	72.9675	378.052
8.935	179.291	73.1506	376.862
8.936	178.589	73.5779	379.425
8.937	178.314	73.9136	377.747
8.938	179.84	73.4863	377.472
8.939	180.176	73.6694	379.395
8.94	178.009	73.5779	376.801
8.941	177.856	73.0896	378.418
8.942	178.436	73.8525	378.235
8.943	179.504	74.0356	375.488
8.944	179.81	74.1272	377.899
8.945	179.352	73.7	376.16
8.946	181.732	72.8455	376.373
8.947	181.793	73.8831	378.54
8.948	181.122	73.9441	376.373
8.949	180.603	73.6389	378.113
8.95	180.878	73.6389	378.784
8.951	181.091	74.3103	376.434
8.952	180.817	75.2258	379.059
8.953	180.176	74.9817	377.625
8.954	181.763	74.3713	378.143
8.955	181.885	75.0427	380.676
8.956	181	75.0732	378.906
8.957	180.817	74.9512	381.5
8.958	181.58	75.4089	381.744
8.959	182.678	76.0803	379.395
8.96	181.702	75.9888	381.5
8.961	180.664	75.5005	378.479
8.962	181.458	75.47	378.571
8.963	181.366	76.0803	379.974
8.964	179.474	75.6531	377.136
8.965	178.192	75.0427	380.432
8.966	179.138	74.4934	379.211
8.967	180.878	75.0427	378.082
8.968	180.145	76.355	380.859
8.969	179.291	75.4395	377.808
8.97	179.718	74.3408	378.784
8.971	180.298	74.6765	379.669
8.972	179.657	74.8596	376.648
8.973	178.07	74.4934	379.15
8.974	178.101	74.2188	377.93
8.975	180.481	73.9136	376.74
8.976	180.603	74.6765	378.815
8.977	179.596	74.4324	375.488
8.978	179.993	73.7915	376.282
8.979	180.573	74.0356	377.228
8.98	181.03	73.9136	374.756
8.981	179.871	73.6694	377.258
8.982	179.047	73.1506	376.099
8.983	180.206	72.998	375.427
8.984	179.932	74.0356	377.563
8.985	178.955	73.6389	374.786
8.986	178.467	73.1812	376.923
8.987	178.65	72.5708	377.93
8.988	178.223	72.3572	376.099
8.989	176.544	72.4792	379.395
8.99	175.995	72.1436	378.235
8.991	175.934	71.2891	377.899
8.992	174.469	72.3572	380.127
8.993	173.676	72.113	377.35
8.994	173.279	71.167	378.754
8.995	172.058	71.6858	380.127
8.996	171.173	71.9299	378.387
8.997	170.532	72.5098	380.646
8.998	170.929	72.113	379.181
8.999	171.57	71.8994	379.089
9	170.532	72.4487	380.524
9.001	169.312	72.2656	378.601
9.002	170.38	71.4417	380.157
9.003	170.99	71.8384	380.249
9.004	170.41	72.6013	378.632
9.005	169.006	73.2422	381.134
9.006	168.03	73.2422	378.174
9.007	168.671	72.6624	378.693
9.008	168.671	73.0896	380.768
9.009	168.121	72.0825	378.448
9.01	167.938	71.5027	381.287
9.011	169.495	72.2351	381.378
9.012	171.326	72.6929	379.456
9.013	170.288	73.6389	381.958
9.014	169.281	73.7	378.998
9.015	170.654	72.937	379.059
9.016	170.624	73.822	380.28
9.017	169.586	73.8831	377.625
9.018	168.457	73.2727	379.883
9.019	169.708	73.1506	379.456
9.02	172.943	73.5168	378.265
9.021	173.584	74.7986	380.89
9.022	173.34	74.8596	378.632
9.023	173.95	74.3713	379.303
9.024	174.622	74.7375	380.829
9.025	173.95	75.0427	378.601
9.026	172.668	74.7986	381.012
9.027	172.821	75.1343	380.463
9.028	174.652	75.5615	379.517
9.029	175.079	76.0803	381.866
9.03	175.507	75.0122	380.402
9.031	175.323	74.8901	381.775
9.032	176.727	76.0193	383.606
9.033	177.429	76.5686	380.829
9.034	176.056	76.416	383.24
9.035	175.049	76.355	382.568
9.036	176.575	76.4771	381.348
9.037	176.575	77.6978	383.179
9.038	175.72	77.9724	380.92
9.039	176.086	77.301	381.897
9.04	176.575	77.6367	383.911
9.041	177.185	78.0029	382.294
9.042	176.666	78.4302	385.01
9.043	176.392	78.7964	383.942
9.044	178.558	78.7354	383.698
9.045	178.589	79.3152	385.864
9.046	177.368	79.2847	383.087
9.047	176.636	79.3152	385.101
9.048	176.971	80.0476	385.284
9.049	177.551	80.2307	383.453
9.05	177.094	80.3833	387.085
9.051	176.758	79.7424	385.681
9.052	178.375	79.4678	385.864
9.053	178.619	80.5969	387.848
9.054	178.375	80.5969	384.949
9.055	178.009	80.0171	387.573
9.056	178.711	80.1697	387.543
9.057	179.169	80.5969	384.796
9.058	178.345	81.6956	387.451
9.059	178.253	81.5735	385.193
9.06	180.328	80.8716	385.223
9.061	180.542	81.6345	386.902
9.062	179.718	81.543	384.369
9.063	179.81	80.9326	387.421
9.064	180.634	81.2073	387.329
9.065	182.037	81.4819	385.956
9.066	181.335	82.0618	388.275
9.067	180.603	82.1533	385.559
9.068	181.427	82.0618	385.498
9.069	181.274	82.8552	386.81
9.07	180.878	82.5195	383.423
9.071	180.206	81.8787	386.414
9.072	180.847	81.6345	386.658
9.073	181.885	81.8481	385.345
9.074	181.396	82.8857	388.458
9.075	181.335	82.9163	386.566
9.076	181.274	82.2449	386.871
9.077	180.42	82.9773	388.336
9.078	179.779	83.0078	385.742
9.079	179.26	82.8552	388.214
9.08	179.657	82.7942	388.58
9.081	180.084	82.8552	387.177
9.082	178.894	83.7097	390.106
9.083	178.162	83.4351	388.153
9.084	179.016	82.5195	389.191
9.085	178.894	83.0994	390.503
9.086	177.734	83.0383	388.062
9.087	176.544	82.489	390.259
9.088	176.361	82.2144	388.763
9.089	176.91	82.0618	387.695
9.09	176.147	82.7942	389.771
9.091	174.835	82.0923	387.146
9.092	174.042	81.3599	388.153
9.093	173.676	81.7261	388.672
9.094	173.615	80.9021	386.78
9.095	172.211	80.8716	389.038
9.096	172.15	80.1392	388.275
9.097	172.882	79.4678	387.054
9.098	171.753	79.9561	388.702
9.099	170.013	79.4678	385.834
9.1	169.678	78.5828	386.749
9.101	169.708	78.9185	386.841
9.102	169.037	78.4912	383.698
9.103	166.992	78.2776	385.315
9.104	166.382	77.8503	383.636
9.105	167.45	77.2095	382.507
9.106	167.877	77.5757	383.789
9.107	166.565	76.9043	381.256
9.108	164.856	76.1108	383.209
9.109	164.368	76.3855	382.751
9.11	164.948	76.355	381.104
9.111	163.971	77.0874	382.568
9.112	162.598	76.9653	380.92
9.113	162.994	76.5381	380.737
9.114	163.635	76.7822	382.355
9.115	163.055	75.8362	380.005
9.116	162.445	74.9817	382.507
9.117	162.445	75.2258	383.881
9.118	162.415	75.5615	381.958
9.119	162.14	76.4771	384.369
9.12	161.652	76.2939	381.927
9.121	161.438	75.531	381.958
9.122	160.706	76.6296	383.087
9.123	160.126	75.9888	380.096
9.124	159.79	74.6155	382.08
9.125	159.882	74.9512	382.05
9.126	160.889	75.0427	381.47
9.127	160.583	75.6226	382.965
9.128	159.821	75.2258	381.134
9.129	159.76	75.1343	381.348
9.13	160.095	75.6531	381.653
9.131	158.569	75.2869	378.784
9.132	157.715	74.9817	381.073
9.133	157.898	74.9512	379.944
9.134	158.783	74.4629	379.242
9.135	158.264	75.0122	381.5
9.136	157.806	74.585	379.883
9.137	159.119	73.7	381.012
9.138	159.027	74.4934	382.05
9.139	158.325	74.7375	379.639
9.14	157.41	74.6155	381.958
9.141	157.837	74.0662	380.463
9.142	159.393	74.0662	379.059
9.143	158.936	75.9888	380.859
9.144	158.081	75.6531	378.052
9.145	158.478	74.3408	379.395
9.146	159.332	74.707	380.524
9.147	158.936	74.9512	378.357
9.148	157.959	75.2258	381.073
9.149	158.112	75.2258	379.395
9.15	159.821	75.2563	378.418
9.151	159.607	76.0193	380.371
9.152	158.508	75.8057	377.167
9.153	159.058	75.531	378.601
9.154	159.424	75.9888	379.028
9.155	159.363	76.0498	377.869
9.156	157.99	75.531	380.859
9.157	157.806	75.6226	379.944
9.158	159.332	75.7446	379.211
9.159	159.393	77.24	381.5
9.16	159.241	76.9348	378.235
9.161	159.729	75.8057	379.944
9.162	160.065	75.8972	380.89
9.163	159.576	76.355	378.357
9.164	159.302	77.2095	381.134
9.165	159.576	77.2095	379.944
9.166	161.011	77.0569	380.371
9.167	159.76	78.0945	381.5
9.168	159.027	78.0334	379.303
9.169	160.4	77.1484	381.439
9.17	160.919	77.3926	381.805
9.171	161.407	78.064	380.524
9.172	161.255	78.1555	383.24
9.173	161.224	78.0945	380.92
9.174	162.323	78.0945	381.744
9.175	161.224	79.5593	382.965
9.176	160.187	79.071	380.219
9.177	159.058	77.9724	383.057
9.178	159.271	77.8503	382.538
9.179	160.95	77.9724	380.89
9.18	160.461	78.9185	384.43
9.181	160.278	78.5522	381.744
9.182	161.743	78.125	382.202
9.183	161.865	78.7354	383.85
9.184	160.492	78.7048	381.134
9.185	159.241	78.3997	383.545
9.186	158.508	77.9724	382.019
9.187	159.546	78.064	380.859
9.188	158.936	78.8574	382.111
9.189	158.661	78.5522	379.944
9.19	160.004	77.6367	380.463
9.191	161.102	78.0334	382.477
9.192	160.706	77.6978	379.822
9.193	159.088	77.6367	382.813
9.194	158.417	77.8198	381.622
9.195	159.119	78.064	379.974
9.196	158.325	78.6743	381.622
9.197	156.616	78.125	378.326
9.198	157.043	76.9043	379.089
9.199	157.227	76.6296	379.944
9.2	157.257	76.1108	378.052
9.201	156.586	76.416	380.737
9.202	155.975	76.0498	379.974
9.203	155.701	76.1414	378.784
9.204	154.816	77.0264	380.89
9.205	153.503	76.5686	377.655
9.206	152.771	75.7751	378.418
9.207	152.344	75.531	379.181
9.208	151.825	75.592	376.984
9.209	150.665	75.2563	379.608
9.21	150.421	75.0427	378.723
9.211	151.672	74.585	378.418
9.212	150.208	75.5005	380.28
9.213	148.773	74.9817	377.228
9.214	147.675	73.9441	377.533
9.215	147.217	73.6694	376.312
9.216	146.24	73.4253	374.023
9.217	144.104	73.3337	375.366
9.218	142.456	72.7234	372.65
9.219	141.632	71.3806	372.192
9.22	139.648	71.3196	373.657
9.221	137.97	70.5261	371.216
9.222	136.383	69.3054	372.223
9.223	136.414	69.4885	372.07
9.224	136.688	69.4275	369.415
9.225	136.047	69.6411	371.246
9.226	135.406	69.2444	369.202
9.227	135.986	68.9697	369.72
9.228	135.895	69.3054	371.185
9.229	134.857	69.1528	368.927
9.23	134.552	68.512	371.674
9.231	134.644	68.634	372.437
9.232	135.681	68.634	370.758
9.233	136.139	69.4275	373.383
9.234	136.841	69.7327	370.453
9.235	139.038	69.458	370.789
9.236	139.313	70.4346	370.789
9.237	138.153	70.7397	368.073
9.238	137.39	70.5566	370.636
9.239	137.329	70.7092	370.056
9.24	137.909	70.3735	369.598
9.241	137.421	71.0144	372.62
9.242	137.878	71.0754	370.575
9.243	139.191	70.8618	371.552
9.244	139.801	71.8994	373.047
9.245	139.801	72.1436	370.117
9.246	139.587	71.7773	372.009
9.247	139.374	71.5027	371.735
9.248	139.587	72.1436	370.422
9.249	139.343	73.1812	372.986
9.25	139.008	72.9675	370.605
9.251	139.893	72.5098	371.643
9.252	139.74	73.5168	372.925
9.253	139.282	74.1577	370.819
9.254	140.015	73.3948	373.138
9.255	140.442	73.5474	372.131
9.256	141.479	73.8525	370.544
9.257	141.907	74.5544	372.375
9.258	140.991	75.1343	369.141
9.259	141.846	74.9207	370.575
9.26	141.418	75.3784	371.246
9.261	141.174	75.4395	369.385
9.262	139.771	75.1953	373.047
9.263	139.771	75.0122	372.101
9.264	141.51	74.9817	372.192
9.265	142.334	76.2329	374.847
9.266	142.883	76.5686	371.582
9.267	143.829	75.9888	373.138
9.268	144.989	76.3245	373.688
9.269	144.623	77.1179	371.704
9.27	143.829	77.6367	375.061
9.271	143.433	77.4841	373.383
9.272	144.684	77.3315	373.779
9.273	144.623	78.186	375.397
9.274	144.653	78.7659	372.406
9.275	146.027	78.4912	373.596
9.276	147.827	78.8574	373.871
9.277	149.384	79.4373	371.552
9.278	149.414	79.7729	374.817
9.279	148.56	79.7729	373.077
9.28	149.017	80.0476	373.627
9.281	148.712	81.3904	375.427
9.282	147.675	81.665	372.437
9.283	147.369	81.0547	374.786
9.284	148.407	80.8105	374.939
9.285	149.658	80.9021	373.505
9.286	150.848	81.7871	377.045
9.287	152.344	81.8787	374.695
9.288	153.839	81.9702	374.847
9.289	153.381	82.9468	377.197
9.29	151.825	83.1604	374.146
9.291	151.154	82.7637	375.916
9.292	150.97	83.1909	376.251
9.293	151.672	83.8013	373.871
9.294	151.917	84.1064	376.923
9.295	152.039	84.259	374.542
9.296	155.243	84.259	375.366
9.297	156.982	84.9609	376.77
9.298	157.104	85.6323	374.298
9.299	156.25	85.144	377.472
9.3	155.731	84.8999	377.38
9.301	156.006	85.2661	375.458
9.302	155.548	86.0901	378.082
9.303	154.602	86.2732	375.366
9.304	155.426	86.0291	376.77
9.305	156.616	86.7004	377.686
9.306	156.891	86.2427	375.305
9.307	157.196	85.4492	379.272
9.308	157.562	85.6323	378.479
9.309	159.058	86.4868	377.686
9.31	159.485	86.9446	380.127
9.311	158.02	86.9141	377.014
9.312	157.898	86.731	378.052
9.313	158.234	87.2803	378.082
9.314	158.417	87.8601	375.549
9.315	157.898	87.616	378.235
9.316	157.715	87.4939	377.136
9.317	160.004	87.5549	377.258
9.318	160.553	88.2263	380.219
9.319	160.767	88.6536	377.441
9.32	161.102	88.7756	379.15
9.321	160.919	89.0198	379.578
9.322	160.736	89.1418	377.38
9.323	159.973	89.2334	380.28
9.324	159.515	89.447	378.021
9.325	160.583	89.6606	378.235
9.326	161.407	90.3015	380.646
9.327	161.255	90.0269	378.113
9.328	162.14	89.9658	380.768
9.329	162.72	89.9353	380.737
9.33	162.781	90.3625	378.906
9.331	162.445	90.4846	381.683
9.332	162.079	90.5151	379.852
9.333	163.025	90.5762	379.639
9.334	162.659	91.6443	381.195
9.335	162.048	92.2241	378.265
9.336	163.055	91.5833	380.157
9.337	163.574	91.5222	381.104
9.338	164.276	91.5527	378.784
9.339	164.978	91.9189	382.629
9.34	165.497	91.6443	380.432
9.341	167.297	91.7664	381.012
9.342	166.931	92.3462	382.324
9.343	165.253	92.4988	378.754
9.344	164.673	92.0105	380.768
9.345	165.039	92.0105	379.761
9.346	164.856	91.9189	378.296
9.347	164.551	92.1021	381.47
9.348	164.49	91.2781	379.425
9.349	166.809	90.9424	380.737
9.35	167.694	92.4377	382.599
9.351	166.443	92.926	378.784
9.352	165.466	91.8274	381.287
9.353	164.978	91.217	380.219
9.354	165.527	91.4307	378.632
9.355	164.612	92.1631	382.019
9.356	163.361	91.7664	379.272
9.357	164.001	91.2476	380.219
9.358	164.642	91.98	381.683
9.359	163.879	91.7969	378.906
9.36	162.842	91.0034	381.958
9.361	161.682	90.7288	380.676
9.362	162.14	90.6677	378.815
9.363	161.255	90.9119	380.92
9.364	159.912	90.271	377.655
9.365	159.485	89.6912	378.571
9.366	158.752	89.9963	379.364
9.367	158.6	90.21	376.373
9.368	157.043	89.4775	378.845
9.369	155.548	88.3484	378.571
9.37	155.67	87.9822	377.899
9.371	156.067	88.4094	380.31
9.372	155.029	88.2874	377.563
9.373	154.236	87.5549	378.571
9.374	154.144	87.5549	379.578
9.375	153.717	87.5854	376.678
9.376	153.656	87.3108	379.12
9.377	152.863	86.9446	378.357
9.378	153.046	86.5173	377.594
9.379	152.557	86.9446	380.31
9.38	151.611	86.4868	377.655
9.381	152.039	86.0596	378.906
9.382	152.039	85.907	379.456
9.383	152.252	85.5408	376.617
9.384	151.276	85.3577	379.425
9.385	150.665	84.8389	377.319
9.386	152.069	85.2356	377.136
9.387	151.917	85.5713	378.967
9.388	150.024	85.0525	375.885
9.389	149.231	84.0454	378.082
9.39	149.017	83.8013	377.991
9.391	149.353	83.2825	376.16
9.392	147.98	82.8857	379.547
9.393	146.79	82.55	378.021
9.394	148.163	82.3059	378.021
9.395	148.682	82.6416	379.761
9.396	147.308	82.3059	376.251
9.397	146.24	81.3599	378.479
9.398	145.721	81.2378	377.838
9.399	146.24	80.7495	375.854
9.4	144.775	80.719	378.418
9.401	143.311	79.8645	375.671
9.402	143.707	79.6204	376.404
9.403	144.196	80.2002	377.93
9.404	143.158	80.1697	374.664
9.405	141.571	79.6509	377.014
9.406	141.083	79.0405	376.221
9.407	141.785	78.6133	374.695
9.408	140.9	79.0405	377.075
9.409	140.106	78.8879	374.817
9.41	140.625	78.2776	375.854
9.411	140.289	78.4912	377.441
9.412	139.648	78.1555	375.214
9.413	138.733	77.5452	377.96
9.414	137.787	77.0264	377.899
9.415	137.695	77.3315	376.434
9.416	136.963	78.064	378.723
9.417	136.658	77.7283	376.373
9.418	137.085	76.2329	376.801
9.419	136.932	76.2634	377.838
9.42	136.139	75.9277	374.969
9.421	134.491	75.1343	376.709
9.422	133.118	74.0967	375.641
9.423	132.019	73.5779	374.023
9.424	130.829	73.4558	375.214
9.425	129.028	72.876	371.613
9.426	128.296	71.991	371.246
9.427	127.502	71.106	370.85
9.428	125.732	69.519	367.523
9.429	123.871	68.1458	368.805
9.43	121.979	67.5964	367.249
9.431	121.887	66.6199	365.784
9.432	120.544	66.3757	367.828
9.433	118.927	65.7349	365.448
9.434	119.019	64.8804	366.272
9.435	118.835	64.5447	366.76
9.436	117.645	64.0564	363.861
9.437	116.425	63.6902	366.486
9.438	116.455	62.8357	364.441
9.439	117.401	61.676	364.716
9.44	117.004	62.3779	366.394
9.441	115.723	62.7136	363.403
9.442	114.96	61.9202	364.441
9.443	115.234	61.9507	363.647
9.444	114.96	61.2793	361.115
9.445	114.105	61.0046	363.037
9.446	113.861	60.4553	360.504
9.447	115.356	60.1807	360.321
9.448	115.387	60.5164	362.122
9.449	114.349	60.5774	359.802
9.45	114.227	59.906	361.633
9.451	114.136	60.3943	360.931
9.452	113.678	60.0281	359.344
9.453	113.251	60.0586	361.786
9.454	112.976	59.6619	359.619
9.455	114.288	59.2651	360.229
9.456	115.082	60.4553	361.786
9.457	114.807	60.0586	358.704
9.458	114.319	59.7839	360.352
9.459	114.899	59.906	360.321
9.46	114.777	59.9365	357.971
9.461	113.77	60.2112	360.138
9.462	112.732	60.3943	358.337
9.463	114.014	60.0586	357.91
9.464	114.746	60.3333	359.07
9.465	113.586	61.0962	355.927
9.466	113.464	60.6995	357.941
9.467	113.464	60.4248	357.697
9.468	114.532	60.0891	356.262
9.469	114.166	60.73	358.673
9.47	113.495	60.6689	355.865
9.471	113.983	60.6995	356.628
9.472	114.685	61.8591	357.33
9.473	114.136	61.9507	354.309
9.474	112.762	60.9131	357.208
9.475	112.305	60.5469	356.873
9.476	113.403	60.73	356.049
9.477	113.373	61.7065	358.978
9.478	112.823	61.554	356.354
9.479	114.502	61.3708	357.544
9.48	115.723	62.0117	358.185
9.481	116.058	62.7136	355.042
9.482	115.021	62.5916	358.093
9.483	114.685	62.5	356.781
9.484	115.631	62.4695	356.11
9.485	115.723	63.0493	359.1
9.486	114.655	63.2324	356.75
9.487	115.326	63.4766	358.398
9.488	117.493	63.9648	358.49
9.489	119.08	64.1785	356.171
9.49	119.171	63.9954	359.192
9.491	119.476	63.7512	357.391
9.492	120.422	63.9343	357.056
9.493	120.636	64.6057	359.161
9.494	119.843	65.1855	356.567
9.495	119.843	64.8193	358.032
9.496	120.117	64.7583	358.734
9.497	120.605	65.1855	356.72
9.498	121.185	65.3992	358.948
9.499	121.704	65.2161	358.337
9.5	123.718	64.8804	357.697
9.501	124.054	65.4907	360.474
9.502	123.962	65.979	357.635
9.503	124.268	66.2537	359.375
9.504	124.054	67.1082	359.589
9.505	123.718	66.803	357.208
9.506	122.711	66.4673	360.016
9.507	122.894	66.3757	358.765
9.508	124.573	66.5588	359.1
9.509	125.671	67.5964	361.053
9.51	126.251	67.7185	358.429
9.511	126.892	67.6575	360.687
9.512	127.38	67.7185	360.046
9.513	126.923	67.7795	357.758
9.514	125.336	68.634	360.687
9.515	124.359	68.8171	357.971
9.516	124.878	68.0847	358.032
9.517	124.878	68.0847	360.138
9.518	124.329	68.2373	357.239
9.519	125.214	67.9626	360.26
9.52	126.343	68.4814	359.528
9.521	128.113	68.6951	358.826
9.522	127.228	69.1223	361.542
9.523	126.404	68.8171	359.07
9.524	127.35	68.8171	360.016
9.525	127.289	70.1599	361.206
9.526	125.916	70.2515	358.582
9.527	125.183	69.458	360.931
9.528	126.404	69.4275	360.443
9.529	128.998	69.4275	359.253
9.53	129.944	70.2515	362.518
9.531	129.669	70.4041	360.26
9.532	131.195	70.6787	361.603
9.533	131.805	71.6248	361.786
9.534	131.195	71.8994	358.948
9.535	129.669	71.3196	361.572
9.536	128.357	71.0449	360.87
9.537	129.425	70.8923	359.863
9.538	130.463	71.991	362.854
9.539	131.165	72.0215	360.87
9.54	132.874	71.5332	362.579
9.541	133.82	72.1436	364.105
9.542	134.308	72.3572	361.237
9.543	133.27	72.4792	364.075
9.544	132.66	72.1436	363.159
9.545	132.904	72.1436	361.816
9.546	132.904	73.1812	364.532
9.547	132.141	73.0286	361.786
9.548	134.094	72.4487	362.915
9.549	134.979	73.2727	364.166
9.55	135.773	73.8525	361.816
9.551	135.773	73.9441	364.471
9.552	136.108	73.4558	363.068
9.553	136.841	73.4863	362.64
9.554	136.078	74.3103	364.014
9.555	134.46	74.1882	361.359
9.556	134.521	74.2188	362.793
9.557	135.132	74.2188	362.701
9.558	135.59	74.3713	360.931
9.559	135.223	74.8901	364.105
9.56	135.406	74.5544	362
9.561	137.146	73.822	363.007
9.562	137.268	74.3713	365.631
9.563	136.475	74.4934	363.068
9.564	136.139	74.7375	364.899
9.565	136.597	74.9512	363.983
9.566	137.054	74.646	361.908
9.567	136.383	74.9817	364.136
9.568	136.047	74.585	362.549
9.569	138.214	74.9207	363.098
9.57	139.038	75.7141	364.441
9.571	138.55	75.7446	362.183
9.572	138.489	75.3784	364.258
9.573	139.008	75.4089	364.105
9.574	139.954	75.3479	362.64
9.575	138.916	76.1719	364.807
9.576	138.123	76.2024	363.037
9.577	140.045	75.9277	363.647
9.578	140.961	76.8433	364.655
9.579	140.656	77.3926	362.274
9.58	140.625	77.0874	364.929
9.581	140.381	76.5991	365.051
9.582	140.808	76.2939	364.136
9.583	140.93	76.9348	367.31
9.584	140.747	77.24	365.57
9.585	142.029	77.3621	366.119
9.586	141.876	78.0945	367.249
9.587	141.724	78.5217	364.96
9.588	142.67	78.5828	366.486
9.589	142.914	78.6743	366.089
9.59	143.311	78.8574	365.448
9.591	143.005	79.1626	368.317
9.592	142.548	78.949	367.157
9.593	144.043	79.0405	368.011
9.594	144.958	80.1697	369.232
9.595	144.135	80.4749	366.608
9.596	143.463	80.5969	369.019
9.597	144.501	80.5054	367.279
9.598	146.515	80.6885	367.126
9.599	146.21	81.665	368.835
9.6	144.775	81.5735	367.157
9.601	145.294	81.2073	369.171
9.602	147.186	81.2378	369.843
9.603	147.797	81.3904	368.53
9.604	147.522	81.665	371.246
9.605	147.247	81.604	370.239
9.606	149.048	81.9397	369.476
9.607	149.292	82.8552	371.033
9.608	149.017	82.5806	368.439
9.609	149.323	82.3975	370.758
9.61	150.421	83.0688	370.972
9.611	151.215	83.6487	369.202
9.612	150.909	83.7402	371.826
9.613	150.848	82.7026	370.636
9.614	152.802	82.8552	370.85
9.615	154.144	84.4116	372.833
9.616	153.717	85.2356	370.117
9.617	153.961	84.9304	371.979
9.618	153.87	84.5947	372.009
9.619	154.388	84.7778	370.331
9.62	154.053	85.3271	372.498
9.621	154.327	85.3271	371.216
9.622	155.365	85.2051	371.674
9.623	155.914	86.1206	374.39
9.624	155.67	86.2732	371.857
9.625	156.555	85.8765	373.993
9.626	156.586	86.1816	374.329
9.627	156.86	86.4868	372.284
9.628	156.158	87.1277	375.336
9.629	155.701	86.5479	373.566
9.63	156.83	86.1816	374.298
9.631	156.891	87.4634	376.495
9.632	156.982	88.3484	374.573
9.633	157.623	87.9517	376.495
9.634	157.898	88.0432	376.831
9.635	158.264	88.1348	374.969
9.636	158.203	88.4399	378.296
9.637	158.234	88.6536	376.465
9.638	159.973	88.4705	376.526
9.639	160.492	89.1113	377.96
9.64	160.492	89.1724	375.488
9.641	160.339	89.325	377.747
9.642	159.882	89.9048	376.709
9.643	161.255	89.1724	375.641
9.644	160.248	89.447	378.815
9.645	159.424	89.3555	376.434
9.646	160.522	89.2639	377.96
9.647	162.079	89.7217	379.242
9.648	162.048	90.0879	376.709
9.649	162.048	90.0879	379.486
9.65	162.811	89.7827	378.143
9.651	164.734	89.6606	377.716
9.652	164.063	90.8508	380.249
9.653	163.239	90.9424	377.93
9.654	164.001	90.5762	379.517
9.655	165.039	90.8813	380.188
9.656	164.856	91.1865	377.747
9.657	164.52	91.4307	380.188
9.658	165.07	91.0034	378.998
9.659	167.328	90.6372	379.12
9.66	167.847	91.7664	381.317
9.661	167.633	92.0105	378.998
9.662	167.48	91.6443	380.31
9.663	167.419	92.4377	381.165
9.664	167.358	92.926	378.601
9.665	167.145	93.1091	380.737
9.666	166.87	91.98	379.822
9.667	167.908	91.5527	379.883
9.668	168.03	92.1326	382.69
9.669	168.213	92.804	380.829
9.67	169.769	92.7429	382.385
9.671	169.83	92.8345	383.606
9.672	169.769	92.8345	381.897
9.673	169.495	93.2312	383.698
9.674	169.586	93.2922	382.751
9.675	170.502	93.0786	382.172
9.676	170.227	93.9026	384.216
9.677	169.678	93.75	382.507
9.678	170.99	93.2312	384.369
9.679	171.814	93.4448	384.796
9.68	172.058	94.0857	383.179
9.681	172.333	94.4214	385.254
9.682	171.631	93.9636	383.057
9.683	172.882	93.7195	382.904
9.684	173.004	94.8181	383.789
9.685	172.272	95.0012	381.195
9.686	171.631	94.1467	383.972
9.687	170.959	93.3838	384.125
9.688	172.272	92.9565	383.82
9.689	172.485	93.9941	387.238
9.69	172.119	94.6045	384.918
9.691	173.584	94.5129	385.834
9.692	174.774	94.5129	386.932
9.693	174.744	94.1772	384.308
9.694	174.072	94.3909	387.024
9.695	173.523	94.635	386.047
9.696	174.164	94.2688	384.949
9.697	173.859	94.574	387.695
9.698	172.607	94.6655	385.712
9.699	174.53	94.6045	386.81
9.7	175.751	95.5811	387.482
9.701	176.697	96.0693	384.338
9.702	176.758	95.6116	386.902
9.703	176.819	94.7571	385.681
9.704	177.246	94.4824	385.315
9.705	176.331	95.6116	388.184
9.706	174.988	96.0999	385.864
9.707	175.812	95.2759	387.97
9.708	175.598	95.52	388.55
9.709	176.239	95.4895	386.719
9.71	177.46	95.459	389.008
9.711	178.101	95.459	388.641
9.712	179.077	95.1843	387.787
9.713	178.925	95.7947	390.472
9.714	178.375	95.6421	388.245
9.715	178.528	94.9402	389.282
9.716	178.223	96.1914	390.503
9.717	177.856	96.0693	388.153
9.718	177.094	95.4285	390.472
9.719	178.131	95.5811	389.282
9.72	180.237	96.0693	388.214
9.721	180.786	96.1609	390.228
9.722	180.603	95.7642	388.489
9.723	180.756	95.5505	390.594
9.724	180.603	95.8557	390.808
9.725	180.206	96.4355	388.794
9.726	178.833	96.0083	391.235
9.727	177.399	95.6116	389.13
9.728	178.894	94.7266	389.374
9.729	179.993	95.3369	391.113
9.73	179.779	95.3674	388.397
9.731	179.657	95.2148	391.266
9.732	179.626	95.3674	391.357
9.733	180.023	94.9402	390.167
9.734	179.077	95.0317	392.426
9.735	178.375	94.2383	390.533
9.736	179.138	93.5669	391.022
9.737	179.108	94.4824	392.365
9.738	179.077	94.7876	388.794
9.739	179.962	94.7266	391.144
9.74	179.749	94.574	390.625
9.741	180.145	94.6655	389.099
9.742	178.955	94.5435	392.273
9.743	177.765	93.6279	389.923
9.744	178.741	92.7734	390.9
9.745	178.833	93.5059	392.242
9.746	178.65	93.4143	389.282
9.747	178.986	93.4753	391.907
9.748	178.925	93.7195	390.839
9.749	179.413	93.9026	388.763
9.75	178.65	93.9331	391.876
9.751	177.338	92.5903	390.35
9.752	177.46	91.7053	391.785
9.753	177.246	92.4377	393.005
9.754	177.612	92.7429	390.839
9.755	178.162	92.9565	392.761
9.756	178.65	91.8884	392.181
9.757	178.741	91.7969	391.388
9.758	178.314	92.8345	393.707
9.759	177.002	92.6208	391.327
9.76	177.032	91.7053	392.273
9.761	176.849	91.7358	393.921
9.762	176.117	91.5222	391.602
9.763	176.117	91.4917	393.677
9.764	176.331	90.8813	392.487
9.765	178.284	90.5151	391.205
9.766	178.497	90.4846	393.677
9.767	177.307	90.5151	390.717
9.768	176.971	90.3931	391.937
9.769	176.178	90.9119	392.365
9.77	175.293	90.5762	390.106
9.771	173.584	89.9963	392.792
9.772	172.913	88.8977	391.235
9.773	174.469	88.1348	390.686
9.774	175.323	89.0198	393.463
9.775	175.018	89.386	390.259
9.776	175.964	89.0808	392.731
9.777	176.514	88.9282	393.402
9.778	176.27	88.9893	390.808
9.779	174.072	89.1724	393.555
9.78	172.424	88.1653	392.09
9.781	173.615	87.6465	391.968
9.782	173.859	88.7146	393.677
9.783	173.584	89.2334	390.747
9.784	174.622	88.562	392.7
9.785	175.873	88.3484	392.67
9.786	176.941	89.1724	390.9
9.787	176.605	89.0198	393.585
9.788	174.927	88.5315	391.388
9.789	175.018	88.0432	391.479
9.79	174.469	88.9893	393.097
9.791	173.798	88.6841	390.076
9.792	173.279	88.2568	391.846
9.793	174.042	88.0737	392.059
9.794	175.934	88.7451	390.32
9.795	176.422	89.2029	392.883
9.796	175.293	88.6536	391.357
9.797	175.873	87.8296	391.693
9.798	175.537	88.4705	394.47
9.799	174.896	89.0808	391.113
9.8	174.744	88.8977	392.883
9.801	174.53	88.8672	392.914
9.802	176.025	88.623	390.625
9.803	175.812	88.9893	393.707
9.804	175.079	89.1113	391.724
9.805	176.422	88.7146	392.303
9.806	177.368	89.5081	394.287
9.807	177.521	89.8438	391.449
9.808	176.819	89.6606	394.012
9.809	176.208	89.2334	392.761
9.81	177.429	89.3555	391.602
9.811	177.673	90.0879	393.372
9.812	176.849	89.4775	391.174
9.813	177.338	89.2334	391.968
9.814	177.948	89.9353	393.738
9.815	178.192	89.6606	391.815
9.816	177.338	89.8438	394.684
9.817	176.025	89.9353	393.555
9.818	177.521	89.6606	392.731
9.819	178.253	89.6606	395.66
9.82	177.948	89.7827	392.578
9.821	179.321	89.1418	394.714
9.822	180.054	90.0574	395.538
9.823	180.786	90.8203	392.822
9.824	179.84	91.0645	395.66
9.825	178.925	90.6677	393.951
9.826	179.81	90.0879	393.585
9.827	179.901	90.6982	395.813
9.828	180.206	90.5457	392.639
9.829	180.725	89.9658	394.989
9.83	181.396	90.3931	394.775
9.831	182.281	91.0339	392.883
9.832	182.495	91.6138	395.416
9.833	181.519	91.6138	393.494
9.834	181.244	91.1865	393.341
9.835	180.817	91.0645	395.477
9.836	180.328	90.8508	393.341
9.837	181.091	90.5151	395.416
9.838	181.641	90.7898	395.416
9.839	182.648	91.4001	393.463
9.84	183.167	91.4917	396.545
9.841	183.105	91.3391	394.531
9.842	183.99	90.6067	394.775
9.843	182.892	91.6748	396.637
9.844	181.946	92.1326	393.799
9.845	181.885	91.3391	395.538
9.846	181.976	91.4001	395.691
9.847	182.739	91.7053	393.463
9.848	183.746	92.0105	396.118
9.849	183.685	91.3086	394.562
9.85	184.631	91.3696	395.172
9.851	184.509	91.8579	396.637
9.852	183.96	91.7664	393.921
9.853	183.197	91.4917	396.423
9.854	181.976	91.4917	395.782
9.855	182.404	91.7053	394.073
9.856	181.305	91.98	396.027
9.857	180.725	90.7898	393.585
9.858	181.793	90.3931	394.928
9.859	182.892	90.7288	397.278
9.86	182.77	91.1255	394.196
9.861	181.732	90.6067	397.491
9.862	180.695	90.4541	396.271
9.863	181.732	90.21	394.623
9.864	181.305	91.0645	396.881
9.865	179.84	90.2405	393.89
9.866	179.535	89.386	394.684
9.867	179.626	89.8132	396.027
9.868	180.481	89.5691	394.043
9.869	180.481	89.5691	396.515
9.87	179.596	89.2029	395.355
9.871	179.932	89.1418	393.89
9.872	179.474	89.7217	396.271
9.873	178.192	89.1113	393.219
9.874	177.307	88.1042	394.287
9.875	176.636	87.9822	394.867
9.876	176.422	88.0737	392.273
9.877	175.598	87.3718	394.623
9.878	174.438	86.2732	393.341
9.879	174.988	85.6018	392.609
9.88	174.622	86.3037	394.379
9.881	173.767	85.7544	391.602
9.882	172.424	84.4116	392.67
9.883	171.051	84.0454	393.707
9.884	170.441	83.9539	390.564
9.885	170.593	83.9233	392.7
9.886	169.312	83.374	391.388
9.887	169.312	82.7942	390.442
9.888	169.098	83.0994	392.731
9.889	168.243	82.3975	390.594
9.89	168.213	81.8787	391.937
9.891	167.999	81.7871	392.426
9.892	167.938	81.9092	390.32
9.893	167.389	81.8787	392.365
9.894	166.534	81.1462	389.954
9.895	167.023	80.4749	389.984
9.896	166.748	81.1157	391.357
9.897	166.656	80.7495	389.252
9.898	166.229	80.658	391.113
9.899	166.199	80.3833	391.449
9.9	165.924	80.4749	389.435
9.901	164.978	80.719	392.303
9.902	164.551	80.2307	389.862
9.903	165.68	79.2236	390.594
9.904	165.466	79.071	391.663
9.905	164.307	79.6509	389.13
9.906	164.49	79.8035	390.686
9.907	165.222	79.8645	390.137
9.908	166.016	80.0781	387.909
9.909	165.558	80.3223	390.228
9.91	164.063	79.6509	387.634
9.911	164.856	79.2847	388.55
9.912	165.314	79.5898	390.015
9.913	165.07	79.6204	387.939
9.914	164.52	79.4983	390.015
9.915	164.825	79.5898	388.947
9.916	165.955	79.895	387.177
9.917	166.199	81.0852	388.916
9.918	165.375	80.5054	386.23
9.919	165.955	79.3152	387.054
9.92	166.229	79.3152	388.519
9.921	165.741	79.4983	386.353
9.922	165.436	80.0171	388.58
9.923	165.283	79.8645	388.519
9.924	166.168	80.2307	386.871
9.925	166.534	80.9937	388.977
9.926	165.863	80.3223	386.902
9.927	166.26	79.7119	387.726
9.928	166.718	80.658	389.618
9.929	166.779	81.3293	386.841
9.93	166.718	81.2988	388.977
9.931	166.718	80.8105	389.069
9.932	167.084	81.0852	388.062
9.933	167.358	82.1228	390.106
9.934	167.48	81.604	387.848
9.935	167.877	81.1157	388.55
9.936	168.488	81.4514	389.313
9.937	168.976	81.604	387.299
9.938	168.335	82.2449	389.191
9.939	167.786	81.8481	387.665
9.94	168.03	82.1838	386.963
9.941	168.152	82.3975	389.618
9.942	166.443	81.5125	387.451
9.943	166.443	81.0547	389.526
9.944	167.358	81.2073	389.893
9.945	168.671	81.7871	387.726
9.946	168.182	82.2449	390.259
9.947	167.236	81.9092	388.58
9.948	168.64	81.6345	387.604
9.949	169.312	82.3364	390.167
9.95	168.121	81.7871	387.482
9.951	167.45	81.3293	389.435
9.952	167.45	81.3904	389.954
9.953	168.365	81.6345	387.482
9.954	168.732	82.1533	389.648
9.955	168.457	81.5125	387.756
9.956	169.495	81.2988	387.299
9.957	170.471	82.0007	389.16
9.958	170.105	82.2144	386.108
9.959	169.159	81.9092	387.97
9.96	168.03	81.3904	387.451
9.961	168.457	81.604	385.62
9.962	167.969	81.6345	387.36
9.963	167.542	80.658	385.864
9.964	167.847	80.0781	386.536
9.965	167.938	80.5969	388.611
9.966	168.06	80.658	386.047
9.967	167.236	80.2917	387.543
9.968	167.419	80.2612	388.031
9.969	167.755	80.78	385.498
9.97	167.023	80.8411	387.695
9.971	165.558	79.9255	385.986
9.972	165.222	79.0405	385.559
9.973	165.741	79.7424	387.817
9.974	165.863	80.3528	385.345
9.975	166.107	79.8035	387.177
9.976	166.046	79.6814	386.749
9.977	166.901	80.2917	385.59
9.978	166.931	80.4138	387.054
9.979	165.466	79.6814	384.949
9.98	165.07	79.1931	384.827
9.981	165.68	79.6509	386.353
9.982	164.734	79.7729	383.667
9.983	163.727	79.2847	386.597
9.984	162.659	78.9795	385.376
9.985	164.49	78.5522	384.735
9.986	164.429	79.1321	387.299
9.987	163.269	78.6743	385.162
9.988	163.269	77.7283	386.322
9.989	163.818	78.0945	387.024
9.99	164.093	78.6438	384.247
9.991	162.872	78.949	386.108
9.992	161.591	78.125	384.583
9.993	163.086	77.5146	383.575
9.994	163.574	78.0945	385.345
9.995	162.781	78.0945	382.874
9.996	162.506	77.3621	384.094
9.997	162.567	77.5757	385.01
9.998	163.513	77.6978	382.507
9.999	163.544	78.0029	384.644
10	162.72	77.4841	382.69
10.001	163.025	77.3621	381.897
10.002	163.055	77.7893	383.606
10.003	162.018	77.5146	380.707
10.004	162.262	77.1179	382.935
10.005	162.689	76.8738	383.545
10.006	162.872	77.0264	382.141
10.007	163.177	77.8503	384.552
10.008	163.239	77.6062	383.301
10.009	164.001	77.301	382.935
10.01	163.116	77.6062	384.918
10.011	162.567	77.2705	382.233
10.012	162.964	77.0264	384.277
10.013	163.3	77.8809	384.064
10.014	164.093	78.3386	382.202
10.015	163.727	78.4302	384.644
10.016	163.666	78.125	382.69
10.017	164.856	77.6978	383.057
10.018	165.131	78.7964	385.254
10.019	163.94	78.7964	382.416
10.02	163.483	78.2471	384.979
10.021	164.124	77.9419	384.46
10.022	165.558	78.5217	382.355
10.023	164.948	79.4373	384.979
10.024	163.513	79.4067	382.233
10.025	164.032	78.8879	382.751
10.026	165.222	78.6133	385.101
10.027	165.009	78.3386	382.813
10.028	164.49	78.5217	386.047
10.029	164.581	78.7354	385.315
10.03	165.833	79.0405	383.453
10.031	165.68	79.6509	385.895
10.032	164.124	79.1321	382.874
10.033	165.1	78.949	383.759
10.034	166.229	79.5593	384.308
10.035	166.046	79.7729	382.202
10.036	164.978	79.5593	385.04
10.037	164.795	78.8269	384.064
10.038	166.87	79.2847	383.118
10.039	167.755	80.5359	385.437
10.04	167.175	80.4138	382.416
10.041	167.45	79.9561	383.453
10.042	168.03	79.895	384.338
10.043	168.091	80.1086	381.592
10.044	167.328	80.6274	383.942
10.045	166.748	80.5359	383.118
10.046	168.182	80.5054	382.568
10.047	168.732	80.4443	384.888
10.048	168.182	79.7119	382.965
10.049	168.701	79.895	384.46
10.05	169.464	80.6274	385.437
10.051	168.854	80.8105	382.599
10.052	168.03	80.7495	384.979
10.053	168.61	80.3223	383.575
10.054	169.922	80.3223	381.927
10.055	169.037	81.1768	384.613
10.056	167.603	80.5054	382.385
10.057	168.182	79.5288	383.606
10.058	169.525	79.7424	385.132
10.059	170.288	80.6274	382.904
10.06	169.312	80.9631	384.369
10.061	168.182	80.0171	382.721
10.062	168.701	79.4373	381.439
10.063	166.992	78.7354	382.599
10.064	164.368	76.5991	379.089
10.065	162.354	75.3479	380.005
10.066	161.713	75.47	378.998
10.067	161.53	75.1953	375.427
10.068	160.034	74.4324	375.916
10.069	158.722	72.998	373.26
10.07	157.745	72.2656	372.589
10.071	157.013	72.0825	375.275
10.072	154.572	71.0449	372.986
10.073	154.083	69.8853	375.305
10.074	154.388	69.2444	375.702
10.075	155.151	69.3054	374.115
10.076	154.266	70.1294	376.77
10.077	153.351	69.8547	374.847
10.078	155.212	68.9392	374.603
10.079	155.823	69.0918	375.671
10.08	154.938	69.3359	373.566
10.081	153.778	68.7866	375.336
10.082	153.687	68.512	375.092
10.083	154.449	68.6035	373.749
10.084	154.449	68.7561	375.702
10.085	153.717	68.512	373.383
10.086	154.602	68.2373	373.81
10.087	154.51	68.9392	374.786
10.088	153.534	68.8477	371.765
10.089	153.137	68.2068	373.688
10.09	153.259	67.2302	372.864
10.091	153.473	67.3828	371.124
10.092	152.863	67.8711	373.108
10.093	151.886	67.2302	370.453
10.094	152.283	66.4063	370.392
10.095	152.679	66.2537	371.796
10.096	152.069	66.3757	369.476
10.097	151.978	66.4063	370.544
10.098	150.879	66.2842	369.751
10.099	150.818	65.7349	367.615
10.1	150.024	65.3992	369.476
10.101	149.475	64.8804	367.279
10.102	150.238	64.6667	367.34
10.103	150.33	65.1245	367.462
10.104	149.292	64.8193	365.234
10.105	148.071	64.0259	366.486
10.106	148.315	63.385	364.716
10.107	149.109	63.4766	363.251
10.108	148.163	63.9343	365.082
10.109	146.362	62.7441	362.091
10.11	145.721	61.6455	363.922
10.111	146.606	61.1572	364.41
10.112	146.454	61.0657	362.854
10.113	145.294	61.4624	364.655
10.114	144.714	60.9741	363.464
10.115	146.088	60.8521	363.22
10.116	145.477	60.6689	364.319
10.117	143.036	59.4482	361.969
10.118	141.998	59.082	362.854
10.119	142.731	58.7769	363.464
10.12	143.036	58.7769	360.992
10.121	141.937	59.1736	362.854
10.122	141.449	58.7769	360.901
10.123	143.25	58.2581	359.802
10.124	143.341	58.8684	361.053
10.125	141.693	58.075	358.948
10.126	140.137	57.1289	360.413
10.127	139.74	56.7932	360.413
10.128	139.832	56.7932	358.337
10.129	139.13	57.312	360.229
10.13	138.55	56.7017	358.124
10.131	139.526	56.4575	357.513
10.132	140.289	56.4575	359.161
10.133	139.404	55.7861	356.384
10.134	139.13	55.481	358.093
10.135	139.313	54.8401	358.459
10.136	139.374	55.2979	356.628
10.137	138.58	55.4504	358.612
10.138	138.062	54.8401	357.117
10.139	138.733	54.4128	356.445
10.14	139.343	55.3894	358.49
10.141	139.648	54.8096	355.774
10.142	139.587	54.7791	357.147
10.143	140.198	54.6875	357.239
10.144	141.022	55.2368	355.316
10.145	140.93	55.6946	357.239
10.146	140.686	55.2979	354.706
10.147	142.242	54.8096	355.011
10.148	142.914	55.2368	356.171
10.149	141.937	55.2368	354.401
10.15	141.51	55.2368	356.354
10.151	141.449	55.2979	355.774
10.152	143.127	55.603	354.767
10.153	143.341	56.2134	356.842
10.154	142.609	55.5725	354.95
10.155	142.883	55.1453	355.743
10.156	143.951	55.5725	357.666
10.157	143.188	55.6641	354.95
10.158	143.066	55.9082	357.513
10.159	143.188	55.9998	356.232
10.16	145.05	56.4575	355.072
10.161	145.172	57.4036	356.75
10.162	144.012	57.1289	353.546
10.163	144.531	56.6711	354.858
10.164	145.508	56.9458	355.927
10.165	145.02	57.4036	353.912
10.166	144.226	57.7393	356.537
10.167	144.684	57.5562	355.499
10.168	146.271	58.075	355.347
10.169	146.545	58.8074	357.056
10.17	145.386	58.8379	354.706
10.171	145.935	58.8379	356.171
10.172	146.271	59.1431	356.75
10.173	146.698	59.3872	355.194
10.174	146.637	59.7229	358.002
10.175	147.003	59.3872	356.842
10.176	148.315	59.6313	357.056
10.177	148.163	60.1196	359.161
10.178	147.98	60.3638	356.873
10.179	149.017	60.2722	358.154
10.18	149.445	60.4858	358.063
10.181	150.116	60.8215	356.384
10.182	150.696	61.554	357.971
10.183	151.367	61.1877	356.72
10.184	152.008	60.9436	356.201
10.185	151.611	61.4014	358.246
10.186	151.55	61.4929	356.567
10.187	152.344	61.7676	358.063
10.188	153.229	62.1338	358.154
10.189	153.259	62.561	355.927
10.19	153.839	62.2864	358.124
10.191	155.06	62.3474	355.591
10.192	157.104	62.7747	355.927
10.193	157.501	63.0493	357.483
10.194	155.487	62.6831	355.865
10.195	154.51	62.3779	358.398
10.196	155.182	62.1948	358.307
10.197	156.555	62.2864	356.75
10.198	156.647	63.3545	359.741
10.199	156.952	63.9648	357.117
10.2	158.356	63.5681	357.117
10.201	159.027	63.5986	358.398
10.202	158.63	62.9272	356.659
10.203	157.99	63.4155	359.833
10.204	158.051	63.9038	359.772
10.205	158.875	64.209	358.704
10.206	158.203	65.0635	360.779
10.207	157.806	64.6057	358.521
10.208	159.515	64.1479	359.161
10.209	160.583	64.6973	360.138
10.21	160.4	65.4297	357.666
10.211	159.729	65.2161	360.565
10.212	159.973	64.8499	360.352
10.213	161.224	65.2161	359.222
10.214	160.675	65.9485	361.755
10.215	159.485	66.2842	358.948
10.216	159.821	65.918	359.375
10.217	160.675	65.7043	360.87
10.218	160.767	65.155	358.398
10.219	160.522	66.0095	360.931
10.22	161.621	66.1316	360.413
10.221	162.598	66.5588	358.765
10.222	162.506	67.3828	361.664
10.223	161.407	66.7114	359.314
10.224	162.018	65.979	360.229
10.225	163.025	67.0166	361.786
10.226	163.025	67.3218	359.283
10.227	162.811	67.3828	361.664
10.228	163.086	67.1692	360.718
10.229	165.131	67.5964	359.711
10.23	165.833	68.5425	362.03
10.231	165.192	68.6951	359.619
10.232	165.344	67.9321	361.237
10.233	166.077	67.9932	361.542
10.234	166.748	68.2678	359.436
10.235	166.199	69.3359	362.03
10.236	165.833	69.0918	360.168
10.237	167.786	69.4275	359.68
10.238	168.304	69.9463	362.579
10.239	167.053	69.3359	359.314
10.24	167.114	68.8782	362.61
10.241	167.786	69.519	362.701
10.242	169.464	69.8853	361.633
10.243	169.006	70.3735	364.349
10.244	168.732	70.3125	362.366
10.245	170.471	70.343	362.274
10.246	171.814	71.228	364.227
10.247	170.929	71.3806	361.786
10.248	170.624	71.167	363.556
10.249	171.143	70.9229	364.044
10.25	171.906	71.0449	362.366
10.251	172.211	72.1436	365.417
10.252	172.272	72.2961	363.007
10.253	173.889	72.1436	363.434
10.254	174.286	72.4792	364.99
10.255	173.248	72.5403	362.213
10.256	172.638	72.8455	364.624
10.257	173.37	72.998	363.922
10.258	174.408	73.1506	362.793
10.259	174.225	73.9136	365.784
10.26	174.255	73.4863	364.166
10.261	175.262	73.3948	364.716
10.262	175.629	73.9746	366.577
10.263	175.201	73.9441	364.502
10.264	175.446	73.8525	366.699
10.265	175.781	73.5779	366.974
10.266	175.995	73.9746	365.662
10.267	175.751	74.8291	367.737
10.268	175.842	75.0427	365.448
10.269	177.399	74.8291	365.845
10.27	177.826	75.0427	367.706
10.271	176.575	74.9817	365.723
10.272	176.636	75.4089	368.347
10.273	177.551	75.6531	367.615
10.274	178.955	75.8667	366.608
10.275	177.734	76.1719	368.53
10.276	176.331	76.1414	365.967
10.277	177.429	76.0498	366.364
10.278	178.314	76.7212	367.554
10.279	178.131	76.7822	365.295
10.28	177.246	76.355	368.683
10.281	177.063	75.5005	367.828
10.282	178.65	75.8667	367.828
10.283	178.802	76.9653	370.331
10.284	178.131	76.9043	367.462
10.285	178.772	76.3855	369.415
10.286	179.596	76.416	370.209
10.287	179.657	76.8127	367.737
10.288	178.375	77.179	370.544
10.289	178.284	76.7822	369.354
10.29	180.115	76.8433	368.866
10.291	181.213	77.6978	371.094
10.292	180.45	77.4841	368.225
10.293	180.267	77.301	370.27
10.294	180.634	77.179	370.667
10.295	181.58	77.24	368.713
10.296	180.969	77.7893	370.911
10.297	180.695	77.4536	369.354
10.298	181.305	77.6062	369.019
10.299	181.305	78.2776	371.246
10.3	180.939	77.9419	368.774
10.301	180.237	76.8738	371.368
10.302	180.206	76.3245	372.162
10.303	180.908	76.8127	370.483
10.304	180.786	77.8809	373.352
10.305	180.786	77.1484	370.972
10.306	181.702	77.0264	370.27
10.307	181.61	77.2095	372.314
10.308	180.359	76.7822	369.385
10.309	178.955	76.416	371.979
10.31	178.741	75.8667	372.559
10.311	179.291	75.8667	370.605
10.312	178.314	76.8127	373.199
10.313	178.07	76.8433	371.033
10.314	179.352	76.3245	370.911
10.315	179.749	76.2329	372.284
10.316	178.802	75.7141	369.781
10.317	177.673	75.2869	372.131
10.318	177.399	74.6765	371.521
10.319	177.246	74.646	370.667
10.32	176.758	75.1343	373.26
10.321	175.568	75.0427	370.178
10.322	175.629	75.0122	371.155
10.323	175.842	74.7986	371.704
10.324	175.293	73.9441	369.812
10.325	174.561	74.0967	372.986
10.326	175.018	73.822	372.559
10.327	176.147	73.4558	371.429
10.328	175.812	73.8525	374.481
10.329	174.652	73.4558	371.643
10.33	174.744	73.4253	372.253
10.331	174.408	73.4558	372.65
10.332	173.889	73.4253	370.117
10.333	172.852	73.2727	371.948
10.334	173.37	72.5098	370.941
10.335	174.469	72.113	369.72
10.336	174.347	72.1436	372.406
10.337	173.126	71.4111	369.415
10.338	173.096	70.8313	370.636
10.339	172.668	70.5566	371.063
10.34	171.753	70.1599	368.286
10.341	170.502	70.0378	370.239
10.342	169.83	69.2749	368.011
10.343	169.525	69.0308	366.272
10.344	168.701	68.4204	367.828
10.345	168.091	66.6199	364.96
10.346	168.304	65.7349	366.028
10.347	168.182	65.5212	367.462
10.348	167.236	65.4907	365.173
10.349	165.955	65.155	366.821
10.35	165.588	64.4836	365.509
10.351	165.985	64.3311	364.319
10.352	164.124	64.3005	365.631
10.353	161.377	62.8662	362.732
10.354	161.133	61.4319	363.8
10.355	161.713	61.0962	364.807
10.356	161.224	60.6384	362.274
10.357	158.936	60.1196	364.532
10.358	156.952	58.3191	362.823
10.359	155.731	57.1594	361.542
10.36	153.992	56.6406	362.579
10.361	150.543	55.9387	358.032
10.362	149.017	55.0232	357.574
10.363	147.675	54.0161	356.628
10.364	147.552	53.6194	354.309
10.365	146.179	53.2227	356.75
10.366	145.111	51.8494	356.537
10.367	146.24	51.6663	357.544
10.368	147.43	52.2156	359.741
10.369	146.332	51.9409	358.276
10.37	145.782	51.2085	360.382
10.371	145.691	50.9644	360.046
10.372	146.24	51.239	359.192
10.373	146.271	52.4292	361.176
10.374	145.355	51.8188	359.192
10.375	145.905	51.4221	359.161
10.376	147.278	52.063	359.985
10.377	147.4	51.6663	357.452
10.378	147.339	51.9714	358.887
10.379	147.43	51.3916	357.941
10.38	148.285	50.8728	356.842
10.381	147.766	51.2085	358.429
10.382	145.996	51.178	355.988
10.383	145.874	51.1169	355.56
10.384	146.454	51.4526	355.988
10.385	145.599	51.239	353.241
10.386	145.172	51.4832	354.797
10.387	145.416	50.9033	354.279
10.388	146.271	50.8118	353.027
10.389	147.43	51.0559	355.804
10.39	147.095	50.415	353.973
10.391	146.79	49.8047	354.492
10.392	147.217	50.415	355.957
10.393	146.118	50.6287	353.18
10.394	145.569	51.0254	354.828
10.395	145.63	50.9033	354.431
10.396	147.278	51.1475	352.692
10.397	147.614	51.9714	354.584
10.398	146.454	51.4526	352.478
10.399	147.797	50.7202	353.241
10.4	148.834	50.415	354.462
10.401	149.017	50.7507	352.661
10.402	147.98	51.2085	354.218
10.403	147.644	51.3	353.058
10.404	149.048	51.4526	351.898
10.405	149.567	52.063	353.821
10.406	148.01	51.7273	351.105
10.407	147.888	51.3916	352.478
10.408	148.499	51.3916	352.936
10.409	149.139	50.9644	351.837
10.41	148.315	51.0254	355.377
10.411	148.682	50.9033	354.187
10.412	150.482	51.5747	353.912
10.413	150.848	52.8259	355.865
10.414	149.2	52.4292	352.631
10.415	148.743	51.7578	354.187
10.416	149.2	51.7578	353.912
10.417	150.299	52.063	351.44
10.418	149.414	52.6733	353.729
10.419	149.261	52.2766	352.295
10.42	151.123	52.063	352.448
10.421	152.039	52.7344	353.943
10.422	151.062	52.6428	351.654
10.423	150.635	52.6428	352.905
10.424	150.97	52.5818	351.898
10.425	151.794	52.6123	350.983
10.426	151.55	53.2227	352.478
10.427	151.215	52.9785	350.372
10.428	152.008	53.2532	350.739
10.429	153.015	53.3447	352.234
10.43	153.168	52.887	350.83
10.431	153.564	52.6123	352.722
10.432	154.114	52.5208	353.18
10.433	155.029	52.7954	351.654
10.434	154.907	53.6194	353.577
10.435	155.426	53.833	351.654
10.436	156.25	53.7109	351.593
10.437	156.006	54.5044	352.509
10.438	154.907	54.2908	350.586
10.439	155.579	53.833	352.051
10.44	156.494	53.3752	352.814
10.441	157.074	53.9551	351.379
10.442	157.379	54.657	353.546
10.443	157.227	54.6875	351.501
10.444	158.875	55.0232	351.868
10.445	159.18	54.9622	352.783
10.446	157.837	54.8401	350.555
10.447	156.219	55.2063	352.692
10.448	156.128	55.2368	351.837
10.449	157.074	55.2063	351.135
10.45	156.769	55.603	353.821
10.451	156.097	55.0842	351.868
10.452	157.715	55.2979	353.577
10.453	159.515	55.7861	354.645
10.454	158.6	55.7251	352.783
10.455	156.86	56.1523	355.072
10.456	157.043	55.8167	353.455
10.457	159.241	56.2744	352.905
10.458	159.119	57.7087	354.675
10.459	157.501	57.5562	352.448
10.46	157.44	57.0984	353.729
10.461	158.508	57.0679	354.523
10.462	159.973	57.4341	352.875
10.463	159.882	57.8613	355.56
10.464	160.278	57.8918	354.675
10.465	162.323	58.2581	354.004
10.466	163.055	59.2957	355.652
10.467	161.56	59.2041	352.997
10.468	160.95	59.021	354.34
10.469	161.56	58.96	354.767
10.47	162.445	59.2346	352.875
10.471	163.147	59.7534	355.53
10.472	163.086	59.082	354.95
10.473	165.222	59.2346	354.858
10.474	165.985	60.5469	356.567
10.475	165.955	60.5164	354.156
10.476	166.107	60.1501	355.408
10.477	166.412	59.9365	355.743
10.478	166.779	60.1501	353.455
10.479	166.321	61.4624	355.499
10.48	166.656	61.0657	354.309
10.481	168.03	60.791	353.821
10.482	169.525	61.8591	356.689
10.483	169.342	61.9507	354.309
10.484	169.769	61.4014	356.323
10.485	169.83	61.9812	356.72
10.486	170.685	62.2253	355.042
10.487	170.532	62.5916	357.33
10.488	169.525	62.7441	355.286
10.489	170.349	62.9883	355.133
10.49	171.326	63.6292	356.445
10.491	171.204	63.7512	354.675
10.492	170.502	63.5376	357.666
10.493	170.258	63.0188	357.666
10.494	171.631	62.8662	357.025
10.495	171.844	63.9648	359.863
10.496	171.112	64.209	357.788
10.497	171.417	64.8499	358.154
10.498	172.302	64.3921	358.673
10.499	171.814	64.0259	356.659
10.5	171.539	64.6667	359.711
10.501	172.302	64.5447	358.673
10.502	173.706	65.0635	358.002
10.503	173.37	65.979	360.596
10.504	172.455	65.5823	358.765
10.505	173.218	65.5212	359.558
10.506	174.316	66.0706	360.413
10.507	174.225	66.2537	357.88
10.508	173.706	65.979	360.199
10.509	174.042	65.6738	359.131
10.51	175.537	66.1926	358.734
10.511	175.842	67.3218	360.748
10.512	174.988	67.3828	358.154
10.513	175.598	66.7419	359.467
10.514	175.842	66.864	360.87
10.515	176.147	66.8335	358.643
10.516	176.27	67.1692	361.206
10.517	176.453	67.2607	359.863
10.518	177.887	67.1997	359.192
10.519	178.07	68.0847	361.603
10.52	177.734	68.2678	359.253
10.521	178.558	68.1458	361.176
10.522	178.65	68.0847	361.908
10.523	178.375	68.4204	360.474
10.524	178.467	68.7256	363.525
10.525	178.711	68.6951	362.335
10.526	180.878	68.9697	361.633
10.527	181.335	69.9768	363.586
10.528	181.183	69.9158	361.542
10.529	181.641	69.8547	362.885
10.53	182.312	70.0073	362.946
10.531	182.861	69.9463	361.023
10.532	181.824	70.4956	364.105
10.533	180.634	70.1904	362.671
10.534	181.824	70.3735	362.946
10.535	182.556	70.9839	364.41
10.536	182.19	70.8008	361.969
10.537	182.892	70.4346	364.197
10.538	183.868	70.4651	364.746
10.539	185.12	70.3735	362.701
10.54	184.54	71.167	365.875
10.541	183.838	71.1365	364.441
10.542	185.516	71.3196	364.807
10.543	185.669	72.2046	366.425
10.544	184.296	71.6553	363.251
10.545	183.319	71.2891	365.753
10.546	183.594	71.228	365.112
10.547	186.188	71.6858	363.586
10.548	186.981	72.4792	365.814
10.549	187.164	72.2961	363.464
10.55	188.11	72.2656	363.953
10.551	188.354	73.0286	365.326
10.552	187.592	73.0896	363.159
10.553	185.76	73.0591	365.448
10.554	184.631	72.9675	364.777
10.555	185.883	72.7539	363.342
10.556	186.707	73.1506	366.364
10.557	187.012	72.8455	363.831
10.558	188.354	72.7844	364.899
10.559	189.331	73.5168	366.425
10.56	189.026	73.6084	364.319
10.561	188.507	73.4863	367.096
10.562	188.171	72.8455	366.669
10.563	188.354	73.4863	365.57
10.564	187.988	74.9512	368.439
10.565	187.164	74.585	365.54
10.566	187.927	74.1272	366.211
10.567	189.056	74.0662	367.523
10.568	189.819	74.1882	365.387
10.569	190.247	74.6765	368.195
10.57	190.582	74.5239	367.34
10.571	192.291	74.7375	366.638
10.572	192.505	75.4089	368.561
10.573	190.735	75.7751	365.723
10.574	190.247	75.2869	367.004
10.575	189.484	75.4089	367.157
10.576	190.399	75.2258	365.479
10.577	190.308	75.3174	368.225
10.578	190.43	74.9207	367.279
10.579	192.078	74.4934	367.432
10.58	193.207	75.4395	369.934
10.581	192.963	75.7751	367.584
10.582	192.444	75.4089	369.141
10.583	192.657	75.1648	369.69
10.584	192.871	75.0732	367.218
10.585	191.986	75.47	369.812
10.586	191.437	75.1038	367.645
10.587	193.024	75.1648	367.645
10.588	193.695	76.3855	369.446
10.589	193.481	76.0803	366.638
10.59	193.939	75.5615	369.019
10.591	193.787	75.47	369.171
10.592	195.038	75.4089	367.859
10.593	194.55	76.1108	370.148
10.594	193.451	75.7446	367.615
10.595	193.787	75.8362	367.493
10.596	193.848	76.5076	369.019
10.597	193.451	76.3855	366.028
10.598	193.146	75.8057	368.195
10.599	193.451	75.1953	368.744
10.6	194.244	75.0427	368.103
10.601	194.153	75.6226	370.85
10.602	193.481	75.4089	369.141
10.603	194.305	75.592	369.141
10.604	194.519	76.1719	370.453
10.605	193.451	76.3855	367.249
10.606	193.115	75.7446	369.354
10.607	192.383	75.2258	369.232
10.608	193.451	75.1953	367.34
10.609	193.024	76.355	370.514
10.61	192.444	76.0498	368.469
10.611	193.39	75.9277	369.11
10.612	193.848	76.3245	370.605
10.613	193.878	75.9888	368.317
10.614	192.841	75.2869	370.667
10.615	191.864	75.0122	369.812
10.616	193.268	75.7446	368.774
10.617	193.604	76.8433	370.88
10.618	192.78	76.8433	367.676
10.619	192.902	76.3245	369.141
10.62	192.749	75.3479	370.178
10.621	192.261	74.646	369.263
10.622	192.017	75.0732	372.833
10.623	192.23	75.2258	371.643
10.624	193.512	75.3174	369.873
10.625	193.481	76.2329	372.437
10.626	192.169	75.2869	368.958
10.627	192.566	75.0122	370.361
10.628	192.383	75.47	371.063
10.629	193.085	74.5544	368.958
10.63	191.833	74.707	372.04
10.631	191.345	74.5544	370.697
10.632	192.993	74.4934	369.843
10.633	193.939	75.1648	371.399
10.634	192.566	74.707	368.744
10.635	191.772	74.2188	370.239
10.636	191.956	74.0967	370.422
10.637	192.169	73.6084	368.011
10.638	191.376	73.9746	370.392
10.639	191.01	73.6694	368.896
10.64	191.711	73.6084	368.988
10.641	191.559	73.7	370.667
10.642	190.338	72.998	368.378
10.643	190.186	72.1436	370.087
10.644	191.071	71.6858	370.758
10.645	190.552	71.8994	368.256
10.646	189.24	72.0825	370.514
10.647	187.866	71.3501	368.378
10.648	188.782	70.5261	368.134
10.649	188.66	71.228	369.812
10.65	187.408	70.7397	366.76
10.651	185.577	69.7021	367.92
10.652	184.601	69.0918	367.767
10.653	184.509	68.2373	365.753
10.654	183.289	67.8406	367.065
10.655	182.129	66.864	364.99
10.656	181.671	66.4368	363.617
10.657	181.091	65.918	364.227
10.658	178.009	64.5447	360.931
10.659	174.835	62.8052	361.725
10.66	171.753	60.8826	360.352
10.661	169.708	59.1125	357.483
10.662	165.955	57.4951	357.361
10.663	161.774	55.2673	353.638
10.664	158.264	52.8259	350.25
10.665	150.116	48.9197	343.262
10.666	137.329	40.9241	333.71
10.667	121.704	34.79	327.087
10.668	115.54	32.5012	321.564
10.669	111.42	33.4167	318.39
10.67	114.563	35.0952	318.176
10.671	113.77	34.9121	316.62
10.672	113.708	33.844	320.831
10.673	112.549	34.4238	327.759
10.674	111.938	34.8511	335.327
10.675	114.441	35.0647	344.91
10.676	118.774	33.905	348.267
10.677	123.688	32.959	349.06
10.678	126.129	34.4543	350.708
10.679	127.228	37.4146	348.511
10.68	129.242	40.5273	347.412
10.681	129.639	42.7856	344.33
10.682	128.571	42.6636	337.799
10.683	126.862	42.0227	335.236
10.684	126.74	41.626	333.252
10.685	128.937	41.2903	334.015
10.686	129.883	40.9851	339.417
10.687	130.157	40.0696	341.888
10.688	130.92	39.5203	346.252
10.689	131.531	40.2832	347.626
10.69	130.737	40.4053	344.482
10.691	129.73	41.4124	341.949
10.692	128.876	42.0227	336.151
10.693	129.486	42.2058	330.627
10.694	129.517	42.9688	328.583
10.695	127.563	42.3584	325.867
10.696	127.655	40.9851	329.346
10.697	128.235	40.0085	333.496
10.698	127.014	39.3982	336.151
10.699	125.427	39.3982	339.752
10.7	123.535	39.3982	336.761
10.701	125.305	39.6729	333.862
10.702	126.343	41.3513	329.468
10.703	124.329	42.511	322.51
10.704	122.498	42.572	321.472
10.705	122.406	42.0532	321.655
10.706	123.688	40.8325	321.716
10.707	122.772	40.8936	327.423
10.708	121.735	40.1306	327.911
10.709	123.932	39.3372	330.292
10.71	125.61	40.2832	333.344
10.711	125.641	41.0461	331.879
10.712	126.129	41.3513	333.191
10.713	126.434	41.9922	332.825
10.714	127.075	43.0298	331.787
10.715	126.282	44.7083	335.48
10.716	125.458	44.7998	335.022
10.717	127.533	44.4336	336.029
10.718	128.693	44.9524	337.585
10.719	128.326	45.1355	335.388
10.72	128.937	44.8303	336.914
10.721	130.768	44.7388	335.602
10.722	132.446	45.1965	333.954
10.723	132.355	47.6685	334.351
10.724	131.592	48.9807	331.146
10.725	132.599	48.6145	331.757
10.726	133.606	48.5535	333.71
10.727	134.369	49.0112	333.16
10.728	134.552	49.2859	336.212
10.729	135.62	49.0417	336.853
10.73	137.543	48.6145	336.578
10.731	138.031	49.3774	339.478
10.732	137.909	49.4385	336.853
10.733	139.343	50.1404	337.128
10.734	139.496	51.178	337.158
10.735	139.679	51.7578	334.869
10.736	138.947	51.239	335.999
10.737	139.862	51.9104	335.297
10.738	140.869	51.9409	334.015
10.739	141.907	52.9785	336.548
10.74	141.113	52.9785	334.839
10.741	142.7	52.5208	336.884
10.742	144.318	52.7649	336.487
10.743	144.226	53.3752	335.114
10.744	143.005	54.1687	337.524
10.745	143.158	54.1687	336.029
10.746	144.592	53.3447	336.7
10.747	144.501	53.4973	338.196
10.748	143.066	53.1311	336.304
10.749	143.433	53.4058	338.684
10.75	144.104	54.0771	338.989
10.751	145.66	53.833	337.585
10.752	145.386	53.4668	340.088
10.753	145.05	53.009	338.287
10.754	146.759	53.1006	338.379
10.755	146.759	54.1687	339.722
10.756	145.081	53.9856	336.487
10.757	144.562	53.9246	337.921
10.758	144.379	53.9551	337.158
10.759	145.416	54.2297	335.571
10.76	144.867	54.5654	337.616
10.761	144.104	54.3213	335.144
10.762	145.172	54.1382	336.365
10.763	146.759	54.8096	337.86
10.764	146.118	54.9316	335.663
10.765	144.958	55.603	337.769
10.766	144.47	56.0608	337.952
10.767	144.348	55.8472	336.792
10.768	143.646	56.1218	340.057
10.769	142.365	55.9387	339.111
10.77	143.066	56.366	340.179
10.771	143.89	57.0984	341.98
10.772	143.524	57.6477	340.485
10.773	143.799	57.7087	342.56
10.774	144.287	57.2205	342.499
10.775	144.714	57.312	341.705
10.776	145.172	58.3496	343.994
10.777	144.531	58.4717	341.949
10.778	145.63	58.4412	341.705
10.779	145.813	59.3872	342.316
10.78	145.294	59.6924	339.783
10.781	145.386	59.967	341.003
10.782	146.851	59.6313	339.966
10.783	149.658	59.3567	339.02
10.784	150.635	59.4788	341.095
10.785	150.33	59.6313	338.379
10.786	151.764	59.8755	339.294
10.787	152.557	60.6384	339.478
10.788	151.123	60.3638	337.372
10.789	150.299	60.4553	339.325
10.79	150.482	59.7534	337.738
10.791	153.29	59.4788	337.097
10.792	154.938	60.4248	338.898
10.793	155.243	60.73	336.456
10.794	156.83	60.2417	337.83
10.795	158.173	60.2722	338.379
10.796	157.806	60.6384	337.097
10.797	156.525	61.2793	339.783
10.798	155.975	61.0046	338.531
10.799	157.196	60.9436	338.257
10.8	157.654	62.1338	339.63
10.801	156.494	62.2253	337.341
10.802	157.562	62.439	339.386
10.803	159.912	62.9272	340.149
10.804	160.4	63.1104	339.325
10.805	159.18	63.1714	343.323
10.806	157.41	63.0493	342.804
10.807	157.471	63.5986	343.445
10.808	156.921	65.0024	345.093
10.809	155.06	65.1245	342.896
10.81	154.602	64.8804	344.33
10.811	155.06	64.8499	344.849
10.812	155.884	64.7278	343.506
10.813	156.006	65.1855	346.588
10.814	155.67	64.9109	346.222
10.815	156.311	65.2771	345.978
10.816	156.189	66.1621	347.9
10.817	154.968	66.2842	344.482
10.818	154.663	66.1316	345.612
10.819	154.48	66.3147	345.459
10.82	154.968	66.4978	343.353
10.821	155.487	66.925	345.52
10.822	155.243	66.5894	344.177
10.823	157.166	66.6199	344.91
10.824	158.356	67.2913	346.741
10.825	158.295	67.4133	344.238
10.826	158.6	67.1692	345.978
10.827	158.997	67.1082	344.788
10.828	160.736	67.3523	343.018
10.829	161.224	67.749	344.788
10.83	160.187	67.4744	342.041
10.831	161.072	66.9861	343.14
10.832	161.743	67.5659	344.421
10.833	162.445	67.7185	342.987
10.834	162.903	67.5049	345.856
10.835	163.116	67.7795	344.818
10.836	165.009	67.9932	344.36
10.837	165.68	68.0542	346.405
10.838	165.619	67.8406	343.719
10.839	166.565	68.2373	345.276
10.84	167.45	69.0308	346.191
10.841	167.45	69.2444	343.842
10.842	166.84	69.458	346.863
10.843	166.656	69.3359	345.795
10.844	168.274	69.519	345.886
10.845	169.189	69.9463	348.175
10.846	168.762	69.9768	345.673
10.847	168.793	69.6716	347.504
10.848	169.25	70.1599	347.87
10.849	169.556	70.5872	345.215
10.85	169.067	70.7092	347.504
10.851	167.725	71.0449	345.795
10.852	168.365	70.5872	346.039
10.853	168.274	70.6177	348.419
10.854	167.877	70.6482	346.313
10.855	168.61	70.7092	348.389
10.856	168.579	71.2891	349.457
10.857	168.396	71.4111	347.626
10.858	167.786	71.8384	350.342
10.859	167.755	71.4111	348.877
10.86	168.579	71.167	348.999
10.861	168.121	72.1436	351.105
10.862	167.48	72.5098	348.297
10.863	168.121	72.2046	350.647
10.864	168.549	71.8994	350.983
10.865	168.915	71.991	349.823
10.866	169.647	72.4792	352.783
10.867	169.525	72.5403	350.677
10.868	170.898	72.6929	350.952
10.869	170.227	73.3337	352.081
10.87	168.945	73.2117	349.274
10.871	168.854	73.3948	351.013
10.872	169.189	73.7	350.25
10.873	169.556	73.5168	349.03
10.874	168.884	73.0286	352.386
10.875	168.488	72.2961	350.586
10.876	170.654	72.2046	352.051
10.877	172.058	73.6389	352.997
10.878	171.661	74.3408	350.464
10.879	170.593	74.2188	352.844
10.88	171.082	74.0662	351.929
10.881	171.783	74.0662	350.342
10.882	171.539	74.707	353.79
10.883	170.593	74.646	350.983
10.884	171.753	74.1272	352.417
10.885	173.37	74.4019	353.76
10.886	173.523	75.1953	351.105
10.887	173.981	75.6226	353.699
10.888	174.744	75.8667	352.234
10.889	176.361	76.0803	351.044
10.89	175.751	76.3855	353.516
10.891	174.103	76.1414	351.013
10.892	174.591	76.2024	352.661
10.893	175.14	77.0569	353.76
10.894	175.385	77.3621	352.264
10.895	175.385	76.8433	355.621
10.896	176.056	76.5381	355.225
10.897	177.399	76.8738	355.53
10.898	177.856	77.6672	357.91
10.899	177.399	77.6062	355.682
10.9	177.429	77.3926	356.842
10.901	177.429	77.7893	357.88
10.902	176.91	78.0029	355.347
10.903	176.636	78.0334	358.032
10.904	176.453	77.6062	357.208
10.905	177.795	77.7283	356.384
10.906	178.558	77.7893	359.131
10.907	178.07	77.8503	356.964
10.908	178.619	77.9114	358.032
10.909	178.253	78.7048	358.093
10.91	178.192	78.7048	355.621
10.911	177.216	78.5522	357.3
10.912	176.575	77.4841	355.377
10.913	177.368	77.5757	355.377
10.914	177.551	78.0334	356.903
10.915	176.392	77.9419	354.584
10.916	176.361	77.9419	356.75
10.917	176.666	77.7588	356.964
10.918	176.758	77.9724	355.438
10.919	176.27	78.2471	358.551
10.92	175.293	78.0945	356.11
10.921	176.605	77.4841	356.567
10.922	176.636	77.7588	358.063
10.923	175.598	77.7283	355.286
10.924	176.208	77.7283	357.544
10.925	177.063	78.6133	357.147
10.926	177.948	78.8879	355.56
10.927	177.094	78.9185	358.734
10.928	176.3	78.7659	356.567
10.929	177.643	78.6438	357.452
10.93	178.436	79.4373	359.131
10.931	177.795	79.5288	356.506
10.932	177.429	79.4067	359.222
10.933	177.887	79.4373	358.704
10.934	179.901	79.9561	357.697
10.935	179.871	80.5054	360.077
10.936	178.833	80.3223	358.551
10.937	178.986	79.895	359.985
10.938	178.65	80.2612	361.481
10.939	178.497	80.2917	358.856
10.94	178.894	79.9866	361.45
10.941	178.955	79.9866	360.84
10.942	179.718	80.0476	359.497
10.943	179.657	80.719	361.725
10.944	178.986	80.0781	359.161
10.945	178.802	79.2542	360.046
10.946	177.765	78.7964	361.633
10.947	175.629	77.9114	358.734
10.948	173.828	77.5452	360.718
10.949	172.791	76.7517	358.917
10.95	172.791	75.531	356.72
10.951	171.783	75.1038	357.605
10.952	170.166	74.4934	354.828
10.953	169.342	74.0051	355.347
10.954	168.03	73.9746	355.774
10.955	166.168	73.1201	353.699
10.956	163.757	71.4722	356.11
10.957	161.56	69.5801	354.37
10.958	160.645	68.8782	353.546
10.959	159.241	68.4509	355.286
10.96	157.867	66.925	352.661
10.961	156.586	66.0706	352.936
10.962	155.975	66.1011	353.21
10.963	153.961	66.2842	349.823
10.964	151.886	65.8569	352.142
10.965	150.635	64.4531	350.739
10.966	151.306	62.8357	351.135
10.967	151.093	62.4695	353.455
10.968	149.414	62.4084	351.593
10.969	148.926	62.3779	353.485
10.97	149.353	62.7136	353.729
10.971	149.2	62.1948	351.624
10.972	147.949	61.7065	353.455
10.973	146.088	60.9436	350.555
10.974	146.21	60.5774	350.311
10.975	146.057	60.4858	351.196
10.976	144.745	59.7534	348.236
10.977	144.104	59.5398	349.915
10.978	143.311	59.8145	348.999
10.979	143.372	59.5703	347.412
10.98	142.426	59.2651	350.25
10.981	141.327	58.2886	348.785
10.982	141.144	57.4951	349.365
10.983	141.571	58.3801	351.257
10.984	141.51	58.6243	348.114
10.985	141.602	58.2275	349.915
10.986	141.327	58.3191	349.945
10.987	141.449	58.0139	347.778
10.988	141.144	58.5938	350.708
10.989	140.686	58.1665	348.999
10.99	140.93	58.2275	349.518
10.991	140.961	57.9224	350.922
10.992	140.045	58.3191	348.45
10.993	140.106	58.5327	350.494
10.994	140.686	58.96	349.396
10.995	141.724	58.96	348.053
10.996	142.212	58.5327	350.494
10.997	140.747	58.4106	348.114
10.998	141.449	58.3191	349.152
10.999	141.632	58.7463	349.823
11	140.167	58.8074	346.68
11.001	139.008	58.1665	349.915
11.002	138.794	58.1055	348.602
11.003	140.656	58.1055	347.473
11.004	140.961	58.4717	350.281
11.005	140.381	58.3801	347.992
11.006	141.022	58.0139	349.701
11.007	141.724	58.2581	350.555
11.008	140.991	58.3801	348.022
11.009	140.289	58.6853	350.861
11.01	139.679	58.1055	348.846
11.011	140.747	58.0444	348.145
11.012	140.594	58.9294	350.372
11.013	139.496	58.6243	346.436
11.014	139.679	58.6243	348.572
11.015	140.32	59.082	348.602
11.016	141.144	59.3872	346.466
11.017	141.022	59.2957	349.731
11.018	140.137	59.2651	347.717
11.019	140.961	59.0515	348.419
11.02	140.93	59.967	350.098
11.021	140.9	59.9976	347.687
11.022	140.717	59.906	349.426
11.023	140.717	59.845	350.006
11.024	140.991	60.2722	348.389
11.025	141.51	60.8215	351.227
11.026	141.113	60.9741	349.579
11.027	141.907	60.8521	349.945
11.028	142.181	61.2793	351.898
11.029	142.273	60.8215	349.64
11.03	142.883	61.0046	351.593
11.031	142.914	61.7981	351.715
11.032	143.005	62.3474	349.213
11.033	142.578	62.7747	351.746
11.034	142.273	62.7441	349.792
11.035	143.89	62.561	350.098
11.036	144.196	63.0188	351.715
11.037	143.89	63.1714	348.785
11.038	144.409	63.2019	351.318
11.039	144.989	63.0493	350.616
11.04	145.355	63.4766	349.335
11.041	145.05	63.8428	351.99
11.042	143.799	64.3005	349.854
11.043	144.714	64.4226	350.586
11.044	145.142	64.2395	352.051
11.045	144.165	63.9343	349.335
11.046	144.836	63.7817	352.692
11.047	145.782	64.2395	352.081
11.048	147.064	64.6973	350.647
11.049	147.125	65.033	354.156
11.05	146.606	64.7888	351.196
11.051	148.163	64.9109	352.509
11.052	148.682	66.2842	353.516
11.053	147.827	66.7114	350.555
11.054	147.522	66.2231	353.363
11.055	147.461	66.1926	353.027
11.056	148.987	66.2842	352.478
11.057	149.658	66.7419	355.347
11.058	149.323	67.0776	353.516
11.059	151.001	67.5659	355.316
11.06	152.252	68.1458	355.804
11.061	151.764	68.6035	353.821
11.062	151.123	69.0308	356.354
11.063	150.635	69.1223	355.072
11.064	150.94	69.0308	354.889
11.065	151.031	68.9392	357.91
11.066	151.215	68.2983	356.018
11.067	152.679	68.3594	357.605
11.068	153.595	69.6716	358.643
11.069	153.717	70.7397	355.53
11.07	153.717	71.4111	357.666
11.071	154.022	69.9158	356.934
11.072	154.633	69.7327	355.743
11.073	154.449	70.3735	358.734
11.074	153.442	70.7092	355.927
11.075	154.327	70.4651	356.995
11.076	154.968	71.106	358.368
11.077	155.823	71.7773	355.774
11.078	156.525	72.3877	358.459
11.079	156.494	72.8455	356.262
11.08	157.501	72.5403	356.323
11.081	157.532	72.2961	358.49
11.082	157.379	72.0825	355.865
11.083	157.532	72.1436	357.971
11.084	157.043	73.0591	357.727
11.085	157.227	73.4253	355.469
11.086	156.891	73.7915	358.704
11.087	156.799	73.3948	356.567
11.088	158.508	73.1812	357.117
11.089	158.752	73.8831	359.161
11.09	158.234	74.2798	356.415
11.091	158.6	74.1577	358.917
11.092	159.302	73.8525	358.459
11.093	159.271	74.0051	356.842
11.094	159.454	74.7681	360.077
11.095	158.875	75.2258	357.483
11.096	160.4	75.7446	358.49
11.097	160.95	75.7446	359.833
11.098	160.858	75.4395	357.361
11.099	161.224	75.4395	359.833
11.1	161.438	76.3245	359.375
11.101	162.506	76.6907	358.215
11.102	162.476	76.5076	361.053
11.103	162.018	76.5076	359.161
11.104	163.574	76.9348	360.26
11.105	163.818	77.7588	361.176
11.106	163.269	78.0029	358.124
11.107	163.147	77.8198	360.87
11.108	163.635	77.6978	360.107
11.109	164.398	77.8503	359.283
11.11	164.429	78.5217	362.457
11.111	163.757	78.4302	360.626
11.112	164.886	77.9724	362.183
11.113	165.771	78.2776	363.922
11.114	165.466	79.1321	361.053
11.115	165.802	79.8645	363.678
11.116	165.741	80.0476	362.946
11.117	166.962	80.0476	362.122
11.118	166.809	80.4749	364.96
11.119	166.321	80.3528	363.434
11.12	167.206	80.3528	364.838
11.121	167.175	80.8105	366.089
11.122	166.87	81.1157	363.495
11.123	167.389	81.3293	366.486
11.124	167.664	81.4209	364.075
11.125	168.793	81.8787	363.892
11.126	168.762	82.55	365.906
11.127	168.152	81.8787	363.556
11.128	167.725	81.3904	365.54
11.129	168.091	81.7261	365.967
11.13	168.06	82.0618	364.227
11.131	167.816	82.6416	367.34
11.132	167.877	82.5195	365.295
11.133	169.586	82.5195	365.234
11.134	169.983	82.8857	367.554
11.135	169.8	82.9163	364.777
11.136	170.685	82.8857	367.126
11.137	170.898	83.1604	367.401
11.138	170.807	83.2825	365.54
11.139	170.013	84.0149	368.469
11.14	169.617	84.1064	366.028
11.141	171.722	83.9539	366.272
11.142	172.821	84.5032	367.859
11.143	172.668	84.5032	365.295
11.144	173.126	84.7168	366.669
11.145	173.92	84.5337	366.699
11.146	174.011	85.022	365.326
11.147	173.706	85.5103	368.042
11.148	173.035	85.3271	366.089
11.149	173.767	85.7239	366.516
11.15	174.286	85.7239	368.256
11.151	173.584	85.2966	366.089
11.152	174.53	85.3271	368.805
11.153	175.568	85.8459	368.744
11.154	175.995	86.4563	366.791
11.155	175.873	86.5479	370.3
11.156	175.629	86.1511	368.958
11.157	176.941	86.2732	369.171
11.158	176.91	87.1887	371.429
11.159	175.537	87.0361	367.828
11.16	175.354	86.6394	370.667
11.161	176.361	87.0667	370.544
11.162	177.368	87.7075	368.805
11.163	177.612	88.1348	371.185
11.164	176.849	87.6465	369.141
11.165	178.162	87.5854	369.934
11.166	178.741	87.9211	371.185
11.167	177.795	88.1348	368.286
11.168	177.399	88.2874	370.819
11.169	177.124	88.6841	369.293
11.17	177.979	88.8977	368.53
11.171	177.216	88.8672	371.887
11.172	176.27	87.9517	369.446
11.173	176.758	87.4329	371.582
11.174	177.734	88.3789	373.474
11.175	177.643	88.9893	370.148
11.176	177.673	88.8367	373.535
11.177	177.826	88.501	371.46
11.178	179.504	88.4094	370.605
11.179	179.504	89.2639	373.535
11.18	178.528	88.9893	370.697
11.181	178.467	88.3484	372.009
11.182	178.253	88.6536	372.711
11.183	178.131	89.0198	370.239
11.184	178.406	89.4165	373.138
11.185	178.68	89.2334	371.429
11.186	180.084	89.1724	371.155
11.187	180.786	89.1724	373.26
11.188	180.115	88.8062	370.789
11.189	180.206	88.623	373.047
11.19	179.535	88.9893	372.925
11.191	179.199	89.2639	370.972
11.192	178.375	89.5691	373.688
11.193	178.04	89.0198	372.04
11.194	178.894	88.562	372.009
11.195	179.474	88.7451	375.061
11.196	179.047	88.8367	372.406
11.197	179.932	88.7146	374.146
11.198	180.328	88.9282	374.298
11.199	179.84	88.7146	371.948
11.2	179.535	88.8672	374.969
11.201	178.497	88.8062	373.138
11.202	178.68	88.7146	373.047
11.203	177.429	88.9587	375.153
11.204	176.514	88.9893	372.559
11.205	177.399	88.5315	374.207
11.206	178.101	88.6841	374.359
11.207	178.284	89.1418	372.375
11.208	177.551	89.5386	375.061
11.209	177.338	88.7756	373.23
11.21	178.558	88.3179	374.237
11.211	177.429	89.0198	375.854
11.212	175.293	88.7451	372.894
11.213	174.164	88.8367	375.397
11.214	174.805	88.4705	374.664
11.215	175.69	88.2874	373.26
11.216	175.812	88.8367	376.373
11.217	175.323	88.5315	373.413
11.218	176.575	88.0737	374.359
11.219	177.155	88.3789	376.19
11.22	175.964	87.9211	373.932
11.221	175.049	88.1348	376.74
11.222	174.957	88.7756	375.366
11.223	175.14	89.2639	373.23
11.224	174.683	89.4165	375.702
11.225	173.859	88.5925	372.986
11.226	175.537	88.4399	374.237
11.227	177.063	88.8672	375.458
11.228	176.819	88.8672	373.413
11.229	176.27	88.562	376.404
11.23	176.178	88.5925	375.458
11.231	176.697	88.9282	374.207
11.232	176.056	90.1184	376.038
11.233	174.805	90.0574	373.108
11.234	175.354	89.386	373.749
11.235	176.178	88.9282	375.092
11.236	176.636	88.7146	372.711
11.237	176.941	88.8672	375.702
11.238	177.002	89.0198	375.336
11.239	177.46	89.2944	374.573
11.24	177.307	89.7827	377.747
11.241	176.758	89.6301	374.054
11.242	177.094	89.325	375.305
11.243	177.216	89.5996	376.038
11.244	177.063	89.2639	373.535
11.245	176.666	89.9353	375.916
11.246	177.246	89.6606	374.603
11.247	178.65	89.9353	374.115
11.248	178.345	89.6606	377.502
11.249	177.216	89.1418	375.214
11.25	177.673	88.8672	376.221
11.251	177.673	89.2029	375.58
11.252	177.429	89.2639	372.375
11.253	176.208	88.8062	374.054
11.254	175.568	87.9822	371.185
11.255	175.262	86.853	370.605
11.256	174.011	86.0901	372.162
11.257	172.241	85.3271	368.835
11.258	170.99	84.1064	371.368
11.259	170.532	83.0688	370.331
11.26	169.464	81.7261	366.18
11.261	167.694	81.2683	367.401
11.262	165.344	79.9255	363.525
11.263	164.795	78.064	362.152
11.264	163.208	77.1179	362.427
11.265	160.522	75.7141	358.49
11.266	158.325	74.0051	358.856
11.267	156.952	72.7844	358.002
11.268	156.403	72.3877	355.621
11.269	154.968	71.8994	357.666
11.27	152.618	70.1599	355.164
11.271	151.154	68.1152	354.004
11.272	149.445	66.9556	354.065
11.273	146.149	64.8193	348.969
11.274	142.334	62.4084	347.9
11.275	139.465	60.1501	343.689
11.276	136.292	58.3496	337.83
11.277	132.538	56.6101	334.869
11.278	127.502	53.4363	328.888
11.279	124.512	49.9878	326.447
11.28	121.46	48.8892	326.172
11.281	119.049	48.7976	324.31
11.282	118.835	48.1262	328.003
11.283	119.476	48.4314	330.292
11.284	121.307	48.5229	331.573
11.285	121.338	48.645	335.846
11.286	121.246	49.2249	336.639
11.287	123.566	49.408	340.424
11.288	125.641	50.2625	342.072
11.289	126.556	50.6287	340.637
11.29	127.93	50.9644	342.499
11.291	129.974	51.3306	340.759
11.292	132.568	52.9785	338.409
11.293	133.087	54.1382	339.569
11.294	131.042	53.9246	335.052
11.295	131.256	53.772	335.663
11.296	131.958	54.1077	335.327
11.297	132.568	54.0161	332.764
11.298	131.927	53.3142	336.029
11.299	132.385	52.8259	335.449
11.3	134.247	52.4597	335.999
11.301	134.521	53.3447	337.891
11.302	133.057	53.8635	333.984
11.303	132.721	53.1616	334.717
11.304	132.111	53.3142	333.466
11.305	131.409	53.3142	329.346
11.306	130.646	53.4363	331.39
11.307	129.822	53.3447	328.644
11.308	131.012	52.7039	329.407
11.309	131.409	53.0701	331.726
11.31	130.066	53.1311	329.437
11.311	129.944	53.2227	331.97
11.312	129.578	53.4058	330.444
11.313	129.486	54.1687	326.935
11.314	128.784	54.9316	327.82
11.315	127.777	55.0537	323.792
11.316	128.265	55.3894	323.242
11.317	128.326	56.0913	325.653
11.318	127.869	56.0913	324.036
11.319	127.747	55.542	328.583
11.32	129.028	55.481	330.994
11.321	129.883	55.9082	330.505
11.322	130.371	57.373	335.297
11.323	130.524	57.9529	333.74
11.324	131.744	58.136	334.534
11.325	132.172	59.2346	337.128
11.326	132.141	59.845	334.686
11.327	132.66	60.2722	337.341
11.328	133.667	60.6079	338.348
11.329	135.284	61.2793	336.7
11.33	136.261	61.7676	339.844
11.331	136.658	62.2559	338.043
11.332	139.099	62.5	338.104
11.333	140.93	63.446	339.417
11.334	140.93	64.3311	335.968
11.335	141.754	64.5752	337.555
11.336	142.578	64.8193	336.609
11.337	144.073	65.2466	335.602
11.338	144.623	65.7959	339.081
11.339	144.47	65.8264	337.616
11.34	145.905	65.2466	339.905
11.341	147.369	65.1245	341.919
11.342	147.247	65.2161	340.21
11.343	147.644	65.6128	343.262
11.344	147.919	65.7349	341.278
11.345	149.902	66.1316	339.722
11.346	149.139	66.8945	341.156
11.347	148.895	66.4978	338.196
11.348	149.75	65.918	339.63
11.349	150.635	66.3757	340.668
11.35	150.757	66.9861	337.433
11.351	150.024	67.1997	340.179
11.352	149.414	67.1997	338.745
11.353	151.154	67.5354	338.013
11.354	150.604	68.2068	340.424
11.355	149.292	67.8406	337.494
11.356	149.109	67.3523	339.752
11.357	148.956	67.5964	340.179
11.358	149.292	68.1152	337.86
11.359	148.682	68.512	340.729
11.36	148.193	68.7256	339.661
11.361	148.315	69.0918	340.271
11.362	148.56	69.458	343.14
11.363	146.912	68.9697	340.668
11.364	147.186	68.4814	343.506
11.365	146.912	68.6646	344.055
11.366	147.369	69.3665	342.255
11.367	146.82	70.343	344.452
11.368	147.308	70.4041	342.194
11.369	148.743	70.343	342.072
11.37	148.773	71.167	344.238
11.371	148.193	71.6248	340.973
11.372	148.499	71.0754	343.384
11.373	148.987	71.1975	343.475
11.374	149.536	71.3501	342.133
11.375	149.811	71.7468	345.367
11.376	150.604	72.2656	343.597
11.377	153.076	72.6929	344.269
11.378	153.839	73.0591	346.527
11.379	153.015	73.2117	343.689
11.38	152.924	73.0896	347.015
11.381	153.839	73.0286	346.436
11.382	155.273	73.3032	344.91
11.383	154.877	73.5474	348.022
11.384	154.449	73.1201	345.428
11.385	156.25	72.4487	346.13
11.386	157.928	72.937	347.9
11.387	157.745	73.5779	344.086
11.388	157.501	73.3948	346.832
11.389	157.562	73.1201	345.459
11.39	159.119	73.2422	343.475
11.391	159.058	73.9746	345.764
11.392	158.325	74.707	342.804
11.393	159.363	74.0967	343.323
11.394	160.095	73.8525	344.879
11.395	160.187	73.822	342.316
11.396	159.943	74.2798	344.879
11.397	159.821	74.8901	343.323
11.398	160.767	75.0427	341.888
11.399	160.309	75.4089	344.696
11.4	159.424	75.0427	341.888
11.401	159.393	75.0427	343.597
11.402	160.065	75.8362	344.269
11.403	159.607	76.0193	341.583
11.404	158.966	76.3245	345.398
11.405	159.027	76.2634	344.269
11.406	159.882	76.7212	344.055
11.407	159.119	77.7588	347.198
11.408	158.936	78.0029	345.062
11.409	158.447	77.7893	346.832
11.41	159.088	78.064	348.633
11.411	158.539	78.6743	346.008
11.412	158.6	79.0405	349.274
11.413	158.356	79.6814	348.419
11.414	160.492	80.0476	347.717
11.415	161.011	80.5664	350.952
11.416	159.79	80.719	348.907
11.417	160.492	80.719	351.135
11.418	161.194	81.0852	352.356
11.419	161.224	81.6345	350.159
11.42	161.163	81.7871	353.333
11.421	161.041	81.7261	351.288
11.422	163.208	82.0007	351.471
11.423	164.063	82.6111	353.302
11.424	163.91	82.6721	350.677
11.425	164.063	82.5195	352.814
11.426	165.07	82.7637	352.661
11.427	165.833	82.9773	350.281
11.428	165.283	83.0078	353.424
11.429	165.131	82.6416	351.624
11.43	167.511	82.3364	352.112
11.431	168.976	82.6721	354.248
11.432	168.976	83.252	350.983
11.433	169.281	82.9773	353.638
11.434	170.319	83.1299	353.302
11.435	171.783	83.7097	351.196
11.436	171.753	84.2285	353.973
11.437	171.478	83.7097	351.318
11.438	172.607	83.4045	352.356
11.439	173.431	84.1064	353.821
11.44	173.492	84.0149	351.379
11.441	173.798	84.259	353.79
11.442	174.866	84.3201	353.394
11.443	176.422	85.022	351.624
11.444	176.056	85.9375	354.156
11.445	174.774	86.1511	351.776
11.446	175.049	85.968	352.509
11.447	175.018	85.8459	354.675
11.448	173.828	86.1511	352.875
11.449	173.828	86.0596	356.354
11.45	173.889	86.2122	356.079
11.451	175.293	86.731	355.194
11.452	175.568	87.616	358.368
11.453	175.446	87.7075	355.835
11.454	175.629	87.9822	356.995
11.455	175.201	88.6536	358.093
11.456	174.347	88.7146	355.133
11.457	174.072	88.0432	357.91
11.458	174.103	88.3179	356.689
11.459	176.025	88.9587	356.323
11.46	175.568	89.8132	358.002
11.461	175.14	89.8743	356.567
11.462	176.453	89.8438	357.697
11.463	177.307	89.8132	358.887
11.464	176.453	90.5457	355.988
11.465	175.507	91.0339	358.704
11.466	175.262	90.8813	356.75
11.467	176.514	90.9424	355.743
11.468	176.697	91.095	359.436
11.469	176.147	90.8508	357.056
11.47	177.002	91.0034	359.772
11.471	178.345	91.2781	361.206
11.472	179.413	91.6138	359.009
11.473	178.741	91.9495	361.969
11.474	178.925	91.6748	360.168
11.475	180.45	92.1936	359.589
11.476	180.908	93.3533	361.816
11.477	180.542	93.3533	358.582
11.478	181.213	92.5598	360.87
11.479	182.373	92.2546	361.664
11.48	183.807	92.8955	360.046
11.481	183.746	93.4448	362.793
11.482	183.746	93.4448	361.328
11.483	185.028	93.3533	361.603
11.484	185.333	93.9026	363.525
11.485	184.631	94.2383	360.687
11.486	184.418	94.1162	363.129
11.487	184.814	94.2383	362.854
11.488	185.944	94.1162	361.359
11.489	185.944	94.9402	364.624
11.49	186.249	94.3604	363.495
11.491	187.225	94.3298	364.655
11.492	187.286	95.1233	367.157
11.493	186.89	94.8792	364.716
11.494	186.584	94.7571	366.394
11.495	187.103	94.6655	366.394
11.496	187.561	95.3369	363.77
11.497	187.195	96.344	366.028
11.498	186.066	96.0388	364.441
11.499	187.897	95.7947	364.96
11.5	188.69	95.8557	367.523
11.501	188.08	96.4355	365.692
11.502	187.286	96.1914	368.439
11.503	187.225	96.5576	368.53
11.504	188.721	96.4355	366.943
11.505	188.843	97.2595	369.263
11.506	187.225	97.4731	366.821
11.507	188.293	97.4731	368.256
11.508	188.812	98.0225	369.324
11.509	189.148	97.5952	366.974
11.51	187.439	97.29	370.331
11.511	187.195	97.0154	369.904
11.512	188.507	97.2595	369.202
11.513	188.446	98.0225	372.253
11.514	187.714	97.9919	368.927
11.515	188.69	97.1069	370.514
11.516	189.331	97.229	371.185
11.517	189.941	97.5037	368.011
11.518	188.995	98.0835	370.605
11.519	188.934	97.5342	369.202
11.52	190.765	97.4731	368.713
11.521	190.704	97.9309	371.552
11.522	189.789	97.8394	368.469
11.523	189.789	97.5342	370.88
11.524	189.789	97.6563	371.155
11.525	190.43	97.5647	369.171
11.526	190.521	97.229	371.643
11.527	190.521	97.29	369.873
11.528	191.772	97.3511	369.72
11.529	191.895	98.3276	371.643
11.53	190.735	98.1445	368.835
11.531	190.399	97.4731	371.49
11.532	190.338	96.7712	371.918
11.533	190.308	96.6797	369.965
11.534	189.819	97.0764	373.199
11.535	189.301	96.6797	371.521
11.536	190.125	96.4966	371.185
11.537	189.575	97.0154	373.962
11.538	188.599	96.6797	371.033
11.539	188.477	95.9778	373.993
11.54	188.385	96.0388	374.908
11.541	189.178	95.8862	372.375
11.542	187.134	96.1609	375.427
11.543	185.669	95.1843	373.749
11.544	186.188	94.635	374.481
11.545	185.577	95.0623	376.617
11.546	184.54	94.8181	374.084
11.547	183.075	93.75	376.312
11.548	183.075	93.0481	375.58
11.549	183.533	92.8955	373.535
11.55	182.556	93.1091	375.824
11.551	180.298	92.3462	373.291
11.552	179.962	91.7969	373.993
11.553	179.962	91.1255	375.702
11.554	178.772	90.3625	373.322
11.555	177.917	89.2944	376.129
11.556	177.704	88.8672	376.007
11.557	178.986	89.5996	374.603
11.558	178.284	89.6912	377.106
11.559	176.666	88.501	375.305
11.56	177.124	87.5854	376.251
11.561	177.612	87.7686	377.563
11.562	176.056	87.5549	374.908
11.563	174.438	86.5173	377.472
11.564	173.737	85.8459	375.946
11.565	174.957	85.3882	374.39
11.566	174.408	85.4492	376.404
11.567	172.668	85.022	373.444
11.568	172.272	84.0759	374.512
11.569	172.302	84.0149	375.458
11.57	171.265	83.9233	372.894
11.571	169.678	83.4045	374.634
11.572	169.006	82.6111	373.077
11.573	169.769	82.5195	371.796
11.574	169.647	82.7942	374.481
11.575	167.664	82.0007	372.528
11.576	167.206	81.4209	375
11.577	167.694	81.7566	376.007
11.578	167.48	81.9092	373.993
11.579	166.26	81.2683	376.526
11.58	166.199	81.0242	375.824
11.581	167.633	81.2683	374.39
11.582	167.511	82.1228	376.892
11.583	165.985	82.3059	374.39
11.584	165.802	81.2988	375.916
11.585	166.26	81.604	377.411
11.586	166.504	82.0007	374.847
11.587	165.283	81.8787	377.441
11.588	164.459	81.8787	375.732
11.589	166.016	82.2144	375.336
11.59	166.351	82.7637	376.617
11.591	165.192	82.5806	373.718
11.592	164.917	82.1838	375.58
11.593	164.886	82.2449	375.58
11.594	165.039	82.6416	374.115
11.595	163.94	82.3975	376.862
11.596	162.72	81.6345	375
11.597	164.52	81.6345	375.671
11.598	164.948	83.0994	377.747
11.599	164.276	83.4045	375.244
11.6	163.422	82.8552	377.075
11.601	164.551	82.428	377.411
11.602	165.833	82.0313	375.244
11.603	165.436	82.5806	378.143
11.604	164.703	82.6416	375.641
11.605	166.107	82.7637	376.19
11.606	166.931	83.4351	377.563
11.607	166.382	83.5266	374.207
11.608	165.588	83.1909	376.831
11.609	166.321	83.1909	376.19
11.61	168.335	83.0078	374.634
11.611	168.182	83.6487	377.258
11.612	167.236	83.5571	374.847
11.613	168.182	83.0994	376.007
11.614	169.037	83.6487	377.808
11.615	169.067	84.2896	375.397
11.616	168.304	84.137	378.021
11.617	168.06	83.3435	377.563
11.618	169.708	83.4045	376.221
11.619	169.952	84.0454	378.937
11.62	169.464	83.9539	376.648
11.621	169.891	83.4045	377.838
11.622	170.746	83.9233	379.669
11.623	170.898	84.3506	376.862
11.624	171.051	84.2285	379.639
11.625	170.959	84.0149	378.357
11.626	171.417	84.0454	377.197
11.627	170.593	84.8694	380.035
11.628	169.556	84.5947	377.533
11.629	170.593	84.259	379.089
11.63	171.051	84.6558	380.28
11.631	171.051	84.8694	378.021
11.632	170.654	84.5337	380.31
11.633	170.776	84.3506	378.784
11.634	172.15	84.8389	378.174
11.635	171.143	85.3882	380.066
11.636	169.373	85.2356	377.655
11.637	169.159	84.7168	379.456
11.638	168.762	84.0454	379.883
11.639	168.274	83.7402	378.357
11.64	167.48	84.2285	380.768
11.641	168.06	83.9844	378.845
11.642	169.891	84.3201	378.296
11.643	170.624	84.4421	379.425
11.644	168.61	84.0149	376.77
11.645	167.664	83.9233	378.906
11.646	168.579	84.0454	378.54
11.647	168.732	83.8318	377.106
11.648	166.351	83.9539	379.15
11.649	165.619	83.1909	377.38
11.65	167.511	83.4045	377.38
11.651	169.067	84.5947	378.784
11.652	168.61	84.4727	376.099
11.653	168.213	83.7097	378.387
11.654	168.488	83.374	378.326
11.655	168.793	83.6182	376.709
11.656	167.633	83.7097	378.815
11.657	166.29	83.8318	376.801
11.658	166.901	83.374	377.289
11.659	167.297	83.9539	378.937
11.66	167.206	83.8928	376.465
11.661	167.236	83.4656	378.51
11.662	168.945	83.0994	378.387
11.663	170.593	83.4351	376.831
11.664	169.922	83.9539	378.998
11.665	168.854	83.252	377.502
11.666	169.495	83.0078	377.93
11.667	169.525	84.2285	379.761
11.668	169.006	84.4116	377.502
11.669	168.152	83.6487	379.364
11.67	167.938	83.4656	379.883
11.671	169.891	83.7402	378.204
11.672	170.776	84.6252	380.554
11.673	170.776	84.4727	378.723
11.674	171.936	84.0454	379.333
11.675	172.18	84.4727	380.737
11.676	171.295	84.4116	378.448
11.677	169.861	84.1675	380.615
11.678	168.976	84.0454	379.303
11.679	170.105	83.8013	378.448
11.68	169.952	84.5032	380.219
11.681	169.464	84.2285	377.35
11.682	170.227	83.6182	378.784
11.683	171.417	84.0454	380.157
11.684	171.143	84.4421	377.93
11.685	169.983	84.137	380.005
11.686	169.525	83.252	378.906
11.687	170.929	82.8857	378.296
11.688	170.929	83.9844	380.005
11.689	169.464	84.4421	376.831
11.69	169.006	83.9539	377.777
11.691	169.464	83.6792	378.662
11.692	170.105	83.8013	376.251
11.693	169.281	84.137	378.906
11.694	168.976	83.4961	377.808
11.695	170.319	83.0383	377.106
11.696	170.624	83.8928	379.211
11.697	169.708	83.8928	376.312
11.698	168.915	83.9233	377.228
11.699	169.159	84.0149	377.289
11.7	169.556	84.0454	374.695
11.701	168.243	84.3506	377.258
11.702	167.572	83.4656	376.648
11.703	168.427	83.2214	376.16
11.704	169.037	83.7402	378.51
11.705	168.884	84.137	376.526
11.706	169.159	83.7097	377.472
11.707	169.739	83.6487	378.754
11.708	169.769	83.9233	376.495
11.709	168.976	84.2896	378.204
11.71	168.365	83.5571	377.136
11.711	169.83	83.0994	376.404
11.712	169.128	83.5266	377.93
11.713	166.351	82.3364	374.542
11.714	165.161	80.8411	375.336
11.715	166.199	80.2917	375.092
11.716	167.114	80.0476	371.46
11.717	165.68	79.3152	371.46
11.718	162.903	77.4536	368.408
11.719	162.354	76.9043	367.157
11.72	162.17	77.24	367.676
11.721	160.339	76.3245	364.594
11.722	157.623	74.8596	366.211
11.723	157.349	73.4253	367.096
11.724	159.424	73.0286	365.54
11.725	160.736	74.3713	368.011
11.726	159.546	74.0356	367.676
11.727	160.004	73.3948	368.53
11.728	160.706	73.4558	370.361
11.729	160.461	73.5168	369.049
11.73	159.698	73.9441	370.605
11.731	159.363	73.8525	370.728
11.732	160.126	73.5168	368.866
11.733	160.37	74.4019	371.063
11.734	160.004	74.4629	368.469
11.735	162.048	74.6765	368.744
11.736	163.544	75.2869	369.415
11.737	163.544	75.0427	367.645
11.738	161.804	74.8596	369.507
11.739	162.14	74.1882	369.171
11.74	163.544	74.0967	367.096
11.741	163.116	75.3784	369.141
11.742	161.377	75.5005	366.913
11.743	161.957	75.2258	367.523
11.744	163.33	75.0427	369.019
11.745	163.605	75.1038	366.76
11.746	163.635	75.1953	369.507
11.747	163.696	75.1038	368.561
11.748	165.131	74.9817	367.218
11.749	165.253	75.3479	369.293
11.75	164.093	75.0427	367.065
11.751	164.124	75.3479	367.523
11.752	165.741	76.2939	368.469
11.753	165.71	76.3245	365.448
11.754	164.764	76.2024	367.065
11.755	165.1	76.0803	366.364
11.756	166.809	75.8667	365.57
11.757	167.816	77.301	367.889
11.758	166.534	77.1484	365.814
11.759	166.901	76.9043	367.096
11.76	167.542	77.0264	368.195
11.761	168.304	77.5757	366.943
11.762	167.816	78.186	368.591
11.763	167.542	78.1555	367.889
11.764	168.579	77.7588	367.554
11.765	169.098	78.8574	369.995
11.766	168.64	78.5828	368.286
11.767	168.64	78.2471	370.331
11.768	169.708	78.6743	371.765
11.769	170.929	78.4302	369.568
11.77	170.593	79.3762	372.559
11.771	169.525	79.2236	370.361
11.772	171.387	79.8645	369.72
11.773	172.333	80.5359	371.399
11.774	172.119	80.3528	368.53
11.775	171.631	79.895	370.331
11.776	172.272	79.9255	371.124
11.777	173.645	80.3528	369.171
11.778	173.92	80.8105	371.46
11.779	173.767	80.3223	370.422
11.78	174.988	80.4749	370.636
11.781	176.208	81.3599	371.429
11.782	175.873	81.1157	369.08
11.783	174.561	81.2073	370.514
11.784	174.713	80.8716	370.361
11.785	175.659	80.78	368.866
11.786	176.178	80.7495	371.155
11.787	175.476	80.0781	369.385
11.788	176.239	80.5664	369.934
11.789	177.155	81.4209	371.277
11.79	176.971	81.2988	368.622
11.791	176.636	81.0242	370.148
11.792	176.147	80.5664	370.026
11.793	177.307	80.4443	368.164
11.794	177.551	81.1768	370.789
11.795	176.453	81.1157	368.5
11.796	176.941	81.0242	368.713
11.797	178.467	81.3293	370.789
11.798	178.131	81.3599	368.591
11.799	177.429	81.3293	370.972
11.8	177.704	81.3293	370.575
11.801	179.199	81.0852	369.049
11.802	179.718	81.9092	371.216
11.803	178.467	81.3904	369.08
11.804	178.436	81.2683	369.781
11.805	179.138	81.604	370.758
11.806	179.016	81.9092	368.713
11.807	178.162	82.3364	371.277
11.808	177.856	81.1462	370.544
11.809	180.206	80.4443	369.69
11.81	181.061	81.3599	371.918
11.811	180.023	81.8787	369.202
11.812	180.206	82.0313	370.331
11.813	181.061	82.0007	371.429
11.814	181.915	82.3059	369.293
11.815	180.573	82.4585	372.467
11.816	179.749	81.6956	371.399
11.817	181	81.8787	371.124
11.818	182.068	82.9468	373.322
11.819	181.854	83.4351	370.361
11.82	182.404	82.6416	372.253
11.821	184.082	82.6416	372.711
11.822	185.73	82.9468	370.911
11.823	185.15	83.7708	373.627
11.824	183.533	83.3435	372.345
11.825	183.868	82.8857	372.253
11.826	184.113	83.6182	373.566
11.827	183.228	83.6182	371.002
11.828	183.441	83.0688	372.803
11.829	184.387	82.8857	372.742
11.83	186.127	83.0994	370.911
11.831	186.493	83.7097	372.986
11.832	186.096	82.8857	371.643
11.833	187.134	82.6416	371.521
11.834	187.256	83.9539	373.352
11.835	185.883	83.8013	370.331
11.836	184.875	83.4656	371.948
11.837	185.059	83.1909	372.467
11.838	186.646	83.2825	370.514
11.839	186.951	83.9539	372.894
11.84	186.493	83.5571	371.643
11.841	188.08	83.5876	372.223
11.842	189.453	84.4116	373.596
11.843	188.995	84.1675	371.49
11.844	187.592	84.137	373.047
11.845	187.012	83.9844	372.375
11.846	188.599	84.3506	370.911
11.847	188.446	85.144	372.284
11.848	187.408	84.2285	370.575
11.849	186.981	83.9539	371.582
11.85	188.354	84.3506	373.657
11.851	188.538	84.6863	371.704
11.852	187.805	84.7473	375
11.853	187.256	84.3506	374.39
11.854	189.24	84.3201	373.352
11.855	189.758	85.2051	375.702
11.856	189.026	85.2051	372.955
11.857	189.087	84.9304	374.359
11.858	189.545	85.3271	375.641
11.859	190.125	85.5103	373.474
11.86	189.117	85.8459	376.251
11.861	188.965	85.2051	375.793
11.862	190.521	84.9915	374.878
11.863	191.376	85.9375	376.709
11.864	191.162	85.8154	373.901
11.865	191.498	85.5713	375.061
11.866	192.352	85.6628	375.336
11.867	192.413	85.5713	372.925
11.868	191.681	86.1206	375.214
11.869	191.528	85.8765	374.207
11.87	192.841	85.3271	373.657
11.871	192.932	85.8765	375.641
11.872	192.2	85.968	373.993
11.873	192.566	85.907	375.275
11.874	193.604	85.907	376.282
11.875	194.275	85.8154	374.176
11.876	193.97	85.6323	377.014
11.877	193.848	85.1135	376.465
11.878	195.313	85.022	375.702
11.879	195.831	86.4258	378.052
11.88	194.733	86.4563	374.908
11.881	194	86.2732	376.373
11.882	194	86.4563	377.472
11.883	195.16	86.3953	374.939
11.884	195.099	86.2427	378.143
11.885	194.702	85.5103	376.831
11.886	195.984	85.6628	376.892
11.887	196.594	86.4258	378.418
11.888	195.587	86.9141	375.61
11.889	195.404	86.8225	377.655
11.89	195.068	87.0972	377.319
11.891	195.679	86.9446	376.007
11.892	194.489	86.6699	379.456
11.893	192.993	85.8459	377.686
11.894	193.634	85.1746	378.845
11.895	194.611	85.7849	381.165
11.896	194.946	86.3953	378.235
11.897	194.58	86.6089	380.737
11.898	194.641	86.3342	380.096
11.899	195.801	85.9375	378.143
11.9	195.068	86.7615	380.859
11.901	193.97	86.0291	378.143
11.902	194.58	85.1135	378.693
11.903	194.641	85.968	380.096
11.904	193.512	86.2427	377.167
11.905	192.535	85.907	379.547
11.906	193.115	84.8083	378.967
11.907	195.251	84.8389	377.106
11.908	195.404	85.5713	379.578
11.909	193.298	85.144	376.74
11.91	192.688	84.4421	377.533
11.911	192.81	84.5337	378.113
11.912	192.352	84.1675	375.732
11.913	191.132	83.8623	378.784
11.914	190.552	83.1909	378.784
11.915	191.589	83.0078	377.625
11.916	192.139	83.374	380.554
11.917	191.589	82.9773	378.082
11.918	191.925	83.0078	378.693
11.919	192.841	83.4656	380.096
11.92	192.688	83.1604	377.319
11.921	191.559	82.7637	380.463
11.922	190.521	82.428	379.883
11.923	191.833	82.4585	378.632
11.924	192.261	83.1299	381.592
11.925	190.948	83.1909	378.693
11.926	191.345	82.9468	379.944
11.927	192.078	83.0994	381.195
11.928	192.963	83.1299	378.723
11.929	192.169	82.9773	381.287
11.93	191.071	82.428	380.402
11.931	191.956	81.7566	380.219
11.932	192.047	82.489	382.874
11.933	191.01	82.4585	379.974
11.934	189.972	82.428	381.622
11.935	190.186	82.2144	382.05
11.936	190.979	82.0313	379.669
11.937	190.796	82.0618	382.568
11.938	190.369	81.5125	381.348
11.939	191.589	80.9631	381.042
11.94	191.956	81.2988	383.362
11.941	190.796	81.0852	380.859
11.942	189.85	81.543	383.179
11.943	190.063	81.3904	382.782
11.944	190.979	81.3599	380.615
11.945	190.216	82.3364	383.057
11.946	189.301	81.4514	381.012
11.947	190.552	80.9021	381.348
11.948	191.467	80.9326	383.545
11.949	190.979	81.4819	380.585
11.95	189.941	81.1768	383.514
11.951	190.033	80.5969	383.911
11.952	190.796	80.658	382.08
11.953	189.819	81.7261	384.521
11.954	188.507	81.4514	381.744
11.955	188.629	80.719	381.714
11.956	189.301	80.7495	383.453
11.957	189.362	80.6274	380.768
11.958	188.843	80.2612	383.484
11.959	188.69	79.6509	383.606
11.96	189.453	79.5593	382.599
11.961	189.026	80.6274	385.437
11.962	188.11	80.5664	382.721
11.963	188.446	80.3528	382.904
11.964	188.324	80.6885	384.521
11.965	187.775	80.5969	381.836
11.966	187.134	80.5664	384.674
11.967	187.592	80.0476	384.277
11.968	189.331	80.0171	383.789
11.969	189.209	80.5054	386.993
11.97	188.416	80.4138	384.888
11.971	189.484	80.4749	385.773
11.972	190.552	80.78	386.597
11.973	189.301	81.0852	383.728
11.974	187.714	81.4209	386.108
11.975	186.676	81.0547	384.644
11.976	188.66	80.2917	384.125
11.977	188.721	80.2917	386.292
11.978	187.897	79.834	384.644
11.979	187.531	79.9866	386.841
11.98	188.873	80.4138	387.939
11.981	189.789	80.9326	385.162
11.982	188.66	81.2683	387.756
11.983	187.866	80.5054	386.81
11.984	189.453	79.7424	385.956
11.985	189.056	80.6274	388.55
11.986	187.225	80.9937	385.376
11.987	186.859	80.5359	387.268
11.988	187.683	80.5054	388.153
11.989	189.606	80.719	386.047
11.99	188.904	81.3293	388.763
11.991	188.11	80.9021	386.993
11.992	189.789	80.1697	386.719
11.993	190.094	80.658	388.397
11.994	188.995	80.6274	385.529
11.995	187.225	81.2683	386.871
11.996	187.836	81.1768	386.475
11.997	188.385	80.9631	384.552
11.998	187.988	81.3599	388.062
11.999	187.103	80.3223	386.23
12	188.385	80.0781	387.177
12.001	190.186	80.9021	389.282
12.002	189.972	81.3293	386.261
12.003	188.873	81.0547	388.824
12.004	188.629	80.9021	389.404
12.005	189.209	81.0852	387.146
12.006	188.416	82.0007	390.259
12.007	187.042	81.5735	388.824
12.008	188.385	81.0242	388.763
12.009	189.606	81.8481	390.839
12.01	190.216	82.0313	388.214
12.011	189.819	82.4585	390.564
12.012	190.033	81.3904	390.808
12.013	191.345	81.7871	389.893
12.014	191.101	82.0618	392.12
12.015	189.178	82.1533	389.404
12.016	189.209	82.3364	389.587
12.017	190.155	82.3364	390.9
12.018	189.85	82.7026	388
12.019	189.423	82.9773	391.205
12.02	189.178	81.6345	390.625
12.021	190.735	81.3293	390.381
12.022	191.284	81.7871	394.165
12.023	190.826	82.1838	391.144
12.024	190.948	81.8176	391.907
12.025	191.04	82.1838	392.639
12.026	190.979	82.1838	390.228
12.027	190.002	82.5806	392.792
12.028	190.643	82.0618	391.449
12.029	191.772	81.8176	390.625
12.03	191.956	82.3059	393.097
12.031	190.918	82.0618	390.381
12.032	191.345	82.1228	391.968
12.033	191.803	82.0618	392.487
12.034	192.047	82.1533	389.618
12.035	191.162	82.6111	392.395
12.036	190.399	82.4585	390.411
12.037	191.742	82.0618	390.381
12.038	191.162	82.6721	391.937
12.039	190.125	82.5195	389.557
12.04	190.033	82.3059	391.083
12.041	190.582	82.0618	392.853
12.042	190.125	81.8176	391.022
12.043	189.575	82.428	394.165
12.044	189.056	81.7566	392.883
12.045	190.735	82.0007	392.487
12.046	191.528	82.3059	394.318
12.047	190.155	82.0618	391.449
12.048	189.606	81.9702	393.097
12.049	189.911	82.428	393.738
12.05	190.216	82.6721	391.113
12.051	188.934	82.6416	393.951
12.052	187.775	82.0923	392.944
12.053	189.484	82.0007	392.761
12.054	190.735	82.6416	394.989
12.055	190.186	82.8857	391.785
12.056	189.453	82.6721	393.707
12.057	189.575	82.7026	393.219
12.058	191.467	82.489	391.235
12.059	190.704	83.3435	394.073
12.06	189.117	82.7942	391.968
12.061	188.995	82.2144	392.7
12.062	190.155	81.8481	394.592
12.063	189.911	81.7871	391.968
12.064	189.209	82.0007	394.196
12.065	189.545	81.8787	393.799
12.066	190.918	81.543	392.12
12.067	191.01	82.0313	395.294
12.068	190.002	81.2683	392.426
12.069	190.613	80.8105	392.914
12.07	191.62	81.4819	394.379
12.071	191.406	82.0618	391.052
12.072	189.453	81.9092	393.646
12.073	189.453	81.6345	392.67
12.074	190.796	81.2683	391.296
12.075	190.613	81.7871	393.677
12.076	189.972	81.1157	391.571
12.077	190.43	80.5969	392.303
12.078	192.383	80.9631	392.914
12.079	191.925	81.4514	390.228
12.08	190.338	81.8787	392.578
12.081	188.324	80.9326	391.632
12.082	188.995	80.4138	390.717
12.083	188.751	80.4749	393.158
12.084	188.202	80.3528	390.411
12.085	187.653	79.7424	391.541
12.086	188.66	79.5288	392.822
12.087	188.721	79.4678	389.771
12.088	188.202	79.9561	392.456
12.089	187.5	79.5898	391.327
12.09	188.11	79.1931	390.625
12.091	187.897	80.0781	393.25
12.092	186.34	79.6204	390.198
12.093	185.699	79.1016	391.235
12.094	186.249	79.1626	392.151
12.095	186.279	79.4067	389.984
12.096	185.76	79.6814	392.7
12.097	185.608	78.9795	391.663
12.098	187.653	78.6133	391.968
12.099	188.202	78.7048	393.341
12.1	186.554	79.1016	391.113
12.101	185.883	78.8879	392.792
12.102	185.791	78.5522	392.334
12.103	186.218	78.3691	389.862
12.104	185.059	78.6438	392.761
12.105	183.716	77.8503	390.839
12.106	184.937	77.0264	391.418
12.107	185.669	77.6367	393.219
12.108	185.577	77.1179	390.625
12.109	184.021	77.0569	392.67
12.11	184.326	76.9043	392.395
12.111	184.662	77.0569	389.465
12.112	184.296	77.2095	391.357
12.113	183.228	76.0193	388.763
12.114	184.296	75.3174	389.282
12.115	184.418	75.6531	390.839
12.116	183.014	75.4089	387.665
12.117	182.404	74.7375	389.954
12.118	182.159	74.1272	390.076
12.119	182.953	74.2493	387.482
12.12	181.641	74.3103	389.038
12.121	179.932	73.3643	386.566
12.122	179.443	72.6624	385.681
12.123	179.779	72.2351	386.505
12.124	178.375	71.7163	383.27
12.125	176.453	70.7703	384.674
12.126	175.049	69.4275	384.43
12.127	174.774	68.6646	382.813
12.128	173.767	69.0613	384.766
12.129	171.539	68.3289	382.538
12.13	171.082	67.5049	381.744
12.131	170.441	66.9556	381.897
12.132	169.281	66.2842	379.547
12.133	166.962	65.033	380.463
12.134	165.985	63.8123	380.463
12.135	165.771	63.2935	379.059
12.136	165.1	63.324	380.341
12.137	161.865	62.5916	378.357
12.138	160.736	61.2488	377.533
12.139	160.583	60.1807	378.204
12.14	158.997	59.6313	374.847
12.141	156.738	58.8074	375.641
12.142	154.968	57.373	373.535
12.143	155.518	56.1218	372.131
12.144	155.243	56.1829	373.352
12.145	153.412	55.7251	370.758
12.146	151.398	54.8096	371.124
12.147	150.391	54.1077	372.04
12.148	149.597	52.8564	370.148
12.149	148.346	52.1851	371.948
12.15	147.552	51.2085	370.667
12.151	148.346	50.5371	369.171
12.152	149.261	50.5066	370.3
12.153	147.644	49.9268	367.676
12.154	147.003	49.1943	367.34
12.155	146.973	48.8892	367.767
12.156	145.142	48.7061	364.655
12.157	143.433	47.9736	366.669
12.158	141.724	46.6003	364.38
12.159	143.066	46.051	363.556
12.16	143.616	46.3257	364.166
12.161	142.914	45.8679	360.535
12.162	141.388	45.3491	361.267
12.163	141.724	44.9219	360.84
12.164	141.449	44.6777	358.643
12.165	139.862	44.3726	359.558
12.166	137.238	43.457	358.307
12.167	136.322	42.7551	357.452
12.168	137.024	42.511	359.161
12.169	136.139	42.5415	356.354
12.17	135.956	42.8772	357.269
12.171	136.627	42.9382	357.788
12.172	137.177	42.7246	355.896
12.173	136.688	42.9688	358.185
12.174	135.529	42.3584	357.697
12.175	135.529	41.8091	357.452
12.176	135.406	42.7856	358.917
12.177	134.369	42.8772	356.262
12.178	133.728	42.9382	357.635
12.179	134.155	42.9077	357.086
12.18	135.315	43.5486	355.164
12.181	135.406	44.4031	356.903
12.182	134.918	44.1895	355.072
12.183	135.468	43.5486	355.164
12.184	136.963	43.4875	357.269
12.185	136.108	44.1284	354.645
12.186	134.277	44.1284	357.178
12.187	133.453	44.1895	356.934
12.188	134.796	44.2505	355.56
12.189	135.071	44.7693	357.941
12.19	134.125	44.7388	355.469
12.191	134.247	44.5251	355.713
12.192	136.108	44.5251	357.361
12.193	136.536	44.6777	354.889
12.194	136.536	45.0134	357.513
12.195	136.566	44.6472	356.445
12.196	137.726	44.5251	355.682
12.197	138.336	45.4712	357.941
12.198	136.047	45.9595	355.164
12.199	136.261	45.9595	355.194
12.2	137.848	46.0205	355.621
12.201	138.672	46.2646	352.722
12.202	138.733	46.7529	355.255
12.203	139.191	46.1731	354.523
12.204	140.961	45.8679	354.37
12.205	141.418	46.8445	356.903
12.206	140.381	46.7834	354.523
12.207	139.709	46.8445	355.591
12.208	140.198	47.2412	356.262
12.209	140.869	47.8516	353.577
12.21	140.045	48.2178	355.804
12.211	139.435	47.699	355.286
12.212	140.93	47.5464	355.133
12.213	142.731	48.3093	358.154
12.214	143.097	48.0042	355.56
12.215	142.67	47.4854	357.544
12.216	143.005	47.76	358.673
12.217	143.066	49.0723	355.835
12.218	142.944	50.354	357.697
12.219	142.059	50.1099	355.591
12.22	142.456	49.469	355.133
12.221	142.761	50.1099	357.971
12.222	142.639	50.2014	355.377
12.223	143.28	49.9878	357.727
12.224	143.829	50.293	358.276
12.225	144.684	50.9338	357.422
12.226	143.982	51.6663	359.863
12.227	143.402	51.178	357.91
12.228	143.951	51.3	357.849
12.229	144.348	52.2156	359.009
12.23	143.127	52.1851	356.384
12.231	142.059	51.239	358.459
12.232	142.914	50.7813	358.612
12.233	145.081	51.5137	357.727
12.234	145.508	52.887	360.26
12.235	144.287	52.4597	358.978
12.236	144.806	51.8799	359.07
12.237	146.057	51.9714	360.138
12.238	145.386	52.3376	357.178
12.239	144.348	53.1006	358.917
12.24	143.86	53.2227	358.154
12.241	145.905	53.1006	356.812
12.242	146.332	53.6194	359.406
12.243	145.935	53.3447	357.88
12.244	146.515	53.2532	359.161
12.245	148.346	53.9246	360.26
12.246	148.529	53.9856	357.849
12.247	147.614	54.2603	359.833
12.248	147.308	54.0771	359.131
12.249	148.743	53.8025	357.422
12.25	148.895	54.9011	359.772
12.251	148.01	54.9622	357.239
12.252	148.163	54.2908	358.215
12.253	149.628	54.2603	359.955
12.254	150.024	54.7791	357.605
12.255	149.475	55.4504	360.016
12.256	149.048	55.3589	359.314
12.257	150.238	55.2673	358.093
12.258	151.184	55.9082	360.565
12.259	150.421	55.0842	358.124
12.26	150.604	55.481	358.887
12.261	151.794	56.5796	360.443
12.262	152.1	57.1289	357.788
12.263	151.459	57.5256	360.504
12.264	150.757	57.0984	360.504
12.265	152.161	57.0068	360.321
12.266	153.107	57.5562	362.762
12.267	152.1	57.8918	360.382
12.268	152.191	57.7087	361.267
12.269	153.198	58.2275	361.389
12.27	154.266	58.075	358.978
12.271	153.503	59.3262	361.664
12.272	152.496	58.6243	360.321
12.273	152.924	58.6243	360.504
12.274	153.412	59.6008	362.335
12.275	152.802	59.7839	359.589
12.276	152.191	58.6243	362.213
12.277	152.466	58.6243	362.61
12.278	154.083	58.7769	360.687
12.279	154.816	60.1196	363.312
12.28	154.114	60.3027	361.237
12.281	155.182	60.3943	361.328
12.282	155.762	61.1572	363.617
12.283	155.304	60.8826	360.016
12.284	154.846	60.9436	362.244
12.285	154.755	60.791	362.396
12.286	156.189	60.1807	360.748
12.287	156.677	61.4319	363.647
12.288	156.525	61.2793	362
12.289	157.776	61.1267	361.969
12.29	159.271	62.0728	363.525
12.291	158.844	62.9883	360.687
12.292	157.867	63.0493	362.366
12.293	156.982	63.0798	361.877
12.294	158.325	62.6221	360.016
12.295	158.63	62.7136	363.19
12.296	157.867	62.5916	361.725
12.297	159.119	62.2864	362.823
12.298	160.767	62.8967	364.868
12.299	161.316	63.5071	362.64
12.3	160.919	63.8428	365.021
12.301	160.4	63.9038	365.082
12.302	160.98	64.4531	363.525
12.303	161.133	65.4602	366.028
12.304	160.461	64.9109	363.617
12.305	161.316	63.9648	364.777
12.306	162.628	64.4836	366.302
12.307	163.818	64.8193	364.441
12.308	163.696	65.8875	366.394
12.309	164.001	65.8875	365.753
12.31	164.703	66.1316	364.624
12.311	164.459	66.6199	366.76
12.312	162.598	66.1621	364.166
12.313	162.872	65.7654	365.417
12.314	164.276	66.2231	365.845
12.315	165.009	66.7419	363.739
12.316	163.971	67.4744	365.845
12.317	163.574	66.864	365.753
12.318	165.405	66.803	366.211
12.319	166.046	67.4438	368.53
12.32	164.154	67.1692	367.004
12.321	163.971	66.6809	368.103
12.322	165.436	66.7419	368.53
12.323	167.053	67.8711	365.112
12.324	166.504	68.9697	367.371
12.325	165.375	68.6035	366.15
12.326	166.779	67.9016	365.997
12.327	167.755	68.4814	368.622
12.328	166.962	68.6951	366.669
12.329	166.138	68.512	368.011
12.33	166.901	68.7256	368.805
12.331	168.274	69.6106	365.601
12.332	168.61	70.4041	367.859
12.333	167.755	70.0073	366.364
12.334	168.457	69.7021	366.302
12.335	169.403	70.5261	368.713
12.336	168.182	70.8008	366.699
12.337	167.603	70.6787	368.134
12.338	167.603	70.4651	368.774
12.339	169.189	70.8008	367.249
12.34	170.044	71.6553	370.514
12.341	169.861	71.4722	368.927
12.342	170.746	70.8923	369.202
12.343	171.265	71.4722	371.796
12.344	171.021	71.6858	369.019
12.345	170.227	72.2046	370.514
12.346	170.349	72.7539	370.85
12.347	171.051	72.998	368.195
12.348	171.326	73.6694	370.911
12.349	171.173	73.4558	369.69
12.35	173.035	73.1506	370.087
12.351	174.927	73.6084	372.101
12.352	174.53	73.9441	369.934
12.353	173.248	74.1577	372.101
12.354	172.424	73.761	372.284
12.355	174.347	74.4934	370.789
12.356	174.438	75.6531	372.711
12.357	172.913	75.2258	370.575
12.358	172.516	74.2798	371.979
12.359	174.53	74.707	373.566
12.36	175.842	75.1648	371.399
12.361	175.781	74.8901	373.81
12.362	175.049	74.6765	374.237
12.363	176.025	74.8291	373.23
12.364	176.819	76.0803	375.275
12.365	175.934	76.0193	372.467
12.366	175.354	75.6531	372.894
12.367	175.751	75.9888	373.993
12.368	176.91	76.1108	370.88
12.369	176.758	76.5991	373.413
12.37	176.819	76.355	372.62
12.371	178.436	76.2024	372.528
12.372	179.138	77.1179	375.305
12.373	178.558	76.9043	373.505
12.374	178.223	76.6296	374.695
12.375	178.284	76.7822	375.031
12.376	179.443	77.3926	372.467
12.377	178.741	78.3081	374.298
12.378	178.162	77.9724	372.833
12.379	179.321	77.4841	372.925
12.38	180.054	77.6672	375.549
12.381	179.382	77.7588	373.901
12.382	178.833	77.7283	375.824
12.383	179.84	77.7588	376.648
12.384	180.359	78.1555	374.023
12.385	180.206	79.0405	376.251
12.386	179.565	78.4302	374.542
12.387	180.328	78.3997	374.481
12.388	180.756	79.2847	376.953
12.389	180.359	79.4373	374.329
12.39	180.145	79.2542	376.19
12.391	179.871	79.0405	377.38
12.392	181.091	78.949	375.702
12.393	180.939	79.8645	378.357
12.394	180.389	79.895	376.892
12.395	181.274	79.4678	376.617
12.396	182.037	79.6204	378.54
12.397	180.695	79.1931	375.732
12.398	180.115	79.4373	377.533
12.399	180.664	79.4678	376.984
12.4	181.122	79.4067	374.817
12.401	180.878	79.6814	378.082
12.402	179.657	78.7048	376.007
12.403	179.962	77.5452	376.587
12.404	180.603	78.0945	378.632
12.405	180.634	78.1555	375.214
12.406	179.596	77.9419	377.167
12.407	179.474	77.4231	376.831
12.408	180.359	76.7517	374.023
12.409	179.84	77.2705	377.167
12.41	178.009	76.2939	374.512
12.411	177.826	75.2258	375.183
12.412	178.528	74.7986	376.129
12.413	178.04	74.585	372.467
12.414	176.575	74.5239	374.176
12.415	177.002	73.7915	372.742
12.416	178.284	73.3032	371.155
12.417	178.528	73.2117	373.84
12.418	176.605	72.5098	371.399
12.419	176.056	72.052	371.948
12.42	176.147	72.2656	372.742
12.421	176.361	71.9604	370.239
12.422	175.14	71.7773	372.986
12.423	174.805	71.3196	372.284
12.424	176.514	71.0754	371.399
12.425	177.582	72.1436	374.939
12.426	176.88	72.0215	372.803
12.427	177.124	71.2891	373.871
12.428	177.734	71.5027	375.702
12.429	178.07	72.052	373.352
12.43	177.612	72.8455	375.488
12.431	177.216	72.4182	375.153
12.432	178.375	72.4792	373.962
12.433	178.894	73.1201	376.617
12.434	178.223	72.5708	374.298
12.435	178.802	72.4487	375.641
12.436	179.626	73.2727	376.007
12.437	180.42	73.5779	373.138
12.438	180.054	73.2727	374.847
12.439	179.504	72.8149	373.413
12.44	180.328	72.9065	372.803
12.441	181.03	74.0051	374.298
12.442	179.993	73.2727	371.552
12.443	178.436	72.4792	373.169
12.444	179.199	72.2351	373.444
12.445	180.908	72.3572	371.796
12.446	180.756	73.2117	374.298
12.447	179.688	73.0591	372.223
12.448	180.756	72.2961	372.375
12.449	181.915	72.5708	374.481
12.45	181.732	72.8455	371.368
12.451	180.359	72.6929	372.864
12.452	180.267	72.7844	372.65
12.453	181.915	72.6929	370.422
12.454	182.007	73.3032	372.681
12.455	181.519	72.937	370.483
12.456	182.861	72.4182	370.789
12.457	183.777	72.9675	372.65
12.458	183.899	72.9675	370.3
12.459	182.831	72.9675	372.131
12.46	182.983	72.6318	371.582
12.461	184.174	73.0591	369.629
12.462	183.868	74.0967	372.253
12.463	183.624	74.3713	370.544
12.464	183.96	73.5168	371.246
12.465	184.601	73.2727	373.199
12.466	184.784	73.3643	372.253
12.467	185.059	73.6389	374.603
12.468	185.791	73.5168	374.969
12.469	186.462	73.6694	373.749
12.47	186.096	74.9817	375.763
12.471	185.883	75.3174	373.566
12.472	186.737	74.4629	374.268
12.473	187.073	74.7681	375.183
12.474	187.286	74.4934	373.108
12.475	186.798	74.4019	374.939
12.476	187.256	74.8901	375.275
12.477	188.721	75.4089	373.901
12.478	188.66	75.9888	376.312
12.479	187.836	75.6531	374.054
12.48	188.904	75.3784	374.908
12.481	189.178	75.592	375.031
12.482	188.934	75.9888	372.894
12.483	187.866	76.2634	374.298
12.484	187.958	76.0803	373.108
12.485	189.484	75.5615	373.383
12.486	189.697	75.4089	375.763
12.487	188.263	74.9817	374.573
12.488	188.599	74.8596	376.617
12.489	190.155	76.0498	376.984
12.49	191.162	76.6602	374.054
12.491	189.789	76.7822	375.58
12.492	189.148	75.531	373.779
12.493	190.796	75.3479	373.535
12.494	191.559	76.3855	375.549
12.495	191.01	76.3245	373.474
12.496	190.002	75.6226	375.244
12.497	190.918	75.8667	375.732
12.498	192.719	76.5991	373.26
12.499	193.146	77.1179	375.031
12.5	192.505	76.9958	373.138
12.501	193.237	76.6296	372.589
12.502	193.665	77.3315	374.42
12.503	193.024	76.7822	372.192
12.504	192.841	76.355	374.298
12.505	193.054	76.7212	374.664
12.506	193.726	76.9958	373.566
12.507	193.39	77.2705	376.373
12.508	193.268	76.9348	375.153
12.509	194.519	76.6602	375.183
12.51	195.343	77.8809	377.014
12.511	195.465	78.0029	373.779
12.512	194.244	77.3621	375
12.513	194.244	77.179	375.641
12.514	195.465	77.4536	373.993
12.515	195.038	78.0029	376.709
12.516	194.061	78.3081	375.977
12.517	195.16	77.6978	376.648
12.518	195.709	78.5217	378.296
12.519	195.404	78.7048	375.946
12.52	195.129	78.9185	377.35
12.521	195.282	78.7659	376.648
12.522	197.418	78.6743	375.488
12.523	196.716	78.7659	378.082
12.524	195.343	78.4607	376.587
12.525	195.374	78.5217	377.502
12.526	196.32	79.3762	378.571
12.527	196.014	78.9795	376.221
12.528	194.519	79.2236	377.899
12.529	194.519	78.6743	377.014
12.53	196.533	78.0945	375.458
12.531	196.411	78.7354	377.991
12.532	195.038	78.5522	375.824
12.533	195.099	77.6062	376.831
12.534	196.198	77.7893	377.899
12.535	196.625	78.186	375.092
12.536	195.282	78.4302	377.228
12.537	194.763	77.5146	376.038
12.538	196.381	77.7588	375.336
12.539	196.96	78.2471	377.106
12.54	195.404	77.6367	374.664
12.541	194.672	76.8738	376.526
12.542	194.366	76.3855	377.869
12.543	194.641	76.1719	375
12.544	192.169	75.8972	377.899
12.545	189.484	74.9817	376.404
12.546	189.331	73.761	375.244
12.547	187.347	73.5168	376.984
12.548	184.692	72.5403	373.871
12.549	181.061	70.4651	373.657
12.55	178.619	69.397	374.573
12.551	176.636	68.2068	371.643
12.552	173.584	68.2373	372.864
12.553	170.776	67.1082	371.887
12.554	169.098	65.8264	370.026
12.555	168.06	65.6128	372.284
12.556	165.771	65.3381	371.185
12.557	164.764	64.5752	371.857
12.558	164.612	64.209	374.084
12.559	164.978	63.7512	373.505
12.56	163.971	63.5986	375.824
12.561	162.567	63.5071	376.16
12.562	163.147	63.5986	375.885
12.563	163.086	63.6597	377.716
12.564	161.652	63.0493	375.885
12.565	159.973	62.0117	376.984
12.566	158.752	61.7065	376.373
12.567	158.936	61.554	373.322
12.568	157.043	61.7676	374.146
12.569	154.022	60.5774	371.704
12.57	151.215	59.2041	370.026
12.571	149.658	58.197	371.46
12.572	147.827	57.373	368.53
12.573	145.691	56.9153	368.805
12.574	144.409	56.488	368.195
12.575	144.135	56.366	365.112
12.576	143.158	56.488	366.15
12.577	140.991	55.1758	364.868
12.578	140.533	54.1077	365.906
12.579	140.808	54.8096	368.53
12.58	140.137	55.542	366.73
12.581	139.404	54.718	367.92
12.582	139.557	54.4739	367.615
12.583	141.083	55.1758	366.241
12.584	141.754	56.0608	368.256
12.585	141.296	55.9387	366.364
12.586	141.815	55.1147	366.638
12.587	142.944	55.4199	368.195
12.588	142.883	55.8472	365.601
12.589	141.785	55.9692	367.34
12.59	140.747	56.3049	366.241
12.591	142.181	56.6711	364.563
12.592	142.639	57.2205	366.821
12.593	141.815	56.6406	364.807
12.594	142.456	56.0608	366.089
12.595	143.707	56.4575	367.401
12.596	144.44	57.1289	364.868
12.597	143.28	57.5562	367.645
12.598	142.7	56.9153	367.249
12.599	143.555	56.5186	366.791
12.6	143.402	57.8308	369.049
12.601	142.7	58.7463	366.425
12.602	142.639	58.5022	367.065
12.603	143.28	58.4412	367.95
12.604	144.104	58.4412	365.753
12.605	144.104	58.8379	367.767
12.606	143.829	59.4788	366.18
12.607	145.782	59.6313	366.028
12.608	146.698	59.6619	367.767
12.609	144.073	59.7534	366.028
12.61	143.555	59.845	367.34
12.611	144.226	60.3333	366.699
12.612	145.081	60.6995	364.594
12.613	144.867	61.2488	367.157
12.614	144.44	60.3333	366.028
12.615	146.515	60.3027	366.852
12.616	148.163	61.4014	368.896
12.617	147.186	61.9202	367.279
12.618	147.003	61.4624	369.598
12.619	148.193	61.1267	370.575
12.62	149.2	61.676	368.134
12.621	149.231	62.6526	370.331
12.622	148.315	63.2019	368.134
12.623	149.628	63.2629	368.134
12.624	151.184	64.3005	369.568
12.625	150.97	64.5142	366.882
12.626	150.787	63.9343	368.713
12.627	151.184	63.9038	369.141
12.628	153.198	64.5142	368.378
12.629	153.809	65.3992	369.873
12.63	152.588	65.4297	368.408
12.631	153.076	65.7654	368.652
12.632	153.595	66.6504	370.178
12.633	153.168	67.3218	368.256
12.634	152.13	66.7419	370.483
12.635	151.978	65.7959	370.85
12.636	153.992	66.0706	369.934
12.637	155.304	67.5049	372.223
12.638	154.938	67.7795	370.453
12.639	155.212	67.3828	371.094
12.64	155.64	67.5354	372.559
12.641	155.548	68.0542	370.483
12.642	154.755	68.1152	371.857
12.643	154.144	68.1763	371.887
12.644	154.602	68.4204	370.178
12.645	154.846	69.7021	371.887
12.646	154.083	70.1599	369.537
12.647	155.396	69.5496	370.697
12.648	156.555	69.6716	371.918
12.649	157.135	69.9768	370.911
12.65	155.548	70.0378	373.383
12.651	154.816	69.2444	372.803
12.652	155.487	69.8547	372.345
12.653	155.518	71.8079	373.993
12.654	154.022	72.2046	371.033
12.655	153.32	71.3501	372.406
12.656	154.877	70.3125	373.322
12.657	156.403	70.0684	371.796
12.658	156.616	70.6177	374.573
12.659	156.219	70.9229	373.566
12.66	157.654	70.6177	372.894
12.661	157.623	71.3806	375.458
12.662	155.792	71.8079	372.559
12.663	154.999	71.7468	373.138
12.664	155.609	71.7468	373.047
12.665	156.555	71.8994	370.087
12.666	156.342	72.113	372.406
12.667	156.799	71.7163	370.88
12.668	159.668	71.8079	370.88
12.669	161.316	72.7234	373.26
12.67	160.583	72.876	371.49
12.671	159.79	72.4182	373.383
12.672	159.729	72.6318	374.023
12.673	160.37	73.4558	371.063
12.674	159.515	74.3713	372.955
12.675	158.478	74.0051	371.155
12.676	160.583	73.5168	371.277
12.677	162.933	73.5168	373.505
12.678	163.208	73.8831	371.155
12.679	162.933	73.8525	374.023
12.68	163.574	73.6694	375.275
12.681	164.825	74.0051	373.505
12.682	163.818	74.9207	375.458
12.683	161.652	75.2869	373.383
12.684	162.201	75.3479	372.589
12.685	163.086	75.5615	374.237
12.686	162.994	75.4395	371.918
12.687	163.269	75.3174	374.146
12.688	163.879	75.6226	374.878
12.689	166.046	76.416	373.81
12.69	166.29	77.0569	376.831
12.691	164.734	76.7517	374.939
12.692	165.405	76.1719	375.58
12.693	165.527	77.4536	375.946
12.694	164.734	78.0029	373.077
12.695	163.177	77.8503	375.031
12.696	162.445	77.2095	374.084
12.697	164.917	77.0569	373.657
12.698	165.924	78.4912	376.068
12.699	164.917	78.5828	374.207
12.7	164.703	78.4302	375.58
12.701	165.741	78.125	377.136
12.702	165.924	78.3997	374.664
12.703	165.009	78.5828	376.77
12.704	164.429	78.949	374.939
12.705	165.71	78.8269	374.023
12.706	166.199	79.9561	375.916
12.707	165.344	80.1697	373.81
12.708	166.016	79.7729	375.214
12.709	166.565	80.2612	376.831
12.71	167.389	80.6274	375.244
12.711	166.534	80.6274	378.082
12.712	166.595	80.1086	376.709
12.713	168.152	80.1086	376.068
12.714	168.732	81.3904	377.533
12.715	167.694	82.0007	374.634
12.716	167.847	81.9397	375.916
12.717	168.671	81.9092	376.404
12.718	169.159	82.0618	374.481
12.719	168.823	82.1838	376.923
12.72	168.732	82.0618	376.282
12.721	170.105	81.7261	375.885
12.722	170.746	82.1533	378.357
12.723	170.685	82.2754	376.495
12.724	171.143	82.428	377.594
12.725	171.967	82.6416	378.723
12.726	172.424	83.374	376.831
12.727	171.936	83.7402	378.845
12.728	172.18	83.7708	377.991
12.729	173.676	83.6182	377.228
12.73	174.072	84.2285	380.035
12.731	173.645	84.137	377.869
12.732	173.645	83.6487	380.219
12.733	174.103	83.8928	380.524
12.734	175.69	84.8999	378.265
12.735	175.537	85.3271	380.31
12.736	174.53	85.4492	378.113
12.737	175.781	85.2966	377.899
12.738	176.544	86.0291	379.974
12.739	176.27	86.1816	377.594
12.74	174.957	85.6628	380.463
12.741	174.225	84.9304	381.073
12.742	176.208	84.9609	380.157
12.743	176.453	86.3037	383.087
12.744	175.568	87.0361	380.89
12.745	176.117	86.7615	381.256
12.746	177.429	86.5479	382.965
12.747	177.551	86.8835	380.646
12.748	176.971	87.0667	382.69
12.749	176.971	87.0056	382.141
12.75	178.558	86.5173	380.92
12.751	178.101	87.5549	383.606
12.752	177.612	87.9822	381.317
12.753	178.162	87.7686	381.653
12.754	179.26	88.3484	382.538
12.755	179.413	88.3484	380.249
12.756	178.253	87.9822	382.477
12.757	178.162	87.616	381.683
12.758	179.901	87.5549	380.585
12.759	179.749	88.3179	382.813
12.76	178.619	88.6841	380.768
12.761	178.741	88.3484	381.409
12.762	179.291	87.9211	382.965
12.763	179.077	87.616	380.31
12.764	177.856	87.4939	383.057
12.765	178.101	87.3413	382.751
12.766	180.145	87.4023	381.042
12.767	180.023	87.7991	384.003
12.768	178.802	87.5549	381.409
12.769	178.68	87.3108	382.416
12.77	179.413	87.4023	383.698
12.771	179.749	87.4634	381.287
12.772	178.406	87.3108	383.392
12.773	178.009	87.1277	382.172
12.774	179.84	86.7615	381.5
12.775	180.664	87.7686	383.667
12.776	179.626	87.5854	381.256
12.777	178.467	87.0361	382.874
12.778	179.138	86.7004	384.094
12.779	180.206	86.9446	382.263
12.78	179.352	87.7686	384.796
12.781	178.07	87.5244	382.599
12.782	179.199	86.5173	383.118
12.783	179.169	87.2192	385.162
12.784	178.894	87.1582	383.484
12.785	177.521	86.731	385.925
12.786	177.917	86.3953	386.81
12.787	178.955	86.5173	384.705
12.788	179.626	87.7075	387.177
12.789	179.047	87.1277	384.216
12.79	180.145	86.8225	384.003
12.791	180.328	87.4329	385.559
12.792	180.634	87.3108	382.782
12.793	179.321	86.9751	384.949
12.794	179.382	86.7615	385.254
12.795	179.962	86.8835	383.423
12.796	179.871	87.738	386.108
12.797	179.108	87.5549	384.094
12.798	179.81	87.0667	384.46
12.799	181.152	87.9211	385.834
12.8	181.732	88.0127	382.904
12.801	180.695	87.8296	385.223
12.802	180.573	87.7991	385.101
12.803	181.641	87.4939	383.392
12.804	181.244	87.7075	386.353
12.805	180.725	87.7075	384.735
12.806	180.969	87.3718	385.559
12.807	181.061	87.7075	387.238
12.808	182.281	87.9211	384.125
12.809	182.312	88.0737	386.139
12.81	182.678	87.677	385.681
12.811	183.624	87.7686	383.972
12.812	183.563	88.1653	386.841
12.813	182.739	88.1042	384.674
12.814	183.289	87.4939	385.895
12.815	183.533	88.2568	387.726
12.816	182.953	88.4094	385.406
12.817	182.678	88.3179	387.421
12.818	183.441	88.3484	386.566
12.819	185.272	88.3789	385.437
12.82	185.608	88.562	387.604
12.821	184.509	87.9822	385.62
12.822	184.143	88.0432	386.963
12.823	184.509	88.8367	387.512
12.824	184.387	88.4705	385.193
12.825	181.885	88.0127	388.214
12.826	181.976	87.0361	387.299
12.827	183.685	87.0361	386.841
12.828	184.54	88.2568	388.367
12.829	183.838	88.1958	385.803
12.83	183.228	88.0432	387.238
12.831	183.99	87.7686	388.123
12.832	184.967	87.7991	385.895
12.833	183.502	88.0127	388.977
12.834	182.281	87.4329	387.817
12.835	183.472	87.3413	387.695
12.836	183.868	88.501	389.526
12.837	182.861	88.7451	386.139
[truncated: 351,264 more chars]
