# Supplementary material for: Model of Ploughing Cortical Bone with Single-Point Diamond Tool
Source: Materials (Basel). 2021 Oct 29;14(21):6530. doi: 10.3390/ma14216530 (PMC8585360; doi:10.3390/ma14216530)
Supplement: Supplementary file 1 [file materials-14-06530-s001.zip › 07-2.txt]

DynoWare	Version 2.6.5.16
Path:	C:\Users\CJ\Desktop\����0909\
Filename:	07б2.dwd
Config ID:	07б2.cfg
Setup ID:	0
Manipulated:	0
Filename 1:	
Filename 2:	
Date:	2020��9��9��
Time:	15:41:37
Sampling rate [Hz]:	1000
Measuring time [s]:	30
Delay time [s]:	0
Cycle time [s]:	0
Cycles:	1
Samples per channel:	30001
Cycle interval:	0
Cycle No:	1
Time	Ch1	Ch2	Ch3
s	N	N	N
0	0.701904	-1.28174	-0.427246
0.001	0.701904	-1.19019	-0.396729
0.002	0.549316	-0.732422	-0.427246
0.003	0.854492	-0.793457	-0.183105
0.004	1.15967	-1.09863	-0.244141
0.005	0.915527	-1.31226	-0.579834
0.006	1.0376	-1.00708	-0.274658
0.007	0.793457	-0.579834	0.0610352
0.008	0.610352	-0.366211	-0.305176
0.009	0.640869	-1.31226	-0.518799
0.01	0.701904	-1.49536	-0.488281
0.011	1.06812	-1.0376	-0.0915527
0.012	1.40381	-0.701904	-0.518799
0.013	1.2207	-1.00708	-0.579834
0.014	0.793457	-1.09863	-0.457764
0.015	0.427246	-1.19019	-0.457764
0.016	0.518799	-0.823975	-0.305176
0.017	0.640869	-0.793457	-0.152588
0.018	0.946045	-1.31226	-0.396729
0.019	0.946045	-1.34277	-0.366211
0.02	1.06812	-1.19019	-0.640869
0.021	1.2207	-1.0376	-0.457764
0.022	0.88501	-1.09863	-0.244141
0.023	0.335693	-1.25122	-0.457764
0.024	0.610352	-1.40381	-0.701904
0.025	0.976563	-1.12915	-0.427246
0.026	1.2207	-1.00708	-0.762939
0.027	1.2207	-1.2207	-1.12915
0.028	1.0376	-1.25122	-0.427246
0.029	1.15967	-0.946045	0.0305176
0.03	0.88501	-0.88501	0.274658
0.031	0.488281	-0.915527	0.0305176
0.032	0.610352	-1.12915	-0.274658
0.033	1.2207	-1.2207	-0.915527
0.034	1.37329	-1.09863	-0.732422
0.035	1.5564	-0.793457	-0.88501
0.036	1.34277	-0.915527	-0.823975
0.037	1.0376	-1.28174	0
0.038	0.366211	-1.09863	0.183105
0.039	0.213623	-1.00708	-0.152588
0.04	0.396729	-0.976563	-0.274658
0.041	0.88501	-1.19019	-0.366211
0.042	1.2207	-1.12915	-0.244141
0.043	1.46484	-1.19019	-0.335693
0.044	1.06812	-1.00708	-0.396729
0.045	0.396729	-0.88501	-0.274658
0.046	0.305176	-0.793457	-0.274658
0.047	0.671387	-1.09863	-0.579834
0.048	1.00708	-1.43433	-0.518799
0.049	0.915527	-1.19019	-0.274658
0.05	1.15967	-1.00708	-0.701904
0.051	1.15967	-1.37329	-0.488281
0.052	1.00708	-1.37329	0.0610352
0.053	0.610352	-1.2207	-0.152588
0.054	0.457764	-1.12915	-0.457764
0.055	0.701904	-1.0376	-0.0305176
0.056	0.823975	-0.946045	-0.12207
0.057	1.34277	-1.52588	-0.610352
0.058	1.00708	-1.34277	-0.915527
0.059	1.43433	-1.25122	-0.152588
0.06	0.946045	-0.793457	-0.0915527
0.061	0.854492	-0.976563	-0.305176
0.062	0.762939	-1.25122	-0.518799
0.063	1.0376	-1.2207	-0.274658
0.064	1.52588	-1.40381	-0.0305176
0.065	1.12915	-1.28174	-0.305176
0.066	1.31226	-1.28174	-0.701904
0.067	1.09863	-1.28174	-0.305176
0.068	0.579834	-1.00708	-0.335693
0.069	0.823975	-1.28174	-0.610352
0.07	0.732422	-0.976563	-0.762939
0.071	0.946045	-1.09863	-0.213623
0.072	1.25122	-1.40381	-0.610352
0.073	1.25122	-1.58691	0.0610352
0.074	1.06812	-1.09863	-0.640869
0.075	1.19019	-0.88501	-0.579834
0.076	0.701904	-1.00708	0.0305176
0.077	0.427246	-1.37329	-0.427246
0.078	0.793457	-1.37329	-0.732422
0.079	1.09863	-1.25122	-0.274658
0.08	1.37329	-0.88501	-0.0305176
0.081	1.0376	-1.12915	-0.793457
0.082	1.09863	-1.49536	-0.762939
0.083	0.793457	-1.2207	-0.488281
0.084	1.2207	-0.854492	-0.427246
0.085	0.854492	-0.88501	-0.579834
0.086	0.915527	-1.19019	-0.610352
0.087	1.31226	-1.46484	-0.640869
0.088	1.15967	-1.37329	-0.579834
0.089	1.52588	-1.2207	-0.732422
0.09	1.09863	-1.46484	-0.946045
0.091	0.915527	-1.12915	-0.457764
0.092	0.457764	-1.12915	-0.335693
0.093	0.762939	-1.19019	-0.457764
0.094	0.976563	-1.40381	-0.396729
0.095	1.28174	-1.34277	-0.732422
0.096	1.25122	-1.40381	-0.701904
0.097	1.15967	-1.12915	-0.305176
0.098	0.946045	-1.09863	-0.183105
0.099	0.823975	-1.28174	-0.518799
0.1	0.946045	-0.946045	-0.335693
0.101	0.88501	-0.946045	-0.427246
0.102	1.0376	-1.06812	-0.518799
0.103	1.34277	-1.46484	-0.793457
0.104	1.34277	-1.28174	-0.610352
0.105	1.15967	-1.0376	-0.396729
0.106	0.946045	-0.88501	-0.213623
0.107	0.701904	-1.09863	-0.305176
0.108	0.488281	-1.12915	-0.457764
0.109	0.762939	-1.2207	-0.244141
0.11	1.0376	-1.12915	-0.305176
0.111	1.00708	-0.915527	-0.854492
0.112	1.31226	-1.19019	-0.366211
0.113	0.976563	-1.28174	-0.213623
0.114	0.793457	-1.31226	0.213623
0.115	0.549316	-0.793457	0.183105
0.116	0.640869	-0.823975	-0.579834
0.117	1.0376	-1.40381	0.0305176
0.118	1.06812	-1.09863	-0.0915527
0.119	1.0376	-1.2207	-0.488281
0.12	1.19019	-0.854492	-0.793457
0.121	0.976563	-1.00708	0.0305176
0.122	1.34277	-0.976563	0.0610352
0.123	0.915527	-1.2207	-0.366211
0.124	0.915527	-1.09863	-0.0610352
0.125	1.0376	-1.28174	-0.12207
0.126	1.2207	-1.25122	-0.549316
0.127	1.52588	-1.2207	-0.549316
0.128	1.09863	-0.976563	-0.274658
0.129	1.0376	-0.793457	0.0610352
0.13	0.701904	-0.915527	0.12207
0.131	0.488281	-1.28174	-0.244141
0.132	1.28174	-1.28174	-0.0915527
0.133	1.49536	-0.976563	0.213623
0.134	1.37329	-1.06812	-0.0305176
0.135	1.34277	-0.915527	-0.427246
0.136	0.88501	-1.00708	-0.0610352
0.137	0.854492	-1.06812	-0.152588
0.138	0.823975	-1.06812	-0.366211
0.139	1.0376	-0.610352	-0.12207
0.14	1.09863	-0.88501	0.0915527
0.141	0.946045	-1.25122	-0.305176
0.142	1.25122	-1.25122	-0.183105
0.143	1.34277	-0.488281	-0.305176
0.144	1.09863	-0.579834	-0.305176
0.145	0.88501	-0.610352	-0.12207
0.146	0.854492	-1.25122	-0.366211
0.147	1.0376	-0.915527	-0.12207
0.148	1.34277	-1.12915	-0.335693
0.149	1.7395	-1.2207	-0.0915527
0.15	1.46484	-0.88501	-0.579834
0.151	1.31226	-1.12915	-0.0610352
0.152	0.396729	-0.946045	-0.335693
0.153	0.976563	-0.915527	-0.305176
0.154	1.2207	-0.976563	-0.305176
0.155	1.40381	-0.640869	-0.213623
0.156	1.61743	-0.915527	-0.305176
0.157	1.09863	-0.976563	-0.640869
0.158	1.15967	-1.0376	-0.518799
0.159	1.34277	-0.671387	-0.579834
0.16	1.06812	-0.335693	-0.183105
0.161	0.701904	-0.88501	-0.488281
0.162	0.579834	-1.00708	-0.549316
0.163	1.00708	-0.823975	-0.457764
0.164	1.5564	-0.549316	-0.396729
0.165	1.40381	-0.701904	-0.396729
0.166	1.15967	-0.823975	-0.640869
0.167	1.09863	-0.946045	-0.640869
0.168	1.0376	-0.762939	-0.213623
0.169	0.915527	-0.457764	0.0305176
0.17	0.915527	-0.640869	-0.12207
0.171	1.00708	-0.793457	-0.671387
0.172	1.31226	-1.0376	-0.396729
0.173	1.49536	-0.732422	-0.244141
0.174	1.58691	-0.762939	-0.366211
0.175	1.12915	-0.610352	-0.335693
0.176	0.976563	-0.640869	-0.457764
0.177	0.88501	-0.671387	-0.427246
0.178	1.06812	-0.579834	-0.457764
0.179	1.34277	-0.88501	-1.00708
0.18	1.19019	-0.732422	-0.244141
0.181	1.12915	-0.671387	-0.457764
0.182	1.28174	-0.549316	-0.396729
0.183	1.00708	-0.457764	-0.305176
0.184	0.579834	-0.518799	-0.183105
0.185	0.732422	-0.671387	-0.396729
0.186	0.823975	-0.762939	-0.244141
0.187	1.25122	-0.457764	-0.366211
0.188	1.46484	-0.549316	-0.366211
0.189	1.34277	-1.00708	-0.12207
0.19	1.25122	-0.823975	-0.427246
0.191	1.06812	-0.579834	-0.396729
0.192	0.915527	-0.366211	0.183105
0.193	1.25122	-0.701904	-0.366211
0.194	1.2207	-0.823975	-0.183105
0.195	1.52588	-0.610352	-0.305176
0.196	1.09863	-0.518799	-0.152588
0.197	0.915527	-0.427246	-0.366211
0.198	0.610352	-0.366211	-0.213623
0.199	0.610352	-0.396729	-0.274658
0.2	0.88501	-0.701904	-0.152588
0.201	1.09863	-0.427246	-0.152588
0.202	1.34277	-0.88501	-0.549316
0.203	1.52588	-0.915527	-0.12207
0.204	1.28174	-0.762939	-0.244141
0.205	1.0376	-0.579834	0.0915527
0.206	1.25122	-0.671387	0.213623
0.207	0.579834	-0.640869	0.396729
0.208	0.579834	-0.793457	0.0305176
0.209	0.854492	-0.488281	-0.0305176
0.21	0.854492	-0.640869	-0.244141
0.211	1.40381	-0.915527	-0.366211
0.212	1.31226	-0.88501	-0.335693
0.213	1.0376	-0.610352	-0.366211
0.214	0.701904	-0.366211	0.152588
0.215	1.12915	-0.549316	-0.0915527
0.216	1.34277	-0.946045	-0.213623
0.217	1.49536	-0.946045	-0.12207
0.218	1.34277	-0.671387	-0.274658
0.219	0.854492	-0.671387	-0.305176
0.22	0.854492	-0.732422	-0.610352
0.221	0.793457	-0.976563	-0.213623
0.222	0.549316	-0.579834	-0.213623
0.223	0.823975	-0.549316	-0.335693
0.224	0.915527	-0.793457	-0.0915527
0.225	0.88501	-1.09863	-0.244141
0.226	1.19019	-1.00708	-0.366211
0.227	1.31226	-0.915527	-0.0915527
0.228	1.2207	-0.518799	-0.12207
0.229	0.762939	-0.762939	-0.152588
0.23	0.762939	-1.06812	-0.213623
0.231	1.15967	-1.12915	-0.549316
0.232	1.25122	-0.732422	-0.579834
0.233	1.43433	-0.671387	-0.762939
0.234	1.28174	-1.09863	-0.762939
0.235	0.976563	-1.00708	-0.579834
0.236	0.732422	-0.762939	-0.244141
0.237	0.518799	-0.640869	-0.12207
0.238	0.640869	-0.640869	-0.244141
0.239	0.762939	-1.12915	-0.518799
0.24	1.31226	-1.25122	-0.244141
0.241	1.37329	-1.19019	-0.488281
0.242	1.46484	-0.946045	-0.12207
0.243	1.15967	-0.762939	-0.732422
0.244	0.823975	-0.854492	-0.427246
0.245	0.457764	-0.946045	-0.457764
0.246	0.610352	-0.946045	-0.396729
0.247	0.823975	-1.06812	-0.518799
0.248	1.0376	-0.823975	-0.335693
0.249	0.946045	-1.06812	-0.244141
0.25	0.976563	-1.0376	-0.305176
0.251	0.946045	-1.0376	-0.579834
0.252	0.915527	-0.854492	-0.244141
0.253	0.915527	-0.946045	-0.335693
0.254	0.976563	-1.0376	-0.305176
0.255	1.19019	-1.37329	-0.640869
0.256	1.19019	-1.28174	-0.549316
0.257	1.46484	-1.2207	-0.640869
0.258	1.43433	-1.2207	-0.701904
0.259	1.0376	-1.31226	-0.213623
0.26	0.701904	-1.12915	-0.12207
0.261	0.366211	-1.2207	-0.335693
0.262	0.976563	-1.52588	-0.0305176
0.263	1.12915	-1.2207	-0.305176
0.264	1.25122	-1.25122	-0.488281
0.265	1.46484	-1.40381	-0.518799
0.266	0.854492	-1.12915	-0.396729
0.267	0.762939	-1.06812	-0.427246
0.268	0.518799	-1.19019	-0.183105
0.269	0.946045	-1.25122	-0.274658
0.27	1.25122	-1.31226	-0.244141
0.271	1.28174	-1.40381	-0.366211
0.272	1.25122	-1.37329	-0.366211
0.273	0.88501	-1.12915	-0.335693
0.274	1.06812	-1.19019	-0.244141
0.275	0.762939	-1.19019	-0.305176
0.276	0.640869	-1.31226	0.0305176
0.277	0.701904	-1.19019	-0.12207
0.278	1.12915	-1.28174	-0.335693
0.279	1.43433	-1.40381	-0.366211
0.28	1.43433	-1.61743	-0.305176
0.281	1.34277	-1.58691	-0.274658
0.282	1.06812	-1.09863	-0.12207
0.283	0.976563	-1.0376	-0.12207
0.284	1.06812	-1.0376	-0.305176
0.285	1.49536	-1.77002	-0.0915527
0.286	1.37329	-1.49536	-0.518799
0.287	1.31226	-1.19019	-0.244141
0.288	1.2207	-1.06812	-0.427246
0.289	0.88501	-1.2207	-0.457764
0.29	0.579834	-1.5564	-0.396729
0.291	0.640869	-1.46484	-0.457764
0.292	0.976563	-1.0376	-0.305176
0.293	0.915527	-1.0376	-0.183105
0.294	1.15967	-1.37329	-0.518799
0.295	1.40381	-1.5564	-0.640869
0.296	1.31226	-1.43433	-0.518799
0.297	1.19019	-1.19019	0
0.298	0.793457	-1.09863	-0.213623
0.299	1.09863	-1.37329	-0.457764
0.3	0.610352	-1.40381	-0.610352
0.301	1.2207	-1.46484	-0.0915527
0.302	1.61743	-1.19019	-0.732422
0.303	1.86157	-1.31226	-0.640869
0.304	1.12915	-1.28174	-0.457764
0.305	1.0376	-1.40381	-0.213623
0.306	0.976563	-1.2207	-1.00708
0.307	0.88501	-1.0376	-0.579834
0.308	1.2207	-1.06812	-0.274658
0.309	1.19019	-1.06812	-0.762939
0.31	1.28174	-1.2207	-0.915527
0.311	1.19019	-1.25122	-0.396729
0.312	1.09863	-0.701904	-0.457764
0.313	0.915527	-0.976563	-0.335693
0.314	0.640869	-1.25122	-0.427246
0.315	0.549316	-1.58691	0.0915527
0.316	1.0376	-1.2207	-0.640869
0.317	1.61743	-0.946045	-0.579834
0.318	1.67847	-1.00708	-0.457764
0.319	1.49536	-1.46484	-0.549316
0.32	1.19019	-1.67847	-0.244141
0.321	0.762939	-1.09863	-0.610352
0.322	0.976563	-0.762939	-0.183105
0.323	1.19019	-0.976563	-0.244141
0.324	1.58691	-1.61743	-0.88501
0.325	1.34277	-1.5564	-0.579834
0.326	1.28174	-0.793457	-0.427246
0.327	1.19019	-0.640869	-0.0305176
0.328	0.915527	-0.762939	-0.610352
0.329	0.671387	-1.37329	-0.549316
0.33	0.854492	-1.28174	-0.152588
0.331	1.12915	-0.88501	-0.335693
0.332	1.06812	-0.671387	-0.305176
0.333	1.2207	-1.0376	-0.396729
0.334	1.2207	-1.37329	-0.274658
0.335	1.12915	-1.12915	-0.12207
0.336	1.09863	-0.732422	-0.0915527
0.337	1.09863	-0.396729	-0.183105
0.338	1.0376	-0.915527	-0.183105
0.339	1.15967	-1.31226	-0.335693
0.34	1.58691	-1.19019	-0.579834
0.341	1.15967	-0.732422	-0.579834
0.342	1.46484	-0.640869	-0.274658
0.343	0.88501	-0.88501	-0.366211
0.344	0.88501	-0.793457	-0.549316
0.345	1.2207	-1.19019	0.0610352
0.346	0.854492	-0.701904	-0.274658
0.347	1.5564	-0.671387	-0.335693
0.348	1.7395	-1.00708	-0.305176
0.349	1.46484	-0.762939	-0.671387
0.35	1.25122	-1.09863	-0.244141
0.351	0.762939	-0.854492	-0.12207
0.352	0.579834	-1.00708	-0.152588
0.353	0.488281	-0.946045	-0.213623
0.354	1.06812	-1.0376	-0.152588
0.355	1.5564	-1.0376	-0.488281
0.356	1.80054	-0.946045	-0.152588
0.357	1.31226	-0.823975	-0.213623
0.358	1.0376	-0.793457	-0.183105
0.359	0.701904	-0.88501	-0.274658
0.36	0.762939	-0.793457	-0.457764
0.361	1.12915	-0.701904	-0.335693
0.362	1.31226	-0.732422	-0.152588
0.363	1.31226	-0.976563	-0.610352
0.364	1.46484	-0.976563	-0.396729
0.365	1.12915	-0.488281	-0.518799
0.366	0.823975	-0.732422	-0.0915527
0.367	0.396729	-0.732422	-0.274658
0.368	0.793457	-0.88501	-0.427246
0.369	0.976563	-0.976563	-0.396729
0.37	1.19019	-0.640869	-0.152588
0.371	1.31226	-0.701904	-0.488281
0.372	1.52588	-0.946045	-0.488281
0.373	0.976563	-0.793457	-0.152588
0.374	0.915527	-0.549316	-0.0610352
0.375	1.0376	-0.427246	-0.244141
0.376	0.915527	-0.732422	0.152588
0.377	1.06812	-0.732422	-0.488281
0.378	1.06812	-0.793457	-0.457764
0.379	1.25122	-0.671387	-0.213623
0.38	1.15967	-0.640869	-0.0305176
0.381	0.579834	-0.579834	-0.366211
0.382	0.488281	-0.732422	-0.213623
0.383	0.518799	-0.762939	-0.549316
0.384	0.915527	-0.793457	-0.244141
0.385	0.976563	-0.88501	-0.396729
0.386	1.34277	-0.915527	-0.701904
0.387	1.19019	-0.579834	-0.366211
0.388	1.00708	-0.701904	0.12207
0.389	0.915527	-0.701904	-0.549316
0.39	1.0376	-0.518799	-0.427246
0.391	0.610352	-0.793457	-0.213623
0.392	0.610352	-1.12915	0.0305176
0.393	1.06812	-1.0376	-0.396729
0.394	0.793457	-0.823975	-0.671387
0.395	0.976563	-0.732422	-0.0610352
0.396	0.793457	-0.610352	-0.549316
0.397	0.549316	-0.793457	-0.244141
0.398	0.640869	-0.793457	-0.396729
0.399	0.732422	-0.976563	-0.12207
0.4	1.0376	-0.976563	-0.0915527
0.401	1.12915	-0.640869	-0.732422
0.402	1.34277	-0.701904	-0.823975
0.403	1.00708	-0.854492	-0.183105
0.404	0.732422	-0.88501	-0.305176
0.405	0.762939	-0.671387	-0.213623
0.406	0.610352	-0.427246	-0.335693
0.407	0.549316	-0.610352	-0.12207
0.408	0.793457	-1.2207	-0.305176
0.409	1.2207	-1.2207	-0.762939
0.41	0.88501	-0.854492	-0.274658
0.411	1.19019	-0.488281	0.183105
0.412	0.488281	-0.732422	-0.366211
0.413	0.732422	-1.12915	-0.457764
0.414	0.610352	-1.19019	-0.305176
0.415	1.09863	-0.671387	-0.335693
0.416	1.12915	-0.610352	-0.366211
0.417	1.15967	-0.976563	-0.305176
0.418	0.915527	-1.06812	-0.488281
0.419	0.854492	-0.915527	-0.183105
0.42	0.640869	-0.579834	-0.274658
0.421	0.518799	-0.854492	-0.152588
0.422	0.518799	-0.823975	-0.549316
0.423	0.946045	-1.00708	-0.305176
0.424	1.31226	-0.854492	-0.213623
0.425	1.34277	-0.915527	-0.335693
0.426	1.00708	-0.823975	-0.0610352
0.427	0.88501	-1.0376	-0.213623
0.428	0.549316	-0.823975	0.0305176
0.429	0.701904	-0.701904	-0.335693
0.43	0.946045	-1.0376	-0.0915527
0.431	1.06812	-0.88501	-0.244141
0.432	1.00708	-1.0376	0.0305176
0.433	1.09863	-0.823975	0.12207
0.434	0.732422	-0.640869	-0.457764
0.435	0.396729	-0.823975	-0.244141
0.436	0.671387	-0.976563	-0.0915527
0.437	0.701904	-0.946045	-0.244141
0.438	0.88501	-1.19019	-0.335693
0.439	1.15967	-1.12915	-0.213623
0.44	1.52588	-1.19019	-0.335693
0.441	1.46484	-1.19019	-0.427246
0.442	0.701904	-1.06812	-0.0610352
0.443	0.732422	-0.915527	-0.335693
0.444	0.640869	-1.00708	-0.396729
0.445	0.946045	-0.976563	0.183105
0.446	0.946045	-1.19019	-0.12207
0.447	1.0376	-1.31226	-0.579834
0.448	1.15967	-1.2207	-0.671387
0.449	1.49536	-1.00708	-0.152588
0.45	0.915527	-0.946045	-0.335693
0.451	0.854492	-1.19019	-0.335693
0.452	0.823975	-1.43433	-0.457764
0.453	0.946045	-1.19019	-0.0610352
0.454	1.06812	-1.0376	-0.518799
0.455	1.31226	-1.34277	-0.579834
0.456	1.34277	-1.09863	-0.518799
0.457	1.2207	-1.19019	0.0305176
0.458	0.610352	-0.88501	-0.213623
0.459	0.701904	-1.00708	-0.396729
0.46	0.640869	-1.19019	-0.244141
0.461	0.88501	-1.00708	-0.518799
0.462	1.09863	-1.37329	-0.488281
0.463	1.19019	-1.25122	-0.793457
0.464	1.15967	-1.2207	-0.305176
0.465	1.2207	-1.0376	-0.366211
0.466	0.976563	-1.25122	-0.366211
0.467	0.915527	-1.28174	0
0.468	0.976563	-1.00708	-0.305176
0.469	1.37329	-1.25122	-0.457764
0.47	1.43433	-1.0376	-0.610352
0.471	1.15967	-1.09863	-0.457764
0.472	1.25122	-1.37329	-0.671387
0.473	0.88501	-1.06812	-0.610352
0.474	0.976563	-1.0376	-0.335693
0.475	0.762939	-1.06812	-0.518799
0.476	1.15967	-1.46484	-0.640869
0.477	1.61743	-1.46484	-0.488281
0.478	1.25122	-1.37329	-0.0915527
0.479	1.2207	-1.09863	-0.396729
0.48	1.09863	-1.09863	-0.274658
0.481	0.854492	-1.12915	-0.0610352
0.482	0.946045	-1.31226	-0.335693
0.483	0.762939	-1.40381	-0.213623
0.484	0.915527	-1.0376	-0.366211
0.485	1.12915	-1.12915	-0.518799
0.486	1.49536	-1.34277	-0.610352
0.487	1.09863	-1.7395	-0.457764
0.488	1.37329	-1.40381	-0.366211
0.489	1.06812	-0.793457	-0.12207
0.49	0.915527	-1.09863	-0.244141
0.491	0.854492	-1.37329	-0.457764
0.492	1.2207	-1.64795	-0.427246
0.493	1.61743	-1.43433	-0.549316
0.494	1.70898	-1.00708	-0.244141
0.495	1.00708	-0.793457	-0.427246
0.496	1.25122	-1.40381	-0.549316
0.497	0.640869	-1.46484	-0.396729
0.498	1.0376	-1.25122	-0.12207
0.499	1.12915	-0.946045	-0.518799
0.5	1.43433	-1.12915	-0.396729
0.501	1.25122	-1.12915	-0.457764
0.502	1.34277	-1.40381	-0.183105
0.503	1.06812	-1.28174	-0.366211
0.504	1.0376	-1.19019	0.0305176
0.505	0.671387	-1.00708	0.0915527
0.506	0.793457	-1.09863	-0.488281
0.507	1.31226	-1.64795	-0.549316
0.508	1.25122	-1.34277	-0.396729
0.509	1.46484	-1.06812	-0.610352
0.51	1.34277	-1.06812	-0.457764
0.511	1.09863	-1.12915	-0.244141
0.512	0.671387	-1.12915	-0.366211
0.513	0.488281	-1.31226	-0.274658
0.514	1.25122	-1.00708	-0.183105
0.515	1.7395	-0.946045	-0.427246
0.516	1.31226	-1.06812	-0.274658
0.517	1.15967	-1.37329	-0.518799
0.518	1.15967	-1.28174	-0.88501
0.519	0.976563	-0.915527	-0.274658
0.52	0.88501	-0.976563	0.0610352
0.521	0.762939	-1.09863	-0.396729
0.522	1.0376	-1.64795	-0.366211
0.523	1.31226	-1.43433	-0.152588
0.524	1.2207	-0.915527	-0.457764
0.525	1.09863	-0.88501	-0.427246
0.526	0.915527	-1.12915	-0.427246
0.527	0.640869	-1.2207	-0.488281
0.528	0.823975	-1.12915	-0.274658
0.529	0.793457	-0.915527	-0.213623
0.53	1.2207	-1.06812	-0.518799
0.531	1.25122	-1.12915	-0.793457
0.532	1.12915	-1.34277	-0.640869
0.533	1.15967	-1.0376	-0.366211
0.534	0.88501	-0.88501	-0.610352
0.535	0.701904	-0.854492	-0.274658
0.536	0.488281	-1.12915	-0.213623
0.537	0.640869	-1.2207	-0.274658
0.538	1.25122	-1.06812	-0.946045
0.539	1.7395	-1.31226	-0.274658
0.54	1.43433	-1.06812	-0.366211
0.541	0.915527	-1.0376	-0.457764
0.542	0.823975	-1.34277	-0.183105
0.543	0.610352	-1.0376	-0.335693
0.544	0.579834	-0.793457	-0.213623
0.545	1.34277	-1.00708	-0.427246
0.546	1.28174	-1.0376	-0.701904
0.547	1.0376	-0.823975	-0.335693
0.548	1.31226	-1.28174	-0.0915527
0.549	0.640869	-0.88501	-0.518799
0.55	0.854492	-0.732422	-0.457764
0.551	0.88501	-0.549316	0.0305176
0.552	0.701904	-0.762939	-0.305176
0.553	0.854492	-1.12915	-0.549316
0.554	1.31226	-1.46484	-0.335693
0.555	1.37329	-0.88501	-0.427246
0.556	1.0376	-0.793457	-0.274658
0.557	0.823975	-0.946045	-0.213623
0.558	0.640869	-0.976563	-0.335693
0.559	0.671387	-0.915527	-0.213623
0.56	0.671387	-1.00708	0.335693
0.561	0.976563	-0.88501	-0.335693
0.562	1.34277	-0.976563	-0.732422
0.563	1.09863	-0.915527	-0.457764
0.564	1.12915	-1.0376	0.12207
0.565	0.518799	-0.549316	-0.396729
0.566	0.579834	-0.976563	-0.366211
0.567	0.610352	-1.09863	0.0305176
0.568	0.976563	-1.00708	-0.244141
0.569	0.946045	-0.854492	-0.457764
0.57	1.37329	-0.946045	-0.244141
0.571	0.915527	-0.915527	-0.213623
0.572	0.244141	-0.854492	-0.244141
0.573	0.579834	-1.00708	-0.244141
0.574	0.671387	-0.915527	-0.213623
0.575	0.915527	-0.701904	0.0610352
0.576	0.854492	-0.762939	-0.335693
0.577	1.09863	-0.946045	-0.671387
0.578	1.19019	-1.2207	-0.335693
0.579	1.19019	-0.88501	-0.0305176
0.58	0.854492	-0.579834	-0.427246
0.581	0.610352	-0.701904	-0.549316
0.582	0.518799	-0.88501	-0.0610352
0.583	0.701904	-1.31226	-0.152588
0.584	1.15967	-1.09863	-0.732422
0.585	1.46484	-0.762939	-0.366211
0.586	1.09863	-0.701904	0.0610352
0.587	1.0376	-0.915527	-0.488281
0.588	0.701904	-1.28174	-0.610352
0.589	0.549316	-0.640869	-0.183105
0.59	0.732422	-0.579834	-0.0305176
0.591	0.762939	-0.854492	-0.305176
0.592	1.0376	-1.46484	-0.732422
0.593	0.946045	-1.09863	-0.305176
0.594	1.31226	-0.732422	-0.152588
0.595	0.915527	-0.610352	-0.366211
0.596	0.305176	-0.701904	-0.335693
0.597	0.488281	-0.976563	-0.0915527
0.598	0.457764	-1.06812	-0.366211
0.599	0.976563	-0.915527	-0.427246
0.6	1.52588	-0.88501	-0.579834
0.601	1.25122	-0.732422	-0.274658
0.602	0.793457	-1.12915	-0.488281
0.603	0.427246	-0.976563	-0.488281
0.604	0.793457	-0.793457	-0.366211
0.605	1.00708	-0.823975	-0.396729
0.606	1.0376	-0.854492	-0.427246
0.607	0.915527	-1.06812	-0.488281
0.608	1.19019	-1.25122	-0.610352
0.609	1.37329	-0.854492	-0.457764
0.61	1.12915	-0.549316	-0.12207
0.611	0.762939	-0.854492	-0.152588
0.612	0.488281	-1.2207	-0.427246
0.613	0.579834	-1.43433	-0.244141
0.614	1.06812	-1.0376	-0.0305176
0.615	1.0376	-0.854492	-0.427246
0.616	1.15967	-1.09863	-0.518799
0.617	1.2207	-1.40381	-0.610352
0.618	0.823975	-1.00708	-0.244141
0.619	0.549316	-0.823975	-0.335693
0.62	0.823975	-1.06812	-0.274658
0.621	1.19019	-1.19019	-0.488281
0.622	1.31226	-1.12915	-0.427246
0.623	1.15967	-1.25122	-0.274658
0.624	1.25122	-0.762939	-0.518799
0.625	1.0376	-0.854492	-0.366211
0.626	1.09863	-1.12915	0.0610352
0.627	0.488281	-1.19019	-0.366211
0.628	0.762939	-1.09863	-0.335693
0.629	1.06812	-0.823975	-0.305176
0.63	1.31226	-1.40381	-0.335693
0.631	1.12915	-1.06812	-0.366211
0.632	1.15967	-0.976563	-0.762939
0.633	1.09863	-1.00708	-0.152588
0.634	0.823975	-0.762939	-0.152588
0.635	0.854492	-0.854492	0.0305176
0.636	0.946045	-1.12915	-0.427246
0.637	0.946045	-1.28174	-0.244141
0.638	1.25122	-1.0376	-0.366211
0.639	1.37329	-1.12915	-0.488281
0.64	1.25122	-1.0376	-0.518799
0.641	1.0376	-0.915527	-0.152588
0.642	0.366211	-1.00708	-0.244141
0.643	0.793457	-1.19019	-0.488281
0.644	0.854492	-1.25122	-0.183105
0.645	1.37329	-1.49536	-0.152588
0.646	1.5564	-1.0376	-0.457764
0.647	1.2207	-1.12915	-0.305176
0.648	1.37329	-1.43433	-0.518799
0.649	0.946045	-0.88501	-0.305176
0.65	0.976563	-1.00708	-0.427246
0.651	0.671387	-1.09863	-0.274658
0.652	0.946045	-1.64795	-0.457764
0.653	1.52588	-1.19019	-0.732422
0.654	1.58691	-1.00708	-0.396729
0.655	1.70898	-1.09863	-0.366211
0.656	1.09863	-1.34277	-0.518799
0.657	0.854492	-1.43433	-0.12207
0.658	0.396729	-0.732422	-0.274658
0.659	0.946045	-1.00708	-0.366211
0.66	0.88501	-1.28174	-0.396729
0.661	1.19019	-1.34277	-0.396729
0.662	1.37329	-1.12915	-0.366211
0.663	1.37329	-0.732422	-0.610352
0.664	1.06812	-1.25122	-0.274658
0.665	0.640869	-1.25122	-0.640869
0.666	0.854492	-1.40381	-0.213623
0.667	1.19019	-1.2207	-0.0610352
0.668	1.31226	-1.00708	-0.366211
0.669	1.09863	-1.25122	-0.549316
0.67	1.49536	-1.46484	-0.701904
0.671	1.2207	-1.25122	-0.518799
0.672	0.915527	-0.88501	-0.152588
0.673	0.701904	-1.00708	-0.0610352
0.674	0.762939	-1.25122	-0.671387
0.675	1.06812	-1.52588	-0.213623
0.676	1.37329	-0.946045	-0.396729
0.677	1.40381	-0.976563	-0.640869
0.678	1.25122	-1.19019	-0.518799
0.679	0.976563	-1.37329	-0.183105
0.68	0.793457	-1.2207	-0.183105
0.681	0.701904	-0.823975	-0.12207
0.682	1.0376	-1.00708	-0.396729
0.683	1.31226	-1.31226	-0.488281
0.684	1.31226	-1.49536	-0.488281
0.685	1.31226	-1.25122	-0.457764
0.686	1.28174	-0.976563	-0.244141
0.687	0.610352	-1.12915	-0.274658
0.688	0.793457	-1.2207	-0.335693
0.689	0.946045	-1.40381	-0.396729
0.69	1.12915	-0.976563	-0.305176
0.691	1.52588	-1.06812	-0.366211
0.692	1.37329	-1.40381	-0.640869
0.693	1.28174	-1.12915	-0.579834
0.694	1.12915	-1.2207	-0.213623
0.695	0.732422	-1.0376	-0.335693
0.696	0.701904	-1.12915	-0.518799
0.697	0.946045	-1.09863	-0.488281
0.698	1.12915	-1.00708	-0.305176
0.699	1.58691	-0.915527	-0.640869
0.7	1.15967	-0.915527	-0.640869
0.701	1.19019	-1.00708	-0.335693
0.702	1.09863	-1.12915	-0.152588
0.703	0.671387	-1.00708	-0.0610352
0.704	0.946045	-1.34277	-0.0305176
0.705	1.12915	-1.19019	-0.366211
0.706	1.2207	-1.06812	-0.457764
0.707	1.5564	-1.2207	-0.305176
0.708	1.25122	-0.915527	-0.427246
0.709	0.915527	-1.06812	-0.335693
0.71	0.732422	-0.946045	-0.183105
0.711	0.640869	-0.88501	-0.0610352
0.712	0.457764	-1.00708	-0.12207
0.713	0.915527	-1.09863	-0.366211
0.714	1.46484	-0.915527	-0.518799
0.715	1.34277	-1.0376	-0.396729
0.716	0.976563	-1.19019	-0.244141
0.717	1.0376	-0.915527	-0.549316
0.718	0.793457	-0.854492	-0.244141
0.719	0.549316	-0.823975	-0.0915527
0.72	0.671387	-1.2207	-0.396729
0.721	1.0376	-1.25122	-0.610352
0.722	1.37329	-0.88501	-0.579834
0.723	1.25122	-1.0376	-0.244141
0.724	1.19019	-1.28174	-0.335693
0.725	0.793457	-1.12915	-0.305176
0.726	0.701904	-1.12915	-0.12207
0.727	0.976563	-0.88501	-0.244141
0.728	0.88501	-0.823975	-0.335693
0.729	1.31226	-1.34277	-0.640869
0.73	1.37329	-1.31226	-0.305176
0.731	1.31226	-1.00708	-0.518799
0.732	1.15967	-0.88501	-0.396729
0.733	1.00708	-0.946045	-0.335693
0.734	0.610352	-1.00708	-0.213623
0.735	0.915527	-1.06812	-0.396729
0.736	0.915527	-1.06812	-0.274658
0.737	1.0376	-1.2207	-0.335693
0.738	1.25122	-1.06812	-0.183105
0.739	1.00708	-0.946045	-0.488281
0.74	0.823975	-0.732422	-0.213623
0.741	0.427246	-1.09863	-0.0610352
0.742	0.701904	-0.88501	-0.213623
0.743	0.518799	-0.579834	-0.610352
0.744	1.12915	-0.854492	-0.0305176
0.745	1.2207	-1.09863	-0.305176
0.746	1.06812	-1.25122	-0.732422
0.747	0.976563	-0.946045	-0.457764
0.748	0.854492	-0.610352	-0.183105
0.749	0.549316	-0.640869	-0.274658
0.75	0.701904	-1.28174	-0.427246
0.751	0.823975	-1.2207	-0.732422
0.752	1.12915	-0.762939	-0.0915527
0.753	1.12915	-0.640869	-0.12207
0.754	1.12915	-1.06812	-0.793457
0.755	0.915527	-1.09863	-0.701904
0.756	0.701904	-0.823975	-0.0305176
0.757	0.640869	-0.640869	0.152588
0.758	0.396729	-1.0376	-0.366211
0.759	0.823975	-1.46484	-0.671387
0.76	1.06812	-1.19019	-0.274658
0.761	1.12915	-0.823975	-0.12207
0.762	1.06812	-0.823975	-0.366211
0.763	0.946045	-1.19019	-0.305176
0.764	0.427246	-0.946045	-0.274658
0.765	0.213623	-0.915527	-0.152588
0.766	0.457764	-0.610352	-0.396729
0.767	1.28174	-0.793457	-0.335693
0.768	1.46484	-0.915527	-0.610352
0.769	1.15967	-0.88501	-0.244141
0.77	0.915527	-0.88501	-0.335693
0.771	0.732422	-0.793457	-0.244141
0.772	0.518799	-0.610352	-0.0305176
0.773	0.732422	-0.762939	-0.0305176
0.774	0.946045	-1.00708	-0.488281
0.775	1.12915	-1.25122	-0.335693
0.776	1.06812	-0.946045	-0.427246
0.777	1.06812	-0.732422	-0.213623
0.778	0.946045	-0.732422	-0.244141
0.779	0.823975	-1.0376	0.0610352
0.78	0.549316	-1.12915	-0.213623
0.781	0.671387	-0.915527	-0.366211
0.782	0.793457	-0.762939	-0.244141
0.783	0.976563	-0.88501	-0.335693
0.784	1.49536	-1.34277	-0.457764
0.785	1.31226	-1.09863	-0.335693
0.786	0.946045	-0.579834	-0.152588
0.787	0.732422	-0.427246	-0.0915527
0.788	0.579834	-0.823975	-0.335693
0.789	0.793457	-1.31226	-0.518799
0.79	0.823975	-1.0376	-0.396729
0.791	1.46484	-0.88501	-0.335693
0.792	1.2207	-0.88501	-0.305176
0.793	1.19019	-0.88501	-0.305176
0.794	0.671387	-0.946045	-0.244141
0.795	0.976563	-1.09863	-0.274658
0.796	0.701904	-0.671387	-0.213623
0.797	0.976563	-0.793457	-0.12207
0.798	1.19019	-1.00708	-0.732422
0.799	1.25122	-1.12915	-0.457764
0.8	0.946045	-1.0376	-0.640869
0.801	0.854492	-0.793457	-0.244141
0.802	0.701904	-0.732422	-0.518799
0.803	0.762939	-1.09863	0.213623
0.804	0.701904	-1.00708	-0.518799
0.805	0.976563	-1.0376	-0.488281
0.806	1.19019	-0.915527	-0.366211
0.807	1.52588	-1.12915	-0.457764
0.808	1.15967	-1.19019	-0.366211
0.809	0.823975	-0.640869	-0.518799
0.81	0.823975	-0.976563	-0.305176
0.811	0.915527	-0.946045	-0.0915527
0.812	0.946045	-0.976563	-0.640869
0.813	1.09863	-1.06812	-0.549316
0.814	1.37329	-1.28174	-0.244141
0.815	1.09863	-0.823975	-0.427246
0.816	1.0376	-1.06812	-0.610352
0.817	0.762939	-0.732422	0
0.818	0.671387	-0.671387	0.0305176
0.819	1.09863	-1.0376	-0.457764
0.82	1.09863	-1.25122	-0.579834
0.821	1.19019	-0.823975	-0.549316
0.822	1.46484	-0.88501	-0.152588
0.823	1.25122	-1.06812	-0.610352
0.824	1.0376	-1.12915	-0.610352
0.825	0.915527	-0.88501	-0.396729
0.826	0.671387	-0.701904	0.0305176
0.827	0.854492	-1.00708	-0.0915527
0.828	1.00708	-1.09863	-0.610352
0.829	1.09863	-1.28174	-0.213623
0.83	1.31226	-1.2207	-0.335693
0.831	1.12915	-1.25122	-0.518799
0.832	1.37329	-0.915527	-0.396729
0.833	0.793457	-0.579834	-0.12207
0.834	0.854492	-1.00708	-0.244141
0.835	0.701904	-1.37329	-0.518799
0.836	1.28174	-1.49536	-0.549316
0.837	1.58691	-1.09863	-0.244141
0.838	1.52588	-0.88501	-0.183105
0.839	1.15967	-1.00708	-0.457764
0.84	1.09863	-1.31226	-0.274658
0.841	0.640869	-1.31226	-0.274658
0.842	0.732422	-0.946045	0.0305176
0.843	1.37329	-0.823975	-0.488281
0.844	1.43433	-1.19019	-0.335693
0.845	1.34277	-1.49536	-0.427246
0.846	1.12915	-0.976563	-0.488281
0.847	1.19019	-0.793457	-0.457764
0.848	0.88501	-0.793457	-0.213623
0.849	0.762939	-0.88501	-0.152588
0.85	0.88501	-1.34277	-0.488281
0.851	0.793457	-1.25122	-0.244141
0.852	1.37329	-1.06812	-0.366211
0.853	1.37329	-1.09863	-0.610352
0.854	0.946045	-1.12915	-0.396729
0.855	1.09863	-1.40381	-0.457764
0.856	0.793457	-0.915527	-0.0305176
0.857	0.88501	-0.946045	-0.152588
0.858	1.09863	-1.09863	-0.244141
0.859	1.31226	-1.2207	-0.457764
0.86	1.37329	-1.40381	-0.457764
0.861	1.34277	-1.09863	-0.457764
0.862	1.31226	-0.640869	-0.457764
0.863	0.823975	-0.671387	-0.366211
0.864	1.06812	-1.28174	-0.305176
0.865	0.640869	-1.2207	-0.335693
0.866	1.28174	-0.946045	-0.427246
0.867	1.31226	-0.88501	-0.488281
0.868	1.2207	-1.06812	-0.244141
0.869	0.915527	-1.46484	-0.366211
0.87	0.88501	-1.2207	-0.457764
0.871	1.28174	-1.28174	-0.0610352
0.872	0.671387	-0.854492	-0.0610352
0.873	0.732422	-1.28174	-0.640869
0.874	1.06812	-1.25122	-0.854492
0.875	1.34277	-1.25122	-0.0610352
0.876	1.43433	-0.88501	-0.244141
0.877	1.28174	-1.09863	-0.488281
0.878	1.00708	-1.09863	-0.396729
0.879	0.610352	-0.915527	-0.183105
0.88	0.518799	-1.0376	-0.457764
0.881	0.732422	-1.37329	-0.457764
0.882	1.52588	-1.40381	-0.488281
0.883	1.64795	-0.854492	-0.335693
0.884	1.31226	-0.823975	-0.366211
0.885	0.701904	-1.28174	-0.762939
0.886	0.518799	-1.06812	-0.549316
0.887	0.579834	-0.915527	-0.274658
0.888	0.88501	-0.854492	0.152588
0.889	0.793457	-1.43433	-0.213623
0.89	1.12915	-1.40381	-0.610352
0.891	1.31226	-1.25122	-1.00708
0.892	1.15967	-0.701904	-0.488281
0.893	1.09863	-0.946045	-0.12207
0.894	0.88501	-1.12915	-0.427246
0.895	0.946045	-1.5564	-0.549316
0.896	0.640869	-0.915527	-0.0610352
0.897	0.823975	-0.762939	-0.0610352
0.898	1.25122	-1.0376	-1.00708
0.899	1.31226	-1.52588	-0.671387
0.9	1.06812	-1.31226	-0.0610352
0.901	1.09863	-0.701904	0
0.902	0.823975	-0.762939	-0.488281
0.903	0.946045	-1.28174	-0.274658
0.904	0.946045	-1.28174	-0.274658
0.905	1.06812	-1.2207	-0.518799
0.906	0.823975	-1.25122	-0.640869
0.907	1.40381	-0.823975	-0.0305176
0.908	0.823975	-0.946045	-0.183105
0.909	0.579834	-1.40381	-0.183105
0.91	0.762939	-1.19019	-0.488281
0.911	0.762939	-0.88501	0.12207
0.912	0.823975	-0.915527	-0.244141
0.913	0.793457	-0.88501	-0.366211
0.914	1.34277	-1.34277	-0.518799
0.915	1.28174	-1.00708	-0.244141
0.916	0.976563	-0.823975	-0.0610352
0.917	0.701904	-0.579834	-0.213623
0.918	0.610352	-0.976563	-0.305176
0.919	1.25122	-1.25122	-0.274658
0.92	0.793457	-1.00708	-0.396729
0.921	1.09863	-0.915527	-0.488281
0.922	1.34277	-1.12915	-0.244141
0.923	0.946045	-0.946045	-0.183105
0.924	0.671387	-0.88501	-0.244141
0.925	0.701904	-0.946045	-0.0610352
0.926	0.762939	-1.06812	-0.0305176
0.927	0.701904	-1.0376	-0.396729
0.928	1.19019	-1.00708	-0.305176
0.929	1.19019	-1.00708	-0.335693
0.93	1.06812	-1.12915	-0.427246
0.931	1.09863	-1.12915	-0.488281
0.932	0.823975	-0.854492	-0.0610352
0.933	0.610352	-1.0376	0
0.934	0.549316	-0.976563	-0.0915527
0.935	0.823975	-0.88501	-0.518799
0.936	1.0376	-0.88501	-0.274658
0.937	1.34277	-0.701904	-0.305176
0.938	1.37329	-0.793457	-0.701904
0.939	0.946045	-0.88501	-0.549316
0.94	0.701904	-0.793457	-0.152588
0.941	0.457764	-0.88501	-0.305176
0.942	0.915527	-1.00708	-0.274658
0.943	1.2207	-1.06812	-0.732422
0.944	1.37329	-1.09863	-0.701904
0.945	1.09863	-0.976563	-0.488281
0.946	1.28174	-0.823975	-0.549316
0.947	0.488281	-0.946045	-0.12207
0.948	0.457764	-1.06812	-0.0610352
0.949	0.518799	-0.88501	-0.488281
0.95	1.0376	-1.19019	-0.396729
0.951	1.06812	-1.09863	-0.427246
0.952	1.09863	-0.88501	-0.610352
0.953	1.2207	-0.854492	-0.518799
0.954	0.88501	-1.09863	-0.213623
0.955	0.732422	-0.88501	-0.579834
0.956	0.579834	-0.701904	-0.274658
0.957	0.732422	-0.701904	-0.366211
0.958	1.06812	-0.915527	-0.549316
0.959	1.28174	-0.854492	-0.640869
0.96	1.25122	-0.854492	-0.335693
0.961	0.701904	-0.854492	-0.549316
0.962	0.671387	-1.06812	-0.396729
0.963	0.427246	-1.0376	-0.152588
0.964	0.915527	-0.915527	-0.427246
0.965	1.25122	-0.823975	-0.244141
0.966	1.19019	-0.854492	-0.396729
0.967	1.31226	-1.28174	-0.549316
0.968	0.88501	-0.976563	-0.762939
0.969	1.12915	-0.915527	0
0.97	0.427246	-0.610352	-0.213623
0.971	0.549316	-0.793457	-0.305176
0.972	0.488281	-1.00708	-0.457764
0.973	0.976563	-1.00708	-0.396729
0.974	1.31226	-0.915527	-0.305176
0.975	1.2207	-1.09863	-0.488281
0.976	1.2207	-1.0376	-0.244141
0.977	0.823975	-0.640869	-0.244141
0.978	0.823975	-0.946045	0.0915527
0.979	0.610352	-1.0376	-0.244141
0.98	0.518799	-1.12915	-0.427246
0.981	0.854492	-1.06812	-0.213623
0.982	1.28174	-0.946045	-0.488281
0.983	1.40381	-0.732422	-0.396729
0.984	1.06812	-0.915527	-0.549316
0.985	1.06812	-1.49536	-0.152588
0.986	0.518799	-1.00708	-0.183105
0.987	0.762939	-0.823975	-0.183105
0.988	0.823975	-0.823975	-0.305176
0.989	1.25122	-0.915527	-0.244141
0.99	0.946045	-1.46484	-0.457764
0.991	1.19019	-1.06812	-0.335693
0.992	1.25122	-0.579834	-0.366211
0.993	0.854492	-0.518799	-0.183105
0.994	0.518799	-0.976563	-0.213623
0.995	0.579834	-1.34277	-0.0915527
0.996	1.2207	-1.34277	-0.152588
0.997	1.15967	-0.854492	-0.274658
0.998	1.25122	-0.823975	-0.610352
0.999	1.19019	-0.946045	-0.732422
1	0.854492	-1.0376	-0.488281
1.001	0.976563	-1.00708	-0.0915527
1.002	0.823975	-0.762939	0.152588
1.003	0.671387	-0.946045	-0.640869
1.004	1.09863	-1.09863	-0.457764
1.005	1.43433	-1.06812	-0.427246
1.006	1.40381	-1.00708	-0.671387
1.007	0.946045	-0.88501	-0.488281
1.008	0.88501	-0.762939	0.0305176
1.009	0.549316	-0.640869	-0.0610352
1.01	0.701904	-0.823975	-0.244141
1.011	1.0376	-1.19019	-0.610352
1.012	1.15967	-1.00708	-0.549316
1.013	1.67847	-0.976563	-0.640869
1.014	1.0376	-1.06812	-0.213623
1.015	0.793457	-1.00708	-0.0915527
1.016	0.793457	-0.946045	-0.335693
1.017	0.946045	-1.19019	0.0305176
1.018	1.19019	-0.976563	-0.152588
1.019	1.12915	-1.00708	-0.518799
1.02	1.15967	-1.46484	-0.671387
1.021	1.12915	-1.28174	-0.244141
1.022	1.37329	-1.0376	-0.579834
1.023	1.06812	-0.915527	-0.305176
1.024	0.610352	-0.88501	-0.396729
1.025	0.579834	-0.976563	-0.640869
1.026	0.732422	-1.2207	-0.518799
1.027	1.25122	-1.19019	-0.579834
1.028	1.5564	-1.09863	-0.457764
1.029	1.43433	-1.09863	-0.244141
1.03	0.823975	-1.0376	-0.366211
1.031	0.854492	-1.06812	-0.457764
1.032	0.549316	-1.19019	-0.274658
1.033	0.854492	-1.09863	-0.335693
1.034	1.28174	-1.25122	-0.671387
1.035	1.43433	-1.31226	-0.457764
1.036	1.43433	-1.28174	-0.610352
1.037	1.25122	-1.06812	-0.457764
1.038	0.915527	-1.00708	-0.244141
1.039	0.701904	-1.06812	-0.396729
1.04	0.946045	-0.946045	-0.0915527
1.041	0.976563	-1.09863	-0.274658
1.042	0.854492	-1.0376	-0.610352
1.043	1.25122	-1.09863	-0.640869
1.044	1.70898	-1.37329	-0.244141
1.045	1.40381	-1.12915	-0.579834
1.046	1.2207	-1.06812	-0.457764
1.047	1.06812	-0.793457	-0.12207
1.048	0.88501	-1.00708	-0.305176
1.049	0.88501	-1.46484	-0.396729
1.05	0.976563	-1.28174	-0.549316
1.051	1.28174	-0.976563	-0.396729
1.052	1.06812	-1.09863	-0.518799
1.053	0.854492	-1.0376	-0.396729
1.054	0.946045	-1.2207	-0.579834
1.055	0.762939	-1.09863	-0.0305176
1.056	0.854492	-0.946045	-0.152588
1.057	1.06812	-1.19019	-0.274658
1.058	1.19019	-1.46484	-0.671387
1.059	1.40381	-1.34277	-0.12207
1.06	0.915527	-0.823975	-0.0305176
1.061	1.06812	-0.976563	-0.457764
1.062	0.701904	-1.25122	-0.244141
1.063	0.976563	-1.31226	-0.0305176
1.064	0.823975	-0.88501	-0.183105
1.065	1.31226	-0.88501	-0.183105
1.066	1.46484	-1.25122	-0.366211
1.067	1.49536	-1.19019	-0.396729
1.068	0.946045	-0.946045	-0.488281
1.069	0.671387	-0.88501	-0.274658
1.07	0.488281	-1.09863	-0.244141
1.071	0.366211	-1.00708	-0.12207
1.072	1.09863	-1.06812	-0.396729
1.073	1.34277	-1.25122	-0.427246
1.074	1.49536	-1.06812	-0.366211
1.075	1.31226	-1.09863	-0.518799
1.076	0.976563	-1.19019	-0.457764
1.077	0.610352	-0.823975	0
1.078	0.518799	-0.915527	-0.152588
1.079	0.854492	-0.946045	0.0610352
1.08	1.25122	-1.31226	-0.701904
1.081	1.25122	-1.0376	-0.366211
1.082	1.28174	-0.793457	-0.183105
1.083	0.915527	-0.854492	-0.518799
1.084	0.915527	-1.06812	-0.427246
1.085	0.640869	-0.915527	-0.152588
1.086	0.976563	-0.946045	-0.0305176
1.087	0.823975	-1.09863	-0.610352
1.088	1.34277	-1.34277	-0.427246
1.089	0.976563	-0.88501	-0.732422
1.09	1.31226	-0.976563	-0.335693
1.091	1.15967	-1.06812	-0.457764
1.092	0.854492	-1.12915	-0.305176
1.093	0.793457	-0.976563	-0.244141
1.094	0.732422	-0.976563	-0.183105
1.095	0.976563	-0.88501	-0.274658
1.096	0.946045	-1.25122	-0.427246
1.097	0.946045	-1.37329	-0.396729
1.098	1.40381	-0.915527	-0.518799
1.099	1.00708	-0.579834	-0.213623
1.1	0.488281	-0.732422	-0.244141
1.101	0.579834	-1.09863	-0.701904
1.102	0.793457	-1.34277	-0.183105
1.103	1.12915	-0.823975	-0.213623
1.104	0.915527	-0.88501	-0.488281
1.105	1.34277	-0.976563	-0.549316
1.106	1.28174	-1.2207	-0.488281
1.107	0.701904	-0.946045	-0.0915527
1.108	0.518799	-0.762939	-0.12207
1.109	0.610352	-0.946045	-0.610352
1.11	1.06812	-1.0376	-0.396729
1.111	0.823975	-1.0376	-0.396729
1.112	1.40381	-1.2207	-0.518799
1.113	1.5564	-1.28174	-0.640869
1.114	1.2207	-0.915527	-0.12207
1.115	0.946045	-0.915527	0.12207
1.116	0.579834	-0.823975	-0.213623
1.117	0.732422	-0.946045	-0.610352
1.118	1.00708	-0.976563	-0.335693
1.119	0.915527	-1.09863	-0.244141
1.12	1.06812	-1.0376	-0.549316
1.121	0.976563	-0.762939	-0.366211
1.122	0.854492	-0.88501	-0.152588
1.123	0.335693	-0.946045	-0.213623
1.124	0.915527	-1.06812	-0.396729
1.125	1.00708	-0.946045	-0.244141
1.126	1.15967	-1.19019	-0.0305176
1.127	0.854492	-1.00708	-0.274658
1.128	1.2207	-1.06812	-0.305176
1.129	1.12915	-0.976563	-0.701904
1.13	0.793457	-0.88501	-0.244141
1.131	0.579834	-0.88501	-0.427246
1.132	0.823975	-1.19019	-0.427246
1.133	1.06812	-1.09863	-0.0915527
1.134	0.976563	-0.671387	0
1.135	1.25122	-0.915527	-0.518799
1.136	1.09863	-1.00708	-0.701904
1.137	0.854492	-0.793457	-0.427246
1.138	0.915527	-0.640869	0.152588
1.139	0.762939	-0.610352	-0.12207
1.14	0.88501	-0.823975	-0.274658
1.141	0.915527	-1.06812	-0.457764
1.142	0.946045	-0.88501	-0.152588
1.143	1.09863	-1.0376	-0.610352
1.144	1.34277	-1.0376	-0.549316
1.145	1.46484	-0.762939	-0.427246
1.146	0.915527	-0.854492	-0.0610352
1.147	0.671387	-1.43433	-0.213623
1.148	0.335693	-1.25122	-0.274658
1.149	0.671387	-0.854492	-0.518799
1.15	1.19019	-0.915527	-0.244141
1.151	1.40381	-1.2207	-0.396729
1.152	1.28174	-0.88501	-0.488281
1.153	0.854492	-1.06812	-0.12207
1.154	0.762939	-0.671387	-0.335693
1.155	0.640869	-0.579834	-0.183105
1.156	0.88501	-0.88501	-0.396729
1.157	1.0376	-1.28174	-0.305176
1.158	1.06812	-1.06812	-0.396729
1.159	1.31226	-0.732422	-0.427246
1.16	1.0376	-0.671387	-0.183105
1.161	0.549316	-1.00708	-0.579834
1.162	0.610352	-1.12915	-0.366211
1.163	0.762939	-0.854492	-0.244141
1.164	0.976563	-1.00708	-0.335693
1.165	1.28174	-1.25122	-0.549316
1.166	1.0376	-1.06812	-0.701904
1.167	0.976563	-0.946045	-0.152588
1.168	0.793457	-0.823975	-0.427246
1.169	0.640869	-1.00708	-0.183105
1.17	0.488281	-0.701904	-0.427246
1.171	0.640869	-0.976563	-0.335693
1.172	1.19019	-1.12915	-0.274658
1.173	1.19019	-1.25122	-0.549316
1.174	1.67847	-1.40381	-0.457764
1.175	1.12915	-0.854492	-0.274658
1.176	0.946045	-0.823975	-0.152588
1.177	0.732422	-1.12915	-0.335693
1.178	0.610352	-1.34277	-0.244141
1.179	0.732422	-1.0376	-0.305176
1.18	1.15967	-0.976563	-0.427246
1.181	1.19019	-1.12915	-0.518799
1.182	1.25122	-1.31226	-0.396729
1.183	0.701904	-1.09863	-0.610352
1.184	0.915527	-1.09863	-0.0610352
1.185	0.579834	-0.823975	0.0305176
1.186	0.915527	-0.854492	-0.274658
1.187	1.15967	-1.37329	-0.549316
1.188	1.25122	-1.2207	-0.457764
1.189	1.15967	-1.06812	-0.274658
1.19	0.946045	-1.06812	-0.152588
1.191	1.34277	-1.40381	-0.213623
1.192	0.701904	-0.732422	-0.183105
1.193	0.88501	-0.88501	-0.213623
1.194	0.640869	-0.915527	-0.488281
1.195	1.12915	-1.34277	-0.457764
1.196	1.37329	-1.06812	-0.366211
1.197	1.52588	-0.915527	-0.396729
1.198	1.19019	-1.00708	-0.213623
1.199	0.671387	-1.09863	-0.518799
1.2	0.762939	-0.946045	-0.457764
1.201	0.579834	-1.06812	-0.12207
1.202	1.09863	-0.915527	-0.366211
1.203	0.976563	-1.00708	-0.244141
1.204	1.19019	-0.915527	-0.396729
1.205	1.31226	-1.25122	-0.183105
1.206	0.946045	-1.25122	-0.396729
1.207	1.06812	-0.946045	-0.396729
1.208	0.915527	-0.823975	-0.0915527
1.209	0.671387	-0.88501	0.0915527
1.21	0.88501	-1.34277	-0.640869
1.211	1.31226	-1.28174	-0.732422
1.212	1.40381	-1.25122	-0.427246
1.213	1.15967	-1.0376	-0.366211
1.214	1.25122	-1.06812	-0.457764
1.215	0.854492	-1.09863	-0.183105
1.216	0.762939	-1.0376	-0.0915527
1.217	0.701904	-0.976563	-0.457764
1.218	1.09863	-1.25122	-0.396729
1.219	1.2207	-1.49536	-0.518799
1.22	1.37329	-1.12915	-0.518799
1.221	1.25122	-0.946045	-0.457764
1.222	1.00708	-1.00708	-0.244141
1.223	0.762939	-1.19019	-0.335693
1.224	0.762939	-1.40381	-0.396729
1.225	1.0376	-1.2207	-0.396729
1.226	1.25122	-1.09863	-0.213623
1.227	1.58691	-1.19019	-0.366211
1.228	1.15967	-1.31226	-0.610352
1.229	1.06812	-1.2207	-0.396729
1.23	0.579834	-1.00708	-0.335693
1.231	0.701904	-1.25122	-0.183105
1.232	0.946045	-0.823975	-0.488281
1.233	1.09863	-1.34277	-0.488281
1.234	1.34277	-1.28174	-0.335693
1.235	1.25122	-1.31226	-0.457764
1.236	1.09863	-0.88501	-0.610352
1.237	0.793457	-0.946045	-0.396729
1.238	0.854492	-1.28174	-0.183105
1.239	0.854492	-1.06812	0
1.24	1.00708	-1.2207	-0.335693
1.241	1.31226	-0.88501	-0.305176
1.242	1.25122	-1.09863	-0.457764
1.243	1.15967	-1.31226	-0.549316
1.244	1.19019	-1.12915	-0.396729
1.245	1.0376	-0.671387	-0.0610352
1.246	0.762939	-0.762939	-0.152588
1.247	0.579834	-1.25122	-0.12207
1.248	0.732422	-1.43433	-0.396729
1.249	1.2207	-1.12915	-0.457764
1.25	1.58691	-0.762939	-0.396729
1.251	1.25122	-0.701904	-0.244141
1.252	0.762939	-1.2207	-0.213623
1.253	0.640869	-1.31226	-0.366211
1.254	0.640869	-1.06812	-0.244141
1.255	1.34277	-0.732422	-0.0305176
1.256	1.00708	-0.732422	-0.427246
1.257	0.946045	-1.40381	-0.640869
1.258	1.06812	-1.43433	-0.518799
1.259	1.15967	-0.976563	-0.274658
1.26	1.12915	-0.671387	0
1.261	0.549316	-0.976563	-0.457764
1.262	0.854492	-1.28174	-0.396729
1.263	0.762939	-1.28174	-0.244141
1.264	1.2207	-1.00708	-0.335693
1.265	1.34277	-0.88501	-0.488281
1.266	1.37329	-1.09863	-0.335693
1.267	1.06812	-1.34277	-0.0915527
1.268	0.793457	-1.12915	-0.183105
1.269	0.610352	-0.88501	-0.183105
1.27	1.15967	-0.915527	-0.213623
1.271	0.976563	-0.915527	-0.335693
1.272	1.12915	-1.25122	-0.213623
1.273	1.34277	-1.25122	-0.610352
1.274	1.83105	-1.12915	-0.366211
1.275	0.701904	-0.701904	-0.0915527
1.276	0.518799	-0.976563	-0.213623
1.277	0.549316	-1.19019	-0.610352
1.278	0.976563	-1.52588	-0.152588
1.279	1.06812	-1.06812	0.152588
1.28	1.19019	-0.946045	-0.579834
1.281	1.31226	-0.946045	-0.671387
1.282	0.946045	-1.0376	-0.335693
1.283	0.854492	-0.854492	-0.183105
1.284	0.701904	-0.671387	-0.488281
1.285	0.732422	-0.823975	-0.12207
1.286	1.0376	-1.00708	-0.12207
1.287	1.15967	-1.12915	-0.335693
1.288	1.19019	-1.2207	-0.518799
1.289	1.12915	-0.915527	-0.640869
1.29	0.793457	-0.762939	-0.0305176
1.291	0.671387	-0.915527	-0.12207
1.292	0.640869	-1.00708	-0.610352
1.293	0.793457	-0.946045	-0.396729
1.294	0.88501	-0.793457	-0.12207
1.295	1.25122	-1.2207	-0.549316
1.296	1.09863	-1.06812	-0.762939
1.297	1.15967	-0.88501	-0.0610352
1.298	0.762939	-0.793457	-0.213623
1.299	0.427246	-0.793457	-0.396729
1.3	0.671387	-0.976563	-0.183105
1.301	0.701904	-0.854492	0.0305176
1.302	1.06812	-1.06812	-0.213623
1.303	1.25122	-1.06812	-0.457764
1.304	1.31226	-1.0376	-0.549316
1.305	1.28174	-0.88501	-0.183105
1.306	0.915527	-0.88501	-0.213623
1.307	0.762939	-1.06812	-0.366211
1.308	0.671387	-1.00708	-0.213623
1.309	0.946045	-0.88501	-0.335693
1.31	0.88501	-0.915527	-0.579834
1.311	1.15967	-0.946045	-0.518799
1.312	1.25122	-1.19019	-0.0915527
1.313	1.2207	-0.946045	-0.244141
1.314	0.701904	-0.762939	-0.0915527
1.315	0.396729	-0.671387	-0.0305176
1.316	0.640869	-1.25122	-0.305176
1.317	1.09863	-1.12915	-0.457764
1.318	0.976563	-0.915527	-0.305176
1.319	1.34277	-0.823975	-0.305176
1.32	1.2207	-0.915527	-0.335693
1.321	0.854492	-1.0376	-0.12207
1.322	0.488281	-0.457764	-0.335693
1.323	0.793457	-0.946045	-0.305176
1.324	0.610352	-0.946045	0
1.325	0.854492	-1.09863	-0.305176
1.326	1.09863	-0.823975	-0.579834
1.327	1.2207	-0.610352	-0.12207
1.328	1.2207	-1.06812	-0.305176
1.329	0.762939	-1.0376	-0.488281
1.33	0.579834	-1.09863	-0.488281
1.331	0.701904	-0.518799	-0.152588
1.332	1.09863	-0.732422	-0.366211
1.333	0.946045	-1.09863	-0.640869
1.334	1.25122	-1.31226	-0.640869
1.335	1.09863	-1.0376	-0.152588
1.336	0.946045	-0.88501	-0.12207
1.337	0.579834	-0.701904	-0.213623
1.338	0.396729	-0.701904	-0.335693
1.339	0.579834	-0.976563	-0.488281
1.34	1.12915	-1.12915	-0.183105
1.341	1.2207	-0.793457	-0.366211
1.342	1.28174	-0.823975	-0.396729
1.343	0.915527	-1.12915	-0.244141
1.344	1.00708	-1.37329	0.12207
1.345	0.732422	-0.854492	-0.244141
1.346	0.915527	-0.823975	-0.0610352
1.347	0.976563	-0.946045	-0.213623
1.348	1.31226	-1.19019	-0.579834
1.349	1.25122	-1.25122	-0.854492
1.35	1.34277	-1.09863	-0.244141
1.351	0.793457	-0.762939	-0.244141
1.352	0.88501	-0.793457	-0.152588
1.353	0.915527	-1.12915	-0.183105
1.354	0.579834	-1.2207	-0.579834
1.355	1.12915	-1.0376	-0.244141
1.356	1.15967	-0.88501	-0.640869
1.357	1.31226	-1.06812	-0.640869
1.358	1.09863	-1.09863	-0.305176
1.359	0.823975	-0.915527	-0.610352
1.36	0.793457	-1.0376	-0.457764
1.361	0.579834	-0.976563	-0.335693
1.362	0.823975	-0.915527	-0.0610352
1.363	1.28174	-1.0376	-0.427246
1.364	1.19019	-1.28174	-0.427246
1.365	1.2207	-0.915527	-0.640869
1.366	1.09863	-0.915527	-0.549316
1.367	1.12915	-1.09863	-0.183105
1.368	0.640869	-0.762939	-0.12207
1.369	0.488281	-0.946045	-0.0915527
1.37	0.88501	-1.12915	-0.305176
1.371	1.46484	-1.31226	-0.244141
1.372	1.34277	-1.00708	-0.457764
1.373	1.31226	-0.793457	-0.396729
1.374	0.946045	-0.88501	-0.305176
1.375	0.640869	-0.946045	-0.335693
1.376	0.640869	-1.06812	-0.335693
1.377	0.762939	-0.946045	-0.335693
1.378	1.06812	-0.946045	-0.305176
1.379	1.12915	-1.19019	-0.152588
1.38	1.12915	-1.06812	-0.762939
1.381	1.34277	-1.49536	-0.335693
1.382	1.0376	-0.915527	-0.396729
1.383	0.88501	-0.732422	-0.366211
1.384	0.854492	-0.823975	-0.335693
1.385	0.732422	-1.31226	-0.213623
1.386	1.09863	-1.5564	-0.0915527
1.387	1.37329	-0.946045	-0.518799
1.388	1.5564	-0.671387	-0.579834
1.389	1.25122	-0.854492	-0.366211
1.39	0.640869	-1.43433	-0.0915527
1.391	0.457764	-1.40381	-0.335693
1.392	0.823975	-0.915527	-0.305176
1.393	0.946045	-0.427246	-0.0915527
1.394	1.19019	-0.732422	-0.152588
1.395	1.34277	-1.37329	-0.823975
1.396	1.06812	-1.25122	-0.671387
1.397	1.12915	-0.88501	0
1.398	0.701904	-0.457764	0.0610352
1.399	0.488281	-0.549316	-0.549316
1.4	1.00708	-1.58691	-0.457764
1.401	1.40381	-1.37329	-0.335693
1.402	1.06812	-1.0376	-0.366211
1.403	1.52588	-1.06812	-0.366211
1.404	1.15967	-0.88501	-0.610352
1.405	0.946045	-0.976563	-0.396729
1.406	0.579834	-1.25122	-0.366211
1.407	0.579834	-0.976563	-0.457764
1.408	0.671387	-1.06812	-0.671387
1.409	1.31226	-1.06812	-0.0915527
1.41	1.19019	-1.46484	-0.610352
1.411	1.43433	-1.00708	-0.152588
1.412	1.25122	-0.915527	-0.152588
1.413	1.09863	-1.00708	-0.0915527
1.414	0.671387	-0.762939	-0.0610352
1.415	0.488281	-1.19019	-0.12207
1.416	1.00708	-1.34277	-0.518799
1.417	1.0376	-1.00708	-0.488281
1.418	1.37329	-1.37329	-0.274658
1.419	0.946045	-0.915527	-0.427246
1.42	0.946045	-1.06812	-0.244141
1.421	0.305176	-0.915527	-0.274658
1.422	0.396729	-0.946045	-0.213623
1.423	0.518799	-0.732422	-0.244141
1.424	0.762939	-1.2207	-0.366211
1.425	1.19019	-1.49536	-0.12207
1.426	1.43433	-1.06812	-0.640869
1.427	1.37329	-0.793457	-0.213623
1.428	0.976563	-0.946045	-0.0610352
1.429	0.518799	-1.2207	0
1.43	0.427246	-1.28174	-0.518799
1.431	0.732422	-1.12915	-0.213623
1.432	1.37329	-1.00708	-0.183105
1.433	1.43433	-1.2207	-0.518799
1.434	1.31226	-1.40381	-0.671387
1.435	1.37329	-1.00708	-0.396729
1.436	0.854492	-0.701904	0.274658
1.437	0.823975	-1.06812	0.0305176
1.438	0.488281	-1.25122	-0.335693
1.439	0.976563	-1.2207	-0.335693
1.44	1.40381	-0.793457	0
1.441	1.40381	-1.00708	-0.488281
1.442	0.976563	-1.12915	-0.701904
1.443	0.762939	-1.19019	-0.396729
1.444	0.701904	-1.2207	-0.0305176
1.445	0.518799	-0.823975	-0.305176
1.446	1.09863	-0.88501	-0.396729
1.447	1.09863	-1.25122	-0.305176
1.448	1.43433	-1.34277	-0.549316
1.449	1.37329	-1.12915	-0.549316
1.45	1.43433	-0.88501	-0.396729
1.451	1.06812	-0.823975	-0.335693
1.452	1.0376	-1.2207	-0.244141
1.453	0.793457	-1.28174	-0.305176
1.454	1.0376	-1.0376	-0.244141
1.455	1.28174	-1.25122	-0.305176
1.456	1.5564	-1.12915	-0.640869
1.457	1.19019	-1.12915	-0.762939
1.458	0.88501	-0.88501	-0.396729
1.459	0.701904	-1.0376	-0.0305176
1.46	0.793457	-0.793457	-0.457764
1.461	0.976563	-0.976563	-0.366211
1.462	0.854492	-1.00708	-0.183105
1.463	1.31226	-1.12915	-0.396729
1.464	1.52588	-1.28174	-0.793457
1.465	1.2207	-0.946045	-0.457764
1.466	1.06812	-0.946045	-0.183105
1.467	0.823975	-0.823975	-0.0610352
1.468	0.579834	-1.06812	-0.640869
1.469	1.00708	-1.43433	-0.152588
1.47	1.37329	-1.00708	-0.518799
1.471	1.31226	-1.19019	-0.396729
1.472	1.34277	-1.28174	-0.427246
1.473	1.12915	-1.12915	-0.549316
1.474	0.915527	-0.88501	-0.213623
1.475	0.854492	-1.12915	-0.152588
1.476	0.762939	-1.37329	-0.579834
1.477	1.37329	-1.06812	-0.457764
1.478	1.37329	-1.0376	-0.396729
1.479	1.31226	-1.2207	-0.579834
1.48	1.09863	-1.25122	-0.610352
1.481	1.06812	-1.25122	-0.396729
1.482	0.610352	-0.915527	-0.213623
1.483	0.366211	-0.915527	0.0305176
1.484	0.762939	-1.2207	-0.518799
1.485	1.00708	-1.37329	-0.549316
1.486	1.12915	-1.09863	-0.213623
1.487	1.0376	-0.793457	-0.0305176
1.488	0.88501	-1.19019	-0.549316
1.489	1.19019	-1.12915	-0.335693
1.49	0.88501	-1.00708	0.0915527
1.491	0.640869	-0.732422	-0.0610352
1.492	0.88501	-1.12915	-0.457764
1.493	1.00708	-1.2207	-0.488281
1.494	0.976563	-1.19019	-0.427246
1.495	1.34277	-0.88501	-0.152588
1.496	1.37329	-1.28174	-0.213623
1.497	0.976563	-1.12915	-0.457764
1.498	0.640869	-0.88501	0.0915527
1.499	0.793457	-0.823975	0.0305176
1.5	1.49536	-1.06812	-0.213623
1.501	1.15967	-0.915527	-0.518799
1.502	1.28174	-1.06812	-0.335693
1.503	1.37329	-0.854492	-0.396729
1.504	0.946045	-0.793457	-0.457764
1.505	0.732422	-1.06812	-0.0305176
1.506	0.518799	-1.09863	-0.244141
1.507	0.518799	-0.823975	-0.305176
1.508	0.671387	-0.732422	-0.183105
1.509	1.0376	-1.00708	-0.274658
1.51	1.34277	-1.40381	-0.549316
1.511	1.15967	-1.25122	-0.0610352
1.512	1.0376	-0.732422	0.0305176
1.513	0.762939	-0.823975	0.0610352
1.514	0.549316	-0.823975	-0.274658
1.515	1.00708	-0.793457	-0.88501
1.516	1.15967	-1.0376	-0.396729
1.517	1.25122	-1.00708	0.0305176
1.518	1.06812	-0.976563	-0.549316
1.519	0.946045	-0.88501	-0.640869
1.52	0.88501	-0.915527	-0.274658
1.521	0.610352	-0.793457	-0.152588
1.522	0.823975	-0.823975	-0.335693
1.523	0.946045	-0.88501	-0.366211
1.524	1.2207	-0.976563	-0.305176
1.525	1.09863	-0.88501	-0.488281
1.526	1.31226	-1.06812	-0.518799
1.527	1.06812	-0.946045	-0.274658
1.528	0.701904	-0.762939	-0.0915527
1.529	0.640869	-0.793457	-0.244141
1.53	0.518799	-0.88501	-0.457764
1.531	0.976563	-1.37329	-0.0915527
1.532	0.915527	-1.31226	-0.244141
1.533	1.15967	-0.946045	-0.366211
1.534	0.671387	-0.762939	-0.518799
1.535	0.88501	-0.976563	-0.335693
1.536	0.457764	-0.976563	-0.305176
1.537	0.610352	-0.854492	-0.366211
1.538	0.946045	-0.88501	-0.305176
1.539	0.823975	-1.00708	-0.183105
1.54	1.15967	-1.00708	-0.671387
1.541	1.2207	-1.12915	-0.579834
1.542	0.915527	-0.762939	-0.396729
1.543	0.640869	-0.488281	0.12207
1.544	0.366211	-0.793457	-0.244141
1.545	0.610352	-1.19019	-0.274658
1.546	0.88501	-0.915527	-0.488281
1.547	1.15967	-0.793457	-0.213623
1.548	1.09863	-1.06812	-0.152588
1.549	0.701904	-1.19019	-0.427246
1.55	0.732422	-1.28174	-0.518799
1.551	0.610352	-0.671387	-0.427246
1.552	0.579834	-0.762939	-0.0305176
1.553	0.488281	-0.671387	-0.427246
1.554	0.701904	-1.06812	-0.518799
1.555	1.15967	-1.19019	-0.274658
1.556	1.37329	-1.0376	-0.274658
1.557	0.946045	-0.732422	-0.366211
1.558	0.732422	-0.762939	-0.183105
1.559	0.610352	-1.12915	-0.0305176
1.56	0.274658	-0.946045	-0.152588
1.561	0.610352	-0.976563	-0.335693
1.562	1.15967	-0.946045	-0.366211
1.563	1.19019	-0.854492	-0.305176
1.564	1.28174	-1.0376	-0.488281
1.565	0.854492	-0.915527	-0.335693
1.566	0.762939	-0.976563	0.0610352
1.567	0.732422	-0.640869	-0.274658
1.568	1.12915	-0.854492	-0.12207
1.569	1.2207	-1.25122	-0.274658
1.57	1.25122	-1.09863	-0.335693
1.571	1.09863	-1.12915	-0.305176
1.572	1.19019	-0.915527	-0.549316
1.573	0.793457	-0.88501	-0.305176
1.574	0.610352	-1.06812	-0.0915527
1.575	0.640869	-1.0376	-0.427246
1.576	1.06812	-1.19019	-0.213623
1.577	0.88501	-0.854492	-0.213623
1.578	0.976563	-1.0376	-0.396729
1.579	0.793457	-0.823975	-0.549316
1.58	1.06812	-1.00708	-0.305176
1.581	1.0376	-0.946045	-0.183105
1.582	0.671387	-0.854492	-0.213623
1.583	0.854492	-1.19019	-0.366211
1.584	0.88501	-1.09863	-0.305176
1.585	1.37329	-1.25122	-0.274658
1.586	1.34277	-1.00708	-0.701904
1.587	1.2207	-1.09863	-0.640869
1.588	0.915527	-0.976563	-0.366211
1.589	0.854492	-0.823975	-0.366211
1.59	0.701904	-1.06812	-0.366211
1.591	0.823975	-1.0376	-0.457764
1.592	1.00708	-1.06812	-0.366211
1.593	1.09863	-0.854492	-0.549316
1.594	1.12915	-1.2207	-0.335693
1.595	1.0376	-1.00708	-0.671387
1.596	1.19019	-1.0376	-0.610352
1.597	0.915527	-1.19019	-0.213623
1.598	0.488281	-1.06812	-0.427246
1.599	0.518799	-1.28174	-0.244141
1.6	0.946045	-1.00708	-0.366211
1.601	1.37329	-1.28174	-0.427246
1.602	1.52588	-1.19019	-0.396729
1.603	1.25122	-1.12915	-0.457764
1.604	0.793457	-1.25122	-0.640869
1.605	0.610352	-1.00708	-0.12207
1.606	0.88501	-1.09863	-0.0610352
1.607	1.25122	-1.25122	-0.457764
1.608	1.52588	-1.37329	-0.640869
1.609	1.31226	-1.31226	-0.488281
1.61	1.46484	-1.0376	-0.305176
1.611	1.15967	-0.88501	-0.793457
1.612	1.0376	-0.976563	-0.366211
1.613	0.915527	-0.793457	-0.0305176
1.614	0.793457	-1.00708	-0.213623
1.615	1.06812	-1.12915	-0.366211
1.616	1.06812	-1.09863	-0.640869
1.617	1.2207	-0.88501	-0.274658
1.618	1.12915	-1.09863	-0.396729
1.619	1.00708	-0.946045	-0.335693
1.62	0.854492	-0.946045	-0.183105
1.621	0.732422	-0.915527	-0.244141
1.622	0.823975	-1.12915	-0.335693
1.623	1.06812	-1.0376	-0.610352
1.624	1.34277	-1.2207	-0.335693
1.625	1.2207	-1.28174	-0.610352
1.626	0.946045	-1.2207	-0.549316
1.627	0.854492	-1.00708	-0.183105
1.628	0.762939	-0.946045	-0.305176
1.629	1.0376	-1.19019	-0.274658
1.63	1.06812	-1.12915	-0.549316
1.631	1.49536	-1.19019	-0.396729
1.632	1.61743	-0.976563	-0.640869
1.633	1.64795	-1.06812	-0.762939
1.634	1.15967	-0.915527	-0.213623
1.635	0.854492	-1.19019	-0.305176
1.636	0.579834	-0.946045	-0.366211
1.637	0.823975	-1.19019	-0.213623
1.638	0.976563	-1.06812	-0.305176
1.639	1.25122	-0.915527	-0.335693
1.64	1.09863	-1.06812	-0.457764
1.641	1.49536	-1.0376	-0.274658
1.642	0.88501	-0.915527	-0.152588
1.643	0.701904	-1.19019	0.0305176
1.644	0.518799	-0.88501	-0.640869
1.645	0.823975	-0.946045	-0.427246
1.646	1.0376	-0.762939	-0.335693
1.647	1.31226	-1.06812	-0.396729
1.648	1.43433	-1.09863	-0.518799
1.649	1.0376	-1.09863	-0.549316
1.65	0.701904	-1.0376	-0.183105
1.651	0.671387	-0.823975	-0.213623
1.652	0.762939	-0.88501	-0.366211
1.653	1.00708	-1.19019	-0.366211
1.654	1.09863	-0.976563	-0.12207
1.655	1.43433	-1.2207	-0.579834
1.656	1.77002	-1.40381	-0.0915527
1.657	0.823975	-1.06812	-0.305176
1.658	0.335693	-0.640869	-0.183105
1.659	0.579834	-0.88501	-0.396729
1.66	0.854492	-1.67847	-0.12207
1.661	0.946045	-1.2207	-0.152588
1.662	1.43433	-0.976563	-0.366211
1.663	1.46484	-1.06812	-0.213623
1.664	0.946045	-1.49536	-0.457764
1.665	1.12915	-1.12915	-0.549316
1.666	0.579834	-1.12915	-0.366211
1.667	0.793457	-0.793457	-0.183105
1.668	1.09863	-1.19019	-0.0305176
1.669	1.19019	-1.37329	-0.396729
1.67	1.31226	-1.43433	-0.640869
1.671	1.34277	-1.46484	-0.335693
1.672	1.31226	-0.610352	-0.244141
1.673	0.946045	-0.976563	-0.518799
1.674	0.274658	-1.0376	-0.396729
1.675	0.854492	-1.19019	-0.152588
1.676	0.671387	-1.00708	-0.335693
1.677	1.31226	-0.976563	-0.579834
1.678	1.31226	-1.2207	-0.579834
1.679	1.2207	-1.00708	-0.488281
1.68	0.946045	-1.19019	-0.366211
1.681	0.610352	-0.701904	-0.732422
1.682	0.579834	-0.88501	-0.457764
1.683	0.701904	-0.762939	-0.335693
1.684	1.25122	-1.25122	-0.305176
1.685	0.976563	-0.793457	-0.823975
1.686	1.31226	-1.28174	-0.457764
1.687	1.19019	-1.0376	-0.366211
1.688	0.854492	-0.793457	-0.183105
1.689	0.671387	-0.823975	-0.366211
1.69	0.732422	-1.19019	-0.183105
1.691	0.793457	-1.25122	-0.457764
1.692	1.00708	-1.2207	-0.579834
1.693	1.25122	-1.09863	-0.640869
1.694	1.31226	-0.946045	-0.213623
1.695	1.00708	-1.09863	-0.488281
1.696	0.640869	-0.88501	-0.244141
1.697	0.732422	-0.762939	-0.305176
1.698	0.762939	-0.88501	-0.427246
1.699	0.793457	-0.946045	-0.244141
1.7	1.19019	-1.06812	-0.732422
1.701	1.28174	-1.09863	-0.518799
1.702	1.12915	-1.09863	-0.152588
1.703	0.610352	-0.946045	-0.305176
1.704	0.823975	-1.0376	-0.335693
1.705	0.549316	-1.2207	-0.152588
1.706	0.610352	-0.946045	-0.274658
1.707	1.31226	-1.09863	-0.488281
1.708	1.25122	-1.0376	-0.457764
1.709	1.15967	-1.0376	-0.305176
1.71	1.12915	-0.88501	-0.335693
1.711	0.640869	-0.732422	-0.244141
1.712	0.701904	-1.25122	-0.0915527
1.713	0.610352	-1.09863	-0.0610352
1.714	0.701904	-0.946045	-0.0305176
1.715	0.976563	-1.0376	-0.274658
1.716	1.40381	-1.2207	-0.335693
1.717	1.31226	-1.06812	-0.427246
1.718	1.34277	-0.762939	-0.335693
1.719	0.946045	-0.793457	-0.335693
1.72	0.518799	-0.946045	0
1.721	0.427246	-0.946045	0
1.722	0.762939	-1.06812	-0.305176
1.723	1.40381	-1.06812	-0.274658
1.724	1.52588	-0.946045	-0.213623
1.725	1.2207	-0.762939	-0.549316
1.726	0.457764	-0.762939	-0.457764
1.727	0.213623	-0.854492	-0.183105
1.728	0.0915527	-0.915527	0.12207
1.729	0.701904	-0.88501	-0.0305176
1.73	1.25122	-0.88501	-0.396729
1.731	1.40381	-1.12915	-0.427246
1.732	1.15967	-1.09863	-0.183105
1.733	1.0376	-1.00708	-0.488281
1.734	0.946045	-0.610352	-0.335693
1.735	0.823975	-0.854492	-0.0915527
1.736	0.732422	-0.732422	-0.152588
1.737	0.457764	-1.12915	-0.579834
1.738	1.0376	-1.19019	-0.488281
1.739	0.946045	-0.823975	-0.244141
1.74	1.34277	-0.732422	-0.488281
1.741	1.00708	-0.88501	-0.579834
1.742	0.88501	-0.946045	-0.213623
1.743	0.427246	-1.00708	-0.12207
1.744	0.488281	-0.946045	-0.183105
1.745	0.854492	-0.854492	-0.396729
1.746	1.25122	-0.701904	-0.335693
1.747	1.28174	-0.915527	-0.488281
1.748	1.00708	-0.915527	-0.274658
1.749	1.00708	-0.823975	-0.427246
1.75	0.457764	-0.762939	-0.244141
1.751	0.549316	-1.12915	0
1.752	0.671387	-1.19019	-0.0610352
1.753	1.12915	-1.06812	-0.732422
1.754	1.19019	-1.00708	-0.518799
1.755	1.2207	-1.00708	-0.244141
1.756	1.15967	-0.946045	0.12207
1.757	0.671387	-1.40381	0.0915527
1.758	0.610352	-1.37329	0.366211
1.759	0.488281	-0.701904	-0.366211
1.76	0.976563	-0.213623	-1.46484
1.761	1.5564	-0.518799	-1.70898
1.762	1.34277	-1.2207	-1.06812
1.763	1.19019	-1.89209	-0.488281
1.764	0.671387	-1.70898	0.0305176
1.765	0.701904	-0.366211	0.0915527
1.766	0.640869	-0.0610352	-0.244141
1.767	1.09863	-1.06812	-0.335693
1.768	1.2207	-2.04468	-1.28174
1.769	1.43433	-1.95313	-1.12915
1.77	1.46484	-0.732422	0.0305176
1.771	0.915527	-0.366211	1.00708
1.772	0.457764	-1.25122	0.396729
1.773	0.0915527	-1.70898	-0.488281
1.774	0.88501	-1.06812	-0.854492
1.775	1.46484	-0.305176	-0.274658
1.776	1.25122	-0.823975	0.366211
1.777	0.946045	-1.98364	0.305176
1.778	1.37329	-1.70898	-0.335693
1.779	1.49536	-0.457764	-0.701904
1.78	1.43433	0.183105	-1.40381
1.781	0.305176	-1.06812	-1.46484
1.782	-0.12207	-2.01416	-0.946045
1.783	0.0915527	-1.67847	-0.0305176
1.784	1.7395	-0.244141	0.518799
1.785	2.38037	-0.152588	0.335693
1.786	2.0752	-1.37329	-0.610352
1.787	1.00708	-2.04468	-1.64795
1.788	0.0610352	-1.58691	-1.09863
1.789	0.244141	-0.244141	0.12207
1.79	0.732422	-0.335693	1.12915
1.791	1.06812	-1.5564	0.427246
1.792	1.09863	-2.0752	-0.488281
1.793	1.98364	-1.31226	-1.12915
1.794	1.83105	-0.488281	-0.183105
1.795	0.976563	-0.823975	0.549316
1.796	0.0915527	-1.86157	0.671387
1.797	0.488281	-1.52588	-0.518799
1.798	1.15967	-0.183105	-0.762939
1.799	1.77002	0.366211	-1.52588
1.8	1.31226	-1.09863	-0.823975
1.801	0.671387	-2.53296	-0.793457
1.802	0.518799	-1.64795	0.0915527
1.803	0.915527	0.183105	0.244141
1.804	1.64795	0.274658	0.457764
1.805	1.12915	-1.31226	-0.579834
1.806	1.06812	-2.65503	-1.89209
1.807	0.946045	-1.89209	-0.671387
1.808	0.915527	-0.0610352	0.518799
1.809	1.06812	-0.12207	1.09863
1.81	1.0376	-1.52588	-0.12207
1.811	1.28174	-2.31934	-1.09863
1.812	1.31226	-1.40381	-1.12915
1.813	0.854492	-0.488281	0.183105
1.814	0.579834	-0.823975	0.671387
1.815	0.640869	-1.61743	-0.152588
1.816	1.83105	-1.19019	-0.976563
1.817	2.65503	-0.274658	-1.28174
1.818	1.52588	-0.335693	-1.64795
1.819	0.335693	-1.40381	-0.549316
1.82	-0.701904	-2.13623	-0.152588
1.821	0.152588	-0.946045	0.823975
1.822	1.46484	0.183105	0.518799
1.823	2.59399	-0.640869	-0.244141
1.824	2.04468	-2.41089	-1.58691
1.825	0.762939	-2.47192	-1.09863
1.826	-0.0305176	-0.762939	-0.183105
1.827	0.183105	0.488281	0.946045
1.828	0.335693	-0.610352	0.946045
1.829	1.0376	-2.59399	-0.183105
1.83	1.70898	-2.31934	-1.83105
1.831	1.95313	-0.457764	-1.37329
1.832	1.40381	0.427246	0.518799
1.833	0.152588	-1.00708	0.671387
1.834	0.213623	-2.2583	-0.457764
1.835	1.06812	-1.19019	-1.34277
1.836	1.86157	0.701904	-1.19019
1.837	0.976563	0.213623	-1.52588
1.838	0.335693	-2.19727	-0.946045
1.839	0.427246	-3.02124	-0.854492
1.84	1.37329	-0.640869	1.00708
1.841	1.95313	1.12915	1.00708
1.842	1.49536	-0.427246	-0.0305176
1.843	0.488281	-2.68555	-2.16675
1.844	0.152588	-2.86865	-1.34277
1.845	0.793457	-0.579834	0.213623
1.846	1.43433	0.488281	1.43433
1.847	1.31226	-0.640869	0.366211
1.848	0.915527	-2.50244	-0.762939
1.849	1.06812	-2.38037	-1.77002
1.85	0.762939	-0.0915527	-0.549316
1.851	0.915527	0.427246	0.762939
1.852	0.396729	-1.09863	0.915527
1.853	0.762939	-2.31934	-0.244141
1.854	1.83105	-1.00708	-1.40381
1.855	2.68555	0.457764	-1.67847
1.856	1.00708	0.335693	-1.61743
1.857	-0.427246	-1.83105	-0.518799
1.858	-1.06812	-2.62451	-0.0305176
1.859	0.427246	-0.701904	1.25122
1.86	2.2583	0.518799	0.793457
1.861	2.59399	-0.732422	-0.305176
1.862	1.43433	-2.68555	-2.10571
1.863	0.762939	-2.65503	-1.31226
1.864	0.549316	-0.457764	0.305176
1.865	0.274658	0.671387	1.43433
1.866	0.518799	-0.823975	0.915527
1.867	1.00708	-2.92969	-0.549316
1.868	1.58691	-2.13623	-1.70898
1.869	2.01416	-0.244141	-0.579834
1.87	1.25122	0.152588	0.518799
1.871	0.427246	-1.31226	0.640869
1.872	0.549316	-1.86157	-0.427246
1.873	1.37329	-0.701904	-0.762939
1.874	1.61743	0.579834	-1.46484
1.875	0.579834	-0.396729	-1.40381
1.876	0.0305176	-2.59399	-0.732422
1.877	0.183105	-2.34985	0.366211
1.878	1.43433	-0.305176	0.946045
1.879	2.56348	0.793457	0.335693
1.88	1.37329	-0.976563	-1.06812
1.881	0.183105	-2.92969	-1.95313
1.882	-0.183105	-1.86157	-1.12915
1.883	0.762939	-0.183105	0.488281
1.884	1.12915	0.518799	1.40381
1.885	1.46484	-1.46484	0.274658
1.886	1.43433	-2.71606	-1.52588
1.887	1.40381	-1.40381	-1.64795
1.888	0.549316	0.274658	0.213623
1.889	-0.12207	-0.183105	0.701904
1.89	0.0305176	-1.7395	-0.0610352
1.891	1.31226	-1.61743	-1.0376
1.892	2.7771	0.0610352	-0.793457
1.893	2.04468	0.366211	-1.64795
1.894	0.457764	-1.25122	-1.12915
1.895	-0.88501	-2.59399	-0.762939
1.896	-0.640869	-1.28174	1.15967
1.897	1.0376	0.396729	0.823975
1.898	2.19727	0.0305176	-0.12207
1.899	1.89209	-2.01416	-1.64795
1.9	1.15967	-2.92969	-1.77002
1.901	0.366211	-1.2207	-0.610352
1.902	0.854492	0.610352	0.915527
1.903	0.244141	0.152588	1.06812
1.904	0.488281	-2.28882	0.274658
1.905	0.640869	-2.41089	-1.70898
1.906	1.52588	-0.793457	-1.25122
1.907	1.52588	0.335693	0.549316
1.908	0.732422	-0.610352	0.640869
1.909	0.518799	-1.77002	-0.244141
1.91	1.0376	-0.915527	-1.09863
1.911	1.70898	0.549316	-1.34277
1.912	0.518799	0.0915527	-1.43433
1.913	-0.12207	-2.0752	-0.762939
1.914	-0.0915527	-2.68555	-0.0915527
1.915	1.40381	-0.732422	1.12915
1.916	1.98364	0.701904	1.06812
1.917	2.2583	-0.183105	-0.518799
1.918	0.640869	-2.86865	-2.10571
1.919	-0.335693	-2.47192	-1.19019
1.92	-0.335693	-0.640869	0.366211
1.921	0.823975	0.579834	1.95313
1.922	1.64795	-0.946045	0.854492
1.923	1.61743	-2.59399	-0.610352
1.924	1.86157	-2.16675	-2.28882
1.925	1.09863	-0.152588	-0.793457
1.926	0.518799	0.0305176	0.457764
1.927	-0.0610352	-1.0376	1.12915
1.928	0.488281	-1.86157	-0.396729
1.929	1.80054	-1.06812	-1.12915
1.93	2.50244	0.366211	-1.5564
1.931	1.12915	-0.488281	-1.58691
1.932	-0.0305176	-2.10571	-0.88501
1.933	-0.671387	-1.61743	0.488281
1.934	0.854492	0.0610352	1.00708
1.935	1.86157	0.305176	0.671387
1.936	1.98364	-1.46484	-0.640869
1.937	1.09863	-2.83813	-1.80054
1.938	0.579834	-1.67847	-1.00708
1.939	1.09863	0.305176	0.12207
1.94	0.976563	0.396729	1.43433
1.941	1.09863	-1.83105	0.427246
1.942	0.213623	-2.47192	-1.00708
1.943	1.15967	-1.58691	-1.5564
1.944	0.976563	0.396729	0.488281
1.945	1.2207	-0.488281	0.701904
1.946	0.732422	-2.13623	0.12207
1.947	1.40381	-1.64795	-1.46484
1.948	2.13623	0.0915527	-0.793457
1.949	1.49536	0.518799	-1.46484
1.95	0.0610352	-1.2207	-0.793457
1.951	-0.671387	-2.65503	-0.732422
1.952	0.183105	-1.67847	0.610352
1.953	1.67847	0.396729	0.854492
1.954	2.80762	0.244141	-0.0610352
1.955	1.67847	-1.89209	-1.7395
1.956	0.152588	-2.92969	-1.67847
1.957	-0.427246	-1.43433	-0.274658
1.958	0.0915527	0.549316	0.854492
1.959	1.00708	-0.12207	1.15967
1.96	1.40381	-2.13623	-0.274658
1.961	2.01416	-2.62451	-1.89209
1.962	2.01416	-0.854492	-1.86157
1.963	1.31226	0.335693	0.305176
1.964	0.0305176	-0.732422	0.854492
1.965	-0.335693	-2.04468	0.274658
1.966	0.823975	-1.5564	-0.976563
1.967	2.19727	0.518799	-1.31226
1.968	1.70898	0.305176	-1.64795
1.969	0.793457	-1.77002	-1.0376
1.97	0.213623	-2.99072	-0.640869
1.971	0.701904	-1.0376	0.976563
1.972	1.37329	1.12915	1.12915
1.973	2.22778	-0.335693	0
1.974	0.976563	-2.50244	-2.28882
1.975	0.762939	-3.11279	-2.16675
1.976	0.88501	-0.915527	-0.213623
1.977	1.31226	0.762939	1.19019
1.978	0.915527	-0.610352	0.946045
1.979	0.488281	-2.50244	-0.335693
1.98	0.793457	-2.44141	-1.46484
1.981	1.15967	-0.366211	-0.946045
1.982	1.25122	0.213623	0.305176
1.983	0.915527	-1.25122	0.640869
1.984	1.25122	-2.19727	-0.12207
1.985	1.46484	-0.762939	-0.88501
1.986	2.04468	0.305176	-1.09863
1.987	0.488281	-0.0610352	-1.00708
1.988	-0.579834	-1.98364	-0.762939
1.989	-0.854492	-2.34985	-0.183105
1.99	1.12915	-0.823975	1.0376
1.991	2.44141	0.244141	0.579834
1.992	2.7771	-1.00708	-0.244141
1.993	1.25122	-2.62451	-1.80054
1.994	0.12207	-2.22778	-1.00708
1.995	-0.12207	-0.457764	0.274658
1.996	0.488281	0.0915527	1.15967
1.997	1.0376	-1.12915	0.762939
1.998	1.46484	-2.28882	-0.396729
1.999	2.01416	-1.58691	-1.46484
2	1.92261	-0.12207	-0.518799
2.001	1.09863	-0.366211	0.549316
2.002	-0.0305176	-1.67847	1.09863
2.003	0.183105	-1.80054	-0.488281
2.004	1.15967	-0.0915527	-0.854492
2.005	2.04468	0.671387	-1.46484
2.006	1.52588	-0.640869	-1.37329
2.007	0.305176	-2.83813	-0.915527
2.008	0.244141	-2.22778	0.335693
2.009	1.00708	0.213623	1.19019
2.01	1.58691	0.915527	0.518799
2.011	1.40381	-1.31226	-0.823975
2.012	1.12915	-3.14331	-1.92261
2.013	1.00708	-2.0752	-1.06812
2.014	1.34277	-0.213623	0.366211
2.015	1.40381	0.427246	1.58691
2.016	0.579834	-1.49536	0.396729
2.017	0.640869	-2.71606	-0.88501
2.018	0.976563	-1.43433	-1.37329
2.019	0.946045	0.244141	-0.12207
2.02	0.549316	-0.640869	1.12915
2.021	0.457764	-1.89209	0.549316
2.022	1.19019	-1.95313	-0.88501
2.023	2.22778	0.0610352	-1.09863
2.024	1.95313	0.762939	-2.10571
2.025	0.396729	-0.732422	-1.09863
2.026	-0.823975	-2.83813	-0.610352
2.027	-0.366211	-2.04468	0.823975
2.028	1.64795	0.274658	0.610352
2.029	3.17383	0.610352	0.12207
2.03	2.59399	-1.40381	-1.37329
2.031	1.09863	-3.23486	-2.47192
2.032	-0.0915527	-2.19727	-1.06812
2.033	0.152588	0.274658	1.00708
2.034	0.610352	0.762939	1.86157
2.035	1.09863	-1.61743	0.305176
2.036	1.49536	-2.99072	-1.70898
2.037	1.80054	-1.58691	-2.38037
2.038	1.28174	0.152588	-0.0305176
2.039	0.457764	0.0915527	1.06812
2.04	0.0305176	-1.49536	0.0915527
2.041	0.823975	-1.58691	-0.88501
2.042	1.80054	-0.305176	-1.31226
2.043	1.49536	0.549316	-1.92261
2.044	0.518799	-1.06812	-1.25122
2.045	-0.0915527	-2.44141	-0.427246
2.046	0.915527	-1.52588	0.671387
2.047	1.92261	0.305176	1.06812
2.048	2.04468	-0.0305176	0.427246
2.049	0.976563	-1.92261	-1.86157
2.05	0.305176	-2.68555	-1.7395
2.051	0.244141	-1.34277	-0.0305176
2.052	1.49536	0.183105	1.15967
2.053	1.49536	-0.396729	1.31226
2.054	1.37329	-2.13623	-0.0305176
2.055	1.19019	-2.10571	-1.80054
2.056	0.762939	-0.640869	-0.854492
2.057	0.579834	0.0305176	0.854492
2.058	0.213623	-0.732422	0.671387
2.059	1.09863	-1.70898	-0.152588
2.06	1.5564	-1.06812	-1.31226
2.061	2.44141	0.0915527	-1.49536
2.062	1.15967	0.0915527	-1.5564
2.063	-0.12207	-1.52588	-0.946045
2.064	-1.06812	-2.13623	0.183105
2.065	0.152588	-0.518799	1.28174
2.066	1.80054	0.183105	0.488281
2.067	2.44141	-0.915527	-0.488281
2.068	1.86157	-2.41089	-1.64795
2.069	0.671387	-2.13623	-1.37329
2.07	0.427246	-0.274658	0.0305176
2.071	0.427246	0.396729	1.86157
2.072	0.305176	-0.610352	1.06812
2.073	0.88501	-2.28882	-0.762939
2.074	1.61743	-1.89209	-1.80054
2.075	1.83105	-0.213623	-0.549316
2.076	1.40381	0	0.518799
2.077	0.671387	-1.25122	0.488281
2.078	0.610352	-1.64795	-0.732422
2.079	1.15967	-0.335693	-0.823975
2.08	1.5564	0.335693	-1.31226
2.081	0.488281	-0.640869	-1.25122
2.082	0.0610352	-1.92261	-0.88501
2.083	0.305176	-1.86157	0.396729
2.084	1.58691	-0.244141	0.915527
2.085	2.0752	0.12207	0.549316
2.086	1.49536	-1.12915	-0.701904
2.087	0.366211	-2.34985	-1.92261
2.088	-0.305176	-1.58691	-0.732422
2.089	0.671387	-0.274658	0.518799
2.09	1.19019	0.0610352	1.43433
2.091	1.80054	-1.52588	0.244141
2.092	1.49536	-2.16675	-0.915527
2.093	0.946045	-1.06812	-1.64795
2.094	0.427246	0.152588	0
2.095	0.274658	-0.518799	0.732422
2.096	0.366211	-1.64795	0.427246
2.097	1.7395	-1.67847	-0.701904
2.098	2.50244	-0.152588	-1.2207
2.099	2.22778	0.213623	-1.7395
2.1	0.457764	-1.12915	-0.915527
2.101	-0.244141	-2.71606	-0.183105
2.102	-0.152588	-1.43433	0.549316
2.103	0.915527	0.244141	1.00708
2.104	2.19727	-0.0305176	0.549316
2.105	1.86157	-1.86157	-1.58691
2.106	1.31226	-2.86865	-2.01416
2.107	0.793457	-1.28174	-0.915527
2.108	0.854492	0.610352	0.793457
2.109	0.457764	0	1.52588
2.11	0.732422	-1.92261	0.0915527
2.111	0.915527	-2.2583	-1.43433
2.112	1.40381	-0.823975	-1.43433
2.113	1.00708	0.0915527	-0.0305176
2.114	0.823975	-0.793457	0.396729
2.115	0.762939	-1.89209	0.0305176
2.116	1.49536	-1.19019	-0.640869
2.117	2.04468	0.244141	-1.06812
2.118	1.28174	0.152588	-1.7395
2.119	0.274658	-1.67847	-1.2207
2.12	-0.0915527	-2.65503	-0.274658
2.121	1.06812	-1.06812	0.671387
2.122	2.10571	0.396729	0.488281
2.123	2.10571	-0.335693	-0.213623
2.124	1.12915	-2.38037	-1.46484
2.125	-0.0305176	-2.56348	-1.43433
2.126	-0.0305176	-0.823975	-0.244141
2.127	1.00708	0.427246	1.40381
2.128	1.34277	-0.732422	0.823975
2.129	1.58691	-2.59399	-0.579834
2.13	1.92261	-2.22778	-1.86157
2.131	1.5564	0.0305176	-0.946045
2.132	0.427246	0.488281	0.732422
2.133	-0.274658	-1.31226	0.854492
2.134	0.335693	-2.0752	-0.244141
2.135	1.77002	-0.88501	-0.915527
2.136	2.59399	0.335693	-1.2207
2.137	1.61743	-0.305176	-1.89209
2.138	0.305176	-2.16675	-0.732422
2.139	-0.518799	-2.28882	-0.0305176
2.14	0.457764	-0.518799	0.946045
2.141	1.31226	0.396729	0.488281
2.142	1.86157	-1.06812	-0.0915527
2.143	1.25122	-2.65503	-1.80054
2.144	0.976563	-2.34985	-1.37329
2.145	1.06812	-0.335693	-0.0915527
2.146	1.0376	0.335693	1.0376
2.147	0.732422	-1.31226	0.88501
2.148	0.549316	-2.56348	-0.427246
2.149	1.06812	-1.58691	-1.5564
2.15	1.28174	0.0305176	-0.366211
2.151	1.19019	-0.366211	0.579834
2.152	0.793457	-1.61743	0.549316
2.153	1.19019	-1.64795	-0.793457
2.154	1.5564	-0.305176	-0.793457
2.155	1.80054	0.671387	-1.40381
2.156	0.579834	-0.701904	-1.34277
2.157	-0.183105	-2.34985	-0.640869
2.158	-0.0305176	-2.44141	0.366211
2.159	1.46484	-0.366211	0.88501
2.16	2.71606	0.457764	0.457764
2.161	2.13623	-1.06812	-0.640869
2.162	0.915527	-2.44141	-1.86157
2.163	0.0305176	-2.13623	-1.06812
2.164	0.244141	-0.396729	0.335693
2.165	0.762939	0.152588	1.7395
2.166	1.43433	-1.25122	0.732422
2.167	1.67847	-2.53296	-1.34277
2.168	1.95313	-1.77002	-1.86157
2.169	1.0376	0.152588	0
2.17	0.396729	-0.183105	1.0376
2.171	-0.366211	-1.61743	0.793457
2.172	0.549316	-1.83105	-0.427246
2.173	1.7395	-0.427246	-1.12915
2.174	2.34985	0.671387	-1.86157
2.175	1.12915	-0.915527	-1.43433
2.176	0.0915527	-2.7771	-0.488281
2.177	0.0305176	-2.04468	0.335693
2.178	0.88501	0.366211	0.823975
2.179	2.0752	0.732422	0.549316
2.18	1.95313	-1.40381	-1.0376
2.181	0.946045	-3.78418	-2.19727
2.182	0.823975	-2.13623	-1.0376
2.183	1.2207	0.366211	0.610352
2.184	1.49536	0.762939	1.67847
2.185	0.671387	-1.5564	0.640869
2.186	0.823975	-3.23486	-1.19019
2.187	1.00708	-1.25122	-1.67847
2.188	1.19019	0.152588	0.335693
2.189	0.0610352	-0.0915527	1.19019
2.19	0.701904	-1.49536	-0.12207
2.191	1.64795	-1.43433	-1.40381
2.192	2.28882	0.0915527	-1.28174
2.193	1.15967	0.427246	-1.46484
2.194	-0.0610352	-1.40381	-1.19019
2.195	-1.06812	-2.65503	-0.396729
2.196	0.488281	-1.25122	0.946045
2.197	2.2583	0.274658	0.976563
2.198	3.23486	-0.0915527	-0.457764
2.199	1.89209	-2.50244	-1.95313
2.2	0.0915527	-3.05176	-1.46484
2.201	-0.732422	-1.19019	-0.0915527
2.202	0.427246	0.762939	1.34277
2.203	1.19019	0.0915527	1.15967
2.204	1.52588	-2.56348	0.12207
2.205	1.95313	-3.08228	-2.16675
2.206	2.19727	-0.976563	-1.58691
2.207	1.5564	0.762939	0.701904
2.208	-0.12207	-0.183105	1.5564
2.209	-0.335693	-1.89209	-0.427246
2.21	0.854492	-1.83105	-1.12915
2.211	2.28882	0.0305176	-1.52588
2.212	1.52588	0.366211	-1.25122
2.213	0.335693	-1.46484	-0.946045
2.214	-0.0305176	-2.59399	-0.12207
2.215	1.25122	-1.34277	1.40381
2.216	2.04468	0.579834	1.70898
2.217	1.86157	-0.0305176	-0.0610352
2.218	0.976563	-2.19727	-2.22778
2.219	-0.0915527	-2.80762	-1.2207
2.22	0.610352	-0.915527	0.213623
2.221	1.61743	0.488281	1.49536
2.222	1.95313	-0.793457	0.823975
2.223	1.31226	-2.2583	-0.366211
2.224	1.0376	-1.77002	-1.34277
2.225	0.823975	0.0305176	0.427246
2.226	1.06812	0	1.52588
2.227	1.2207	-1.46484	1.40381
2.228	1.52588	-1.83105	-0.0305176
2.229	1.80054	-0.488281	0.0915527
2.23	1.80054	0.335693	0.0610352
2.231	0.549316	-0.671387	0.457764
2.232	-0.457764	-2.2583	1.19019
2.233	-0.335693	-1.7395	1.7395
2.234	1.52588	0	2.10571
2.235	2.47192	0.274658	1.00708
2.236	2.31934	-1.58691	-0.610352
2.237	0.946045	-2.68555	-1.31226
2.238	0.335693	-1.43433	0.335693
2.239	0.244141	0.335693	1.95313
2.24	0.274658	0.305176	2.50244
2.241	1.19019	-1.95313	1.31226
2.242	1.7395	-2.34985	0.610352
2.243	1.98364	-0.549316	0.793457
2.244	1.15967	0.518799	2.89917
2.245	0.396729	-1.06812	3.63159
2.246	0.305176	-2.59399	3.05176
2.247	1.46484	-1.40381	2.04468
2.248	2.13623	0.610352	2.0752
2.249	1.43433	0.305176	1.25122
2.25	0.579834	-2.28882	1.58691
2.251	0.0915527	-2.74658	2.2583
2.252	0.976563	-0.793457	3.20435
2.253	1.83105	0.732422	3.11279
2.254	1.95313	-0.396729	2.2583
2.255	0.823975	-2.13623	0.305176
2.256	0.457764	-2.16675	1.19019
2.257	0.396729	-0.213623	3.08228
2.258	1.28174	0.488281	4.02832
2.259	1.49536	-1.06812	3.57056
2.26	1.40381	-2.50244	2.83813
2.261	1.37329	-1.2207	2.68555
2.262	1.15967	0.88501	3.41797
2.263	0.976563	0.305176	4.60815
2.264	0.518799	-2.19727	4.69971
2.265	1.31226	-2.50244	4.54712
2.266	1.86157	-0.579834	3.23486
2.267	2.0752	1.09863	3.69263
2.268	0.823975	-0.396729	3.11279
2.269	0.244141	-2.19727	4.15039
2.27	0.366211	-1.83105	3.93677
2.271	1.61743	-0.183105	4.94385
2.272	2.19727	0.457764	4.63867
2.273	2.01416	-1.49536	3.63159
2.274	1.00708	-2.44141	2.34985
2.275	0.671387	-1.09863	3.35693
2.276	0.427246	0.488281	4.63867
2.277	0.976563	0	5.21851
2.278	1.31226	-1.98364	4.42505
2.279	1.19019	-2.16675	4.5166
2.28	1.5564	-0.0610352	4.79126
2.281	1.31226	0.915527	6.19507
2.282	0.946045	-0.915527	6.71387
2.283	0.854492	-2.99072	6.74438
2.284	1.67847	-1.95313	5.88989
2.285	2.31934	0.488281	5.24902
2.286	2.01416	0.732422	4.91333
2.287	0.396729	-1.5564	5.76782
2.288	-0.366211	-2.68555	6.16455
2.289	0.701904	-1.49536	6.43921
2.29	2.31934	0.488281	6.34766
2.291	2.71606	-0.0610352	5.67627
2.292	1.86157	-1.89209	4.66919
2.293	1.0376	-2.01416	3.54004
2.294	0.732422	-0.396729	5.24902
2.295	0.549316	0.457764	6.80542
2.296	0.946045	-1.34277	7.04956
2.297	1.43433	-2.65503	5.70679
2.298	1.7395	-1.25122	5.88989
2.299	1.98364	1.28174	6.86646
2.3	0.915527	0.915527	8.5144
2.301	0.854492	-2.28882	8.72803
2.302	0.823975	-3.38745	8.54492
2.303	1.80054	-0.915527	7.59888
2.304	2.04468	0.946045	7.44629
2.305	1.80054	-0.518799	6.7749
2.306	0.152588	-2.28882	7.38525
2.307	-0.0305176	-1.64795	7.93457
2.308	0.854492	0.0610352	7.78198
2.309	2.50244	0.427246	7.44629
2.31	2.34985	-1.34277	6.86646
2.311	1.61743	-2.34985	6.04248
2.312	0.701904	-1.28174	5.92041
2.313	0.579834	0.335693	6.98853
2.314	0.579834	-0.0915527	8.11768
2.315	1.09863	-1.89209	8.11768
2.316	1.67847	-2.0752	7.04956
2.317	1.86157	-0.152588	8.17871
2.318	1.52588	1.7395	9.49097
2.319	0.305176	0.183105	11.1084
2.32	0.274658	-2.96021	11.3525
2.321	1.43433	-2.83813	10.498
2.322	2.31934	-0.0305176	9.30786
2.323	2.65503	1.31226	9.33838
2.324	1.06812	-0.610352	9.3689
2.325	0.152588	-2.31934	10.2844
2.326	0.610352	-1.80054	10.2844
2.327	1.34277	0.488281	9.97925
2.328	2.47192	0.244141	8.81958
2.329	1.77002	-1.43433	8.45337
2.33	1.37329	-2.31934	7.93457
2.331	0.579834	-0.366211	8.66699
2.332	1.15967	1.06812	10.2539
2.333	1.34277	-0.732422	10.5286
2.334	1.25122	-2.62451	10.2234
2.335	1.37329	-2.41089	9.76563
2.336	1.67847	1.0376	11.322
2.337	1.40381	2.53296	12.97
2.338	0.793457	-0.305176	14.2517
2.339	0.640869	-3.11279	13.1836
2.34	1.95313	-1.92261	11.9019
2.341	2.41089	0.335693	11.4441
2.342	2.2583	0.762939	11.8103
2.343	0.549316	-1.5564	11.7798
2.344	-0.12207	-2.50244	13.0005
2.345	1.12915	-0.366211	12.146
2.346	2.04468	1.31226	11.7493
2.347	2.74658	-0.579834	10.6201
2.348	1.40381	-2.44141	10.376
2.349	0.854492	-1.83105	10.1929
2.35	0.457764	0.610352	11.8408
2.351	0.335693	0.701904	12.7563
2.352	1.25122	-1.67847	12.3596
2.353	1.46484	-2.68555	11.7493
2.354	1.67847	-0.549316	12.3291
2.355	1.64795	2.68555	14.1907
2.356	0.946045	1.15967	15.1978
2.357	0.488281	-2.56348	15.4114
2.358	0.793457	-3.17383	14.9231
2.359	1.92261	-0.152588	14.0686
2.36	2.13623	1.34277	13.5498
2.361	1.64795	-0.457764	13.5193
2.362	0.0915527	-2.0752	14.0991
2.363	0.213623	-0.823975	14.3127
2.364	1.15967	0.762939	14.3738
2.365	1.89209	0	12.97
2.366	1.58691	-2.19727	12.8784
2.367	1.0376	-2.04468	12.6648
2.368	0.671387	0.213623	12.6648
2.369	0.762939	1.28174	13.7634
2.37	0.946045	-0.732422	14.3738
2.371	1.2207	-2.7771	14.3127
2.372	1.52588	-2.13623	13.5193
2.373	1.2207	0.640869	14.801
2.374	1.28174	2.13623	16.2048
2.375	0.671387	0.152588	17.4866
2.376	0.732422	-2.47192	16.8457
2.377	1.49536	-1.98364	15.9912
2.378	2.2583	0.579834	15.4419
2.379	1.67847	0.427246	15.4419
2.38	0.854492	-1.67847	15.3198
2.381	0.335693	-2.34985	15.8386
2.382	0.793457	-0.213623	15.5945
2.383	1.49536	1.06812	15.0757
2.384	2.04468	-0.732422	13.7329
2.385	1.28174	-2.34985	13.9465
2.386	0.640869	-1.00708	13.855
2.387	0.579834	0.976563	14.679
2.388	0.579834	0.0610352	15.5945
2.389	0.946045	-2.19727	15.4114
2.39	0.88501	-2.47192	15.2588
2.391	1.31226	-0.793457	15.0757
2.392	1.40381	1.34277	16.7236
2.393	1.40381	1.52588	17.9749
2.394	0.183105	-0.640869	19.0735
2.395	0.579834	-2.89917	18.1274
2.396	1.43433	-1.67847	17.6086
2.397	1.61743	0.488281	16.8152
2.398	1.46484	0.183105	17.3035
2.399	0.488281	-1.46484	16.9678
2.4	0.366211	-1.40381	17.334
2.401	1.46484	0.396729	16.5405
2.402	1.80054	0.732422	16.1133
2.403	1.37329	-1.46484	15.5029
2.404	0.732422	-2.44141	15.4724
2.405	0.640869	-0.671387	15.9302
2.406	1.00708	1.00708	16.8457
2.407	0.854492	0.427246	16.9067
2.408	1.31226	-1.98364	16.571
2.409	1.15967	-2.38037	16.8152
2.41	0.640869	-0.457764	17.5781
2.411	0.915527	1.95313	19.3481
2.412	0.640869	1.70898	20.5383
2.413	0.396729	-1.37329	20.813
2.414	1.0376	-2.96021	19.5313
2.415	1.7395	-0.579834	18.6157
2.416	1.92261	1.34277	18.3411
2.417	1.25122	0.0305176	18.7073
2.418	0.152588	-2.31934	19.2871
2.419	0.183105	-1.61743	19.1345
2.42	1.34277	0.946045	18.4631
2.421	2.04468	0.88501	17.6086
2.422	1.37329	-1.58691	16.8457
2.423	0.549316	-1.98364	16.9373
2.424	0.518799	0.152588	17.9749
2.425	1.06812	0.976563	18.8599
2.426	1.06812	-0.946045	18.7073
2.427	0.610352	-2.59399	18.4937
2.428	0.701904	-1.77002	18.6157
2.429	0.88501	0.213623	19.9585
2.43	1.49536	2.53296	21.2097
2.431	0.915527	1.25122	22.3999
2.432	0.610352	-1.52588	22.4609
2.433	0.793457	-3.17383	21.2402
2.434	1.52588	-0.610352	20.6604
2.435	1.28174	0.640869	20.9351
2.436	1.0376	0.0915527	20.7214
2.437	0.0915527	-1.80054	21.3318
2.438	0.335693	-0.793457	20.3857
2.439	1.49536	1.31226	19.9585
2.44	2.10571	0.518799	18.9819
2.441	0.946045	-1.67847	18.7988
2.442	0.762939	-2.10571	19.5618
2.443	0.427246	0.549316	20.3857
2.444	0.946045	1.00708	21.2097
2.445	1.0376	-0.732422	20.6604
2.446	1.2207	-2.04468	20.813
2.447	0.976563	-1.06812	20.2942
2.448	1.2207	0.518799	22.1252
2.449	0.88501	2.28882	23.5901
2.45	0.396729	0.793457	24.8413
2.451	0.549316	-1.98364	24.1394
2.452	1.28174	-1.83105	22.9187
2.453	2.10571	0.366211	22.7051
2.454	1.77002	0.823975	22.9187
2.455	0.457764	-0.88501	22.7661
2.456	0.0610352	-1.83105	23.0408
2.457	0.610352	0	22.8271
2.458	1.40381	1.19019	22.2778
2.459	1.77002	0.0915527	20.5078
2.46	1.5564	-1.46484	20.4468
2.461	0.549316	-0.793457	20.9351
2.462	0.976563	0.762939	21.8506
2.463	0.640869	0.427246	22.4609
2.464	0.915527	-1.37329	22.1863
2.465	0.610352	-2.31934	22.6135
2.466	0.610352	-1.0376	22.6746
2.467	0.88501	1.31226	24.5972
2.468	1.34277	2.65503	25.9094
2.469	0.762939	0.366211	27.0081
2.47	0.549316	-2.22778	25.5127
2.471	1.19019	-1.86157	24.3225
2.472	1.46484	0.0610352	24.4141
2.473	0.976563	0.366211	24.5972
2.474	0.427246	-1.25122	24.4751
2.475	0.488281	-1.52588	24.353
2.476	0.88501	0.366211	23.7122
2.477	1.58691	1.46484	22.6135
2.478	1.40381	-0.305176	21.3623
2.479	0.671387	-2.38037	22.0642
2.48	0.213623	-1.52588	23.4375
2.481	0.732422	0.671387	24.2615
2.482	1.19019	0.396729	24.3835
2.483	1.19019	-1.49536	23.6511
2.484	1.09863	-1.98364	23.7732
2.485	0.854492	-0.640869	24.3225
2.486	0.88501	1.98364	26.7639
2.487	0.640869	1.86157	27.8015
2.488	0.671387	-0.701904	27.9236
2.489	0.396729	-2.50244	26.6418
2.49	1.19019	-0.762939	25.7874
2.491	1.37329	0.549316	26.1536
2.492	1.2207	-0.0915527	25.9094
2.493	0.427246	-1.58691	26.2146
2.494	0.335693	-0.823975	26.2756
2.495	1.34277	0.640869	25.4211
2.496	1.64795	0.274658	24.1394
2.497	1.25122	-1.61743	23.7732
2.498	0.946045	-1.2207	24.2615
2.499	0.732422	0.732422	25.116
2.5	0.854492	0.640869	25.6042
2.501	0.915527	-1.46484	25.7263
2.502	0.946045	-2.41089	25.9094
2.503	0.671387	-1.31226	26.001
2.504	0.732422	-0.12207	27.6184
2.505	1.12915	1.89209	29.7241
2.506	1.12915	1.09863	30.6396
2.507	0.854492	-1.52588	29.4495
2.508	1.2207	-2.16675	28.0762
2.509	1.25122	-0.0305176	27.1912
2.51	0.946045	0.671387	27.8625
2.511	0.427246	-0.854492	28.2898
2.512	0.335693	-2.13623	28.6255
2.513	0.732422	0.0305176	27.8625
2.514	1.52588	1.86157	27.0691
2.515	1.7395	0.488281	25.4517
2.516	0.88501	-1.98364	25.7874
2.517	0.488281	-1.40381	27.0691
2.518	0.762939	0.854492	28.1067
2.519	1.31226	0.640869	28.7781
2.52	1.06812	-1.52588	28.2288
2.521	0.915527	-2.19727	27.6794
2.522	1.09863	-0.579834	27.9541
2.523	1.19019	1.43433	30.1514
2.524	1.2207	2.62451	31.2195
2.525	0.793457	0.0915527	32.2266
2.526	0.549316	-2.19727	30.0293
2.527	1.2207	-2.01416	29.1748
2.528	1.52588	0.640869	28.9612
2.529	1.31226	1.0376	29.8462
2.53	0.823975	-1.19019	29.3884
2.531	0.366211	-1.52588	29.8462
2.532	1.00708	0.579834	28.8391
2.533	0.946045	1.46484	27.8015
2.534	1.15967	-0.976563	26.7639
2.535	0.610352	-2.0752	27.4963
2.536	0.671387	-0.0610352	28.4119
2.537	1.28174	1.80054	28.9917
2.538	1.19019	0.274658	28.9917
2.539	0.88501	-2.10571	28.6865
2.54	0.427246	-1.89209	29.3274
2.541	0.671387	0	29.7546
2.542	0.549316	1.95313	32.6843
2.543	0.396729	2.38037	33.5693
2.544	0.12207	-0.610352	33.4778
2.545	0.518799	-2.53296	30.6702
2.546	1.25122	-0.579834	30.3345
2.547	1.09863	1.49536	30.426
2.548	0.793457	0.427246	31.4941
2.549	-0.12207	-2.19727	31.6162
2.55	0.0305176	-0.854492	31.6162
2.551	1.06812	1.92261	29.9072
2.552	1.64795	1.52588	28.8696
2.553	0.823975	-1.37329	28.0762
2.554	0.457764	-1.95313	29.3579
2.555	0.0915527	0.549316	30.7312
2.556	0.762939	1.7395	31.3416
2.557	0.946045	-0.610352	30.8838
2.558	0.335693	-2.50244	30.5481
2.559	0.427246	-1.25122	30.5481
2.56	0.427246	0.823975	31.8298
2.561	1.25122	2.59399	33.8135
2.562	0.549316	1.7395	34.3933
2.563	0.213623	-1.34277	34.2712
2.564	0.457764	-2.47192	32.3792
2.565	1.40381	-0.12207	31.9824
2.566	1.12915	1.06812	32.5928
2.567	0.854492	-0.244141	33.2947
2.568	0.0915527	-1.49536	32.8369
2.569	0.823975	-0.12207	32.2266
2.57	1.0376	1.40381	31.2805
2.571	1.15967	0.274658	30.1208
2.572	0.457764	-1.89209	30.2429
2.573	0.213623	-0.946045	31.4026
2.574	0.549316	1.37329	32.0435
2.575	1.28174	1.0376	32.3486
2.576	1.06812	-1.58691	31.5247
2.577	0.671387	-1.98364	32.3792
2.578	0.518799	-0.244141	32.7148
2.579	0.549316	0.671387	34.3628
2.58	0.793457	1.52588	36.0718
2.581	0.640869	0.88501	37.0178
2.582	0.732422	-0.88501	35.7971
2.583	1.15967	-1.52588	34.1797
2.584	1.5564	0.549316	34.1797
2.585	0.976563	0.88501	34.8206
2.586	0.335693	-0.88501	34.729
2.587	0.0610352	-1.64795	35.0037
2.588	0.549316	0.396729	34.6375
2.589	1.06812	1.67847	33.6609
2.59	1.37329	0.12207	31.8604
2.591	0.793457	-1.31226	32.135
2.592	0.488281	-0.0915527	33.3862
2.593	0.854492	1.06812	34.2712
2.594	0.732422	0.274658	34.4238
2.595	0.854492	-1.34277	34.0576
2.596	0.671387	-1.43433	34.4238
2.597	0.823975	-0.335693	34.668
2.598	1.00708	0.976563	36.5295
2.599	1.06812	2.59399	38.2996
2.6	0.823975	1.06812	39.1235
2.601	0.579834	-1.80054	37.6587
2.602	0.640869	-2.10571	36.499
2.603	1.19019	0.244141	36.2549
2.604	0.640869	0.946045	36.8042
2.605	0.427246	-0.488281	36.6821
2.606	0.640869	-1.25122	36.8042
2.607	1.15967	0.610352	35.6445
2.608	1.40381	1.83105	34.5459
2.609	0.946045	0.366211	33.2031
2.61	0.305176	-1.67847	34.0881
2.611	0.518799	-0.976563	35.7056
2.612	0.88501	1.40381	36.5906
2.613	1.34277	0.915527	36.2549
2.614	0.976563	-1.2207	35.675
2.615	0.671387	-1.67847	36.1328
2.616	0.671387	-0.152588	36.6821
2.617	1.0376	2.38037	39.4897
2.618	0.915527	3.17383	41.1377
2.619	0.0610352	0.12207	41.748
2.62	0.488281	-2.28882	39.3372
2.621	1.19019	-1.19019	38.1775
2.622	1.0376	1.40381	38.0859
2.623	1.15967	1.0376	38.7268
2.624	0	-1.19019	38.8794
2.625	0.0610352	-1.28174	39.4592
2.626	1.00708	1.37329	37.6282
2.627	1.86157	2.2583	36.0107
2.628	1.25122	-0.0610352	35.0037
2.629	0.488281	-1.67847	36.2854
2.63	0.396729	-0.0915527	37.6892
2.631	1.06812	2.04468	38.7268
2.632	1.15967	0.366211	38.5437
2.633	0.701904	-2.41089	38.2385
2.634	0.274658	-2.10571	38.1775
2.635	0.701904	0.488281	39.7034
2.636	1.43433	3.44849	41.9922
2.637	0.854492	2.89917	43.0603
2.638	0.579834	-0.854492	42.3584
2.639	0.366211	-2.19727	40.2527
2.64	0.823975	-0.0305176	39.7949
2.641	1.06812	0.976563	40.3137
2.642	0.610352	-0.274658	40.8325
2.643	0.335693	-1.19019	41.1682
2.644	0.88501	0.396729	40.802
2.645	1.70898	2.31934	39.093
2.646	1.67847	0.823975	37.2314
2.647	0.671387	-1.31226	37.8113
2.648	0.305176	-0.946045	39.2151
2.649	0.396729	0.762939	40.2527
2.65	0.793457	1.00708	40.5273
2.651	1.00708	-0.549316	40.0085
2.652	0.854492	-1.58691	40.0391
2.653	0.88501	-0.732422	40.4968
2.654	0.701904	0.823975	42.3889
2.655	1.06812	2.68555	44.9219
2.656	0.488281	1.61743	45.7153
2.657	0.823975	-1.34277	44.22
2.658	0.793457	-1.98364	42.2058
2.659	1.40381	0.915527	41.8091
2.66	1.06812	1.28174	42.2974
2.661	0.457764	-0.518799	42.3584
2.662	0.213623	-1.25122	42.8467
2.663	0.549316	0.88501	42.1143
2.664	0.88501	2.10571	40.8325
2.665	1.09863	-0.0305176	39.3372
2.666	0.762939	-1.64795	39.978
2.667	0.518799	0.213623	41.3513
2.668	0.793457	1.58691	42.1143
2.669	0.823975	0.0915527	42.572
2.67	0.579834	-1.5564	41.9006
2.671	0	-1.12915	42.4194
2.672	0.793457	-0.427246	42.7246
2.673	0.915527	0.762939	44.5862
2.674	1.12915	2.92969	46.051
2.675	0.640869	1.61743	46.7224
2.676	0.793457	-1.52588	44.0674
2.677	0.976563	-1.64795	42.9077
2.678	1.34277	0.701904	43.1824
2.679	0.579834	1.15967	44.3726
2.68	0	-1.00708	44.0674
2.681	0.152588	-1.49536	44.4946
2.682	0.915527	1.70898	42.9382
2.683	1.37329	2.59399	41.7175
2.684	0.976563	-0.396729	40.7715
2.685	0.579834	-2.10571	41.9312
2.686	0.427246	0.305176	43.5791
2.687	0.823975	1.98364	43.8843
2.688	0.946045	-0.244141	43.6707
2.689	0.610352	-1.86157	43.2434
2.69	0.305176	-0.610352	44.0369
2.691	0.823975	1.09863	44.4946
2.692	0.915527	1.89209	47.1497
2.693	0.701904	2.19727	48.645
2.694	0	0.183105	48.6755
2.695	-0.0305176	-1.40381	45.7153
2.696	1.09863	-0.823975	45.3491
2.697	1.25122	1.06812	45.5627
2.698	0.793457	1.31226	46.6614
2.699	0.12207	-0.671387	45.6543
2.7	0.427246	-0.396729	46.1731
2.701	0.793457	1.89209	44.6472
2.702	0.579834	1.77002	43.4265
2.703	0.640869	-0.579834	42.8772
2.704	0.518799	-1.00708	44.3726
2.705	0.488281	1.00708	45.4407
2.706	1.06812	1.95313	46.1426
2.707	0.823975	0.335693	45.4712
2.708	0.427246	-1.89209	45.6848
2.709	-0.152588	-0.88501	46.4172
2.71	0.488281	0.610352	47.3938
2.711	1.15967	2.92969	49.4995
2.712	1.06812	2.53296	50.6287
2.713	0.427246	0.0610352	49.408
2.714	0.701904	-1.80054	47.1191
2.715	1.34277	0.274658	47.2717
2.716	0.640869	1.31226	47.4854
2.717	0.335693	-0.274658	48.4314
2.718	-0.0915527	-1.2207	48.2483
2.719	0.427246	0.610352	47.6074
2.72	1.09863	2.44141	46.2036
2.721	1.43433	1.19019	44.5862
2.722	1.06812	-0.88501	44.7388
2.723	0.579834	-0.671387	46.6919
2.724	0.488281	1.61743	47.2412
2.725	0.793457	0.579834	47.8821
2.726	1.00708	-0.732422	47.5769
2.727	0.549316	-1.12915	47.821
2.728	0.793457	-0.0610352	48.2483
2.729	0.701904	0.946045	49.4385
2.73	1.28174	2.56348	51.239
2.731	0.640869	2.2583	52.6428
2.732	0.579834	-0.427246	51.4221
2.733	0.88501	-1.46484	49.7437
2.734	0.946045	0.396729	49.8962
2.735	0.549316	1.31226	50.0793
2.736	0.640869	-0.152588	50.1404
2.737	0.12207	-0.579834	49.8962
2.738	0.488281	1.25122	49.2859
2.739	1.12915	2.0752	48.0347
2.74	0.823975	0.457764	46.9055
2.741	0.213623	-0.732422	47.0886
2.742	0.366211	0.640869	48.7366
2.743	1.06812	1.7395	49.2859
2.744	0.823975	0.762939	49.469
2.745	0.823975	-0.640869	49.3774
2.746	0.0915527	-0.488281	49.7437
2.747	0.518799	-0.152588	50.354
2.748	0.88501	1.06812	52.7344
2.749	0.915527	2.92969	54.3518
2.75	0.396729	1.92261	54.9622
2.751	0.518799	-0.518799	52.2766
2.752	1.12915	-0.823975	50.7813
2.753	0.88501	1.12915	50.3845
2.754	0.488281	1.2207	51.7578
2.755	0	-0.579834	51.8188
2.756	-0.12207	-0.915527	52.3682
2.757	0.823975	1.58691	50.5676
2.758	1.19019	2.74658	49.1943
2.759	1.15967	0.671387	47.9736
2.76	0.671387	-0.793457	49.1638
2.761	0.366211	0.549316	50.9644
2.762	0.823975	1.77002	51.4526
2.763	0.488281	0.671387	51.3306
2.764	0.488281	-1.31226	51.0254
2.765	0.305176	-1.06812	51.5137
2.766	1.06812	0.732422	52.1545
2.767	1.52588	3.05176	55.0842
2.768	0.854492	3.41797	56.9763
2.769	0	0.793457	57.2815
2.77	-0.12207	-1.52588	54.1992
2.771	0.701904	-0.823975	53.5583
2.772	0.823975	1.31226	53.2532
2.773	0.671387	1.09863	54.2908
2.774	-0.152588	-0.152588	54.5044
2.775	0.396729	0.244141	53.833
2.776	1.09863	2.01416	52.1545
2.777	1.19019	2.41089	50.9644
2.778	0.549316	0.152588	50.3845
2.779	0.152588	-1.0376	51.7273
2.78	0.0610352	0.183105	53.7415
2.781	0.823975	1.77002	54.2297
2.782	1.25122	1.06812	53.6499
2.783	0.823975	-0.823975	53.5889
2.784	0.701904	-1.46484	53.894
2.785	0.396729	0.213623	56.0608
2.786	0.854492	3.69263	58.7463
2.787	0.701904	3.38745	59.7534
2.788	0.12207	-0.244141	58.0444
2.789	0.427246	-1.80054	55.3284
2.79	1.34277	0.732422	55.2063
2.791	1.34277	2.0752	55.8167
2.792	0.579834	0.152588	56.4575
2.793	-0.213623	-1.46484	56.8848
2.794	0.152588	0.701904	56.2439
2.795	0.88501	2.86865	54.3213
2.796	1.2207	1.43433	52.3987
2.797	0.640869	-0.762939	53.0396
2.798	0.12207	-0.0305176	54.5654
2.799	0.762939	1.70898	55.8777
2.8	1.19019	1.31226	55.9692
2.801	0.793457	-1.0376	55.4199
2.802	0.427246	-1.70898	55.8777
2.803	0.427246	-0.213623	56.8237
2.804	1.06812	1.49536	58.6548
2.805	1.40381	3.57056	60.5469
2.806	0.915527	2.19727	60.8826
2.807	0.732422	-0.579834	58.3496
2.808	0.823975	-1.52588	56.4575
2.809	0.732422	1.06812	57.4951
2.81	0.427246	1.34277	58.2581
2.811	0.335693	-0.183105	58.1055
2.812	0.396729	-0.0610352	57.9834
2.813	1.0376	2.0752	56.9763
2.814	0.762939	2.74658	55.3589
2.815	0.793457	0.12207	54.2908
2.816	0.244141	-1.28174	55.9082
2.817	0.0610352	0.701904	57.4951
2.818	0.854492	2.22778	57.8918
2.819	1.0376	1.06812	57.251
2.82	0.915527	-0.854492	57.2815
2.821	0.335693	-0.579834	58.0444
2.822	0.610352	0.762939	58.5327
2.823	0.701904	2.19727	61.0352
2.824	1.0376	3.20435	62.9578
2.825	-0.12207	1.09863	62.5
2.826	0.396729	-1.28174	59.2041
2.827	1.00708	0.12207	58.8074
2.828	1.15967	2.38037	58.6548
2.829	0.671387	1.2207	59.845
2.83	-0.0610352	-1.00708	59.2651
2.831	0.152588	-0.0915527	59.082
2.832	0.610352	2.68555	58.0444
2.833	0.976563	2.31934	56.8542
2.834	0.549316	-0.183105	55.9692
2.835	0.427246	-0.335693	57.4646
2.836	0.549316	1.95313	58.5632
2.837	1.09863	1.89209	59.0515
2.838	0.671387	0.0305176	58.075
2.839	0.244141	-1.2207	58.9294
2.84	0.152588	-0.518799	59.906
2.841	0.640869	0.335693	60.3638
2.842	0.946045	2.83813	63.0493
2.843	0.915527	3.90625	64.5447
2.844	0.305176	0.640869	62.7747
2.845	0.12207	-2.41089	59.1431
2.846	0.762939	-0.396729	59.4788
2.847	0.274658	2.56348	60.5774
2.848	0.366211	1.15967	61.5234
2.849	-0.366211	-1.52588	60.7605
2.85	0.518799	0.183105	60.5774
2.851	1.06812	3.35693	58.8379
2.852	1.2207	2.44141	57.7087
2.853	0.457764	-1.0376	57.7393
2.854	-0.396729	-0.732422	60.0281
2.855	-0.0915527	1.98364	61.5234
2.856	0.610352	1.70898	61.2183
2.857	1.00708	-0.549316	60.3943
2.858	0.244141	-0.640869	60.73
2.859	0.457764	0.793457	61.8896
2.86	0.701904	1.0376	62.561
2.861	1.09863	2.62451	65.0024
2.862	0.396729	2.50244	65.8569
2.863	-0.0305176	0.427246	63.9648
2.864	0.549316	-1.5564	61.6455
2.865	0.88501	0.610352	62.0117
2.866	0.518799	2.13623	63.2935
2.867	0.610352	0.640869	63.2629
2.868	0.213623	-0.488281	62.7441
2.869	0.213623	1.28174	62.2253
2.87	0.12207	2.56348	61.3708
2.871	0.976563	0.610352	60.0891
2.872	0.549316	-0.488281	60.6689
2.873	0.671387	1.61743	62.5
2.874	0.671387	2.71606	62.8967
2.875	0.762939	0.640869	62.2253
2.876	0.762939	-0.640869	62.561
2.877	0.152588	0.244141	64.0869
2.878	0.457764	0.732422	64.1785
2.879	0.610352	0.671387	65.7959
2.88	0.640869	3.41797	68.0847
2.881	0.457764	3.2959	67.9932
2.882	0.88501	0.0305176	65.4297
2.883	1.09863	-1.49536	63.1714
2.884	0.457764	1.43433	64.2395
2.885	-0.0915527	2.28882	65.4907
2.886	-0.183105	0.244141	65.2466
2.887	-0.0305176	-0.88501	64.9109
2.888	0.488281	1.92261	64.1174
2.889	0.518799	3.78418	62.6526
2.89	1.0376	1.28174	61.5234
2.891	0.213623	-0.946045	62.6221
2.892	0.457764	0.671387	64.5752
2.893	0.366211	2.41089	65.2771
2.894	0.610352	1.06812	65.0635
2.895	0.823975	-0.701904	64.5752
2.896	0.152588	-0.335693	65.0024
2.897	0.640869	1.31226	65.6738
2.898	0.457764	2.83813	68.3289
2.899	0.854492	3.78418	69.6716
2.9	-0.183105	1.31226	69.8853
2.901	0.152588	-0.915527	66.6199
2.902	0.518799	-0.305176	65.7043
2.903	0.549316	2.10571	65.8875
2.904	0.274658	1.67847	67.5354
2.905	0.244141	0.0915527	66.3147
2.906	0.366211	0.488281	66.7114
2.907	0.793457	2.80762	64.7583
2.908	0.335693	2.59399	63.5986
2.909	0.0305176	0.0915527	63.385
2.91	0.0305176	-0.427246	65.1245
2.911	0.518799	1.46484	66.864
2.912	1.15967	2.7771	66.6504
2.913	0.823975	0.640869	65.979
2.914	0.518799	-0.88501	66.3757
2.915	-0.0915527	-0.244141	67.688
2.916	0.12207	1.0376	67.9321
2.917	0.823975	3.32642	71.106
2.918	0.762939	3.93677	72.7844
2.919	0.0610352	1.37329	71.4111
2.92	0.183105	-0.823975	68.0237
2.921	0.854492	0.152588	67.6575
2.922	0.457764	2.04468	68.512
2.923	0.305176	0.946045	69.519
2.924	0	-0.335693	69.1833
2.925	0.457764	0.549316	69.1833
2.926	0.976563	2.86865	67.0471
2.927	1.0376	2.62451	65.3076
2.928	0.732422	0.518799	65.094
2.929	0.274658	0	67.3218
2.93	0.549316	1.06812	68.6951
2.931	0.793457	1.5564	68.6035
2.932	0.88501	0.335693	68.6646
2.933	0.274658	-0.671387	69.3359
2.934	0.732422	-0.244141	69.7327
2.935	0.976563	1.19019	71.167
2.936	1.34277	4.39453	74.0051
2.937	0.610352	4.24194	74.9817
2.938	0	0.335693	73.0591
2.939	0.335693	-1.86157	69.9768
2.94	0.244141	0.976563	70.1904
2.941	0.488281	2.56348	71.2891
2.942	0.579834	0.976563	71.6248
2.943	0.396729	-0.274658	71.6248
2.944	0.549316	1.70898	70.7397
2.945	1.09863	3.41797	69.0308
2.946	0.976563	1.40381	67.5659
2.947	0.213623	-0.274658	68.512
2.948	-0.12207	0.610352	70.5261
2.949	0.457764	2.22778	71.5027
2.95	0.915527	1.70898	70.9534
2.951	0.915527	0.549316	70.7092
2.952	0.152588	-0.213623	71.3501
2.953	0.305176	-0.0305176	72.113
2.954	0.366211	0.762939	74.3408
2.955	0.854492	4.15039	76.6907
2.956	0.579834	3.84521	76.355
2.957	0.579834	0.0915527	73.2727
2.958	0.701904	-0.762939	71.7773
2.959	0.213623	2.04468	71.991
2.96	0.488281	2.38037	73.7915
2.961	0.0610352	0.396729	73.6084
2.962	-0.12207	-0.183105	73.4558
2.963	-0.213623	2.59399	72.0825
2.964	0.396729	3.50952	70.8618
2.965	0.915527	1.2207	69.7327
2.966	0.518799	0.305176	70.7397
2.967	0.457764	1.7395	72.5403
2.968	0.488281	2.71606	73.1201
2.969	0.244141	0.915527	72.7539
2.97	-0.0610352	-0.183105	72.8455
2.971	-0.0915527	0	74.1577
2.972	0.610352	1.09863	74.4629
2.973	0.610352	2.83813	77.0569
2.974	0.823975	4.5166	78.064
2.975	0.0305176	2.34985	77.6367
2.976	0.183105	-0.640869	73.5168
2.977	0.0610352	0.0915527	73.5779
2.978	0.183105	2.62451	74.585
2.979	0.305176	1.5564	75.8667
2.98	0.152588	-0.0610352	74.4934
2.981	0.457764	1.31226	74.3713
2.982	0.946045	3.63159	73.3032
2.983	0.457764	2.65503	71.991
2.984	0.427246	-0.213623	71.8994
2.985	0.427246	0.12207	73.5779
2.986	0.0915527	2.53296	74.8596
2.987	0.762939	2.28882	74.8596
2.988	1.00708	0.732422	73.8525
2.989	0.427246	0.396729	74.5239
2.99	0.213623	0.610352	75.3784
2.991	0.549316	0.610352	75.8667
2.992	0.549316	3.05176	78.7659
2.993	0.396729	4.11987	80.2917
2.994	-0.335693	1.2207	78.4912
2.995	0.274658	-1.40381	74.9512
2.996	0.671387	1.28174	75.6531
2.997	0.946045	3.2959	76.9958
2.998	0.305176	1.37329	77.2705
2.999	-0.183105	-1.06812	76.0193
3	-0.0915527	1.19019	76.355
3.001	0.549316	3.75366	75.1648
3.002	1.09863	2.41089	73.761
3.003	0.488281	-0.152588	73.7915
3.004	0.427246	1.34277	75.8667
3.005	0.701904	2.83813	76.7822
3.006	0.823975	1.52588	76.2939
3.007	0.610352	-0.366211	76.2024
3.008	-0.152588	0.366211	77.5452
3.009	0.0305176	1.06812	77.8503
3.01	0.396729	1.06812	78.3081
3.011	0.762939	3.78418	81.2378
3.012	0.732422	4.11987	81.604
3.013	0.305176	0.946045	79.1016
3.014	0.274658	-1.31226	76.9653
3.015	0.244141	1.37329	77.8809
3.016	-0.244141	2.38037	79.071
3.017	0.0610352	0.610352	78.8269
3.018	0.0610352	-0.12207	78.2471
3.019	0.335693	2.53296	77.6978
3.02	0.854492	3.60107	76.416
3.021	1.09863	0.976563	74.8901
3.022	0.640869	-0.396729	75.7751
3.023	0.0915527	1.37329	78.1555
3.024	0.732422	2.44141	78.7048
3.025	0.701904	0.640869	77.6062
3.026	0.579834	0.0305176	77.9419
3.027	0.366211	0.88501	78.9185
3.028	0.88501	0.762939	79.0405
3.029	0.854492	0.762939	80.3223
3.03	0.579834	3.75366	83.5571
3.031	-0.0610352	4.02832	84.1675
3.032	0.335693	0.213623	81.0547
3.033	0.732422	-1.19019	78.7048
3.034	0.610352	2.10571	80.0476
3.035	0.152588	3.2959	80.9937
3.036	0.152588	0.640869	80.5054
3.037	0.305176	-0.946045	80.6274
3.038	-0.0305176	2.53296	80.1086
3.039	0.366211	4.08936	78.2776
3.04	0.793457	1.15967	77.3926
3.041	0.579834	-0.305176	78.1555
3.042	0.183105	1.80054	80.2612
3.043	1.0376	3.2959	80.4443
3.044	0.762939	1.19019	79.8035
3.045	0.366211	-0.457764	80.0781
3.046	-0.183105	-0.0610352	81.8481
3.047	0.213623	0.946045	81.9092
3.048	0.701904	2.56348	84.198
3.049	0.88501	4.76074	85.968
3.05	-0.0610352	3.20435	84.9304
3.051	0.0305176	-0.0305176	81.7871
3.052	0.305176	-0.0915527	80.9937
3.053	0.0610352	2.50244	82.0923
3.054	-0.12207	2.19727	83.6182
3.055	-0.274658	0	83.0994
3.056	-0.152588	0.854492	82.8857
3.057	0.671387	3.8147	81.5735
3.058	0.762939	3.84521	79.9561
3.059	0.549316	0.701904	79.3457
3.06	0	0.274658	81.4209
3.061	-0.244141	2.19727	83.0688
3.062	0.366211	2.74658	82.8247
3.063	0.305176	0.946045	82.3059
3.064	0.427246	0.396729	82.8552
3.065	0.183105	1.06812	83.7708
3.066	0.549316	1.64795	84.137
3.067	0.793457	3.26538	86.7004
3.068	0.0915527	4.3335	88.5925
3.069	-0.549316	2.83813	88.0737
3.07	-0.366211	0.213623	84.8999
3.071	0.671387	0.610352	84.2285
3.072	0.213623	2.68555	85.1746
3.073	-0.12207	2.86865	85.7849
3.074	-0.0610352	1.12915	85.907
3.075	-0.244141	1.15967	85.3271
3.076	0.213623	3.14331	84.0454
3.077	0.518799	3.32642	82.8552
3.078	0.244141	1.49536	82.7332
3.079	0.396729	0.793457	84.0149
3.08	0.640869	2.31934	85.4187
3.081	0.854492	2.89917	85.4187
3.082	0.427246	1.5564	84.9304
3.083	0.335693	-0.12207	85.7239
3.084	-0.0610352	0.213623	86.3342
3.085	0.274658	1.80054	88.0432
3.086	0.671387	4.82178	90.6677
3.087	0.823975	4.39453	90.7593
3.088	0.335693	1.43433	87.5549
3.089	0.183105	0.396729	85.8765
3.09	0.0915527	2.71606	86.4868
3.091	-0.183105	2.59399	87.7686
3.092	0.0915527	0.518799	87.677
3.093	0.183105	0.579834	88.0737
3.094	0.12207	3.41797	86.9446
3.095	0.976563	3.69263	85.3271
3.096	0.701904	1.95313	84.2285
3.097	0.366211	0.946045	85.5408
3.098	-0.152588	2.34985	87.0972
3.099	0.610352	2.50244	87.677
3.1	0.366211	1.34277	86.7004
3.101	0	0.976563	87.0667
3.102	-0.152588	0.976563	87.8601
3.103	0.640869	1.19019	87.9517
3.104	0.671387	2.34985	90.4236
3.105	0.823975	5.5542	93.2617
3.106	0.152588	3.78418	92.926
3.107	0.0915527	-0.244141	89.1724
3.108	0.244141	-0.213623	87.7991
3.109	0.0915527	2.96021	89.0198
3.11	0.274658	3.23486	89.9353
3.111	0.0305176	0.610352	89.3555
3.112	-0.183105	0.976563	89.1418
3.113	0.274658	3.84521	88.1042
3.114	0.427246	3.60107	86.9446
3.115	0.427246	0.915527	85.968
3.116	0.213623	0.427246	87.8296
3.117	0.0305176	2.53296	89.5691
3.118	1.09863	3.05176	89.0198
3.119	0.915527	1.5564	88.3789
3.12	0.305176	0.640869	88.8977
3.121	-0.244141	0.579834	89.6912
3.122	0.0915527	1.15967	90.21
3.123	0.457764	3.05176	92.8955
3.124	0.244141	4.94385	93.8721
3.125	0.0610352	2.80762	92.7429
3.126	-0.183105	0.213623	89.1724
3.127	0.732422	1.06812	89.2944
3.128	0.366211	3.11279	90.6982
3.129	-0.0610352	1.92261	91.5222
3.13	-0.152588	0.12207	90.9119
3.131	-0.12207	1.5564	90.9119
3.132	0.610352	3.96729	89.7217
3.133	0.854492	3.14331	88.2874
3.134	0.579834	0.823975	88.2263
3.135	0.518799	1.34277	90.0574
3.136	0.335693	3.08228	91.156
3.137	0.640869	2.22778	90.6067
3.138	0.366211	0.640869	90.21
3.139	-0.366211	0.854492	91.4917
3.14	0.183105	1.34277	92.2241
3.141	0.823975	1.61743	92.1936
3.142	0.823975	4.18091	95.5505
3.143	0.488281	5.31006	96.5881
3.144	-0.274658	1.61743	94.4519
3.145	-0.335693	-1.09863	90.5457
3.146	0.0610352	1.7395	92.1021
3.147	0.0610352	4.30298	93.9331
3.148	0.366211	1.98364	93.9636
3.149	0.274658	-0.457764	92.4988
3.15	0.305176	2.34985	92.4683
3.151	0.152588	4.85229	91.0034
3.152	0.671387	2.44141	90.0879
3.153	0.213623	-0.427246	90.6982
3.154	-0.0305176	1.25122	92.6514
3.155	0.579834	3.57056	93.5059
3.156	0.946045	2.74658	92.4377
3.157	0.671387	0.610352	91.8274
3.158	-0.12207	0.976563	93.1702
3.159	-0.0610352	1.58691	94.0247
3.16	0.152588	1.77002	94.8792
3.161	0.213623	4.18091	97.7173
3.162	-0.0610352	4.21143	97.4426
3.163	0.396729	1.12915	94.5435
3.164	0.640869	0	92.2241
3.165	0.427246	2.80762	93.7195
3.166	-0.518799	3.57056	95.1843
3.167	-0.244141	1.12915	94.9707
3.168	-0.244141	0.244141	94.3909
3.169	-0.0610352	3.14331	93.811
3.17	0.152588	4.08936	93.0786
3.171	0.396729	1.83105	91.7053
3.172	0.671387	0.915527	92.804
3.173	0.244141	2.65503	94.6045
3.174	0.549316	3.14331	94.7571
3.175	0.457764	1.2207	94.1467
3.176	0.0610352	0.274658	94.4214
3.177	-0.640869	1.12915	95.8252
3.178	-0.0305176	1.77002	95.9778
3.179	0.488281	2.74658	97.168
3.18	0.457764	5.06592	98.9075
3.181	-0.0915527	3.90625	98.877
3.182	-0.152588	0.610352	95.3674
3.183	0.183105	0.213623	94.7876
3.184	-0.152588	3.35693	96.3745
3.185	-0.335693	2.89917	97.9004
3.186	-0.0610352	0.579834	96.1914
3.187	-0.0305176	1.61743	96.0999
3.188	0.213623	4.45557	95.5811
3.189	0.12207	3.90625	94.2383
3.19	0.549316	0.671387	93.1702
3.191	0.0305176	0.793457	94.9707
3.192	-0.152588	2.96021	96.7712
3.193	0.915527	2.99072	96.1609
3.194	0.488281	1.34277	95.3369
3.195	0.0915527	1.06812	96.344
3.196	-0.0915527	1.92261	97.229
3.197	0.183105	1.37329	97.1375
3.198	0.183105	2.80762	99.884
3.199	0.274658	5.5542	102.234
3.2	-0.305176	3.23486	100.677
3.201	-0.305176	0.0305176	96.9238
3.202	0.366211	1.06812	97.168
3.203	0.152588	3.57056	98.2361
3.204	0.0305176	2.65503	99.2126
3.205	-0.305176	0.12207	98.5107
3.206	-0.0305176	1.77002	98.8464
3.207	0.0915527	3.8147	97.5037
3.208	0.457764	3.66211	96.1609
3.209	0.366211	1.06812	95.3979
3.21	0.335693	1.7395	97.4121
3.211	0.244141	3.05176	98.6938
3.212	0.549316	2.50244	97.8699
3.213	0.305176	1.12915	97.6563
3.214	-0.579834	0.915527	98.877
3.215	-0.244141	1.34277	99.6704
3.216	0.183105	1.61743	100.433
3.217	0.396729	4.5166	103.577
3.218	0.305176	6.22559	104.98
3.219	-0.366211	2.62451	103.394
3.22	-0.366211	-0.518799	99.5483
3.221	-0.12207	1.46484	100.403
3.222	-0.518799	3.96729	101.685
3.223	-0.0610352	2.13623	102.631
3.224	-0.0610352	0.305176	101.99
3.225	0.244141	2.74658	101.227
3.226	0.579834	5.12695	99.3347
3.227	0.762939	3.69263	98.0225
3.228	-0.152588	0.976563	98.5718
3.229	-0.0610352	1.09863	100.769
3.23	0.0610352	2.89917	101.807
3.231	0.396729	2.71606	101.563
3.232	0.518799	1.5564	100.983
3.233	-0.0305176	1.25122	101.624
3.234	0.427246	1.19019	102.386
3.235	0.0915527	2.31934	104.126
3.236	0.213623	5.61523	106.964
3.237	-0.396729	4.97437	106.781
3.238	-0.274658	1.34277	103.607
3.239	-0.213623	0.213623	101.593
3.24	-0.183105	3.41797	102.753
3.241	0.152588	4.08936	104.34
3.242	0.335693	1.61743	104.34
3.243	0.0610352	0.671387	104.34
3.244	-0.0305176	3.50952	103.027
3.245	0.152588	4.94385	101.776
3.246	0.244141	2.44141	100.555
3.247	0.12207	1.19019	101.99
3.248	0	2.99072	103.333
3.249	0.946045	3.87573	103.577
3.25	0.335693	2.47192	102.295
3.251	0.0305176	1.25122	102.936
3.252	-0.976563	1.15967	104.492
3.253	-0.305176	1.5564	104.828
3.254	0.12207	3.54004	107.941
3.255	0.213623	6.62231	110.016
3.256	-0.274658	4.73022	109.039
3.257	-0.152588	0.946045	104.95
3.258	-0.0305176	0.793457	104.401
3.259	-0.183105	3.93677	105.621
3.26	-0.366211	3.08228	107.025
3.261	-0.579834	1.12915	106.445
3.262	-0.366211	1.86157	106.476
3.263	-0.0305176	4.60815	104.767
3.264	0.488281	4.69971	103.424
3.265	0.244141	2.28882	102.631
3.266	-0.213623	1.40381	104.736
3.267	-0.518799	2.68555	106.201
3.268	0.274658	3.35693	106.232
3.269	0.0915527	2.19727	105.225
3.27	-0.274658	1.37329	105.865
3.271	-0.457764	1.46484	106.598
3.272	0.183105	2.53296	106.934
3.273	0.0305176	4.85229	109.985
3.274	0.0915527	5.95093	110.779
3.275	-0.732422	2.62451	109.192
3.276	-0.762939	-0.0305176	105.591
3.277	-0.183105	1.86157	106.75
3.278	-0.0305176	4.3335	107.941
3.279	0.0305176	2.74658	108.459
3.28	-0.152588	0.854492	107.33
3.281	-0.244141	2.74658	107.849
3.282	-0.0305176	4.76074	106.415
3.283	0.518799	2.99072	104.309
3.284	-0.0610352	1.0376	105.225
3.285	-0.244141	2.38037	107.269
3.286	0.12207	3.93677	107.666
3.287	0.610352	2.99072	106.415
3.288	0.183105	1.67847	106.598
3.289	-0.823975	1.64795	108.002
3.29	-0.366211	1.12915	108.765
3.291	-0.0305176	1.58691	109.131
3.292	-0.0610352	5.0354	112.823
3.293	-0.366211	6.50024	113.495
3.294	-0.305176	2.47192	110.352
3.295	-0.0610352	-0.335693	106.964
3.296	-0.0305176	2.71606	108.887
3.297	-0.488281	4.42505	110.199
3.298	-0.457764	1.80054	110.352
3.299	-0.518799	0.152588	109.711
3.3	-0.213623	3.41797	109.497
3.301	0.152588	5.43213	107.819
3.302	0.915527	2.99072	106.201
3.303	0.366211	1.15967	107.056
3.304	-0.12207	2.53296	109.741
3.305	-0.183105	3.50952	109.863
3.306	-0.0915527	2.04468	108.765
3.307	0	1.46484	108.917
3.308	-0.488281	1.89209	110.901
3.309	0.0305176	1.92261	110.596
3.31	0.244141	2.44141	111.511
3.311	0	5.70679	114.41
3.312	-0.152588	5.15747	114.563
3.313	-0.335693	1.61743	111.053
3.314	-0.152588	0.183105	109.283
3.315	-0.0915527	3.32642	111.206
3.316	-0.213623	3.78418	112.549
3.317	-0.0305176	1.61743	111.298
3.318	0.0305176	1.25122	111.42
3.319	-0.549316	4.15039	110.443
3.32	-0.0305176	4.60815	109.436
3.321	0.183105	1.86157	108.185
3.322	0.396729	1.19019	109.924
3.323	-0.213623	3.20435	111.45
3.324	0.640869	3.84521	111.023
3.325	0.0305176	2.10571	109.955
3.326	-0.0610352	1.5564	111.115
3.327	-0.610352	2.0752	112.061
3.328	0	1.95313	112
3.329	-0.12207	3.26538	114.441
3.33	-0.0610352	5.58472	116.974
3.331	-0.396729	4.45557	116.028
3.332	0.549316	1.37329	112.518
3.333	0.396729	1.95313	111.511
3.334	-0.244141	3.96729	113.434
3.335	-0.671387	3.05176	114.655
3.336	-0.549316	0.793457	113.8
3.337	-0.549316	2.01416	113.922
3.338	-0.0610352	4.97437	113.129
3.339	0.0915527	4.39453	111.176
3.34	0.274658	2.19727	110.26
3.341	0.183105	2.10571	112.213
3.342	-0.0305176	3.66211	113.678
3.343	0.335693	3.23486	112.946
3.344	-0.0915527	2.10571	112.854
3.345	-0.427246	1.77002	113.953
3.346	-0.518799	1.64795	114.624
3.347	0.12207	2.0752	114.563
3.348	0.518799	4.94385	117.615
3.349	0.335693	6.74438	118.835
3.35	-0.671387	3.57056	117.554
3.351	-0.610352	0.579834	114.38
3.352	-0.335693	2.38037	114.96
3.353	-0.213623	4.21143	116.272
3.354	-0.0305176	2.80762	116.882
3.355	-0.0915527	1.40381	115.906
3.356	-0.0305176	3.35693	116.028
3.357	0.457764	5.00488	114.624
3.358	0.244141	3.75366	113.037
3.359	0.213623	1.83105	113.495
3.36	-0.305176	2.68555	115.631
3.361	0	3.41797	115.753
3.362	0.457764	2.86865	114.929
3.363	0.0305176	2.7771	115.082
3.364	-0.579834	2.44141	116.333
3.365	-0.427246	1.67847	116.76
3.366	-0.0610352	1.7395	116.974
3.367	-0.335693	5.18799	120.789
3.368	-0.518799	7.01904	122.589
3.369	-0.732422	3.32642	120.453
3.37	-0.0915527	0.823975	116.669
3.371	0.152588	2.68555	117.371
3.372	-0.305176	4.45557	118.683
3.373	-0.335693	2.38037	119.049
3.374	-0.640869	1.09863	118.896
3.375	-0.579834	3.35693	118.927
3.376	0.244141	5.09644	117.065
3.377	0.396729	3.66211	115.021
3.378	0.213623	2.2583	115.265
3.379	-0.213623	3.08228	117.584
3.38	-0.0610352	3.479	118.011
3.381	-0.12207	2.80762	117.401
3.382	-0.274658	1.98364	117.981
3.383	-0.946045	1.7395	119.324
3.384	-0.640869	1.49536	118.958
3.385	-0.244141	3.02124	121.49
3.386	-0.0915527	6.86646	124.39
3.387	-0.152588	6.22559	123.444
3.388	-0.12207	1.49536	119.751
3.389	-0.457764	0.549316	118.103
3.39	-1.06812	4.02832	120.422
3.391	-0.762939	4.05884	121.674
3.392	-0.12207	1.25122	121.094
3.393	-0.0915527	1.64795	121.002
3.394	0.152588	5.18799	119.965
3.395	0.335693	5.34058	117.859
3.396	0.12207	2.34985	116.425
3.397	-0.488281	1.49536	119.202
3.398	-0.823975	3.50952	120.605
3.399	-0.0610352	3.93677	119.965
3.4	0.213623	2.80762	119.202
3.401	-0.0610352	1.92261	119.843
3.402	-0.518799	1.92261	121.002
3.403	0.0305176	2.2583	121.185
3.404	-0.0305176	4.15039	124.481
3.405	-0.366211	6.89697	127.258
3.406	-1.34277	4.27246	125.366
3.407	-0.549316	0.640869	120.819
3.408	-0.213623	2.10571	121.613
3.409	-0.213623	5.40161	122.559
3.41	-0.183105	3.38745	123.81
3.411	-0.0915527	0.915527	122.589
3.412	-0.549316	2.68555	123.291
3.413	-0.305176	5.5542	121.735
3.414	0.0305176	4.45557	120.026
3.415	-0.183105	1.80054	119.781
3.416	-0.0915527	2.38037	121.948
3.417	-0.213623	4.3335	122.559
3.418	0.518799	3.78418	121.399
3.419	-0.12207	2.44141	121.094
3.42	-1.00708	1.95313	123.108
3.421	-1.06812	1.98364	124.023
3.422	-0.0915527	2.13623	123.749
3.423	0.0305176	5.00488	126.953
3.424	-0.518799	7.62939	127.808
3.425	-1.06812	3.72314	125.671
3.426	-0.488281	0.549316	121.918
3.427	-0.488281	2.44141	123.749
3.428	-0.427246	4.97437	125.488
3.429	-0.518799	2.99072	125.854
3.43	-0.518799	1.09863	124.756
3.431	-0.0610352	3.66211	125.061
3.432	-0.0610352	5.98145	123.383
3.433	0.244141	4.08936	121.338
3.434	0.0915527	1.67847	122.101
3.435	-0.244141	3.05176	124.573
3.436	-0.549316	4.24194	124.542
3.437	0.0305176	3.08228	123.627
3.438	-0.12207	2.53296	123.566
3.439	-0.793457	3.02124	125.122
3.44	-0.366211	2.68555	125.824
3.441	-0.244141	2.59399	126.221
3.442	-0.396729	5.88989	129.852
3.443	-0.854492	6.22559	130.432
3.444	-1.19019	2.28882	126.953
3.445	-0.671387	0.579834	123.779
3.446	-0.457764	4.24194	126.129
3.447	-0.610352	5.15747	127.502
3.448	-0.0610352	2.04468	126.678
3.449	-0.579834	1.5564	126.251
3.45	-0.396729	4.5166	126.007
3.451	-0.305176	5.24902	124.512
3.452	0.335693	2.28882	123.352
3.453	-0.335693	1.64795	124.542
3.454	-0.579834	3.93677	126.495
3.455	0.305176	4.88281	125.763
3.456	0.335693	2.80762	124.512
3.457	-0.488281	1.83105	125.031
3.458	-1.52588	2.53296	126.892
3.459	-0.518799	2.59399	127.014
3.46	-0.488281	3.32642	128.204
3.461	-0.274658	6.62231	131.348
3.462	-0.976563	5.24902	130.249
3.463	-0.396729	1.92261	126.648
3.464	-0.427246	1.09863	126.282
3.465	-0.366211	4.76074	128.632
3.466	-1.46484	3.75366	129.425
3.467	-0.671387	1.52588	128.448
3.468	-0.640869	2.71606	128.387
3.469	-0.610352	5.24902	127.563
3.47	-0.0915527	5.00488	125.641
3.471	0.0915527	2.47192	124.817
3.472	0.183105	2.83813	127.258
3.473	-0.854492	3.75366	127.869
3.474	0.0915527	3.50952	126.984
3.475	-0.366211	2.53296	126.862
3.476	-0.88501	2.89917	128.51
3.477	-0.701904	2.80762	128.845
3.478	-0.152588	2.68555	128.296
3.479	-0.579834	4.57764	131.439
3.48	-0.488281	7.1106	133.392
3.481	-1.0376	4.5166	131.744
3.482	-0.579834	1.19019	128.906
3.483	-0.732422	2.50244	129.547
3.484	-0.488281	5.21851	130.676
3.485	-0.0915527	3.32642	130.646
3.486	-0.213623	2.0752	130.219
3.487	-0.488281	3.14331	130.707
3.488	-0.518799	5.00488	129.059
3.489	-0.0305176	4.11987	127.563
3.49	0.183105	2.41089	126.831
3.491	-0.396729	3.11279	128.815
3.492	-0.274658	3.93677	129.15
3.493	0.305176	3.54004	128.479
3.494	-0.244141	3.05176	128.876
3.495	-0.671387	3.14331	130.096
3.496	-0.640869	1.95313	130.493
3.497	-0.244141	2.13623	130.981
3.498	-0.549316	5.49316	135.101
3.499	-0.366211	7.38525	136.536
3.5	-0.518799	3.75366	133.575
3.501	-0.305176	1.15967	129.852
3.502	0	3.2959	131.409
3.503	-0.518799	4.85229	132.751
3.504	-0.732422	2.53296	133.575
3.505	-0.579834	1.43433	133.118
3.506	-0.457764	4.24194	133.148
3.507	0.305176	5.85938	130.768
3.508	0.762939	4.21143	128.601
3.509	-0.152588	2.53296	129.486
3.51	-0.427246	3.60107	131.561
3.511	-0.427246	4.11987	132.05
3.512	-0.305176	3.41797	131.073
3.513	-0.335693	2.59399	131.836
3.514	-1.31226	2.71606	132.935
3.515	-0.335693	2.56348	132.935
3.516	0.0915527	3.35693	133.698
3.517	0.0610352	6.80542	137.451
3.518	-0.854492	7.2937	137.97
3.519	-1.00708	3.38745	135.864
3.52	-0.854492	0.915527	133.667
3.521	-0.610352	3.44849	135.04
3.522	-0.488281	4.79126	136.2
3.523	-0.183105	2.80762	135.315
3.524	-0.152588	2.38037	134.857
3.525	-0.244141	4.66919	134.644
3.526	-0.183105	5.5542	132.751
3.527	0.0305176	3.78418	131.256
3.528	-0.457764	2.56348	132.416
3.529	-0.823975	3.50952	134.064
3.53	-0.335693	4.27246	133.484
3.531	0	3.63159	133.179
3.532	-0.183105	2.96021	133.911
3.533	-1.09863	2.31934	135.498
3.534	-0.579834	2.04468	135.345
3.535	-0.610352	3.32642	137.665
3.536	-0.274658	7.01904	141.266
3.537	-0.518799	6.43921	140.778
3.538	-0.396729	2.59399	136.23
3.539	-0.0915527	1.7395	134.796
3.54	-0.335693	4.57764	136.688
3.541	-0.762939	4.27246	137.787
3.542	-0.518799	1.95313	137.848
3.543	-0.579834	2.44141	138
3.544	-0.396729	5.27954	136.749
3.545	-0.0305176	5.18799	134.735
3.546	0.396729	3.54004	133.423
3.547	0.305176	3.02124	135.01
3.548	-0.305176	4.15039	136.444
3.549	-0.579834	4.18091	136.108
3.55	-1.0376	3.32642	135.773
3.551	-1.19019	2.53296	136.963
3.552	-1.2207	2.71606	138.092
3.553	-0.488281	2.99072	137.695
3.554	-0.335693	5.06592	141.174
3.555	-0.366211	7.59888	143.219
3.556	-0.946045	5.0354	141.418
3.557	-0.823975	1.64795	138.062
3.558	-0.946045	2.59399	138.306
3.559	-0.701904	5.12695	139.832
3.56	-0.640869	3.57056	140.717
3.561	-0.274658	2.13623	139.862
3.562	-0.213623	3.84521	139.679
3.563	-0.12207	6.073	137.756
3.564	-0.152588	4.76074	136.475
3.565	-0.518799	2.59399	136.475
3.566	-0.732422	2.7771	138.428
3.567	-0.640869	4.24194	139.221
3.568	-0.213623	4.27246	138.031
3.569	-0.457764	3.69263	138.031
3.57	-1.2207	3.05176	139.099
3.571	-1.00708	2.44141	140.289
3.572	-0.610352	2.89917	140.472
3.573	-0.518799	5.40161	143.829
3.574	-0.88501	7.20215	145.111
3.575	-1.25122	3.9978	142.822
3.576	-0.823975	1.61743	139.465
3.577	-0.549316	3.78418	140.656
3.578	-0.518799	5.49316	141.907
3.579	-0.640869	3.26538	141.968
3.58	-1.09863	1.92261	141.266
3.581	-1.06812	4.08936	141.693
3.582	-0.610352	5.76782	139.862
3.583	0.12207	4.15039	138.245
3.584	-0.671387	3.11279	138.428
3.585	-0.457764	4.30298	140.472
3.586	-0.549316	4.79126	140.411
3.587	-0.335693	3.60107	139.435
3.588	-1.00708	2.99072	140.198
3.589	-1.46484	2.89917	142.151
3.59	-0.946045	2.56348	142.365
3.591	-0.518799	3.26538	143.066
3.592	-0.671387	7.20215	147.125
3.593	-0.549316	7.59888	146.973
3.594	-0.915527	3.02124	143.616
3.595	-1.09863	1.25122	141.296
3.596	-1.40381	4.79126	143.646
3.597	-1.06812	5.0354	144.806
3.598	-0.549316	2.47192	143.89
3.599	-0.579834	2.31934	143.585
3.6	-0.488281	5.92041	143.036
3.601	-0.366211	6.43921	140.778
3.602	0.213623	3.41797	139.374
3.603	-0.457764	2.53296	141.205
3.604	-1.40381	4.36401	143.433
3.605	-0.518799	4.60815	142.578
3.606	-0.610352	3.20435	141.968
3.607	-0.671387	3.35693	143.066
3.608	-1.2207	3.75366	144.257
3.609	-0.396729	2.68555	143.707
3.61	-0.701904	3.66211	145.538
3.611	-0.671387	7.59888	149.231
3.612	-1.28174	6.53076	148.071
3.613	-0.457764	1.95313	144.623
3.614	-0.366211	1.86157	143.768
3.615	-0.610352	5.7373	146.088
3.616	-0.88501	5.09644	146.881
3.617	-0.274658	2.13623	145.508
3.618	-0.762939	3.05176	145.66
3.619	-1.12915	5.92041	144.775
3.62	-0.610352	5.61523	143.25
3.621	-0.0915527	2.86865	141.846
3.622	-0.12207	3.50952	143.829
3.623	-0.762939	5.31006	145.05
3.624	-0.12207	4.76074	143.585
3.625	-0.640869	2.99072	143.585
3.626	-1.00708	2.99072	145.905
3.627	-1.46484	3.05176	146.667
3.628	-0.457764	2.86865	146.271
3.629	-0.335693	5.06592	149.719
3.63	-0.0610352	8.23975	152.039
3.631	-1.00708	5.79834	150.116
3.632	-0.518799	1.86157	146.088
3.633	-0.610352	2.80762	146.423
3.634	-1.06812	5.58472	148.529
3.635	-0.946045	3.66211	149.353
3.636	-0.518799	2.01416	148.01
3.637	-0.0915527	3.8147	148.315
3.638	-0.335693	6.34766	146.301
3.639	-0.274658	5.37109	144.318
3.64	-0.213623	3.11279	143.799
3.641	-0.610352	3.38745	146.454
3.642	-0.976563	4.63867	146.942
3.643	-0.366211	4.05884	146.271
3.644	-0.732422	3.41797	146.301
3.645	-1.06812	3.26538	147.919
3.646	-0.427246	3.02124	148.56
3.647	-0.0610352	3.17383	148.224
3.648	-0.366211	5.98145	151.611
3.649	-0.946045	7.53784	153.229
3.65	-1.67847	4.39453	151.306
3.651	-0.88501	1.83105	148.132
3.652	-0.335693	3.41797	149.323
3.653	-0.549316	5.27954	150.238
3.654	-0.701904	3.66211	150.391
3.655	-0.549316	2.47192	150.085
3.656	-0.671387	4.36401	149.658
3.657	-0.366211	5.76782	147.797
3.658	-0.610352	4.73022	146.454
3.659	-0.518799	3.26538	147.003
3.66	-0.640869	3.72314	148.712
3.661	-0.244141	4.76074	148.773
3.662	-0.274658	4.63867	147.736
3.663	-1.09863	3.9978	148.773
3.664	-1.2207	3.05176	150.635
3.665	-0.88501	2.41089	150.665
3.666	-1.09863	3.41797	151.733
3.667	-0.88501	7.01904	155.762
3.668	-0.732422	7.65991	155.884
3.669	-0.915527	4.18091	153.076
3.67	-0.854492	2.22778	150.513
3.671	-0.915527	4.42505	151.764
3.672	-1.00708	5.18799	153.137
3.673	-1.0376	2.99072	153.351
3.674	-1.0376	2.80762	153.168
3.675	-1.00708	5.0354	152.557
3.676	-0.12207	6.43921	150.238
3.677	-0.12207	5.0354	148.499
3.678	-0.183105	3.60107	149.323
3.679	-1.00708	4.18091	151.245
3.68	-0.640869	4.79126	151.154
3.681	-1.00708	4.27246	150.726
3.682	-1.2207	3.57056	151.642
3.683	-1.19019	3.05176	153.168
3.684	-0.671387	3.23486	153.076
3.685	-0.427246	4.66919	155.487
3.686	-0.366211	7.65991	157.776
3.687	-1.06812	6.37817	157.501
3.688	-1.12915	3.05176	154.388
3.689	-1.19019	2.86865	154.022
3.69	-0.915527	5.12695	154.724
3.691	-0.88501	4.63867	155.426
3.692	-0.701904	2.96021	154.694
3.693	-0.579834	3.78418	154.419
3.694	-0.976563	5.95093	153.87
3.695	-0.640869	5.7373	152.161
3.696	-0.640869	3.8147	151.428
3.697	-1.00708	3.72314	152.832
3.698	-0.915527	4.85229	153.778
3.699	-0.366211	4.73022	153.229
3.7	-0.640869	3.90625	153.015
3.701	-1.40381	3.8147	154.144
3.702	-1.46484	3.38745	155.67
3.703	-0.854492	3.44849	155.701
3.704	-1.12915	5.49316	160.095
3.705	-1.0376	8.14819	161.987
3.706	-1.37329	5.58472	159.637
3.707	-0.518799	2.44141	155.09
3.708	-0.762939	3.96729	156.189
3.709	-1.19019	5.98145	157.166
3.71	-1.19019	3.75366	158.173
3.711	-1.25122	1.98364	157.257
3.712	-1.09863	4.36401	157.532
3.713	-0.549316	6.92749	155.548
3.714	-0.671387	5.58472	153.534
3.715	-0.579834	3.35693	153.534
3.716	-1.06812	4.11987	155.487
3.717	-1.2207	5.40161	156.25
3.718	-0.305176	4.5166	155.182
3.719	-1.0376	3.54004	155.945
3.72	-1.64795	3.38745	157.532
3.721	-1.12915	3.08228	158.02
3.722	-0.305176	3.50952	157.715
3.723	-0.579834	7.1106	161.53
3.724	-0.488281	8.20923	162.445
3.725	-0.915527	4.24194	159.271
3.726	-1.00708	1.31226	156.281
3.727	-1.2207	4.3335	158.6
3.728	-1.19019	6.04248	159.668
3.729	-0.701904	3.32642	159.332
3.73	0.183105	2.47192	158.508
3.731	-0.579834	5.18799	158.508
3.732	-1.09863	6.5918	156.616
3.733	-0.518799	4.3335	155.182
3.734	-0.854492	3.23486	155.975
3.735	-1.31226	4.76074	158.203
3.736	-0.549316	4.73022	157.928
3.737	-0.244141	3.96729	156.616
3.738	-0.946045	3.9978	157.745
3.739	-1.43433	4.21143	159.76
3.74	-0.88501	2.56348	159.454
3.741	-1.00708	3.69263	160.583
3.742	-1.09863	7.93457	165.924
3.743	-1.34277	7.93457	164.398
3.744	-0.793457	2.53296	160.126
3.745	-0.732422	1.92261	157.99
3.746	-0.823975	6.40869	161.041
3.747	-0.976563	6.19507	161.987
3.748	-0.213623	2.47192	160.797
3.749	-1.49536	2.7771	160.736
3.75	-1.46484	6.56128	160.309
3.751	-0.732422	6.68335	158.386
3.752	-0.579834	3.8147	156.586
3.753	-0.427246	3.57056	158.936
3.754	-1.70898	5.40161	160.828
3.755	-0.579834	5.15747	159.302
3.756	-1.19019	3.69263	158.508
3.757	-1.09863	3.54004	160.645
3.758	-1.92261	3.69263	161.743
3.759	-0.823975	3.08228	161.346
3.76	-0.762939	4.82178	163.452
3.761	-0.579834	8.54492	166.504
3.762	-0.88501	6.43921	164.246
3.763	-0.946045	2.13623	160.248
3.764	-1.19019	3.14331	161.011
3.765	-1.06812	6.19507	163.513
3.766	-1.19019	4.30298	163.361
3.767	-0.793457	2.38037	161.682
3.768	-1.0376	4.88281	162.781
3.769	-1.12915	7.23267	161.346
3.77	-0.488281	5.27954	158.997
3.771	-0.793457	3.32642	158.661
3.772	-1.19019	4.48608	161.621
3.773	-1.49536	5.43213	162.14
3.774	-0.335693	4.45557	160.431
3.775	-0.854492	3.75366	161.011
3.776	-1.52588	4.48608	163.483
3.777	-1.00708	3.8147	163.452
3.778	-0.518799	3.26538	162.994
3.779	-1.06812	6.22559	167.206
3.78	-1.67847	8.66699	168.61
3.781	-1.70898	4.73022	166.138
3.782	-0.457764	2.0752	162.323
3.783	-0.671387	4.39453	164.215
3.784	-1.0376	6.74438	165.497
3.785	-0.823975	4.21143	165.405
3.786	-0.854492	2.65503	164.001
3.787	-0.823975	5.00488	164.703
3.788	-0.88501	6.80542	163.147
3.789	-0.549316	5.12695	161.285
3.79	-0.88501	3.479	161.621
3.791	-0.671387	5.0354	164.001
3.792	-0.640869	5.79834	163.483
3.793	-0.274658	4.91333	162.354
3.794	-1.31226	4.21143	163.483
3.795	-1.46484	3.66211	165.619
3.796	-1.40381	3.38745	165.619
3.797	-0.396729	4.11987	165.558
3.798	-1.0376	7.44629	169.556
3.799	-1.09863	8.14819	170.654
3.8	-1.28174	4.48608	167.694
3.801	-0.762939	2.44141	164.764
3.802	-1.09863	4.76074	166.718
3.803	-1.52588	5.95093	167.45
3.804	-0.88501	3.60107	167.328
3.805	-1.09863	3.11279	166.748
3.806	-0.823975	5.5542	166.534
3.807	-0.793457	6.98853	164.093
3.808	-0.610352	5.43213	162.445
3.809	-1.00708	4.02832	163.635
3.81	-1.46484	4.5166	165.863
3.811	-1.00708	4.82178	165.558
3.812	-1.09863	4.45557	164.825
3.813	-1.52588	4.3335	166.26
3.814	-1.37329	4.02832	167.45
3.815	-0.762939	3.35693	167.267
3.816	-0.854492	4.45557	168.945
3.817	-1.2207	8.08716	173.37
3.818	-1.52588	8.05664	173.523
3.819	-1.67847	3.72314	170.044
3.82	-1.12915	2.41089	167.786
3.821	-0.976563	5.64575	169.189
3.822	-1.12915	5.88989	169.861
3.823	-0.976563	3.57056	169.373
3.824	-0.88501	3.479	169.464
3.825	-1.43433	6.13403	168.488
3.826	-0.915527	6.65283	166.443
3.827	-0.518799	4.79126	164.917
3.828	-0.762939	4.02832	166.473
3.829	-1.09863	5.15747	168.274
3.83	-0.762939	5.7373	167.786
3.831	-1.00708	4.57764	167.328
3.832	-1.46484	3.90625	169.128
3.833	-1.67847	3.479	170.624
3.834	-1.37329	3.32642	170.441
3.835	-1.0376	5.00488	172.729
3.836	-0.793457	8.30078	175.751
3.837	-1.12915	7.53784	174.347
3.838	-1.00708	3.84521	170.685
3.839	-0.854492	3.66211	169.739
3.84	-1.25122	5.85938	171.692
3.841	-1.67847	4.45557	172.394
3.842	-1.19019	3.08228	172.028
3.843	-1.00708	4.42505	172.058
3.844	-1.00708	6.83594	170.654
3.845	-0.671387	6.40869	168.213
3.846	-0.946045	4.24194	167.389
3.847	-1.40381	4.5166	169.495
3.848	-1.34277	5.34058	170.624
3.849	-0.701904	4.88281	169.678
3.85	-1.61743	4.21143	170.044
3.851	-1.92261	3.90625	171.844
3.852	-1.28174	3.90625	172.882
3.853	-0.488281	3.9978	173.004
3.854	-0.549316	6.50024	176.666
3.855	-1.19019	8.66699	178.436
3.856	-1.83105	5.61523	176.636
3.857	-1.5564	2.68555	172.699
3.858	-1.12915	4.15039	173.309
3.859	-1.34277	6.53076	174.927
3.86	-1.06812	4.54712	175.018
3.861	-1.06812	3.14331	173.645
3.862	-1.25122	5.31006	173.767
3.863	-0.946045	7.01904	172.241
3.864	-0.976563	5.46265	170.38
3.865	-1.64795	3.63159	170.715
3.866	-1.64795	4.73022	172.974
3.867	-1.06812	5.67627	172.974
3.868	-0.701904	5.12695	171.936
3.869	-1.40381	4.48608	172.668
3.87	-1.92261	3.84521	174.896
3.871	-1.5564	3.38745	175.293
3.872	-0.946045	4.24194	175.659
3.873	-1.00708	7.35474	179.901
3.874	-1.25122	8.17871	180.267
3.875	-1.61743	4.76074	176.941
3.876	-1.37329	3.08228	173.95
3.877	-1.2207	5.49316	175.751
3.878	-1.64795	6.22559	176.88
3.879	-1.37329	3.63159	176.697
3.88	-1.46484	3.14331	176.331
3.881	-1.28174	6.19507	175.812
3.882	-1.09863	7.2937	173.615
3.883	-0.579834	5.43213	172.15
3.884	-1.09863	4.24194	173.431
3.885	-1.43433	5.31006	175.293
3.886	-1.37329	5.49316	174.988
3.887	-1.61743	4.54712	174.438
3.888	-2.01416	4.30298	175.995
3.889	-2.13623	4.15039	177.643
3.89	-1.09863	3.63159	177.185
3.891	-0.732422	4.97437	178.314
3.892	-1.00708	9.00269	182.495
3.893	-1.2207	7.93457	181.427
3.894	-1.25122	3.32642	177.704
3.895	-1.67847	2.68555	175.781
3.896	-1.5564	6.37817	178.955
3.897	-1.46484	5.95093	179.321
3.898	-0.610352	3.35693	178.009
3.899	-1.2207	4.27246	178.131
3.9	-1.25122	7.20215	177.246
3.901	-1.52588	6.65283	174.957
3.902	-0.88501	3.9978	174.103
3.903	-1.46484	4.60815	176.239
3.904	-1.70898	5.88989	177.551
3.905	-0.762939	5.67627	176.331
3.906	-0.793457	4.5166	176.422
3.907	-1.46484	4.91333	178.345
3.908	-2.04468	4.21143	179.535
3.909	-1.19019	3.38745	178.986
3.91	-1.40381	5.21851	181.488
3.911	-1.61743	9.21631	184.753
3.912	-1.64795	6.86646	182.648
3.913	-0.88501	3.11279	178.497
3.914	-1.06812	3.93677	178.711
3.915	-1.25122	7.20215	180.786
3.916	-1.64795	5.00488	180.817
3.917	-1.19019	2.50244	179.413
3.918	-1.70898	4.76074	180.756
3.919	-1.80054	7.32422	179.474
3.92	-0.88501	6.10352	176.849
3.921	-1.09863	4.69971	176.666
3.922	-1.31226	5.40161	179.321
3.923	-1.31226	5.79834	179.077
3.924	-0.88501	4.94385	178.223
3.925	-1.5564	4.76074	179.321
3.926	-2.44141	4.63867	181.335
3.927	-1.5564	3.26538	181.458
3.928	-0.88501	3.93677	181.03
3.929	-1.09863	7.2937	185.272
3.93	-1.0376	9.33838	186.584
3.931	-1.7395	5.12695	183.289
3.932	-1.31226	2.68555	180.084
3.933	-1.77002	5.24902	182.648
3.934	-1.64795	6.74438	183.136
3.935	-1.12915	3.90625	182.404
3.936	-1.34277	3.90625	181.946
3.937	-1.34277	6.65283	182.526
3.938	-0.88501	7.14111	180.237
3.939	-0.88501	5.09644	178.406
3.94	-1.37329	4.63867	179.626
3.941	-2.01416	5.43213	181.702
3.942	-1.37329	5.31006	180.939
3.943	-0.793457	5.00488	180.42
3.944	-1.43433	5.18799	181.793
3.945	-1.58691	4.66919	183.777
3.946	-1.31226	3.66211	183.197
3.947	-0.823975	4.30298	183.716
3.948	-1.46484	8.02612	187.805
3.949	-1.19019	8.45337	188.385
3.95	-1.86157	4.97437	185.211
3.951	-1.12915	3.54004	183.075
3.952	-1.34277	6.10352	184.692
3.953	-1.52588	6.34766	184.723
3.954	-1.25122	3.93677	184.57
3.955	-1.58691	3.93677	184.57
3.956	-1.80054	6.28662	184.753
3.957	-1.37329	6.62231	182.495
3.958	-1.12915	5.43213	180.878
3.959	-1.28174	5.31006	181.915
3.96	-1.67847	5.98145	183.594
3.961	-1.31226	5.43213	182.922
3.962	-1.31226	4.79126	182.8
3.963	-2.01416	5.00488	184.814
3.964	-2.10571	4.39453	186.371
3.965	-1.37329	3.50952	185.73
3.966	-1.37329	4.94385	187.225
3.967	-1.25122	9.27734	191.528
3.968	-1.61743	8.91113	191.315
3.969	-1.31226	4.57764	187.988
3.97	-1.64795	3.479	185.547
3.971	-2.01416	5.82886	187.164
3.972	-1.77002	6.01196	188.08
3.973	-1.52588	3.93677	187.439
3.974	-1.25122	4.45557	187.439
3.975	-1.5564	7.01904	186.218
3.976	-1.12915	7.38525	184.021
3.977	-1.46484	5.82886	182.8
3.978	-2.13623	5.0354	184.692
3.979	-2.22778	5.0354	186.127
3.98	-1.49536	5.31006	186.249
3.981	-1.61743	5.24902	186.157
3.982	-1.40381	5.0354	187.347
3.983	-1.7395	4.05884	188.69
3.984	-1.34277	3.75366	188.141
3.985	-1.40381	5.95093	191.284
3.986	-1.37329	9.42993	194.55
3.987	-1.64795	7.26318	193.054
3.988	-1.64795	3.60107	188.69
3.989	-1.58691	3.84521	187.988
3.99	-1.80054	6.50024	189.545
3.991	-1.37329	5.85938	190.308
3.992	-1.0376	3.8147	189.972
3.993	-1.12915	4.3335	189.789
3.994	-1.92261	6.92749	187.988
3.995	-1.46484	7.01904	186.859
3.996	-1.00708	5.21851	185.974
3.997	-1.2207	4.69971	187.683
3.998	-1.64795	5.37109	188.385
3.999	-0.762939	6.40869	187.927
4	-1.52588	5.49316	188.293
4.001	-1.89209	4.02832	190.216
4.002	-2.01416	3.41797	191.345
4.003	-1.40381	4.39453	191.772
4.004	-1.46484	7.38525	196.014
4.005	-0.793457	9.76563	197.327
4.006	-1.25122	6.2561	194.305
4.007	-1.43433	3.2959	189.453
4.008	-1.64795	4.27246	190.094
4.009	-2.13623	6.80542	192.322
4.01	-1.83105	5.5542	193.97
4.011	-1.52588	4.08936	192.23
4.012	-1.52588	5.43213	192.291
4.013	-1.12915	7.78198	188.995
4.014	-0.915527	6.98853	188.11
4.015	-1.7395	5.09644	188.416
4.016	-1.70898	4.5166	191.223
4.017	-2.28882	5.21851	191.65
4.018	-1.43433	5.88989	191.162
4.019	-1.58691	5.27954	191.406
4.02	-1.64795	4.3335	192.627
4.021	-1.31226	4.05884	193.237
4.022	-1.25122	4.82178	193.634
4.023	-1.09863	8.14819	197.632
4.024	-1.58691	8.75854	197.296
4.025	-1.95313	4.88281	194.397
4.026	-1.95313	3.479	191.345
4.027	-1.67847	5.67627	193.787
4.028	-1.52588	6.34766	194.489
4.029	-0.823975	5.00488	193.97
4.03	-1.31226	4.88281	193.024
4.031	-1.95313	6.65283	192.657
4.032	-1.95313	6.80542	191.559
4.033	-1.37329	5.43213	190.643
4.034	-1.92261	5.09644	192.047
4.035	-1.34277	5.76782	193.42
4.036	-0.762939	6.43921	192.566
4.037	-1.40381	5.79834	192.078
4.038	-1.98364	5.00488	193.695
4.039	-2.0752	4.21143	195.435
4.04	-1.64795	4.15039	195.892
4.041	-1.86157	5.61523	197.357
4.042	-1.58691	8.48389	200.012
4.043	-1.43433	8.05664	198.944
4.044	-1.09863	4.82178	195.038
4.045	-1.06812	4.36401	193.634
4.046	-1.67847	6.89697	196.198
4.047	-1.5564	6.10352	196.655
4.048	-1.37329	4.02832	195.16
4.049	-1.89209	5.00488	195.801
4.05	-1.89209	7.8125	195.343
4.051	-1.43433	7.47681	193.573
4.052	-0.946045	5.27954	192.383
4.053	-0.701904	5.21851	193.848
4.054	-1.86157	6.37817	195.313
4.055	-1.2207	5.95093	194.183
4.056	-1.86157	5.12695	194.458
4.057	-2.19727	5.34058	196.96
4.058	-1.80054	4.73022	197.418
4.059	-0.946045	4.48608	196.747
4.06	-1.25122	6.68335	199.371
4.061	-1.37329	9.67407	202.24
4.062	-1.64795	6.62231	199.158
4.063	-1.52588	3.23486	195.435
4.064	-1.98364	4.79126	196.716
4.065	-1.64795	7.56836	198.273
4.066	-1.49536	5.49316	198.303
4.067	-1.12915	4.02832	196.35
4.068	-1.83105	6.04248	197.479
4.069	-1.80054	7.8125	195.679
4.07	-1.43433	6.10352	194.397
4.071	-1.67847	4.57764	194.458
4.072	-1.83105	5.5542	197.235
4.073	-1.77002	6.22559	197.266
4.074	-0.823975	5.34058	195.709
4.075	-1.49536	5.49316	196.533
4.076	-1.86157	5.58472	198.486
4.077	-1.70898	4.39453	198.669
4.078	-1.37329	4.45557	198.181
4.079	-1.77002	7.2937	202.271
4.08	-1.67847	9.70459	203.796
4.081	-2.22778	5.79834	200.928
4.082	-1.7395	3.78418	198.273
4.083	-1.67847	6.2561	199.677
4.084	-1.86157	7.17163	200.348
4.085	-1.64795	4.45557	199.738
4.086	-2.0752	3.84521	199.432
4.087	-2.13623	6.5918	200.073
4.088	-1.58691	7.72095	198.059
4.089	-0.88501	6.10352	195.923
4.09	-1.28174	5.43213	196.777
4.091	-1.58691	6.16455	198.639
4.092	-1.34277	5.88989	197.937
4.093	-1.37329	5.12695	197.937
4.094	-2.0752	5.5542	199.829
4.095	-2.28882	4.79126	201.324
4.096	-1.2207	4.11987	200.928
4.097	-0.610352	5.12695	200.867
4.098	-1.19019	8.48389	204.437
4.099	-1.67847	9.12476	204.407
4.1	-2.0752	5.43213	201.843
4.101	-1.80054	4.02832	199.738
4.102	-1.80054	5.85938	201.904
4.103	-2.34985	6.62231	202.332
4.104	-1.25122	4.66919	201.355
4.105	-1.64795	4.79126	201.233
4.106	-1.58691	6.7749	201.263
4.107	-1.7395	7.38525	199.31
4.108	-1.25122	6.01196	198.029
4.109	-1.46484	5.37109	198.944
4.11	-1.89209	5.98145	200.897
4.111	-1.37329	5.79834	199.951
4.112	-1.37329	5.43213	200.012
4.113	-1.31226	5.67627	201.538
4.114	-1.70898	5.06592	202.576
4.115	-1.58691	4.3335	202.423
4.116	-1.95313	5.40161	204.956
4.117	-1.98364	9.21631	208.71
4.118	-1.7395	8.3313	207.977
4.119	-1.2207	4.76074	203.949
4.12	-1.61743	4.66919	202.576
4.121	-1.80054	6.95801	204.437
4.122	-1.80054	6.56128	204.62
4.123	-1.64795	4.08936	203.796
4.124	-2.0752	5.18799	204.437
4.125	-1.95313	7.26318	203.613
4.126	-1.40381	7.1106	201.66
4.127	-1.06812	5.76782	200.378
4.128	-1.40381	5.82886	202.423
4.129	-1.77002	6.04248	203.461
4.13	-1.34277	5.76782	202.881
4.131	-1.80054	5.27954	203.247
4.132	-2.0752	5.12695	204.865
4.133	-1.98364	4.45557	205.688
4.134	-1.37329	4.39453	205.078
4.135	-1.58691	6.92749	208.557
4.136	-1.2207	10.3149	211.761
4.137	-1.61743	7.56836	209.381
4.138	-2.04468	3.72314	204.926
4.139	-2.04468	4.63867	205.414
4.14	-2.04468	7.01904	207.306
4.141	-1.89209	5.5542	207.672
4.142	-1.46484	4.30298	206.726
4.143	-1.5564	6.22559	206.879
4.144	-1.49536	8.08716	204.681
4.145	-1.37329	7.2937	203.156
4.146	-1.77002	5.27954	203.186
4.147	-2.01416	5.34058	205.414
4.148	-2.10571	6.073	206.085
4.149	-1.12915	6.31714	205.322
4.15	-1.67847	5.67627	205.78
4.151	-2.0752	5.21851	208.008
4.152	-1.70898	4.66919	207.855
4.153	-1.25122	5.21851	208.221
4.154	-1.77002	7.96509	212.219
4.155	-1.83105	9.39941	212.799
4.156	-2.41089	6.22559	210.266
4.157	-1.7395	4.27246	206.818
4.158	-1.49536	5.95093	208.191
4.159	-1.7395	7.14111	209.229
4.16	-1.43433	5.34058	209.381
4.161	-1.37329	4.45557	208.771
4.162	-1.80054	6.50024	208.923
4.163	-1.83105	7.72095	207.428
4.164	-1.58691	6.5918	205.627
4.165	-1.67847	5.43213	206.573
4.166	-1.52588	6.2561	208.344
4.167	-1.2207	6.80542	207.947
4.168	-1.19019	6.13403	207.306
4.169	-2.13623	5.34058	208.679
4.17	-2.53296	4.91333	211.06
4.171	-1.64795	4.5166	211.09
4.172	-1.5564	5.49316	211.182
4.173	-1.2207	8.66699	214.691
4.174	-1.40381	9.3689	213.989
4.175	-1.80054	5.76782	210.815
4.176	-1.86157	4.5166	208.344
4.177	-2.0752	6.74438	210.938
4.178	-2.28882	6.74438	211.273
4.179	-1.46484	4.36401	211.029
4.18	-1.61743	4.91333	210.846
4.181	-1.61743	7.41577	210.358
4.182	-1.64795	7.90405	208.496
4.183	-1.19019	5.95093	207.245
4.184	-1.52588	5.61523	208.801
4.185	-2.13623	6.40869	210.541
4.186	-1.61743	6.31714	209.686
4.187	-1.70898	5.31006	209.595
4.188	-1.86157	5.67627	211.243
4.189	-1.98364	5.58472	212.769
4.19	-1.25122	4.76074	211.823
4.191	-1.52588	6.22559	213.593
4.192	-1.86157	9.42993	217.834
4.193	-1.89209	8.11768	215.881
4.194	-1.61743	4.15039	211.853
4.195	-1.5564	4.3335	210.815
4.196	-1.86157	7.59888	213.165
4.197	-1.77002	6.86646	213.196
4.198	-1.25122	4.73022	211.975
4.199	-2.04468	5.21851	212.433
4.2	-2.34985	7.75146	212.036
4.201	-1.67847	7.32422	210.266
4.202	-1.31226	5.31006	209.656
4.203	-1.43433	5.67627	211.975
4.204	-2.04468	6.98853	212.738
4.205	-1.31226	6.31714	211.426
4.206	-1.58691	5.82886	211.945
4.207	-2.19727	5.64575	214.081
4.208	-2.53296	4.91333	214.111
4.209	-1.52588	4.76074	213.898
4.21	-1.61743	7.14111	217.743
4.211	-1.46484	10.4065	219.849
4.212	-1.77002	7.50732	216.614
4.213	-1.34277	4.24194	212.86
4.214	-1.7395	5.37109	213.898
4.215	-2.04468	7.44629	215.698
4.216	-2.16675	5.18799	215.79
4.217	-1.58691	4.24194	214.447
4.218	-1.77002	6.68335	215.271
4.219	-1.67847	8.27026	213.287
4.22	-1.40381	7.04956	211.609
4.221	-1.64795	5.70679	211.609
4.222	-1.52588	6.37817	214.417
4.223	-1.86157	6.28662	214.294
4.224	-1.64795	5.64575	213.623
4.225	-1.92261	5.61523	215.027
4.226	-2.01416	5.76782	216.949
4.227	-1.34277	4.76074	216.888
4.228	-1.06812	5.12695	215.851
4.229	-1.70898	8.20923	219.757
4.23	-1.70898	9.8877	221.039
4.231	-2.19727	6.62231	218.628
4.232	-1.98364	4.18091	215.485
4.233	-2.13623	6.01196	217.01
4.234	-1.86157	7.35474	218.079
4.235	-1.46484	5.21851	217.56
4.236	-1.49536	4.76074	216.949
4.237	-1.70898	7.01904	217.194
4.238	-2.0752	7.99561	215.393
4.239	-1.89209	6.40869	213.715
4.24	-2.22778	5.18799	214.844
4.241	-2.0752	6.5918	216.492
4.242	-1.37329	6.71387	216.064
4.243	-1.31226	6.073	215.393
4.244	-1.70898	6.13403	216.949
4.245	-1.95313	5.37109	218.903
4.246	-1.64795	4.15039	218.933
4.247	-1.58691	5.21851	219.574
4.248	-1.95313	8.66699	223.022
4.249	-1.92261	9.46045	223.175
4.25	-1.80054	6.04248	220.123
4.251	-2.01416	5.18799	217.56
4.252	-1.95313	6.92749	218.658
4.253	-2.13623	6.5918	219.452
4.254	-1.86157	4.73022	219.574
4.255	-1.70898	4.73022	220.032
4.256	-2.0752	7.01904	219.818
4.257	-1.46484	7.93457	217.621
4.258	-1.12915	6.40869	216.125
4.259	-1.31226	6.10352	217.041
4.26	-1.89209	6.34766	218.811
4.261	-1.83105	6.40869	218.262
4.262	-1.61743	5.82886	218.14
4.263	-2.28882	5.98145	219.727
4.264	-2.04468	5.27954	221.344
4.265	-1.34277	4.97437	221.1
4.266	-1.31226	6.37817	222.351
4.267	-1.5564	9.76563	226.318
4.268	-1.7395	9.06372	225.098
4.269	-1.95313	5.06592	221.741
4.27	-1.95313	4.76074	220.764
4.271	-2.28882	6.89697	222.198
4.272	-2.28882	6.80542	222.656
4.273	-1.43433	5.49316	222.137
4.274	-1.58691	6.19507	221.924
4.275	-1.86157	7.72095	221.191
4.276	-1.77002	7.41577	219.452
4.277	-1.83105	6.16455	218.414
4.278	-1.95313	5.95093	220.337
4.279	-1.92261	6.31714	221.68
4.28	-1.31226	6.50024	220.795
4.281	-1.52588	6.2561	221.069
4.282	-1.58691	6.01196	222.473
4.283	-1.83105	5.06592	223.328
4.284	-1.64795	5.0354	223.022
4.285	-1.95313	7.14111	226.44
4.286	-1.70898	9.70459	228.21
4.287	-1.83105	7.90405	226.776
4.288	-1.52588	5.09644	223.236
4.289	-1.67847	5.79834	223.297
4.29	-1.80054	7.35474	224.274
4.291	-1.64795	5.95093	224.518
4.292	-1.92261	4.69971	224.274
4.293	-2.01416	6.28662	224.67
4.294	-2.16675	7.72095	223.511
4.295	-1.37329	7.26318	221.771
4.296	-1.06812	6.5918	221.222
4.297	-1.61743	6.50024	222.412
4.298	-1.58691	6.56128	223.389
4.299	-1.86157	6.53076	223.053
4.3	-2.19727	5.95093	223.816
4.301	-2.2583	5.49316	225.433
4.302	-1.86157	5.06592	226.379
4.303	-1.25122	5.37109	226.196
4.304	-1.43433	8.14819	229.492
4.305	-1.46484	10.0708	229.919
4.306	-2.22778	7.2937	227.325
4.307	-2.13623	4.54712	224.548
4.308	-2.2583	5.76782	225.83
4.309	-2.59399	7.44629	227.509
4.31	-1.89209	5.92041	227.264
4.311	-1.43433	5.0354	225.891
4.312	-1.64795	7.23267	226.685
4.313	-1.70898	8.5144	225.098
4.314	-1.49536	6.86646	223.114
4.315	-1.43433	5.70679	224.152
4.316	-2.16675	6.46973	226.288
4.317	-1.52588	6.68335	226.044
4.318	-1.09863	6.2561	224.945
4.319	-1.98364	6.43921	226.288
4.32	-2.10571	6.16455	227.905
4.321	-1.98364	5.15747	227.692
4.322	-1.67847	5.70679	228.546
4.323	-1.89209	9.15527	233.215
4.324	-1.80054	9.24683	232.025
4.325	-1.80054	5.49316	228.18
4.326	-1.67847	4.97437	226.532
4.327	-1.7395	7.72095	228.943
4.328	-1.83105	7.47681	229.034
4.329	-1.37329	5.06592	228.241
4.33	-2.16675	5.31006	228.333
4.331	-2.38037	7.87354	228.271
4.332	-1.61743	7.53784	226.654
4.333	-1.06812	5.79834	225.494
4.334	-1.70898	6.46973	227.051
4.335	-1.70898	7.32422	228.302
4.336	-1.06812	6.50024	227.142
4.337	-1.58691	5.76782	227.234
4.338	-2.2583	5.85938	229.156
4.339	-2.47192	5.31006	230.225
4.34	-1.28174	5.0354	229.187
4.341	-1.43433	7.04956	231.72
4.342	-1.49536	10.5896	235.504
4.343	-1.37329	8.36182	232.727
4.344	-1.43433	4.5166	228.973
4.345	-1.98364	4.91333	228.516
4.346	-2.47192	8.11768	231.079
4.347	-2.13623	6.37817	231.75
4.348	-1.34277	4.24194	230.103
4.349	-1.80054	6.37817	230.713
4.35	-1.67847	8.81958	229.248
4.351	-1.52588	7.72095	227.661
4.352	-1.40381	5.79834	227.173
4.353	-1.64795	6.22559	229.889
4.354	-2.44141	6.68335	230.682
4.355	-1.06812	5.98145	229.187
4.356	-1.7395	5.95093	229.736
4.357	-2.01416	6.28662	231.873
4.358	-1.70898	5.5542	231.689
4.359	-1.00708	5.18799	230.743
4.36	-1.61743	7.75146	234.131
4.361	-1.77002	10.3455	236.115
4.362	-2.16675	6.86646	233.093
4.363	-1.83105	4.24194	229.736
4.364	-2.13623	5.98145	231.323
4.365	-1.92261	7.99561	232.513
4.366	-1.5564	5.88989	232.574
4.367	-1.43433	4.91333	231.567
4.368	-1.98364	6.83594	232.117
4.369	-2.19727	7.87354	230.774
4.37	-1.64795	6.92749	229.156
4.371	-1.5564	5.5542	229.706
4.372	-1.52588	6.68335	231.903
4.373	-1.28174	7.23267	231.384
4.374	-1.34277	6.53076	230.164
4.375	-1.92261	6.43921	231.537
4.376	-2.13623	5.58472	233.765
4.377	-1.70898	4.27246	233.459
4.378	-1.49536	5.5542	233.49
4.379	-1.92261	9.21631	237.549
4.38	-1.52588	10.1624	237.213
4.381	-1.89209	5.95093	233.734
4.382	-1.86157	4.82178	231.445
4.383	-1.83105	7.04956	233.856
4.384	-1.86157	7.50732	234.436
4.385	-1.67847	4.88281	234.222
4.386	-1.80054	4.88281	234.009
4.387	-1.70898	7.72095	234.344
4.388	-1.25122	8.57544	232.178
4.389	-1.0376	6.83594	230.591
4.39	-1.49536	5.88989	231.995
4.391	-2.22778	6.50024	234.039
4.392	-1.7395	6.50024	233.246
4.393	-1.58691	6.13403	232.88
4.394	-1.92261	6.53076	234.741
4.395	-1.89209	6.13403	235.565
4.396	-1.00708	5.09644	234.955
4.397	-1.12915	6.5918	235.657
4.398	-1.49536	10.1013	239.929
4.399	-1.70898	9.21631	239.532
4.4	-1.95313	5.40161	236.053
4.401	-2.10571	4.73022	234.741
4.402	-1.98364	7.72095	236.603
4.403	-1.92261	7.59888	236.908
4.404	-1.37329	5.76782	236.145
4.405	-1.67847	5.61523	236.542
4.406	-1.98364	7.8125	235.84
4.407	-1.58691	8.08716	234.192
4.408	-1.25122	6.56128	233.063
4.409	-1.52588	6.04248	235.046
4.41	-1.89209	6.56128	236.267
4.411	-1.00708	7.17163	235.352
4.412	-1.09863	6.68335	235.046
4.413	-2.0752	6.28662	236.877
4.414	-2.22778	5.09644	237.915
4.415	-1.43433	5.00488	237.579
4.416	-1.92261	6.83594	239.349
4.417	-1.7395	10.498	243.652
4.418	-1.58691	9.42993	241.76
4.419	-1.5564	5.64575	237.915
4.42	-1.89209	5.15747	236.847
4.421	-2.2583	7.41577	239.014
4.422	-2.13623	6.74438	239.594
4.423	-1.67847	5.18799	239.227
4.424	-1.7395	6.01196	239.349
4.425	-1.5564	8.20923	238.159
4.426	-1.25122	8.3313	235.931
4.427	-0.88501	6.98853	235.077
4.428	-1.34277	6.80542	237.244
4.429	-2.04468	6.68335	238.342
4.43	-1.70898	6.28662	237.915
4.431	-2.16675	6.01196	238.342
4.432	-2.19727	6.31714	240.509
4.433	-1.5564	5.58472	240.54
4.434	-0.976563	5.70679	239.716
4.435	-1.28174	7.96509	242.798
4.436	-1.80054	10.7117	245.178
4.437	-2.0752	8.08716	242.615
4.438	-2.10571	4.48608	239.838
4.439	-2.04468	5.82886	240.173
4.44	-2.0752	7.78198	241.638
4.441	-1.0376	6.22559	241.852
4.442	-1.28174	5.09644	240.723
4.443	-1.46484	7.17163	241.333
4.444	-1.67847	8.57544	239.99
4.445	-1.52588	7.32422	238.251
4.446	-1.52588	6.19507	238.342
4.447	-1.92261	6.74438	240.662
4.448	-1.61743	7.08008	240.326
4.449	-0.701904	6.89697	239.685
4.45	-1.52588	6.71387	240.57
4.451	-2.13623	6.2561	242.279
4.452	-1.92261	4.97437	242.889
4.453	-1.49536	5.46265	243.011
4.454	-2.04468	8.78906	247.437
4.455	-1.64795	10.498	248.352
4.456	-1.83105	7.04956	244.324
4.457	-1.83105	5.12695	241.089
4.458	-1.98364	6.83594	242.798
4.459	-1.86157	7.65991	244.293
4.46	-1.67847	5.64575	243.958
4.461	-1.64795	5.34058	243.469
4.462	-1.46484	7.44629	243.896
4.463	-1.09863	8.42285	241.76
4.464	-0.671387	7.38525	240.234
4.465	-0.88501	6.68335	240.967
4.466	-1.52588	6.83594	243.225
4.467	-1.61743	6.83594	242.401
4.468	-1.31226	6.10352	242.126
4.469	-2.31934	6.43921	243.835
4.47	-1.83105	5.82886	245.087
4.471	-1.25122	4.88281	244.507
4.472	-1.19019	6.5918	245.514
4.473	-1.25122	10.2539	250.061
4.474	-1.49536	9.39941	248.291
4.475	-1.92261	5.40161	244.812
4.476	-2.44141	5.15747	243.774
4.477	-2.22778	7.56836	246.368
4.478	-1.7395	6.86646	246.582
4.479	-1.09863	5.15747	245.27
4.48	-1.58691	6.5918	245.148
4.481	-1.58691	8.66699	245.148
4.482	-1.70898	7.99561	243.347
4.483	-1.31226	6.43921	242.157
4.484	-1.31226	6.46973	244.537
4.485	-2.10571	7.04956	245.575
4.486	-0.915527	6.83594	244.141
4.487	-1.37329	6.50024	244.476
4.488	-1.67847	6.98853	246.735
4.489	-1.80054	5.82886	246.857
4.49	-1.34277	5.15747	246.46
4.491	-1.70898	7.44629	248.932
4.492	-1.80054	10.6201	252.96
4.493	-1.64795	8.69751	250.549
4.494	-1.2207	5.06592	246.094
4.495	-1.83105	5.76782	245.728
4.496	-1.64795	8.81958	248.322
4.497	-1.77002	6.74438	248.169
4.498	-1.19019	4.88281	247.04
4.499	-1.70898	6.50024	248.108
4.5	-2.10571	8.42285	247.131
4.501	-1.19019	7.75146	245.056
4.502	-1.09863	6.28662	244.476
4.503	-1.31226	6.7749	246.918
4.504	-1.5564	7.32422	247.131
4.505	-1.06812	6.7749	245.789
4.506	-1.95313	6.31714	246.796
4.507	-2.01416	6.16455	249.237
4.508	-1.86157	5.40161	249.268
4.509	-0.88501	5.5542	248.566
4.51	-1.34277	8.48389	251.709
4.511	-1.58691	11.2305	253.387
4.512	-1.70898	7.65991	250.61
4.513	-1.98364	4.79126	247.345
4.514	-2.56348	6.37817	249.542
4.515	-1.95313	7.96509	250.275
4.516	-1.86157	6.13403	250.061
4.517	-1.2207	5.37109	248.962
4.518	-1.70898	7.84302	250.519
4.519	-1.58691	8.88062	248.138
4.52	-1.00708	7.1106	246.216
4.521	-1.46484	6.31714	247.07
4.522	-2.01416	7.1106	249.237
4.523	-2.01416	6.92749	248.596
4.524	-1.06812	6.62231	248.047
4.525	-1.86157	7.1106	249.512
4.526	-1.86157	6.7749	251.312
4.527	-1.46484	5.21851	250.671
4.528	-1.09863	5.95093	250.732
4.529	-2.13623	9.3689	255.402
4.53	-1.95313	10.2844	255.066
4.531	-1.89209	6.40869	251.77
4.532	-1.92261	5.43213	250
4.533	-1.86157	8.11768	252.38
4.534	-1.77002	7.90405	252.35
4.535	-1.06812	5.12695	251.862
4.536	-1.80054	5.82886	251.862
4.537	-2.16675	8.30078	252.533
4.538	-1.86157	8.11768	250.61
4.539	-1.12915	6.40869	249.115
4.54	-1.12915	7.04956	250.397
4.541	-1.58691	7.65991	251.77
4.542	-1.00708	7.14111	250.122
4.543	-1.2207	6.22559	250.092
4.544	-2.47192	6.83594	252.106
4.545	-2.01416	6.16455	253.815
4.546	-1.46484	5.34058	252.38
4.547	-1.2207	6.74438	253.479
4.548	-1.58691	10.2234	258.179
4.549	-1.7395	9.82666	256.409
4.55	-1.49536	5.85938	253.265
4.551	-2.0752	5.70679	252.289
4.552	-2.19727	8.20923	254.639
4.553	-2.19727	7.26318	254.761
4.554	-1.19019	4.94385	253.876
4.555	-1.58691	6.5918	253.998
4.556	-1.49536	8.88062	254.089
4.557	-1.00708	8.23975	251.801
4.558	-0.762939	6.71387	250.58
4.559	-1.25122	6.92749	252.35
4.56	-1.95313	7.17163	253.693
4.561	-1.49536	6.74438	252.533
4.562	-1.37329	6.68335	253.052
4.563	-1.86157	6.98853	254.883
4.564	-1.64795	6.16455	255.28
4.565	-1.28174	5.82886	253.845
4.566	-1.77002	7.47681	256.683
4.567	-1.58691	10.8337	261.047
4.568	-1.70898	9.18579	259.827
4.569	-1.49536	5.49316	256.47
4.57	-1.80054	5.61523	255.371
4.571	-1.95313	8.23975	257.08
4.572	-1.89209	7.69043	257.385
4.573	-1.25122	5.82886	257.05
4.574	-1.80054	6.62231	257.294
4.575	-1.83105	8.5144	256.256
4.576	-1.31226	8.45337	254.089
4.577	-1.09863	7.32422	253.326
4.578	-1.46484	7.14111	255.554
4.579	-1.49536	7.35474	256.195
4.58	-0.946045	7.04956	255.249
4.581	-1.7395	6.80542	256.012
4.582	-2.22778	6.68335	257.721
4.583	-2.13623	5.64575	258.24
4.584	-1.2207	5.34058	257.904
4.585	-1.64795	8.20923	261.475
4.586	-1.7395	11.5967	263.611
4.587	-2.13623	9.21631	261.047
4.588	-1.49536	5.31006	257.111
4.589	-2.28882	5.79834	257.446
4.59	-2.47192	7.99561	259.827
4.591	-1.58691	6.83594	260.193
4.592	-1.09863	5.31006	259.369
4.593	-1.40381	7.17163	259.521
4.594	-1.31226	9.15527	257.721
4.595	-0.823975	8.54492	255.89
4.596	-0.854492	6.89697	255.829
4.597	-1.52588	6.95801	258.24
4.598	-2.16675	7.14111	258.545
4.599	-1.5564	6.74438	257.751
4.6	-1.67847	6.89697	259.247
4.601	-1.67847	6.92749	260.834
4.602	-1.40381	6.01196	260.773
4.603	-0.701904	5.95093	260.986
4.604	-1.37329	9.61304	265.442
4.605	-1.61743	11.2915	266.266
4.606	-2.01416	6.92749	262.268
4.607	-1.83105	4.54712	257.935
4.608	-2.41089	7.17163	261.078
4.609	-1.77002	8.97217	262.604
4.61	-0.915527	6.37817	262.39
4.611	-0.915527	5.7373	260.712
4.612	-1.43433	8.05664	262.451
4.613	-1.86157	9.24683	259.247
4.614	-0.640869	6.92749	258.087
4.615	-1.7395	6.50024	259.521
4.616	-1.31226	7.50732	262.024
4.617	-1.0376	7.44629	260.437
4.618	-0.854492	7.01904	259.644
4.619	-1.61743	7.59888	261.658
4.62	-2.0752	6.2561	262.878
4.621	-1.64795	4.88281	261.993
4.622	-1.64795	6.80542	264.465
4.623	-1.64795	11.4441	268.402
4.624	-1.52588	9.73511	265.289
4.625	-1.12915	5.7373	261.292
4.626	-1.98364	6.01196	261.139
4.627	-2.13623	8.97217	264.191
4.628	-1.89209	6.80542	264.313
4.629	-0.762939	4.60815	262.421
4.63	-1.77002	6.95801	263.641
4.631	-2.13623	9.67407	262.878
4.632	-1.12915	8.20923	260.559
4.633	-0.946045	6.46973	260.162
4.634	-1.40381	7.65991	262.909
4.635	-1.83105	7.75146	262.573
4.636	-0.946045	6.7749	261.353
4.637	-1.58691	6.74438	262.451
4.638	-2.47192	7.1106	265.076
4.639	-1.86157	5.98145	264.74
4.64	-0.579834	5.85938	263.794
4.641	-1.83105	8.78906	267.426
4.642	-1.77002	11.322	270.02
4.643	-1.80054	7.8125	266.327
4.644	-1.52588	4.76074	263.397
4.645	-2.34985	6.7749	264.435
4.646	-1.67847	8.66699	266.602
4.647	-1.28174	6.74438	265.594
4.648	-0.457764	5.70679	264.496
4.649	-1.77002	7.96509	265.594
4.65	-1.92261	9.15527	263.519
4.651	-1.37329	7.69043	261.932
4.652	-1.31226	6.5918	263.184
4.653	-1.49536	7.38525	264.771
4.654	-1.52588	7.35474	264.374
4.655	-0.854492	7.47681	263.428
4.656	-1.64795	7.72095	265.045
4.657	-2.0752	6.86646	266.724
4.658	-1.58691	5.46265	266.327
4.659	-1.40381	6.28662	265.869
4.66	-1.64795	9.21631	269.653
4.661	-1.61743	10.6506	269.958
4.662	-1.77002	7.32422	267.303
4.663	-1.25122	5.92041	264.923
4.664	-1.77002	7.62939	266.479
4.665	-1.70898	8.42285	267.242
4.666	-1.64795	6.16455	267.609
4.667	-1.64795	5.92041	266.937
4.668	-1.43433	7.96509	267.67
4.669	-1.28174	8.75854	265.35
4.67	-0.640869	7.87354	264.069
4.671	-1.06812	7.44629	265.045
4.672	-1.2207	7.65991	266.632
4.673	-1.25122	7.23267	265.656
4.674	-0.946045	7.1106	265.533
4.675	-1.95313	7.01904	267.395
4.676	-2.28882	6.53076	268.616
4.677	-1.43433	5.92041	268.188
4.678	-0.854492	7.38525	268.555
4.679	-1.58691	10.5286	272.522
4.68	-1.67847	10.2539	271.179
4.681	-1.89209	6.65283	268.768
4.682	-2.28882	6.13403	268.066
4.683	-1.7395	8.05664	270.172
4.684	-1.92261	7.62939	269.684
4.685	-1.00708	6.22559	268.951
4.686	-1.52588	7.14111	269.501
4.687	-1.89209	8.81958	268.921
4.688	-1.19019	8.54492	267.212
4.689	-0.88501	7.14111	265.9
4.69	-1.43433	7.26318	267.395
4.691	-2.19727	8.02612	268.341
4.692	-1.12915	7.75146	267.731
4.693	-0.915527	7.20215	267.67
4.694	-1.98364	7.41577	269.562
4.695	-1.89209	7.14111	269.958
4.696	-1.37329	6.16455	269.623
4.697	-1.83105	7.01904	270.782
4.698	-1.89209	10.7117	274.963
4.699	-1.67847	10.2539	274.872
4.7	-1.34277	6.56128	270.905
4.701	-1.49536	6.01196	269.653
4.702	-1.98364	8.45337	271.637
4.703	-2.10571	8.02612	272.156
4.704	-1.5564	6.01196	271.24
4.705	-1.67847	6.16455	271.637
4.706	-1.83105	8.69751	271.362
4.707	-0.915527	9.09424	269.196
4.708	-0.518799	7.84302	267.456
4.709	-0.854492	7.56836	269.714
4.71	-1.77002	7.8125	270.508
4.711	-1.09863	7.32422	269.592
4.712	-1.80054	7.14111	270.142
4.713	-1.89209	6.86646	272.095
4.714	-2.2583	6.28662	272.339
4.715	-0.915527	5.95093	271.912
4.716	-1.34277	7.93457	274.414
4.717	-1.58691	11.6577	277.649
4.718	-1.86157	9.94873	275.818
4.719	-1.61743	5.98145	272.827
4.72	-2.19727	5.82886	272.186
4.721	-2.50244	8.27026	274.628
4.722	-1.83105	7.53784	274.933
4.723	-0.793457	6.13403	274.078
4.724	-1.34277	7.56836	273.834
4.725	-1.40381	9.3689	273.01
4.726	-1.37329	8.69751	270.355
4.727	-0.946045	7.35474	270.142
4.728	-1.61743	7.56836	272.217
4.729	-1.58691	7.69043	272.98
4.73	-1.09863	6.98853	272.034
4.731	-1.31226	7.38525	272.949
4.732	-1.49536	7.38525	274.689
4.733	-1.5564	6.28662	275.116
4.734	-1.2207	5.92041	274.353
4.735	-2.0752	9.06372	278.656
4.736	-2.01416	11.6272	280.518
4.737	-1.7395	8.54492	277.893
4.738	-1.70898	5.82886	274.261
4.739	-2.04468	7.38525	275.635
4.74	-1.86157	8.88062	277.222
4.741	-1.2207	6.7749	277.039
4.742	-1.09863	6.073	275.97
4.743	-1.64795	8.05664	277.374
4.744	-1.86157	9.52148	275.604
4.745	-1.64795	8.20923	273.102
4.746	-0.976563	7.62939	273.712
4.747	-1.31226	7.75146	275.421
4.748	-1.19019	7.96509	274.567
4.749	-1.43433	7.14111	274.445
4.75	-2.28882	7.59888	275.94
4.751	-2.38037	6.74438	278.107
4.752	-1.46484	5.5542	277.466
4.753	-1.12915	6.86646	278.046
4.754	-1.43433	10.4675	282.623
4.755	-1.34277	11.5356	281.86
4.756	-1.28174	7.26318	278.046
4.757	-2.0752	5.92041	275.726
4.758	-2.19727	7.93457	278.839
4.759	-1.95313	7.99561	279.449
4.76	-1.00708	5.79834	278.687
4.761	-1.43433	6.7749	278.687
4.762	-1.64795	9.06372	278.992
4.763	-1.28174	9.06372	276.306
4.764	-0.732422	7.65991	274.902
4.765	-1.5564	7.56836	276.672
4.766	-1.95313	7.78198	278.107
4.767	-1.43433	7.26318	276.947
4.768	-1.49536	7.72095	277.344
4.769	-1.67847	7.87354	279.083
4.77	-1.7395	7.04956	279.877
4.771	-1.19019	6.04248	279.541
4.772	-1.37329	7.65991	281.128
4.773	-1.7395	10.9253	284.851
4.774	-1.86157	9.94873	282.867
4.775	-1.64795	6.56128	279.785
4.776	-1.80054	6.74438	279.541
4.777	-1.64795	9.09424	281.097
4.778	-1.43433	8.02612	281.464
4.779	-0.579834	5.95093	280.273
4.78	-1.80054	7.59888	281.036
4.781	-2.04468	9.15527	280.518
4.782	-1.43433	8.54492	278.442
4.783	-0.976563	7.56836	277.863
4.784	-1.12915	8.30078	279.785
4.785	-1.5564	8.30078	279.694
4.786	-1.09863	7.84302	278.564
4.787	-2.01416	7.72095	279.877
4.788	-2.34985	7.65991	281.799
4.789	-2.01416	6.2561	282.074
4.79	-1.12915	6.16455	281.342
4.791	-1.58691	8.78906	285.004
4.792	-1.37329	11.5967	287.476
4.793	-1.2207	9.33838	284.088
4.794	-0.915527	6.2561	280.762
4.795	-2.2583	7.17163	281.342
4.796	-2.41089	9.12476	283.539
4.797	-1.98364	7.23267	283.569
4.798	-1.0376	6.073	282.227
4.799	-1.80054	8.20923	283.386
4.8	-1.49536	9.58252	281.647
4.801	-0.762939	8.72803	278.931
4.802	-1.00708	7.62939	279.633
4.803	-1.52588	8.02612	281.952
4.804	-2.10571	7.62939	281.555
4.805	-1.46484	7.26318	280.945
4.806	-2.04468	7.75146	282.684
4.807	-1.95313	7.56836	284.18
4.808	-1.49536	6.37817	283.63
4.809	-0.823975	6.83594	283.478
4.81	-1.98364	10.0403	287.72
4.811	-1.95313	11.4136	288.513
4.812	-1.98364	7.75146	285.217
4.813	-1.86157	5.79834	282.715
4.814	-2.59399	7.99561	284.943
4.815	-1.89209	9.27734	285.492
4.816	-1.06812	7.04956	284.79
4.817	-1.00708	6.65283	284.241
4.818	-1.67847	8.88062	285.248
4.819	-1.98364	9.15527	283.112
4.82	-0.976563	7.78198	281.494
4.821	-1.83105	7.87354	282.928
4.822	-1.52588	8.36182	284.454
4.823	-1.40381	7.78198	283.051
4.824	-1.09863	7.62939	282.898
4.825	-2.04468	8.42285	284.943
4.826	-2.0752	7.44629	286.133
4.827	-1.46484	5.64575	285.461
4.828	-1.52588	7.20215	286.407
4.829	-2.19727	10.8032	291.504
4.83	-1.37329	11.1694	290.283
4.831	-1.31226	7.41577	286.743
4.832	-2.0752	6.56128	284.973
4.833	-2.19727	8.60596	287.506
4.834	-1.52588	7.93457	287.659
4.835	-1.12915	6.2561	287.354
4.836	-1.70898	7.17163	287.415
4.837	-1.5564	9.49097	287.628
4.838	-1.12915	9.39941	284.363
4.839	-0.488281	8.14819	283.447
4.84	-1.19019	8.20923	285.126
4.841	-1.89209	8.02612	286.194
4.842	-1.40381	7.65991	285.217
4.843	-1.43433	7.50732	285.828
4.844	-2.2583	7.78198	288.147
4.845	-1.80054	6.71387	288.757
4.846	-1.0376	6.50024	287.537
4.847	-1.52588	8.48389	288.696
4.848	-1.46484	11.0168	292.847
4.849	-2.10571	10.2539	291.26
4.85	-1.67847	7.01904	288.605
4.851	-2.2583	6.74438	288.086
4.852	-2.22778	8.57544	289.459
4.853	-1.80054	8.27026	289.978
4.854	-1.06812	6.83594	289.063
4.855	-1.5564	7.53784	289.612
4.856	-2.2583	9.18579	288.727
4.857	-1.5564	8.97217	286.469
4.858	-0.946045	7.99561	285.614
4.859	-1.52588	8.11768	287.506
4.86	-1.67847	7.96509	287.933
4.861	-1.2207	8.02612	286.896
4.862	-1.58691	8.14819	287.964
4.863	-1.95313	8.02612	290.039
4.864	-1.89209	6.53076	290.222
4.865	-1.61743	6.34766	290.1
4.866	-2.10571	8.78906	293.762
4.867	-1.52588	11.7493	296.082
4.868	-1.37329	9.49097	292.938
4.869	-1.2207	6.83594	290.436
4.87	-2.13623	7.78198	290.68
4.871	-1.98364	9.09424	291.809
4.872	-1.80054	7.35474	292.053
4.873	-1.52588	6.7749	291.595
4.874	-1.70898	8.17871	292.511
4.875	-1.7395	9.21631	290.649
4.876	-1.00708	9.12476	288.635
4.877	-1.09863	8.5144	288.666
4.878	-1.64795	8.5144	290.375
4.879	-1.5564	8.14819	290.283
4.88	-1.31226	7.78198	289.886
4.881	-1.95313	7.87354	291.321
4.882	-2.10571	7.47681	292.847
4.883	-1.52588	6.53076	292.725
4.884	-0.732422	7.08008	292.725
4.885	-1.5564	10.1929	296.814
4.886	-1.37329	11.8713	297.058
4.887	-1.95313	8.48389	294.891
4.888	-1.98364	6.5918	292.45
4.889	-2.53296	7.93457	294.189
4.89	-2.38037	8.69751	294.952
4.891	-1.37329	7.20215	294.189
4.892	-1.49536	7.14111	293.335
4.893	-1.49536	9.09424	294.373
4.894	-1.80054	9.49097	291.992
4.895	-1.00708	8.20923	290.619
4.896	-1.46484	8.11768	291.107
4.897	-1.67847	8.3313	293.579
4.898	-1.37329	7.99561	292.175
4.899	-1.12915	7.87354	292.419
4.9	-1.64795	8.30078	293.915
4.901	-1.58691	7.59888	295.441
4.902	-1.52588	6.28662	294.403
4.903	-1.58691	7.26318	295.624
4.904	-2.0752	10.7727	300.72
4.905	-1.34277	11.322	299.957
4.906	-1.43433	7.59888	296.387
4.907	-1.77002	6.68335	294.556
4.908	-2.01416	9.00269	296.722
4.909	-1.58691	8.72803	297.211
4.91	-1.19019	6.74438	296.417
4.911	-1.83105	7.20215	296.6
4.912	-2.28882	9.21631	296.783
4.913	-1.40381	9.39941	294.006
4.914	-0.610352	8.60596	293.091
4.915	-0.976563	8.69751	294.586
4.916	-1.70898	8.36182	295.776
4.917	-1.43433	7.90405	294.586
4.918	-1.64795	8.02612	295.074
4.919	-2.50244	8.11768	297.119
4.92	-1.98364	7.01904	297.821
4.921	-1.12915	6.34766	297.485
4.922	-1.7395	8.63647	299.377
4.923	-1.49536	12.085	302.826
4.924	-1.06812	10.4065	299.835
4.925	-1.34277	7.01904	296.692
4.926	-2.50244	7.2937	297.272
4.927	-2.34985	9.27734	299.469
4.928	-1.7395	7.84302	299.011
4.929	-0.640869	7.04956	298.096
4.93	-1.89209	8.88062	298.645
4.931	-1.80054	10.0403	297.546
4.932	-0.793457	8.72803	295.38
4.933	-0.946045	7.96509	295.166
4.934	-1.46484	8.54492	297.424
4.935	-2.16675	8.30078	297.119
4.936	-1.09863	7.87354	295.898
4.937	-1.86157	8.27026	297.607
4.938	-1.89209	8.39233	299.438
4.939	-1.61743	7.08008	299.133
4.94	-1.12915	6.80542	298.492
4.941	-2.04468	9.67407	302.673
4.942	-1.77002	12.1155	304.932
4.943	-1.12915	9.0332	300.995
4.944	-1.28174	6.50024	298.34
4.945	-2.04468	8.42285	300.171
4.946	-1.95313	9.94873	301.27
4.947	-1.31226	7.69043	300.781
4.948	-1.19019	7.01904	299.713
4.949	-1.80054	8.60596	301.239
4.95	-2.04468	9.64355	299.591
4.951	-0.946045	8.48389	297.394
4.952	-1.28174	8.75854	297.974
4.953	-1.40381	9.0332	299.866
4.954	-1.77002	8.30078	298.767
4.955	-1.09863	7.96509	298.309
4.956	-2.13623	8.42285	300.232
4.957	-2.28882	7.65991	301.575
4.958	-2.01416	6.31714	300.842
4.959	-1.49536	7.50732	301.117
4.96	-1.67847	10.7117	305.237
4.961	-0.976563	11.5051	304.596
4.962	-1.12915	8.30078	301.453
4.963	-1.86157	7.08008	300.232
4.964	-2.50244	8.60596	302.368
4.965	-2.10571	8.60596	302.551
4.966	-1.09863	6.98853	302.46
4.967	-1.64795	7.78198	302.094
4.968	-1.37329	9.39941	302.887
4.969	-1.40381	9.61304	300.507
4.97	-0.579834	8.48389	298.828
4.971	-1.25122	8.63647	300.446
4.972	-1.77002	8.69751	301.483
4.973	-1.40381	7.75146	300.659
4.974	-1.5564	8.08716	301.086
4.975	-1.80054	8.60596	302.704
4.976	-1.67847	7.78198	303.284
4.977	-1.00708	6.74438	302.338
4.978	-1.25122	8.11768	303.741
4.979	-1.64795	11.2305	307.983
4.98	-1.49536	10.6201	306.213
4.981	-1.49536	7.35474	303.406
4.982	-2.10571	7.01904	302.399
4.983	-1.70898	9.52148	304.81
4.984	-1.77002	8.91113	304.84
4.985	-0.518799	7.04956	303.558
4.986	-1.67847	7.90405	304.26
4.987	-1.89209	9.42993	303.802
4.988	-1.19019	9.27734	301.483
4.989	-0.457764	7.84302	301.117
4.99	-1.43433	8.66699	303.07
4.991	-1.89209	9.15527	303.162
4.992	-1.28174	8.57544	301.819
4.993	-1.06812	8.08716	302.948
4.994	-1.98364	8.48389	304.718
4.995	-1.95313	7.1106	305.115
4.996	-1.31226	6.40869	304.626
4.997	-1.58691	8.75854	306.946
4.998	-1.40381	12.146	310.303
4.999	-1.2207	10.3149	307.77
5	-0.88501	7.44629	305.054
5.001	-1.80054	7.78198	305.023
5.002	-2.19727	9.52148	306.732
5.003	-1.95313	7.99561	306.854
5.004	-0.946045	6.83594	306.03
5.005	-1.70898	8.27026	306.885
5.006	-1.86157	10.0708	305.603
5.007	-0.793457	9.46045	302.948
5.008	-0.823975	8.72803	303.223
5.009	-1.19019	8.36182	305.267
5.01	-1.64795	8.3313	304.932
5.011	-1.70898	7.96509	304.382
5.012	-1.89209	8.3313	305.939
5.013	-1.95313	8.27026	307.526
5.014	-1.61743	7.1106	307.098
5.015	-0.732422	7.59888	306.61
5.016	-1.70898	10.0708	310.12
5.017	-1.58691	11.9934	313.11
5.018	-1.52588	9.79614	310.211
5.019	-1.52588	7.01904	307.983
5.02	-2.31934	7.72095	308.167
5.021	-1.80054	9.42993	309.601
5.022	-1.28174	8.69751	309.967
5.023	-0.488281	7.53784	308.777
5.024	-2.0752	8.57544	309.265
5.025	-1.86157	10.0708	307.343
5.026	-1.25122	9.46045	305.695
5.027	-1.12915	8.45337	305.847
5.028	-1.58691	8.48389	307.526
5.029	-1.80054	8.75854	307.19
5.03	-0.793457	8.66699	307.068
5.031	-1.37329	8.66699	308.319
5.032	-1.40381	7.87354	310.364
5.033	-1.83105	6.56128	310.15
5.034	-1.28174	6.98853	310.059
5.035	-1.95313	10.5896	314.148
5.036	-1.12915	12.7869	314.636
5.037	-1.28174	9.52148	311.462
5.038	-1.28174	6.89697	309.235
5.039	-2.0752	8.75854	311.188
5.04	-1.98364	9.49097	312.042
5.041	-0.976563	7.53784	311.554
5.042	-1.25122	7.35474	311.401
5.043	-1.5564	9.3689	312.286
5.044	-0.88501	9.8877	309.723
5.045	-0.457764	9.3689	307.831
5.046	-1.00708	9.30786	308.624
5.047	-1.80054	9.30786	310.211
5.048	-1.46484	8.14819	309.631
5.049	-1.37329	7.93457	309.937
5.05	-2.10571	8.69751	311.737
5.051	-2.01416	7.96509	312.958
5.052	-1.2207	7.01904	312.317
5.053	-0.88501	8.60596	313.568
5.054	-1.25122	11.8713	318.054
5.055	-1.28174	11.6577	316.711
5.056	-1.40381	8.02612	313.599
5.057	-2.0752	7.2937	312.134
5.058	-2.28882	9.552	314.453
5.059	-1.52588	9.00269	314.636
5.06	-0.183105	7.26318	313.69
5.061	-1.49536	8.5144	314.056
5.062	-1.83105	10.3149	313.66
5.063	-1.25122	9.64355	310.944
5.064	-0.457764	8.81958	310.15
5.065	-1.2207	8.91113	312.103
5.066	-1.86157	8.94165	313.171
5.067	-1.00708	8.63647	311.768
5.068	-1.28174	9.0332	312.653
5.069	-1.80054	8.63647	314.423
5.07	-1.83105	7.23267	314.636
5.071	-1.34277	6.80542	313.965
5.072	-1.61743	9.00269	316.589
5.073	-1.70898	12.2986	319.885
5.074	-1.19019	10.5896	317.261
5.075	-0.732422	7.65991	314.728
5.076	-1.77002	8.20923	314.636
5.077	-1.83105	10.0403	316.284
5.078	-1.70898	8.60596	315.918
5.079	-0.701904	7.1106	315.308
5.08	-1.95313	8.57544	316.345
5.081	-1.89209	10.3149	315.399
5.082	-1.06812	9.73511	312.469
5.083	-0.518799	9.24683	312.744
5.084	-0.946045	9.42993	314.758
5.085	-1.09863	8.88062	314.209
5.086	-1.00708	8.17871	313.477
5.087	-1.86157	8.72803	315.46
5.088	-2.38037	8.14819	317.2
5.089	-1.64795	7.04956	316.925
5.09	-0.732422	7.75146	316.681
5.091	-1.31226	10.3455	319.855
5.092	-0.915527	12.6343	321.808
5.093	-1.19019	9.8877	319
5.094	-1.37329	7.44629	316.345
5.095	-2.0752	8.30078	317.871
5.096	-2.01416	9.552	318.909
5.097	-1.12915	8.14819	318.481
5.098	-0.793457	8.08716	317.657
5.099	-1.34277	9.85718	318.42
5.1	-1.37329	10.1929	316.345
5.101	-0.823975	9.09424	314.606
5.102	-1.2207	9.18579	315.094
5.103	-1.46484	9.0332	317.047
5.104	-1.52588	8.81958	316.498
5.105	-0.88501	8.48389	316.193
5.106	-1.64795	9.3689	317.474
5.107	-1.34277	8.66699	319.092
5.108	-1.28174	7.23267	318.207
5.109	-1.2207	7.96509	318.909
5.11	-1.80054	10.498	323.059
5.111	-1.19019	11.9324	323.242
5.112	-1.31226	9.0332	320.679
5.113	-1.58691	7.53784	318.481
5.114	-1.67847	9.42993	320.221
5.115	-1.64795	9.58252	320.618
5.116	-0.854492	7.75146	320.16
5.117	-1.61743	7.96509	319.672
5.118	-1.61743	9.64355	320.648
5.119	-1.28174	9.97925	318.298
5.12	-0.518799	9.33838	316.681
5.121	-0.946045	9.33838	317.688
5.122	-1.52588	9.46045	318.848
5.123	-0.976563	8.81958	317.81
5.124	-0.915527	8.42285	318.39
5.125	-2.01416	8.91113	320.465
5.126	-1.98364	8.30078	321.228
5.127	-0.976563	7.1106	320.74
5.128	-1.19019	8.97217	321.564
5.129	-1.06812	11.9629	325.745
5.13	-1.19019	11.5967	323.853
5.131	-0.946045	8.45337	321.411
5.132	-1.86157	8.08716	321.045
5.133	-1.95313	9.70459	323.212
5.134	-1.7395	8.81958	322.571
5.135	-0.366211	7.62939	322.021
5.136	-1.31226	9.06372	322.693
5.137	-1.31226	10.498	321.869
5.138	-0.823975	9.91821	318.909
5.139	-0.671387	9.30786	318.787
5.14	-1.0376	9.46045	320.557
5.141	-1.70898	9.0332	320.953
5.142	-0.854492	8.5144	319.794
5.143	-1.37329	9.00269	321.411
5.144	-1.49536	9.24683	322.54
5.145	-0.946045	8.20923	322.51
5.146	-0.701904	7.44629	322.479
5.147	-1.52588	9.21631	324.585
5.148	-1.43433	11.9934	328.003
5.149	-0.88501	10.8032	326.447
5.15	-0.732422	8.11768	323.853
5.151	-1.89209	8.42285	323.547
5.152	-1.37329	10.0403	324.677
5.153	-0.88501	9.09424	324.707
5.154	-0.610352	7.96509	323.792
5.155	-1.67847	9.06372	324.646
5.156	-2.16675	10.0403	323.73
5.157	-0.854492	9.49097	321.625
5.158	-0.579834	9.15527	321.35
5.159	-0.823975	9.58252	322.54
5.16	-1.37329	9.24683	322.327
5.161	-0.671387	8.78906	321.869
5.162	-1.49536	8.81958	323.09
5.163	-1.61743	8.63647	324.86
5.164	-1.43433	7.41577	324.951
5.165	-0.793457	7.75146	325.012
5.166	-1.67847	10.498	328.766
5.167	-0.671387	13.1226	331.146
5.168	-0.579834	10.8337	328.583
5.169	-0.701904	7.96509	325.714
5.17	-1.58691	8.39233	326.63
5.171	-2.04468	9.94873	328.156
5.172	-1.31226	8.57544	328.217
5.173	-0.732422	7.90405	327.24
5.174	-1.12915	9.39941	327.698
5.175	-1.09863	10.9253	325.775
5.176	-0.396729	10.437	323.792
5.177	-0.518799	9.52148	323.486
5.178	-1.5564	9.18579	325.684
5.179	-1.77002	8.66699	325.409
5.18	-1.19019	8.60596	325.439
5.181	-1.46484	9.15527	326.538
5.182	-1.09863	8.88062	328.583
5.183	-1.19019	7.65991	327.972
5.184	-0.518799	8.3313	328.094
5.185	-1.25122	11.4746	333.099
5.186	-0.915527	12.97	333.374
5.187	-0.946045	9.49097	330.139
5.188	-1.40381	7.35474	328.033
5.189	-1.61743	9.552	330.109
5.19	-1.40381	10.1318	330.536
5.191	-0.12207	8.39233	330.017
5.192	-0.701904	8.45337	329.834
5.193	-1.40381	9.94873	330.017
5.194	-1.34277	10.437	327.606
5.195	-0.396729	9.3689	326.019
5.196	-0.640869	9.46045	327.484
5.197	-1.40381	9.85718	328.705
5.198	-0.579834	9.09424	327.362
5.199	-0.823975	9.12476	327.728
5.2	-1.58691	9.27734	329.681
5.201	-1.61743	8.23975	330.811
5.202	-1.0376	6.98853	330.505
5.203	-0.946045	8.78906	331.848
5.204	-0.946045	12.6648	336.975
5.205	-0.183105	12.2986	334.29
5.206	-0.244141	8.81958	331.36
5.207	-1.37329	8.20923	330.505
5.208	-1.77002	10.376	332.733
5.209	-1.77002	9.3689	332.672
5.21	-0.183105	7.84302	332.214
5.211	-1.25122	8.94165	332.581
5.212	-1.06812	10.8032	332.092
5.213	-0.305176	10.6506	329.071
5.214	-0.0915527	9.58252	328.552
5.215	-0.732422	9.49097	330.048
5.216	-1.58691	9.39941	331.024
5.217	-0.976563	8.78906	329.437
5.218	-1.52588	9.15527	330.658
5.219	-1.7395	9.21631	332.825
5.22	-0.946045	8.11768	333.16
5.221	-0.274658	7.78198	332.214
5.222	-0.88501	9.91821	334.869
5.223	-0.701904	13.031	338.135
5.224	-0.793457	10.7117	335.236
5.225	-0.640869	7.78198	333.038
5.226	-1.83105	8.45337	333.649
5.227	-1.2207	10.7117	334.93
5.228	-0.671387	9.06372	333.923
5.229	-0.0610352	8.11768	333.252
5.23	-1.06812	9.94873	334.259
5.231	-1.28174	10.6201	333.099
5.232	-0.183105	9.42993	330.597
5.233	-0.671387	9.46045	331.512
5.234	-1.06812	9.82666	333.435
5.235	-0.976563	9.33838	332.031
5.236	-0.305176	9.33838	331.604
5.237	-1.19019	9.85718	333.191
5.238	-1.70898	9.3689	334.93
5.239	-1.31226	7.47681	334.656
5.24	-0.701904	8.17871	335.205
5.241	-1.28174	10.8948	338.928
5.242	-0.488281	12.7563	340.027
5.243	-0.366211	10.0708	336.182
5.244	-0.396729	8.54492	333.984
5.245	-1.28174	9.97925	335.999
5.246	-1.28174	10.2844	336.7
5.247	-0.640869	8.14819	335.663
5.248	-0.88501	8.45337	335.602
5.249	-1.06812	10.1929	337.067
5.25	-0.823975	10.498	334.412
5.251	0.396729	9.58252	332.52
5.252	-0.305176	10.0403	333.801
5.253	-1.09863	10.3149	334.869
5.254	-0.579834	8.91113	333.923
5.255	-0.793457	8.69751	334.137
5.256	-1.5564	9.67407	336.426
5.257	-1.19019	8.75854	336.975
5.258	-0.274658	7.41577	336.426
5.259	-0.152588	9.67407	337.738
5.26	-0.732422	11.8713	341.4
5.261	-0.274658	11.8408	339.722
5.262	-0.732422	8.36182	337.006
5.263	-1.37329	8.66699	336.945
5.264	-1.52588	10.0708	338.745
5.265	-0.488281	9.52148	338.074
5.266	0.213623	8.05664	337.097
5.267	-0.640869	9.39941	337.158
5.268	-0.823975	10.6201	337.311
5.269	-0.793457	10.1624	334.656
5.27	0.0610352	9.24683	334.595
5.271	-0.88501	9.39941	336.365
5.272	-1.09863	9.39941	336.09
5.273	-0.335693	9.21631	335.51
5.274	-0.549316	9.82666	336.365
5.275	-0.946045	9.52148	338.074
5.276	-0.762939	8.72803	338.074
5.277	-0.396729	7.87354	337.738
5.278	-1.34277	9.552	340.057
5.279	-1.37329	12.4207	344.177
5.28	-0.244141	11.6882	342.529
5.281	-0.213623	8.88062	339.355
5.282	-0.732422	8.60596	338.44
5.283	-0.823975	11.0168	340.302
5.284	-0.915527	9.8877	340.515
5.285	-0.0610352	8.05664	339.447
5.286	-1.61743	9.15527	340.302
5.287	-1.43433	10.7117	339.325
5.288	-0.213623	10.6201	336.945
5.289	0.0915527	9.8877	336.426
5.29	-0.183105	10.2844	338.287
5.291	-1.12915	9.73511	338.013
5.292	-0.549316	9.0332	337.402
5.293	-0.732422	9.70459	339.081
5.294	-1.64795	9.52148	341.034
5.295	-0.976563	7.99561	340.79
5.296	-0.244141	8.27026	340.271
5.297	-0.701904	10.8643	342.773
5.298	-0.274658	13.6414	345.428
5.299	-0.0610352	11.1084	342.621
5.3	-0.244141	8.42285	340.515
5.301	-1.43433	9.24683	341.339
5.302	-1.00708	10.5286	342.926
5.303	-0.671387	9.18579	342.163
5.304	0.427246	8.54492	341.339
5.305	-0.396729	10.1929	342.163
5.306	-0.579834	11.1389	340.302
5.307	0.152588	10.4065	338.043
5.308	-0.305176	9.85718	338.562
5.309	-1.0376	9.70459	340.576
5.31	-0.823975	9.15527	339.996
5.311	-0.183105	9.12476	339.355
5.312	-0.610352	10.0403	341.461
5.313	-0.823975	9.73511	342.773
5.314	-0.152588	8.20923	342.102
5.315	0.0305176	8.54492	342.407
5.316	-0.732422	11.2	347.198
5.317	-0.305176	13.0615	348.602
5.318	-0.579834	10.8032	345.581
5.319	-0.213623	8.48389	343.353
5.32	-1.00708	9.79614	344.208
5.321	-1.06812	11.0168	345.306
5.322	-0.244141	9.21631	344.94
5.323	-0.335693	8.45337	344.269
5.324	-0.88501	10.1318	345.032
5.325	-0.701904	10.9558	342.499
5.326	0.427246	10.3455	341.034
5.327	0.12207	9.97925	341.187
5.328	-0.518799	10.1929	343.262
5.329	-0.366211	9.67407	342.407
5.33	-0.366211	9.46045	342.102
5.331	-1.09863	9.64355	343.903
5.332	-0.88501	8.81958	346.039
5.333	-0.457764	7.93457	344.971
5.334	-0.12207	9.06372	346.1
5.335	-0.12207	12.6343	350.494
5.336	0.213623	13.6414	350.22
5.337	-0.0915527	10.0098	347.229
5.338	-0.793457	8.42285	345.612
5.339	-1.25122	10.1318	347.839
5.34	-0.915527	10.3455	348.175
5.341	0.305176	8.69751	347.137
5.342	0	9.15527	347.137
5.343	-0.0610352	10.8948	347.26
5.344	0.152588	11.2915	344.513
5.345	0.366211	10.3149	342.987
5.346	-0.396729	9.94873	344.421
5.347	-1.2207	9.85718	345.642
5.348	-0.396729	9.18579	344.727
5.349	-0.305176	9.52148	345.398
5.35	-0.701904	10.1929	347.229
5.351	-0.762939	9.33838	347.778
5.352	0.0610352	8.20923	347.321
5.353	-0.12207	9.73511	349.243
5.354	-0.213623	13.0615	353.607
5.355	-0.12207	12.5122	351.929
5.356	-0.0305176	9.3689	348.877
5.357	-0.732422	8.91113	348.236
5.358	-0.732422	11.0474	350.433
5.359	-0.244141	10.498	349.854
5.36	0.457764	9.00269	348.755
5.361	-0.427246	9.76563	349.426
5.362	-1.0376	10.9863	349.06
5.363	-0.0915527	10.5286	346.619
5.364	0.732422	9.91821	345.978
5.365	-0.0610352	10.5591	347.534
5.366	-0.793457	10.376	347.87
5.367	0.274658	9.79614	346.863
5.368	-0.366211	9.85718	348.053
5.369	-0.946045	9.97925	350.342
5.37	-0.88501	8.3313	350.677
5.371	-0.0610352	8.5144	350.25
5.372	-0.366211	10.8948	353.546
5.373	0.244141	13.7634	356.11
5.374	0.457764	11.6577	352.509
5.375	0.88501	9.15527	350.067
5.376	-0.946045	9.70459	350.8
5.377	-0.701904	10.9253	352.783
5.378	-0.457764	9.49097	351.929
5.379	0.610352	8.42285	351.196
5.38	-0.640869	10.4675	352.264
5.381	-0.396729	11.3525	350.189
5.382	0.488281	10.7422	348.328
5.383	0.457764	10.4675	348.45
5.384	-0.396729	10.2234	350.25
5.385	-0.366211	9.52148	349.579
5.386	0.0610352	9.46045	349.457
5.387	-0.793457	10.3149	351.196
5.388	-0.396729	9.82666	352.6
5.389	-0.0305176	8.5144	352.02
5.39	0.427246	9.27734	352.081
5.391	-0.335693	11.6882	356.659
5.392	0.0915527	13.5498	357.697
5.393	0.0915527	10.5591	354.462
5.394	-0.213623	8.66699	351.868
5.395	-0.976563	9.85718	354.004
5.396	-0.305176	11.2	354.37
5.397	0.549316	9.73511	353.729
5.398	0.274658	9.27734	353.119
5.399	-0.701904	10.6812	354.034
5.4	-0.732422	11.0474	351.807
5.401	0.640869	10.5591	350.067
5.402	0.335693	10.1929	350.83
5.403	-0.610352	10.1624	352.631
5.404	-0.152588	9.94873	351.563
5.405	0.549316	10.1624	351.837
5.406	-0.518799	10.376	353.455
5.407	-0.427246	9.3689	355.194
5.408	-0.0610352	8.27026	354.34
5.409	0.305176	9.64355	355.164
5.41	0.0610352	12.8784	359.863
5.411	0.671387	13.2446	358.459
5.412	0.183105	9.85718	355.499
5.413	-0.396729	9.3689	353.729
5.414	-0.671387	11.0779	356.445
5.415	-0.518799	10.2844	356.72
5.416	0.335693	8.45337	355.56
5.417	-0.427246	9.46045	355.865
5.418	-0.12207	11.5356	355.988
5.419	0.366211	11.2305	352.936
5.42	0.915527	10.5896	351.807
5.421	0.12207	10.8032	353.729
5.422	-0.579834	10.4065	354.309
5.423	0.518799	9.46045	353.333
5.424	-0.457764	10.1013	354.34
5.425	-0.762939	10.1624	356.842
5.426	-0.152588	8.88062	357.086
5.427	0.854492	8.69751	356.201
5.428	0.457764	10.8032	357.574
5.429	0.12207	13.4888	361.969
5.43	0.335693	12.6038	360.26
5.431	0.305176	9.73511	358.093
5.432	-0.640869	9.09424	356.72
5.433	-0.762939	10.437	358.917
5.434	0.213623	10.5896	358.734
5.435	1.40381	9.61304	357.727
5.436	0.152588	10.2234	358.002
5.437	-0.396729	11.2915	357.239
5.438	0.427246	11.0779	355.103
5.439	0.335693	10.498	354.523
5.44	-0.0915527	10.6812	355.835
5.441	-0.213623	10.1624	356.598
5.442	0.579834	10.1013	355.743
5.443	0.305176	10.437	356.781
5.444	0.0915527	10.4065	358.704
5.445	-0.183105	8.81958	359.344
5.446	0.396729	8.66699	358.795
5.447	-0.12207	10.6506	361.206
5.448	0.396729	13.6108	364.105
5.449	0.549316	12.3596	361.694
5.45	0.610352	10.0098	359.344
5.451	-0.12207	9.91821	359.222
5.452	-0.183105	11.1389	360.657
5.453	0.0305176	10.3149	360.992
5.454	0.457764	9.12476	360.229
5.455	-0.213623	10.1318	361.298
5.456	-0.0610352	11.3831	359.833
5.457	0.88501	11.4441	357.635
5.458	0.732422	11.0779	356.934
5.459	0.457764	10.9863	358.551
5.46	0.213623	10.437	358.49
5.461	0.152588	10.0403	358.337
5.462	-0.823975	10.376	359.772
5.463	-0.366211	9.82666	361.45
5.464	0.244141	9.12476	362.061
5.465	0.671387	9.8877	361.786
5.466	0.335693	12.0544	365.479
5.467	0.946045	14.0076	366.577
5.468	0.640869	11.9324	364.716
5.469	0.274658	9.42993	361.938
5.47	-0.396729	9.8877	362.823
5.471	-0.518799	11.2305	364.044
5.472	0.823975	10.2234	363.586
5.473	0.671387	9.73511	363.037
5.474	0.274658	11.0779	363.19
5.475	0.305176	11.5051	361.115
5.476	0.671387	11.2915	359.253
5.477	0.762939	10.7117	359.589
5.478	0.152588	10.498	361.542
5.479	0.335693	10.0403	361.115
5.48	0.579834	10.5591	361.328
5.481	0.0915527	11.0168	362.701
5.482	0.305176	10.0708	364.319
5.483	0.396729	9.0332	363.8
5.484	0.427246	9.552	364.655
5.485	0.183105	12.8784	369.293
5.486	0.976563	13.5498	368.378
5.487	0.915527	10.7727	365.021
5.488	0.12207	9.61304	363.464
5.489	0	11.4136	365.875
5.49	0.366211	11.1694	365.784
5.491	1.12915	9.30786	364.563
5.492	-0.0610352	9.94873	365.234
5.493	-0.457764	11.5051	365.784
5.494	0.732422	11.4136	362.701
5.495	1.12915	10.9558	361.603
5.496	0.366211	11.3831	363.19
5.497	0.12207	10.9558	363.983
5.498	0.579834	10.1624	362.579
5.499	0.12207	10.3455	364.014
5.5	-0.518799	10.5591	366.058
5.501	-0.213623	9.3689	366.791
5.502	0.518799	9.21631	366.18
5.503	0.640869	11.0779	368.134
5.504	0.793457	14.2822	372.101
5.505	0.762939	13.8245	370.911
5.506	1.19019	10.2844	367.706
5.507	0.152588	9.3689	366.455
5.508	-0.396729	11.1084	368.805
5.509	0.335693	10.7727	369.049
5.51	1.46484	9.70459	367.584
5.511	0.457764	10.437	367.828
5.512	0.0305176	12.1765	367.218
5.513	1.09863	11.8713	364.594
5.514	0.854492	11.1084	363.647
5.515	0.701904	10.9863	365.601
5.516	-0.335693	10.5286	366.486
5.517	0.701904	10.1929	365.997
5.518	0.518799	10.6201	366.974
5.519	0.488281	10.9863	368.958
5.52	0.427246	9.64355	369.141
5.521	0.946045	9.61304	368.713
5.522	0.0610352	11.5051	371.552
5.523	0.701904	14.0991	374.115
5.524	1.12915	12.2375	370.911
5.525	0.701904	9.67407	368.561
5.526	0.183105	10.498	368.958
5.527	0.518799	11.8713	370.544
5.528	1.06812	10.3455	369.843
5.529	1.00708	9.52148	369.08
5.53	-0.305176	10.8948	370.209
5.531	0.0915527	11.9324	368.378
5.532	1.31226	11.0168	366.486
5.533	1.06812	10.9863	366.913
5.534	0.793457	11.1389	368.408
5.535	0.88501	10.7117	367.798
5.536	0.946045	10.8337	367.34
5.537	0.305176	11.261	369.629
5.538	0.0305176	10.1929	371.124
5.539	0.823975	8.66699	370.789
5.54	1.00708	10.1624	371.49
5.541	0.732422	13.3057	376.648
5.542	1.28174	14.4653	376.129
5.543	1.06812	10.9558	371.857
5.544	0.305176	9.552	369.69
5.545	-0.244141	11.2305	373.047
5.546	0.152588	11.4441	372.955
5.547	1.2207	9.73511	371.796
5.548	0.213623	10.1624	371.582
5.549	0.457764	12.1765	372.559
5.55	0.976563	12.4207	369.171
5.551	1.70898	11.1084	368.103
5.552	0.579834	11.2	369.415
5.553	-0.183105	10.9863	371.216
5.554	0.640869	10.1929	369.934
5.555	1.0376	11.0474	370.85
5.556	0.213623	11.4441	372.803
5.557	0.488281	10.2234	373.444
5.558	1.28174	9.64355	372.192
5.559	1.40381	11.1084	373.535
5.56	0.671387	13.9771	378.113
5.561	1.00708	13.1836	375.977
5.562	0.823975	9.94873	373.474
5.563	0.0915527	9.94873	372.467
5.564	0.640869	12.146	374.939
5.565	0.701904	11.3525	374.023
5.566	2.28882	9.70459	372.955
5.567	0.457764	10.7422	373.566
5.568	0.152588	11.9934	373.23
5.569	0.88501	11.5967	370.453
5.57	1.00708	10.7422	370.514
5.571	0.671387	11.2915	372.284
5.572	0.396729	11.1694	372.528
5.573	1.67847	10.8643	371.185
5.574	0.854492	11.2915	372.62
5.575	0.0610352	11.2915	374.634
5.576	0.701904	9.52148	374.664
5.577	1.31226	9.49097	374.756
5.578	0.579834	11.8103	376.77
5.579	1.15967	14.3127	379.517
5.58	1.58691	13.1531	376.953
5.581	1.5564	10.5896	375.122
5.582	0.305176	10.4675	375.061
5.583	0.427246	11.6272	376.526
5.584	0.701904	10.8948	376.251
5.585	1.09863	9.85718	375.336
5.586	0.518799	11.0168	376.617
5.587	0.457764	12.3291	374.634
5.588	1.7395	11.9629	372.437
5.589	1.40381	11.7493	372.498
5.59	0.640869	11.7798	374.329
5.591	0.396729	10.9863	374.115
5.592	0.823975	10.498	374.054
5.593	0.335693	11.1084	375.671
5.594	0.396729	10.9863	377.197
5.595	1.09863	9.79614	376.892
5.596	1.7395	10.6201	376.617
5.597	0.701904	12.4512	379.852
5.598	1.15967	14.5264	382.324
5.599	1.40381	12.4817	379.73
5.6	1.15967	9.97925	377.441
5.601	0.244141	10.7117	377.991
5.602	0.305176	12.0544	379.181
5.603	1.34277	11.0474	378.723
5.604	1.61743	10.3455	377.563
5.605	0.762939	11.5051	378.235
5.606	0.274658	12.4207	376.587
5.607	1.25122	11.9629	374.573
5.608	1.00708	11.5356	375.244
5.609	0.823975	11.4441	377.197
5.61	0.610352	11.261	376.465
5.611	1.2207	11.0474	376.587
5.612	0.457764	11.5967	377.869
5.613	0.640869	10.8643	379.608
5.614	0.671387	9.67407	378.967
5.615	1.28174	10.2539	379.517
5.616	0.396729	13.1226	384.247
5.617	1.34277	15.2283	385.345
5.618	1.40381	12.085	382.05
5.619	1.28174	10.2844	379.395
5.62	0.152588	11.3525	380.615
5.621	0.274658	12.0544	382.111
5.622	1.09863	10.4675	381.348
5.623	0.854492	10.1013	380.768
5.624	0.335693	11.9934	381.5
5.625	1.25122	12.7563	378.662
5.626	1.83105	12.3596	377.045
5.627	1.34277	11.8103	378.021
5.628	0.671387	11.6882	379.456
5.629	0.762939	10.9558	379.15
5.63	0.640869	10.9253	379.761
5.631	-0.213623	11.4746	381.805
5.632	0.335693	10.6506	383.148
5.633	1.19019	9.67407	382.294
5.634	1.64795	11.2	382.66
5.635	1.06812	14.5569	386.597
5.636	1.28174	14.5569	385.437
5.637	1.09863	11.1694	382.66
5.638	0.518799	10.3455	382.172
5.639	0.671387	11.9934	383.881
5.64	0.854492	11.5967	383.85
5.641	1.92261	10.437	382.813
5.642	0.946045	11.5356	383.148
5.643	0.610352	12.6953	382.874
5.644	1.0376	12.2986	380.31
5.645	1.67847	11.5967	379.578
5.646	1.00708	11.9324	381.378
5.647	0.549316	11.8713	381.958
5.648	1.5564	11.3525	381.165
5.649	1.67847	11.5967	382.629
5.65	0.488281	12.0239	384.308
5.651	0.732422	10.376	384.827
5.652	1.2207	9.94873	384.796
5.653	0.640869	11.7493	387.115
5.654	0.915527	14.9536	391.205
5.655	1.52588	13.9771	389.038
5.656	1.89209	11.3831	385.284
5.657	0.701904	11.1389	384.674
5.658	0.640869	12.4512	386.627
5.659	0.732422	11.5356	386.261
5.66	1.7395	10.1318	385.529
5.661	0.579834	11.2915	386.292
5.662	0.366211	12.6343	385.254
5.663	1.34277	12.5427	382.904
5.664	1.89209	12.2681	382.629
5.665	0.976563	12.4207	384.613
5.666	0.88501	11.7188	384.46
5.667	1.12915	11.1084	384.216
5.668	0.671387	11.5356	385.681
5.669	0.671387	11.4746	387.939
5.67	1.06812	10.1318	388.062
5.671	1.89209	10.437	387.268
5.672	1.12915	12.8479	390.198
5.673	1.46484	15.3809	392.212
5.674	1.83105	12.9089	388.794
5.675	1.37329	10.376	386.871
5.676	0.396729	11.1389	388.153
5.677	0.335693	12.2681	388.885
5.678	1.7395	11.1694	388.153
5.679	1.89209	10.6201	387.329
5.68	1.2207	12.3596	388.153
5.681	0.823975	13.1531	386.261
5.682	1.89209	12.3596	384.705
5.683	1.28174	12.1155	385.559
5.684	0.457764	12.1155	387.238
5.685	1.15967	11.5051	386.719
5.686	1.46484	11.9019	386.902
5.687	1.19019	12.4207	389.008
5.688	1.15967	11.5967	390.015
5.689	1.15967	10.2539	389.587
5.69	1.61743	11.1389	390.137
5.691	0.610352	14.0076	394.44
5.692	1.43433	15.0757	394.714
5.693	1.37329	12.4512	391.602
5.694	1.19019	11.0474	388.947
5.695	0.610352	12.3901	390.869
5.696	1.00708	12.8784	391.327
5.697	1.37329	11.1694	390.137
5.698	0.854492	11.0168	389.893
5.699	0.732422	12.5732	390.747
5.7	1.19019	12.97	388.489
5.701	1.77002	12.5427	387.085
5.702	1.86157	12.6038	388.123
5.703	1.09863	12.3901	389.618
5.704	1.46484	11.7493	388.733
5.705	1.31226	12.0544	389.221
5.706	0.518799	11.9019	391.815
5.707	0.88501	11.0474	392.731
5.708	1.46484	10.3455	391.876
5.709	1.61743	12.0239	392.731
5.71	1.46484	14.9231	396.515
5.711	1.89209	14.8315	394.531
5.712	1.43433	11.7798	392.09
5.713	0.610352	11.0168	391.296
5.714	0.732422	12.3291	393.127
5.715	0.915527	12.146	392.7
5.716	2.22778	10.9253	391.724
5.717	1.19019	11.8408	392.242
5.718	1.12915	13.2446	391.785
5.719	1.89209	13.0005	389.465
5.72	1.95313	12.5732	389.038
5.721	1.49536	12.2375	391.022
5.722	0.823975	12.0544	391.296
5.723	1.95313	11.6882	390.686
5.724	1.31226	12.2375	392.365
5.725	0.976563	12.2986	393.982
5.726	1.40381	11.3525	394.012
5.727	1.86157	11.1389	393.738
5.728	1.06812	12.5427	395.752
5.729	1.19019	15.0146	399.902
5.73	1.67847	14.0991	397.43
5.731	2.13623	11.4746	395.325
5.732	1.19019	11.3831	394.714
5.733	1.31226	13.3667	395.996
5.734	1.43433	12.5732	395.66
5.735	2.01416	11.1084	394.501
5.736	1.0376	11.7798	395.569
5.737	0.488281	13.3362	394.562
5.738	2.13623	13.5193	392.334
5.739	2.10571	12.7869	391.876
5.74	1.89209	12.7258	393.768
5.741	1.19019	12.7258	393.585
5.742	1.95313	12.3291	393.89
5.743	1.2207	12.5427	394.897
5.744	1.12915	11.9019	397.095
5.745	0.946045	10.7117	397.278
5.746	1.83105	10.9863	396.576
5.747	1.37329	13.4277	399.414
5.748	2.10571	15.9912	401.459
5.749	1.95313	14.1907	398.041
5.75	1.7395	11.261	395.935
5.751	0.915527	11.7493	396.942
5.752	0.762939	12.9395	397.705
5.753	1.80054	11.7188	397.339
5.754	1.70898	11.1389	396.667
5.755	1.70898	12.7563	397.644
5.756	1.64795	13.6108	395.63
5.757	2.31934	13.1531	393.738
5.758	1.92261	12.9089	394.287
5.759	1.12915	12.6953	396.149
5.76	1.19019	12.0239	395.569
5.761	1.70898	12.1155	396.149
5.762	1.34277	12.8174	397.827
5.763	1.5564	11.9324	399.2
5.764	1.64795	11.4746	398.56
5.765	2.2583	11.9629	398.773
5.766	1.31226	14.0686	402.618
5.767	1.77002	15.5945	404.175
5.768	1.5564	13.7024	402.008
5.769	1.34277	11.8103	399.719
5.77	1.37329	12.1155	400.055
5.771	0.732422	13.1531	400.604
5.772	2.13623	12.5122	400.818
5.773	1.28174	12.2986	399.567
5.774	1.0376	12.8784	400.116
5.775	1.25122	13.855	398.499
5.776	1.89209	13.6719	397.217
5.777	1.95313	12.97	397.644
5.778	1.52588	12.9395	399.323
5.779	1.77002	12.5732	398.804
5.78	1.92261	12.9089	399.536
5.781	0.854492	12.7869	400.909
5.782	1.31226	12.0239	402.374
5.783	1.43433	10.8948	402.252
5.784	1.5564	11.9324	402.679
5.785	1.64795	15.564	408.02
5.786	2.34985	16.51	406.952
5.787	2.47192	13.1836	402.802
5.788	1.31226	11.5662	401.55
5.789	0.915527	12.8784	403.595
5.79	1.0376	12.7563	404.266
5.791	2.22778	11.2	403.259
5.792	1.2207	11.9934	402.924
5.793	1.12915	13.7634	402.954
5.794	2.04468	14.1296	400.085
5.795	2.50244	13.8855	398.956
5.796	1.70898	13.4277	400.848
5.797	1.09863	12.7258	402.405
5.798	1.58691	12.3596	401.672
5.799	1.70898	12.4207	402.588
5.8	1.37329	13.092	405.273
5.801	1.7395	11.4441	405.701
5.802	2.28882	11.2	404.694
5.803	1.5564	13.2141	406.799
5.804	1.89209	16.9373	411.346
5.805	1.92261	15.2893	407.959
5.806	2.10571	11.9019	405.273
5.807	0.488281	11.8408	404.724
5.808	1.00708	13.7024	407.349
5.809	1.80054	13.031	406.128
5.81	2.89917	11.9629	405.182
5.811	1.09863	13.2751	405.914
5.812	0.976563	14.3433	404.968
5.813	1.89209	13.6719	402.466
5.814	2.2583	13.2446	403.168
5.815	2.04468	13.3057	405.212
5.816	1.61743	13.2141	404.907
5.817	2.38037	12.9395	404.358
5.818	1.52588	13.5498	406.158
5.819	1.98364	12.6953	408.356
5.82	1.46484	11.0168	407.593
5.821	1.86157	11.6882	407.806
5.822	1.43433	14.4958	412.14
5.823	2.7771	16.4185	412.231
5.824	2.80762	14.0686	408.081
5.825	2.10571	12.2681	406.311
5.826	0.823975	13.5498	408.112
5.827	1.19019	13.7634	408.02
5.828	1.92261	11.8713	407.898
5.829	1.46484	12.146	407.806
5.83	1.09863	13.7634	408.417
5.831	1.49536	14.1296	405.945
5.832	2.62451	14.1296	404.846
5.833	1.95313	14.2212	405.579
5.834	1.58691	13.3362	406.921
5.835	1.86157	12.7869	406.189
5.836	1.95313	13.031	407.257
5.837	1.15967	13.4277	408.997
5.838	1.61743	12.4207	410.004
5.839	2.0752	11.5967	409.18
5.84	2.56348	13.092	409.515
5.841	1.77002	15.7166	414.337
5.842	2.56348	15.9912	412.994
5.843	1.92261	12.8784	410.248
5.844	1.0376	11.8103	408.051
5.845	0.946045	13.3667	410.889
5.846	1.40381	13.8245	410.461
5.847	3.11279	12.4207	409.607
5.848	1.83105	13.031	409.21
5.849	1.70898	14.3433	410.187
5.85	1.86157	14.4958	407.166
5.851	2.44141	13.4888	406.677
5.852	1.64795	13.5193	408.63
5.853	1.61743	13.4583	409.973
5.854	2.34985	13.092	408.539
5.855	2.10571	13.8245	409.546
5.856	1.80054	13.9465	411.621
5.857	1.70898	12.4512	411.804
5.858	1.95313	11.7798	411.56
5.859	1.67847	13.3057	412.292
5.86	1.52588	16.3574	416.504
5.861	2.2583	15.4114	413.3
5.862	2.53296	12.8174	411.041
5.863	1.2207	12.97	410.828
5.864	1.83105	14.8315	412.384
5.865	1.61743	13.2446	411.407
5.866	2.38037	12.2375	410.919
5.867	0.88501	13.4583	412.445
5.868	1.25122	14.3738	411.469
5.869	2.50244	14.1296	409.241
5.87	2.47192	13.7634	409.515
5.871	2.34985	14.2212	411.041
5.872	2.10571	13.6414	410.828
5.873	2.53296	13.031	410.248
5.874	1.61743	13.5193	412.14
5.875	1.31226	13.0615	413.696
5.876	1.86157	11.9019	413.33
5.877	2.56348	12.5122	412.842
5.878	2.28882	14.4348	414.886
5.879	2.04468	16.8152	417.755
5.88	2.50244	15.4114	415.314
5.881	1.95313	12.6038	413.147
5.882	1.0376	12.4817	413.177
5.883	0.88501	14.1296	414.886
5.884	1.98364	13.4583	414.459
5.885	2.47192	12.7869	413.3
5.886	1.92261	13.8245	414.429
5.887	1.58691	14.8926	413.208
5.888	2.41089	14.6484	411.072
5.889	2.2583	14.0076	410.98
5.89	1.70898	13.7939	413.239
5.891	1.40381	13.6108	413.605
5.892	2.34985	13.3057	413.391
5.893	2.04468	13.8855	414.398
5.894	1.67847	13.6108	416.229
5.895	2.0752	12.4512	415.619
5.896	2.19727	12.6648	415.344
5.897	1.52588	14.6179	418.823
5.898	2.31934	16.9678	420.441
5.899	2.44141	14.801	417.145
5.9	2.53296	12.6953	414.581
5.901	1.28174	13.3972	415.649
5.902	1.28174	14.801	416.718
5.903	2.10571	13.2751	415.985
5.904	1.86157	12.9395	415.344
5.905	1.43433	13.9771	416.809
5.906	1.46484	14.74	415.253
5.907	2.62451	14.6484	413.574
5.908	2.2583	14.2822	413.91
5.909	1.77002	14.3433	415.924
5.91	2.0752	14.0381	414.673
5.911	2.41089	13.6414	415.375
5.912	1.15967	13.8245	417.297
5.913	1.37329	13.1226	418.762
5.914	2.04468	12.2986	417.999
5.915	2.44141	13.2446	417.816
5.916	1.89209	16.1133	422.485
5.917	2.50244	17.2119	421.967
5.918	2.31934	14.4958	419.006
5.919	1.49536	12.6648	417.175
5.92	1.06812	13.855	419.037
5.921	0.823975	14.3433	419.617
5.922	2.53296	12.97	418.854
5.923	2.13623	13.3667	418.549
5.924	1.83105	14.9841	419.098
5.925	2.38037	15.6555	416.565
5.926	3.05176	14.6179	415.405
5.927	2.04468	14.1602	416.84
5.928	1.19019	14.2517	418.793
5.929	2.13623	13.7329	418.091
5.93	2.13623	13.916	418.579
5.931	1.92261	14.3127	420.837
5.932	2.19727	13.2751	421.448
5.933	2.50244	12.5122	420.227
5.934	1.83105	13.7939	421.448
5.935	1.83105	17.395	426.849
5.936	2.2583	17.334	425.446
5.937	2.2583	13.8855	422.241
5.938	1.2207	12.6953	420.563
5.939	1.31226	14.7705	422.607
5.94	1.80054	14.9231	422.791
5.941	2.71606	13.3972	421.539
5.942	1.58691	13.7634	421.783
5.943	1.06812	15.0757	421.997
5.944	2.0752	15.3809	419.678
5.945	2.50244	14.9231	418.762
5.946	2.59399	14.8926	420.837
5.947	1.7395	14.6179	421.539
5.948	2.59399	13.916	420.99
5.949	2.22778	14.2517	422.15
5.95	1.67847	14.3738	424.072
5.951	1.61743	13.092	424.408
5.952	2.19727	12.9089	424.042
5.953	2.99072	15.1367	423.34
5.954	3.69263	16.2048	421.295
5.955	3.05176	15.8997	420.319
5.956	1.98364	15.9912	420.197
5.957	3.05176	16.0828	420.837
5.958	4.48608	16.1133	420.197
5.959	5.82886	16.2048	420.288
5.96	6.89697	16.6321	421.906
5.961	7.23267	17.7307	420.593
5.962	9.33838	18.4021	421.021
5.963	9.64355	19.0125	421.57
5.964	8.57544	19.3481	419.891
5.965	8.57544	18.4021	421.783
5.966	9.30786	18.4021	422.211
5.967	10.9863	19.2261	421.936
5.968	11.3831	19.8975	424.469
5.969	11.7188	20.9045	423.309
5.97	15.0452	21.0266	424.561
5.971	15.8386	21.6064	425.812
5.972	16.449	21.3623	424.042
5.973	16.1438	21.3013	425.629
5.974	15.9302	22.3694	424.286
5.975	17.2119	22.5525	423.95
5.976	17.7307	22.3694	425.476
5.977	16.9678	23.2849	423.096
5.978	18.1885	23.5596	423.401
5.979	19.104	24.8108	423.279
5.98	19.7449	24.8718	422.18
5.981	20.1111	24.5361	423.889
5.982	20.3247	24.3835	423.096
5.983	22.6135	24.6277	423.645
5.984	23.5901	25.3601	426.086
5.985	22.3694	26.1536	424.774
5.986	22.5525	25.7263	426.636
5.987	22.4915	25.7568	426.392
5.988	23.4985	26.5198	425.354
5.989	24.353	27.4963	426.758
5.99	24.4751	28.2593	424.5
5.991	26.2451	27.8015	424.622
5.992	27.4353	27.832	425.72
5.993	27.0386	28.1982	423.92
5.994	27.7405	28.4119	425.507
5.995	27.4963	29.1138	425.262
5.996	27.8015	29.3274	424.469
5.997	27.71	29.3579	426.117
5.998	27.6794	30.0903	424.072
5.999	29.6936	30.8228	424.225
6	31.189	31.8298	424.347
6.001	31.6772	32.2266	422.913
6.002	32.0129	31.6772	425.14
6.003	32.3181	30.7312	425.11
6.004	32.8979	31.1279	425.049
6.005	32.7759	32.2876	428.436
6.006	32.3792	32.959	427.032
6.007	34.2712	32.5928	427.002
6.008	35.614	32.7454	427.063
6.009	35.4614	34.0271	424.866
6.01	36.5906	34.2407	425.476
6.011	36.7432	34.6069	424.53
6.012	37.323	34.3933	424.622
6.013	37.3535	34.9121	427.063
6.014	37.5977	35.1563	425.629
6.015	39.1541	35.0342	426.483
6.016	40.1611	36.0413	426.636
6.017	40.3137	36.4075	424.103
6.018	40.9546	36.0718	425.751
6.019	41.2598	36.8652	424.377
6.02	41.9617	37.323	424.164
6.021	42.3279	37.8418	425.446
6.022	41.8396	38.3911	424.622
6.023	42.4805	38.0859	425.812
6.024	42.7856	37.6587	426.147
6.025	42.9688	37.5366	425.171
6.026	44.0674	37.6892	427.46
6.027	44.6777	38.7268	425.842
6.028	46.5393	39.2151	425.659
6.029	47.5464	38.8184	426.147
6.03	46.3867	39.856	423.767
6.031	46.5393	39.3066	424.744
6.032	46.4783	40.1001	424.683
6.033	46.6614	40.3748	422.729
6.034	46.8445	40.1001	425.201
6.035	46.936	40.4358	423.859
6.036	49.4995	40.3748	424.469
6.037	50.6287	41.1377	425.14
6.038	50.8118	42.4805	422.791
6.039	50.9644	42.3279	423.981
6.04	51.3306	42.511	423.553
6.041	50.5676	42.45	422.455
6.042	50.5981	42.3584	424.133
6.043	50.293	42.8467	422.516
6.044	52.0935	42.4805	423.401
6.045	53.2532	42.9077	424.53
6.046	53.4058	43.7622	422.668
6.047	54.9927	43.8232	423.584
6.048	55.481	43.7012	422.852
6.049	55.481	44.1589	421.753
6.05	55.1758	44.4641	423.767
6.051	55.1147	44.5251	421.967
6.052	56.0913	43.9453	421.722
6.053	56.4575	45.1965	423.37
6.054	56.488	45.99	420.837
6.055	57.6172	45.8374	422.211
6.056	58.5022	46.3562	421.997
6.057	59.4788	46.6003	421.112
6.058	60.1501	46.7529	422.943
6.059	60.1807	46.9055	421.326
6.06	60.7605	46.8445	422.241
6.061	61.5234	47.6379	422.333
6.062	61.0962	48.0652	420.471
6.063	61.7371	48.0957	422.089
6.064	61.4624	48.2483	420.929
6.065	62.1643	48.1567	420.166
6.066	62.4695	48.1873	421.997
6.067	62.3779	48.6755	419.983
6.068	63.7817	48.645	421.082
6.069	64.3921	48.9807	421.387
6.07	64.5142	49.4385	419.556
6.071	64.6057	49.53	421.082
6.072	64.9414	49.4385	419.464
6.073	66.1621	48.9807	419.128
6.074	66.4368	49.8047	421.143
6.075	66.7114	50.8118	418.579
6.076	67.4438	50.8728	419.495
6.077	67.8711	51.0864	419.434
6.078	68.0847	51.239	417.48
6.079	68.634	51.1169	419.525
6.08	69.0918	50.9644	418.396
6.081	69.2749	51.2695	418.396
6.082	69.6411	51.4832	419.373
6.083	69.458	52.063	417.572
6.084	70.2515	52.4597	418.518
6.085	71.167	53.3447	417.938
6.086	70.9534	53.7415	415.588
6.087	71.2891	53.3447	417.389
6.088	70.7092	53.1311	416.565
6.089	72.2046	52.6428	417.114
6.09	72.6318	53.1006	418.915
6.091	72.5708	54.2908	417.267
6.092	73.7	54.3213	418.335
6.093	73.9746	54.9622	418.03
6.094	74.1577	55.0537	416.046
6.095	74.4324	55.2673	417.48
6.096	75.0427	55.3284	416.351
6.097	75.8667	55.542	416.565
6.098	76.4771	55.9387	418.701
6.099	75.9583	56.1829	416.809
6.1	77.179	56.2744	418.365
6.101	78.0334	57.1289	417.603
6.102	78.3997	57.4646	415.924
6.103	78.5828	57.373	417.358
6.104	78.186	57.373	415.405
6.105	79.2847	57.3425	415.588
6.106	80.2307	58.3496	416.718
6.107	79.5898	58.8074	414.581
6.108	80.2917	58.2275	416.504
6.109	80.3528	57.9834	415.863
6.11	80.9021	57.9529	415.375
6.111	81.1768	58.7158	417.175
6.112	80.78	59.4482	415.314
6.113	82.5195	59.021	415.771
6.114	83.4961	59.082	417.053
6.115	83.4045	59.6619	414.215
6.116	83.6487	60.0586	416.046
6.117	84.0454	60.4248	414.948
6.118	84.8389	60.0891	414.52
6.119	84.4421	59.967	416.809
6.12	83.7708	60.8826	414.429
6.121	85.5408	61.0046	414.917
6.122	86.3953	61.4014	415.009
6.123	86.5784	61.9202	412.384
6.124	86.731	62.0422	413.971
6.125	87.4329	61.7676	412.445
6.126	88.7451	61.6455	412.14
6.127	88.2263	62.0728	414.551
6.128	87.3413	62.7441	412.964
6.129	87.677	63.1714	414.032
6.13	88.7451	63.1714	413.91
6.131	88.6536	63.5071	411.774
6.132	89.2334	63.6597	413.788
6.133	89.8438	63.2324	412.476
6.134	91.3086	63.5071	412.14
6.135	91.5833	64.1785	414.063
6.136	91.1865	64.1785	412.201
6.137	91.9495	63.7207	413.635
6.138	92.3157	64.4531	413.605
6.139	92.5598	65.5212	411.346
6.14	92.3157	65.7349	412.292
6.141	92.1631	65.7959	411.346
6.142	93.9941	65.3076	411.011
6.143	94.7571	65.7043	412.628
6.144	94.9097	66.3147	410.675
6.145	95.8557	66.0095	412.14
6.146	96.4355	66.4063	412.354
6.147	96.6797	67.0471	410.858
6.148	96.6797	67.5964	412.781
6.149	96.0999	67.9321	409.973
6.15	97.0459	67.2607	410.583
6.151	96.9849	67.3218	411.591
6.152	96.9849	67.6575	410.309
6.153	98.3276	67.4744	411.804
6.154	99.2126	67.6575	411.438
6.155	99.5789	68.2678	410.522
6.156	99.5178	68.6035	412.903
6.157	99.0295	68.5425	410.675
6.158	100.22	68.4509	411.011
6.159	100.922	68.634	411.682
6.16	101.013	69.2444	408.813
6.161	101.501	69.1528	410.767
6.162	102.234	69.397	409.576
6.163	103.027	69.9158	408.6
6.164	103.271	70.1599	410.675
6.165	102.661	70.5261	408.997
6.166	103.851	70.1904	409.973
6.167	104.34	70.3735	410.767
6.168	104.065	70.9229	408.356
6.169	104.614	71.4722	409.363
6.17	104.98	71.5637	408.081
6.171	106.171	71.4722	407.227
6.172	106.079	71.4417	409.027
6.173	105.56	71.4111	407.318
6.174	106.171	71.1365	408.966
6.175	106.415	71.7468	410.004
6.176	106.354	72.6929	407.99
6.177	107.147	72.6013	409.027
6.178	107.513	72.4182	407.532
6.179	108.246	72.4182	406.586
6.18	108.49	73.1506	408.478
6.181	108.734	73.1812	406.189
6.182	109.161	72.7234	407.745
6.183	109.314	73.3032	408.661
6.184	108.795	74.5239	406.464
6.185	109.283	74.5544	408.081
6.186	109.589	74.5544	406.372
6.187	111.359	74.1577	406.006
6.188	111.877	74.585	407.471
6.189	111.511	74.707	405.151
6.19	112	74.6155	407.166
6.191	112.274	74.9207	407.562
6.192	111.908	75.47	405.396
6.193	111.755	75.6226	407.593
6.194	111.115	75.3479	405.243
6.195	112.152	74.6155	405.518
6.196	113.129	75.0427	407.043
6.197	113.617	75.9277	404.755
6.198	114.716	76.0193	406.525
6.199	114.99	75.8057	406.097
6.2	115.448	75.7751	403.87
6.201	114.868	76.355	406.738
6.202	114.258	76.3245	404.175
6.203	114.868	76.1414	404.541
6.204	115.265	76.5076	405.64
6.205	115.662	76.9043	403.015
6.206	116.608	76.9958	405.029
6.207	117.981	76.7212	403.625
6.208	118.652	77.0874	402.527
6.209	118.408	77.3315	404.755
6.21	117.554	77.301	402.74
6.211	118.011	76.9043	403.259
6.212	117.523	77.4536	404.419
6.213	116.943	78.1555	400.94
6.214	118.378	77.8809	402.496
6.215	118.988	77.6978	402.069
6.216	120.026	77.3926	400.543
6.217	120.117	77.8809	403.442
6.218	120.056	78.186	401.215
6.219	121.033	78.186	402.13
6.22	120.636	78.2776	404.114
6.221	119.812	78.4607	401.215
6.222	120.209	78.2166	402.771
6.223	120.758	78.9795	402.039
6.224	121.826	79.4067	400.238
6.225	122.009	79.4373	402.283
6.226	121.643	78.9795	400.604
6.227	122.803	78.7659	401.672
6.228	123.23	79.0405	402.924
6.229	123.199	79.6509	401.093
6.23	123.627	79.9255	402.435
6.231	123.627	79.6814	400.665
6.232	124.298	79.4373	399.323
6.233	124.023	79.8645	400.94
6.234	123.383	80.3528	398.376
6.235	123.962	80.0781	400.024
6.236	123.962	80.0171	400.391
6.237	123.901	80.0781	398.682
6.238	124.084	79.834	400.97
6.239	124.481	79.4678	399.597
6.24	126.16	79.7424	399.414
6.241	125.763	80.4749	401.306
6.242	125.061	80.6274	398.163
6.243	126.221	80.2307	399.567
6.244	126.465	80.3223	399.353
6.245	126.648	80.6885	397.461
6.246	126.526	80.4749	399.323
6.247	127.106	80.3833	397.705
6.248	127.96	80.6274	397.278
6.249	128.479	80.5969	399.139
6.25	128.418	80.0781	396.606
6.251	129.272	80.2002	398.285
6.252	130.249	80.78	397.919
6.253	130.035	81.1768	395.294
6.254	129.333	81.2988	397.278
6.255	128.54	81.3904	394.897
6.256	129.578	81.1157	395.142
6.257	129.761	80.8716	396.667
6.258	129.669	81.0852	395.325
6.259	130.493	81.0242	397.888
6.26	131.165	81.1157	397.888
6.261	131.195	81.5125	396.301
6.262	130.951	82.0007	398.254
6.263	131.073	81.5735	396.057
6.264	131.439	81.4209	396.21
6.265	131.592	81.8787	397.308
6.266	131.561	82.1838	394.379
6.267	132.446	82.0007	396.179
6.268	132.66	82.2754	396.179
6.269	133.362	82.428	395.264
6.27	133.057	82.5806	397.186
6.271	132.141	82.6416	395.294
6.272	133.453	82.428	396.027
6.273	133.636	82.55	396.149
6.274	133.087	82.9468	393.799
6.275	133.27	82.9468	395.844
6.276	134.033	83.1299	394.073
6.277	134.155	83.4045	392.944
6.278	133.728	83.1299	395.966
6.279	132.69	82.4585	393.738
6.28	134.247	81.8176	396.149
6.281	134.888	82.428	397.125
6.282	134.521	82.8857	394.836
6.283	134.766	82.9773	397.156
6.284	135.284	83.0078	395.02
6.285	136.383	83.1604	393.463
6.286	136.017	83.9233	395.538
6.287	134.735	82.9773	392.517
6.288	135.437	82.1838	394.623
6.289	136.017	82.6111	395.02
6.29	136.078	83.4045	393.341
6.291	136.322	83.2825	395.599
6.292	136.81	83.3435	393.585
6.293	138.55	83.5266	392.67
6.294	138.672	84.198	394.379
6.295	137.695	83.8318	391.357
6.296	137.573	83.4656	393.188
6.297	137.024	83.8928	394.196
6.298	137.146	83.8318	392.029
6.299	137.207	83.9233	395.111
6.3	136.81	83.7402	393.25
6.301	138.184	83.313	392.822
6.302	139.191	84.0149	395.081
6.303	138.611	83.9844	391.602
6.304	138.916	83.374	393.341
6.305	138.947	83.374	393.921
6.306	138.672	84.0759	391.449
6.307	138.245	84.259	394.531
6.308	137.848	84.1064	392.212
6.309	138.519	83.6792	391.754
6.31	138.214	83.7097	394.073
6.311	138.245	84.259	391.602
6.312	139.801	84.1675	393.311
6.313	140.381	84.3506	393.341
6.314	140.747	84.5032	390.991
6.315	140.32	84.6252	392.883
6.316	140.686	84.198	390.625
6.317	141.205	83.8928	391.327
6.318	140.564	84.1064	393.005
6.319	138.824	84.5032	390.564
6.32	139.496	84.0759	392.639
6.321	140.442	83.3435	391.174
6.322	141.418	83.6182	390.167
6.323	141.052	84.0149	392.578
6.324	140.869	83.6487	389.587
6.325	142.12	82.7637	390.747
6.326	141.815	82.8552	392.12
6.327	140.533	83.252	388.824
6.328	140.503	83.4961	391.418
6.329	141.235	83.374	389.496
6.33	142.12	83.1299	387.634
6.331	141.541	83.374	389.832
6.332	141.51	82.9773	386.963
6.333	143.097	82.0313	388.184
6.334	143.28	82.5806	389.343
6.335	142.7	82.55	387.054
6.336	142.456	82.2449	389.465
6.337	142.395	81.8176	387.573
6.338	142.548	81.8787	385.773
6.339	141.998	82.3975	386.627
6.34	141.327	81.7566	383.392
6.341	141.663	80.1697	383.942
6.342	141.51	79.6814	384.613
6.343	141.144	79.3152	382.416
6.344	141.296	79.7119	384.583
6.345	141.052	79.5593	382.538
6.346	141.449	78.8574	381.134
6.347	140.625	78.3691	382.111
6.348	140.076	77.6367	379.486
6.349	140.411	77.2095	379.456
6.35	139.587	77.179	379.73
6.351	138.672	76.7822	376.953
6.352	138.855	75.7141	378.784
6.353	139.832	75.3479	377.502
6.354	140.686	74.8596	375.793
6.355	139.832	74.4934	377.014
6.356	138.763	73.4863	373.657
6.357	139.191	72.4487	374.084
6.358	139.008	71.7773	372.04
6.359	137.512	71.228	367.859
6.36	135.193	70.1294	368.561
6.361	133.636	68.3594	364.441
6.362	133.331	67.0166	362.427
6.363	133.118	66.3452	362.579
6.364	131.531	64.4226	357.788
6.365	130.676	62.6526	358.093
6.366	130.646	62.1948	356.781
6.367	131.134	61.615	353.76
6.368	130.219	60.8521	354.767
6.369	129.181	59.3872	352.356
6.37	129.822	58.5938	351.929
6.371	129.7	58.8684	353.729
6.372	128.357	58.5327	351.166
6.373	128.723	57.4036	353.485
6.374	129.883	57.4951	353.638
6.375	131.531	58.2275	351.471
6.376	132.385	58.96	353.546
6.377	132.813	58.1055	350.647
6.378	133.942	57.373	350.586
6.379	133.667	57.7393	351.41
6.38	132.416	58.197	347.809
6.381	132.172	57.9224	349.304
6.382	132.416	57.7698	347.9
6.383	132.843	57.9224	346.008
6.384	133.118	58.2275	347.931
6.385	133.575	57.7698	345.154
6.386	134.979	56.9763	346.222
6.387	134.918	56.9763	347.382
6.388	134.247	57.0068	345.123
6.389	134.735	56.7932	347.412
6.39	134.705	57.0374	345.795
6.391	135.223	57.251	343.75
6.392	134.705	57.4036	345.184
6.393	134.43	57.0679	342.499
6.394	136.078	56.2134	342.804
6.395	136.322	56.6406	343.75
6.396	136.23	57.1594	341.095
6.397	137.085	56.488	342.468
6.398	138	56.2744	340.881
6.399	138.702	56.6101	339.142
6.4	138.184	56.9458	340.118
6.401	137.054	57.1289	337.128
6.402	138.123	56.8848	337.86
6.403	137.939	57.0984	338.196
6.404	137.299	56.8237	336.761
6.405	136.932	57.1289	339.02
6.406	138.306	57.1899	338.074
6.407	140.076	57.312	338.531
6.408	140.076	57.2815	341.431
6.409	139.435	57.0374	339.203
6.41	140.35	56.9458	341.492
6.411	140.961	57.6172	342.01
6.412	140.564	58.5938	339.661
6.413	140.137	58.9294	342.133
6.414	140.778	58.3801	339.813
6.415	142.761	58.4412	339.233
6.416	142.731	59.0515	341.217
6.417	141.785	59.2651	338.562
6.418	143.097	58.8379	340.759
6.419	143.86	58.96	341.003
6.42	144.318	59.7229	338.989
6.421	144.135	60.3027	340.881
6.422	144.104	60.2722	338.562
6.423	145.233	60.1501	338.379
6.424	144.989	60.6079	339.874
6.425	144.592	60.6689	337.982
6.426	144.867	60.2417	340.302
6.427	145.782	60.2417	340.546
6.428	146.454	60.4553	339.966
6.429	146.545	60.3943	342.468
6.43	146.881	60.3638	340.454
6.431	147.919	60.2722	340.21
6.432	147.949	60.5469	340.881
6.433	147.125	60.9436	338.165
6.434	148.285	60.8521	339.386
6.435	148.712	60.8215	339.172
6.436	149.506	61.2488	336.884
6.437	149.231	61.4319	339.294
6.438	148.682	61.0352	337.372
6.439	150.391	61.0046	338.074
6.44	150.391	61.1267	339.294
6.441	150.208	61.2183	336.609
6.442	150.33	60.6995	338.074
6.443	151.459	61.0657	337.341
6.444	152.557	61.2793	335.175
6.445	152.252	61.5845	337.311
6.446	151.459	61.0352	334.808
6.447	152.161	60.4553	335.968
6.448	151.917	59.9976	337.006
6.449	150.94	59.7839	335.358
6.45	151.398	59.3262	337.738
6.451	152.222	59.9365	336.365
6.452	154.327	60.6689	335.083
6.453	154.053	60.8521	336.426
6.454	152.771	59.7534	333.588
6.455	153.32	59.3567	334.747
6.456	153.778	60.1807	335.48
6.457	152.466	60.791	333.405
6.458	151.55	60.4858	335.754
6.459	152.069	60.1196	334.503
6.46	154.724	60.6384	333.527
6.461	155.518	61.2793	335.419
6.462	154.358	61.0962	332.947
6.463	155.182	60.6079	335.083
6.464	155.365	60.6995	336.029
6.465	154.694	61.1572	334.045
6.466	153.87	61.6455	336.731
6.467	153.412	61.615	335.297
6.468	154.419	61.676	333.893
6.469	154.816	61.4319	336.884
6.47	154.602	61.3403	333.74
6.471	156.128	60.5774	335.663
6.472	156.342	60.9741	336.67
6.473	156.769	61.676	334.29
6.474	156.189	61.9202	336.853
6.475	155.914	61.4014	334.747
6.476	156.952	61.3708	332.855
6.477	156.525	62.1033	334.9
6.478	155.701	61.7981	331.757
6.479	156.982	60.9131	333.313
6.48	158.173	61.1877	334.045
6.481	159.088	61.8896	332.123
6.482	159.515	62.0728	334.564
6.483	160.004	61.9202	333.038
6.484	161.53	61.7371	332.672
6.485	161.072	61.9812	333.74
6.486	159.943	62.4695	330.536
6.487	159.698	62.0422	332.214
6.488	160.583	61.8591	332.031
6.489	161.713	61.9507	330.383
6.49	161.865	61.9202	333.16
6.491	161.926	61.8286	331.268
6.492	163.33	61.8896	331.818
6.493	163.3	62.4695	333.679
6.494	162.079	62.7136	330.658
6.495	161.774	61.8591	333.496
6.496	162.659	61.7981	332.52
6.497	163.757	62.5305	331.36
6.498	163.33	63.1714	333.679
6.499	163.361	62.9578	331.421
6.5	165.009	62.6221	332.55
6.501	165.314	63.446	334.259
6.502	164.459	63.5376	332.001
6.503	164.246	63.2019	335.144
6.504	164.459	62.9883	334.564
6.505	165.649	63.2324	333.16
6.506	164.886	63.6902	335.632
6.507	164.001	63.7512	332.275
6.508	165.161	63.5071	333.313
6.509	165.771	64.4226	334.412
6.51	165.222	64.4531	331.97
6.511	164.368	63.8428	335.114
6.512	164.185	63.6902	334.442
6.513	165.985	63.9954	333.313
6.514	165.71	65.094	335.968
6.515	165.222	64.6973	333.252
6.516	166.107	63.7207	334.412
6.517	166.84	63.4766	336.029
6.518	166.412	64.5752	333.588
6.519	166.87	65.094	336.548
6.52	166.931	65.3076	335.297
6.521	168.61	65.4297	334.076
6.522	168.335	65.7043	336.578
6.523	167.969	65.5518	333.893
6.524	168.854	65.0635	335.022
6.525	169.617	64.8193	336.548
6.526	169.525	65.5212	334.534
6.527	169.769	65.5823	337.372
6.528	170.197	65.6128	335.541
6.529	171.844	66.5894	334.381
6.53	171.57	67.5964	335.815
6.531	170.349	67.1997	332.397
6.532	170.624	66.0706	334.503
6.533	170.471	65.6128	334.839
6.534	171.112	65.4907	333.588
6.535	171.173	66.2231	337.341
6.536	171.753	66.5588	335.663
6.537	173.828	66.7419	335.663
6.538	173.889	66.6199	337.738
6.539	172.943	66.6504	334.564
6.54	172.882	66.6809	337.372
6.541	173.218	67.3523	337.036
6.542	173.187	67.3828	334.839
6.543	172.424	67.1387	337.83
6.544	172.729	66.4368	335.693
6.545	174.957	67.0471	336.151
6.546	175.873	67.1082	338.043
6.547	174.866	67.749	334.869
6.548	174.316	66.803	337.708
6.549	174.561	67.3828	336.212
6.55	175.171	67.5049	334.93
6.551	173.859	68.3899	337.006
6.552	172.821	68.3289	334.839
6.553	173.767	67.688	335.236
6.554	174.316	67.5964	337.402
6.555	173.431	67.1082	335.358
6.556	174.164	67.627	339.264
6.557	174.866	67.7795	339.111
6.558	176.056	67.8406	338.013
6.559	175.629	68.8477	340.576
6.56	175.385	68.4509	337.952
6.561	175.568	67.749	337.433
6.562	175.354	68.7561	339.508
6.563	174.957	68.8782	336.67
6.564	174.957	68.0542	339.447
6.565	175.293	68.1152	339.233
6.566	176.788	68.7256	338.287
6.567	177.032	69.2749	340.546
6.568	176.91	68.9697	337.708
6.569	178.406	69.0613	338.318
6.57	179.047	69.3054	338.806
6.571	177.734	69.2444	336.548
6.572	176.88	69.3359	339.325
6.573	177.032	69.2444	337.982
6.574	178.436	69.397	337.494
6.575	178.04	69.8853	340.332
6.576	176.91	69.3665	337.616
6.577	177.795	68.9087	339.874
6.578	179.016	69.3359	340.637
6.579	179.596	69.8853	338.562
6.58	179.077	69.7632	341.583
6.581	179.443	69.1528	339.539
6.582	181.213	69.458	339.325
6.583	181.458	70.6482	340.973
6.584	180.023	70.4651	337.769
6.585	179.321	69.9463	339.935
6.586	179.596	70.1294	340.454
6.587	180.237	70.6177	338.196
6.588	180.176	71.0449	340.729
6.589	180.176	70.5261	339.264
6.59	182.281	70.3125	338.959
6.591	182.281	70.6787	341.309
6.592	181.549	70.6177	338.715
6.593	180.45	70.4956	340.973
6.594	180.176	70.7397	341.522
6.595	180.542	70.8008	339.661
6.596	179.26	71.1975	342.56
6.597	178.68	70.5261	340.79
6.598	180.115	70.0684	340.79
6.599	180.176	70.0989	343.384
6.6	179.901	70.0684	340.973
6.601	179.84	69.458	343.018
6.602	178.864	68.9392	343.536
6.603	178.345	69.7021	341.766
6.604	177.612	70.7397	343.597
6.605	176.636	69.9768	341.492
6.606	176.819	69.2139	340.759
6.607	175.354	68.9392	342.865
6.608	174.561	68.634	340.363
6.609	174.805	68.0237	342.865
6.61	174.713	67.4744	343.262
6.611	174.194	67.5354	341.583
6.612	171.661	67.0776	344.086
6.613	170.135	65.9485	341.431
6.614	168.762	65.2161	341.339
6.615	166.748	64.8193	342.072
6.616	164.032	63.2629	338.47
6.617	161.804	61.9202	340.454
6.618	161.743	60.9131	339.844
6.619	161.865	60.5164	337.799
6.62	159.637	60.6079	340.24
6.621	157.013	59.4482	337.799
6.622	155.914	57.7698	338.226
6.623	154.999	57.2205	339.05
6.624	153.076	57.0068	336.609
6.625	151.276	56.488	338.44
6.626	151.337	55.7251	337.891
6.627	152.252	55.7861	337.402
6.628	151.825	56.3965	339.844
6.629	150.94	56.0913	337.982
6.63	151.337	55.2673	339.874
6.631	151.794	54.8401	341.309
6.632	151.886	55.1453	340.271
6.633	151.764	55.4199	342.316
6.634	151.917	54.8401	341.4
6.635	152.435	54.6875	340.607
6.636	152.161	55.1147	343.018
6.637	151.611	55.1453	340.637
6.638	151.764	55.5725	341.675
6.639	152.039	54.9316	341.827
6.64	151.611	55.1147	339.996
6.641	152.1	55.2673	342.377
6.642	152.557	54.6875	341.278
6.643	153.168	54.5654	340.515
6.644	152.557	54.8096	342.896
6.645	151.672	54.657	340.454
6.646	151.459	54.6265	341.858
6.647	151.062	54.7791	342.163
6.648	150.33	55.1758	339.569
6.649	149.719	54.9927	341.858
6.65	150.146	54.8706	340.302
6.651	151.947	54.657	339.722
6.652	152.161	55.1453	341.614
6.653	151.306	54.8096	338.928
6.654	151.154	54.5654	341.125
6.655	151.062	54.4128	340.973
6.656	151.245	54.657	339.355
6.657	150.024	55.5725	341.522
6.658	149.872	55.481	338.226
6.659	150.452	55.1758	338.44
6.66	150.391	55.1758	339.539
6.661	149.292	55.3589	336.731
6.662	149.384	55.1453	339.386
6.663	150.391	54.7485	340.027
6.664	151.489	55.0537	339.02
6.665	151.154	55.9387	342.072
6.666	150.574	55.9998	339.447
6.667	152.161	56.2134	339.996
6.668	151.764	57.312	341.278
6.669	150.909	57.5256	338.531
6.67	150.635	56.7627	341.553
6.671	151.123	56.5796	340.973
6.672	152.893	57.1899	340.088
6.673	153.503	58.3191	343.475
6.674	153.595	58.3496	340.759
6.675	154.816	58.3801	341.522
6.676	155.396	58.7463	342.346
6.677	154.938	59.021	339.874
6.678	154.144	59.1736	342.01
6.679	154.419	59.1431	341.553
6.68	155.182	59.8755	340.149
6.681	155.609	60.3638	343.506
6.682	155.304	60.2112	341.4
6.683	156.281	59.7229	342.56
6.684	156.891	59.8755	344.727
6.685	157.318	60.4553	343.14
6.686	157.715	61.0046	345.337
6.687	158.691	60.3638	344.818
6.688	159.607	60.6689	343.689
6.689	158.63	61.554	346.13
6.69	157.562	62.1033	343.658
6.691	158.142	61.7065	344.574
6.692	157.959	61.3403	345.581
6.693	158.203	61.4319	343.994
6.694	157.593	61.8896	346.344
6.695	158.875	61.7371	345.215
6.696	160.797	61.9812	344.391
6.697	160.858	62.439	346.1
6.698	159.821	62.5305	343.17
6.699	159.119	62.6526	344.269
6.7	159.027	62.1643	344.971
6.701	158.081	62.561	342.743
6.702	156.921	62.6221	346.466
6.703	156.403	62.1033	345.276
6.704	158.295	61.9812	345.673
6.705	158.783	62.7136	347.992
6.706	158.325	62.9883	345.245
6.707	158.142	62.7747	347.565
6.708	159.363	61.8591	348.175
6.709	159.424	62.439	345.551
6.71	158.264	63.5071	348.724
6.711	157.288	63.4155	346.313
6.712	158.508	63.1714	345.947
6.713	159.119	64.0564	347.9
6.714	158.295	64.27	344.666
6.715	158.783	63.9343	346.71
6.716	159.302	63.4155	347.321
6.717	160.889	63.7207	345.764
6.718	160.736	64.5447	349.03
6.719	160.126	64.7583	346.863
6.72	161.011	64.6362	347.046
6.721	160.736	65.4297	348.816
6.722	160.065	65.8875	345.825
6.723	159.637	65.3381	348.175
6.724	159.912	64.6667	348.602
6.725	160.919	64.6362	347.87
6.726	161.774	65.7043	351.563
6.727	162.415	66.0095	349.03
6.728	164.185	66.1926	349.457
6.729	164.307	66.1316	351.196
6.73	163.452	66.1316	347.87
6.731	162.842	66.3147	350.159
6.732	163.208	66.3757	349.426
6.733	163.544	66.6504	347.687
6.734	163.483	67.3523	350.647
6.735	163.605	67.2913	348.114
6.736	164.978	67.0776	348.45
6.737	166.168	67.2302	350.159
6.738	166.046	67.5659	347.778
6.739	166.26	67.6575	350.769
6.74	166.992	67.5354	349.213
6.741	167.633	67.688	348.175
6.742	167.023	68.3289	350.8
6.743	165.924	68.8782	347.839
6.744	166.168	68.5425	349.152
6.745	166.26	68.0237	350.372
6.746	166.199	68.0237	348.541
6.747	165.924	68.2373	352.295
6.748	166.351	68.3899	350.861
6.749	168.152	68.6646	350.922
6.75	168.121	69.397	353.119
6.751	167.603	69.2444	349.64
6.752	167.511	69.458	351.288
6.753	167.328	69.7327	351.685
6.754	166.87	70.1294	349.304
6.755	166.229	70.343	352.875
6.756	166.016	70.2515	351.227
6.757	167.847	70.2515	351.44
6.758	167.908	71.1365	353.76
6.759	167.908	71.1365	351.044
6.76	168.06	70.8618	353.485
6.761	168.823	70.5566	353.424
6.762	168.762	70.8923	351.624
6.763	167.877	71.6248	354.828
6.764	166.962	71.9604	352.356
6.765	167.511	72.0825	351.929
6.766	167.877	72.0215	354.706
6.767	167.358	71.4722	351.349
6.768	167.725	71.3501	354.187
6.769	168.152	71.6858	354.584
6.77	169.037	71.7773	352.448
6.771	168.671	72.1741	355.957
6.772	168.549	71.5942	353.668
6.773	169.403	71.6553	353.241
6.774	168.732	72.7234	355.865
6.775	167.969	73.0286	352.173
6.776	167.877	72.7234	354.401
6.777	168.243	72.052	354.706
6.778	169.891	71.7163	353.271
6.779	170.013	72.5403	356.842
6.78	170.288	72.6013	354.889
6.781	171.753	72.4487	355.072
6.782	171.936	72.2351	356.659
6.783	170.685	72.7844	353.333
6.784	169.922	72.7539	355.286
6.785	169.067	72.2961	353.882
6.786	169.098	72.0215	353.027
6.787	168.213	72.4487	355.896
6.788	168.03	71.9299	353.058
6.789	169.617	71.3501	354.462
6.79	171.082	71.2891	356.079
6.791	170.746	71.991	353.668
6.792	170.471	72.2046	356.628
6.793	170.349	71.4722	355.164
6.794	170.013	71.5942	354.065
6.795	168.518	72.5708	356.934
6.796	167.175	72.113	353.729
6.797	167.236	71.228	354.675
6.798	167.755	71.1975	356.079
6.799	168.182	71.6858	353.668
6.8	169.006	71.7468	356.354
6.801	170.197	71.2891	354.98
6.802	171.204	71.3806	353.79
6.803	170.319	72.0825	355.957
6.804	168.091	71.8079	352.234
6.805	166.901	71.228	353.607
6.806	165.558	70.4956	354.462
6.807	164.703	70.6177	351.929
6.808	164.246	70.5872	354.736
6.809	165.344	69.9463	353.485
6.81	166.962	69.9463	353.18
6.811	166.901	70.6787	356.415
6.812	166.046	70.6177	352.875
6.813	165.222	69.9463	353.851
6.814	164.703	68.7866	354.279
6.815	163.452	68.4204	351.929
6.816	161.316	68.6035	354.736
6.817	161.377	67.9016	352.783
6.818	161.835	67.5659	352.112
6.819	161.469	67.3523	354.462
6.82	160.309	66.8335	350.586
6.821	160.065	65.4602	351.868
6.822	159.515	64.1785	351.318
6.823	158.203	63.5376	347.26
6.824	155.945	62.5	348.541
6.825	154.114	61.1572	345.215
6.826	153.656	60.3333	344.147
6.827	152.435	59.6924	344.727
6.828	150.146	58.136	340.21
6.829	148.407	56.7017	341.858
6.83	148.682	55.9387	342.499
6.831	148.895	55.8777	340.698
6.832	148.834	56.1523	343.872
6.833	147.736	55.2979	341.766
6.834	148.804	55.1453	344.055
6.835	149.414	54.8096	346.008
6.836	148.651	54.6265	344.086
6.837	148.529	54.2908	347.198
6.838	148.865	54.0771	346.741
6.839	149.719	54.4128	345.093
6.84	149.536	55.481	347.504
6.841	149.597	55.542	344.177
6.842	150.574	55.1453	344.391
6.843	151.367	54.9927	345.184
6.844	150.513	54.4739	341.949
6.845	149.719	54.1382	344.971
6.846	149.902	53.6804	343.75
6.847	150.818	53.5583	342.743
6.848	150.055	54.657	345.123
6.849	149.048	54.8706	341.614
6.85	149.475	53.833	342.194
6.851	149.567	53.772	342.468
6.852	149.2	53.2837	339.966
6.853	148.56	52.9175	342.621
6.854	148.834	52.002	341.675
6.855	149.506	51.6357	341.003
6.856	149.475	52.5818	343.201
6.857	149.048	52.887	340.179
6.858	149.261	52.8564	340.515
6.859	148.712	52.6733	340.363
6.86	148.01	52.3376	337.677
6.861	147.705	52.2461	339.661
6.862	147.736	51.9409	338.013
6.863	149.017	51.8494	337.28
6.864	149.078	52.7649	339.386
6.865	148.956	52.6123	336.548
6.866	149.597	52.7344	338.135
6.867	150.146	53.0701	337.708
6.868	149.048	53.2837	335.358
6.869	147.797	53.6194	338.287
6.87	147.308	53.0701	336.029
6.871	148.224	52.948	337.036
6.872	148.468	53.2837	339.661
6.873	148.407	53.1006	337.708
6.874	149.139	52.887	340.698
6.875	150.665	53.1616	341.37
6.876	150.146	54.2603	338.898
6.877	149.414	54.9011	341.766
6.878	149.139	54.4739	338.501
6.879	150.757	54.1687	338.684
6.88	150.665	55.0232	340.79
6.881	149.536	54.6265	337.311
6.882	148.956	54.2297	340.332
6.883	149.75	54.3518	340.363
6.884	150.909	55.0842	338.684
6.885	151.276	56.2439	341.431
6.886	151.489	56.2134	337.982
6.887	153.229	55.7556	338.409
6.888	153.656	55.6946	339.386
6.889	152.985	55.8167	336.975
6.89	151.52	55.9692	339.722
6.891	151.398	55.481	339.478
6.892	152.191	55.1453	338.379
6.893	152.405	55.9082	342.01
6.894	152.435	55.8472	339.233
6.895	153.961	55.6946	339.783
6.896	154.877	56.1829	340.607
6.897	154.907	55.9998	337.311
6.898	154.724	55.6641	339.63
6.899	154.755	55.1453	339.294
6.9	154.633	55.7251	337.616
6.901	154.053	56.6711	340.912
6.902	153.29	56.9153	338.562
6.903	154.877	56.7627	339.111
6.904	156.097	56.7627	340.149
6.905	155.64	56.6101	337.524
6.906	155.823	57.2815	340.179
6.907	156.799	57.2205	339.264
6.908	158.142	57.1899	338.043
6.909	157.776	57.4951	340.851
6.91	156.921	57.8003	338.043
6.911	157.349	58.1055	339.661
6.912	157.776	57.8613	340.485
6.913	157.227	57.8613	337.921
6.914	156.25	58.1665	341.339
6.915	156.647	57.9834	339.325
6.916	157.928	57.4951	339.172
6.917	157.898	58.0139	342.072
6.918	157.41	58.8074	338.715
6.919	158.447	59.1125	340.485
6.92	158.844	59.021	340.393
6.921	158.63	59.1125	338.318
6.922	157.837	59.1736	341.644
6.923	158.203	59.3872	339.508
6.924	159.912	59.906	339.417
6.925	160.309	60.5469	341.705
6.926	159.454	60.6995	338.776
6.927	160.095	60.5774	341.736
6.928	161.896	60.3943	341.309
6.929	162.018	61.0046	339.996
6.93	161.438	61.4929	343.445
6.931	161.56	60.9741	341.125
6.932	163.269	61.1572	341.187
6.933	164.124	62.1948	343.109
6.934	162.872	62.7441	339.722
6.935	163.086	62.4084	341.858
6.936	163.239	61.7371	341.98
6.937	163.544	61.7676	340.637
6.938	163.391	61.9812	343.597
6.939	163.879	62.0422	341.125
6.94	165.71	62.6526	341.278
6.941	166.016	63.385	342.621
6.942	165.741	63.385	339.447
6.943	165.527	63.2324	341.003
6.944	165.314	63.4155	341.248
6.945	165.314	63.5986	338.898
6.946	165.466	63.8428	342.926
6.947	165.314	63.4155	340.973
6.948	167.358	63.5681	341.919
6.949	168.091	64.9719	343.292
6.95	168.518	65.3992	340.21
6.951	168.304	65.155	342.133
6.952	168.732	64.4836	341.431
6.953	168.732	64.9414	340.057
6.954	168.243	66.0095	342.621
6.955	167.206	66.2842	340.454
6.956	168.06	65.7654	341.766
6.957	168.884	65.5518	343.567
6.958	168.121	65.4907	341.156
6.959	168.518	66.2537	344.238
6.96	169.128	66.7114	343.506
6.961	170.074	66.6809	342.316
6.962	170.013	67.0166	345.52
6.963	168.915	66.5894	342.56
6.964	170.471	66.864	344.116
6.965	170.959	67.749	345.245
6.966	170.044	68.2068	343.384
6.967	168.793	67.8101	346.161
6.968	169.098	67.3523	345.245
6.969	171.295	67.5964	344.391
6.97	172.028	68.7256	346.71
6.971	171.356	68.8171	343.384
6.972	172.333	68.6646	345.306
6.973	173.92	68.3899	345.093
6.974	174.194	68.634	342.529
6.975	172.15	69.0918	345.459
6.976	171.814	69.0613	344.208
6.977	172.821	68.9087	344.177
6.978	173.096	69.2139	346.619
6.979	172.211	69.5801	342.865
6.98	173.737	69.2139	344.604
6.981	175.293	68.8171	345.306
6.982	175.476	69.2444	342.682
6.983	175.049	69.4275	346.436
6.984	175.171	68.8782	344.696
6.985	176.117	68.6646	345.123
6.986	175.873	70.0378	347.656
6.987	175.049	70.5261	344.696
6.988	175.14	70.4041	345.551
6.989	175.751	70.2209	345.428
6.99	175.842	70.5566	342.651
6.991	176.544	70.6787	346.313
6.992	177.155	70.0684	344.238
6.993	179.199	70.1904	345.093
6.994	179.688	70.9839	347.137
6.995	178.345	71.3196	344.208
6.996	177.338	71.2891	346.802
6.997	176.483	71.5942	345.367
6.998	176.636	71.7163	343.689
6.999	176.392	71.991	346.497
7	176.392	71.3806	344.33
7.001	178.162	71.167	346.069
7.002	179.718	71.5942	348.724
7.003	178.925	71.5332	346.008
7.004	179.199	71.8994	349.762
7.005	179.047	71.7773	348.48
7.006	179.26	72.052	346.771
7.007	178.558	73.1506	348.907
7.008	177.826	72.6013	345.398
7.009	178.802	72.4182	346.161
7.01	179.962	73.2117	347.076
7.011	179.81	72.7844	344.482
7.012	179.84	72.7539	347.809
7.013	180.298	72.0825	347.351
7.014	181.183	72.5708	346.466
7.015	181.213	73.4558	349.762
7.016	180.511	73.3948	346.252
7.017	180.847	73.3643	347.046
7.018	180.603	73.7	347.351
7.019	180.145	73.7	344.543
7.02	179.657	73.3032	347.656
7.021	180.023	72.0825	347.168
7.022	180.42	72.0215	347.595
7.023	180.603	72.9675	350.891
7.024	180.45	72.8455	348.358
7.025	181.519	72.7844	349.579
7.026	181.427	73.0896	349.884
7.027	180.542	73.1201	346.466
7.028	179.26	72.8149	348.999
7.029	178.375	72.3572	347.656
7.03	178.986	72.3572	346.771
7.031	178.406	73.2422	350.098
7.032	177.948	73.0591	347.717
7.033	179.138	72.2656	349.365
7.034	179.321	72.5098	350.159
7.035	178.772	72.8455	347.9
7.036	177.765	73.0286	350.372
7.037	177.643	71.7468	348.236
7.038	178.284	71.8689	348.389
7.039	177.826	72.6318	350.739
7.04	175.934	72.7539	347.626
7.041	175.079	72.4182	349.976
7.042	175.323	71.8384	350.464
7.043	175.751	71.2585	349.06
7.044	175.018	71.3196	352.142
7.045	174.957	70.8313	350.494
7.046	176.819	70.8618	350.403
7.047	177.216	71.6553	352.386
7.048	175.507	71.6248	349.121
7.049	174.438	71.9604	351.868
7.05	174.866	71.6248	351.166
7.051	174.438	71.5942	349.487
7.052	173.035	71.8689	353.119
7.053	172.638	71.4111	351.135
7.054	174.957	70.8618	352.051
7.055	176.819	71.7773	354.218
7.056	176.453	72.113	350.8
7.057	175.385	72.1741	354.218
7.058	174.927	71.5637	352.936
7.059	174.988	71.1975	351.654
7.06	173.309	71.7468	354.431
7.061	172.455	71.167	351.837
7.062	172.546	71.1365	352.661
7.063	173.431	71.3806	354.797
7.064	173.767	70.8923	350.983
7.065	174.072	71.0754	354.553
7.066	173.737	70.6787	353.912
7.067	173.981	70.6482	352.356
7.068	172.485	71.1975	355.988
7.069	170.685	70.4041	352.722
7.07	170.776	70.4346	353.027
7.071	171.356	70.8923	354.98
7.072	171.326	70.6482	350.922
7.073	170.929	70.7397	353.546
7.074	170.563	69.8242	353.363
7.075	171.234	69.4275	352.325
7.076	170.532	70.4956	355.53
7.077	169.464	70.4346	353.516
7.078	169.586	69.9768	354.492
7.079	169.8	69.7327	355.316
7.08	168.396	70.2209	352.295
7.081	167.847	70.282	354.95
7.082	167.664	69.3665	352.814
7.083	168.457	69.7937	352.814
7.084	168.732	70.1904	355.011
7.085	167.664	69.8853	352.997
7.086	167.206	69.0918	355.499
7.087	166.595	68.573	356.598
7.088	165.771	69.2444	354.34
7.089	165.314	70.1294	357.33
7.09	165.924	69.2444	354.523
7.091	167.145	68.9392	353.973
7.092	166.901	69.7021	356.11
7.093	165.955	69.2444	353.424
7.094	166.046	69.0613	356.14
7.095	166.412	68.7561	357.025
7.096	165.1	69.0613	354.889
7.097	163.696	68.8171	358.276
7.098	163.147	68.2068	355.499
7.099	164.307	68.1763	355.103
7.1	164.246	68.5425	356.262
7.101	163.055	68.1763	352.814
7.102	163.116	67.5659	354.797
7.103	162.781	66.925	353.638
7.104	161.102	66.4368	351.563
7.105	158.02	65.7349	354.553
7.106	156.25	64.3311	352.173
7.107	155.304	63.7207	352.264
7.108	154.51	63.9648	353.668
7.109	153.595	63.8733	350.403
7.11	153.198	63.5071	350.983
7.111	154.083	63.385	350.891
7.112	153.32	62.5916	349.152
7.113	152.313	62.6221	352.203
7.114	151.703	61.7065	351.563
7.115	151.978	61.9507	352.936
7.116	151.764	62.6526	354.767
7.117	150.604	62.6221	352.722
7.118	150.604	61.8896	354.828
7.119	151.52	61.4929	354.248
7.12	152.893	62.1948	352.6
7.121	152.313	62.8662	354.645
7.122	151.337	62.6526	352.112
7.123	152.71	62.6526	352.753
7.124	152.771	63.0493	354.218
7.125	151.337	63.4155	351.715
7.126	149.109	63.385	354.828
7.127	148.468	61.7065	353.912
7.128	149.994	61.3708	353.455
7.129	150.879	61.9507	356.354
7.13	150.513	62.561	353.18
7.131	151.642	62.8662	354.065
7.132	153.29	62.8967	354.523
7.133	152.222	62.9883	352.173
7.134	150.879	62.8662	354.736
7.135	149.719	62.1033	353.027
7.136	149.506	62.2559	352.448
7.137	149.017	62.5	354.645
7.138	148.468	62.4084	351.807
7.139	149.536	62.561	353.18
7.14	150.94	63.2324	352.539
7.141	151.764	63.4766	350.159
7.142	151.276	63.5986	352.6
7.143	150.635	62.7136	350.22
7.144	150.97	62.6526	349.792
7.145	149.78	63.6597	351.746
7.146	148.193	63.6902	348.938
7.147	148.376	63.5071	351.471
7.148	149.139	62.7747	352.051
7.149	150.208	62.9883	350.067
7.15	150.726	63.6597	353.821
7.151	151.215	63.7207	351.99
7.152	151.917	63.6597	351.929
7.153	151.855	64.27	354.584
7.154	151.489	64.209	351.44
7.155	151.794	64.1785	353.058
7.156	151.611	64.2395	353.943
7.157	151.276	64.5447	351.654
7.158	151.062	65.1245	353.79
7.159	151.184	64.9414	352.295
7.16	152.496	65.2466	352.112
7.161	153.595	65.5212	354.004
7.162	153.259	65.7654	352.02
7.163	153.717	65.7043	353.821
7.164	154.266	64.9719	353.424
7.165	154.114	65.4297	351.624
7.166	152.802	66.0706	354.37
7.167	151.367	65.5823	352.203
7.168	151.367	65.6128	352.661
7.169	151.52	65.8875	354.675
7.17	151.611	65.979	351.898
7.171	151.55	65.3381	354.919
7.172	152.466	64.5142	355.103
7.173	153.229	64.9414	353.485
7.174	152.71	66.1316	356.873
7.175	152.283	66.1011	353.607
7.176	153.107	65.7959	354.431
7.177	153.107	66.0706	355.774
7.178	152.222	66.4063	352.753
7.179	151.733	66.8945	355.377
7.18	151.703	66.1621	354.37
7.181	152.374	66.2842	353.21
7.182	153.412	66.6809	356.72
7.183	153.29	66.3757	353.577
7.184	154.663	66.5894	354.858
7.185	154.999	66.9861	355.896
7.186	154.388	67.627	353.18
7.187	153.625	67.8406	355.682
7.188	152.893	67.2302	354.248
7.189	152.344	67.1692	353.302
7.19	152.039	67.5049	356.232
7.191	152.74	67.1997	354.218
7.192	154.327	66.9861	355.804
7.193	155.243	67.5659	357.33
7.194	155.151	68.1152	354.34
7.195	155.121	68.512	356.567
7.196	154.724	67.7795	355.438
7.197	154.663	67.5659	354.156
7.198	153.87	68.1763	356.995
7.199	153.107	68.1458	354.065
7.2	154.114	69.0918	354.98
7.201	154.846	69.2749	356.537
7.202	155.304	69.5801	354.279
7.203	155.457	69.458	357.239
7.204	155.884	68.8477	356.415
7.205	157.043	69.2444	355.957
7.206	156.464	69.458	358.49
7.207	154.938	69.3665	356.049
7.208	154.785	70.1294	358.124
7.209	155.304	70.6787	357.91
7.21	155.518	71.2585	355.164
7.211	154.449	71.1975	358.704
7.212	154.541	69.8853	357.391
7.213	155.914	69.5801	357.88
7.214	157.349	70.4956	360.748
7.215	156.342	71.0449	358.032
7.216	156.158	71.2585	360.229
7.217	156.281	71.0449	360.352
7.218	156.372	71.4722	357.91
7.219	155.609	72.2656	360.138
7.22	154.907	71.8384	357.513
7.221	156.616	71.9604	357.91
7.222	157.471	72.0825	360.26
7.223	157.349	71.9604	357.544
7.224	157.867	72.3572	360.382
7.225	158.844	72.113	360.443
7.226	159.515	72.5098	357.971
7.227	158.875	73.3337	361.053
7.228	158.081	72.876	357.758
7.229	159.058	72.5403	357.727
7.23	159.18	73.2117	358.826
7.231	158.6	74.0051	356.049
7.232	159.363	74.1882	359.161
7.233	159.637	72.9065	358.459
7.234	159.912	72.2961	357.33
7.235	160.065	73.0591	361.267
7.236	160.126	73.2422	359.192
7.237	161.224	73.5474	358.948
7.238	161.591	73.822	360.931
7.239	160.675	73.7915	357.513
7.24	160.614	74.0662	360.168
7.241	160.767	74.3408	359.161
7.242	161.804	74.8901	357.452
7.243	160.767	74.5544	361.267
7.244	159.882	74.1272	359.802
7.245	161.072	74.0051	361.786
7.246	162.628	74.5239	362.885
7.247	162.048	74.9817	359.924
7.248	161.652	75.1953	362.396
7.249	161.774	74.9207	360.657
7.25	162.567	75.47	359.802
7.251	161.926	76.1719	361.877
7.252	159.821	75.8667	358.765
7.253	159.698	75.3479	361.328
7.254	160.339	74.7986	362.701
7.255	160.156	75.3174	360.809
7.256	159.424	75.9277	363.983
7.257	159.088	75.7751	361.725
7.258	161.194	75.9888	361.298
7.259	161.591	76.0803	364.075
7.26	161.072	75.7751	360.809
7.261	161.316	76.0498	362.885
7.262	161.53	76.2024	363.129
7.263	161.865	76.5991	360.931
7.264	160.675	76.6602	364.777
7.265	160.034	75.7446	362.122
7.266	161.53	75.7446	362.274
7.267	161.957	76.9348	364.655
7.268	161.56	76.8738	361.603
7.269	161.896	76.5381	363.647
7.27	163.025	76.2024	362.823
7.271	163.3	76.8433	360.565
7.272	162.354	77.5757	363.495
7.273	160.889	76.5076	361.176
7.274	160.797	76.0193	361.847
7.275	160.858	76.0803	364.502
7.276	160.37	76.355	361.389
7.277	161.011	77.0264	363.922
7.278	161.652	76.4465	363.8
7.279	162.262	76.416	361.908
7.28	162.628	76.9958	364.502
7.281	162.354	75.9277	362.854
7.282	162.781	75.5615	363.8
7.283	162.17	76.5076	366.699
7.284	161.346	77.301	363.892
7.285	161.774	77.3315	365.54
7.286	161.224	77.0874	365.204
7.287	161.774	77.3926	363.342
7.288	161.591	78.0945	365.967
7.289	162.598	77.3926	363.617
7.29	164.246	76.8127	364.227
7.291	164.215	77.3926	366.058
7.292	163.574	77.8503	363.953
7.293	162.262	78.064	366.608
7.294	162.018	77.8198	365.601
7.295	161.56	78.3997	364.105
7.296	160.736	78.125	367.096
7.297	159.851	77.3621	364.777
7.298	161.346	77.5146	366.425
7.299	162.903	78.1555	367.645
7.3	163.147	78.5828	365.479
7.301	163.086	78.5828	369.019
7.302	162.72	77.8809	367.798
7.303	163.3	78.064	366.913
7.304	162.323	78.8879	369.354
7.305	160.461	78.7354	365.875
7.306	160.187	78.4607	367.615
7.307	161.346	78.7964	367.798
7.308	162.567	79.1321	364.716
7.309	162.872	79.4983	367.645
7.31	163.574	79.071	366.089
7.311	165.375	78.8879	366.089
7.312	164.917	79.1321	368.622
7.313	163.147	79.071	365.845
7.314	162.14	79.2847	367.798
7.315	162.048	79.5288	367.889
7.316	161.591	79.5898	365.112
7.317	161.285	80.1392	368.042
7.318	162.048	78.3386	365.845
7.319	163.696	79.0405	366.211
7.32	164.429	79.6509	368.988
7.321	164.154	79.9561	366.455
7.322	164.246	79.7424	368.439
7.323	164.398	79.5593	368.5
7.324	163.483	79.9866	366.364
7.325	162.354	80.4138	368.958
7.326	161.957	79.1931	366.577
7.327	162.598	78.9795	366.943
7.328	162.323	80.0171	369.293
7.329	161.957	79.9866	366.455
7.33	163.025	80.0171	368.744
7.331	163.879	79.4373	369.019
7.332	163.788	80.0171	366.791
7.333	162.842	79.8645	369.415
7.334	161.591	78.9185	367.157
7.335	161.957	78.5217	367.554
7.336	160.767	78.5522	369.629
7.337	159.393	78.8879	366.76
7.338	159.302	79.2847	369.171
7.339	159.729	78.6133	368.866
7.34	160.126	78.5217	367.249
7.341	160.126	79.071	370.453
7.342	159.454	77.7893	368.073
7.343	160.522	77.7283	369.08
7.344	160.919	77.9114	370.636
7.345	159.882	77.9114	368.134
7.346	159.546	78.2166	371.124
7.347	159.576	78.064	369.904
7.348	159.698	78.4302	367.706
7.349	158.844	78.7354	370.544
7.35	158.63	77.9114	367.584
7.351	159.943	77.7588	368.347
7.352	160.919	77.7283	370.056
7.353	160.156	78.2166	367.188
7.354	160.004	78.125	370.453
7.355	159.973	77.6367	369.171
7.356	160.797	77.8503	368.256
7.357	160.004	78.8879	370.087
7.358	158.844	78.7659	367.096
7.359	158.813	78.3386	368.53
7.36	159.271	78.064	369.202
7.361	159.515	78.064	367.035
7.362	160.278	78.3691	370.27
7.363	160.4	77.7893	368.927
7.364	160.431	78.064	368.347
7.365	160.156	78.8879	371.277
7.366	159.546	78.3691	368.286
7.367	159.821	78.6743	369.629
7.368	159.363	79.2847	370.422
7.369	159.302	79.4983	367.92
7.37	159.393	79.5288	370.483
7.371	159.912	78.8879	369.354
7.372	160.98	79.3457	369.049
7.373	161.896	79.6204	371.826
7.374	160.828	79.4067	369.232
7.375	161.53	79.3152	371.582
7.376	161.774	79.7119	371.246
7.377	162.048	80.719	369.263
7.378	161.133	81.5125	371.674
7.379	160.034	80.719	368.988
7.38	160.706	79.7729	369.08
7.381	161.621	79.7424	372.131
7.382	161.377	79.8035	369.476
7.383	162.018	79.9561	372.681
7.384	162.262	80.2612	372.833
7.385	163.055	81.0852	370.422
7.386	163.177	81.5735	372.986
7.387	162.506	80.4138	369.537
7.388	163.055	80.719	370.544
7.389	162.842	81.3293	372.711
7.39	161.835	81.0547	370.056
7.391	162.048	80.78	372.803
7.392	163.055	80.7495	372.986
7.393	164.459	81.4819	371.246
7.394	165.527	82.1838	374.023
7.395	164.978	81.665	370.85
7.396	165.649	81.3599	371.216
7.397	165.649	81.4514	372.162
7.398	164.795	81.5125	369.354
7.399	164.551	81.8787	372.223
7.4	164.215	81.8481	371.002
7.401	164.429	81.7261	369.476
7.402	164.886	81.9702	372.406
7.403	164.52	81.2988	369.995
7.404	165.314	81.0547	371.552
7.405	165.68	81.665	372.894
7.406	165.588	81.5735	369.568
7.407	165.405	81.3599	372.284
7.408	165.07	80.8411	371.338
7.409	164.948	81.1157	369.568
7.41	164.581	81.6345	372.681
7.411	163.269	80.8716	370.178
7.412	163.544	80.3223	371.094
7.413	164.063	80.6885	372.681
7.414	163.971	80.658	369.446
7.415	164.001	80.4443	372.192
7.416	163.788	80.0171	370.605
7.417	164.612	79.6814	369.049
7.418	163.971	79.8035	371.49
7.419	162.659	79.3152	368.103
7.42	162.079	79.2236	370.056
7.421	161.987	79.1626	370.605
7.422	161.407	79.2542	368.256
7.423	160.248	79.2847	370.941
7.424	160.126	77.6978	368.5
7.425	160.583	77.3621	368.469
7.426	160.98	77.6978	371.033
7.427	160.156	77.5757	367.981
7.428	160.461	77.0569	370.087
7.429	161.102	76.2024	370.361
7.43	160.095	76.7517	368.286
7.431	158.661	77.179	370.667
7.432	157.867	75.47	367.096
7.433	158.386	74.2798	366.18
7.434	157.44	74.0967	367.279
7.435	156.281	73.5168	363.007
7.436	156.342	72.7234	364.166
7.437	155.792	71.6248	363.159
7.438	155.487	71.0449	359.528
7.439	153.442	70.5261	361.023
7.44	151.886	68.8171	358.093
7.441	151.367	67.5049	357.117
7.442	150.085	67.3523	357.788
7.443	148.163	66.9556	354.706
7.444	147.43	66.3147	355.988
7.445	147.217	64.5142	356.079
7.446	146.21	64.0259	354.187
7.447	145.813	64.0564	356.201
7.448	144.653	62.9272	354.004
7.449	143.616	61.3098	354.004
7.45	142.09	60.6079	354.553
7.451	140.778	60.1196	351.776
7.452	140.32	60.2722	352.02
7.453	139.679	59.5398	350.8
7.454	137.543	59.082	347.992
7.455	136.23	58.1055	349.243
7.456	134.949	57.1594	346.863
7.457	135.681	56.6711	347.046
7.458	135.437	56.7322	348.724
7.459	134.033	56.5796	346.252
7.46	134.186	56.0913	348.511
7.461	134.735	55.4199	347.229
7.462	135.132	55.9387	345.673
7.463	134.735	56.1218	347.656
7.464	133.636	55.1758	345.459
7.465	134.125	55.0842	346.588
7.466	134.521	55.0232	347.748
7.467	133.942	55.1147	345.276
7.468	133.759	55.0537	347.9
7.469	133.789	54.4434	346.802
7.47	134.857	54.8096	345.367
7.471	134.766	54.9927	346.252
7.472	134.186	54.718	342.743
7.473	134.735	54.3213	343.903
7.474	135.773	54.2908	344.086
7.475	135.223	54.8096	341.919
7.476	134.186	55.2063	344.269
7.477	134.399	54.6875	342.072
7.478	135.01	54.8401	341.461
7.479	135.284	55.0232	343.201
7.48	134.705	54.8401	339.691
7.481	135.712	54.657	341.003
7.482	137.024	54.8706	340.942
7.483	136.932	55.5725	339.172
7.484	136.627	55.9387	341.736
7.485	136.292	55.4199	339.539
7.486	136.78	55.4504	339.874
7.487	136.658	55.7251	341.614
7.488	135.345	55.603	338.928
7.489	135.773	55.2979	340.485
7.49	137.421	55.2979	340.79
7.491	138.123	56.0913	338.318
7.492	138.519	56.9458	341.095
7.493	138.519	56.427	339.355
7.494	140.106	56.488	338.959
7.495	139.74	57.3425	341.949
7.496	138.062	57.4951	339.02
7.497	138.306	56.9763	341.187
7.498	139.13	57.0984	342.224
7.499	140.533	57.8308	339.935
7.5	141.144	59.082	342.285
7.501	141.449	58.8074	340.088
7.502	143.494	58.4412	340.698
7.503	144.104	58.6853	342.865
7.504	143.402	59.3872	340.79
7.505	143.463	59.967	343.079
7.506	143.188	59.3262	342.987
7.507	143.219	60.3943	341.003
7.508	143.158	61.3403	343.811
7.509	143.127	60.6995	340.729
7.51	144.592	59.845	341.705
7.511	145.081	60.1501	344.238
7.512	145.355	60.791	342.072
7.513	146.179	61.0657	345.123
7.514	146.942	61.0352	344.299
7.515	146.667	61.615	342.468
7.516	146.423	62.6221	345.276
7.517	146.088	62.2559	341.98
7.518	146.912	61.8896	342.712
7.519	147.552	61.7371	344.116
7.52	146.851	62.0422	341.949
7.521	147.461	62.3474	345.184
7.522	148.621	62.1033	344.025
7.523	149.872	62.7747	342.804
7.524	149.109	63.5681	345.032
7.525	148.407	63.1104	341.949
7.526	149.139	62.8052	342.651
7.527	149.597	62.8357	343.14
7.528	148.956	63.324	340.393
7.529	148.682	63.4155	343.353
7.53	148.987	62.5916	342.59
7.531	149.75	62.8967	342.377
7.532	149.994	63.7512	344.879
7.533	149.506	63.6292	342.224
7.534	150.238	63.385	343.903
7.535	150.635	63.3545	344.238
7.536	150.421	63.6597	341.888
7.537	150.269	63.9648	344.391
7.538	151.093	63.7817	342.529
7.539	151.917	64.1479	342.255
7.54	151.276	64.4531	345.001
7.541	149.78	63.9954	342.926
7.542	150.513	64.1479	344.91
7.543	151.398	64.5752	345.459
7.544	151.459	65.033	343.14
7.545	150.848	64.9109	346.008
7.546	150.94	64.1785	343.536
7.547	152.74	64.4531	342.712
7.548	152.588	65.2466	344.971
7.549	150.513	65.2161	342.102
7.55	150.299	65.033	344.879
7.551	150.787	64.4531	345.306
7.552	150.757	64.5752	343.475
7.553	150.024	65.0024	346.924
7.554	149.658	65.0635	344.452
7.555	151.672	64.6667	344.666
7.556	152.618	64.8499	346.527
7.557	151.52	65.0024	343.719
7.558	151.184	65.3687	346.313
7.559	151.215	65.6128	346.344
7.56	152.008	66.0095	343.872
7.561	150.726	66.0095	347.412
7.562	149.689	65.5212	344.36
7.563	151.764	65.3076	344.421
7.564	152.832	65.7959	346.405
7.565	152.222	66.0095	342.743
7.566	152.161	65.6738	345.123
7.567	153.015	65.1245	344.147
7.568	154.175	66.0706	341.949
7.569	152.863	66.6199	344.147
7.57	150.513	66.04	341.156
7.571	150.177	64.9719	341.034
7.572	151.337	64.7888	342.834
7.573	150.574	64.1479	339.874
7.574	151.154	64.6057	342.865
7.575	151.642	64.3005	342.255
7.576	152.924	64.8804	340.607
7.577	152.863	65.4602	343.231
7.578	152.069	64.3311	340.302
7.579	152.008	63.8733	340.881
7.58	151.978	64.27	342.621
7.581	150.97	64.7583	339.539
7.582	150.635	64.1174	341.949
7.583	151.367	63.6902	340.912
7.584	152.954	64.4531	339.661
7.585	153.137	65.0635	341.98
7.586	152.191	64.5447	338.928
7.587	152.649	63.9648	340.118
7.588	152.649	63.8428	340.607
7.589	152.405	63.8123	337.891
7.59	150.818	64.4531	340.179
7.591	150.36	63.385	337.982
7.592	150.909	63.2019	337.402
7.593	150.757	63.0493	339.722
7.594	149.017	62.8662	337.372
7.595	150.024	62.6221	339.569
7.596	150.085	62.3474	340.363
7.597	149.597	62.8662	337.921
7.598	148.987	63.1104	340.759
7.599	149.109	62.2253	338.287
7.6	150.269	61.7371	337.616
7.601	150.055	62.4084	339.905
7.602	148.926	61.8591	336.456
7.603	149.078	61.4319	338.47
7.604	150.024	61.0657	338.348
7.605	149.872	62.1338	335.419
7.606	149.567	62.3779	337.433
7.607	149.506	61.4624	334.534
7.608	150.604	60.8826	334.32
7.609	150.024	60.5774	335.419
7.61	148.804	60.1807	332.489
7.611	149.017	60.3638	334.808
7.612	149.658	59.7534	334.442
7.613	149.567	60.3638	332.794
7.614	149.139	60.6995	335.388
7.615	149.323	59.8145	332.764
7.616	150.299	59.4482	332.886
7.617	150.513	59.9365	334.503
7.618	149.567	59.7534	331.604
7.619	149.2	59.4177	333.832
7.62	149.933	58.8989	333.771
7.621	150.269	59.3872	332.153
7.622	150.726	60.4248	334.32
7.623	150.024	59.6313	331.696
7.624	150.909	59.2957	331.329
7.625	151.245	59.6924	332.977
7.626	150.635	59.906	329.742
7.627	150.574	59.8755	331.787
7.628	150.482	59.2957	331.116
7.629	151.154	59.1125	329.376
7.63	150.391	59.1125	332.123
7.631	149.811	58.8379	329.62
7.632	150.238	58.6853	330.2
7.633	149.719	59.3567	331.543
7.634	148.712	59.3872	328.339
7.635	148.499	59.1431	331.024
7.636	148.651	57.8613	329.742
7.637	148.956	57.7698	328.949
7.638	148.224	58.7463	332.001
7.639	147.156	58.1665	328.949
7.64	147.736	57.4036	330.994
7.641	147.369	57.2815	331.146
7.642	146.637	57.8918	328.796
7.643	144.958	58.5632	330.872
7.644	145.355	57.7087	328.43
7.645	145.66	57.251	326.721
7.646	144.562	56.8848	328.491
7.647	142.761	56.5491	324.89
7.648	142.67	55.9387	326.202
7.649	142.181	55.0842	326.599
7.65	140.656	55.3894	323.7
7.651	139.038	55.1147	325.867
7.652	137.634	54.1077	323.151
7.653	137.787	53.5583	321.289
7.654	136.108	53.2227	322.266
7.655	134.247	52.4292	319.153
7.656	133.27	51.8188	319.275
7.657	132.965	50.3235	320.374
7.658	132.05	49.6826	318.207
7.659	130.432	50.5066	321.014
7.66	129.791	50.2625	319.519
7.661	130.188	49.9878	319.031
7.662	129.608	50.1099	320.374
7.663	129.333	49.6826	318.085
7.664	129.425	49.4385	319.458
7.665	130.768	49.5911	320.648
7.666	131.287	50.3845	319.031
7.667	131.622	50.7202	322.632
7.668	132.019	50.2319	321.136
7.669	133.423	50.415	321.686
7.67	133.514	51.2085	324.158
7.671	132.935	51.6968	321.411
7.672	133.301	51.3611	323.486
7.673	133.82	51.2695	323.303
7.674	135.162	51.9714	321.472
7.675	135.651	53.1616	324.158
7.676	135.406	52.7344	321.625
7.677	136.444	52.1851	322.968
7.678	136.292	52.1851	325.317
7.679	135.529	52.1545	322.418
7.68	136.169	52.2461	325.256
7.681	136.536	52.0935	324.371
7.682	136.719	53.2837	322.144
7.683	136.566	53.9246	324.493
7.684	136.383	53.3142	321.045
7.685	137.115	52.887	321.93
7.686	136.749	53.3447	323.608
7.687	136.322	53.5583	320.618
7.688	136.017	53.4973	323.517
7.689	136.23	53.009	322.662
7.69	137.329	53.5278	320.862
7.691	137.329	54.7791	323.303
7.692	136.78	54.3823	319.336
7.693	136.871	53.6804	320.313
7.694	136.993	53.7109	321.045
7.695	136.719	54.4128	318.726
7.696	136.322	55.0537	321.35
7.697	135.986	55.0842	319.977
7.698	136.749	54.9622	319.733
7.699	136.444	55.2979	322.327
7.7	136.536	55.0232	319.275
7.701	136.78	55.1147	320.831
7.702	136.963	55.3284	322.235
7.703	136.597	56.2439	319.824
7.704	136.932	56.8848	322.693
7.705	137.268	56.7932	321.716
7.706	138.672	57.1594	320.587
7.707	138.306	58.197	323.914
7.708	138.153	57.9224	321.472
7.709	138.947	57.9224	323.395
7.71	139.679	58.197	325.012
7.711	139.923	59.6008	322.296
7.712	140.198	60.0586	325.958
7.713	141.052	59.4482	324.097
7.714	142.517	60.1807	324.005
7.715	143.066	60.6689	326.538
7.716	142.761	61.0962	323.517
7.717	143.25	61.0046	325.775
7.718	143.524	61.0962	326.447
7.719	143.86	61.6455	324.463
7.72	143.646	61.615	327.85
7.721	143.25	61.1877	325.5
7.722	145.02	61.3403	326.324
7.723	145.599	61.8286	328.705
7.724	145.081	61.9812	325.378
7.725	145.203	61.676	328.491
7.726	145.813	61.3708	328.522
7.727	146.667	61.9507	326.294
7.728	146.118	62.9272	329.834
7.729	145.294	62.6831	326.782
7.73	146.057	62.0728	327.179
7.731	145.966	62.2559	328.766
7.732	145.233	62.439	325.684
7.733	144.867	62.7747	328.369
7.734	145.63	61.6455	327.759
7.735	146.332	61.7981	325.745
7.736	146.179	62.7136	329.193
7.737	145.477	62.6221	326.05
7.738	145.447	62.6831	326.019
7.739	144.592	63.2324	327.179
7.74	143.005	63.0798	324.31
7.741	141.815	62.5916	327.179
7.742	142.303	61.9202	327.026
7.743	143.311	61.9202	325.989
7.744	143.28	63.1714	329.742
7.745	143.066	62.7136	327.576
7.746	144.318	62.8052	327.82
7.747	144.47	63.3545	329.712
7.748	143.677	63.385	326.355
7.749	142.822	63.5986	329.254
7.75	142.7	63.6292	329.041
7.751	143.585	64.0869	327.393
7.752	143.402	64.4226	330.566
7.753	143.066	64.209	328.308
7.754	144.226	64.0564	329.803
7.755	145.203	64.6667	331.909
7.756	145.233	65.2161	329.01
7.757	144.958	65.7654	331.909
7.758	144.867	65.2161	330.261
7.759	146.118	65.7654	329.437
7.76	145.508	66.7419	331.879
7.761	144.531	66.803	328.644
7.762	144.226	66.1316	331.421
7.763	145.203	65.5518	333.069
7.764	145.966	66.0095	330.994
7.765	145.721	66.8945	335.052
7.766	146.301	66.803	332.794
7.767	147.949	66.9861	332.825
7.768	148.254	67.7185	334.961
7.769	147.675	67.3218	331.238
7.77	147.278	67.2302	333.496
7.771	147.797	66.803	333.801
7.772	147.522	67.7185	331.055
7.773	147.339	68.5425	334.473
7.774	147.522	68.1763	332.092
7.775	148.956	67.9932	332.001
7.776	148.834	68.7561	334.137
7.777	148.468	68.6646	330.414
7.778	148.346	68.6951	332.825
7.779	148.712	68.4814	332.886
7.78	148.651	69.0308	330.414
7.781	147.949	70.0989	333.984
7.782	147.766	69.7632	331.543
7.783	148.346	69.7937	332.123
7.784	148.163	69.8547	334.656
7.785	147.003	70.1294	332.336
7.786	147.003	70.0989	335.51
7.787	147.369	69.7632	335.358
7.788	148.163	70.5872	334.167
7.789	148.376	71.4417	336.975
7.79	148.071	70.9534	334.93
7.791	148.529	71.4111	335.114
7.792	148.621	72.5403	337.311
7.793	148.132	72.6929	334.412
7.794	147.217	72.2351	337.006
7.795	147.247	72.2046	337.891
7.796	148.132	72.9675	336.456
7.797	148.56	74.0967	339.844
7.798	148.926	74.1272	337.402
7.799	150.574	74.3713	338.135
7.8	150.757	74.3408	339.294
7.801	150.635	74.8291	336.792
7.802	149.994	75.1038	339.508
7.803	149.902	74.8596	339.294
7.804	150.574	75.3479	338.745
7.805	150.269	75.5005	342.072
7.806	150.177	75.1038	339.355
7.807	150.97	75.3174	340.698
7.808	152.405	75.9888	342.102
7.809	153.015	76.3855	339.233
7.81	153.32	76.2024	342.56
7.811	154.144	75.1953	340.881
7.812	154.755	75.9888	339.996
7.813	154.633	76.9958	343.079
7.814	153.412	76.9653	339.935
7.815	153.595	76.8433	341.37
7.816	154.51	76.7822	342.377
7.817	154.785	77.4231	339.325
7.818	155.396	78.0334	342.499
7.819	156.83	77.4536	340.698
7.82	158.844	77.7283	340.363
7.821	158.875	78.3997	343.018
7.822	158.051	78.6743	340.424
7.823	157.166	78.8879	342.316
7.824	156.799	78.5828	343.14
7.825	156.586	78.8574	341.309
7.826	156.281	79.5288	344.086
7.827	157.074	78.7354	342.712
7.828	158.905	79.4067	342.102
7.829	159.821	80.2002	345.276
7.83	159.668	79.9561	342.072
7.831	160.126	80.0781	344.635
7.832	160.492	80.2917	345.245
7.833	159.851	80.8411	342.56
7.834	158.295	81.5125	346.13
7.835	158.081	81.2683	344.971
7.836	159.607	81.665	344.36
7.837	159.912	82.1838	347.046
7.838	159.393	82.8552	344.299
7.839	160.37	82.4585	347.015
7.84	161.255	82.8552	347.626
7.841	162.415	83.7708	345.612
7.842	161.499	84.3811	348.572
7.843	161.072	83.8013	346.405
7.844	162.079	83.8928	347.046
7.845	162.262	84.5947	348.694
7.846	161.316	84.7778	345.612
7.847	160.858	84.6558	348.267
7.848	160.95	84.0759	348.358
7.849	162.292	84.4727	347.687
7.85	162.994	86.0901	350.494
7.851	162.811	85.9375	347.9
7.852	164.063	85.4797	349.03
7.853	164.124	85.5103	350.586
7.854	163.818	85.6018	347.504
7.855	163.788	85.8765	350.677
7.856	164.368	85.9375	349.792
7.857	164.948	86.6394	348.145
7.858	165.039	87.5244	351.471
7.859	164.917	87.2498	348.633
7.86	166.046	87.0667	349.731
7.861	167.267	87.2498	350.891
7.862	167.145	87.8601	347.931
7.863	167.267	87.6465	351.379
7.864	167.297	86.5173	350.098
7.865	168.488	87.0361	349.213
7.866	168.579	88.5315	352.051
7.867	167.297	89.1724	349.243
7.868	167.48	88.9282	350.433
7.869	167.297	88.3484	351.227
7.87	167.267	88.4705	348.969
7.871	168.121	88.5315	352.203
7.872	168.915	88.1653	351.837
7.873	170.044	88.8977	351.471
7.874	170.135	89.9658	354.156
7.875	169.952	89.4165	351.501
7.876	170.105	89.5691	352.783
7.877	169.586	90.4236	354.156
7.878	169.067	90.6677	351.41
7.879	168.549	90.6982	354.675
7.88	169.25	89.9963	353.485
7.881	171.204	90.5762	353.485
7.882	172.211	91.6138	356.476
7.883	172.18	91.7969	353.882
7.884	172.18	91.6138	355.743
7.885	171.356	91.7053	356.11
7.886	171.295	92.1021	354.309
7.887	171.143	92.4683	356.903
7.888	170.532	92.3462	354.492
7.889	171.021	92.1936	354.492
7.89	171.173	92.2241	357.208
7.891	171.6	92.1021	354.248
7.892	172.089	92.3462	357.819
7.893	172.516	92.6208	358.185
7.894	172.882	92.5903	356.323
7.895	171.722	93.0176	360.229
7.896	171.814	92.4072	357.33
7.897	172.974	92.9871	357.452
7.898	173.096	94.0552	358.948
7.899	172.302	93.5059	355.56
7.9	172.333	92.926	358.459
7.901	173.157	92.4988	358.582
7.902	173.981	93.2007	356.445
7.903	174.103	93.9636	360.016
7.904	172.943	93.8721	357.544
7.905	173.828	93.5059	357.788
7.906	173.767	93.6584	358.704
7.907	173.462	93.2617	355.469
7.908	172.821	93.1396	358.154
7.909	172.119	92.9871	358.063
7.91	172.607	93.75	356.873
7.911	171.906	93.8721	360.291
7.912	170.898	92.6208	358.063
7.913	170.776	92.4072	359.436
7.914	170.715	92.6819	361.694
7.915	170.227	92.1936	358.307
7.916	169.037	91.4612	360.565
7.917	168.396	90.7593	360.352
7.918	168.854	91.2476	358.643
7.919	167.877	91.7664	362.122
7.92	165.863	91.095	360.046
7.921	164.917	90.4541	360.748
7.922	165.1	90.21	362.396
7.923	164.673	89.8743	359.589
7.924	163.849	89.5386	362.274
7.925	163.086	88.5315	361.542
7.926	164.215	88.501	360.016
7.927	164.612	89.2029	363.403
7.928	163.849	88.8062	360.443
7.929	162.75	88.4705	361.908
7.93	161.591	87.616	362.579
7.931	161.255	87.677	360.718
7.932	160.461	88.3789	363.953
7.933	160.583	86.9446	362.671
7.934	161.774	86.5784	363.098
7.935	162.262	87.0667	366.302
7.936	162.201	86.8835	363.708
7.937	163.055	86.792	365.784
7.938	163.025	86.3647	366.272
7.939	162.781	86.5479	363.586
7.94	162.17	86.8835	366.455
7.941	162.262	86.1816	363.77
7.942	163.788	85.9375	363.739
7.943	163.452	86.5784	365.601
7.944	163.361	86.3647	362.427
7.945	163.147	85.968	364.594
7.946	163.818	85.2356	364.838
7.947	163.971	85.5408	362.152
7.948	163.483	86.1816	365.631
7.949	162.872	85.3271	363.281
7.95	163.788	85.4187	363.037
7.951	163.513	86.0901	364.441
7.952	163.086	85.8154	360.992
7.953	162.842	85.2661	363.251
7.954	162.964	84.4116	363.708
7.955	162.872	84.5032	362.061
7.956	162.72	85.022	365.631
7.957	161.652	84.259	363.403
7.958	162.415	84.8083	363.77
7.959	163.086	85.2661	365.112
7.96	162.872	84.9609	361.755
7.961	162.048	85.3577	363.678
7.962	161.469	85.2661	363.098
7.963	161.56	85.3577	361.725
7.964	161.652	85.5103	365.112
7.965	161.56	84.6558	363.525
7.966	161.957	85.4797	364.136
7.967	162.384	86.3342	365.509
7.968	161.682	86.2732	362.762
7.969	161.713	85.8459	364.807
7.97	162.476	85.2966	363.739
7.971	163.177	85.968	362.61
7.972	162.659	86.9446	365.601
7.973	161.133	86.3342	362.64
7.974	161.133	85.9985	365.051
7.975	161.743	85.2356	365.814
7.976	161.682	85.3882	363.586
7.977	160.919	86.1206	366.699
7.978	161.499	85.5408	365.082
7.979	163.513	86.0596	363.708
7.98	163.971	86.6699	366.028
7.981	163.33	85.6323	362.335
7.982	163.3	85.8765	363.617
7.983	163.605	86.1816	365.112
7.984	162.811	85.8765	362.061
7.985	162.079	85.3577	365.448
7.986	161.957	84.5337	364.075
7.987	164.063	85.2661	362.885
7.988	165.314	86.2732	364.807
7.989	165.497	86.3037	361.328
7.99	165.588	85.5103	362.305
7.991	165.955	84.6863	363.098
7.992	165.771	84.7473	360.474
7.993	165.07	85.2051	363.739
7.994	163.971	84.6558	362.488
7.995	164.307	84.5947	361.877
7.996	164.886	84.9609	363.922
7.997	164.734	84.7778	360.535
7.998	165.375	84.8083	362.152
7.999	165.802	84.1675	362.488
8	165.741	84.1064	359.924
8.001	165.405	83.8928	363.434
8.002	164.673	83.1299	361.328
8.003	164.581	83.0994	360.87
8.004	164.063	84.198	363.495
8.005	162.903	83.4961	359.772
8.006	162.598	83.0383	361.145
8.007	162.292	82.5195	361.755
8.008	162.354	82.5806	359.009
8.009	162.201	83.1909	361.816
8.01	161.53	82.489	360.046
8.011	162.476	81.7261	359.985
8.012	161.804	82.0313	361.908
8.013	160.126	82.0313	358.398
8.014	159.027	81.5125	360.413
8.015	158.569	80.5969	359.772
8.016	158.142	80.5054	357.849
8.017	157.41	80.719	360.26
8.018	157.227	79.9255	357.452
8.019	157.867	79.834	358.337
8.02	157.776	79.8035	359.894
8.021	156.708	79.3762	357.239
8.022	155.914	79.4983	359.68
8.023	155.792	78.3997	359.039
8.024	156.372	78.186	357.605
8.025	155.762	78.9185	360.168
8.026	155.06	78.3081	357.147
8.027	156.158	77.6367	357.33
8.028	156.708	78.2166	358.337
8.029	156.006	78.186	355.225
8.03	154.999	77.4536	358.032
8.031	154.602	76.6296	356.75
8.032	155.609	76.5076	355.774
8.033	155.334	77.3621	358.124
8.034	154.846	76.9653	355.194
8.035	155.334	76.9653	355.927
8.036	156.219	76.5381	356.567
8.037	156.097	76.5686	353.851
8.038	154.938	76.9958	356.964
8.039	155.06	76.0498	355.774
8.04	155.701	75.8972	355.621
8.041	155.67	76.416	358.246
8.042	154.907	76.2024	355.56
8.043	155.426	76.6602	356.14
8.044	155.731	76.7212	356.781
8.045	155.731	76.416	354.828
8.046	155.09	76.4465	357.391
8.047	155.273	75.9888	356.812
8.048	155.975	76.1414	355.804
8.049	155.64	77.2095	358.734
8.05	154.419	76.8738	355.957
8.051	154.602	76.6602	356.995
8.052	155.121	76.9653	357.208
8.053	155.182	76.9958	354.889
8.054	154.266	76.6602	357.3
8.055	153.839	76.2939	355.774
8.056	155.64	76.6602	355.621
8.057	155.609	77.5452	357.269
8.058	153.961	77.5757	354.614
8.059	152.74	77.7893	356.812
8.06	152.588	76.8433	357.178
8.061	153.625	76.2939	355.133
8.062	153.29	76.7212	359.192
8.063	153.015	76.5686	357.147
8.064	154.999	76.9653	357.422
8.065	155.731	77.9419	359.131
8.066	155.09	77.6978	356.323
8.067	153.778	77.4231	358.154
8.068	153.687	77.179	357.88
8.069	154.419	77.5452	356.384
8.07	153.9	78.125	359.1
8.071	153.595	77.179	356.72
8.072	155.182	77.2705	356.598
8.073	156.708	78.3691	358.307
8.074	156.616	78.3997	355.072
8.075	155.884	78.2776	357.727
8.076	156.311	77.7588	357.391
8.077	157.074	78.1555	355.896
8.078	156.677	79.1931	358.826
8.079	155.792	79.3457	355.682
8.08	156.616	78.949	356.11
8.081	157.44	78.7964	358.429
8.082	157.44	78.2471	355.682
8.083	157.867	78.7048	359.192
8.084	158.142	78.7659	359.314
8.085	159.302	78.9185	356.995
8.086	159.393	79.5898	361.053
8.087	158.691	79.1931	357.91
8.088	159.76	79.4373	357.971
8.089	159.424	80.1086	359.558
8.09	159.119	80.0171	356.323
8.091	158.936	79.4067	359.741
8.092	158.905	78.7354	359.222
8.093	160.645	79.5898	358.215
8.094	160.583	80.6274	361.053
8.095	159.607	80.658	358.215
8.096	159.882	80.4443	359.558
8.097	160.858	79.895	360.077
8.098	160.797	80.4138	357.33
8.099	159.546	80.719	360.413
8.1	158.264	80.1392	358.765
8.101	159.851	79.9866	359.009
8.102	159.607	80.0781	361.938
8.103	158.386	80.4138	358.673
8.104	157.745	80.719	360.84
8.105	158.417	80.658	361.389
8.106	158.63	80.2002	359.039
8.107	158.447	80.1697	362.946
8.108	157.898	79.7119	360.077
8.109	159.576	80.0171	359.802
8.11	159.637	81.1768	362.305
8.111	158.966	80.719	358.765
8.112	158.6	80.658	360.992
8.113	158.752	80.5969	360.657
8.114	158.569	81.0242	358.856
8.115	158.264	81.3293	362
8.116	157.99	80.78	360.352
8.117	159.363	80.2917	360.321
8.118	160.126	80.9937	362.305
8.119	159.454	81.2683	359.192
8.12	159.271	81.1462	361.847
8.121	158.997	81.0852	361.267
8.122	159.18	80.8716	359.375
8.123	158.386	81.0852	362.427
8.124	158.02	80.5664	359.833
8.125	158.356	80.2917	360.718
8.126	158.966	80.6274	362.427
8.127	158.6	80.2307	359.711
8.128	158.203	80.2917	361.816
8.129	158.112	79.895	361.786
8.13	158.63	80.1697	359.833
8.131	158.508	80.8411	362.946
8.132	158.325	80.0171	360.26
8.133	158.417	80.1086	360.199
8.134	157.99	80.5969	361.816
8.135	157.196	80.4749	360.107
8.136	156.677	79.6814	362.335
8.137	156.219	79.4067	362.427
8.138	156.494	79.7119	361.115
8.139	156.158	79.8645	363.708
8.14	155.884	79.1931	360.718
8.141	156.494	79.3152	360.901
8.142	156.311	80.1392	361.694
8.143	155.548	79.4678	358.948
8.144	154.022	78.8269	361.847
8.145	153.473	77.3621	361.145
8.146	153.687	77.4536	360.84
8.147	153.503	78.2166	363.617
8.148	152.588	78.0029	360.779
8.149	153.107	77.9724	361.45
8.15	154.236	77.7588	362.732
8.151	154.266	77.8809	359.68
8.152	153.412	78.064	362.549
8.153	152.863	77.4841	361.603
8.154	153.229	77.0264	360.535
8.155	152.344	77.5757	364.075
8.156	150.97	77.5146	360.565
8.157	151.123	77.2095	362.274
8.158	151.489	77.179	362.427
8.159	152.374	77.3315	359.772
8.16	151.886	77.3926	362.152
8.161	151.733	76.355	359.894
8.162	151.611	76.1719	359.406
8.163	151.184	76.9653	361.542
8.164	149.506	76.4771	358.246
8.165	149.017	76.1414	360.229
8.166	148.712	75.3479	360.291
8.167	148.712	74.5544	358.398
8.168	148.132	75.6531	361.389
8.169	148.651	75.1648	359.619
8.17	149.139	75.2258	358.429
8.171	148.834	75.3174	360.901
8.172	147.705	74.5544	358.063
8.173	146.912	74.2798	359.131
8.174	146.423	73.9746	360.26
8.175	145.63	73.5779	357.513
8.176	143.951	73.6694	360.077
8.177	143.433	72.5403	357.788
8.178	143.982	72.1436	357.086
8.179	143.768	72.8149	358.368
8.18	143.036	72.2656	355.133
8.181	141.785	71.4417	356.262
8.182	141.602	70.4041	356.049
8.183	141.51	69.8547	354.004
8.184	140.442	70.0073	356.537
8.185	138.672	69.519	353.851
8.186	138.336	68.9087	354.279
8.187	137.726	68.6646	355.804
8.188	136.841	68.2678	353.058
8.189	136.108	68.573	355.56
8.19	136.414	68.2068	355.316
8.191	137.299	67.0166	353.668
8.192	136.993	66.864	357.147
8.193	136.81	66.4673	354.584
8.194	137.634	66.803	355.011
8.195	137.268	67.1387	356.171
8.196	136.292	66.7725	353.058
8.197	135.284	66.5283	355.133
8.198	135.193	65.5518	353.699
8.199	136.169	65.7043	352.173
8.2	136.078	66.5588	354.279
8.201	135.986	65.4602	351.99
8.202	136.963	65.3687	352.722
8.203	138.062	65.7654	353.912
8.204	137.695	66.0095	351.196
8.205	136.902	66.2842	353.79
8.206	136.597	65.7959	352.386
8.207	136.871	65.2771	351.257
8.208	136.597	65.5823	353.943
8.209	135.925	65.2161	350.952
8.21	136.688	65.5212	352.844
8.211	137.817	66.3147	354.034
8.212	138.092	65.8264	351.196
8.213	137.848	66.0095	354.004
8.214	137.665	65.3992	352.692
8.215	138.123	65.4602	351.257
8.216	137.451	66.2842	353.882
8.217	136.749	66.1316	350.83
8.218	136.963	66.04	350.708
8.219	137.421	65.918	351.807
8.22	137.512	66.1011	349.243
8.221	137.451	66.3452	351.837
8.222	137.329	66.2537	350.494
8.223	138.275	66.3757	349.64
8.224	138.062	66.2231	351.379
8.225	137.299	66.04	348.267
8.226	136.993	66.7419	349.823
8.227	137.054	67.1692	349.152
8.228	137.177	66.5894	347.198
8.229	136.108	66.0095	351.166
8.23	135.681	65.0635	349.67
8.231	136.78	65.8875	350.494
8.232	137.299	67.3828	352.417
8.233	136.78	67.3523	348.572
8.234	136.871	66.7114	350.891
8.235	138.062	66.4368	350.861
8.236	139.313	66.5588	348.022
8.237	138.763	67.7795	351.135
8.238	137.787	67.688	348.877
8.239	139.496	66.864	349.487
8.24	139.282	67.2913	351.776
8.241	138.947	67.9932	349.274
8.242	138.397	68.6646	350.891
8.243	139.771	68.4204	350.372
8.244	141.388	68.2983	348.785
8.245	142.273	68.7561	351.501
8.246	142.273	68.1152	348.694
8.247	143.036	68.8477	349.396
8.248	143.402	69.6411	351.196
8.249	142.12	69.6106	349.243
8.25	141.602	69.458	351.654
8.251	142.059	68.8171	351.074
8.252	142.7	68.6951	349.274
8.253	144.226	69.3054	352.844
8.254	144.562	69.2749	350.25
8.255	146.271	69.2139	350.098
8.256	146.729	70.2209	351.471
8.257	146.484	70.1294	348.633
8.258	145.142	70.1904	350.83
8.259	144.623	69.8242	351.227
8.26	145.081	69.7021	349.03
8.261	144.226	70.5566	352.081
8.262	144.409	71.0144	349.64
8.263	146.484	70.7092	350.525
8.264	148.315	70.8923	351.654
8.265	148.682	71.1975	349.243
8.266	147.858	71.6858	351.501
8.267	147.858	71.167	350.616
8.268	148.102	71.2585	350.006
8.269	147.583	71.8384	352.814
8.27	145.874	71.5637	349.762
8.271	145.752	71.4417	351.318
8.272	146.637	71.6858	351.593
8.273	147.766	72.0215	349.915
8.274	147.339	71.7468	353.424
8.275	147.339	71.5332	351.44
8.276	148.834	71.6248	350.891
8.277	149.384	72.6624	353.638
8.278	148.315	72.1436	350.159
8.279	148.529	72.2046	352.234
8.28	148.865	73.1201	352.356
8.281	148.956	73.2117	349.274
8.282	148.041	73.5168	352.905
8.283	147.552	72.9675	351.929
8.284	150.085	72.9065	351.501
8.285	150.94	73.7	354.309
8.286	150.36	74.0051	351.624
8.287	150.421	73.9746	353.394
8.288	151.703	73.761	353.485
8.289	152.435	74.0356	350.983
8.29	151.55	74.4019	353.912
8.291	150.757	74.2493	351.501
8.292	151.703	74.2188	351.257
8.293	152.1	74.3103	353.271
8.294	151.733	74.0051	350.861
8.295	152.161	74.4629	353.058
8.296	153.137	74.4934	352.722
8.297	154.114	74.4629	351.013
8.298	153.442	74.9817	354.034
8.299	153.32	73.8525	351.868
8.3	153.961	74.0967	351.99
8.301	153.87	75.7751	354.156
8.302	153.351	75.7751	351.135
8.303	152.954	75.3479	353.027
8.304	153.198	75.3479	353.394
8.305	154.388	75.4089	351.929
8.306	154.968	75.8362	354.797
8.307	155.396	75.3479	352.722
8.308	156.219	75.4395	353.729
8.309	156.25	75.47	354.553
8.31	155.121	75.8667	351.685
8.311	153.961	75.8362	353.79
8.312	153.351	75.7751	352.661
8.313	153.473	75.7751	351.349
8.314	152.71	75.9277	354.37
8.315	152.161	74.4934	351.44
8.316	153.503	74.4934	353.271
8.317	154.633	75.3784	354.736
8.318	154.083	76.2329	351.929
8.319	153.076	75.8362	355.011
8.32	152.039	74.585	353.729
8.321	152.313	74.4629	353.607
8.322	151.611	75.3784	355.713
8.323	150.269	74.7986	352.814
8.324	150.452	74.5544	353.943
8.325	151.52	74.7986	354.645
8.326	152.069	75.1648	351.807
8.327	151.947	74.9817	354.889
8.328	151.52	73.8831	353.668
8.329	151.978	73.761	353.058
8.33	150.909	73.9746	355.621
8.331	149.414	73.3948	352.295
8.332	148.743	73.4253	353.546
8.333	148.346	73.5779	353.271
8.334	147.797	72.9675	350.25
8.335	146.21	73.0896	352.936
8.336	146.301	71.3806	351.898
8.337	147.034	70.5566	351.41
8.338	145.63	70.5261	354.645
8.339	142.181	68.9392	351.929
8.34	138.214	67.0166	352.57
8.341	132.141	63.8733	350.159
8.342	126.129	57.9529	343.811
8.343	119.232	55.481	343.323
8.344	117.218	54.9316	339.539
8.345	117.767	55.9082	334.381
8.346	117.157	55.9082	331.665
8.347	114.044	54.8706	327.637
8.348	111.725	53.6499	331.482
8.349	111.938	54.2297	336.426
8.35	112.854	52.7039	339.294
8.351	113.77	51.6357	346.13
8.352	115.082	50.6287	345.917
8.353	117.615	50.7507	347.9
8.354	119.415	53.1311	349.976
8.355	118.896	54.2603	347.626
8.356	118.103	54.7485	347.931
8.357	117.218	54.5959	345.245
8.358	117.584	54.2908	341.827
8.359	117.981	55.2368	343.353
8.36	117.828	54.1077	341.827
8.361	118.835	53.1921	343.658
8.362	120.209	53.2227	347.015
8.363	120.575	53.6804	346.558
8.364	120.514	53.7415	350.006
8.365	120.117	53.3142	348.755
8.366	120.331	53.1006	346.405
8.367	120.3	54.8401	346.161
8.368	120.117	54.8096	341.522
8.369	120.605	54.6875	340.027
8.37	121.887	54.8401	339.996
8.371	121.735	54.1992	337.799
8.372	121.002	54.5349	341.4
8.373	120.392	53.6194	342.041
8.374	119.843	53.1616	342.133
8.375	119.263	54.0161	344.421
8.376	118.011	54.0161	341.431
8.377	118.195	54.1687	340.179
8.378	118.622	54.2908	339.661
8.379	118.286	54.718	335.999
8.38	117.981	55.3589	337.708
8.381	117.279	54.718	336.365
8.382	117.676	53.9856	335.632
8.383	117.157	54.3823	338.318
8.384	116.638	54.1382	336.121
8.385	117.218	53.833	337.982
8.386	117.31	54.8096	339.05
8.387	117.615	55.1147	337.067
8.388	117.584	56.0303	339.355
8.389	117.493	55.6641	338.623
8.39	118.347	55.7251	338.837
8.391	118.408	57.0068	341.248
8.392	118.225	57.5256	338.745
8.393	119.843	57.9224	340.363
8.394	120.544	57.7698	340.637
8.395	120.85	57.8918	339.172
8.396	120.728	58.4412	342.407
8.397	120.972	58.0444	340.82
8.398	121.796	58.8989	340.942
8.399	121.887	59.967	343.811
8.4	120.972	59.6619	341.125
8.401	122.314	59.6008	343.933
8.402	123.505	60.0281	344.025
8.403	125.031	60.4248	342.163
8.404	125.732	61.2183	345.581
8.405	126.556	60.4858	343.353
8.406	127.747	60.6995	343.597
8.407	128.51	61.676	345.337
8.408	127.533	61.4929	342.59
8.409	127.625	61.5234	344.727
8.41	128.632	61.5845	344.849
8.411	129.761	62.0728	342.743
8.412	130.341	62.5305	345.398
8.413	129.852	62.5305	343.17
8.414	132.202	62.1948	343.536
8.415	133.575	62.9272	345.551
8.416	133.179	62.7441	342.804
8.417	131.897	63.0493	344.849
8.418	131.775	63.2629	344.971
8.419	131.989	63.1104	343.018
8.42	131.744	63.4155	345.673
8.421	130.493	62.8357	343.628
8.422	130.768	62.4084	344.299
8.423	131.805	63.2324	345.917
8.424	132.599	63.4155	343.018
8.425	132.355	63.6292	345.184
8.426	131.47	63.446	344.971
8.427	132.111	63.2935	343.231
8.428	131.165	64.3616	346.344
8.429	129.7	64.2395	344.452
8.43	129.7	63.8733	344.299
8.431	129.639	64.3616	346.13
8.432	129.852	64.5447	343.262
8.433	130.066	64.7278	345.215
8.434	130.585	64.8193	343.933
8.435	132.294	65.1245	343.323
8.436	132.965	65.5212	345.703
8.437	132.751	65.094	343.323
8.438	133.179	65.4297	344.757
8.439	133.667	65.7349	345.917
8.44	132.446	66.0095	343.719
8.441	131.287	66.7114	346.558
8.442	131.165	66.0706	345.459
8.443	133.148	65.9485	344.971
8.444	133.759	66.4673	348.48
8.445	133.911	66.4978	346.497
8.446	135.864	66.4978	348.145
8.447	137.634	67.0166	348.907
8.448	137.848	67.3828	346.619
8.449	136.719	67.8711	349.579
8.45	136.353	67.5964	348.206
8.451	137.726	67.4744	347.748
8.452	137.695	68.3289	350.22
8.453	137.115	68.2068	347.229
8.454	137.97	68.1152	349.304
8.455	139.801	68.512	348.999
8.456	141.235	68.8171	346.68
8.457	141.541	69.4275	349.518
8.458	141.541	68.6035	346.954
8.459	142.578	68.7256	347.076
8.46	142.303	69.458	348.389
8.461	140.839	69.2749	345.459
8.462	140.198	69.397	347.107
8.463	140.106	69.5496	347.504
8.464	140.808	70.0989	345.581
8.465	141.235	70.5872	348.45
8.466	141.388	70.0378	346.954
8.467	142.883	69.6716	347.076
8.468	143.951	70.7092	349.091
8.469	143.036	71.106	346.497
8.47	142.792	71.2585	348.572
8.471	142.334	71.2585	348.358
8.472	143.219	71.6248	347.076
8.473	142.639	72.6318	349.67
8.474	142.212	71.7468	348.145
8.475	143.951	71.5637	348.541
8.476	145.264	72.5708	350.922
8.477	145.782	73.0591	348.45
8.478	145.782	73.3643	350.861
8.479	146.088	73.1201	349.823
8.48	147.4	73.3032	348.938
8.481	147.003	74.1272	351.868
8.482	145.477	74.0662	349.335
8.483	145.477	73.5779	350.25
8.484	146.484	73.6084	352.539
8.485	146.851	73.822	350.25
8.486	146.942	74.4324	353.821
8.487	147.644	74.2188	352.386
8.488	149.567	74.3103	351.196
8.489	149.841	74.9512	355.011
8.49	148.865	74.2188	351.99
8.491	149.567	74.0356	353.882
8.492	148.987	75.47	354.706
8.493	148.499	75.7141	351.593
8.494	147.705	75.5615	354.248
8.495	147.766	75.1953	353.394
8.496	150.421	75.6226	351.776
8.497	151.093	76.1108	354.156
8.498	150.94	76.1108	350.8
8.499	151.611	76.2024	352.417
8.5	152.222	76.3855	353.394
8.501	151.917	76.6296	351.227
8.502	150.116	77.0264	353.729
8.503	149.475	77.1179	352.6
8.504	150.116	77.1484	352.325
8.505	150.696	77.3621	354.889
8.506	150.696	77.3315	352.356
8.507	152.313	77.4841	354.797
8.508	153.198	78.2166	355.255
8.509	153.931	78.4912	353.241
8.51	153.717	78.6743	356.384
8.511	153.748	77.3926	354.675
8.512	154.449	77.7283	354.279
8.513	154.053	79.3762	357.147
8.514	154.236	79.4067	354.004
8.515	154.999	78.5828	355.316
8.516	155.701	79.1931	355.682
8.517	157.623	79.6814	353.363
8.518	158.569	80.5359	355.56
8.519	159.332	79.834	354.462
8.52	160.828	79.3457	354.523
8.521	160.828	79.4678	356.659
8.522	159.546	79.6509	354.187
8.523	159.424	79.9866	356.171
8.524	159.912	80.6274	355.316
8.525	160.461	80.9021	353.668
8.526	160.492	81.2378	355.957
8.527	159.912	80.1086	353.516
8.528	161.987	79.9255	355.286
8.529	163.269	80.6885	357.422
8.53	162.781	80.4443	355.194
8.531	161.926	80.5664	358.337
8.532	162.109	80.3223	357.849
8.533	163.208	80.78	355.713
8.534	162.201	82.0923	358.459
8.535	160.919	81.8787	355.347
8.536	161.835	81.1768	356.049
8.537	162.842	81.7871	357.544
8.538	163.239	81.7871	355.011
8.539	162.689	82.0618	358.154
8.54	162.872	82.0313	357.819
8.541	164.063	82.1838	357.086
8.542	163.849	83.0078	359.619
8.543	162.75	82.2449	357.513
8.544	162.384	82.489	358.368
8.545	163.086	83.1909	358.826
8.546	162.842	83.6487	356.049
8.547	162.262	83.5571	358.856
8.548	162.354	82.6111	358.307
8.549	164.215	82.5806	358.276
8.55	164.154	82.8857	360.809
8.551	163.574	82.4585	359.375
8.552	164.551	82.1533	360.046
8.553	164.825	82.8857	360.626
8.554	165.039	83.2825	357.361
8.555	164.978	83.7708	359.192
8.556	164.551	83.4045	357.483
8.557	165.161	82.6416	357.513
8.558	164.764	83.0994	359.863
8.559	164.734	82.8857	357.941
8.56	165.802	82.8552	359.375
8.561	166.229	82.9163	359.894
8.562	166.443	82.9773	357.605
8.563	166.534	82.7637	359.894
8.564	166.931	82.0313	357.544
8.565	167.633	82.428	356.964
8.566	166.718	82.7026	359.344
8.567	164.642	81.665	356.689
8.568	163.361	80.9326	359.009
8.569	162.872	80.6274	359.894
8.57	162.781	80.9021	357.605
8.571	162.354	80.9937	360.657
8.572	161.743	79.9866	358.459
8.573	163.055	79.3152	357.971
8.574	162.872	79.4067	359.863
8.575	161.469	79.071	356.934
8.576	160.248	78.8269	359.528
8.577	158.661	78.3081	359.1
8.578	157.593	77.9724	357.178
8.579	154.999	77.4231	359.406
8.58	153.809	75.47	356.873
8.581	154.51	74.7986	356.689
8.582	155.426	75.3784	357.91
8.583	155.029	74.707	354.431
8.584	154.022	73.8525	355.927
8.585	152.771	73.2117	355.316
8.586	151.794	73.2727	354.065
8.587	150.024	73.2117	356.354
8.588	148.224	71.6858	354.431
8.589	147.461	70.6177	354.645
8.59	147.522	70.6177	355.927
8.591	147.186	70.4041	352.844
8.592	148.59	70.1599	355.194
8.593	148.987	69.8547	354.309
8.594	149.475	69.5496	353.027
8.595	148.285	69.519	356.14
8.596	147.186	68.6035	353.943
8.597	146.942	68.2983	355.042
8.598	146.332	69.2139	356.201
8.599	145.386	69.0613	353.302
8.6	145.782	68.7866	355.377
8.601	146.79	68.2678	354.767
8.602	148.163	68.0237	353.607
8.603	148.895	68.573	356.079
8.604	148.102	68.6035	352.997
8.605	148.834	68.4509	354.523
8.606	148.438	68.3899	354.675
8.607	147.125	68.4204	352.386
8.608	145.813	68.8171	354.706
8.609	145.447	68.3289	352.509
8.61	146.515	68.2678	352.448
8.611	146.393	67.9626	354.462
8.612	146.393	67.4133	351.959
8.613	146.942	67.4133	354.645
8.614	147.858	68.5425	354.553
8.615	147.919	69.1223	352.57
8.616	146.362	68.6646	355.347
8.617	145.66	67.3828	353.577
8.618	147.186	67.3523	353.577
8.619	147.766	68.4509	355.469
8.62	146.454	68.0237	352.325
8.621	147.308	68.2678	354.187
8.622	148.285	68.2373	354.034
8.623	149.109	68.4814	351.593
8.624	148.407	68.7866	354.645
8.625	147.522	68.3289	352.356
8.626	149.506	67.7185	352.356
8.627	149.231	68.1763	354.431
8.628	148.193	67.9016	351.074
8.629	148.376	67.9016	352.997
8.63	148.376	68.0237	352.386
8.631	148.834	68.7866	351.044
8.632	147.858	69.0308	353.79
8.633	147.339	67.7795	351.715
8.634	148.56	67.627	352.661
8.635	148.804	68.573	354.889
8.636	148.407	67.9016	351.898
8.637	148.224	67.1692	354.431
8.638	148.926	66.925	354.218
8.639	149.292	67.7795	351.837
8.64	148.499	68.6646	354.492
8.641	147.461	67.5964	352.386
8.642	148.163	66.925	352.997
8.643	147.43	67.6575	354.156
8.644	146.729	67.5659	351.044
8.645	146.698	67.0166	352.875
8.646	146.454	66.6504	351.654
8.647	147.888	66.2842	349.945
8.648	147.369	66.1926	351.471
8.649	145.782	65.7349	348.938
8.65	145.813	65.5518	349.884
8.651	144.836	65.9485	350.708
8.652	142.853	65.3687	347.717
8.653	141.602	64.4836	350.647
8.654	141.327	63.324	349.121
8.655	142.365	63.1104	348.175
8.656	142.456	63.446	351.013
8.657	142.059	62.7136	348.846
8.658	142.883	62.4084	349.365
8.659	142.944	62.2559	350.067
8.66	141.022	61.6455	347.504
8.661	138.367	61.1572	349.182
8.662	137.177	60.1196	347.015
8.663	137.604	59.082	345.49
8.664	135.925	59.1736	346.649
8.665	134.583	58.1055	343.323
8.666	135.681	57.2815	343.445
8.667	136.841	57.1899	343.689
8.668	136.536	57.7698	340.79
8.669	134.644	57.4036	343.384
8.67	133.118	56.3354	342.163
8.671	133.057	55.7861	342.712
8.672	132.538	56.0913	345.52
8.673	131.805	56.1829	343.567
8.674	132.233	56.1829	345.032
8.675	133.575	55.9387	346.039
8.676	134.369	55.8167	344.604
8.677	134.796	56.3965	347.137
8.678	134.857	56.0303	345.551
8.679	135.284	55.9082	344.879
8.68	134.918	56.3049	347.046
8.681	133.331	56.1523	343.872
8.682	133.27	56.2439	345.276
8.683	133.026	56.7017	344.727
8.684	133.545	56.1523	342.834
8.685	133.484	56.4575	345.551
8.686	133.881	55.9387	344.269
8.687	136.047	56.0608	344.36
8.688	136.719	56.8542	345.825
8.689	135.925	56.6711	342.621
8.69	135.498	56.8237	344.574
8.691	135.498	56.2744	343.719
8.692	136.017	56.6406	341.736
8.693	134.949	57.312	344.116
8.694	134.369	56.7627	341.4
8.695	135.376	55.6641	343.018
8.696	136.23	55.8472	344.543
8.697	136.108	56.0608	341.949
8.698	135.864	56.5186	343.811
8.699	136.078	56.7017	342.682
8.7	136.81	56.8848	340.729
8.701	136.749	57.1899	343.14
8.702	135.223	56.2744	339.325
8.703	136.261	56.3354	340.21
8.704	136.719	56.8542	341.522
8.705	137.115	56.9458	338.959
8.706	136.993	57.4036	341.431
8.707	137.39	57.5256	340.454
8.708	138.458	57.8003	339.478
8.709	138.458	58.8684	342.01
8.71	137.36	58.3191	339.447
8.711	138.519	57.8613	340.82
8.712	139.252	58.1665	341.949
8.713	139.526	58.3801	339.905
8.714	138.641	59.021	342.438
8.715	138.916	59.1736	341.583
8.716	140.167	59.7534	340.79
8.717	140.228	60.3943	343.414
8.718	139.801	59.6924	340.79
8.719	140.778	59.5703	342.59
8.72	141.174	59.967	343.414
8.721	141.388	60.2112	340.698
8.722	141.541	61.0657	343.079
8.723	141.937	60.3027	342.377
8.724	143.005	60.4858	342.072
8.725	143.219	61.9202	344.91
8.726	143.036	61.8896	342.468
8.727	143.707	61.4319	343.811
8.728	144.043	61.3708	345.093
8.729	144.348	61.7065	343.018
8.73	144.989	61.9202	345.612
8.731	145.05	62.1338	344.116
8.732	146.24	62.2253	343.689
8.733	145.966	62.2559	345.917
8.734	145.355	62.1033	343.536
8.735	145.935	62.2864	345.642
8.736	146.088	62.6221	345.154
8.737	145.935	62.9883	343.048
8.738	145.02	63.1714	345.825
8.739	144.897	61.9507	343.353
8.74	146.667	61.4624	344.391
8.741	146.637	62.6831	346.588
8.742	145.813	62.8967	343.689
8.743	145.905	63.1409	345.123
8.744	146.606	62.4084	345.428
8.745	146.79	62.5916	343.292
8.746	146.301	63.5376	346.313
8.747	146.362	63.4155	343.842
8.748	147.888	62.9578	344.086
8.749	148.254	63.0798	346.71
8.75	147.491	62.8967	343.933
8.751	147.278	63.1714	345.856
8.752	147.797	63.4766	345.062
8.753	148.712	63.8428	343.323
8.754	148.102	64.3311	345.886
8.755	147.491	63.446	343.201
8.756	148.59	63.4155	343.536
8.757	149.2	64.209	345.184
8.758	148.407	64.2395	342.468
8.759	147.614	64.27	345.52
8.76	148.224	64.0564	344.482
8.761	149.292	64.0564	343.628
8.762	148.865	64.9719	346.405
8.763	148.254	64.7583	344.086
8.764	149.658	64.4226	344.818
8.765	150.665	64.3005	346.649
8.766	149.933	64.5142	343.872
8.767	149.475	64.8499	346.771
8.768	149.963	65.0024	346.375
8.769	150.665	64.9414	345.032
8.77	150.085	65.8875	348.083
8.771	149.017	65.4602	345.245
8.772	150.177	64.9719	346.008
8.773	151.245	65.6128	347.168
8.774	151.154	65.3992	344.269
8.775	150.452	65.8569	346.405
8.776	150.787	65.2466	345.032
8.777	151.855	65.5823	344.33
8.778	151.306	66.2842	346.558
8.779	149.841	65.7043	343.628
8.78	149.811	65.2161	345.337
8.781	150.085	65.033	345.642
8.782	149.139	65.155	343.872
8.783	148.376	65.3076	347.046
8.784	149.109	65.1245	345.703
8.785	150.574	65.094	345.49
8.786	150.543	65.7349	347.717
8.787	149.628	65.2466	345.337
8.788	150.482	65.0635	347.412
8.789	151.093	65.1245	347.076
8.79	151.154	65.3381	345.093
8.791	149.261	65.918	347.656
8.792	148.682	64.7888	345.581
8.793	149.963	64.8499	345.337
8.794	150.238	65.7959	347.748
8.795	149.536	65.0024	345.123
8.796	149.139	64.9719	347.504
8.797	149.475	65.2771	347.26
8.798	150.055	65.4602	345.428
8.799	149.689	66.1621	348.145
8.8	148.529	65.2771	346.191
8.801	149.323	65.2161	346.71
8.802	148.438	65.6738	348.602
8.803	147.675	64.6057	346.649
8.804	147.888	64.27	348.907
8.805	148.407	64.6362	349.915
8.806	148.956	64.9109	348.022
8.807	148.56	65.7043	350.25
8.808	148.682	64.8193	348.724
8.809	149.475	64.5447	348.572
8.81	149.261	65.2161	351.379
8.811	148.01	64.7888	348.083
8.812	147.675	64.6973	350.555
8.813	147.4	64.5752	350.067
8.814	147.858	65.2161	348.389
8.815	147.461	65.918	351.044
8.816	147.247	65.094	348.389
8.817	148.01	64.7278	349.091
8.818	147.858	65.094	350.647
8.819	146.545	64.3311	347.717
8.82	145.081	63.8733	349.884
8.821	144.073	63.7817	348.206
8.822	144.653	63.446	347.26
8.823	143.463	63.6292	349.915
8.824	142.242	62.5	347.198
8.825	142.181	62.1948	348.572
8.826	142.792	62.6831	349.457
8.827	142.242	61.8286	346.68
8.828	140.381	61.8896	349.091
8.829	139.954	60.791	347.015
8.83	139.923	59.906	345.52
8.831	138.947	60.3638	347.717
8.832	137.177	59.9365	344.727
8.833	136.841	59.2346	345.581
8.834	136.78	58.8074	345.459
8.835	136.23	58.8379	343.17
8.836	135.406	59.082	345.032
8.837	135.651	58.5632	343.933
8.838	136.932	58.4412	343.201
8.839	136.658	58.5938	345.367
8.84	135.834	57.9529	343.475
8.841	136.017	57.9834	345.612
8.842	136.139	58.3191	346.161
8.843	135.773	58.3801	344.727
8.844	135.101	58.5022	347.351
8.845	134.918	57.8003	345.398
8.846	136.505	57.6172	345.306
8.847	136.902	58.5938	347.26
8.848	136.444	58.7158	344.421
8.849	136.414	58.1055	345.398
8.85	136.658	57.8918	346.466
8.851	136.993	57.4341	344.238
8.852	135.59	58.136	347.137
8.853	134.399	58.2275	345.764
8.854	135.437	58.1055	344.94
8.855	135.04	58.3191	346.893
8.856	134.155	58.075	343.903
8.857	134.46	57.7393	344.482
8.858	135.651	57.5562	344.513
8.859	135.559	57.2815	342.56
8.86	135.132	58.0444	344.971
8.861	134.338	57.0374	342.712
8.862	135.437	57.0374	343.414
8.863	134.399	57.6782	345.337
8.864	133.331	57.0984	342.56
8.865	132.751	56.9458	344.666
8.866	133.545	56.6406	343.658
8.867	134.644	57.0984	342.072
8.868	134.735	57.6477	344.543
8.869	135.01	57.0984	342.072
8.87	136.169	56.488	343.17
8.871	136.017	56.7322	344.666
8.872	135.406	56.5491	342.194
8.873	134.247	57.1289	343.903
8.874	134.46	57.0984	343.109
8.875	136.017	57.4036	340.79
8.876	135.864	58.1055	343.445
8.877	134.827	57.6172	340.515
8.878	136.932	57.0984	341.705
8.879	137.756	57.7393	343.811
8.88	137.451	57.2815	341.187
8.881	136.963	57.373	344.299
8.882	136.658	57.5867	342.743
8.883	137.238	57.9224	341.583
8.884	136.475	59.1125	343.658
8.885	135.59	58.6243	340.546
8.886	136.444	58.075	341.614
8.887	136.871	58.075	342.346
8.888	137.115	58.1055	340.912
8.889	136.81	58.5022	343.323
8.89	137.329	57.9529	342.804
8.891	137.695	58.4106	342.041
8.892	137.634	59.1431	344.849
8.893	137.146	58.8989	342.285
8.894	137.543	58.5022	343.597
8.895	137.39	59.021	344.513
8.896	137.573	59.4177	341.766
8.897	137.238	59.7229	344.208
8.898	137.36	59.3567	343.262
8.899	138.763	59.2957	343.719
8.9	138.947	59.9365	346.13
8.901	138.641	59.845	343.628
8.902	139.435	59.8145	345.062
8.903	139.923	59.906	344.727
8.904	140.259	59.8755	342.834
8.905	139.862	60.6995	345.276
8.906	139.435	60.8826	342.346
8.907	140.625	61.0352	342.407
8.908	140.503	61.1877	344.971
8.909	139.648	60.2722	342.896
8.91	139.709	59.845	345.52
8.911	140.198	60.2722	345.886
8.912	141.479	60.8826	343.506
8.913	141.937	61.4014	346.588
8.914	141.479	60.8521	343.872
8.915	143.097	61.1877	344.36
8.916	143.219	61.8286	345.978
8.917	141.876	61.615	342.926
8.918	141.266	61.554	345.917
8.919	141.785	61.554	345.764
8.92	143.005	61.676	343.872
8.921	143.555	62.1338	346.527
8.922	143.433	62.2253	343.994
8.923	144.958	62.6221	344.482
8.924	145.264	62.9578	345.978
8.925	145.233	63.1409	343.567
8.926	144.073	63.385	345.154
8.927	143.311	63.5986	344.94
8.928	143.402	63.3545	343.689
8.929	143.341	63.6902	347.412
8.93	143.219	63.5986	344.971
8.931	144.287	63.9648	346.069
8.932	145.386	64.6973	348.694
8.933	145.966	64.3921	345.703
8.934	145.996	64.3921	348.846
8.935	146.271	64.1785	348.755
8.936	146.759	64.3311	346.802
8.937	145.782	65.979	350.525
8.938	144.836	65.8264	347.443
8.939	145.874	65.1245	348.419
8.94	146.21	65.2466	350.22
8.941	146.027	65.7959	347.26
8.942	145.813	66.1011	349.64
8.943	146.698	66.0706	348.511
8.944	148.804	65.9485	347.382
8.945	148.438	66.4978	350.22
8.946	147.736	66.5283	346.802
8.947	148.315	66.2537	348.633
8.948	148.56	66.4673	349.304
8.949	147.675	66.5283	347.015
8.95	146.179	66.8945	350.067
8.951	146.149	65.918	348.053
8.952	147.339	66.0095	347.931
8.953	147.583	66.8335	350.677
8.954	146.851	66.1316	347.748
8.955	147.308	65.1855	349.915
8.956	147.827	65.033	350.372
8.957	148.468	65.1855	347.656
8.958	146.973	65.9485	350.677
8.959	145.569	65.2466	347.931
8.96	145.996	64.8804	347.382
8.961	144.836	64.6973	348.755
8.962	142.548	63.6292	344.94
8.963	140.991	62.1948	347.046
8.964	139.923	61.4319	346.619
8.965	139.832	60.4858	343.719
8.966	138.611	60.9131	346.039
8.967	137.909	60.8521	342.896
8.968	138.794	60.7605	342.743
8.969	137.817	61.4319	343.964
8.97	136.322	61.2793	342.346
8.971	135.315	60.5469	345.703
8.972	135.712	59.6619	347.046
8.973	137.146	60.0586	347.504
8.974	138.092	60.6995	350.861
8.975	138.641	60.3638	350.006
8.976	140.137	60.5774	350.922
8.977	140.686	61.5234	352.753
8.978	140.717	62.2864	349.579
8.979	140.411	62.8052	350.861
8.98	139.313	62.7747	349.792
8.981	139.679	63.2019	348.267
8.982	139.496	63.6597	350.8
8.983	139.74	63.1104	349.213
8.984	140.656	63.2019	350.952
8.985	141.296	63.8428	353.21
8.986	141.388	63.7512	350.983
8.987	141.754	63.7817	353.607
8.988	142.029	63.446	351.501
8.989	142.242	64.2395	349.701
8.99	141.724	65.6738	351.349
8.991	140.9	65.5518	347.473
8.992	141.052	64.9414	348.663
8.993	141.357	63.9343	350.464
8.994	140.9	63.7512	348.907
8.995	141.205	63.6902	352.356
8.996	141.754	63.7512	350.922
8.997	143.799	64.27	349.884
8.998	143.768	64.5447	351.746
8.999	143.982	64.6667	347.87
9	144.226	64.9109	348.419
9.001	144.257	65.094	348.785
9.002	143.311	65.1855	346.039
9.003	142.181	64.6973	349.487
9.004	142.67	64.1785	348.206
9.005	144.897	64.8804	347.961
9.006	145.996	65.5518	350.677
9.007	146.21	65.5212	347.626
9.008	147.308	65.4907	349.548
9.009	148.682	65.5212	350.189
9.01	148.407	65.8264	347.839
9.011	146.79	66.3757	350.464
9.012	145.935	66.3757	348.816
9.013	146.637	66.4368	348.846
9.014	146.515	66.803	351.196
9.015	145.386	66.8945	348.328
9.016	146.942	66.7114	350.983
9.017	148.438	66.8945	351.807
9.018	149.75	67.1387	349.457
9.019	148.956	68.0237	352.478
9.02	148.041	67.7795	350.281
9.021	148.376	67.6575	350.342
9.022	147.827	68.6646	353.088
9.023	145.935	68.7866	350.739
9.024	146.423	68.1152	352.661
9.025	147.308	68.4814	353.546
9.026	149.048	68.7561	351.624
9.027	149.597	69.5801	354.431
9.028	150.055	69.1833	352.631
9.029	151.855	69.3054	352.478
9.03	151.398	69.7632	354.004
9.031	149.292	69.9463	351.379
9.032	148.682	69.1833	353.882
9.033	148.407	68.573	352.997
9.034	149.2	68.8477	350.739
9.035	149.231	69.8853	353.333
9.036	149.536	69.6716	350.159
9.037	151.398	69.2139	351.624
9.038	152.161	68.6646	353.516
9.039	151.337	68.6646	351.135
9.04	150.726	68.8782	354.37
9.041	150.94	68.3899	353.18
9.042	151.794	68.6035	351.501
9.043	151.031	69.1223	354.034
9.044	150.269	68.573	350.342
9.045	151.886	68.6035	351.379
9.046	152.771	69.1223	352.509
9.047	152.863	68.8171	349.915
9.048	152.283	68.0237	353.363
9.049	152.222	67.5659	352.02
9.05	152.954	68.0237	350.677
9.051	152.252	68.7256	353.027
9.052	150.665	68.3899	349.579
9.053	150.879	68.0237	350.922
9.054	151.001	67.9321	350.922
9.055	149.933	67.8711	348.785
9.056	148.712	68.1152	351.227
9.057	148.254	67.0166	349.884
9.058	148.59	66.4368	349.487
9.059	147.369	66.6199	351.959
9.06	143.433	64.9414	348.45
9.061	139.74	61.4624	347.9
9.062	133.728	58.136	346.924
9.063	129.181	55.2368	340.546
9.064	122.345	51.8188	336.151
9.065	114.899	47.0276	326.508
9.066	106.659	40.9851	316.01
9.067	99.7314	39.2456	316.101
9.068	98.7854	40.863	312.103
9.069	99.5789	42.1753	313.812
9.07	100.189	41.2292	315.643
9.071	97.4731	39.5203	315.338
9.072	96.8933	39.2761	324.554
9.073	98.2361	39.856	330.383
9.074	102.081	39.3066	335.754
9.075	103.882	39.3982	342.194
9.076	104.187	39.7034	341.278
9.077	106.659	40.6799	341.949
9.078	108.246	42.6941	341.003
9.079	108.337	45.0134	337.189
9.08	107.147	46.3562	336.151
9.081	106.812	45.0134	330.994
9.082	106.934	44.2505	329.254
9.083	107.117	45.3186	331.818
9.084	106.75	45.0134	331.268
9.085	108.063	43.8538	335.938
9.086	108.917	42.9688	338.928
9.087	109.497	43.5181	338.654
9.088	109.07	44.4031	340.607
9.089	109.314	44.281	336.151
9.09	110.84	44.6167	333.588
9.091	110.779	45.6543	331.635
9.092	110.138	45.5933	326.019
9.093	110.016	45.0745	327.026
9.094	109.741	44.1589	327.057
9.095	109.619	43.5486	327.393
9.096	108.704	43.7622	331.482
9.097	107.941	43.1213	330.353
9.098	107.544	42.8467	330.841
9.099	107.697	43.2434	330.231
9.1	107.269	43.6096	324.829
9.101	107.513	43.7012	323.944
9.102	107.117	43.4875	320.526
9.103	106.567	44.0063	317.535
9.104	105.927	44.2505	319.611
9.105	104.706	43.2739	317.719
9.106	105.103	42.6636	319.397
9.107	105.713	42.7246	322.357
9.108	105.408	42.3584	320.679
9.109	106.11	42.3584	324.066
9.11	107.239	42.6025	324.341
9.111	108.643	43.1519	323.303
9.112	108.704	44.6777	326.05
9.113	107.91	45.0134	323.517
9.114	108.734	45.7153	324.493
9.115	109.253	45.8069	325.592
9.116	109.314	46.4172	323.792
9.117	109.344	46.1426	326.63
9.118	110.382	45.8069	325.653
9.119	112.152	45.99	325.836
9.12	112.579	47.0886	327.85
9.121	111.42	47.6685	326.05
9.122	112.488	48.4619	327.393
9.123	113.892	49.0417	327.972
9.124	114.41	49.6521	325.989
9.125	115.204	50.1099	328.766
9.126	116.18	49.4995	327.423
9.127	118.225	49.5605	328.308
9.128	118.927	50.8118	331.421
9.129	118.652	51.178	329.224
9.13	118.896	51.1475	331.329
9.131	119.659	51.4526	332.031
9.132	120.575	51.5747	329.773
9.133	121.063	52.124	331.635
9.134	122.04	51.6968	328.949
9.135	123.932	52.2156	328.888
9.136	124.939	52.6428	330.017
9.137	124.42	53.009	327.545
9.138	123.718	53.3142	329.529
9.139	123.962	53.4058	330.017
9.14	123.688	53.6804	328.949
9.141	123.322	53.5889	331.482
9.142	123.138	53.4058	329.559
9.143	124.39	53.3142	329.346
9.144	125	54.0466	330.963
9.145	124.512	54.2297	327.942
9.146	124.756	54.0771	329.926
9.147	124.908	53.7415	330.139
9.148	125.183	53.8025	328.033
9.149	124.268	54.8096	330.872
9.15	123.322	54.4434	328.583
9.151	124.084	54.5044	328.857
9.152	123.932	54.9927	330.566
9.153	123.962	54.4128	328.125
9.154	124.42	54.1687	329.956
9.155	125.946	54.3518	330.078
9.156	127.502	55.0842	327.393
9.157	127.258	55.5115	330.566
9.158	125.549	55.542	327.637
9.159	126.465	55.8167	328.339
9.16	127.472	55.7861	330.109
9.161	126.526	56.3354	327.85
9.162	125.732	56.1829	330.566
9.163	125.732	55.3284	330.048
9.164	127.686	55.1147	329.803
9.165	128.204	56.8848	333.313
9.166	127.96	57.4646	331.299
9.167	128.326	57.5562	332.977
9.168	128.326	57.5562	335.358
9.169	127.869	57.4951	333.649
9.17	127.35	57.6782	336.761
9.171	127.289	57.5867	336.334
9.172	128.143	58.2581	335.114
9.173	128.082	59.5703	337.921
9.174	127.716	59.3567	335.052
9.175	129.303	59.1431	336.212
9.176	130.341	59.3262	337.128
9.177	130.981	59.8145	334.076
9.178	130.89	60.2112	336.029
9.179	130.829	59.5703	333.954
9.18	132.05	59.2041	333.13
9.181	131.744	60.0281	334.747
9.182	130.585	60.5469	332.123
9.183	130.005	60.5164	333.618
9.184	130.585	60.0891	333.893
9.185	130.798	59.7839	331.207
9.186	132.05	60.3638	333.74
9.187	132.66	60.0586	331.36
9.188	134.186	60.1196	331.024
9.189	134.43	60.9436	332.458
9.19	133.911	60.6995	330.322
9.191	134.186	60.4553	331.329
9.192	134.766	60.7605	332.336
9.193	134.979	61.1572	329.529
9.194	134.521	61.7676	332.123
9.195	134.796	61.0657	330.414
9.196	137.787	61.3098	330.414
9.197	139.801	62.4084	332.581
9.198	139.984	62.2559	330.353
9.199	139.923	61.9812	332.397
9.2	140.289	62.1033	333.557
9.201	140.32	62.439	332.123
9.202	139.13	63.2324	335.022
9.203	138.123	63.2629	333.038
9.204	139.587	63.7207	333.618
9.205	140.533	64.1785	335.968
9.206	140.045	64.27	334.015
9.207	140.045	64.27	337.708
9.208	140.533	64.1479	338.074
9.209	141.266	64.0869	337.341
9.21	140.625	64.3921	340.851
9.211	139.801	64.3616	338.562
9.212	140.656	64.6973	339.294
9.213	140.686	65.9485	340.271
9.214	139.587	66.1011	336.945
9.215	138.824	66.1316	339.294
9.216	139.221	65.4602	338.348
9.217	140.594	65.7959	336.914
9.218	140.472	66.6199	339.752
9.219	139.862	66.3147	337.341
9.22	140.839	66.2231	338.257
9.221	141.541	66.5588	339.691
9.222	141.205	66.7419	337.128
9.223	140.076	67.2607	339.294
9.224	140.137	67.2302	337.769
9.225	141.083	67.1997	337.341
9.226	140.808	67.5354	339.478
9.227	140.533	67.1387	337.158
9.228	141.876	67.3523	339.172
9.229	143.372	67.4744	340.637
9.23	143.738	67.3523	338.226
9.231	144.104	67.5049	340.576
9.232	145.142	66.9861	339.05
9.233	146.118	67.4744	337.708
9.234	144.775	69.0918	340.088
9.235	144.47	68.8782	337.585
9.236	145.63	68.2983	338.196
9.237	146.484	68.5425	339.996
9.238	146.79	68.6646	337.28
9.239	147.369	68.4509	340.759
9.24	148.712	67.9932	339.508
9.241	151.642	68.8171	339.111
9.242	151.184	69.7937	340.576
9.243	149.323	69.0308	339.02
9.244	148.682	69.1223	340.21
9.245	148.834	69.4275	340.698
9.246	148.773	69.7021	338.684
9.247	148.621	69.5801	340.973
9.248	148.834	68.512	339.111
9.249	150.94	68.6035	340.057
9.25	151.459	69.4885	342.194
9.251	150.574	69.7327	339.355
9.252	149.933	69.5801	341.919
9.253	150.421	69.2749	342.529
9.254	150.604	69.9463	340.515
9.255	149.353	70.6482	343.231
9.256	147.247	70.343	340.637
9.257	148.438	70.6787	340.881
9.258	149.658	70.8923	343.018
9.259	149.628	70.6482	340.79
9.26	149.506	70.4651	343.933
9.261	150.238	70.3735	343.872
9.262	151.855	71.0144	341.949
9.263	151.245	71.8994	344.727
9.264	149.567	71.3501	342.377
9.265	149.139	71.3806	342.865
9.266	149.353	72.3572	343.811
9.267	149.323	71.9299	341.064
9.268	148.682	71.5332	343.781
9.269	149.689	70.7092	343.536
9.27	151.276	70.7397	342.285
9.271	151.855	72.2656	345.49
9.272	151.947	72.2961	342.804
9.273	152.313	71.8384	343.17
9.274	151.886	72.2351	344.788
9.275	150.94	72.3572	341.797
9.276	150.97	72.1436	343.689
9.277	151.306	72.052	343.262
9.278	152.649	72.4487	341.736
9.279	153.168	72.7539	344.635
9.28	153.534	72.9065	342.01
9.281	155.212	73.3337	343.262
9.282	156.006	73.761	344.635
9.283	155.518	73.5474	342.407
9.284	154.724	73.3032	344.727
9.285	155.334	72.998	343.597
9.286	156.738	73.6389	342.743
9.287	156.677	74.3103	344.391
9.288	156.128	74.0051	342.346
9.289	155.762	74.3103	344.36
9.29	156.036	74.4934	345.428
9.291	156.86	74.8291	344.269
9.292	156.097	74.8901	347.473
9.293	156.036	74.7681	346.71
9.294	157.928	74.585	346.466
9.295	157.867	75.3479	348.694
9.296	156.86	75.3174	346.039
9.297	157.196	75.7141	348.419
9.298	157.532	76.1719	349.487
9.299	157.867	76.5076	347.626
9.3	157.501	76.9958	350.739
9.301	157.013	76.0193	348.846
9.302	158.63	76.1414	348.846
9.303	160.034	76.6296	351.227
9.304	158.844	76.5076	347.839
9.305	159.027	76.5686	349.579
9.306	159.546	76.4771	349.976
9.307	160.034	76.6602	347.504
9.308	158.997	77.2705	350.037
9.309	158.051	76.9653	347.626
9.31	158.966	76.7822	347.076
9.311	159.027	76.8738	349.213
9.312	158.386	76.355	346.405
9.313	159.088	76.3245	349.06
9.314	159.607	75.9888	348.602
9.315	160.034	76.355	347.107
9.316	160.187	76.7212	349.396
9.317	159.973	75.8972	347.229
9.318	160.583	76.2939	347.29
9.319	159.973	77.1484	349.03
9.32	159.149	77.301	345.856
9.321	159.363	77.0264	348.053
9.322	159.607	76.8433	348.175
9.323	160.492	76.7822	346.741
9.324	160.126	77.0569	349.243
9.325	159.607	76.9958	347.473
9.326	160.889	77.7283	347.656
9.327	161.865	78.0945	348.999
9.328	160.858	78.0945	346.1
9.329	159.882	78.3386	348.877
9.33	159.546	78.6743	347.595
9.331	160.889	78.7354	346.68
9.332	160.217	78.7354	349.762
9.333	158.813	78.125	348.053
9.334	159.637	78.4912	350.006
9.335	160.98	79.2236	351.746
9.336	161.224	79.3457	349.945
9.337	160.126	79.5288	353.119
9.338	160.553	79.071	352.478
9.339	162.018	79.4067	351.196
9.34	162.018	80.2307	353.882
9.341	160.828	80.3223	351.379
9.342	161.285	80.5054	352.661
9.343	162.292	80.6274	353.729
9.344	162.598	80.5664	351.593
9.345	161.926	80.5969	354.065
9.346	162.476	80.1392	352.936
9.347	165.009	80.4443	352.051
9.348	165.405	81.2378	354.218
9.349	163.452	80.9326	351.318
9.35	162.842	81.0852	352.57
9.351	163.513	80.9326	353.18
9.352	163.727	81.0852	351.288
9.353	163.055	81.1768	353.882
9.354	162.811	80.3528	352.112
9.355	164.276	79.6814	351.959
9.356	164.886	80.6274	354.645
9.357	164.734	80.3833	352.112
9.358	164.612	80.5664	353.973
9.359	164.307	80.6274	354.095
9.36	164.001	80.2612	352.081
9.361	162.842	80.2307	354.767
9.362	161.713	79.4983	352.6
9.363	163.025	79.6814	351.868
9.364	163.757	80.2917	353.516
9.365	163.208	80.4138	350.708
9.366	164.063	80.0171	352.844
9.367	164.215	79.7424	352.661
9.368	164.459	79.895	350.8
9.369	162.659	79.5593	353.363
9.37	161.53	79.2542	351.105
9.371	162.018	79.3457	351.44
9.372	161.438	79.895	352.539
9.373	160.095	79.0405	349.579
9.374	158.6	79.0405	352.325
9.375	159.973	78.5828	352.112
9.376	161.743	78.2471	350.952
9.377	160.492	78.1555	354.095
9.378	158.051	76.8127	352.234
9.379	157.745	77.0569	352.875
9.38	157.99	77.7283	353.973
9.381	157.013	77.3621	350.616
9.382	155.823	77.24	352.386
9.383	155.06	76.0498	351.501
9.384	155.823	75.531	350.006
9.385	155.212	75.8667	352.417
9.386	153.748	75.0427	350.403
9.387	153.412	74.7375	351.196
9.388	153.442	75.1953	352.417
9.389	151.367	74.4019	349.457
9.39	149.139	73.7915	351.471
9.391	148.956	73.5168	350.281
9.392	149.902	72.7539	348.724
9.393	148.804	72.4487	350.311
9.394	146.271	70.8923	347.809
9.395	145.538	70.2515	348.297
9.396	144.348	69.7632	349.457
9.397	142.151	68.512	346.649
9.398	139.923	67.688	348.145
9.399	139.069	66.1316	346.191
9.4	138.062	65.4907	343.903
9.401	135.529	65.094	344.177
9.402	132.019	62.7136	340.576
9.403	127.808	59.4177	338.776
9.404	123.352	56.5491	337.158
9.405	117.126	53.3447	330.17
9.406	110.718	50.0793	328.43
9.407	106.628	47.5159	324.799
9.408	103.394	46.5393	320.068
9.409	99.9451	46.1121	318.542
9.41	95.6421	44.5251	314.667
9.411	93.2312	42.7551	314.545
9.412	92.4683	42.2363	318.054
9.413	91.7358	41.6565	318.878
9.414	91.7358	41.0461	323.639
9.415	92.041	40.3748	325.806
9.416	93.7805	40.4053	328.308
9.417	94.5129	41.3513	332.55
9.418	94.4519	41.9006	332.947
9.419	95.2759	42.9077	333.984
9.42	96.4355	43.6707	333.038
9.421	97.3816	44.4031	329.865
9.422	97.7783	45.2881	330.963
9.423	98.3582	45.2271	329.01
9.424	99.6399	45.1965	330.444
9.425	98.999	46.1426	333.832
9.426	98.053	45.7764	332.275
9.427	98.2361	45.3186	335.754
9.428	98.3582	45.2881	335.968
9.429	99.6704	45.8679	333.13
9.43	100.25	46.6309	333.252
9.431	100.525	46.051	329.193
9.432	101.166	46.1121	327.728
9.433	101.532	46.4783	327.911
9.434	99.6704	46.814	324.554
9.435	98.3887	46.6309	326.66
9.436	96.9543	45.8984	326.752
9.437	96.4966	44.9219	325.623
9.438	96.3135	44.8608	326.752
9.439	96.4355	43.7012	323.669
9.44	96.7712	43.9758	322.662
9.441	97.8088	45.0745	322.54
9.442	97.29	45.1355	318.054
9.443	96.3745	45.2881	318.939
9.444	95.6116	44.7083	317.291
9.445	95.0317	44.3115	315.247
9.446	94.1772	44.8914	317.993
9.447	93.3533	44.5862	316.01
9.448	94.8486	43.9453	316.742
9.449	96.3135	44.5862	319.031
9.45	96.4966	45.3186	317.566
9.451	97.1375	45.5017	320.465
9.452	97.9004	45.7764	320.648
9.453	99.7314	46.4783	320.16
9.454	99.2432	47.1802	323.029
9.455	98.2056	47.6685	321.045
9.456	98.6938	48.3093	323.029
9.457	99.9451	49.1028	324.219
9.458	100.708	49.2249	322.418
9.459	100.922	49.6521	325.745
9.46	101.837	49.5605	325.073
9.461	104.462	50.0793	325.409
9.462	105.042	51.4832	328.125
9.463	104.675	51.8799	326.05
9.464	105.53	52.3376	328.156
9.465	107.117	52.7649	329.498
9.466	108.49	53.4363	327.118
9.467	108.887	54.0466	329.803
9.468	109.436	53.8635	328.735
9.469	111.938	53.7109	329.132
9.47	113.495	54.5654	331.207
9.471	113.556	55.0537	329.529
9.472	114.044	55.1453	331.146
9.473	114.41	55.2673	331.818
9.474	115.051	55.5725	329.651
9.475	115.387	55.9082	331.604
9.476	115.356	55.6641	328.766
9.477	116.882	55.6946	328.125
9.478	117.615	56.8237	329.895
9.479	117.004	56.7322	327.026
9.48	116.15	56.6406	328.766
9.481	116.425	55.8777	329.285
9.482	116.333	55.9692	328.217
9.483	116.18	56.5186	330.811
9.484	115.601	55.9387	328.857
9.485	115.967	56.1218	328.583
9.486	116.119	57.0374	329.895
9.487	115.54	57.1289	326.385
9.488	115.356	57.2205	328.613
9.489	114.746	56.6406	328.766
9.49	114.044	57.0374	327.637
9.491	112.701	57.5562	330.414
9.492	112.518	57.251	328.308
9.493	114.227	56.9763	328.949
9.494	114.838	57.8918	330.383
9.495	113.525	58.0444	327.087
9.496	112.64	57.7393	329.376
9.497	113.373	57.6172	328.094
9.498	114.838	58.3191	327.026
9.499	114.349	59.3262	329.285
9.5	112.549	58.8989	326.263
9.501	112.518	58.7463	328.003
9.502	114.044	59.021	330.078
9.503	114.166	58.6243	328.43
9.504	114.716	58.8379	331.665
9.505	115.143	58.8074	331.604
9.506	117.279	59.021	331.238
9.507	117.157	60.1196	334.412
9.508	116.272	60.2112	331.787
9.509	116.76	60.4858	333.588
9.51	117.096	60.9436	335.175
9.511	117.035	61.1267	332.764
9.512	116.73	61.3403	336.029
9.513	117.523	61.0657	334.961
9.514	120.056	60.9436	334.778
9.515	121.826	61.8286	336.792
9.516	121.613	62.1643	333.771
9.517	121.643	62.5	334.747
9.518	122.101	62.439	335.48
9.519	121.887	62.561	332.52
9.52	121.307	63.4155	334.839
9.521	120.88	62.6221	333.496
9.522	121.49	62.561	332.367
9.523	122.253	62.7747	334.808
9.524	122.681	62.561	332.642
9.525	123.901	62.7136	334.351
9.526	124.695	63.1714	334.961
9.527	124.512	63.385	332.581
9.528	123.779	64.0564	334.839
9.529	123.23	62.9578	332.52
9.53	123.291	63.0188	331.512
9.531	123.657	64.2395	333.221
9.532	122.742	64.27	329.834
9.533	123.413	64.6667	331.696
9.534	124.39	64.8499	332.428
9.535	124.817	64.8193	330.444
9.536	124.451	65.2161	333.954
9.537	124.329	65.3076	332.214
9.538	126.282	65.8875	332.489
9.539	126.556	66.2842	334.076
9.54	124.725	66.1011	331.879
9.541	123.535	66.4978	334.076
9.542	123.962	67.2607	334.29
9.543	125	67.7795	333.038
9.544	125.519	67.7185	336.639
9.545	124.725	67.1997	335.114
9.546	126.19	66.9556	336.853
9.547	127.594	67.7185	339.264
9.548	127.655	68.2373	336.975
9.549	127.197	68.512	339.355
9.55	127.502	68.3289	339.233
9.551	128.387	68.573	337.372
9.552	127.93	69.397	340.393
9.553	127.563	69.3054	337.28
9.554	128.876	69.5496	338.196
9.555	129.944	69.8853	339.63
9.556	129.913	69.6411	336.975
9.557	130.28	70.0989	339.966
9.558	131.134	69.8853	339.355
9.559	132.141	69.9158	337.921
9.56	131.775	70.2515	340.424
9.561	131.042	70.1904	337.799
9.562	132.019	70.8008	338.501
9.563	132.66	70.8923	338.623
9.564	131.927	71.0754	336.761
9.565	132.05	71.1365	339.172
9.566	132.813	70.5872	338.776
9.567	133.789	70.3125	338.379
9.568	134.583	71.0144	340.79
9.569	134.613	70.9229	338.684
9.57	134.979	71.106	340.118
9.571	134.705	71.8384	340.088
9.572	134.735	72.2961	337.219
9.573	134.613	72.8455	339.325
9.574	134.796	72.6624	338.47
9.575	135.742	72.7234	338.013
9.576	135.834	73.2117	340.271
9.577	136.078	72.998	338.501
9.578	136.932	73.4863	340.637
9.579	137.482	74.2188	341.949
9.58	137.695	74.5239	340.24
9.581	137.146	74.5544	342.468
9.582	136.902	74.4934	341.4
9.583	138.55	74.8901	340.393
9.584	138.55	75.47	342.194
9.585	137.36	75.531	339.661
9.586	137.878	75.47	341.309
9.587	138.977	75.4395	341.644
9.588	140.045	75.592	340.698
9.589	140.442	75.5005	344.208
9.59	140.381	75.2258	342.407
9.591	141.663	75.5005	342.407
9.592	142.059	76.4771	344.116
9.593	141.144	76.3245	340.851
9.594	140.9	76.6907	342.804
9.595	142.242	77.2095	342.865
9.596	143.463	77.301	341.339
9.597	143.188	76.9958	344.482
9.598	143.097	76.1414	343.018
9.599	144.318	76.7212	343.811
9.6	145.599	77.5146	345.581
9.601	145.63	77.6672	342.682
9.602	145.172	78.125	344.94
9.603	144.623	77.9419	344.269
9.604	144.592	77.8809	342.407
9.605	143.677	78.5217	344.666
9.606	143.158	78.3386	342.59
9.607	144.318	78.3081	343.323
9.608	144.104	78.125	345.001
9.609	143.555	77.9419	343.445
9.61	143.524	78.6743	345.642
9.611	144.501	78.5217	345.398
9.612	144.287	78.7048	344.147
9.613	143.494	79.3152	346.649
9.614	142.426	78.949	344.147
9.615	143.097	79.5593	344.269
9.616	143.646	79.7424	345.825
9.617	142.242	79.4067	343.628
9.618	142.151	79.2847	346.344
9.619	143.158	79.071	346.222
9.62	145.111	79.9255	345.398
9.621	144.257	80.5054	347.534
9.622	142.914	79.8035	344.757
9.623	143.25	79.6204	345.428
9.624	144.318	80.1697	345.764
9.625	143.799	80.1392	342.773
9.626	142.731	80.1086	345.428
9.627	141.846	79.4373	344.147
9.628	142.578	78.7048	343.567
9.629	141.632	78.2166	345.734
9.63	139.008	75.8972	342.468
9.631	137.146	75.4089	344.788
9.632	135.986	74.6155	344.94
9.633	133.82	73.761	340.729
9.634	129.089	72.2046	341.278
9.635	125.854	69.6716	338.715
9.636	122.833	67.5659	336.426
9.637	118.622	65.6128	337.067
9.638	111.053	61.554	330.933
9.639	103.271	55.9692	326.691
9.64	97.2595	52.8564	326.477
9.641	96.9238	53.1006	321.838
9.642	95.4895	54.5044	322.54
9.643	94.4519	54.2297	320.709
9.644	94.574	53.0701	319.611
9.645	94.2993	53.3752	325.195
9.646	93.8416	54.0466	328.827
9.647	96.4661	53.4363	334.778
9.648	99.1516	52.948	340.271
9.649	100.8	52.6123	340.912
9.65	103.18	53.1311	344.788
9.651	104.065	53.4973	344.147
9.652	105.804	55.6641	343.475
9.653	105.713	57.8613	343.414
9.654	104.797	57.8613	337.494
9.655	104.218	58.0139	336.365
9.656	104.248	57.6477	335.419
9.657	105.713	57.312	334.076
9.658	106.75	57.4951	338.165
9.659	107.208	56.8542	339.172
9.66	108.002	55.7861	340.729
9.661	107.91	55.9082	343.109
9.662	106.873	56.2744	339.722
9.663	106.079	57.373	338.623
9.664	105.652	57.6782	335.754
9.665	105.469	57.7087	331.116
9.666	104.614	57.8613	330.963
9.667	103.882	57.312	328.125
9.668	104.584	57.0679	328.949
9.669	104.584	56.7932	332.275
9.67	102.661	56.2439	331.604
9.671	101.41	55.4199	335.907
9.672	100.25	54.8096	334.869
9.673	100.616	54.8706	332.55
9.674	100.128	57.0068	332.642
9.675	99.5178	57.2815	327.423
9.676	100.311	57.1594	326.721
9.677	100.616	57.312	327.789
9.678	100.189	57.5256	325.684
9.679	99.0906	57.8003	329.041
9.68	99.2737	56.7627	330.2
9.681	100.525	56.3354	331.024
9.682	100.8	56.8542	334.93
9.683	100.189	57.1899	332.764
9.684	101.959	58.1055	334.106
9.685	103.027	59.4788	335.388
9.686	104.004	60.4553	332.306
9.687	103.516	61.1877	335.266
9.688	103.18	60.73	334.32
9.689	104.675	60.8215	334.717
9.69	105.194	61.6455	337.708
9.691	105.499	61.4929	335.571
9.692	106.14	61.0352	337.402
9.693	107.33	61.0352	338.135
9.694	108.307	61.3098	335.693
9.695	109.009	62.8052	337.982
9.696	109.619	62.8052	336.578
9.697	111.115	63.1104	335.083
9.698	111.786	63.4155	337.524
9.699	111.633	62.9272	335.327
9.7	112.03	62.7747	336.884
9.701	111.908	62.9272	338.409
9.702	112.457	62.8357	336.487
9.703	112.732	62.7136	338.745
9.704	112.244	62.4695	337.402
9.705	114.349	62.3474	336.212
9.706	115.845	62.9578	337.463
9.707	115.723	63.0188	333.618
9.708	115.295	62.9578	334.747
9.709	115.112	62.7136	334.656
9.71	114.746	62.1338	332.886
9.711	113.22	62.4695	335.632
9.712	111.877	61.9202	334.229
9.713	112.488	61.8896	334.808
9.714	113.464	62.2559	335.846
9.715	112.549	62.7136	332.855
9.716	112.366	62.6221	334.93
9.717	112.152	61.9812	335.175
9.718	112.701	61.4319	334.229
9.719	112.183	62.439	336.975
9.72	110.779	62.3779	334.778
9.721	110.474	62.5916	334.595
9.722	110.504	63.2324	336.029
9.723	109.497	63.2019	333.282
9.724	108.856	63.4155	335.785
9.725	108.398	63.1714	335.114
9.726	109.619	62.9272	335.052
9.727	109.68	63.5376	337.28
9.728	109.558	63.324	335.48
9.729	110.229	63.3545	335.815
9.73	111.053	64.0259	336.792
9.731	109.68	64.5142	334.045
9.732	108.795	65.094	336.365
9.733	108.582	64.9719	335.144
9.734	110.077	64.6973	334.747
9.735	110.321	64.8804	337.433
9.736	110.138	64.9109	335.236
9.737	111.542	64.8804	337.036
9.738	112.64	64.5752	338.898
9.739	113.037	64.7583	337.311
9.74	113.373	65.3992	340.363
9.741	113.495	65.4297	340.057
9.742	114.594	65.6738	339.233
9.743	114.655	66.5588	341.492
9.744	114.838	66.4063	338.501
9.745	116.089	65.8569	339.386
9.746	117.157	66.0706	340.607
9.747	118.469	65.979	338.501
9.748	118.866	66.4673	340.82
9.749	119.415	66.0095	339.752
9.75	120.911	66.0095	338.776
9.751	121.704	65.8569	339.447
9.752	120.3	66.0095	336.578
9.753	119.934	66.6504	336.182
9.754	120.239	66.7419	335.602
9.755	120.178	66.2842	333.344
9.756	119.934	66.0095	335.663
9.757	119.232	64.9414	334.32
9.758	120.85	64.8804	335.175
9.759	121.124	65.918	337.189
9.76	120.392	65.8875	334.473
9.761	120.209	65.918	336.06
9.762	120.728	66.3452	335.754
9.763	120.331	66.5588	333.008
9.764	119.324	67.7185	335.663
9.765	117.859	67.0471	333.893
9.766	119.568	66.4063	335.083
9.767	120.331	67.4438	337.006
9.768	120.758	67.8101	334.686
9.769	120.392	68.4509	336.914
9.77	120.697	68.8782	337.402
9.771	121.002	69.7327	335.632
9.772	120.453	70.282	338.501
9.773	118.103	70.0684	335.815
9.774	118.774	70.0684	337.067
9.775	119.019	70.4651	338.013
9.776	118.835	70.9839	336.761
9.777	118.652	71.4417	338.745
9.778	119.537	71.3501	339.172
9.779	120.85	71.2891	339.172
9.78	120.941	72.2656	343.018
9.781	120.697	71.991	341.064
9.782	121.552	72.0215	341.431
9.783	122.406	72.2046	343.323
9.784	121.49	72.7539	340.149
9.785	121.796	73.2727	342.438
9.786	122.589	72.9065	341.675
9.787	124.329	73.0286	340.363
9.788	125.061	73.761	343.292
9.789	125.916	73.7305	340.942
9.79	127.655	73.1812	341.034
9.791	128.754	73.5168	341.919
9.792	129.211	73.761	339.233
9.793	128.876	74.2493	340.302
9.794	129.791	73.9136	339.508
9.795	131.104	73.6389	338.837
9.796	131.561	74.0967	341.705
9.797	130.524	73.8525	339.539
9.798	131.836	73.8525	341.064
9.799	132.965	74.1272	342.133
9.8	133.575	74.4629	340.179
9.801	134.216	74.9207	343.323
9.802	134.125	74.3103	341.644
9.803	135.742	73.9441	342.102
9.804	135.254	74.2493	344.727
9.805	133.942	74.7681	342.102
9.806	134.583	75.3479	343.903
9.807	135.559	76.0498	344.025
9.808	136.261	76.2024	341.217
9.809	136.047	76.7517	344.482
9.81	135.773	76.355	342.56
9.811	137.115	75.9277	343.079
9.812	137.543	76.8738	345.856
9.813	136.322	76.9958	343.201
9.814	135.559	76.9958	345.764
9.815	135.376	76.9958	345.642
9.816	136.139	77.6672	343.506
9.817	135.834	78.8574	345.398
9.818	135.101	79.0405	343.14
9.819	135.956	78.4302	343.445
9.82	136.932	77.7283	345.306
9.821	136.078	77.8198	343.018
9.822	136.2	78.2166	345.673
9.823	135.437	78.7048	345.642
9.824	135.956	79.2542	344.33
9.825	135.681	80.2002	346.436
9.826	135.59	79.8645	344.086
9.827	136.566	79.6204	343.872
9.828	136.688	80.4138	345.398
9.829	136.963	80.2917	343.018
9.83	137.695	80.3528	345.093
9.831	138.123	80.4749	345.123
9.832	139.008	81.0242	344.238
9.833	138.733	81.4514	346.68
9.834	138.031	81.2378	344.879
9.835	139.069	81.604	345.52
9.836	140.289	82.1228	346.344
9.837	139.893	81.9702	343.689
9.838	139.984	82.2754	345.398
9.839	140.564	82.3364	345.337
9.84	142.151	82.2449	344.208
9.841	142.334	82.1228	346.954
9.842	141.388	81.8481	345.673
9.843	142.639	81.6956	347.321
9.844	143.036	82.3059	347.931
9.845	142.578	82.8247	345.49
9.846	142.303	83.1909	347.046
9.847	143.005	82.6416	345.459
9.848	144.592	82.3364	345.276
9.849	144.409	82.9163	348.206
9.85	143.707	82.6416	345.947
9.851	144.073	82.428	347.717
9.852	145.02	82.8552	348.45
9.853	145.63	83.6182	346.375
9.854	144.745	83.7097	348.419
9.855	144.501	83.374	346.985
9.856	145.782	83.1299	346.71
9.857	146.301	83.7097	348.724
9.858	145.874	83.7708	346.222
9.859	145.996	83.2825	348.48
9.86	145.966	84.0149	348.755
9.861	145.447	84.9304	347.321
9.862	145.142	85.1135	349.731
9.863	144.501	84.259	348.48
9.864	145.172	83.8928	349.06
9.865	145.996	84.8389	351.105
9.866	146.149	84.8083	348.785
9.867	146.332	84.7778	350.403
9.868	146.698	85.083	351.196
9.869	146.729	85.3271	349.396
9.87	146.24	85.8459	352.631
9.871	145.721	85.5103	351.257
9.872	147.186	85.4492	351.013
9.873	147.339	86.3953	353.607
9.874	147.278	86.1816	350.494
9.875	147.919	85.8459	352.112
9.876	148.407	86.1511	352.325
9.877	149.597	86.6699	350.159
9.878	149.384	87.0972	352.417
9.879	148.438	86.4563	350.372
9.88	148.926	86.4258	351.044
9.881	150.269	87.0361	352.203
9.882	149.628	87.0361	348.572
9.883	149.384	87.0056	350.647
9.884	149.78	86.5173	350.739
9.885	150.543	86.731	348.877
9.886	150.97	87.1582	352.112
9.887	149.078	87.1277	349.243
9.888	150.391	87.4329	350.861
9.889	150.94	87.0361	351.99
9.89	151.398	87.0972	349.152
9.891	151.001	87.0667	351.715
9.892	151.245	87.0056	350.372
9.893	152.374	87.5244	349.854
9.894	152.557	88.2263	352.417
9.895	151.093	88.0737	349.945
9.896	151.642	87.7075	351.746
9.897	152.1	87.9822	352.234
9.898	151.886	88.4094	350.128
9.899	151.489	88.7756	352.417
9.9	151.886	88.3179	350.586
9.901	153.015	88.4399	350.555
9.902	152.435	88.8672	352.356
9.903	151.581	88.9587	350.372
9.904	150.787	88.9282	351.929
9.905	150.269	88.562	352.844
9.906	149.139	88.0432	351.135
9.907	149.109	88.5315	353.699
9.908	148.743	88.4094	352.875
9.909	149.689	88.1042	351.929
9.91	149.353	88.1348	354.248
9.911	148.895	87.0667	351.929
9.912	149.139	86.731	353.424
9.913	147.919	86.731	354.004
9.914	145.508	86.1206	350.891
9.915	142.822	85.2661	352.997
9.916	141.541	83.2825	351.013
9.917	141.052	82.3975	349.487
9.918	139.801	82.3059	350.525
9.919	137.817	81.0852	346.436
9.92	137.39	78.7659	346.588
9.921	136.383	77.179	345.428
9.922	134.796	76.2329	342.407
9.923	131.012	74.646	343.414
9.924	126.343	72.1436	340.637
9.925	122.864	69.519	338.562
9.926	120.453	67.749	339.722
9.927	117.737	66.5894	335.876
9.928	117.95	65.3381	335.846
9.929	117.554	65.5823	335.968
9.93	118.408	65.1855	334.137
9.931	118.5	64.5142	338.135
9.932	117.676	63.8428	338.837
9.933	119.08	63.4766	341.248
9.934	119.293	63.6902	344.086
9.935	118.225	63.385	342.865
9.936	118.347	62.9883	345.581
9.937	118.347	63.4155	345.367
9.938	120.575	64.27	342.926
9.939	121.399	65.5212	344.208
9.94	121.49	65.1245	341.309
9.941	122.742	64.8193	340.546
9.942	123.657	64.6362	341.858
9.943	122.803	64.3311	338.562
9.944	121.124	64.4836	341.187
9.945	119.781	64.3311	340.454
9.946	120.331	63.7817	339.63
9.947	119.69	64.0259	341.888
9.948	119.598	63.8428	339.355
9.949	120.575	63.5071	339.722
9.95	122.284	63.9648	341.003
9.951	122.498	64.1174	337.402
9.952	122.223	64.3921	338.867
9.953	121.49	64.27	338.074
9.954	120.972	64.3921	336.548
9.955	119.965	64.3005	339.691
9.956	117.889	63.9648	336.7
9.957	118.317	63.8123	337.25
9.958	118.958	64.3311	337.25
9.959	119.171	64.4226	334.32
9.96	119.446	64.8499	336.182
9.961	119.629	65.1245	334.747
9.962	120.911	65.5518	333.405
9.963	120.85	66.2842	335.632
9.964	118.744	66.0706	332.977
9.965	118.408	65.3687	335.022
9.966	118.256	65.2161	335.724
9.967	117.554	66.1926	333.74
9.968	117.676	66.925	337.036
9.969	118.011	66.4673	336.06
9.97	119.781	66.5588	337.25
9.971	120.605	67.2913	340.363
9.972	120.667	67.7795	337.311
9.973	121.49	68.1152	339.722
9.974	122.284	68.4204	339.447
9.975	123.199	68.2983	337.677
9.976	122.742	68.9087	340.576
9.977	122.406	69.3359	337.982
9.978	124.512	69.9158	338.104
9.979	125.732	70.2515	340.546
9.98	126.068	70.4346	338.074
9.981	127.014	70.1599	340.332
9.982	128.54	70.8008	340.363
9.983	130.493	71.3806	338.318
9.984	131.134	72.2656	340.912
9.985	131.073	71.8994	338.959
9.986	132.172	71.6858	339.264
9.987	132.721	72.2961	341.827
9.988	132.69	72.5098	339.752
9.989	133.057	72.7234	342.468
9.99	133.82	71.5942	342.407
9.991	135.925	71.9604	341.644
9.992	136.871	72.9065	343.994
9.993	137.146	73.1506	341.675
9.994	137.695	72.876	342.041
9.995	137.878	73.3032	343.628
9.996	137.817	73.3948	340.515
9.997	137.665	73.6084	342.194
9.998	136.688	73.7	341.522
9.999	137.36	74.0051	340.21
10	137.146	74.3713	342.865
10.001	137.573	74.3408	341.217
10.002	138.336	74.4629	342.01
10.003	139.13	74.9207	343.414
10.004	138.428	74.9817	340.851
10.005	138.611	74.8901	343.353
10.006	137.756	75.0122	341.705
10.007	137.36	75.4395	341.034
10.008	137.115	75.9583	343.75
10.009	135.071	75.8362	341.248
10.01	134.918	75.7141	343.628
10.011	135.956	75.47	344.452
10.012	135.559	75.7141	341.736
10.013	135.742	76.2024	345.154
10.014	135.284	76.2939	343.048
10.015	137.146	75.9277	342.926
10.016	137.146	76.8738	344.971
10.017	136.078	77.0264	341.644
10.018	136.23	76.7212	343.994
10.019	135.498	76.9958	344.513
10.02	136.292	77.4231	342.56
10.021	135.864	78.3081	345.306
10.022	136.902	78.3081	343.719
10.023	138.885	78.186	343.994
10.024	140.259	77.9724	347.534
10.025	139.679	78.0334	344.94
10.026	140.32	77.8809	347.29
10.027	140.35	78.3997	347.626
10.028	140.381	78.6743	345.52
10.029	139.557	79.1626	348.206
10.03	138.916	78.8574	346.222
10.031	139.526	78.7659	345.337
10.032	140.93	78.6743	347.961
10.033	141.022	78.3997	345.093
10.034	142.181	77.7893	346.954
10.035	142.883	77.5146	347.382
10.036	143.463	77.3315	344.421
10.037	142.914	77.7283	346.863
10.038	142.151	77.4841	344.971
10.039	142.303	76.9348	344.208
10.04	142.029	77.7283	346.13
10.041	141.632	77.6062	342.712
10.042	142.273	76.9653	344.299
10.043	143.005	76.3855	344.757
10.044	144.47	76.7517	342.773
10.045	144.592	77.0569	345.642
10.046	143.433	77.301	343.628
10.047	143.616	76.9653	344.33
10.048	143.463	76.9653	346.405
10.049	142.609	76.9043	342.865
10.05	141.907	77.179	345.001
10.051	141.266	77.2095	344.177
10.052	142.303	77.4231	342.499
10.053	142.456	78.125	345.734
10.054	142.12	77.4536	343.658
10.055	142.303	76.9958	345.398
10.056	142.059	77.6367	348.328
10.057	141.052	77.8503	345.642
10.058	140.472	77.9724	349.213
10.059	139.679	78.0029	347.931
10.06	141.174	77.8503	346.313
10.061	141.296	79.1321	349.579
10.062	140.9	79.5288	346.527
10.063	141.724	79.1321	347.9
10.064	142.67	79.2236	349.548
10.065	142.395	79.2236	347.015
10.066	142.09	79.3762	350.372
10.067	141.144	79.3457	349.304
10.068	142.09	79.7729	348.328
10.069	142.029	80.2917	350.891
10.07	141.205	80.3528	347.778
10.071	141.602	80.1697	348.816
10.072	142.731	80.4138	349.67
10.073	143.25	80.4138	346.436
10.074	143.372	80.1392	349.396
10.075	143.036	79.4678	348.511
10.076	143.921	79.1626	348.114
10.077	143.89	80.0781	351.105
10.078	143.311	79.895	348.297
10.079	143.25	79.0405	349.457
10.08	143.86	78.9795	350.861
10.081	144.653	78.9185	347.748
10.082	144.806	79.6204	349.976
10.083	144.836	79.2542	348.358
10.084	145.996	78.7048	347.87
10.085	146.088	79.0405	351.166
10.086	145.386	78.8574	348.297
10.087	145.264	78.1555	350.25
10.088	144.257	78.3691	350.8
10.089	144.348	78.4302	348.48
10.09	144.196	78.5522	351.013
10.091	143.433	78.2776	348.389
10.092	144.165	78.1555	348.907
10.093	143.677	78.5828	351.166
10.094	143.25	78.3997	348.419
10.095	143.036	77.8809	351.471
10.096	143.311	76.9958	351.654
10.097	143.585	76.7822	349.884
10.098	142.914	77.6978	353.943
10.099	141.754	77.9114	350.891
10.1	142.242	77.3926	351.501
10.101	142.242	77.3315	353.363
10.102	141.724	77.1484	349.823
10.103	140.869	77.301	352.203
10.104	140.594	77.179	351.654
10.105	140.32	76.8433	349.304
10.106	140.076	77.0264	352.203
10.107	139.191	76.8127	349.548
10.108	140.717	76.4771	350.189
10.109	140.411	76.4465	351.807
10.11	139.496	76.7822	348.663
10.111	138.58	76.5076	350.861
10.112	137.787	76.0803	350.098
10.113	138.062	76.3855	348.022
10.114	137.604	76.5381	350.769
10.115	136.475	76.0193	348.053
10.116	137.207	75.4395	349.365
10.117	137.726	74.9817	350.739
10.118	137.665	74.3408	347.931
10.119	137.177	74.2493	350.891
10.12	136.841	74.0356	350.83
10.121	137.024	74.2798	348.663
10.122	136.566	74.8596	351.532
10.123	135.742	74.1272	348.206
10.124	135.193	72.876	349.121
10.125	135.254	72.2961	350.433
10.126	135.254	71.8384	347.443
10.127	134.857	71.6553	349.67
10.128	134.308	70.9839	348.755
10.129	134.583	70.5872	347.015
10.13	133.82	70.6787	349.579
10.131	132.538	70.0378	346.252
10.132	131.5	69.0613	347.015
10.133	130.676	68.1152	347.382
10.134	129.547	67.1692	343.994
10.135	128.601	66.3757	346.13
10.136	127.472	65.1245	343.811
10.137	127.075	63.9954	342.102
10.138	125.336	63.2629	344.36
10.139	123.077	62.1948	340.21
10.14	120.789	59.906	340.21
10.141	117.92	57.4036	337.585
10.142	115.051	54.0466	331.055
10.143	111.359	52.2461	331.116
10.144	110.321	51.8188	328.491
10.145	110.809	51.9409	326.263
10.146	110.626	51.5747	327.24
10.147	108.917	51.5747	325.104
10.148	108.643	50.6592	328.705
10.149	108.887	51.2085	331.757
10.15	109.833	50.9949	332.458
10.151	110.291	50.6897	336.67
10.152	110.382	50.8118	337.25
10.153	112.488	50.9033	338.043
10.154	114.41	52.2156	339.539
10.155	114.624	53.1616	337.067
10.156	115.051	53.6499	338.013
10.157	115.204	54.4128	336.243
10.158	115.967	54.7791	333.099
10.159	115.57	54.9622	335.052
10.16	115.234	54.6875	332.825
10.161	116.73	54.5349	334.106
10.162	117.401	54.7791	335.846
10.163	117.645	53.9551	334.32
10.164	117.584	54.0466	336.761
10.165	118.011	53.6804	335.815
10.166	118.53	54.6265	332.733
10.167	118.164	55.3894	333.832
10.168	117.218	55.4199	330.078
10.169	118.103	54.9316	328.857
10.17	118.866	54.8401	329.987
10.171	118.286	54.3518	327.728
10.172	118.469	54.0466	330.231
10.173	118.195	54.1992	330.292
10.174	118.744	54.4739	328.735
10.175	118.713	54.9011	331.146
10.176	117.493	54.657	327.606
10.177	118.256	55.0842	327.301
10.178	118.622	55.7251	326.752
10.179	117.676	56.0303	323.151
10.18	116.974	55.9082	325.287
10.181	117.004	54.9622	324.127
10.182	118.011	54.9622	324.585
10.183	118.225	56.0303	328.522
10.184	117.188	56.4575	326.05
10.185	117.889	56.3965	328.766
10.186	119.141	56.0303	330.811
10.187	119.751	56.488	328.766
10.188	119.171	57.8308	332.153
10.189	119.385	58.5327	330.902
10.19	120.728	58.7158	330.444
10.191	120.758	59.2651	333.527
10.192	120.056	59.4177	331.665
10.193	120.789	59.2957	333.679
10.194	121.979	59.8755	334.229
10.195	122.803	60.5469	331.573
10.196	123.444	61.0046	333.557
10.197	123.718	60.5774	331.604
10.198	125.244	61.1877	330.75
10.199	125.702	62.2253	332.977
10.2	125.031	62.5916	330.261
10.201	124.969	61.9507	332.764
10.202	125.427	61.5845	333.832
10.203	126.862	61.6455	331.848
10.204	128.052	62.1643	334.93
10.205	128.448	62.4084	333.13
10.206	129.883	62.3779	333.038
10.207	130.249	62.561	334.93
10.208	130.707	62.4695	331.97
10.209	130.585	62.1948	333.13
10.21	131.012	62.439	334.32
10.211	131.348	62.6221	330.994
10.212	132.019	62.7136	333.405
10.213	131.805	63.2324	331.665
10.214	133.698	63.2324	331.055
10.215	134.644	63.5071	332.764
10.216	134.399	63.8123	330.505
10.217	134.399	63.4766	332.153
10.218	133.85	63.385	331.573
10.219	133.881	63.4155	330.017
10.22	134.064	64.0869	332.275
10.221	132.538	63.9343	330.109
10.222	132.874	63.9038	331.146
10.223	133.484	64.0869	332.581
10.224	133.453	63.9954	330.17
10.225	133.514	64.1479	333.679
10.226	133.301	64.6362	332.642
10.227	133.82	64.3005	331.482
10.228	133.881	64.7278	334.473
10.229	132.324	64.8499	331.848
10.23	133.759	64.6973	333.405
10.231	133.82	65.3687	334.015
10.232	134.125	65.4907	331.482
10.233	133.85	66.0095	333.588
10.234	133.514	66.0095	331.97
10.235	134.857	66.5588	330.841
10.236	135.651	67.1082	333.435
10.237	135.345	67.2607	330.505
10.238	135.712	67.3218	332.367
10.239	136.139	67.3218	333.588
10.24	136.2	67.7185	331.787
10.241	135.986	67.7795	335.419
10.242	136.2	68.2983	334.381
10.243	137.268	69.0613	333.954
10.244	138.306	69.8853	336.853
10.245	138.55	69.6411	334.503
10.246	139.099	69.3665	336.517
10.247	140.167	69.2749	337.952
10.248	140.594	69.397	335.632
10.249	141.571	69.458	338.715
10.25	141.998	69.458	337.219
10.251	142.67	70.0378	336.426
10.252	143.494	71.0754	338.257
10.253	142.975	71.7163	335.052
10.254	143.585	71.167	336.121
10.255	144.012	71.0449	337.006
10.256	144.836	70.9534	334.381
10.257	145.782	71.228	336.853
10.258	146.576	71.5332	335.388
10.259	148.56	71.3501	334.351
10.26	149.017	71.6858	336.182
10.261	148.254	72.0215	333.374
10.262	148.132	72.2046	335.114
10.263	147.766	72.6013	334.32
10.264	148.224	72.5403	332.306
10.265	147.552	72.2961	335.205
10.266	147.4	71.6248	333.405
10.267	149.078	71.8384	334.656
10.268	149.658	72.937	336.67
10.269	149.628	73.5779	334.198
10.27	150.177	73.1812	337.341
10.271	150.33	72.9065	336.914
10.272	150.269	73.7	335.632
10.273	149.414	74.585	338.043
10.274	148.834	74.7375	335.358
10.275	149.719	74.6765	336.304
10.276	149.841	75.1953	338.684
10.277	149.506	75.1343	335.999
10.278	150.024	74.9817	339.783
10.279	150.391	76.1108	339.478
10.28	151.855	76.6602	338.074
10.281	151.642	76.8127	340.79
10.282	151.123	76.7212	338.593
10.283	151.611	77.0874	339.508
10.284	151.398	77.7893	340.912
10.285	150.543	78.1555	338.501
10.286	150.909	77.5757	341.614
10.287	151.306	77.24	341.125
10.288	152.832	77.4231	340.179
10.289	153.87	78.2776	343.018
10.29	154.236	78.8269	340.118
10.291	155.06	78.4912	341.187
10.292	155.365	78.4912	342.163
10.293	155.182	78.7659	339.233
10.294	154.663	78.7659	341.187
10.295	155.396	78.7659	340.332
10.296	157.104	78.6133	338.593
10.297	157.501	78.7354	341.614
10.298	157.227	79.2236	339.233
10.299	158.844	79.5593	340.637
10.3	160.004	79.895	341.4
10.301	160.522	79.8645	339.691
10.302	160.217	79.5593	342.163
10.303	160.614	79.6814	340.881
10.304	161.652	80.1392	339.935
10.305	162.323	80.5664	341.827
10.306	161.072	80.6885	339.325
10.307	161.377	80.3223	341.919
10.308	161.896	80.5054	342.224
10.309	162.72	81.1462	340.82
10.31	162.201	81.1768	343.933
10.311	161.774	80.719	342.621
10.312	162.872	80.658	342.56
10.313	163.513	81.4819	344.788
10.314	162.72	81.8176	341.583
10.315	162.842	81.8481	344.055
10.316	163.3	81.7261	344.33
10.317	164.001	81.8481	342.896
10.318	163.696	82.55	345.306
10.319	163.3	82.5806	343.658
10.32	164.063	82.6416	344.208
10.321	164.459	82.9163	345.947
10.322	163.452	83.1604	343.353
10.323	163.757	82.9468	345.52
10.324	163.574	83.1909	344.91
10.325	164.337	83.2214	343.231
10.326	164.215	83.6792	345.764
10.327	163.422	83.6182	343.597
10.328	164.001	83.5571	343.872
10.329	163.422	83.8623	345.581
10.33	162.903	84.0454	343.323
10.331	163.452	83.6487	346.13
10.332	163.605	83.2214	345.764
10.333	163.971	83.2214	344.177
10.334	164.246	84.0149	346.558
10.335	164.429	84.2285	344.513
10.336	165.344	84.259	344.757
10.337	165.039	84.4727	346.832
10.338	164.703	84.2285	344.147
10.339	164.612	83.7402	347.046
10.34	164.612	83.6182	347.26
10.341	165.741	83.6487	345.459
10.342	165.527	84.1064	347.778
10.343	165.833	84.3811	345.428
10.344	166.87	84.5337	345.52
10.345	167.053	84.137	346.863
10.346	165.649	83.8928	344.727
10.347	164.734	83.8013	347.107
10.348	164.368	83.5571	345.52
10.349	164.429	83.0383	344.788
10.35	163.818	83.0688	347.015
10.351	162.842	82.2449	344.91
10.352	162.476	81.9397	346.649
10.353	161.835	82.1228	347.321
10.354	160.583	81.7871	345.123
10.355	157.532	80.4749	347.595
10.356	156.158	78.3081	346.069
10.357	154.48	76.6907	344.818
10.358	150.726	76.0803	346.405
10.359	146.149	74.3713	342.224
10.36	141.815	71.7163	340.515
10.361	138.58	69.458	339.386
10.362	133.881	67.0776	332.428
10.363	128.082	64.2395	331.146
10.364	122.406	61.2793	328.278
10.365	120.514	59.9976	326.752
10.366	119.812	60.4248	327.82
10.367	118.5	60.7605	325.806
10.368	118.988	59.2651	327.148
10.369	119.293	58.9294	329.834
10.37	120.209	60.1196	332.733
10.371	121.704	60.1807	338.928
10.372	122.955	59.4482	341.217
10.373	124.695	58.96	343.842
10.374	126.77	59.7839	346.497
10.375	128.204	61.2183	343.75
10.376	129.883	61.8286	344.757
10.377	130.615	63.0188	344.299
10.378	131.989	63.1104	340.668
10.379	131.47	63.4155	342.407
10.38	131.317	63.5986	340.363
10.381	132.874	63.8428	339.874
10.382	132.904	63.7207	342.316
10.383	132.721	63.385	340.424
10.384	133.514	62.4084	342.987
10.385	133.362	62.4084	343.018
10.386	134.186	62.6221	340.149
10.387	134.796	63.2629	340.912
10.388	134.369	63.4155	336.487
10.389	134.766	63.5681	335.297
10.39	134.033	63.8428	335.297
10.391	132.813	63.5071	332.428
10.392	131.653	62.7136	335.205
10.393	130.31	61.554	335.693
10.394	130.768	60.9436	336.029
10.395	130.676	61.5845	338.867
10.396	130.127	62.0728	335.785
10.397	130.28	62.6221	335.846
10.398	130.646	63.2935	335.327
10.399	129.272	63.446	331.146
10.4	128.815	63.5986	333.527
10.401	127.716	63.324	331.207
10.402	128.174	63.2935	330.566
10.403	127.594	63.9038	333.649
10.404	127.472	63.9038	331.665
10.405	127.96	63.9038	334.076
10.406	128.815	64.1785	336.121
10.407	129.242	65.0635	334.778
10.408	129.395	65.918	338.196
10.409	128.906	66.0095	337.158
10.41	129.761	66.6199	337.097
10.411	129.578	67.4744	339.569
10.412	129.761	67.9626	337.372
10.413	130.951	68.1152	339.478
10.414	131.409	68.3289	340.515
10.415	132.263	68.7256	339.447
10.416	133.362	69.0918	342.468
10.417	133.942	69.397	341.003
10.418	135.437	69.519	340.21
10.419	136.536	70.4956	341.736
10.42	137.207	70.6177	338.959
10.421	137.97	70.7092	339.447
10.422	139.191	71.0144	340.424
10.423	139.679	71.5027	338.318
10.424	140.381	71.5637	341.003
10.425	140.533	71.1365	339.905
10.426	142.456	70.6787	340.027
10.427	143.463	71.0449	341.644
10.428	143.86	71.4417	339.447
10.429	144.928	71.1365	340.607
10.43	145.477	70.8008	340.698
10.431	145.874	71.106	338.043
10.432	145.294	71.5332	340.485
10.433	145.386	71.5942	338.196
10.434	146.149	71.1365	338.44
10.435	146.027	71.228	340.21
10.436	145.599	70.8923	338.043
10.437	145.66	70.6787	340.454
10.438	146.24	70.8313	340.454
10.439	146.637	70.8618	338.684
10.44	145.874	71.0144	341.339
10.441	144.714	71.106	338.898
10.442	145.996	70.9534	339.05
10.443	145.142	71.5027	340.546
10.444	143.921	72.2961	338.013
10.445	142.7	71.8994	340.637
10.446	142.303	71.5332	340.302
10.447	142.578	71.7163	339.355
10.448	142.7	72.0825	342.194
10.449	141.876	72.1741	339.813
10.45	142.883	72.0215	340.79
10.451	143.585	72.1741	342.01
10.452	142.12	72.6929	338.928
10.453	140.839	73.2727	341.217
10.454	140.137	73.2727	340.149
10.455	139.984	73.5168	338.409
10.456	139.832	73.5168	340.912
10.457	139.13	72.9065	338.47
10.458	139.832	72.8149	339.661
10.459	140.9	72.9675	341.339
10.46	141.113	72.6318	338.47
10.461	140.869	72.0215	341.553
10.462	140.045	71.7773	340.698
10.463	139.771	71.5637	338.287
10.464	137.756	71.5637	340.179
10.465	135.986	70.2209	336.914
10.466	134.674	68.2983	336.914
10.467	133.85	67.3828	338.348
10.468	132.843	67.1692	335.419
10.469	132.507	66.2842	336.914
10.47	132.385	64.9719	335.358
10.471	133.026	64.3005	333.71
10.472	133.27	64.2395	335.205
10.473	131.958	63.9648	332.245
10.474	131.47	63.2629	332.977
10.475	130.92	62.7136	333.771
10.476	130.524	61.7065	331.665
10.477	130.89	61.0352	334.808
10.478	131.256	60.5774	333.466
10.479	132.721	60.7605	333.832
10.48	133.209	61.615	336.456
10.481	133.392	61.615	333.557
10.482	134.155	61.3708	335.815
10.483	134.369	61.676	335.632
10.484	134.705	61.7371	333.191
10.485	133.972	61.9507	335.907
10.486	133.453	61.0657	333.588
10.487	134.613	60.8215	334.259
10.488	134.674	61.4929	336.365
10.489	133.759	62.4695	333.435
10.49	133.636	62.6221	335.907
10.491	133.514	62.1948	335.693
10.492	134.064	62.2559	333.71
10.493	133.667	62.3779	335.907
10.494	132.965	62.561	332.458
10.495	133.087	62.2253	333.527
10.496	132.904	62.7136	334.686
10.497	131.622	62.9883	332.184
10.498	130.432	63.1409	335.571
10.499	129.395	62.8357	334.93
10.5	129.059	62.7441	334.381
10.501	128.296	63.0188	337.036
10.502	128.174	63.0493	334.137
10.503	128.998	63.2324	334.503
10.504	129.272	63.385	335.754
10.505	128.51	63.8428	333.618
10.506	128.601	63.8428	335.876
10.507	127.625	63.2324	335.693
10.508	127.716	63.4766	334.991
10.509	127.502	63.7512	337.494
10.51	127.197	63.7817	335.541
10.511	128.571	63.9648	335.754
10.512	129.456	64.6667	335.51
10.513	129.791	64.7888	333.008
10.514	130.432	64.5142	335.022
10.515	131.5	63.6597	334.045
10.516	132.202	63.385	333.496
10.517	131.348	63.6597	335.846
10.518	130.219	63.8428	332.947
10.519	130.768	63.9038	334.717
10.52	131.409	63.5986	335.114
10.521	131.622	62.8357	332.703
10.522	131.409	63.0188	335.754
10.523	132.172	62.5	334.198
10.524	134.277	62.439	332.825
10.525	133.911	62.1033	336.365
10.526	132.355	61.676	333.252
10.527	132.599	61.1877	335.144
10.528	132.019	61.3098	335.663
10.529	131.195	61.676	332.977
10.53	130.341	61.4929	335.419
10.531	130.859	60.4858	333.252
10.532	132.69	59.9976	332.214
10.533	132.843	60.2722	334.259
10.534	131.47	60.1196	331.543
10.535	130.981	59.6619	333.557
10.536	130.371	59.082	333.588
10.537	128.967	58.8684	331.451
10.538	127.35	59.2957	333.893
10.539	126.953	58.6853	331.36
10.54	126.984	58.2886	331.268
10.541	126.923	58.6548	332.886
10.542	126.526	58.3801	330.383
10.543	127.045	58.3801	332.886
10.544	127.563	58.5632	333.16
10.545	127.502	58.6853	332.092
10.546	127.075	58.7158	334.961
10.547	126.343	58.2581	332.703
10.548	126.953	58.4412	333.13
10.549	126.587	59.2957	333.893
10.55	126.19	59.967	330.811
10.551	126.251	59.7839	331.97
10.552	127.197	59.9976	331.757
10.553	127.441	60.2417	330.048
10.554	127.808	60.6079	333.008
10.555	127.502	60.2112	330.627
10.556	128.571	60.2112	331.726
10.557	128.296	60.5164	332.886
10.558	127.502	60.8215	330.017
10.559	127.35	61.1877	332.214
10.56	127.411	60.9436	331.36
10.561	127.838	61.0352	329.987
10.562	128.204	61.1877	332.733
10.563	128.387	60.9436	330.383
10.564	129.608	61.0962	331.421
10.565	129.974	61.8286	333.16
10.566	130.066	61.7676	330.597
10.567	130.31	61.5234	333.374
10.568	130.463	61.1267	332.581
10.569	131.805	61.3708	331.482
10.57	131.927	62.1033	334.259
10.571	131.5	62.561	331.207
10.572	132.843	62.7441	332.52
10.573	133.698	63.3545	333.344
10.574	133.575	63.2935	330.75
10.575	133.484	63.5071	334.137
10.576	134.338	63.2324	333.008
10.577	136.108	63.2629	332.794
10.578	136.505	63.446	335.052
10.579	135.956	63.6597	332.794
10.58	136.871	64.1785	334.198
10.581	137.573	64.9719	335.205
10.582	136.841	65.7654	332.642
10.583	137.024	65.1245	335.327
10.584	137.329	64.27	334.778
10.585	138.489	64.1174	333.954
10.586	138.947	65.3381	336.609
10.587	138.824	66.0095	333.74
10.588	139.374	65.7349	335.419
10.589	139.435	65.8569	336.487
10.59	139.526	67.0471	334.106
10.591	139.191	67.3218	336.945
10.592	138.733	67.0166	335.724
10.593	139.374	66.6504	335.449
10.594	139.74	67.3523	338.135
10.595	139.648	68.0237	335.449
10.596	140.778	68.4509	337.433
10.597	140.869	68.6951	337.769
10.598	140.594	68.8477	336.243
10.599	140.869	68.634	339.874
10.6	140.656	68.7561	337.067
10.601	141.907	68.9392	337.036
10.602	141.449	69.519	339.02
10.603	140.808	69.5496	335.968
10.604	140.625	69.7021	338.287
10.605	141.022	69.6106	337.616
10.606	141.724	69.6106	335.693
10.607	141.296	70.0073	339.355
10.608	141.022	70.0378	336.7
10.609	142.517	69.6716	337.555
10.61	142.639	69.9768	339.02
10.611	142.029	70.3125	335.999
10.612	142.151	70.6787	338.959
10.613	142.365	70.9534	338.562
10.614	143.311	71.106	336.243
10.615	143.616	71.167	339.478
10.616	143.188	71.2891	336.975
10.617	145.386	71.5637	337.769
10.618	146.21	71.7773	339.294
10.619	146.088	72.052	336.487
10.62	145.447	72.1436	339.355
10.621	145.63	72.1436	339.081
10.622	146.301	72.3877	338.165
10.623	146.24	73.1506	340.759
10.624	145.691	73.2422	337.524
10.625	146.545	73.4253	338.562
10.626	147.797	73.5168	339.783
10.627	148.071	73.8525	337.341
10.628	148.102	73.822	340.271
10.629	148.621	73.2117	340.668
10.63	149.353	73.5168	339.539
10.631	149.384	74.2188	343.231
10.632	148.743	74.3713	340.698
10.633	149.719	74.1882	341.644
10.634	150.024	75.3479	342.926
10.635	150.269	76.2329	340.118
10.636	150.604	76.1414	342.834
10.637	151.123	75.6226	341.888
10.638	152.618	75.2869	341.919
10.639	153.046	75.7751	344.452
10.64	152.679	76.2939	342.01
10.641	153.839	76.416	343.475
10.642	153.992	76.8433	343.536
10.643	153.748	76.8738	340.912
10.644	153.595	77.179	343.506
10.645	153.839	77.2095	340.973
10.646	154.877	77.0874	340.576
10.647	154.449	77.3621	342.743
10.648	154.114	76.6296	340.332
10.649	154.816	76.2939	343.14
10.65	155.701	76.9348	343.964
10.651	155.731	77.7893	341.827
10.652	155.06	78.125	344.696
10.653	154.938	77.7893	342.499
10.654	156.311	77.6672	342.712
10.655	156.677	78.6438	344.36
10.656	156.494	78.3997	341.064
10.657	156.433	78.8574	343.75
10.658	156.891	78.3997	343.811
10.659	157.715	78.9795	343.17
10.66	157.562	79.3457	345.795
10.661	157.379	79.6204	343.414
10.662	158.386	79.9255	344.086
10.663	158.966	80.1697	345.032
10.664	158.051	80.1697	342.285
10.665	158.051	80.4138	344.086
10.666	158.081	80.5969	344.055
10.667	158.112	80.8716	343.14
10.668	158.142	80.5664	346.313
10.669	157.623	79.9866	344.879
10.67	158.447	80.2917	345.734
10.671	158.722	81.6345	347.9
10.672	158.051	82.1533	345.276
10.673	157.898	82.0618	347.626
10.674	157.959	81.1768	347.321
10.675	159.058	81.4514	346.1
10.676	159.637	81.9092	349.091
10.677	158.569	82.2449	346.71
10.678	160.126	81.9092	347.382
10.679	159.973	83.0994	349.243
10.68	159.912	83.4045	346.436
10.681	159.637	83.0078	348.846
10.682	159.637	82.7026	348.602
10.683	160.675	82.489	347.473
10.684	160.248	82.9163	350.006
10.685	159.729	82.8857	347.046
10.686	160.675	83.1604	348.175
10.687	160.98	83.7097	349.152
10.688	160.736	83.7708	346.985
10.689	159.546	83.4656	350.311
10.69	159.058	82.55	349.945
10.691	160.492	82.428	348.999
10.692	160.431	83.1299	352.295
10.693	159.485	83.1299	348.907
10.694	160.431	82.2449	350.677
10.695	161.011	82.428	351.624
10.696	161.713	83.3435	349.335
10.697	160.156	83.5266	352.6
10.698	159.058	82.7942	351.196
10.699	160.156	82.0923	350.494
10.7	159.454	82.7637	352.478
10.701	158.63	82.8552	349.304
10.702	158.997	82.2754	351.044
10.703	159.241	81.7261	351.227
10.704	159.18	81.665	349.213
10.705	158.508	81.5735	352.081
10.706	157.318	80.719	350.128
10.707	156.616	80.4138	350.159
10.708	154.877	80.719	351.746
10.709	153.107	80.1086	348.694
10.71	151.581	79.5288	350.555
10.711	150.909	78.949	350.555
10.712	150.36	78.6438	348.236
10.713	149.414	78.186	351.654
10.714	148.895	77.1179	350.525
10.715	149.292	76.1414	350.281
10.716	147.736	76.2329	352.386
10.717	144.714	75.8057	349.579
10.718	142.181	74.9512	351.44
10.719	139.709	74.4019	351.013
10.72	137.268	73.3948	348.114
10.721	133.82	72.4792	349.335
10.722	131.836	71.0754	346.893
10.723	132.08	70.343	345.734
10.724	132.05	70.343	347.076
10.725	130.463	69.8547	344.788
10.726	129.639	69.0918	346.13
10.727	128.906	69.1223	346.344
10.728	128.082	68.9087	346.161
10.729	126.953	68.8477	348.572
10.73	125.397	68.2678	347.076
10.731	126.526	68.1458	348.083
10.732	127.686	68.5425	349.121
10.733	128.265	68.4509	347.626
10.734	128.845	67.8406	350.647
10.735	129.791	67.9016	350.677
10.736	131.256	68.4814	349.884
10.737	131.348	69.4275	351.807
10.738	130.066	68.8782	349.03
10.739	130.585	68.2373	349.854
10.74	131.012	68.7256	349.823
10.741	130.402	69.2139	346.527
10.742	129.761	69.2749	349.731
10.743	129.456	68.6951	348.358
10.744	131.561	68.2678	348.175
10.745	132.233	68.8171	349.884
10.746	131.805	69.3359	347.046
10.747	131.714	69.1833	348.053
10.748	131.5	69.2749	348.389
10.749	130.524	69.458	345.703
10.75	129.059	69.1528	348.267
10.751	127.899	68.6035	346.649
10.752	127.655	68.634	346.649
10.753	127.533	69.2139	348.816
10.754	127.411	69.1223	346.466
10.755	128.021	68.7256	348.175
10.756	128.021	69.1528	349.06
10.757	127.35	69.9158	347.076
10.758	126.678	70.1599	349.701
10.759	126.129	69.4275	347.87
10.76	127.014	69.2139	347.748
10.761	126.801	69.7632	349.182
10.762	125.397	70.6177	346.741
10.763	126.16	70.7092	348.419
10.764	126.495	70.6787	349.335
10.765	126.282	71.167	347.717
10.766	126.465	71.5637	350.83
10.767	126.984	71.1975	349.518
10.768	129.089	71.0754	349.274
10.769	128.845	71.3806	351.105
10.77	127.136	72.0215	347.778
10.771	127.594	71.7773	350.006
10.772	127.563	72.2046	349.701
10.773	127.533	72.876	347.687
10.774	126.495	73.0896	350.586
10.775	125.885	72.0215	348.663
10.776	128.113	71.4722	349.121
10.777	130.188	71.7163	350.861
10.778	129.761	72.7844	347.504
10.779	129.364	72.6929	349.731
10.78	129.578	72.6318	348.999
10.781	130.402	72.4792	347.656
10.782	129.333	72.998	350.281
10.783	128.326	72.876	347.87
10.784	129.364	72.6013	348.419
10.785	130.005	72.998	349.915
10.786	130.28	73.5168	346.863
10.787	130.676	73.4863	348.969
10.788	131.714	73.2727	348.267
10.789	132.813	73.5474	346.985
10.79	132.294	73.8831	349.518
10.791	130.737	73.5474	346.802
10.792	130.676	73.2117	347.534
10.793	130.371	73.8831	348.389
10.794	129.303	74.4934	346.039
10.795	128.479	74.7375	348.053
10.796	128.998	74.2493	347.443
10.797	130.249	73.9136	346.863
10.798	131.256	74.2188	349.976
10.799	130.646	74.5239	347.778
10.8	130.859	74.0662	349.06
10.801	130.28	74.646	350.616
10.802	129.333	75.2563	347.87
10.803	128.448	75.2563	350.525
10.804	128.448	75.1343	349.762
10.805	129.578	75.3784	348.572
10.806	129.791	76.2329	351.379
10.807	129.791	76.5076	348.328
10.808	130.707	76.0193	350.159
10.809	131.042	76.3245	350.983
10.81	130.737	76.7822	349.152
10.811	130.127	77.1179	351.44
10.812	130.005	76.6602	350.037
10.813	130.89	76.5686	349.579
10.814	130.524	77.2705	351.318
10.815	129.822	77.8198	347.961
10.816	130.859	77.7283	350.25
10.817	131.744	77.5146	350.525
10.818	131.897	77.7588	349.426
10.819	131.47	78.0334	352.783
10.82	131.256	77.8198	351.135
10.821	132.782	77.2095	351.624
10.822	133.057	77.6672	353.455
10.823	133.179	78.186	350.159
10.824	134.155	78.125	352.417
10.825	135.01	78.8574	351.776
10.826	135.284	79.3457	349.915
10.827	134.125	79.7424	352.814
10.828	134.399	79.4067	350.494
10.829	136.169	78.9795	351.105
10.83	137.085	79.4983	352.112
10.831	136.536	79.5593	349.426
10.832	136.475	79.6814	351.776
10.833	137.878	80.0171	350.891
10.834	138.641	80.3528	349.67
10.835	138	81.6345	352.173
10.836	137.238	81.9702	349.945
10.837	137.756	81.6345	350.555
10.838	137.939	81.604	351.746
10.839	137.543	81.5735	350.22
10.84	138.062	81.8176	352.356
10.841	138.855	82.3364	352.356
10.842	139.679	82.55	351.624
10.843	139.832	82.9163	353.851
10.844	139.984	83.0994	352.112
10.845	140.869	83.1299	352.783
10.846	140.717	84.7168	353.851
10.847	139.679	85.083	351.41
10.848	138.855	84.7473	353.485
10.849	138.977	84.8083	353.241
10.85	140.594	84.8999	352.539
10.851	141.266	85.7239	355.072
10.852	141.449	85.9375	353.546
10.853	142.822	86.2427	354.828
10.854	143.799	86.8225	355.896
10.855	142.975	86.8835	353.699
10.856	141.693	87.0056	356.171
10.857	141.266	87.5549	354.919
10.858	142.67	87.738	354.584
10.859	142.67	87.8601	356.262
10.86	141.663	87.1887	354.797
10.861	142.822	86.7004	356.384
10.862	144.867	87.7075	356.75
10.863	146.179	88.2874	355.591
10.864	145.081	88.8062	358.246
10.865	144.409	88.1653	356.537
10.866	145.386	87.9211	356.628
10.867	145.477	88.8062	357.452
10.868	144.806	89.0198	354.767
10.869	144.714	88.8977	355.896
10.87	146.423	88.9893	355.743
10.871	147.827	88.9893	354.553
10.872	147.98	89.4165	357.483
10.873	148.468	89.3555	355.774
10.874	150.085	89.6301	356.659
10.875	150.482	89.9963	358.002
10.876	149.536	89.9658	356.049
10.877	148.621	89.8438	356.873
10.878	149.017	90.7593	356.781
10.879	149.658	90.9424	354.767
10.88	149.567	91.1255	357.361
10.881	149.109	90.5762	356.476
10.882	151.672	89.6606	357.208
10.883	152.74	90.6982	359.192
10.884	152.039	91.4917	357.086
10.885	151.794	91.7969	358.765
10.886	151.764	91.8274	358.887
10.887	151.703	91.5222	357.3
10.888	150.818	92.5293	359.68
10.889	150.452	92.4683	357.666
10.89	151.886	92.1021	358.093
10.891	152.679	93.0786	360.077
10.892	153.046	93.3228	358.063
10.893	153.534	93.3838	359.894
10.894	153.717	93.7805	360.504
10.895	154.327	93.811	359.253
10.896	153.137	94.2078	361.603
10.897	152.222	93.8721	359.68
10.898	153.076	93.5669	359.772
10.899	153.778	94.635	360.535
10.9	152.771	95.0623	357.91
10.901	152.466	94.696	360.26
10.902	153.046	94.5129	359.894
10.903	154.175	94.7876	358.948
10.904	154.144	95.459	361.664
10.905	153.107	94.9097	359.863
10.906	154.419	93.7805	360.931
10.907	155.518	94.2078	361.725
10.908	154.877	95.0623	358.459
10.909	153.992	95.9473	360.687
10.91	153.839	95.9473	359.406
10.911	155.121	95.3064	358.734
10.912	155.365	96.0083	361.237
10.913	154.724	95.4895	359.436
10.914	155.579	94.6045	360.962
10.915	156.769	95.459	362.274
10.916	157.654	95.6421	360.229
10.917	157.166	95.8557	362.061
10.918	156.555	95.5505	360.779
10.919	157.013	95.7031	360.168
10.92	156.158	96.8323	361.938
10.921	155.273	96.2524	359.375
10.922	155.487	95.0623	360.87
10.923	155.914	94.7876	361.542
10.924	156.738	94.9707	359.985
10.925	156.342	96.283	362.183
10.926	156.342	95.1538	361.45
10.927	156.738	94.9402	361.481
10.928	156.311	95.3674	363.922
10.929	155.151	95.0623	361.237
10.93	154.419	95.5505	362.366
10.931	154.175	95.8252	363.312
10.932	154.205	95.1843	361.084
10.933	153.87	95.3064	363.159
10.934	154.205	95.1843	362.701
10.935	155.762	94.7266	362.579
10.936	155.029	95.3979	364.96
10.937	154.175	95.0012	362.518
10.938	153.198	94.2993	364.502
10.939	152.557	94.4214	364.532
10.94	151.581	94.574	362.244
10.941	149.872	95.4285	364.044
10.942	149.292	94.7571	361.877
10.943	151.001	93.3228	362.061
10.944	151.764	93.0786	363.77
10.945	150.574	92.8345	362.122
10.946	148.865	93.1396	364.532
10.947	148.163	92.6819	365.143
10.948	147.949	91.8579	363.22
10.949	146.515	91.7358	365.57
10.95	144.653	90.6677	363.831
10.951	144.531	89.9353	363.678
10.952	144.226	90.3015	364.99
10.953	142.548	89.1113	361.816
10.954	140.259	87.4939	362.854
10.955	138.519	85.968	362.671
10.956	136.688	84.7473	359.955
10.957	133.179	84.0149	360.779
10.958	129.456	81.7871	357.3
10.959	126.923	78.8574	354.828
10.96	125.244	78.1555	353.79
10.961	122.772	77.6978	349.915
10.962	122.07	77.7893	349.884
10.963	121.613	77.7283	349.731
10.964	122.589	76.9958	349.915
10.965	122.559	76.7822	353.149
10.966	121.765	75.8362	354.889
10.967	122.711	75.2869	358.459
10.968	124.329	76.6907	361.725
10.969	124.786	77.0264	360.596
10.97	125.336	77.0264	362.366
10.971	126.526	77.1179	361.725
10.972	128.693	77.9419	359.985
10.973	129.303	79.7729	361.664
10.974	127.838	79.8035	359.436
10.975	127.991	78.7048	359.985
10.976	128.479	79.3762	360.809
10.977	128.723	79.3762	359.161
10.978	128.326	79.6204	360.931
10.979	129.211	79.3152	360.626
10.98	130.554	79.3457	360.016
10.981	130.798	80.0171	361.237
10.982	129.028	80.3833	358.002
10.983	129.456	80.1392	358.582
10.984	129.364	80.0781	358.368
10.985	128.754	80.2917	356.354
10.986	127.472	80.9021	358.551
10.987	126.343	80.4443	356.537
10.988	127.228	79.4373	357.208
10.989	127.777	79.8035	359.528
10.99	127.686	79.7119	358.002
10.991	127.899	79.7729	359.497
10.992	127.502	80.4443	358.887
10.993	127.38	80.7495	356.812
10.994	126.495	81.7566	358.368
10.995	125.946	80.9631	355.621
10.996	127.136	80.78	355.316
10.997	127.502	81.604	356.659
10.998	126.709	81.4209	354.645
10.999	126.923	81.4514	356.873
11	128.418	81.5125	356.995
11.001	130.005	81.6345	355.53
11.002	130.066	83.1299	358.612
11.003	129.456	83.1299	357.147
11.004	130.402	83.0994	358.215
11.005	130.798	83.7097	360.229
11.006	130.341	83.5876	358.093
11.007	130.096	83.4961	361.115
11.008	130.859	83.2825	361.45
11.009	132.172	83.6182	360.87
11.01	132.843	85.4187	363.251
11.011	133.789	85.2966	361.267
11.012	134.705	84.5947	361.908
11.013	135.101	85.3882	363.22
11.014	134.827	85.0525	360.84
11.015	134.766	85.022	362.396
11.016	134.918	85.5408	362.579
11.017	135.376	86.0291	361.084
11.018	135.498	86.5479	363.342
11.019	135.62	86.0291	361.664
11.02	137.207	85.9985	362.091
11.021	138.062	86.9141	363.312
11.022	137.299	86.853	361.45
11.023	136.841	86.3342	363.647
11.024	136.566	85.907	363.22
11.025	137.39	86.1816	362.396
11.026	137.054	87.2803	363.8
11.027	136.047	87.0056	361.755
11.028	136.322	86.5784	362.64
11.029	137.878	86.4563	363.22
11.03	137.177	86.0291	361.45
11.031	135.712	86.8225	364.258
11.032	135.895	86.8225	362.732
11.033	137.238	86.2732	362.579
11.034	136.993	86.9141	364.319
11.035	135.376	86.4563	361.694
11.036	134.827	86.4258	363.159
11.037	135.101	87.0667	363.464
11.038	134.857	87.8296	360.84
11.039	133.911	88.1042	363.251
11.04	134.003	87.3718	362.183
11.041	135.376	87.4329	362.091
11.042	135.834	88.1958	364.594
11.043	134.979	87.8906	362.518
11.044	134.827	87.7075	364.532
11.045	135.284	88.1958	364.807
11.046	135.59	88.3789	363.098
11.047	134.43	89.5386	365.295
11.048	133.759	89.1418	363.312
11.049	134.735	88.5925	363.037
11.05	135.62	88.6841	365.082
11.051	135.071	88.0737	362.701
11.052	135.101	88.5315	364.929
11.053	137.024	88.6841	365.326
11.054	137.878	89.2334	363.586
11.055	137.421	90.21	366.364
11.056	136.292	89.325	364.746
11.057	137.36	88.7756	364.471
11.058	138.275	89.8132	366.852
11.059	138	90.0269	363.953
11.06	138.489	89.5996	365.845
11.061	139.038	89.6301	366.974
11.062	140.808	89.8743	365.509
11.063	140.778	90.7898	368.5
11.064	140.198	90.1794	366.882
11.065	141.113	89.5691	367.157
11.066	142.12	90.1184	368.469
11.067	141.724	89.8438	365.326
11.068	141.876	89.8132	366.852
11.069	141.51	89.6606	366.089
11.07	141.876	89.5691	364.746
11.071	141.907	90.0574	366.974
11.072	141.022	89.6912	364.746
11.073	141.296	89.2029	365.997
11.074	141.724	88.9587	366.882
11.075	140.93	89.0198	364.258
11.076	140.35	89.7827	365.845
11.077	141.479	89.6606	364.563
11.078	142.059	89.3555	363.068
11.079	141.693	90.1794	366.119
11.08	140.442	89.8438	363.342
11.081	141.083	89.386	364.777
11.082	141.785	89.8743	365.936
11.083	140.839	90.21	363.892
11.084	139.648	90.6372	366.455
11.085	139.709	90.332	365.173
11.086	141.388	90.271	364.258
11.087	141.663	91.2781	366.608
11.088	140.167	91.3086	364.166
11.089	140.198	91.156	365.509
11.09	141.235	91.4001	366.18
11.091	140.961	91.6443	364.319
11.092	140.228	92.2241	366.852
11.093	139.832	91.7664	366.028
11.094	140.717	91.7358	365.662
11.095	140.625	92.5293	368.225
11.096	140.137	92.4377	366.455
11.097	141.327	92.1021	368.103
11.098	141.815	92.6208	368.958
11.099	141.846	93.0176	367.279
11.1	141.113	93.5364	369.873
11.101	141.479	93.3533	369.11
11.102	142.517	92.8345	368.195
11.103	143.097	93.5669	371.216
11.104	142.242	93.1091	368.286
11.105	142.731	92.8345	369.812
11.106	144.012	93.1396	370.209
11.107	144.501	93.1396	367.34
11.108	143.982	93.6584	370.056
11.109	143.707	92.926	367.584
11.11	145.02	92.7429	367.523
11.111	145.782	93.3533	368.805
11.112	144.073	92.6514	365.967
11.113	143.219	91.98	368.011
11.114	143.707	91.3391	367.828
11.115	144.775	91.4917	366.089
11.116	144.958	92.4683	368.469
11.117	144.897	91.5527	366.943
11.118	145.477	91.0645	367.554
11.119	146.118	91.217	369.354
11.12	144.928	91.156	366.394
11.121	143.982	91.3696	368.958
11.122	144.287	91.0034	368.134
11.123	144.928	90.6372	366.547
11.124	144.226	91.3696	368.896
11.125	142.822	91.0339	366.486
11.126	143.494	90.5457	366.516
11.127	143.89	90.8813	367.706
11.128	142.883	90.271	364.624
11.129	142.273	90.1184	367.004
11.13	141.327	89.9048	365.967
11.131	140.991	90.3015	364.441
11.132	140.381	90.8813	366.18
11.133	138.55	89.9353	364.227
11.134	138.733	89.3555	364.807
11.135	139.13	89.4165	366.058
11.136	138.031	89.325	363.953
11.137	137.634	89.9963	366.516
11.138	137.695	89.2944	365.967
11.139	138.55	89.2029	364.868
11.14	138.641	90.0269	367.279
11.141	137.512	89.4775	364.685
11.142	137.787	89.2029	365.326
11.143	138.55	89.2639	366.425
11.144	138.306	89.6301	364.288
11.145	138	90.4846	365.54
11.146	138.123	89.9963	364.655
11.147	138.916	89.9658	364.258
11.148	138.916	90.4846	366.425
11.149	138.428	89.7217	364.594
11.15	139.526	89.6912	365.326
11.151	140.778	89.9658	365.356
11.152	141.022	90.2405	363.098
11.153	140.656	90.6067	365.387
11.154	139.862	90.1794	363.19
11.155	140.32	90.1489	363.556
11.156	139.771	90.4846	365.265
11.157	139.221	89.386	363.342
11.158	139.282	88.7756	365.662
11.159	140.259	89.0808	365.57
11.16	141.052	89.386	363.129
11.161	141.266	90.21	365.112
11.162	141.327	89.5081	363.495
11.163	142.426	89.2639	363.556
11.164	142.761	89.7827	364.532
11.165	140.808	89.4775	361.572
11.166	139.618	89.2944	363.892
11.167	139.557	88.9893	363.617
11.168	140.411	89.2334	361.481
11.169	140.869	89.9353	363.464
11.17	140.533	90.0269	361.572
11.171	142.242	89.5996	362.518
11.172	143.005	90.21	364.014
11.173	141.815	89.7827	361.725
11.174	140.594	90.3625	363.953
11.175	139.862	90.0574	363.312
11.176	139.374	90.4541	361.816
11.177	139.191	90.8508	364.41
11.178	139.038	90.0574	362.183
11.179	140.076	89.8438	363.129
11.18	141.541	90.3625	364.868
11.181	141.022	90.4236	362.335
11.182	140.991	90.332	364.227
11.183	140.503	90.1489	364.166
11.184	140.137	90.0269	362.427
11.185	139.038	91.4001	364.929
11.186	138	91.1865	362.915
11.187	138.55	90.9424	362.762
11.188	139.862	91.156	364.38
11.189	139.74	90.6982	362.549
11.19	140.167	90.6982	365.173
11.191	140.442	90.5457	364.96
11.192	141.51	90.6677	363.434
11.193	141.144	91.8579	365.967
11.194	139.282	90.9729	363.251
11.195	139.923	90.6982	363.678
11.196	140.35	90.6677	364.075
11.197	139.557	90.6372	361.328
11.198	138.794	90.6982	363.8
11.199	138.885	89.386	363.037
11.2	140.594	88.9282	362.61
11.201	141.144	90.3931	365.417
11.202	140.411	90.4236	362.366
11.203	140.869	89.8438	363.892
11.204	141.449	89.7522	363.708
11.205	141.785	89.7217	361.084
11.206	140.32	90.5457	363.129
11.207	139.313	89.7827	361.786
11.208	139.984	89.1724	361.847
11.209	140.533	90.1489	364.319
11.21	139.832	89.7827	362.03
11.211	140.198	89.6912	363.892
11.212	141.174	89.5386	364.471
11.213	141.571	90.1489	362.091
11.214	141.571	90.6982	364.41
11.215	140.778	89.7522	362.305
11.216	140.289	89.9658	361.877
11.217	140.198	90.5762	363.922
11.218	138.397	89.8132	361.328
11.219	137.726	89.5081	362.793
11.22	138.611	88.8367	363.739
11.221	139.099	89.386	361.328
11.222	139.465	90.4541	364.166
11.223	139.038	90.1794	362.335
11.224	139.862	89.6301	362.549
11.225	139.771	90.1794	364.868
11.226	138.519	89.5996	361.908
11.227	138.062	89.5081	364.014
11.228	137.878	89.6606	364.471
11.229	137.726	89.7827	362.183
11.23	137.695	90.5151	365.479
11.231	137.817	90.0269	364.166
11.232	139.618	89.9658	364.319
11.233	140.839	90.2405	366.882
11.234	140.167	90.0269	363.861
11.235	139.679	89.9353	365.692
11.236	139.801	89.8132	365.021
11.237	140.259	90.1489	362.579
11.238	140.076	91.0339	364.685
11.239	139.313	90.3625	362.183
11.24	139.893	89.7217	363.525
11.241	141.357	90.0269	364.868
11.242	141.174	89.4775	362.366
11.243	140.594	89.386	365.723
11.244	140.411	89.1724	365.295
11.245	141.663	89.7217	363.556
11.246	142.029	90.9119	365.967
11.247	141.113	90.1794	362.61
11.248	141.754	89.386	364.319
11.249	142.609	89.5996	365.234
11.25	142.822	89.4775	362.701
11.251	141.907	90.0269	365.662
11.252	142.303	89.5386	364.777
11.253	143.555	89.6301	364.105
11.254	143.982	90.3931	366.577
11.255	142.67	90.1489	362.762
11.256	142.578	89.9963	363.983
11.257	143.768	89.8438	363.556
11.258	144.104	89.5386	360.931
11.259	143.433	90.1489	363.312
11.26	142.975	90.0269	362.213
11.261	143.25	89.9048	361.816
11.262	143.005	90.21	364.532
11.263	141.693	89.5691	362.793
11.264	141.785	89.6606	365.112
11.265	141.968	90.1489	364.624
11.266	142.548	90.271	362.213
11.267	142.761	90.21	364.685
11.268	142.975	89.447	363.281
11.269	143.707	89.5996	363.434
11.27	143.158	90.9424	365.57
11.271	142.12	90.6067	363.556
11.272	141.785	90.1489	365.387
11.273	142.059	89.9353	366.364
11.274	142.395	90.1489	363.342
11.275	142.639	90.8508	365.204
11.276	142.822	90.271	363.068
11.277	144.745	90.2405	363.403
11.278	145.874	91.0645	365.082
11.279	144.653	90.3931	361.938
11.28	143.433	90.6982	364.807
11.281	143.677	90.8203	364.166
11.282	143.921	90.7288	363.037
11.283	143.25	90.8203	365.356
11.284	142.609	90.0574	363.373
11.285	144.073	89.6606	363.464
11.286	146.698	90.2405	365.479
11.287	146.912	90.332	362.579
11.288	146.423	89.9963	365.479
11.289	146.515	89.2944	364.899
11.29	146.912	89.6912	363.403
11.291	145.782	90.8813	365.814
11.292	144.287	90.4236	363.342
11.293	145.386	89.5996	363.464
11.294	147.522	89.9353	364.044
11.295	148.041	89.7522	361.267
11.296	148.895	89.7217	363.434
11.297	149.292	89.5691	362.915
11.298	150.482	89.9048	361.45
11.299	150.208	91.0034	364.075
11.3	148.804	90.5151	362.091
11.301	148.346	90.1489	362.488
11.302	148.438	90.21	363.922
11.303	147.43	90.4236	360.931
11.304	148.163	90.2405	363.525
11.305	149.139	89.386	362.762
11.306	151.031	89.6606	362.579
11.307	151.55	90.9729	366.058
11.308	150.848	90.6982	363.617
11.309	149.628	90.3931	364.258
11.31	149.597	90.8813	366.089
11.311	149.506	90.5457	362.64
11.312	148.804	90.5762	364.777
11.313	148.499	90.3625	363.8
11.314	150.116	90.6067	362.183
11.315	150.299	91.7969	364.655
11.316	150.024	91.98	363.159
11.317	150.848	91.5222	364.197
11.318	150.97	91.4001	365.295
11.319	151.062	91.217	363.525
11.32	150.085	91.6748	365.784
11.321	149.628	91.6443	364.105
11.322	150.635	91.7053	363.007
11.323	150.909	92.3157	364.746
11.324	149.841	92.0105	362.335
11.325	149.506	91.7969	364.349
11.326	150.696	91.4307	364.38
11.327	151.611	91.3086	363.342
11.328	151.031	91.7969	366.394
11.329	150.024	91.5527	364.41
11.33	150.726	91.6443	364.349
11.331	151.672	92.0105	365.356
11.332	151.672	91.5527	362.274
11.333	151.764	91.0034	364.868
11.334	151.886	91.2476	364.319
11.335	152.893	91.6138	361.877
11.336	153.076	92.4072	364.929
11.337	152.557	92.1021	363.007
11.338	153.87	92.041	363.281
11.339	154.724	92.041	365.326
11.34	153.809	91.6443	362.64
11.341	153.351	91.5527	364.99
11.342	154.144	91.217	364.624
11.343	155.151	91.3696	362.793
11.344	155.273	92.6819	364.99
11.345	154.236	92.4377	362.762
11.346	154.846	92.4072	363.281
11.347	154.999	92.4988	365.326
11.348	154.968	91.4307	362.64
11.349	154.602	91.0034	365.601
11.35	154.541	90.5151	365.234
11.351	155.243	91.156	363.861
11.352	154.755	92.804	365.753
11.353	154.51	92.0105	363.342
11.354	155.487	91.5222	363.77
11.355	156.097	92.5293	365.479
11.356	155.487	92.1021	363.007
11.357	154.297	92.1021	365.57
11.358	153.9	91.6748	365.448
11.359	155.457	91.2781	364.655
11.36	156.311	92.3462	367.218
11.361	155.457	91.9495	364.38
11.362	155.518	92.1021	365.54
11.363	156.525	92.2241	366.211
11.364	156.372	92.1936	363.525
11.365	155.212	92.6819	365.723
11.366	154.48	91.9495	364.136
11.367	154.327	91.6138	363.22
11.368	154.205	91.5527	365.753
11.369	153.625	90.6677	363.739
11.37	154.449	90.6677	364.99
11.371	156.281	90.7593	366.058
11.372	156.128	91.4612	362.762
11.373	155.579	91.9189	365.753
11.374	154.907	91.156	364.014
11.375	155.182	90.7898	363.342
11.376	154.236	91.6443	365.723
11.377	152.374	90.9119	363.007
11.378	152.71	90.1489	364.746
11.379	154.358	89.9963	365.234
11.38	155.457	90.271	362.335
11.381	155.518	90.8508	364.777
11.382	155.151	90.271	362.671
11.383	156.067	90.2405	362.549
11.384	155.884	90.7288	364.075
11.385	153.778	89.8438	360.901
11.386	152.283	89.8132	362.823
11.387	151.733	89.447	362.427
11.388	152.161	89.3555	360.107
11.389	151.886	89.3555	362.915
11.39	151.611	88.2568	361.084
11.391	152.679	88.4094	361.298
11.392	153.076	89.0808	363.281
11.393	151.489	88.3789	360.657
11.394	149.841	87.4634	362.457
11.395	149.139	86.5784	362.457
11.396	149.261	86.3342	359.589
11.397	147.888	87.0667	362.213
11.398	146.454	86.3647	360.077
11.399	147.217	85.1135	359.985
11.4	146.79	85.4187	362.427
11.401	145.691	84.4727	359.406
11.402	144.012	83.5571	360.962
11.403	143.25	82.4585	360.321
11.404	142.822	81.543	357.391
11.405	141.479	81.2073	358.643
11.406	138.336	79.834	354.858
11.407	137.238	78.6743	354.187
11.408	136.475	77.9419	354.492
11.409	134.369	76.8433	351.349
11.41	131.256	75.1953	352.844
11.411	129.059	73.2117	351.807
11.412	128.052	71.7773	349.823
11.413	126.465	71.6553	351.044
11.414	123.016	70.0989	348.175
11.415	120.148	67.6575	345.703
11.416	119.08	64.8193	345.428
11.417	117.31	62.8967	341.675
11.418	115.143	62.7136	341.583
11.419	112.64	61.4319	339.172
11.42	110.992	60.0891	336.182
11.421	109.406	59.4788	337.28
11.422	108.002	59.2651	335.358
11.423	107.3	58.5632	335.632
11.424	107.788	57.312	337.555
11.425	107.819	56.0913	335.876
11.426	107.544	55.6641	337.158
11.427	107.574	55.2063	336.578
11.428	108.002	55.3589	336.06
11.429	107.391	56.5186	337.311
11.43	105.621	56.1829	334.686
11.431	104.797	56.3354	335.297
11.432	105.621	55.542	335.419
11.433	105.682	55.2673	333.405
11.434	106.476	55.7556	335.175
11.435	106.781	55.542	334.167
11.436	107.971	55.5115	334.351
11.437	108.307	56.0303	336.334
11.438	107.544	55.7556	335.266
11.439	107.025	56.0303	336.487
11.44	106.628	55.6641	336.243
11.441	105.347	56.4575	332.825
11.442	105.286	57.1899	333.557
11.443	105.56	56.6406	330.658
11.444	107.178	57.1899	329.651
11.445	107.269	58.0444	330.994
11.446	105.835	57.2205	329.285
11.447	105.713	56.6711	331.604
11.448	106.72	56.3354	331.97
11.449	105.896	56.9153	330.2
11.45	104.401	57.9224	331.604
11.451	102.6	57.8918	328.217
11.452	103.424	57.4951	327.82
11.453	104.889	57.9224	329.041
11.454	103.851	57.5867	326.63
11.455	103.882	57.373	329.224
11.456	104.401	57.2205	329.254
11.457	105.164	57.4036	327.881
11.458	104.614	58.8684	330.688
11.459	103.943	58.2275	328.522
11.46	104.858	57.9834	328.644
11.461	105.957	59.0515	330.017
11.462	104.919	59.3262	327.087
11.463	105.225	59.5093	329.132
11.464	105.408	59.1431	329.163
11.465	107.208	59.4788	328.522
11.466	107.88	60.7605	331.085
11.467	107.544	60.6689	329.987
11.468	108.337	61.0962	330.658
11.469	110.199	61.3403	331.787
11.47	110.321	61.3708	329.62
11.471	109.833	61.9202	332.001
11.472	109.741	62.0117	331.39
11.473	110.84	62.4695	330.017
11.474	112.061	63.2324	333.252
11.475	112.122	62.9883	331.268
11.476	113.068	62.8662	333.13
11.477	114.746	62.9883	335.022
11.478	115.082	63.3545	332.184
11.479	114.777	63.7207	334.076
11.48	115.295	63.3545	333.71
11.481	116.058	63.4155	331.665
11.482	116.028	64.7888	334.076
11.483	114.929	64.6973	331.543
11.484	115.631	64.6057	332.336
11.485	116.577	64.7888	334.015
11.486	116.669	64.5447	332.275
11.487	117.188	64.9414	334.137
11.488	117.706	64.6057	333.099
11.489	119.415	64.8499	332.214
11.49	119.995	65.7959	334.473
11.491	118.774	65.4907	331.94
11.492	118.103	65.8569	333.069
11.493	117.859	65.7959	333.801
11.494	116.821	65.918	331.512
11.495	116.302	66.0095	335.022
11.496	115.692	65.0024	333.008
11.497	117.218	65.155	333.252
11.498	118.378	66.4368	334.747
11.499	117.981	66.3147	332.458
11.5	118.134	66.0706	334.534
11.501	118.286	65.8875	334.686
11.502	118.164	66.4978	332.581
11.503	117.34	67.688	334.442
11.504	116.241	66.803	332.336
11.505	116.943	66.6504	332.214
11.506	117.432	67.2913	334.106
11.507	116.76	67.2302	331.787
11.508	117.096	67.1692	334.106
11.509	118.53	66.9556	334.564
11.51	119.385	67.4438	332.733
11.511	119.08	67.9626	335.449
11.512	118.011	67.8406	333.13
11.513	118.622	68.1763	333.374
11.514	118.774	69.3359	335.052
11.515	118.195	69.2139	332.123
11.516	117.706	68.7256	334.839
11.517	118.042	67.9932	334.93
11.518	119.751	68.0237	334.229
11.519	120.148	69.5801	337.067
11.52	120.575	69.6716	335.693
11.521	121.338	69.6411	336.06
11.522	121.948	70.0073	337.677
11.523	121.552	70.1294	335.175
11.524	121.704	70.4346	337.25
11.525	122.162	70.3735	336.609
11.526	122.986	70.5872	335.236
11.527	123.291	71.2891	337.738
11.528	123.047	70.4956	336.914
11.529	124.573	70.4651	337.433
11.53	126.038	71.5942	338.989
11.531	126.16	71.7773	336.395
11.532	125.641	71.6553	337.921
11.533	126.77	70.8313	336.761
11.534	127.899	71.1975	335.114
11.535	127.838	72.7539	336.609
11.536	125.641	72.9675	334.137
11.537	125.58	72.6624	335.48
11.538	126.678	72.113	336.548
11.539	126.892	71.5942	335.144
11.54	126.678	72.2656	337.982
11.541	126.953	72.0215	336.7
11.542	128.876	72.7539	335.846
11.543	129.852	73.7915	338.226
11.544	128.723	73.4863	335.266
11.545	128.51	73.3337	337.311
11.546	128.51	74.0662	338.531
11.547	128.204	74.4629	336.029
11.548	127.136	75.1038	339.386
11.549	126.831	74.4019	338.165
11.55	128.723	74.5544	338.287
11.551	130.402	75.9888	340.729
11.552	130.493	75.8667	338.074
11.553	129.944	76.1108	340.424
11.554	130.554	76.5076	340.729
11.555	130.249	76.9958	338.623
11.556	129.425	77.8503	341.309
11.557	128.082	77.8198	339.233
11.558	128.632	77.8198	339.63
11.559	130.066	78.125	342.407
11.56	129.456	78.064	340.118
11.561	130.035	78.064	343.262
11.562	131.042	78.186	344.299
11.563	132.507	78.5522	342.133
11.564	132.294	79.6204	345.398
11.565	132.019	79.6204	343.292
11.566	132.568	79.5288	342.804
11.567	132.721	80.5054	345.306
11.568	132.324	80.1392	342.194
11.569	132.69	79.5898	344.238
11.57	133.881	79.7729	345.551
11.571	135.345	80.2917	343.079
11.572	136.261	81.1768	345.276
11.573	136.292	80.658	344.086
11.574	137.421	81.0852	343.994
11.575	138.428	81.543	344.849
11.576	137.39	81.604	341.98
11.577	136.78	81.4514	344.299
11.578	136.475	80.9937	343.811
11.579	138.275	81.0242	342.896
11.58	138.855	81.6345	345.276
11.581	138.184	81.2073	343.903
11.582	138.306	81.5125	345.398
11.583	139.557	82.3975	347.137
11.584	140.106	81.9397	344.452
11.585	139.648	81.4514	346.893
11.586	139.954	81.1462	346.161
11.587	141.327	81.3599	344.818
11.588	141.754	82.6111	347.107
11.589	140.747	82.7637	344.635
11.59	140.717	82.6416	345.612
11.591	141.51	83.0994	347.137
11.592	141.632	83.6792	345.062
11.593	140.961	83.9844	347.565
11.594	140.961	83.0078	346.313
11.595	142.365	82.8857	345.49
11.596	143.494	84.0149	348.297
11.597	142.426	84.0149	345.123
11.598	142.365	84.2896	347.076
11.599	142.609	84.7778	347.595
11.6	142.7	85.022	346.069
11.601	141.907	85.3882	348.846
11.602	141.571	84.5337	348.328
11.603	142.517	84.2285	347.992
11.604	143.555	85.5408	350.464
11.605	143.158	85.7544	348.328
11.606	143.402	85.3271	349.823
11.607	144.073	85.2966	350.861
11.608	145.02	85.9375	348.755
11.609	144.806	87.0056	351.288
11.61	144.073	86.7615	349.67
11.611	144.714	86.3037	348.969
11.612	144.897	87.0361	351.501
11.613	144.775	87.738	349.365
11.614	145.203	88.0127	350.555
11.615	145.782	87.616	352.051
11.616	146.881	87.4939	350.555
11.617	147.308	87.738	353.455
11.618	147.4	87.738	351.898
11.619	148.193	88.3789	351.746
11.62	148.651	89.3555	353.577
11.621	147.217	89.1418	350.739
11.622	146.515	88.8977	353.058
11.623	146.973	88.3484	353.333
11.624	147.858	88.1042	351.227
11.625	148.865	88.4094	354.584
11.626	147.888	88.2568	352.814
11.627	149.872	88.1653	353.119
11.628	150.818	89.1113	355.042
11.629	150.299	89.2334	352.234
11.63	148.834	89.8743	354.553
11.631	148.712	89.1724	354.431
11.632	149.445	89.3555	351.929
11.633	149.75	90.0879	354.645
11.634	149.017	89.9658	352.325
11.635	149.841	89.5691	353.485
11.636	151.459	90.5762	355.53
11.637	152.222	90.3931	352.936
11.638	151.398	90.4236	355.499
11.639	150.97	90.1794	355.713
11.64	152.283	90.5457	354.156
11.641	152.069	91.6443	356.384
11.642	150.726	91.4917	353.699
11.643	149.628	91.5222	354.218
11.644	150.635	91.4612	355.804
11.645	151.184	91.1865	354.126
11.646	152.069	91.3086	357.33
11.647	152.222	90.6372	356.995
11.648	153.137	91.0645	355.988
11.649	153.656	92.4683	358.765
11.65	152.679	92.4988	355.804
11.651	152.649	92.3462	356.75
11.652	152.771	92.6819	357.91
11.653	152.618	92.6208	355.164
11.654	151.794	93.1091	357.727
11.655	152.649	91.8884	357.422
11.656	154.48	91.7053	356.903
11.657	156.067	92.9871	359.802
11.658	155.731	93.5669	357.147
11.659	155.823	93.4143	358.368
11.66	156.494	93.4143	359.161
11.661	156.616	93.2312	356.995
11.662	155.609	93.6279	358.856
11.663	155.06	93.3533	356.75
11.664	156.433	93.2922	356.11
11.665	157.227	93.7195	358.093
11.666	156.891	93.4448	356.354
11.667	156.891	93.2312	358.704
11.668	157.959	93.5364	359.436
11.669	158.936	94.0552	357.269
11.67	158.386	94.4214	360.352
11.671	157.44	93.2312	358.246
11.672	158.508	93.3533	358.49
11.673	159.241	94.6655	359.619
11.674	158.905	95.0623	356.995
11.675	158.508	94.9402	359.222
11.676	159.546	94.0857	359.985
11.677	160.98	94.2688	358.673
11.678	160.98	95.4895	361.572
11.679	160.248	95.3674	359.985
11.68	161.041	95.1843	360.077
11.681	162.14	95.7642	361.542
11.682	161.072	95.3674	358.337
11.683	159.912	95.8862	360.504
11.684	159.576	95.9778	359.619
11.685	161.285	96.0388	358.673
11.686	161.285	96.405	361.359
11.687	160.95	95.6726	359.802
11.688	161.682	95.459	360.931
11.689	162.048	96.5271	362.518
11.69	162.17	96.7102	360.535
11.691	161.591	96.9849	362.823
11.692	160.706	95.9778	362.213
11.693	161.377	96.283	360.352
11.694	161.163	97.0154	363.403
11.695	161.621	96.6187	361.206
11.696	163.025	96.2524	361.877
11.697	163.361	96.9543	363.434
11.698	162.445	96.8323	360.901
11.699	161.957	96.405	363.556
11.7	162.476	96.1609	363.037
11.701	164.032	96.405	360.779
11.702	163.3	96.7102	362.671
11.703	161.865	95.6726	360.016
11.704	162.415	95.8252	360.565
11.705	164.215	96.0999	361.237
11.706	164.093	96.2524	359.283
11.707	161.713	95.7642	362.152
11.708	161.072	94.574	361.603
11.709	163.116	94.2688	361.298
11.71	163.879	95.459	363.007
11.711	162.598	95.3369	360.809
11.712	162.231	94.7571	362.183
11.713	163.788	93.811	362.64
11.714	165.009	94.5129	360.687
11.715	163.696	95.1538	363.403
11.716	162.506	93.9026	362.091
11.717	163.727	93.2312	361.816
11.718	164.642	93.9636	364.166
11.719	163.452	94.3604	360.474
11.72	162.14	93.8416	362.152
11.721	162.14	93.1091	362.091
11.722	163.849	92.7734	359.558
11.723	163.452	92.804	361.694
11.724	162.476	91.5527	360.382
11.725	162.018	91.1865	359.68
11.726	161.591	91.8884	361.816
11.727	160.156	91.3391	359.009
11.728	157.654	90.3625	360.565
11.729	156.464	88.562	360.809
11.73	156.128	87.2192	358.185
11.731	155.426	86.4563	360.077
11.732	153.931	84.8694	357.666
11.733	153.931	83.2214	356.262
11.734	152.863	83.0078	357.147
11.735	150.33	82.1533	354.37
11.736	147.247	80.9937	355.133
11.737	145.081	79.4983	355.408
11.738	143.86	78.064	352.57
11.739	142.517	77.5757	353.79
11.74	141.357	76.7822	352.539
11.741	142.151	75.9888	351.593
11.742	143.341	76.2024	353.668
11.743	143.28	75.592	352.325
11.744	142.303	75.1648	354.431
11.745	142.059	74.9512	355.56
11.746	142.334	74.6155	354.95
11.747	141.937	74.8596	356.842
11.748	140.717	74.2798	355.316
11.749	141.144	74.0662	355.652
11.75	142.029	74.1882	356.537
11.751	142.975	74.4324	354.675
11.752	142.609	74.1882	357.3
11.753	143.25	73.3948	357.513
11.754	145.294	73.5474	356.384
11.755	145.325	74.2188	358.612
11.756	144.257	73.5168	355.957
11.757	144.379	73.3337	356.018
11.758	145.447	73.4558	356.201
11.759	145.355	73.3643	352.753
11.76	144.531	73.2422	354.37
11.761	144.409	72.2351	352.844
11.762	146.118	72.0215	351.227
11.763	147.034	72.7539	353.424
11.764	145.691	72.4792	350.586
11.765	145.477	71.8079	351.868
11.766	146.088	72.052	352.325
11.767	146.484	72.1436	349.915
11.768	145.294	71.8994	351.685
11.769	144.165	71.2891	350.22
11.77	145.294	71.0449	349.03
11.771	146.088	71.5637	350.861
11.772	144.897	71.4417	348.053
11.773	145.386	71.8384	349.884
11.774	145.142	71.7773	349.854
11.775	145.386	71.8384	348.358
11.776	144.47	72.0215	351.349
11.777	143.982	71.0449	349.762
11.778	144.165	71.5332	349.487
11.779	144.958	72.6013	351.013
11.78	143.951	72.6929	348.48
11.781	143.982	72.7844	350.281
11.782	144.531	73.6389	350.922
11.783	145.203	74.0051	349.487
11.784	145.081	74.0662	352.722
11.785	144.867	73.5474	351.593
11.786	146.149	73.7305	352.386
11.787	147.095	74.4934	353.973
11.788	146.027	74.9512	351.624
11.789	145.355	75.3174	353.699
11.79	146.179	75.7751	353.241
11.791	146.973	76.355	351.868
11.792	146.881	76.355	354.279
11.793	146.149	75.3174	353.027
11.794	147.552	75.1648	354.156
11.795	149.597	76.3245	356.506
11.796	149.872	76.8433	353.302
11.797	149.414	77.0264	355.713
11.798	149.841	76.9958	354.828
11.799	151.672	76.9653	353.546
11.8	151.215	77.8198	355.988
11.801	150.452	77.5757	353.699
11.802	151.093	77.301	354.156
11.803	152.832	77.6672	355.804
11.804	152.924	77.8503	353.912
11.805	153.229	78.125	356.079
11.806	153.992	77.6672	355.408
11.807	156.219	77.9724	354.462
11.808	156.555	78.5828	355.957
11.809	154.755	78.3081	353.729
11.81	155.182	78.0334	354.126
11.811	155.182	78.5217	354.431
11.812	154.816	78.6438	352.264
11.813	153.656	77.9724	354.553
11.814	153.534	77.301	354.156
11.815	154.785	77.1484	353.271
11.816	155.487	78.186	355.377
11.817	154.999	77.9724	352.722
11.818	154.694	77.3621	353.912
11.819	154.358	77.4536	354.523
11.82	153.168	77.3621	352.142
11.821	150.513	77.6978	354.187
11.822	149.475	76.7212	353.119
11.823	149.628	75.8362	351.471
11.824	149.658	76.3245	354.034
11.825	148.895	76.0193	351.593
11.826	149.445	75.2258	352.386
11.827	149.2	75.8667	353.241
11.828	148.682	76.0498	350.861
11.829	146.942	75.2563	352.722
11.83	145.05	73.761	351.44
11.831	143.372	72.7844	350.25
11.832	141.968	72.113	351.349
11.833	139.465	70.9534	348.175
11.834	137.39	70.343	348.114
11.835	137.726	69.4275	347.504
11.836	137.634	68.573	343.872
11.837	136.078	68.0542	345.612
11.838	133.759	66.925	344.757
11.839	133.82	66.04	344.94
11.84	133.698	65.4602	347.076
11.841	132.324	65.3992	345.245
11.842	132.141	64.9414	346.222
11.843	132.538	64.4226	346.741
11.844	133.392	64.3616	344.91
11.845	133.331	65.0635	347.534
11.846	133.026	63.7207	346.527
11.847	135.01	63.2629	346.71
11.848	136.658	64.1785	347.595
11.849	136.353	64.5142	344.757
11.85	134.888	64.0564	346.069
11.851	135.529	63.324	345.886
11.852	137.482	63.4766	343.842
11.853	137.543	64.0564	346.069
11.854	136.627	63.6292	343.75
11.855	137.329	63.3545	344.36
11.856	138.794	63.8123	345.52
11.857	139.191	63.8733	343.109
11.858	138.55	63.7512	345.795
11.859	138.672	62.9578	346.008
11.86	139.191	63.0798	344.849
11.861	139.771	64.0259	346.619
11.862	139.496	63.9038	344.177
11.863	139.771	63.8123	344.513
11.864	140.015	64.1785	346.1
11.865	139.648	64.7888	343.903
11.866	139.13	64.8193	345.947
11.867	138.916	64.8499	345.642
11.868	138.947	65.2161	344.879
11.869	138.397	65.5518	347.168
11.87	137.238	64.8499	345.032
11.871	138.062	65.2771	345.062
11.872	139.099	65.9485	345.215
11.873	137.695	66.7725	342.804
11.874	136.261	66.9556	345.337
11.875	136.078	65.7654	344.086
11.876	136.322	66.1011	344.147
11.877	136.475	67.0776	347.443
11.878	134.094	66.864	344.574
11.879	133.759	66.6809	347.504
11.88	134.613	66.7114	348.267
11.881	136.047	67.3828	345.825
11.882	135.223	68.573	348.267
11.883	135.071	68.1458	346.924
11.884	136.383	67.8406	346.771
11.885	136.963	68.573	349.121
11.886	135.712	69.1833	346.039
11.887	136.292	69.2444	347.839
11.888	136.902	69.2444	348.48
11.889	137.573	69.9158	346.527
11.89	137.512	70.4956	348.969
11.891	138.062	69.9158	347.198
11.892	140.869	70.4041	346.68
11.893	142.395	71.3501	348.389
11.894	141.785	71.4111	346.1
11.895	141.266	71.3806	347.778
11.896	142.609	71.2585	348.511
11.897	143.707	72.5403	346.222
11.898	143.768	72.9675	349.487
11.899	143.311	71.0754	348.389
11.9	144.47	70.4346	349.579
11.901	146.606	72.2961	351.105
11.902	147.43	73.7	347.931
11.903	147.43	73.6084	349.701
11.904	147.369	72.7844	350.433
11.905	148.712	72.5708	348.694
11.906	149.109	73.4863	351.196
11.907	149.475	73.761	349.457
11.908	150.238	73.8831	349.152
11.909	150.726	74.1577	351.563
11.91	150.208	74.3408	348.877
11.911	150.116	74.4324	350.708
11.912	149.872	74.707	350.372
11.913	150.665	75.0427	349.213
11.914	151.367	75.2869	351.929
11.915	150.879	74.2493	349.64
11.916	151.947	74.4019	350.037
11.917	152.374	75.5005	351.166
11.918	151.794	76.3855	349.457
11.919	150.33	76.416	352.203
11.92	148.987	75.0122	352.142
11.921	149.841	74.9207	351.532
11.922	149.78	76.0803	354.248
11.923	148.987	76.355	351.501
11.924	149.902	76.1719	352.417
11.925	151.55	76.2634	352.631
11.926	151.184	76.5686	350.403
11.927	150.391	77.1484	353.18
11.928	150.238	76.7822	352.081
11.929	151.093	76.8738	351.929
11.93	151.184	77.4841	354.065
11.931	149.445	77.3315	351.166
11.932	149.658	77.6367	352.509
11.933	151.031	77.9114	353.699
11.934	152.283	78.7354	351.318
11.935	151.917	78.7354	354.279
11.936	152.039	78.0334	353.577
11.937	153.961	77.8809	353.149
11.938	154.877	78.9795	355.499
11.939	154.083	79.5898	352.997
11.94	153.9	78.8574	354.156
11.941	154.388	78.9185	354.98
11.942	154.694	78.9795	352.509
11.943	154.572	79.4067	355.286
11.944	154.907	78.8574	354.431
11.945	156.219	79.1626	353.729
11.946	157.776	79.4067	355.927
11.947	157.318	79.3762	353.027
11.948	157.44	78.7659	354.706
11.949	158.63	79.4373	355.438
11.95	159.485	80.2002	352.997
11.951	158.691	80.7495	354.797
11.952	157.593	79.834	353.882
11.953	158.813	79.2236	353.271
11.954	160.431	80.1697	355.499
11.955	159.668	80.0476	353.394
11.956	159.637	79.9561	355.377
11.957	160.522	80.0171	355.377
11.958	161.591	80.6274	353.912
11.959	160.95	81.1768	355.927
11.96	159.729	80.0171	353.851
11.961	159.943	80.4749	353.882
11.962	160.767	80.8411	355.713
11.963	159.454	80.3528	353.149
11.964	157.623	79.7729	356.201
11.965	157.623	80.0476	356.903
11.966	159.546	80.4749	354.98
11.967	159.912	81.4514	358.246
11.968	158.386	80.9937	355.896
11.969	159.149	80.2002	356.445
11.97	159.76	81.2988	358.154
11.971	159.302	81.5125	355.225
11.972	157.593	81.8481	357.88
11.973	156.982	81.0547	357.483
11.974	157.928	81.3293	356.812
11.975	158.508	81.8787	359.558
11.976	157.837	81.6956	356.934
11.977	158.63	81.543	357.666
11.978	160.004	82.2144	358.368
11.979	160.492	82.5195	355.988
11.98	159.424	82.6721	357.971
11.981	157.715	82.1838	356.995
11.982	158.722	82.0313	356.323
11.983	158.63	82.428	358.917
11.984	158.356	81.7871	356.781
11.985	158.386	81.8481	357.971
11.986	159.729	82.5806	358.826
11.987	160.492	82.8552	356.018
11.988	160.522	82.7332	359.009
11.989	160.614	81.9397	358.368
11.99	161.926	82.1838	357.3
11.991	162.262	83.2214	359.589
11.992	161.469	82.6721	357.208
11.993	161.621	81.9397	358.765
11.994	161.926	82.5195	360.321
11.995	162.964	83.0994	357.788
11.996	162.476	83.6792	360.107
11.997	162.75	82.7026	359.222
11.998	164.764	82.428	358.276
11.999	166.168	82.6111	360.413
12	165.68	82.7332	357.147
12.001	165.07	82.7942	358.459
12.002	164.215	83.2214	358.948
12.003	164.642	82.6416	357.605
12.004	163.208	82.5806	360.413
12.005	161.896	81.5125	359.07
12.006	163.116	81.665	359.009
12.007	164.246	82.8857	360.962
12.008	164.49	82.5195	358.398
12.009	164.215	81.7566	360.291
12.01	164.917	81.2988	360.565
12.011	165.375	82.0313	358.765
12.012	164.49	82.7942	362.091
12.013	163.177	81.9092	360.077
12.014	163.574	81.1462	360.352
12.015	163.727	82.0923	361.755
12.016	163.605	82.7026	357.971
12.017	163.177	82.3975	360.229
12.018	163.513	82.2449	359.68
12.019	164.948	82.2144	357.697
12.02	164.917	82.7942	360.535
12.021	163.635	81.8787	358.429
12.022	163.971	81.8176	359.314
12.023	164.154	82.7026	360.443
12.024	163.727	82.6416	357.666
12.025	162.75	82.4585	359.894
12.026	162.201	81.9702	359.68
12.027	163.422	82.428	358.948
12.028	163.696	83.1299	361.237
12.029	163.147	82.3059	359.375
12.03	164.001	81.8787	360.229
12.031	165.039	82.489	361.206
12.032	164.825	82.9163	359.406
12.033	164.093	82.7637	361.511
12.034	163.574	82.7637	361.45
12.035	164.276	82.7942	359.497
12.036	164.551	83.4351	361.816
12.037	164.124	82.6721	359.741
12.038	165.619	82.6721	360.291
12.039	166.84	83.5876	361.053
12.04	166.931	83.6487	358.154
12.041	166.077	83.0994	360.962
12.042	165.588	82.2754	360.443
12.043	166.718	82.6111	360.138
12.044	165.985	83.1909	362.61
12.045	164.185	83.0688	359.558
12.046	164.581	82.6111	360.138
12.047	165.131	82.3364	361.053
12.048	165.771	82.428	358.917
12.049	165.344	82.3059	362.335
12.05	165.253	81.8787	361.023
12.051	167.267	81.7566	361.237
12.052	167.023	82.1533	363.464
12.053	165.436	81.4209	360.718
12.054	164.764	81.3904	362.579
12.055	165.131	82.0007	362.427
12.056	165.192	82.489	359.772
12.057	164.124	82.55	362.61
12.058	164.124	81.3599	360.718
12.059	166.443	81.1157	361.053
12.06	167.419	82.0618	362.762
12.061	166.84	81.604	360.229
12.062	165.924	80.9326	362.915
12.063	165.833	80.9631	362.823
12.064	166.046	81.7871	360.718
12.065	164.612	82.2754	363.068
12.066	162.903	80.9937	361.359
12.067	163.849	80.6885	361.328
12.068	165.68	80.7495	363.312
12.069	165.192	80.7495	360.626
12.07	165.07	80.3223	363.19
12.071	165.71	80.3223	363.861
12.072	167.328	80.5359	361.328
12.073	166.26	81.0852	364.288
12.074	164.246	79.9866	362
12.075	164.551	79.7424	361.359
12.076	164.917	80.4138	363.281
12.077	164.886	80.0171	359.985
12.078	164.52	79.6814	361.542
12.079	164.398	79.834	362.152
12.08	165.955	79.9866	359.955
12.081	165.955	80.0781	363.251
12.082	165.009	79.2847	361.816
12.083	165.649	78.7659	361.45
12.084	166.107	79.2236	362.305
12.085	165.71	79.1931	359.131
12.086	164.246	78.7354	361.206
12.087	163.116	78.186	360.107
12.088	164.154	78.0029	358.887
12.089	163.513	78.3386	361.328
12.09	162.476	77.24	359.131
12.091	162.262	76.8433	360.382
12.092	163.147	76.9653	361.389
12.093	163.208	76.7212	358.673
12.094	162.018	76.5381	361.023
12.095	161.102	76.0803	359.894
12.096	162.201	75.8667	358.521
12.097	162.323	76.6602	360.931
12.098	160.797	75.9888	357.758
12.099	160.156	75.1953	358.765
12.1	160.065	75.6531	358.978
12.101	160.645	75.4395	356.659
12.102	159.363	74.9207	359.161
12.103	158.508	73.7305	357.971
12.104	159.424	73.4558	357.727
12.105	159.79	74.2493	359.192
12.106	158.63	73.6694	356.537
12.107	157.227	73.3948	357.849
12.108	156.952	73.4863	357.666
12.109	157.013	73.822	355.377
12.11	156.067	73.6084	357.391
12.111	154.999	72.1436	357.056
12.112	155.396	71.6248	357.117
12.113	156.372	71.9604	359.344
12.114	156.677	71.5637	357.117
12.115	156.616	71.2891	358.582
12.116	156.952	71.3501	359.344
12.117	156.891	72.052	356.903
12.118	155.884	72.7234	358.826
12.119	154.633	71.6248	357.178
12.12	155.457	70.6787	357.208
12.121	155.579	71.3501	359.131
12.122	155.334	71.167	357.208
12.123	155.609	70.7703	358.215
12.124	156.738	70.6177	359.009
12.125	157.562	70.8008	356.995
12.126	157.318	70.8923	360.199
12.127	156.708	70.1294	357.91
12.128	157.227	70.1294	357.605
12.129	156.555	71.228	358.307
12.13	155.518	70.8008	355.316
12.131	154.022	69.7021	357.513
12.132	154.724	69.1223	357.178
12.133	155.884	69.2749	355.347
12.134	155.548	69.8547	358.856
12.135	154.541	68.8171	357.33
12.136	156.189	68.1152	357.88
12.137	157.227	68.7561	359.039
12.138	156.158	69.1528	355.957
12.139	153.961	69.0308	357.819
12.14	153.259	68.6951	356.964
12.141	154.572	69.1223	354.828
12.142	154.297	69.6411	357.117
12.143	153.32	68.7256	355.408
12.144	154.541	67.8406	356.476
12.145	156.555	68.6035	357.88
12.146	157.196	69.0613	355.804
12.147	155.975	69.3054	357.941
12.148	154.236	69.0613	357.3
12.149	154.785	69.2139	356.659
12.15	154.327	70.4956	357.544
12.151	152.466	69.6106	355.225
12.152	152.1	69.2749	356.415
12.153	153.503	69.2139	356.934
12.154	155.121	69.1833	356.14
12.155	155.06	69.8242	358.948
12.156	154.907	69.5496	358.582
12.157	155.609	69.7937	358.124
12.158	156.158	71.0144	360.931
12.159	154.999	70.5566	357.758
12.16	154.175	69.8853	358.429
12.161	154.205	70.9229	359.436
12.162	154.968	71.1975	356.445
12.163	154.999	71.4417	359.192
12.164	155.243	70.8008	359.1
12.165	157.043	70.8008	358.826
12.166	158.02	72.1436	361.328
12.167	157.288	72.1436	359.039
12.168	157.104	71.5942	359.863
12.169	157.349	71.8384	360.26
12.17	157.898	72.4792	357.056
12.171	157.532	72.6624	359.009
12.172	156.891	71.9604	357.452
12.173	157.776	71.991	357.788
12.174	158.569	72.3572	360.565
12.175	158.386	72.113	358.429
12.176	158.051	72.1741	361.328
12.177	158.325	72.0825	361.633
12.178	159.485	72.6929	359.894
12.179	159.18	73.3032	362.396
12.18	159.088	72.0215	359.741
12.181	160.278	71.9299	359.772
12.182	161.621	73.3032	361.511
12.183	161.163	73.3032	358.49
12.184	159.79	72.9675	360.565
12.185	159.76	72.8149	361.267
12.186	160.736	73.3643	359.314
12.187	160.98	73.8831	362.03
12.188	159.851	72.876	360.443
12.189	160.4	72.5708	360.596
12.19	161.835	73.1201	361.908
12.191	162.323	73.2117	358.795
12.192	161.713	73.5168	360.962
12.193	160.278	73.761	360.657
12.194	160.248	73.5168	359.375
12.195	159.912	73.9441	362.427
12.196	159.271	72.9065	361.053
12.197	159.851	72.6929	362.122
12.198	160.522	73.5779	363.312
12.199	161.469	73.1812	360.687
12.2	161.102	73.1506	362.762
12.201	161.102	73.2422	362.335
12.202	161.346	73.6694	360.382
12.203	161.011	74.6155	363.251
12.204	159.943	73.6389	360.992
12.205	160.217	72.876	361.359
12.206	160.583	73.9441	362.61
12.207	160.431	73.4863	360.382
12.208	160.339	73.2422	362.61
12.209	161.102	73.1506	362.152
12.21	162.567	73.6389	361.389
12.211	162.354	74.707	363.098
12.212	160.797	73.6084	360.748
12.213	159.943	73.4253	362.152
12.214	161.438	73.7915	362.152
12.215	161.224	74.3103	360.199
12.216	159.698	73.9136	362.61
12.217	158.966	72.6013	361.481
12.218	161.469	72.7234	361.542
12.219	163.055	74.0662	363.678
12.22	162.262	73.8525	361.145
12.221	161.56	73.1506	362.366
12.222	162.079	72.6318	363.129
12.223	162.323	73.2422	360.901
12.224	161.499	74.1577	363.129
12.225	160.675	73.5168	361.633
12.226	161.194	73.2117	360.931
12.227	161.957	73.8525	363.129
12.228	161.56	73.822	360.474
12.229	161.987	72.998	361.694
12.23	162.689	73.1506	362.457
12.231	163.422	73.4558	360.413
12.232	162.598	73.9441	363.098
12.233	161.102	72.998	361.45
12.234	161.316	72.937	361.237
12.235	161.987	73.7915	362.793
12.236	161.316	73.5168	360.107
12.237	160.187	73.1506	361.908
12.238	160.065	72.2961	362.244
12.239	161.102	72.2046	360.443
12.24	161.041	73.1201	363.19
12.241	159.943	72.876	361.298
12.242	159.943	72.052	361.389
12.243	159.698	72.3877	363.159
12.244	159.393	71.8994	360.107
12.245	158.386	71.8384	361.511
12.246	157.99	71.4417	361.816
12.247	158.447	71.4111	359.711
12.248	157.837	71.9299	362.427
12.249	157.288	71.8079	360.443
12.25	158.539	71.5637	361.084
12.251	159.241	71.6858	362.427
12.252	159.363	71.5332	360.291
12.253	158.173	70.9229	362.061
12.254	157.837	70.8618	361.267
12.255	158.447	71.167	360.138
12.256	158.447	71.8079	361.877
12.257	157.41	71.0754	359.863
12.258	157.654	70.4956	360.931
12.259	158.325	70.7092	361.572
12.26	158.386	70.7397	359.253
12.261	157.684	70.7703	362.335
12.262	157.562	70.3125	361.359
12.263	159.271	70.343	360.199
12.264	159.576	71.167	362.793
12.265	158.661	70.6787	359.68
12.266	158.997	69.9768	361.145
12.267	159.76	70.2209	362.518
12.268	160.065	70.4651	359.1
12.269	159.729	70.8923	361.816
12.27	158.997	70.6787	360.626
12.271	160.339	70.6482	359.619
12.272	160.889	71.1365	362.396
12.273	160.553	70.7092	359.711
12.274	160.828	70.1294	361.176
12.275	161.377	70.5261	361.603
12.276	161.469	70.6482	359.436
12.277	160.248	70.8923	361.908
12.278	159.027	70.5566	360.199
12.279	160.156	70.4041	359.802
12.28	160.431	70.8008	361.511
12.281	159.851	70.3125	358.948
12.282	159.698	69.8547	360.87
12.283	160.706	69.7937	361.145
12.284	161.163	70.0989	359.497
12.285	160.37	70.7397	362.213
12.286	159.18	70.282	360.626
12.287	159.607	70.2209	360.443
12.288	159.515	70.6482	362.518
12.289	158.722	70.3735	359.894
12.29	159.363	70.2515	361.237
12.291	160.217	70.7397	361.389
12.292	161.194	70.8923	359.344
12.293	160.583	70.9839	362.03
12.294	160.309	70.2515	360.352
12.295	161.285	70.1904	360.962
12.296	161.377	70.7703	362.64
12.297	159.668	70.3735	359.589
12.298	159.18	70.6177	361.084
12.299	159.576	70.8313	359.558
12.3	160.614	71.228	357.971
12.301	159.943	71.0754	360.809
12.302	158.752	69.519	359.222
12.303	160.37	69.397	360.443
12.304	161.804	69.9768	362.366
12.305	161.041	69.9158	358.795
12.306	159.576	69.8853	361.42
12.307	159.79	69.9463	360.596
12.308	161.591	70.4651	358.093
12.309	161.102	70.9839	360.718
12.31	158.783	70.343	358.215
12.311	159.576	69.7937	359.283
12.312	161.377	69.458	360.87
12.313	161.591	69.8853	358.246
12.314	160.919	70.2209	360.565
12.315	160.675	69.6411	359.589
12.316	162.476	70.1599	358.429
12.317	163.177	70.6177	360.352
12.318	161.804	70.0684	357.849
12.319	161.346	70.0073	358.704
12.32	161.652	70.3125	358.826
12.321	161.346	70.4956	356.506
12.322	160.217	69.8547	359.467
12.323	160.065	69.0613	358.856
12.324	161.53	69.458	358.826
12.325	162.933	70.3125	361.664
12.326	162.292	69.9768	359.1
12.327	162.109	69.8547	360.352
12.328	162.842	70.3735	360.657
12.329	162.598	70.4346	357.941
12.33	161.652	70.3735	360.596
12.331	160.858	69.6716	359.833
12.332	161.926	69.9158	359.009
12.333	162.659	70.7703	361.603
12.334	162.17	70.2209	359.283
12.335	162.903	69.8242	360.199
12.336	163.757	70.4041	361.176
12.337	164.368	70.6787	358.002
12.338	163.574	70.4956	360.474
12.339	161.713	69.7021	358.582
12.34	162.659	69.7021	358.643
12.341	162.75	70.5872	360.199
12.342	161.774	69.9463	357.635
12.343	161.194	69.5801	359.772
12.344	161.682	69.458	360.016
12.345	163.025	69.8547	358.826
12.346	162.781	70.1599	361.877
12.347	162.048	69.519	359.955
12.348	162.781	69.7327	359.68
12.349	163.33	70.1599	361.633
12.35	162.384	69.7632	358.215
12.351	162.445	69.4275	360.504
12.352	162.811	69.3359	360.046
12.353	163.818	69.7327	357.88
12.354	163.452	70.8313	360.992
12.355	162.445	69.8547	358.582
12.356	163.452	69.8853	359.161
12.357	164.093	70.8008	360.26
12.358	163.727	70.282	357.239
12.359	162.781	69.519	359.131
12.36	162.994	69.0918	358.917
12.361	164.429	69.7021	356.903
12.362	164.307	70.7703	358.917
12.363	162.476	70.1904	357.178
12.364	162.415	69.7327	357.758
12.365	163.177	69.7327	359.955
12.366	163.116	69.7937	357.208
12.367	162.842	69.8853	359.497
12.368	162.018	69.2444	358.887
12.369	162.933	68.9697	357.361
12.37	162.964	69.7327	360.107
12.371	162.567	69.3665	357.727
12.372	162.75	69.4275	358.612
12.373	162.659	70.1294	359.619
12.374	162.231	70.0378	357.025
12.375	161.102	69.5496	359.161
12.376	160.339	68.9087	358.765
12.377	161.774	69.2749	357.361
12.378	162.079	69.8242	359.68
12.379	161.346	69.3054	357.391
12.38	161.804	68.573	358.551
12.381	162.628	68.634	359.222
12.382	162.598	68.8782	356.567
12.383	160.767	69.1528	359.192
12.384	158.997	68.4814	357.513
12.385	158.936	67.6575	357.422
12.386	158.691	67.627	359.589
12.387	158.051	66.803	356.903
12.388	158.569	66.4063	358.673
12.389	159.515	66.864	358.826
12.39	160.309	67.4744	355.713
12.391	159.058	67.0471	358.337
12.392	157.654	65.5823	357.056
12.393	158.264	65.5212	357.086
12.394	157.776	66.6504	358.887
12.395	156.891	66.6199	356.262
12.396	156.25	65.7654	357.544
12.397	157.349	65.7043	357.574
12.398	158.844	66.2537	355.225
12.399	159.271	66.5588	358.063
12.4	158.813	66.2842	356.72
12.401	159.637	66.04	357.33
12.402	160.095	66.7114	359.192
12.403	158.875	66.2537	356.873
12.404	158.051	66.4063	358.521
12.405	157.745	66.6199	357.819
12.406	159.058	66.5894	356.049
12.407	159.119	66.8945	358.521
12.408	159.058	66.1926	357.025
12.409	160.065	66.3452	357.269
12.41	161.041	67.4744	359.802
12.411	160.706	67.3523	357.056
12.412	159.973	66.8335	358.856
12.413	159.485	66.5894	359.009
12.414	159.943	66.803	356.75
12.415	159.912	67.8406	359.528
12.416	159.302	67.749	357.697
12.417	160.034	67.8101	357.452
12.418	161.163	68.512	359.07
12.419	161.255	68.1763	356.567
12.42	161.194	67.9932	358.398
12.421	161.346	68.2678	358.887
12.422	162.048	68.2068	356.934
12.423	161.896	68.512	359.528
12.424	160.736	68.4509	357.117
12.425	161.499	68.8477	358.093
12.426	162.109	69.3359	358.459
12.427	161.804	69.0308	355.988
12.428	160.919	68.573	358.459
12.429	161.102	68.4204	357.361
12.43	162.262	68.8477	357.117
12.431	162.262	70.0684	359.283
12.432	161.011	68.8782	357.056
12.433	161.285	68.6035	358.49
12.434	163.055	68.9087	359.406
12.435	163.605	69.3359	356.689
12.436	162.964	69.7327	359.802
12.437	162.781	69.9463	358.093
12.438	164.642	70.3125	357.117
12.439	164.886	71.0449	359.894
12.44	163.635	70.5566	357.208
12.441	164.032	70.2209	359.344
12.442	165.192	70.4346	360.199
12.443	166.168	70.4651	357.849
12.444	165.527	70.8008	360.321
12.445	165.71	70.6177	358.643
12.446	167.175	71.1975	357.91
12.447	167.419	72.2046	359.558
12.448	165.771	71.7773	357.269
12.449	165.924	71.0449	358.826
12.45	166.748	70.7397	359.192
12.451	167.145	71.0449	357.483
12.452	166.992	71.5942	359.863
12.453	166.809	70.9534	358.551
12.454	168.579	71.1975	358.917
12.455	168.243	72.1436	360.321
12.456	167.999	72.0215	358.673
12.457	167.603	71.4111	360.077
12.458	167.969	71.8079	360.321
12.459	168.335	72.2961	357.452
12.46	167.786	72.5098	359.802
12.461	166.779	71.7468	358.704
12.462	168.488	71.5942	358.978
12.463	169.556	72.3877	360.596
12.464	168.549	72.1436	358.246
12.465	168.304	71.8079	360.504
12.466	167.999	71.9299	359.192
12.467	168.396	72.9065	357.513
12.468	167.48	73.1812	358.978
12.469	165.68	72.113	356.689
12.47	166.412	71.5942	357.819
12.471	167.389	71.7468	359.436
12.472	167.084	71.3806	357.239
12.473	166.382	71.5027	360.352
12.474	166.382	71.6553	359.833
12.475	167.938	71.9604	358.063
12.476	167.786	72.5403	360.87
12.477	166.107	71.5332	358.459
12.478	166.687	71.228	359.528
12.479	167.572	72.1741	360.168
12.48	167.511	71.8994	357.361
12.481	166.656	71.7163	359.863
12.482	166.382	71.5942	359.161
12.483	168.213	71.8079	357.635
12.484	168.579	72.2656	360.077
12.485	167.419	71.7773	357.88
12.486	167.297	71.3196	358.337
12.487	167.633	71.6553	358.887
12.488	167.45	71.6858	356.049
12.489	166.199	71.4111	358.612
12.49	165.436	71.1975	357.056
12.491	166.748	71.2891	356.476
12.492	166.779	71.5332	358.704
12.493	165.771	70.5566	356.598
12.494	165.253	70.0378	358.49
12.495	166.809	70.2209	359.619
12.496	166.931	70.282	356.262
12.497	165.741	70.6482	358.521
12.498	164.185	69.4885	357.117
12.499	165.253	68.8171	355.957
12.5	165.314	69.8547	358.246
12.501	164.063	69.3359	355.682
12.502	163.269	68.6646	356.567
12.503	162.994	68.9087	357.697
12.504	163.361	69.0918	354.584
12.505	163.483	68.8477	356.445
12.506	162.781	68.2373	354.98
12.507	163.422	67.688	354.462
12.508	163.544	68.2373	356.354
12.509	161.835	67.8406	353.973
12.51	161.835	67.6575	355.652
12.511	161.285	67.5964	354.889
12.512	161.53	67.627	352.936
12.513	160.065	67.8101	355.652
12.514	159.271	66.6809	354.248
12.515	160.553	66.4673	354.919
12.516	161.652	67.1692	356.659
12.517	161.072	66.9556	354.584
12.518	160.614	66.3147	357.178
12.519	161.285	66.1316	356.14
12.52	161.987	66.8335	354.889
12.521	161.163	68.0237	356.842
12.522	159.943	67.0776	354.279
12.523	160.492	66.5894	354.706
12.524	161.194	67.1997	356.201
12.525	160.919	67.2913	353.271
12.526	160.614	66.7114	355.377
12.527	161.804	66.6504	354.919
12.528	163.727	66.803	353.302
12.529	163.269	67.749	355.438
12.53	161.621	67.1997	353.302
12.531	161.499	67.0471	354.187
12.532	161.255	67.9626	355.194
12.533	160.98	67.1997	352.325
12.534	159.79	66.7419	354.37
12.535	160.004	66.0095	353.607
12.536	161.987	66.1011	352.448
12.537	162.781	67.0166	354.797
12.538	162.292	66.4673	352.997
12.539	162.415	66.4978	353.668
12.54	162.811	66.6199	354.614
12.541	161.957	66.9556	352.081
12.542	161.255	66.925	353.729
12.543	160.522	66.1621	352.905
12.544	161.163	66.4673	351.44
12.545	162.262	67.3523	353.577
12.546	162.262	67.1692	351.593
12.547	163.727	66.5894	353.058
12.548	163.696	67.2913	354.126
12.549	163.696	67.627	351.837
12.55	163.33	67.3828	353.699
12.551	162.781	67.1387	352.112
12.552	163.696	67.5049	351.013
12.553	163.177	68.2068	352.417
12.554	161.957	67.1387	350.342
12.555	161.743	67.0776	352.386
12.556	163.666	66.7419	353.271
12.557	164.032	66.8335	351.868
12.558	163.086	67.7185	354.34
12.559	162.354	67.2302	352.02
12.56	164.246	66.8945	351.868
12.561	164.398	67.5354	353.18
12.562	162.903	67.0471	350.372
12.563	161.591	66.5588	351.746
12.564	162.109	66.6809	352.173
12.565	162.415	66.6199	349.762
12.566	161.591	67.2302	352.783
12.567	160.919	66.2842	350.952
12.568	162.628	66.1316	350.616
12.569	162.659	67.2302	351.868
12.57	161.865	66.8945	349.121
12.571	161.133	66.0706	350.83
12.572	160.645	65.3687	350.8
12.573	161.255	65.5518	348.633
12.574	160.492	66.2842	350.83
12.575	158.6	65.8264	349.121
12.576	158.752	65.2771	349.304
12.577	159.149	65.7349	351.013
12.578	159.424	64.9719	348.724
12.579	158.905	64.9414	350.433
12.58	159.088	64.3921	350.403
12.581	158.936	63.7817	348.267
12.582	158.325	64.27	351.349
12.583	157.562	63.7817	348.785
12.584	157.623	63.6902	348.602
12.585	156.586	64.7278	350.647
12.586	155.792	64.0869	348.389
12.587	155.243	63.5681	350.037
12.588	155.762	63.5681	350.189
12.589	157.41	63.8428	348.389
12.59	157.288	64.3616	350.311
12.591	156.738	63.6902	349.304
12.592	157.44	63.6902	349.731
12.593	158.02	64.209	350.525
12.594	157.318	64.1785	348.724
12.595	156.342	64.209	350.555
12.596	155.975	63.7817	349.548
12.597	156.769	63.9954	348.816
12.598	156.647	64.7583	350.891
12.599	156.006	64.1174	348.236
12.6	156.372	63.7512	350.342
12.601	157.593	64.1174	351.929
12.602	158.02	63.8428	349.945
12.603	156.708	63.8733	352.448
12.604	156.708	64.4226	350.983
12.605	158.447	64.3616	349.518
12.606	158.356	65.3381	351.898
12.607	157.043	65.0635	349.091
12.608	157.104	64.9109	349.976
12.609	158.295	65.4602	351.196
12.61	158.356	65.2161	349.274
12.611	157.471	65.1245	351.807
12.612	157.166	64.8804	350.616
12.613	159.271	64.8804	349.243
12.614	159.454	65.7959	351.227
12.615	157.898	65.8875	348.419
12.616	158.142	65.7654	350.006
12.617	158.844	65.8569	349.457
12.618	159.424	66.0095	347.687
12.619	158.173	66.4978	349.64
12.62	157.532	65.3992	349.091
12.621	158.356	64.8804	349.213
12.622	158.905	66.1316	351.563
12.623	158.966	66.2231	348.755
12.624	159.149	65.979	350.159
12.625	160.065	66.3147	351.074
12.626	159.943	66.4063	348.389
12.627	159.515	67.1082	350.952
12.628	159.485	66.7725	349.091
12.629	160.492	66.8335	349.06
12.63	159.912	67.7795	351.044
12.631	159.149	67.3523	349.304
12.632	159.485	66.6504	351.074
12.633	160.553	67.2913	350.677
12.634	161.682	67.8101	348.969
12.635	160.98	67.9321	351.105
12.636	159.79	67.3523	349.03
12.637	160.919	67.7795	349.304
12.638	161.407	69.0918	350.342
12.639	159.576	68.512	348.145
12.64	157.379	67.6575	351.257
12.641	157.196	66.2537	350.647
12.642	158.356	66.04	349.945
12.643	158.112	67.1692	352.203
12.644	157.104	67.1692	349.487
12.645	156.86	66.04	349.335
12.646	156.158	65.6738	350.281
12.647	153.595	64.6057	346.649
12.648	150.085	63.6597	347.717
12.649	147.552	62.2864	345.764
12.65	146.057	60.9131	342.926
12.651	143.036	60.1196	343.079
12.652	139.893	58.5327	339.478
12.653	138.672	57.4341	338.409
12.654	138.702	57.5562	338.47
12.655	137.146	56.7627	336.121
12.656	135.04	55.3894	336.7
12.657	133.85	54.5654	336.792
12.658	133.85	54.4434	336.456
12.659	133.057	55.0232	338.074
12.66	131.378	54.5349	337.402
12.661	130.92	54.0161	339.569
12.662	132.446	53.9246	340.881
12.663	133.118	53.833	340.485
12.664	133.24	53.9856	342.896
12.665	134.033	54.4434	342.743
12.666	135.681	54.5654	342.163
12.667	135.895	56.1523	343.475
12.668	135.132	55.9082	341.98
12.669	135.101	55.4199	343.353
12.67	135.254	56.3965	344.238
12.671	136.047	56.7627	342.255
12.672	135.681	57.0984	344.635
12.673	135.345	56.5186	343.933
12.674	137.024	56.9458	342.926
12.675	138.245	58.136	344.696
12.676	137.817	57.9224	342.102
12.677	137.97	57.5562	343.14
12.678	138.794	57.6172	343.292
12.679	139.465	58.0139	341.156
12.68	138.58	58.2581	342.56
12.681	136.841	58.0444	340.424
12.682	137.054	57.7698	340.515
12.683	137.695	58.2275	342.224
12.684	136.749	58.197	339.752
12.685	136.749	57.6477	341.461
12.686	137.085	56.9153	340.82
12.687	138.092	57.0374	338.928
12.688	138.336	57.7698	340.912
12.689	137.573	57.6477	337.097
12.69	138.428	57.9834	336.426
12.691	138.092	58.8989	337.341
12.692	136.993	58.7158	334.564
12.693	136.414	57.9529	336.67
12.694	136.505	57.8613	336.395
12.695	138.031	58.197	334.961
12.696	138.306	58.8684	337.952
12.697	138.55	58.7463	336.151
12.698	140.503	58.6243	337.219
12.699	141.357	59.8145	338.654
12.7	140.533	60.4248	335.938
12.701	139.465	60.5774	338.135
12.702	139.587	60.6995	337.646
12.703	140.778	60.8215	336.792
12.704	140.625	61.2793	338.776
12.705	140.228	61.0046	337.311
12.706	142.242	61.4014	338.776
12.707	144.409	62.1033	340.363
12.708	145.02	62.4695	338.348
12.709	145.02	62.7747	340.363
12.71	144.775	62.9578	340.057
12.711	145.477	63.2935	338.898
12.712	145.813	64.6057	341.187
12.713	145.386	64.4836	339.355
12.714	146.729	64.6362	339.661
12.715	147.247	65.4297	341.492
12.716	148.285	65.3687	340.424
12.717	149.2	64.8499	342.834
12.718	150.513	64.9414	342.224
12.719	151.855	65.5518	341.644
12.72	152.008	66.4673	343.17
12.721	151.062	66.4673	340.637
12.722	151.245	66.3757	341.217
12.723	151.52	66.7114	341.583
12.724	150.787	66.9556	339.661
12.725	149.475	66.7419	342.285
12.726	150.238	65.5212	341.248
12.727	151.794	65.5212	341.736
12.728	153.107	66.2842	343.994
12.729	152.405	67.0166	340.637
12.73	152.74	67.1997	342.346
12.731	153.107	67.0471	341.827
12.732	152.71	66.5894	339.813
12.733	151.459	67.2302	341.949
12.734	150.146	67.1997	340.057
12.735	151.215	66.6504	340.393
12.736	151.703	67.3828	342.163
12.737	151.337	67.2302	340.21
12.738	152.313	66.8945	342.468
12.739	153.351	67.688	342.072
12.74	154.968	67.9626	339.874
12.741	154.541	68.1458	341.919
12.742	153.412	67.2607	339.478
12.743	153.351	67.5049	339.508
12.744	153.32	68.2373	340.271
12.745	151.886	67.9932	338.287
12.746	151.733	67.8406	340.393
12.747	152.771	67.749	340.088
12.748	154.449	67.9016	338.654
12.749	155.823	68.5425	341.461
12.75	155.273	68.1458	339.722
12.751	156.738	68.1458	339.935
12.752	156.586	69.0613	342.499
12.753	155.334	68.9392	340.332
12.754	154.907	68.8477	342.804
12.755	155.029	69.2749	342.773
12.756	156.189	69.519	341.217
12.757	155.762	70.4956	343.658
12.758	155.609	70.1904	341.675
12.759	158.081	69.8547	342.316
12.76	159.454	70.6177	343.75
12.761	159.546	70.7397	341.705
12.762	158.569	70.2515	343.445
12.763	157.715	69.6106	342.804
12.764	158.722	69.9768	341.644
12.765	158.173	71.1365	343.079
12.766	156.433	71.2891	340.179
12.767	156.525	70.9839	341.309
12.768	157.745	71.0144	341.827
12.769	158.173	70.8008	340.088
12.77	158.539	70.3125	342.926
12.771	158.508	70.2515	341.736
12.772	160.065	70.1904	341.278
12.773	159.76	71.3806	343.445
12.774	158.875	71.0144	340.179
12.775	159.088	70.9839	342.072
12.776	159.027	71.7468	341.583
12.777	159.271	71.7163	339.508
12.778	158.264	71.3501	342.01
12.779	158.936	70.7703	340.271
12.78	161.346	70.9534	340.027
12.781	162.872	72.2351	341.888
12.782	162.323	72.2046	339.02
12.783	162.354	71.8689	340.698
12.784	162.872	71.5637	341.156
12.785	162.72	71.6553	339.661
12.786	161.438	72.3877	341.217
12.787	159.912	72.4182	339.996
12.788	160.767	72.4487	339.294
12.789	162.048	72.6013	341.339
12.79	161.621	72.2351	339.233
12.791	162.72	72.0215	341.827
12.792	163.422	72.1741	342.651
12.793	163.971	72.2046	341.37
12.794	163.483	72.0215	344.36
12.795	162.14	72.2046	342.316
12.796	162.689	72.6318	341.98
12.797	161.774	73.6084	343.323
12.798	160.95	73.0591	341.156
12.799	160.461	72.2046	342.255
12.8	161.56	72.3572	343.17
12.801	162.231	72.8149	340.942
12.802	162.14	73.3337	343.262
12.803	161.591	72.7539	341.705
12.804	163.361	72.998	341.583
12.805	163.391	73.0591	342.621
12.806	161.499	73.0286	340.24
12.807	160.37	72.876	342.438
12.808	160.034	73.0286	341.797
12.809	160.889	73.0896	340.576
12.81	160.339	73.0591	343.17
12.811	159.821	72.5708	341.339
12.812	161.072	72.113	342.377
12.813	162.384	73.2117	344.116
12.814	162.598	72.9065	341.125
12.815	161.56	72.876	343.903
12.816	161.377	72.9065	342.865
12.817	162.354	72.876	340.912
12.818	161.774	73.6389	343.475
12.819	160.431	73.3337	340.424
12.82	161.377	73.2727	341.37
12.821	163.086	73.8831	342.041
12.822	163.391	73.9136	340.057
12.823	163.757	73.1201	342.377
12.824	164.276	73.2117	341.461
12.825	166.199	73.6389	339.996
12.826	166.168	74.707	342.01
12.827	165.009	74.2188	339.874
12.828	164.551	73.761	340.607
12.829	165.009	74.4324	341.705
12.83	164.703	74.6155	339.722
12.831	164.154	74.1272	341.644
12.832	164.459	72.937	341.095
12.833	166.534	72.6013	339.966
12.834	167.938	73.8525	342.682
12.835	167.389	74.1882	339.233
12.836	167.145	73.761	340.393
12.837	166.748	74.1882	341.522
12.838	166.565	73.9136	339.63
12.839	165.375	74.1882	341.461
12.84	164.917	73.9136	340.363
12.841	166.29	73.9136	339.569
12.842	167.023	74.707	342.072
12.843	166.595	74.8291	339.966
12.844	167.511	74.4629	341.583
12.845	167.847	74.8901	342.743
12.846	168.182	75.0732	341.309
12.847	166.687	75.2869	343.628
12.848	165.802	74.7681	341.736
12.849	166.931	74.585	341.431
12.85	167.48	75.531	343.17
12.851	166.229	75.8667	340.332
12.852	165.833	75.7141	343.109
12.853	166.016	75.1038	343.201
12.854	166.931	74.5544	342.407
12.855	166.229	75.3479	345.856
12.856	165.466	75.2258	343.201
12.857	166.473	75.4089	343.384
12.858	166.84	76.2024	344.36
12.859	166.656	75.9277	341.4
12.86	165.924	76.1414	343.17
12.861	166.626	75.7141	343.109
12.862	167.816	75.7141	341.461
12.863	168.182	76.0803	344.33
12.864	167.389	76.1414	342.133
12.865	168.396	76.2024	342.59
12.866	169.373	76.7517	343.994
12.867	169.342	76.5381	341.278
12.868	168.457	76.355	343.628
12.869	168.304	75.9277	343.079
12.87	170.044	76.1719	340.729
12.871	170.166	76.7822	343.231
12.872	169.25	76.5991	340.546
12.873	169.8	76.2024	341.37
12.874	170.837	76.5381	342.346
12.875	171.204	76.2939	340.088
12.876	170.959	76.5686	342.712
12.877	170.746	76.0803	342.346
12.878	171.692	75.8972	340.79
12.879	171.509	76.7212	343.506
12.88	171.204	76.7212	340.881
12.881	172.028	76.5686	341.949
12.882	172.028	77.0874	343.475
12.883	171.631	76.8738	341.827
12.884	171.295	76.7212	343.842
12.885	171.814	76.3245	343.445
12.886	172.394	76.7517	342.194
12.887	172.302	77.179	344.94
12.888	171.6	76.5381	342.316
12.889	172.119	76.1719	343.018
12.89	171.967	76.6907	343.567
12.891	171.509	76.8127	341.583
12.892	169.922	76.6602	343.658
12.893	169.464	76.0498	342.102
12.894	170.654	75.7446	341.583
12.895	170.654	75.9888	343.14
12.896	169.342	75.2869	340.668
12.897	169.067	74.7375	342.468
12.898	169.586	74.8901	342.743
12.899	170.441	75.0427	340.759
12.9	169.464	75.0732	342.377
12.901	167.816	73.6084	341.125
12.902	168.335	72.6624	340.21
12.903	168.64	73.1201	341.125
12.904	167.328	72.7844	336.975
12.905	166.534	70.3125	336.334
12.906	164.948	67.2607	334.259
12.907	164.978	63.6597	328.888
12.908	162.231	60.73	325.806
12.909	158.6	55.6946	318.939
12.91	155.243	50.0183	311.707
12.911	152.008	47.3938	308.197
12.912	149.017	46.8445	302.643
12.913	147.919	46.6003	299.561
12.914	146.362	45.8069	297.943
12.915	145.294	43.7012	295.99
12.916	143.982	42.7246	300.873
12.917	143.066	42.1143	306.549
12.918	145.111	41.748	313.08
12.919	147.247	42.7246	319.733
12.92	147.217	43.457	321.838
12.921	147.797	44.0674	325.348
12.922	148.895	45.2576	326.569
12.923	149.75	46.875	323.792
12.924	149.353	48.6755	323.761
12.925	148.376	48.8586	319.611
12.926	148.895	48.2178	317.261
12.927	149.414	48.9197	317.566
12.928	149.628	48.3093	315.857
12.929	149.597	47.6685	318.176
12.93	150.208	46.936	319.763
12.931	151.459	46.6003	320.374
12.932	151.337	47.0886	322.845
12.933	150.513	47.0581	320.404
12.934	150.909	47.1802	320.465
12.935	151.672	47.9431	319.794
12.936	150.757	47.9431	316.345
12.937	149.75	47.1497	317.749
12.938	150.299	46.1731	316.193
12.939	151.794	45.8069	315.979
12.94	152.283	46.2952	318.604
12.941	151.306	45.3796	316.742
12.942	152.863	44.9829	317.535
12.943	153.778	45.6848	315.948
12.944	153.87	46.0205	311.89
12.945	153.412	45.3186	311.218
12.946	153.107	44.4336	307.526
12.947	154.51	44.0674	304.81
12.948	154.205	45.0439	304.688
12.949	153.107	44.5251	300.995
12.95	153.442	43.4875	302.155
12.951	154.999	43.335	302.795
12.952	155.884	43.0908	300.873
12.953	156.036	43.0298	303.162
12.954	156.586	42.2058	301.483
12.955	158.234	42.2058	301.727
12.956	157.776	43.5181	302.765
12.957	156.708	43.8843	300.964
12.958	156.708	43.396	302.551
12.959	157.318	43.1824	302.979
12.96	157.41	43.5791	302.216
12.961	157.532	44.0674	304.718
12.962	157.776	43.6707	303.375
12.963	159.363	44.1589	303.131
12.964	159.973	45.5017	303.833
12.965	159.607	45.9595	301.453
12.966	159.698	45.4712	302.521
12.967	159.515	45.9595	303.284
12.968	159.485	46.8445	301.697
12.969	159.485	47.3633	304.443
12.97	159.607	47.76	304.047
12.971	161.56	47.6074	304.932
[truncated: 331,181 more chars]
