# Supplementary material for: Model of Ploughing Cortical Bone with Single-Point Diamond Tool
Source: Materials (Basel). 2021 Oct 29;14(21):6530. doi: 10.3390/ma14216530 (PMC8585360; doi:10.3390/ma14216530)
Supplement: Supplementary file 1 [file materials-14-06530-s001.zip › 07-3.txt]

DynoWare	Version 2.6.5.16
Path:	C:\Users\CJ\Desktop\����0909\
Filename:	07б3.dwd
Config ID:	07б3.cfg
Setup ID:	0
Manipulated:	0
Filename 1:	
Filename 2:	
Date:	2020��9��9��
Time:	15:42:39
Sampling rate [Hz]:	1000
Measuring time [s]:	30
Delay time [s]:	0
Cycle time [s]:	0
Cycles:	1
Samples per channel:	30001
Cycle interval:	0
Cycle No:	1
Time	Ch1	Ch2	Ch3
s	N	N	N
0	0.915527	-1.06812	-0.274658
0.001	1.25122	-1.40381	-0.213623
0.002	1.83105	-1.31226	-0.579834
0.003	1.83105	-0.88501	-0.701904
0.004	1.92261	-1.09863	-0.579834
0.005	0.762939	-1.12915	-0.305176
0.006	0.88501	-0.915527	-0.518799
0.007	1.0376	-1.25122	-0.457764
0.008	0.976563	-0.946045	-0.152588
0.009	1.80054	-1.12915	-0.457764
0.01	1.67847	-1.25122	-0.701904
0.011	1.64795	-1.00708	-0.427246
0.012	1.25122	-0.946045	-0.427246
0.013	0.671387	-0.915527	-0.152588
0.014	0.793457	-0.976563	-0.488281
0.015	0.915527	-1.34277	-0.396729
0.016	1.5564	-1.2207	-0.183105
0.017	1.7395	-1.19019	-0.366211
0.018	1.70898	-1.25122	-0.305176
0.019	1.31226	-1.00708	-0.732422
0.02	1.15967	-1.25122	0.152588
0.021	1.06812	-1.06812	-0.213623
0.022	0.793457	-1.09863	-0.12207
0.023	1.19019	-1.34277	-0.305176
0.024	1.49536	-1.31226	-0.305176
0.025	1.83105	-1.31226	-0.549316
0.026	2.10571	-1.00708	-0.579834
0.027	1.49536	-0.976563	-0.457764
0.028	1.25122	-0.823975	-0.518799
0.029	0.823975	-1.25122	-0.488281
0.03	1.15967	-1.34277	-0.335693
0.031	1.31226	-1.00708	0.0305176
0.032	1.67847	-0.823975	-0.457764
0.033	1.98364	-1.2207	-0.274658
0.034	1.61743	-1.12915	-0.183105
0.035	1.61743	-1.0376	-0.396729
0.036	1.34277	-0.762939	-0.0610352
0.037	1.0376	-0.762939	-0.305176
0.038	1.19019	-1.09863	-0.0305176
0.039	1.40381	-1.25122	-0.152588
0.04	1.80054	-1.28174	-0.305176
0.041	1.67847	-1.00708	-0.457764
0.042	1.58691	-1.0376	-0.183105
0.043	1.31226	-1.06812	-0.274658
0.044	0.976563	-1.19019	-0.366211
0.045	1.15967	-1.09863	0.0305176
0.046	1.37329	-1.2207	-0.0610352
0.047	1.52588	-0.946045	-0.274658
0.048	1.64795	-1.09863	-0.183105
0.049	1.92261	-1.28174	-0.579834
0.05	1.25122	-1.12915	-0.488281
0.051	0.915527	-0.915527	-0.12207
0.052	0.762939	-1.0376	-0.0915527
0.053	0.976563	-1.28174	-0.0610352
0.054	1.46484	-1.19019	-0.274658
0.055	1.89209	-1.25122	-0.0915527
0.056	1.7395	-0.976563	-0.549316
0.057	1.40381	-1.12915	-0.549316
0.058	1.40381	-1.06812	-0.244141
0.059	0.915527	-0.976563	-0.244141
0.06	0.823975	-0.88501	-0.335693
0.061	1.19019	-1.0376	-0.274658
0.062	1.7395	-1.06812	-0.335693
0.063	1.7395	-1.0376	-0.579834
0.064	1.89209	-1.12915	-0.579834
0.065	1.80054	-0.946045	-0.457764
0.066	1.37329	-1.09863	-0.244141
0.067	0.946045	-0.854492	-0.0915527
0.068	0.823975	-1.0376	-0.244141
0.069	0.976563	-1.0376	-0.366211
0.07	1.37329	-1.09863	-0.0915527
0.071	1.83105	-1.00708	-0.305176
0.072	2.0752	-1.31226	-0.366211
0.073	1.25122	-0.976563	-0.152588
0.074	1.15967	-0.701904	-0.0915527
0.075	0.701904	-0.854492	-0.0915527
0.076	0.976563	-1.06812	-0.152588
0.077	1.19019	-0.946045	-0.0305176
0.078	1.40381	-0.946045	-0.518799
0.079	1.43433	-0.946045	-0.457764
0.08	1.37329	-0.793457	-0.335693
0.081	1.00708	-0.823975	-0.274658
0.082	0.488281	-0.854492	-0.183105
0.083	0.793457	-0.854492	-0.244141
0.084	0.946045	-0.823975	-0.213623
0.085	1.15967	-0.823975	-0.274658
0.086	1.43433	-0.946045	-0.457764
0.087	1.70898	-0.976563	-0.488281
0.088	1.31226	-0.793457	-0.305176
0.089	0.701904	-0.88501	-0.152588
0.09	0.640869	-0.732422	-0.305176
0.091	0.396729	-0.793457	-0.152588
0.092	0.854492	-1.06812	-0.274658
0.093	1.12915	-1.06812	-0.183105
0.094	1.67847	-1.00708	-0.549316
0.095	1.49536	-0.88501	-0.579834
0.096	1.19019	-0.854492	-0.335693
0.097	0.518799	-0.854492	-0.305176
0.098	0.183105	-0.793457	-0.488281
0.099	0.366211	-0.823975	-0.396729
0.1	0.701904	-0.854492	-0.396729
0.101	1.43433	-0.915527	-0.366211
0.102	1.28174	-0.976563	-0.396729
0.103	1.31226	-0.88501	-0.396729
0.104	0.762939	-0.793457	-0.0915527
0.105	0.549316	-0.701904	-0.183105
0.106	0.427246	-0.946045	0.0610352
0.107	0.793457	-0.915527	-0.244141
0.108	1.06812	-0.823975	-0.396729
0.109	1.43433	-0.823975	-0.274658
0.11	1.46484	-0.88501	-0.518799
0.111	1.06812	-0.762939	-0.366211
0.112	1.09863	-0.854492	-0.183105
0.113	0.335693	-0.762939	0.152588
0.114	0.457764	-0.88501	0.0305176
0.115	0.671387	-0.88501	-0.366211
0.116	1.37329	-0.946045	-0.335693
0.117	1.46484	-0.946045	-0.396729
0.118	1.25122	-0.518799	-0.427246
0.119	0.915527	-0.701904	-0.335693
0.12	0.640869	-1.00708	0.0610352
0.121	0.396729	-0.793457	0
0.122	0.488281	-0.762939	0.183105
0.123	1.06812	-0.701904	-0.0610352
0.124	1.31226	-0.915527	-0.305176
0.125	1.7395	-1.06812	-0.244141
0.126	1.31226	-0.732422	-0.183105
0.127	0.976563	-0.610352	-0.12207
0.128	0.671387	-0.701904	0
0.129	0.671387	-0.640869	-0.0305176
0.13	0.976563	-0.823975	0.0305176
0.131	1.43433	-1.0376	-0.12207
0.132	1.52588	-0.732422	-0.396729
0.133	1.67847	-0.823975	-0.244141
0.134	0.976563	-0.640869	-0.305176
0.135	0.793457	-0.793457	-0.305176
0.136	0.518799	-0.701904	-0.0915527
0.137	0.762939	-0.610352	-0.0305176
0.138	1.28174	-0.915527	-0.244141
0.139	1.52588	-0.854492	-0.274658
0.14	1.80054	-0.946045	-0.579834
0.141	1.25122	-0.610352	-0.488281
0.142	0.610352	-0.671387	-0.183105
0.143	0.579834	-0.732422	-0.183105
0.144	0.396729	-1.06812	0.0915527
0.145	0.823975	-1.0376	-0.0305176
0.146	1.0376	-1.0376	-0.152588
0.147	1.58691	-1.09863	-0.549316
0.148	1.46484	-0.88501	-0.366211
0.149	1.31226	-0.915527	-0.366211
0.15	0.88501	-0.671387	-0.366211
0.151	0.366211	-0.976563	-0.457764
0.152	0.976563	-0.946045	-0.396729
0.153	1.06812	-0.88501	-0.457764
0.154	1.5564	-0.823975	-0.488281
0.155	1.77002	-1.00708	-0.579834
0.156	1.77002	-1.06812	-0.518799
0.157	0.976563	-0.610352	-0.457764
0.158	0.640869	-0.946045	-0.152588
0.159	0.640869	-0.762939	-0.366211
0.16	0.396729	-0.732422	-0.366211
0.161	1.28174	-0.946045	-0.152588
0.162	1.31226	-0.823975	-0.518799
0.163	1.80054	-0.946045	-0.457764
0.164	1.70898	-1.12915	-0.488281
0.165	1.09863	-0.823975	-0.183105
0.166	1.00708	-0.976563	-0.0915527
0.167	0.518799	-1.0376	-0.183105
0.168	1.43433	-1.19019	-0.183105
0.169	1.64795	-1.06812	-0.366211
0.17	1.67847	-1.0376	-0.457764
0.171	1.83105	-1.09863	-0.518799
0.172	1.2207	-1.00708	-0.457764
0.173	1.19019	-0.915527	-0.152588
0.174	0.946045	-1.06812	-0.0305176
0.175	0.88501	-1.06812	-0.152588
0.176	0.976563	-1.09863	-0.274658
0.177	1.70898	-1.28174	-0.335693
0.178	1.86157	-1.12915	-0.274658
0.179	1.70898	-0.823975	-0.610352
0.18	1.46484	-1.19019	0.152588
0.181	1.06812	-0.946045	-0.183105
0.182	0.915527	-1.00708	0.0915527
0.183	1.12915	-0.915527	-0.0305176
0.184	1.34277	-1.12915	-0.396729
0.185	1.86157	-1.0376	-0.274658
0.186	1.7395	-0.976563	-0.274658
0.187	1.64795	-1.06812	-0.396729
0.188	1.15967	-0.915527	-0.0915527
0.189	0.976563	-0.854492	0.0305176
0.19	0.88501	-0.976563	-0.0610352
0.191	1.12915	-1.19019	-0.488281
0.192	1.49536	-1.06812	-0.244141
0.193	1.95313	-1.19019	-0.213623
0.194	1.86157	-0.88501	-0.12207
0.195	2.04468	-1.19019	-0.366211
0.196	1.15967	-0.946045	-0.0915527
0.197	1.06812	-0.946045	0
0.198	0.823975	-0.946045	-0.0305176
0.199	1.15967	-1.09863	-0.183105
0.2	1.70898	-1.2207	-0.152588
0.201	1.61743	-1.12915	-0.274658
0.202	1.89209	-1.2207	-0.213623
0.203	1.37329	-1.19019	-0.366211
0.204	1.2207	-0.946045	-0.183105
0.205	0.88501	-0.976563	-0.213623
0.206	1.15967	-1.28174	-0.244141
0.207	1.5564	-1.31226	-0.549316
0.208	1.67847	-1.31226	-0.335693
0.209	2.01416	-1.06812	-0.396729
0.21	1.64795	-0.88501	-0.701904
0.211	1.61743	-1.09863	-0.366211
0.212	0.854492	-0.976563	-0.518799
0.213	1.0376	-1.12915	-0.183105
0.214	0.915527	-0.976563	-0.305176
0.215	1.5564	-1.25122	-0.335693
0.216	1.80054	-1.34277	-0.579834
0.217	1.86157	-1.31226	-0.488281
0.218	1.31226	-0.823975	-0.335693
0.219	0.946045	-0.88501	-0.213623
0.22	0.640869	-1.12915	-0.0915527
0.221	0.88501	-1.2207	0
0.222	1.19019	-1.12915	-0.396729
0.223	1.67847	-1.19019	-0.488281
0.224	1.83105	-1.25122	-0.305176
0.225	1.70898	-1.19019	-0.701904
0.226	1.40381	-1.09863	-0.335693
0.227	1.00708	-0.946045	-0.518799
0.228	0.793457	-1.12915	-0.305176
0.229	0.946045	-1.06812	-0.396729
0.23	1.34277	-1.37329	-0.274658
0.231	1.5564	-1.25122	-0.457764
0.232	1.58691	-1.09863	-0.732422
0.233	1.89209	-1.28174	-0.213623
0.234	1.09863	-1.31226	-0.610352
0.235	0.88501	-1.00708	-0.244141
0.236	0.88501	-1.00708	-0.12207
0.237	1.0376	-1.34277	-0.0915527
0.238	1.58691	-1.19019	-0.549316
0.239	1.64795	-1.43433	-0.335693
0.24	2.04468	-1.12915	-0.396729
0.241	1.06812	-1.09863	-0.305176
0.242	0.793457	-0.915527	-0.0305176
0.243	0.610352	-1.06812	-0.152588
0.244	0.915527	-1.46484	-0.152588
0.245	1.34277	-0.854492	-0.366211
0.246	1.61743	-1.0376	-0.549316
0.247	1.83105	-1.12915	-0.640869
0.248	1.2207	-1.0376	-0.366211
0.249	0.823975	-1.09863	-0.305176
0.25	0.579834	-1.06812	-0.213623
0.251	0.12207	-0.793457	0
0.252	0.823975	-1.12915	-0.183105
0.253	1.0376	-1.19019	-0.396729
0.254	1.83105	-1.2207	-0.0915527
0.255	1.52588	-1.25122	-0.12207
0.256	1.40381	-0.823975	-0.183105
0.257	0.946045	-0.88501	-0.396729
0.258	1.0376	-1.00708	0.305176
0.259	0.457764	-0.976563	-0.152588
0.26	0.823975	-1.0376	-0.0915527
0.261	1.37329	-1.00708	-0.366211
0.262	1.67847	-0.915527	-0.305176
0.263	1.86157	-1.00708	-0.579834
0.264	0.701904	-1.19019	-0.183105
0.265	0.732422	-0.793457	0
0.266	0.274658	-0.671387	-0.274658
0.267	0.640869	-0.915527	0.0305176
0.268	0.946045	-1.2207	-0.12207
0.269	1.46484	-1.06812	-0.488281
0.27	1.58691	-1.09863	-0.305176
0.271	1.31226	-0.823975	-0.274658
0.272	1.28174	-0.823975	-0.305176
0.273	0.427246	-0.854492	-0.366211
0.274	0.671387	-1.00708	-0.152588
0.275	0.671387	-1.2207	-0.457764
0.276	1.34277	-1.19019	-0.12207
0.277	2.0752	-1.40381	-0.183105
0.278	1.43433	-0.854492	-0.518799
0.279	1.40381	-0.946045	-0.335693
0.28	0.793457	-0.793457	-0.366211
0.281	0.457764	-0.854492	-0.305176
0.282	0.732422	-0.793457	-0.244141
0.283	0.793457	-1.00708	-0.518799
0.284	1.31226	-0.976563	-0.518799
0.285	1.40381	-0.701904	-0.610352
0.286	1.40381	-0.823975	-0.274658
0.287	1.00708	-0.823975	-0.366211
0.288	0.335693	-0.762939	-0.213623
0.289	0.366211	-0.88501	0.183105
0.29	0.549316	-1.25122	-0.335693
0.291	1.12915	-1.0376	-0.396729
0.292	1.49536	-1.19019	-0.335693
0.293	1.49536	-1.0376	-0.518799
0.294	1.31226	-1.25122	-0.701904
0.295	0.915527	-0.976563	-0.0610352
0.296	0.671387	-0.915527	-0.213623
0.297	0.762939	-0.915527	-0.244141
0.298	0.823975	-0.854492	-0.335693
0.299	1.34277	-0.946045	-0.488281
0.3	1.77002	-1.0376	-0.488281
0.301	1.67847	-0.946045	-0.579834
0.302	1.31226	-0.701904	-0.518799
0.303	0.793457	-0.671387	-0.213623
0.304	0.305176	-0.823975	0.12207
0.305	0.366211	-0.762939	0.213623
0.306	1.09863	-0.854492	-0.274658
0.307	1.06812	-0.762939	-0.244141
0.308	1.77002	-0.762939	-0.12207
0.309	1.25122	-0.701904	-0.457764
0.31	1.19019	-0.88501	0.0305176
0.311	0.396729	-0.579834	0.12207
0.312	0.671387	-0.640869	-0.12207
0.313	0.701904	-0.457764	0
0.314	1.0376	-0.976563	-0.12207
0.315	1.7395	-0.915527	-0.213623
0.316	1.46484	-0.732422	-0.549316
0.317	1.28174	-0.823975	-0.305176
0.318	0.823975	-0.671387	-0.396729
0.319	0.701904	-0.88501	0.0305176
0.32	0.88501	-0.946045	-0.305176
0.321	1.15967	-0.762939	-0.213623
0.322	1.28174	-0.610352	-0.396729
0.323	1.83105	-1.00708	-0.610352
0.324	1.70898	-1.12915	-0.457764
0.325	1.15967	-0.640869	-0.335693
0.326	0.518799	-0.701904	-0.0915527
0.327	0.488281	-0.701904	0.0305176
0.328	0.823975	-0.854492	-0.0305176
0.329	1.34277	-0.793457	-0.12207
0.33	1.5564	-1.12915	-0.305176
0.331	1.5564	-0.823975	-0.335693
0.332	1.7395	-0.854492	-0.0610352
0.333	1.09863	-0.823975	0
0.334	0.640869	-0.823975	-0.0915527
0.335	0.549316	-1.0376	-0.396729
0.336	1.31226	-0.793457	0.0915527
0.337	1.31226	-1.0376	-0.213623
0.338	1.67847	-0.701904	-0.366211
0.339	1.64795	-1.00708	-0.549316
0.34	1.34277	-0.793457	-0.518799
0.341	0.854492	-0.762939	-0.0915527
0.342	1.00708	-0.823975	-0.366211
0.343	0.671387	-0.793457	-0.12207
0.344	1.19019	-0.88501	-0.183105
0.345	1.67847	-1.12915	-0.213623
0.346	1.58691	-0.946045	-0.396729
0.347	1.46484	-0.701904	-0.305176
0.348	1.0376	-0.88501	-0.0305176
0.349	0.88501	-0.976563	-0.335693
0.35	0.549316	-1.06812	0.0610352
0.351	0.915527	-0.976563	-0.305176
0.352	1.15967	-1.12915	-0.335693
0.353	1.52588	-0.976563	-0.274658
0.354	1.7395	-0.823975	-0.579834
0.355	1.34277	-0.946045	-0.244141
0.356	1.19019	-0.88501	-0.0305176
0.357	0.549316	-0.854492	-0.0305176
0.358	0.946045	-0.793457	-0.396729
0.359	1.06812	-0.823975	-0.183105
0.36	1.37329	-0.915527	-0.488281
0.361	1.58691	-1.0376	-0.457764
0.362	1.86157	-1.25122	-0.671387
0.363	1.34277	-0.946045	-0.274658
0.364	1.09863	-0.823975	-0.12207
0.365	1.00708	-0.915527	-0.396729
0.366	0.88501	-1.06812	-0.305176
0.367	1.19019	-0.946045	-0.0915527
0.368	1.7395	-1.0376	-0.366211
0.369	1.98364	-1.00708	-0.396729
0.37	1.43433	-0.88501	-0.396729
0.371	1.12915	-0.762939	-0.244141
0.372	0.762939	-1.00708	-0.152588
0.373	1.00708	-1.00708	0.183105
0.374	0.762939	-0.823975	-0.244141
0.375	0.946045	-0.823975	-0.396729
0.376	1.7395	-1.25122	-0.183105
0.377	1.52588	-0.793457	-0.793457
0.378	1.58691	-0.915527	-0.610352
0.379	1.19019	-0.823975	-0.274658
0.38	0.915527	-0.762939	-0.152588
0.381	0.640869	-0.793457	-0.305176
0.382	1.0376	-1.06812	-0.427246
0.383	1.31226	-1.19019	-0.183105
0.384	1.83105	-0.976563	-0.518799
0.385	1.5564	-0.823975	-0.518799
0.386	1.34277	-0.976563	-0.305176
0.387	0.976563	-0.915527	-0.244141
0.388	0.762939	-0.823975	-0.396729
0.389	1.06812	-0.946045	-0.213623
0.39	1.12915	-0.88501	-0.0305176
0.391	1.64795	-1.12915	-0.335693
0.392	1.49536	-1.19019	-0.335693
0.393	1.49536	-1.06812	-0.396729
0.394	1.06812	-0.793457	-0.549316
0.395	0.976563	-0.732422	-0.213623
0.396	0.701904	-1.06812	-0.12207
0.397	1.12915	-0.976563	-0.0915527
0.398	1.12915	-1.31226	-0.0305176
0.399	1.49536	-1.2207	-0.305176
0.4	1.7395	-1.0376	-0.427246
0.401	1.37329	-0.88501	-0.457764
0.402	1.31226	-0.946045	-0.152588
0.403	0.457764	-0.976563	-0.12207
0.404	0.762939	-0.946045	0.183105
0.405	0.915527	-1.25122	-0.274658
0.406	1.49536	-1.43433	0.183105
0.407	1.86157	-1.28174	-0.427246
0.408	1.64795	-1.19019	-0.610352
0.409	1.46484	-1.2207	-0.152588
0.41	1.00708	-0.976563	-0.183105
0.411	0.88501	-0.946045	-0.244141
0.412	0.518799	-0.976563	-0.335693
0.413	0.732422	-0.915527	-0.335693
0.414	1.52588	-1.12915	-0.518799
0.415	1.64795	-1.06812	-0.610352
0.416	1.70898	-0.946045	-0.305176
0.417	1.28174	-1.06812	-0.335693
0.418	0.457764	-0.854492	0.0915527
0.419	0.518799	-0.976563	-0.427246
0.42	0.823975	-1.00708	-0.12207
0.421	1.25122	-1.00708	-0.12207
0.422	1.28174	-1.09863	-0.610352
0.423	1.64795	-1.25122	-0.305176
0.424	1.34277	-1.25122	-0.244141
0.425	1.09863	-1.0376	-0.0915527
0.426	0.823975	-0.946045	-0.396729
0.427	0.671387	-1.0376	-0.183105
0.428	0.88501	-1.34277	-0.366211
0.429	1.43433	-1.09863	-0.335693
0.43	1.80054	-1.19019	-0.732422
0.431	1.7395	-1.09863	-0.701904
0.432	1.34277	-0.946045	-0.549316
0.433	0.823975	-1.06812	-0.518799
0.434	0.549316	-1.06812	-0.244141
0.435	0.671387	-1.06812	-0.549316
0.436	1.0376	-0.946045	-0.213623
0.437	1.5564	-1.2207	-0.701904
0.438	1.80054	-1.34277	-0.274658
0.439	1.12915	-1.19019	-0.152588
0.44	1.0376	-0.976563	-0.0915527
0.441	0.549316	-0.854492	-0.274658
0.442	0.366211	-0.946045	-0.0915527
0.443	0.823975	-1.19019	-0.244141
0.444	1.19019	-1.09863	-0.366211
0.445	1.52588	-1.00708	-0.427246
0.446	1.5564	-1.12915	-0.366211
0.447	1.09863	-0.976563	-0.244141
0.448	0.732422	-1.00708	-0.427246
0.449	0.671387	-0.88501	-0.396729
0.45	0.671387	-0.915527	-0.305176
0.451	0.732422	-0.976563	-0.457764
0.452	1.37329	-1.09863	-0.488281
0.453	1.7395	-1.12915	-0.274658
0.454	1.5564	-0.88501	-0.640869
0.455	1.46484	-1.06812	-0.12207
0.456	0.640869	-0.762939	-0.213623
0.457	0.549316	-1.06812	-0.0610352
0.458	0.671387	-1.19019	-0.0915527
0.459	0.976563	-1.09863	-0.152588
0.46	1.40381	-1.06812	-0.0915527
0.461	1.46484	-1.19019	-0.152588
0.462	1.40381	-0.976563	-0.152588
0.463	1.15967	-1.00708	-0.305176
0.464	0.579834	-0.854492	0.0610352
0.465	0.732422	-0.976563	0.12207
0.466	0.488281	-1.06812	-0.12207
0.467	1.25122	-0.88501	-0.152588
0.468	1.37329	-1.00708	-0.427246
0.469	1.46484	-0.701904	-0.488281
0.47	1.31226	-1.00708	-0.396729
0.471	0.701904	-0.946045	-0.213623
0.472	0.640869	-0.793457	-0.0915527
0.473	0.640869	-0.640869	-0.305176
0.474	1.06812	-1.0376	-0.244141
0.475	1.37329	-0.976563	-0.0305176
0.476	1.7395	-1.0376	-0.213623
0.477	1.37329	-1.09863	-0.244141
0.478	1.15967	-0.854492	0.0915527
0.479	0.579834	-0.823975	-0.274658
0.48	0.671387	-0.88501	-0.152588
0.481	0.823975	-0.88501	-0.183105
0.482	1.19019	-0.88501	-0.213623
0.483	1.40381	-0.976563	-0.183105
0.484	1.40381	-1.06812	-0.457764
0.485	1.25122	-0.793457	-0.457764
0.486	1.0376	-0.671387	-0.0610352
0.487	0.640869	-0.823975	-0.0915527
0.488	0.640869	-0.762939	0.0915527
0.489	0.946045	-0.732422	-0.396729
0.49	1.52588	-1.00708	-0.274658
0.491	1.40381	-0.976563	-0.579834
0.492	1.89209	-0.88501	-0.396729
0.493	1.37329	-0.946045	-0.457764
0.494	1.0376	-0.88501	-0.0305176
0.495	0.610352	-0.640869	-0.305176
0.496	0.823975	-0.915527	-0.244141
0.497	1.12915	-0.732422	-0.305176
0.498	1.31226	-0.823975	-0.671387
0.499	1.70898	-0.915527	-0.488281
0.5	1.46484	-1.2207	-0.518799
0.501	1.25122	-0.732422	-0.12207
0.502	0.701904	-0.854492	-0.366211
0.503	0.457764	-0.823975	-0.305176
0.504	0.946045	-0.946045	-0.0610352
0.505	0.976563	-1.12915	-0.396729
0.506	1.92261	-0.701904	-0.518799
0.507	1.43433	-0.88501	-0.488281
0.508	1.31226	-1.09863	-0.518799
0.509	0.793457	-0.88501	-0.335693
0.51	0.518799	-0.762939	0.0610352
0.511	0.671387	-0.854492	-0.0305176
0.512	0.915527	-0.823975	-0.457764
0.513	1.58691	-0.946045	-0.213623
0.514	1.7395	-1.12915	-0.244141
0.515	1.43433	-0.762939	-0.518799
0.516	1.2207	-1.12915	-0.549316
0.517	0.640869	-0.854492	-0.335693
0.518	0.366211	-0.823975	-0.0915527
0.519	0.579834	-0.946045	-0.213623
0.52	1.09863	-1.34277	-0.0610352
0.521	1.61743	-1.25122	-0.518799
0.522	1.80054	-1.09863	-0.305176
0.523	1.31226	-0.946045	-0.305176
0.524	0.915527	-0.793457	-0.244141
0.525	0.488281	-0.732422	-0.213623
0.526	0.946045	-0.88501	-0.0610352
0.527	0.793457	-0.976563	-0.335693
0.528	1.40381	-0.823975	-0.244141
0.529	1.46484	-0.946045	-0.274658
0.53	1.31226	-1.0376	-0.579834
0.531	1.12915	-0.732422	-0.183105
0.532	1.25122	-1.00708	-0.12207
0.533	0.610352	-0.488281	-0.183105
0.534	0.823975	-1.06812	0.152588
0.535	1.0376	-0.976563	-0.0915527
0.536	1.70898	-0.88501	-0.12207
0.537	1.86157	-0.88501	-0.305176
0.538	1.86157	-0.854492	0
0.539	1.31226	-0.915527	-0.518799
0.54	0.732422	-0.946045	-0.0915527
0.541	0.610352	-0.823975	-0.152588
0.542	0.671387	-0.671387	-0.396729
0.543	1.25122	-0.793457	-0.0305176
0.544	1.64795	-0.915527	-0.213623
0.545	1.83105	-0.88501	-0.335693
0.546	1.58691	-0.976563	-0.335693
0.547	0.946045	-0.701904	-0.183105
0.548	0.732422	-0.854492	-0.0610352
0.549	0.732422	-0.976563	0.213623
0.55	0.732422	-1.09863	-0.0915527
0.551	1.7395	-0.915527	-0.366211
0.552	1.46484	-1.0376	-0.274658
0.553	1.92261	-1.09863	-0.396729
0.554	1.37329	-1.00708	-0.396729
0.555	0.946045	-0.946045	-0.152588
0.556	0.579834	-1.09863	-0.0915527
0.557	0.488281	-1.00708	-0.0610352
0.558	1.43433	-1.28174	-0.0915527
0.559	1.43433	-1.09863	-0.396729
0.56	1.86157	-0.976563	-0.335693
0.561	1.83105	-0.976563	-0.579834
0.562	1.34277	-1.19019	-0.518799
0.563	0.915527	-1.00708	-0.213623
0.564	0.305176	-0.762939	-0.152588
0.565	0.671387	-0.88501	-0.457764
0.566	1.19019	-1.09863	-0.457764
0.567	1.49536	-1.2207	-0.488281
0.568	1.52588	-1.19019	-0.701904
0.569	1.28174	-1.00708	-0.427246
0.57	0.88501	-0.946045	-0.305176
0.571	0.823975	-0.976563	-0.0915527
0.572	0.701904	-1.00708	-0.305176
0.573	1.00708	-1.09863	-0.244141
0.574	1.31226	-1.12915	-0.274658
0.575	1.77002	-1.06812	-0.488281
0.576	1.77002	-0.915527	-0.823975
0.577	1.25122	-0.976563	-0.640869
0.578	0.976563	-0.976563	-0.274658
0.579	0.396729	-0.915527	-0.244141
0.58	0.88501	-0.823975	-0.244141
0.581	1.06812	-0.915527	-0.579834
0.582	1.19019	-0.946045	-0.457764
0.583	1.77002	-1.00708	-0.610352
0.584	1.49536	-1.19019	-0.640869
0.585	1.43433	-1.06812	-0.396729
0.586	0.640869	-0.732422	-0.12207
0.587	0.701904	-0.854492	-0.152588
0.588	0.946045	-1.06812	-0.335693
0.589	1.2207	-0.88501	0
0.59	1.80054	-0.946045	-0.610352
0.591	1.34277	-1.2207	-0.366211
0.592	1.58691	-1.0376	-0.244141
0.593	0.610352	-0.854492	-0.366211
0.594	0.579834	-0.762939	-0.274658
0.595	0.488281	-1.00708	-0.0915527
0.596	0.88501	-1.00708	-0.12207
0.597	1.7395	-0.823975	-0.396729
0.598	1.61743	-1.28174	-0.335693
0.599	1.7395	-0.946045	-0.427246
0.6	1.2207	-0.946045	-0.640869
0.601	1.15967	-1.12915	0.0305176
0.602	0.640869	-1.06812	-0.183105
0.603	0.579834	-1.00708	-0.366211
0.604	1.2207	-1.12915	-0.0915527
0.605	1.31226	-1.19019	-0.244141
0.606	1.64795	-1.09863	-0.152588
0.607	1.49536	-1.2207	-0.427246
0.608	1.15967	-1.12915	-0.335693
0.609	0.701904	-0.793457	-0.244141
0.61	0.793457	-1.06812	0.0305176
0.611	0.854492	-1.09863	-0.152588
0.612	1.5564	-1.2207	-0.366211
0.613	1.52588	-1.06812	0.0610352
0.614	1.61743	-1.09863	-0.427246
0.615	1.40381	-0.946045	-0.488281
0.616	0.854492	-0.976563	-0.213623
0.617	0.671387	-0.915527	-0.244141
0.618	0.549316	-1.09863	-0.244141
0.619	0.976563	-1.0376	-0.0915527
0.62	1.37329	-1.06812	-0.152588
0.621	1.58691	-0.946045	-0.457764
0.622	1.43433	-1.06812	-0.335693
0.623	1.28174	-0.915527	-0.518799
0.624	0.854492	-1.00708	-0.0915527
0.625	0.457764	-1.00708	-0.183105
0.626	0.762939	-1.09863	0.0915527
0.627	1.25122	-1.06812	-0.0305176
0.628	1.31226	-0.946045	-0.457764
0.629	1.61743	-1.06812	-0.12207
0.63	1.46484	-0.793457	-0.457764
0.631	1.06812	-0.976563	-0.152588
0.632	0.640869	-0.946045	-0.213623
0.633	0.88501	-1.0376	-0.152588
0.634	0.732422	-1.0376	-0.183105
0.635	1.15967	-1.19019	-0.457764
0.636	1.19019	-1.19019	-0.762939
0.637	1.5564	-1.00708	-0.701904
0.638	1.12915	-0.88501	-0.244141
0.639	0.823975	-1.00708	-0.366211
0.64	0.579834	-0.88501	-0.0610352
0.641	0.396729	-0.946045	-0.12207
0.642	1.06812	-1.00708	-0.152588
0.643	1.52588	-1.00708	-0.396729
0.644	1.64795	-1.2207	-0.549316
0.645	1.31226	-1.2207	-0.396729
0.646	1.09863	-0.946045	-0.488281
0.647	0.732422	-0.915527	-0.0915527
0.648	0.518799	-0.976563	-0.0305176
0.649	0.549316	-0.946045	-0.274658
0.65	1.09863	-0.854492	-0.427246
0.651	1.5564	-1.09863	-0.244141
0.652	1.7395	-1.09863	-0.579834
0.653	1.40381	-1.00708	-0.335693
0.654	1.00708	-0.854492	-0.366211
0.655	0.518799	-0.88501	-0.335693
0.656	0.762939	-0.915527	-0.335693
0.657	0.976563	-1.00708	-0.305176
0.658	1.40381	-1.2207	-0.305176
0.659	1.43433	-1.06812	-0.396729
0.66	1.49536	-0.976563	-0.274658
0.661	1.61743	-0.854492	-0.396729
0.662	0.549316	-0.793457	-0.335693
0.663	0.823975	-0.976563	0.0305176
0.664	0.274658	-1.0376	-0.396729
0.665	0.854492	-1.31226	-0.183105
0.666	1.31226	-1.06812	-0.305176
0.667	1.86157	-1.2207	-0.427246
0.668	1.67847	-1.00708	-0.640869
0.669	1.09863	-0.854492	-0.427246
0.67	0.915527	-0.88501	-0.213623
0.671	0.457764	-1.00708	-0.427246
0.672	0.701904	-0.915527	-0.0915527
0.673	1.0376	-0.854492	-0.335693
0.674	1.49536	-1.19019	-0.427246
0.675	1.58691	-1.09863	-0.274658
0.676	1.34277	-0.976563	-0.396729
0.677	0.854492	-0.946045	0
0.678	0.457764	-0.793457	-0.12207
0.679	0.396729	-0.915527	-0.0610352
0.68	0.854492	-0.88501	0.0915527
0.681	1.49536	-1.37329	-0.213623
0.682	1.67847	-1.09863	-0.12207
0.683	1.5564	-0.946045	-0.152588
0.684	1.49536	-1.00708	-0.274658
0.685	1.2207	-1.19019	-0.12207
0.686	0.762939	-0.976563	-0.183105
0.687	0.946045	-1.0376	-0.213623
0.688	0.854492	-1.00708	0
0.689	1.34277	-1.06812	-0.0915527
0.69	1.5564	-0.976563	-0.335693
0.691	1.86157	-1.06812	-0.274658
0.692	1.00708	-0.976563	-0.335693
0.693	0.793457	-0.946045	-0.12207
0.694	0.701904	-0.823975	-0.183105
0.695	0.701904	-0.854492	-0.0610352
0.696	0.854492	-0.732422	-0.457764
0.697	1.31226	-0.976563	-0.152588
0.698	1.67847	-1.09863	-0.549316
0.699	1.12915	-0.854492	-0.152588
0.7	1.25122	-0.701904	-0.12207
0.701	0.579834	-1.09863	0.152588
0.702	0.762939	-1.06812	0.0305176
0.703	0.701904	-1.00708	0.0915527
0.704	1.25122	-1.0376	-0.305176
0.705	1.5564	-0.915527	-0.427246
0.706	1.67847	-1.06812	-0.579834
0.707	1.37329	-0.88501	-0.244141
0.708	0.976563	-0.976563	-0.244141
0.709	0.823975	-0.823975	-0.213623
0.71	0.488281	-0.732422	-0.213623
0.711	1.2207	-0.854492	-0.396729
0.712	0.946045	-0.88501	-0.427246
0.713	1.92261	-0.976563	-0.335693
0.714	1.49536	-0.976563	-0.549316
0.715	1.25122	-1.00708	-0.183105
0.716	0.823975	-1.0376	-0.274658
0.717	0.610352	-1.00708	-0.274658
0.718	1.00708	-0.88501	-0.366211
0.719	1.19019	-0.976563	-0.244141
0.72	1.37329	-1.00708	-0.335693
0.721	1.67847	-1.00708	-0.396729
0.722	1.25122	-0.854492	-0.488281
0.723	0.762939	-0.854492	-0.0305176
0.724	0.610352	-0.915527	-0.152588
0.725	0.671387	-0.915527	-0.305176
0.726	1.00708	-1.0376	-0.396729
0.727	1.43433	-0.915527	-0.366211
0.728	1.61743	-1.00708	-0.640869
0.729	1.64795	-1.00708	-0.427246
0.73	1.37329	-0.88501	-0.518799
0.731	0.823975	-0.610352	-0.366211
0.732	0.701904	-0.946045	0
0.733	0.701904	-1.0376	-0.213623
0.734	0.701904	-1.00708	-0.244141
0.735	1.37329	-1.00708	-0.366211
0.736	1.5564	-0.946045	-0.274658
0.737	1.34277	-0.88501	-0.518799
0.738	1.34277	-0.915527	-0.396729
0.739	0.640869	-1.00708	-0.0915527
0.74	0.579834	-0.976563	-0.152588
0.741	0.671387	-0.946045	-0.0305176
0.742	1.19019	-1.09863	0.0305176
0.743	1.49536	-1.09863	-0.274658
0.744	1.7395	-0.976563	-0.396729
0.745	1.40381	-0.946045	-0.549316
0.746	0.915527	-0.88501	-0.366211
0.747	0.549316	-0.701904	0.0305176
0.748	0.762939	-1.25122	-0.0610352
0.749	0.823975	-1.19019	-0.335693
0.75	1.49536	-1.12915	-0.12207
0.751	1.49536	-1.00708	-0.671387
0.752	1.67847	-1.0376	-0.396729
0.753	1.19019	-1.09863	-0.457764
0.754	1.19019	-1.0376	-0.12207
0.755	0.610352	-0.976563	-0.0305176
0.756	0.518799	-1.0376	-0.0610352
0.757	0.915527	-1.12915	0.0305176
0.758	1.61743	-1.40381	-0.396729
0.759	1.46484	-0.976563	-0.335693
0.76	1.34277	-0.976563	-0.274658
0.761	0.946045	-0.946045	-0.244141
0.762	0.793457	-0.976563	0
0.763	0.396729	-1.2207	-0.0305176
0.764	1.09863	-0.762939	-0.0915527
0.765	1.19019	-1.00708	-0.457764
0.766	1.46484	-1.12915	-0.213623
0.767	1.52588	-1.09863	-0.640869
0.768	1.25122	-0.823975	-0.183105
0.769	0.88501	-0.915527	-0.0610352
0.77	0.305176	-1.00708	-0.335693
0.771	0.976563	-1.09863	-0.366211
0.772	0.762939	-0.88501	-0.152588
0.773	1.40381	-1.00708	-0.335693
0.774	0.946045	-1.0376	-0.518799
0.775	1.43433	-1.06812	-0.427246
0.776	1.12915	-0.976563	-0.396729
0.777	0.854492	-0.762939	0.0305176
0.778	0.671387	-1.19019	-0.152588
0.779	0.701904	-1.06812	-0.305176
0.78	1.19019	-0.915527	-0.427246
0.781	1.25122	-1.12915	-0.396729
0.782	1.67847	-1.09863	-0.518799
0.783	1.15967	-0.946045	-0.457764
0.784	1.06812	-1.0376	-0.244141
0.785	0.427246	-0.88501	-0.335693
0.786	0.244141	-0.823975	-0.0915527
0.787	0.854492	-1.12915	-0.457764
0.788	0.88501	-1.37329	-0.518799
0.789	1.58691	-1.25122	-0.244141
0.79	1.43433	-1.0376	-0.518799
0.791	1.58691	-1.12915	-0.274658
0.792	0.976563	-1.2207	-0.183105
0.793	0.762939	-1.06812	-0.152588
0.794	0.579834	-0.946045	-0.396729
0.795	0.762939	-1.28174	-0.244141
0.796	1.28174	-1.12915	-0.335693
0.797	1.46484	-1.12915	-0.732422
0.798	1.06812	-0.946045	-0.427246
0.799	1.49536	-1.09863	-0.549316
0.8	0.823975	-0.976563	-0.274658
0.801	0.671387	-1.0376	-0.0915527
0.802	0.640869	-0.976563	-0.0610352
0.803	1.46484	-1.09863	-0.213623
0.804	1.40381	-1.09863	-0.335693
0.805	1.43433	-1.09863	-0.427246
0.806	1.31226	-0.946045	-0.488281
0.807	0.946045	-1.0376	-0.244141
0.808	0.579834	-1.00708	-0.274658
0.809	0.488281	-0.823975	-0.0610352
0.81	0.915527	-1.06812	-0.0305176
0.811	1.19019	-1.25122	-0.274658
0.812	1.52588	-1.00708	-0.396729
0.813	1.5564	-1.09863	-0.671387
0.814	1.34277	-1.06812	-0.366211
0.815	0.854492	-0.701904	-0.335693
0.816	0.946045	-0.823975	-0.0305176
0.817	0.88501	-1.0376	-0.12207
0.818	0.976563	-1.12915	-0.213623
0.819	1.46484	-1.09863	-0.244141
0.82	1.43433	-1.0376	-0.427246
0.821	1.40381	-0.976563	-0.457764
0.822	0.946045	-0.762939	-0.183105
0.823	0.732422	-1.19019	0
0.824	0.579834	-1.12915	0.244141
0.825	0.396729	-0.732422	-0.366211
0.826	1.34277	-1.12915	0
0.827	1.25122	-1.0376	-0.274658
0.828	1.83105	-1.12915	-0.12207
0.829	1.31226	-1.00708	-0.366211
0.83	1.19019	-0.854492	0.0305176
0.831	0.366211	-0.793457	-0.244141
0.832	0.640869	-1.00708	0.183105
0.833	0.732422	-1.2207	-0.152588
0.834	1.40381	-1.46484	-0.0610352
0.835	1.70898	-1.34277	-0.518799
0.836	1.64795	-1.00708	-0.396729
0.837	1.19019	-1.06812	-0.0610352
0.838	0.854492	-0.915527	0
0.839	0.488281	-0.88501	-0.335693
0.84	0.671387	-0.854492	-0.274658
0.841	0.823975	-0.976563	-0.305176
0.842	1.58691	-1.0376	-0.244141
0.843	1.25122	-1.06812	-0.579834
0.844	1.49536	-0.976563	-0.305176
0.845	0.823975	-0.88501	-0.12207
0.846	0.732422	-0.88501	-0.183105
0.847	0.457764	-0.946045	-0.213623
0.848	1.00708	-1.09863	0
0.849	1.49536	-1.09863	-0.152588
0.85	1.34277	-1.2207	-0.366211
0.851	1.77002	-1.09863	-0.518799
0.852	1.2207	-1.0376	-0.305176
0.853	1.09863	-0.854492	-0.213623
0.854	0.518799	-0.823975	-0.305176
0.855	0.610352	-0.823975	-0.152588
0.856	0.946045	-0.976563	-0.366211
0.857	1.19019	-1.19019	-0.335693
0.858	1.77002	-1.28174	-0.457764
0.859	1.52588	-1.09863	-0.671387
0.86	1.40381	-1.06812	-0.488281
0.861	0.732422	-1.19019	-0.183105
0.862	0.305176	-0.88501	-0.152588
0.863	0.640869	-1.25122	-0.12207
0.864	1.31226	-1.2207	-0.244141
0.865	1.64795	-0.823975	-0.579834
0.866	1.70898	-1.09863	-0.305176
0.867	1.12915	-1.00708	-0.518799
0.868	0.976563	-0.915527	-0.549316
0.869	0.88501	-0.88501	-0.152588
0.87	0.671387	-1.12915	-0.0610352
0.871	0.915527	-1.06812	-0.152588
0.872	1.19019	-1.00708	-0.0610352
0.873	1.64795	-1.06812	-0.366211
0.874	1.58691	-1.09863	-0.427246
0.875	1.61743	-1.00708	-0.335693
0.876	0.854492	-0.823975	-0.488281
0.877	0.640869	-0.976563	-0.12207
0.878	0.396729	-0.946045	-0.213623
0.879	1.09863	-1.28174	-0.305176
0.88	1.37329	-1.00708	-0.610352
0.881	1.40381	-1.09863	-0.427246
0.882	1.58691	-0.915527	-0.457764
0.883	1.00708	-1.09863	-0.274658
0.884	0.671387	-1.09863	-0.183105
0.885	0.244141	-0.671387	0.0610352
0.886	0.732422	-0.823975	0
0.887	1.37329	-0.915527	-0.274658
0.888	1.61743	-0.946045	-0.213623
0.889	1.67847	-1.25122	-0.488281
0.89	1.34277	-1.19019	-0.366211
0.891	0.915527	-0.88501	0.0305176
0.892	1.00708	-0.762939	0.0915527
0.893	0.488281	-0.823975	-0.335693
0.894	0.854492	-1.06812	-0.0305176
0.895	1.12915	-1.34277	-0.396729
0.896	1.67847	-0.915527	-0.457764
0.897	1.67847	-1.00708	-0.0610352
0.898	1.31226	-0.88501	-0.335693
0.899	1.19019	-0.88501	-0.183105
0.9	0.518799	-0.88501	-0.305176
0.901	0.793457	-1.09863	-0.183105
0.902	0.579834	-1.00708	-0.335693
0.903	0.946045	-1.19019	-0.244141
0.904	1.43433	-1.37329	-0.152588
0.905	1.31226	-0.854492	-0.366211
0.906	1.25122	-0.88501	-0.335693
0.907	0.579834	-0.946045	0
0.908	0.366211	-0.976563	-0.244141
0.909	0.793457	-1.12915	-0.0610352
0.91	0.976563	-1.06812	-0.183105
0.911	1.64795	-0.88501	-0.335693
0.912	1.49536	-0.946045	-0.610352
0.913	1.5564	-1.12915	-0.274658
0.914	0.762939	-0.976563	-0.213623
0.915	0.579834	-0.823975	-0.305176
0.916	0.640869	-0.854492	0.0610352
0.917	1.06812	-1.25122	0.0915527
0.918	1.15967	-1.06812	-0.335693
0.919	1.34277	-1.31226	-0.579834
0.92	1.43433	-1.00708	-0.274658
0.921	1.0376	-0.701904	-0.396729
0.922	1.06812	-0.671387	0.0610352
0.923	0.579834	-1.2207	-0.152588
0.924	0.640869	-1.12915	-0.0915527
0.925	1.0376	-1.0376	-0.183105
0.926	1.70898	-1.06812	-0.12207
0.927	1.77002	-1.12915	-0.396729
0.928	1.15967	-1.00708	-0.274658
0.929	0.854492	-0.854492	-0.701904
0.93	0.854492	-0.915527	-0.335693
0.931	0.335693	-0.915527	-0.0610352
0.932	0.823975	-0.946045	-0.305176
0.933	1.0376	-1.09863	-0.579834
0.934	1.64795	-1.09863	-0.396729
0.935	1.46484	-0.823975	-0.610352
0.936	1.49536	-1.00708	-0.427246
0.937	1.00708	-1.00708	-0.518799
0.938	0.518799	-1.00708	-0.0610352
0.939	0.823975	-0.976563	-0.274658
0.94	0.579834	-1.00708	-0.213623
0.941	1.58691	-1.19019	-0.366211
0.942	1.43433	-1.12915	-0.305176
0.943	1.40381	-1.06812	-0.396729
0.944	0.854492	-0.915527	-0.305176
0.945	0.549316	-0.88501	-0.0305176
0.946	0.549316	-0.88501	-0.183105
0.947	0.579834	-0.946045	0
0.948	1.40381	-1.00708	-0.305176
0.949	1.31226	-0.976563	-0.12207
0.95	1.83105	-1.06812	-0.640869
0.951	1.5564	-1.19019	-0.335693
0.952	0.915527	-0.854492	-0.457764
0.953	0.579834	-0.854492	-0.213623
0.954	0.396729	-1.09863	-0.213623
0.955	0.579834	-1.25122	-0.12207
0.956	1.2207	-1.09863	-0.0915527
0.957	1.5564	-1.00708	-0.12207
0.958	1.52588	-1.06812	-0.305176
0.959	1.34277	-1.19019	-0.183105
0.96	0.732422	-0.823975	-0.396729
0.961	0.610352	-1.00708	-0.12207
0.962	0.671387	-1.0376	-0.183105
0.963	0.946045	-0.854492	-0.0610352
0.964	1.25122	-1.25122	-0.549316
0.965	1.61743	-1.34277	-0.12207
0.966	1.31226	-1.09863	-0.396729
0.967	1.19019	-1.09863	-0.335693
0.968	0.762939	-0.88501	-0.152588
0.969	0.488281	-1.0376	0.0915527
0.97	0.762939	-0.854492	-0.305176
0.971	1.0376	-1.25122	-0.152588
0.972	1.64795	-1.2207	-0.305176
0.973	1.37329	-0.976563	-0.579834
0.974	1.46484	-0.88501	-0.366211
0.975	0.946045	-0.88501	-0.213623
0.976	0.488281	-0.915527	-0.0305176
0.977	0.701904	-1.19019	-0.213623
0.978	0.335693	-0.762939	-0.0305176
0.979	1.37329	-1.09863	-0.305176
0.98	1.46484	-1.09863	-0.0915527
0.981	1.5564	-1.09863	-0.0915527
0.982	1.0376	-1.06812	-0.335693
0.983	1.00708	-0.946045	-0.335693
0.984	0.854492	-0.946045	0.0915527
0.985	0.366211	-0.915527	-0.152588
0.986	1.31226	-1.06812	-0.213623
0.987	1.09863	-1.19019	-0.457764
0.988	1.83105	-1.25122	-0.274658
0.989	1.28174	-0.88501	-0.579834
0.99	1.31226	-0.854492	-0.640869
0.991	0.640869	-1.06812	-0.305176
0.992	0.457764	-1.19019	0.0915527
0.993	0.518799	-0.88501	-0.12207
0.994	0.396729	-0.946045	-0.274658
0.995	1.89209	-1.31226	-0.427246
0.996	1.49536	-1.37329	-0.366211
0.997	1.49536	-1.12915	-0.396729
0.998	0.854492	-1.12915	-0.518799
0.999	0.732422	-1.00708	-0.183105
1	0.579834	-1.12915	-0.152588
1.001	0.671387	-1.09863	-0.366211
1.002	1.12915	-0.946045	-0.274658
1.003	1.5564	-1.12915	-0.579834
1.004	1.37329	-1.00708	-0.518799
1.005	1.25122	-0.854492	-0.366211
1.006	1.06812	-0.946045	-0.213623
1.007	0.762939	-0.88501	-0.274658
1.008	0.579834	-0.854492	-0.183105
1.009	0.671387	-1.00708	-0.244141
1.01	1.25122	-1.0376	-0.335693
1.011	1.43433	-0.946045	-0.396729
1.012	1.61743	-1.06812	-0.518799
1.013	1.06812	-0.88501	-0.244141
1.014	0.701904	-0.976563	-0.305176
1.015	0.427246	-1.12915	0.152588
1.016	0.671387	-1.37329	-0.0305176
1.017	1.19019	-0.976563	-0.152588
1.018	1.31226	-1.31226	-0.152588
1.019	1.37329	-0.946045	-0.549316
1.02	1.5564	-0.946045	-0.396729
1.021	0.793457	-0.976563	-0.396729
1.022	0.793457	-0.976563	0
1.023	0.335693	-0.610352	-0.366211
1.024	1.00708	-1.0376	-0.12207
1.025	1.09863	-1.12915	-0.366211
1.026	1.70898	-1.0376	-0.305176
1.027	1.49536	-0.976563	-0.396729
1.028	1.06812	-0.976563	-0.366211
1.029	0.579834	-1.0376	-0.213623
1.03	0.549316	-0.488281	-0.396729
1.031	0.671387	-0.88501	-0.152588
1.032	1.19019	-1.12915	-0.213623
1.033	1.61743	-1.5564	-0.457764
1.034	1.67847	-1.19019	-0.366211
1.035	1.95313	-1.00708	-0.305176
1.036	1.06812	-0.671387	-0.335693
1.037	0.88501	-0.88501	-0.0305176
1.038	0.396729	-1.09863	-0.0610352
1.039	0.88501	-1.00708	-0.213623
1.04	1.06812	-1.19019	-0.152588
1.041	1.43433	-0.946045	-0.335693
1.042	1.58691	-1.2207	-0.610352
1.043	1.52588	-0.88501	-0.396729
1.044	1.25122	-0.946045	-0.305176
1.045	0.915527	-1.12915	-0.0305176
1.046	0.488281	-0.793457	-0.183105
1.047	0.823975	-1.06812	-0.183105
1.048	1.15967	-1.06812	-0.0305176
1.049	1.64795	-1.06812	-0.518799
1.05	1.95313	-1.09863	-0.183105
1.051	1.40381	-1.09863	-0.305176
1.052	0.732422	-0.915527	-0.152588
1.053	0.640869	-1.0376	-0.152588
1.054	0.518799	-0.88501	0.152588
1.055	1.49536	-1.2207	-0.152588
1.056	1.28174	-1.00708	-0.213623
1.057	1.46484	-1.06812	-0.427246
1.058	1.49536	-1.0376	-0.427246
1.059	0.823975	-0.946045	-0.183105
1.06	0.762939	-0.793457	-0.213623
1.061	0.640869	-0.88501	-0.244141
1.062	0.640869	-1.0376	-0.183105
1.063	1.12915	-0.976563	-0.274658
1.064	1.43433	-0.915527	-0.732422
1.065	1.5564	-0.793457	-0.396729
1.066	1.00708	-0.88501	-0.518799
1.067	0.762939	-1.00708	-0.335693
1.068	0.488281	-0.823975	-0.0915527
1.069	0.610352	-0.762939	-0.152588
1.07	0.854492	-0.976563	-0.335693
1.071	1.46484	-1.2207	-0.183105
1.072	1.67847	-1.25122	-0.396729
1.073	1.52588	-0.854492	-0.335693
1.074	1.28174	-0.946045	-0.274658
1.075	0.640869	-0.793457	-0.305176
1.076	0.518799	-0.793457	-0.305176
1.077	0.579834	-1.00708	-0.213623
1.078	1.06812	-0.915527	-0.274658
1.079	1.49536	-0.854492	-0.213623
1.08	1.70898	-1.0376	-0.335693
1.081	1.34277	-0.946045	-0.701904
1.082	1.09863	-0.946045	-0.12207
1.083	0.701904	-1.09863	0.0915527
1.084	0.396729	-0.762939	0
1.085	0.762939	-0.976563	-0.427246
1.086	0.88501	-1.19019	-0.152588
1.087	1.52588	-1.25122	-0.457764
1.088	1.80054	-0.976563	-0.305176
1.089	1.40381	-0.793457	-0.396729
1.09	1.19019	-0.823975	-0.12207
1.091	0.579834	-0.701904	-0.0915527
1.092	0.671387	-1.0376	-0.244141
1.093	0.610352	-0.793457	-0.152588
1.094	1.34277	-1.00708	-0.0915527
1.095	1.49536	-1.09863	-0.518799
1.096	1.5564	-1.00708	-0.518799
1.097	1.2207	-0.946045	-0.335693
1.098	0.854492	-0.915527	-0.274658
1.099	0.396729	-0.823975	-0.152588
1.1	0.762939	-0.946045	-0.152588
1.101	0.915527	-0.946045	-0.274658
1.102	1.40381	-1.09863	-0.305176
1.103	1.5564	-1.00708	-0.335693
1.104	1.37329	-0.976563	-0.305176
1.105	1.25122	-1.06812	-0.12207
1.106	0.549316	-1.0376	-0.12207
1.107	0.579834	-0.976563	0
1.108	0.488281	-1.00708	-0.244141
1.109	1.09863	-0.976563	-0.0305176
1.11	1.37329	-1.09863	-0.518799
1.111	1.67847	-1.19019	-0.305176
1.112	1.5564	-1.09863	-0.305176
1.113	0.762939	-0.762939	-0.213623
1.114	0.610352	-0.823975	-0.0610352
1.115	0.610352	-0.915527	-0.244141
1.116	0.793457	-1.09863	-0.305176
1.117	1.19019	-0.976563	-0.335693
1.118	1.58691	-0.915527	-0.427246
1.119	1.67847	-1.28174	-0.457764
1.12	1.12915	-1.06812	-0.305176
1.121	0.671387	-0.946045	-0.213623
1.122	0.610352	-1.09863	-0.0305176
1.123	0.518799	-0.88501	0.213623
1.124	0.915527	-1.0376	-0.457764
1.125	1.25122	-0.854492	-0.244141
1.126	1.49536	-1.31226	-0.396729
1.127	1.5564	-0.976563	-0.366211
1.128	1.15967	-0.762939	-0.0610352
1.129	0.946045	-0.823975	-0.152588
1.13	0.579834	-0.946045	-0.244141
1.131	0.976563	-1.12915	-0.457764
1.132	1.15967	-1.06812	-0.427246
1.133	1.2207	-0.946045	-0.579834
1.134	1.61743	-0.732422	-0.457764
1.135	1.09863	-1.0376	-0.457764
1.136	0.88501	-1.2207	-0.274658
1.137	0.213623	-0.946045	-0.366211
1.138	0.701904	-0.762939	-0.305176
1.139	1.31226	-1.2207	-0.335693
1.14	1.46484	-1.06812	-0.305176
1.141	1.40381	-1.2207	-0.457764
1.142	1.2207	-1.2207	-0.366211
1.143	1.12915	-0.946045	-0.366211
1.144	0.457764	-0.701904	-0.366211
1.145	0.671387	-1.0376	-0.274658
1.146	0.549316	-1.25122	-0.152588
1.147	1.12915	-1.19019	-0.213623
1.148	1.31226	-1.00708	-0.457764
1.149	1.61743	-0.976563	-0.610352
1.15	1.49536	-0.88501	-0.244141
1.151	0.946045	-0.976563	-0.213623
1.152	0.671387	-1.09863	-0.366211
1.153	0.183105	-1.0376	-0.0915527
1.154	1.12915	-0.915527	-0.152588
1.155	1.28174	-1.00708	-0.457764
1.156	1.58691	-1.00708	-0.457764
1.157	1.7395	-1.09863	-0.671387
1.158	1.09863	-0.946045	-0.396729
1.159	1.12915	-0.88501	-0.152588
1.16	0.305176	-0.915527	0
1.161	0.457764	-0.640869	-0.335693
1.162	1.09863	-1.12915	-0.183105
1.163	1.43433	-1.00708	-0.183105
1.164	1.58691	-1.06812	-0.549316
1.165	1.06812	-1.0376	-0.244141
1.166	1.28174	-1.00708	-0.335693
1.167	0.335693	-1.12915	-0.0305176
1.168	0.549316	-1.19019	0.152588
1.169	0.640869	-1.12915	-0.0610352
1.17	1.25122	-1.34277	-0.152588
1.171	1.52588	-1.09863	-0.335693
1.172	1.58691	-1.09863	-0.549316
1.173	1.70898	-1.00708	-0.335693
1.174	0.762939	-1.06812	-0.0610352
1.175	0.396729	-0.88501	0.0610352
1.176	0.488281	-1.06812	-0.396729
1.177	1.06812	-1.06812	-0.0610352
1.178	1.46484	-1.12915	-0.183105
1.179	1.7395	-1.0376	-0.488281
1.18	1.61743	-1.00708	-0.488281
1.181	1.31226	-0.823975	-0.305176
1.182	0.946045	-0.671387	-0.0610352
1.183	0.518799	-0.976563	-0.0915527
1.184	0.823975	-0.946045	-0.0305176
1.185	1.00708	-0.915527	-0.488281
1.186	1.49536	-0.946045	-0.396729
1.187	1.70898	-1.2207	-0.427246
1.188	1.64795	-0.88501	-0.549316
1.189	1.34277	-0.823975	-0.12207
1.19	0.640869	-0.854492	-0.396729
1.191	0.610352	-0.88501	-0.12207
1.192	0.640869	-1.00708	-0.12207
1.193	1.52588	-1.19019	-0.12207
1.194	1.40381	-1.12915	-0.335693
1.195	1.61743	-1.06812	-0.396729
1.196	1.34277	-0.946045	-0.244141
1.197	0.915527	-1.06812	-0.305176
1.198	0.549316	-1.06812	-0.244141
1.199	0.579834	-0.793457	-0.12207
1.2	1.09863	-1.0376	-0.244141
1.201	1.34277	-1.12915	-0.274658
1.202	1.80054	-1.19019	-0.549316
1.203	1.15967	-0.946045	-0.366211
1.204	1.12915	-0.946045	-0.366211
1.205	0.823975	-0.732422	-0.0610352
1.206	0.488281	-1.00708	-0.12207
1.207	0.610352	-1.19019	-0.366211
1.208	0.671387	-1.12915	-0.244141
1.209	1.5564	-1.0376	-0.549316
1.21	1.70898	-1.00708	-0.366211
1.211	1.49536	-0.946045	-0.579834
1.212	0.976563	-1.00708	0
1.213	0.274658	-0.854492	-0.183105
1.214	0.579834	-0.823975	-0.335693
1.215	0.88501	-0.976563	0.0305176
1.216	1.61743	-1.0376	-0.274658
1.217	1.49536	-1.09863	-0.305176
1.218	1.43433	-1.09863	-0.396729
1.219	1.12915	-0.793457	-0.213623
1.22	1.06812	-0.915527	-0.183105
1.221	0.488281	-0.915527	-0.213623
1.222	0.427246	-0.88501	-0.213623
1.223	1.0376	-0.915527	-0.213623
1.224	1.34277	-1.00708	-0.396729
1.225	1.70898	-0.915527	-0.427246
1.226	1.43433	-0.915527	-0.457764
1.227	1.19019	-1.00708	-0.366211
1.228	0.640869	-0.946045	-0.152588
1.229	0.701904	-0.854492	-0.0915527
1.23	0.640869	-0.976563	-0.183105
1.231	0.793457	-1.0376	-0.183105
1.232	1.34277	-1.06812	-0.396729
1.233	1.5564	-1.06812	-0.366211
1.234	1.19019	-1.00708	-0.244141
1.235	0.610352	-0.88501	-0.366211
1.236	0.579834	-1.06812	-0.0305176
1.237	0.640869	-1.2207	0
1.238	0.823975	-1.00708	0.0305176
1.239	1.31226	-0.854492	-0.213623
1.24	1.5564	-0.946045	-0.427246
1.241	1.34277	-1.19019	-0.457764
1.242	1.34277	-0.823975	-0.366211
1.243	0.854492	-0.976563	-0.0305176
1.244	0.579834	-0.854492	-0.0610352
1.245	0.701904	-0.915527	-0.244141
1.246	0.946045	-0.915527	0
1.247	1.5564	-0.976563	-0.427246
1.248	1.5564	-1.19019	-0.427246
1.249	1.43433	-0.915527	-0.213623
1.25	0.823975	-0.915527	-0.396729
1.251	0.518799	-0.976563	-0.0305176
1.252	0.518799	-0.946045	-0.152588
1.253	0.671387	-0.915527	-0.0915527
1.254	1.37329	-1.12915	-0.457764
1.255	1.67847	-1.52588	-0.305176
1.256	1.49536	-1.06812	-0.427246
1.257	1.06812	-1.09863	-0.335693
1.258	0.88501	-0.976563	-0.152588
1.259	0.762939	-0.976563	-0.183105
1.26	0.579834	-0.793457	-0.244141
1.261	1.00708	-1.09863	-0.305176
1.262	1.2207	-1.2207	-0.152588
1.263	1.61743	-0.946045	-0.488281
1.264	1.49536	-0.976563	-0.396729
1.265	1.15967	-0.854492	-0.396729
1.266	0.88501	-0.88501	-0.0610352
1.267	0.488281	-0.732422	-0.457764
1.268	0.518799	-0.88501	-0.152588
1.269	0.732422	-0.915527	-0.305176
1.27	1.58691	-1.12915	-0.12207
1.271	1.61743	-1.25122	-0.274658
1.272	1.31226	-0.946045	-0.213623
1.273	0.579834	-0.732422	-0.457764
1.274	0.335693	-0.823975	-0.244141
1.275	0.305176	-1.12915	0.0305176
1.276	0.915527	-0.976563	-0.305176
1.277	1.5564	-1.12915	-0.152588
1.278	1.40381	-1.25122	-0.305176
1.279	1.5564	-1.19019	-0.335693
1.28	1.2207	-0.823975	-0.518799
1.281	0.518799	-0.793457	-0.335693
1.282	0.579834	-0.88501	-0.183105
1.283	0.579834	-1.0376	-0.183105
1.284	0.823975	-0.823975	-0.366211
1.285	1.43433	-1.25122	-0.335693
1.286	1.61743	-0.88501	-0.640869
1.287	1.58691	-0.976563	-0.396729
1.288	1.00708	-1.19019	-0.549316
1.289	0.671387	-1.31226	-0.12207
1.29	0.610352	-1.25122	-0.12207
1.291	0.640869	-1.12915	0.0305176
1.292	0.701904	-0.946045	-0.305176
1.293	1.49536	-1.06812	-0.305176
1.294	1.43433	-1.19019	-0.335693
1.295	1.34277	-1.09863	-0.457764
1.296	0.762939	-0.854492	-0.12207
1.297	0.518799	-0.915527	-0.183105
1.298	0.640869	-0.823975	0
1.299	0.854492	-1.06812	-0.183105
1.3	1.15967	-1.0376	-0.213623
1.301	1.31226	-1.0376	-0.549316
1.302	1.77002	-0.823975	-0.427246
1.303	1.28174	-0.88501	-0.305176
1.304	1.06812	-0.976563	-0.0915527
1.305	0.396729	-0.915527	-0.244141
1.306	0.427246	-0.762939	-0.12207
1.307	0.854492	-0.915527	-0.213623
1.308	1.25122	-1.12915	-0.274658
1.309	1.37329	-1.06812	-0.457764
1.31	1.46484	-1.28174	-0.701904
1.311	1.09863	-1.06812	-0.152588
1.312	0.427246	-0.946045	-0.12207
1.313	0.579834	-0.823975	0
1.314	0.488281	-0.915527	-0.0305176
1.315	1.5564	-1.06812	-0.0305176
1.316	1.25122	-1.06812	-0.366211
1.317	1.67847	-1.09863	-0.274658
1.318	1.46484	-0.732422	-0.366211
1.319	0.976563	-1.00708	-0.152588
1.32	0.701904	-0.854492	0.0305176
1.321	0.488281	-1.06812	-0.305176
1.322	0.946045	-1.09863	-0.0915527
1.323	1.0376	-0.793457	-0.244141
1.324	1.52588	-0.854492	-0.518799
1.325	1.46484	-0.946045	-0.305176
1.326	1.25122	-1.09863	-0.274658
1.327	1.0376	-0.976563	-0.274658
1.328	0.640869	-0.88501	-0.0305176
1.329	0.88501	-0.946045	-0.0305176
1.33	0.762939	-1.12915	0.0305176
1.331	1.46484	-1.2207	-0.396729
1.332	1.49536	-1.09863	-0.396729
1.333	1.5564	-0.823975	-0.152588
1.334	1.31226	-0.732422	-0.12207
1.335	0.793457	-0.762939	-0.213623
1.336	0.823975	-1.37329	-0.0915527
1.337	0.488281	-0.946045	0
1.338	1.09863	-0.946045	-0.244141
1.339	1.37329	-1.06812	-0.213623
1.34	1.58691	-1.06812	-0.335693
1.341	1.46484	-0.88501	-0.610352
1.342	0.579834	-1.25122	-0.457764
1.343	0.457764	-0.854492	-0.183105
1.344	0.366211	-0.946045	0
1.345	1.06812	-1.00708	-0.274658
1.346	1.49536	-1.31226	-0.152588
1.347	1.83105	-1.2207	-0.305176
1.348	1.52588	-0.701904	-0.732422
1.349	1.28174	-1.0376	-0.305176
1.35	0.823975	-0.976563	-0.183105
1.351	0.335693	-1.19019	-0.274658
1.352	0.793457	-1.06812	-0.244141
1.353	1.2207	-1.0376	-0.183105
1.354	1.7395	-0.854492	-0.518799
1.355	1.34277	-0.976563	-0.488281
1.356	1.5564	-1.31226	-0.305176
1.357	0.579834	-0.854492	-0.274658
1.358	0.793457	-0.88501	0.0610352
1.359	0.274658	-0.823975	-0.0305176
1.36	1.09863	-1.06812	-0.274658
1.361	1.58691	-1.00708	-0.518799
1.362	1.49536	-1.19019	-0.335693
1.363	1.95313	-0.88501	-0.335693
1.364	1.31226	-1.06812	-0.518799
1.365	0.915527	-1.06812	-0.12207
1.366	0.518799	-1.00708	0.0610352
1.367	0.762939	-0.946045	-0.366211
1.368	1.06812	-1.00708	-0.183105
1.369	1.28174	-1.28174	-0.335693
1.37	1.67847	-1.2207	-0.274658
1.371	1.49536	-1.28174	-0.366211
1.372	1.49536	-0.762939	-0.0305176
1.373	0.640869	-0.671387	-0.183105
1.374	0.701904	-0.793457	0.0610352
1.375	0.610352	-1.0376	-0.12207
1.376	1.28174	-1.28174	-0.0915527
1.377	1.31226	-0.793457	-0.274658
1.378	1.70898	-0.946045	-0.396729
1.379	1.25122	-0.671387	-0.640869
1.38	0.976563	-0.640869	-0.213623
1.381	0.549316	-1.0376	-0.152588
1.382	0.701904	-0.976563	-0.244141
1.383	0.762939	-1.0376	-0.0305176
1.384	1.2207	-0.976563	-0.213623
1.385	1.80054	-1.12915	-0.427246
1.386	1.28174	-1.06812	-0.335693
1.387	1.43433	-1.00708	-0.244141
1.388	0.732422	-0.976563	-0.274658
1.389	0.762939	-1.12915	-0.0915527
1.39	0.488281	-1.00708	-0.152588
1.391	1.00708	-1.25122	-0.335693
1.392	1.34277	-1.25122	-0.396729
1.393	1.37329	-1.00708	-0.488281
1.394	1.52588	-0.946045	-0.396729
1.395	1.00708	-0.823975	-0.213623
1.396	0.671387	-0.946045	-0.152588
1.397	0.549316	-0.854492	-0.274658
1.398	0.518799	-0.793457	-0.396729
1.399	1.12915	-1.12915	-0.305176
1.4	1.25122	-1.2207	-0.335693
1.401	1.5564	-1.00708	-0.335693
1.402	1.43433	-1.09863	-0.183105
1.403	0.793457	-1.06812	-0.244141
1.404	0.457764	-0.854492	-0.152588
1.405	0.610352	-0.88501	-0.244141
1.406	1.19019	-0.976563	-0.213623
1.407	1.43433	-1.00708	-0.213623
1.408	1.77002	-1.19019	-0.335693
1.409	1.34277	-1.2207	-0.457764
1.41	0.946045	-0.671387	-0.274658
1.411	0.732422	-0.915527	-0.183105
1.412	0.213623	-0.915527	-0.274658
1.413	0.701904	-1.0376	-0.396729
1.414	0.915527	-1.06812	-0.305176
1.415	1.40381	-0.976563	-0.0305176
1.416	1.5564	-1.06812	-0.457764
1.417	1.34277	-0.915527	-0.335693
1.418	1.00708	-1.09863	-0.152588
1.419	0.488281	-1.00708	-0.274658
1.42	0.671387	-1.09863	-0.0610352
1.421	0.976563	-0.946045	-0.12207
1.422	1.34277	-0.915527	-0.518799
1.423	1.2207	-0.88501	-0.457764
1.424	1.58691	-0.946045	-0.549316
1.425	1.40381	-1.09863	-0.396729
1.426	0.732422	-0.854492	0.0915527
1.427	0.488281	-0.946045	-0.152588
1.428	0.305176	-0.88501	-0.213623
1.429	0.946045	-1.25122	-0.183105
1.43	1.34277	-1.00708	-0.305176
1.431	1.95313	-1.25122	-0.0610352
1.432	1.43433	-0.823975	-0.732422
1.433	1.25122	-0.946045	-0.152588
1.434	0.732422	-0.915527	-0.213623
1.435	0.518799	-0.854492	-0.274658
1.436	0.701904	-0.946045	0.0915527
1.437	1.06812	-1.09863	-0.213623
1.438	1.31226	-1.28174	-0.366211
1.439	1.58691	-1.19019	-0.366211
1.44	1.52588	-1.00708	-0.12207
1.441	1.06812	-0.88501	-0.0915527
1.442	0.640869	-1.06812	-0.152588
1.443	0.579834	-1.09863	-0.335693
1.444	0.823975	-0.946045	0.0915527
1.445	1.2207	-1.06812	-0.152588
1.446	1.70898	-0.915527	-0.518799
1.447	1.64795	-0.88501	-0.335693
1.448	1.70898	-1.00708	-0.335693
1.449	0.610352	-0.88501	-0.0305176
1.45	0.579834	-0.732422	-0.213623
1.451	0.823975	-0.976563	-0.12207
1.452	1.06812	-0.88501	-0.396729
1.453	1.5564	-1.00708	-0.183105
1.454	1.5564	-1.0376	-0.518799
1.455	1.64795	-0.762939	-0.244141
1.456	0.671387	-0.88501	-0.0915527
1.457	0.701904	-0.823975	-0.0915527
1.458	0.396729	-1.0376	0.0915527
1.459	0.640869	-1.09863	0.0915527
1.46	1.28174	-0.976563	-0.183105
1.461	1.61743	-0.976563	-0.488281
1.462	1.86157	-1.2207	-0.305176
1.463	1.31226	-1.2207	-0.366211
1.464	1.15967	-1.19019	0.244141
1.465	0.274658	-0.88501	-0.305176
1.466	0.579834	-0.88501	-0.0305176
1.467	0.549316	-1.00708	-0.0305176
1.468	1.43433	-1.00708	-0.396729
1.469	1.64795	-1.19019	-0.518799
1.47	1.83105	-1.0376	-0.396729
1.471	1.15967	-0.976563	-0.366211
1.472	0.793457	-0.946045	-0.0305176
1.473	0.549316	-1.00708	-0.305176
1.474	0.854492	-1.09863	0
1.475	1.2207	-1.31226	-0.396729
1.476	1.37329	-1.06812	-0.335693
1.477	1.67847	-1.00708	-0.549316
1.478	1.46484	-1.06812	-0.396729
1.479	0.823975	-0.732422	-0.396729
1.48	0.671387	-0.976563	-0.0610352
1.481	0.579834	-0.915527	0.0915527
1.482	0.915527	-1.31226	-0.12207
1.483	1.12915	-1.12915	-0.244141
1.484	1.64795	-1.12915	-0.579834
1.485	1.43433	-1.06812	-0.244141
1.486	1.09863	-1.06812	-0.427246
1.487	0.732422	-1.06812	-0.12207
1.488	0.366211	-0.88501	-0.305176
1.489	0.610352	-0.946045	-0.305176
1.49	0.732422	-1.0376	-0.213623
1.491	1.5564	-1.2207	-0.183105
1.492	1.58691	-1.19019	-0.396729
1.493	1.5564	-1.06812	-0.396729
1.494	1.06812	-0.946045	-0.396729
1.495	0.732422	-0.823975	-0.0305176
1.496	0.762939	-1.06812	-0.152588
1.497	0.823975	-0.946045	-0.0305176
1.498	1.2207	-1.00708	-0.335693
1.499	1.64795	-0.946045	-0.183105
1.5	1.49536	-0.88501	-0.335693
1.501	1.28174	-1.0376	-0.488281
1.502	1.00708	-1.0376	-0.0915527
1.503	0.579834	-0.88501	-0.0610352
1.504	0.671387	-0.88501	-0.183105
1.505	0.701904	-1.00708	-0.305176
1.506	1.40381	-1.28174	-0.0915527
1.507	1.46484	-1.00708	-0.518799
1.508	1.5564	-0.88501	-0.335693
1.509	1.43433	-1.0376	-0.183105
1.51	0.823975	-0.88501	-0.0915527
1.511	0.457764	-0.854492	0.0610352
1.512	0.732422	-1.0376	-0.213623
1.513	0.946045	-0.915527	-0.0915527
1.514	1.34277	-1.00708	-0.0915527
1.515	1.89209	-1.31226	-0.183105
1.516	1.34277	-1.06812	-0.610352
1.517	1.06812	-1.0376	0.0610352
1.518	0.762939	-0.946045	-0.0305176
1.519	0.488281	-1.19019	-0.12207
1.52	0.701904	-0.946045	0.0305176
1.521	1.34277	-1.12915	-0.183105
1.522	1.89209	-1.28174	-0.488281
1.523	1.49536	-0.946045	-0.396729
1.524	1.15967	-0.823975	-0.274658
1.525	1.0376	-1.00708	-0.0305176
1.526	0.640869	-1.00708	-0.12207
1.527	0.732422	-1.19019	0.244141
1.528	0.88501	-0.946045	0
1.529	1.43433	-1.58691	-0.0915527
1.53	1.49536	-1.37329	-0.457764
1.531	1.67847	-1.06812	-0.305176
1.532	1.34277	-1.00708	-0.305176
1.533	1.06812	-0.88501	-0.12207
1.534	0.549316	-1.61743	-0.305176
1.535	0.732422	-1.09863	0.0915527
1.536	1.15967	-1.0376	-0.305176
1.537	1.2207	-0.823975	-0.396729
1.538	1.80054	-1.00708	-0.823975
1.539	1.49536	-1.09863	-0.488281
1.54	1.43433	-1.06812	-0.0915527
1.541	0.762939	-0.88501	-0.183105
1.542	0.823975	-0.732422	-0.335693
1.543	0.823975	-0.671387	-0.183105
1.544	1.0376	-1.09863	-0.12207
1.545	1.46484	-1.0376	-0.427246
1.546	1.31226	-1.40381	-0.366211
1.547	1.49536	-0.823975	-0.427246
1.548	0.793457	-0.762939	-0.213623
1.549	0.671387	-0.946045	-0.0915527
1.55	0.0305176	-1.12915	0
1.551	0.762939	-1.06812	-0.335693
1.552	1.15967	-1.00708	-0.366211
1.553	1.43433	-1.00708	-0.366211
1.554	1.61743	-1.0376	-0.518799
1.555	1.25122	-1.19019	-0.0610352
1.556	1.0376	-0.88501	-0.213623
1.557	0.518799	-0.915527	-0.244141
1.558	1.06812	-0.88501	-0.274658
1.559	1.0376	-0.915527	-0.12207
1.56	1.28174	-1.12915	-0.579834
1.561	1.28174	-1.00708	-0.427246
1.562	1.12915	-0.88501	-0.518799
1.563	1.06812	-0.793457	-0.396729
1.564	0.549316	-0.946045	-0.213623
1.565	0.579834	-0.915527	-0.12207
1.566	0.701904	-0.976563	-0.396729
1.567	1.12915	-1.06812	-0.0915527
1.568	1.43433	-1.0376	-0.152588
1.569	1.77002	-1.19019	-0.549316
1.57	1.09863	-1.0376	-0.12207
1.571	0.946045	-0.915527	-0.152588
1.572	0.579834	-0.823975	-0.12207
1.573	0.396729	-0.88501	0.183105
1.574	0.701904	-1.0376	-0.213623
1.575	0.762939	-0.976563	-0.183105
1.576	1.49536	-0.946045	-0.274658
1.577	1.67847	-1.09863	-0.274658
1.578	1.64795	-1.06812	-0.305176
1.579	0.976563	-0.854492	-0.244141
1.58	0.671387	-0.793457	0
1.581	0.610352	-0.854492	-0.12207
1.582	0.823975	-1.00708	-0.396729
1.583	1.19019	-1.2207	-0.305176
1.584	1.5564	-1.06812	-0.549316
1.585	1.52588	-0.793457	-0.427246
1.586	1.06812	-0.823975	-0.274658
1.587	0.701904	-1.0376	-0.0915527
1.588	0.274658	-0.762939	-0.0305176
1.589	0.427246	-1.06812	-0.12207
1.59	0.976563	-0.976563	0.0610352
1.591	1.40381	-0.976563	-0.274658
1.592	1.5564	-1.28174	-0.305176
1.593	1.49536	-0.915527	-0.274658
1.594	0.915527	-0.915527	-0.244141
1.595	0.518799	-0.946045	0.0610352
1.596	0.518799	-0.946045	-0.0610352
1.597	1.06812	-1.19019	-0.0915527
1.598	1.15967	-1.19019	-0.427246
1.599	1.58691	-1.0376	-0.274658
1.6	1.5564	-0.88501	-0.640869
1.601	1.28174	-0.946045	-0.274658
1.602	0.762939	-0.946045	-0.305176
1.603	0.396729	-0.946045	-0.0305176
1.604	0.640869	-1.0376	-0.152588
1.605	1.09863	-1.0376	-0.244141
1.606	1.31226	-0.946045	-0.0915527
1.607	1.37329	-0.854492	-0.427246
1.608	1.2207	-1.0376	-0.457764
1.609	0.823975	-0.946045	-0.335693
1.61	0.213623	-0.671387	-0.152588
1.611	0.640869	-0.915527	-0.213623
1.612	0.579834	-1.00708	-0.244141
1.613	0.915527	-0.915527	0.0305176
1.614	1.61743	-1.28174	-0.274658
1.615	1.58691	-1.19019	-0.366211
1.616	1.89209	-1.00708	-0.12207
1.617	0.671387	-0.823975	-0.305176
1.618	0.335693	-0.732422	-0.213623
1.619	0.396729	-1.0376	-0.213623
1.62	0.88501	-1.06812	-0.0915527
1.621	1.25122	-0.976563	-0.183105
1.622	1.64795	-1.09863	-0.244141
1.623	1.37329	-0.88501	-0.762939
1.624	0.915527	-0.976563	-0.305176
1.625	0.823975	-0.823975	-0.335693
1.626	0.671387	-0.88501	-0.183105
1.627	0.579834	-0.976563	-0.579834
1.628	0.854492	-1.12915	0.0305176
1.629	1.2207	-1.00708	-0.396729
1.63	1.89209	-1.25122	-0.335693
1.631	1.52588	-1.09863	-0.213623
1.632	1.25122	-1.00708	-0.366211
1.633	0.427246	-0.946045	-0.366211
1.634	0.366211	-0.854492	0.0915527
1.635	0.701904	-0.946045	-0.0610352
1.636	0.976563	-0.915527	-0.274658
1.637	1.43433	-1.25122	-0.457764
1.638	1.70898	-0.976563	-0.488281
1.639	1.34277	-0.946045	-0.457764
1.64	0.762939	-0.946045	0
1.641	0.488281	-0.88501	-0.244141
1.642	0.701904	-1.09863	-0.0915527
1.643	0.640869	-1.12915	0.0305176
1.644	1.31226	-1.28174	-0.244141
1.645	1.09863	-0.915527	-0.518799
1.646	1.67847	-1.0376	-0.335693
1.647	1.15967	-0.823975	-0.366211
1.648	1.19019	-0.915527	-0.274658
1.649	0.518799	-0.976563	-0.0305176
1.65	0.549316	-1.00708	0.0610352
1.651	0.946045	-1.00708	-0.305176
1.652	1.25122	-1.00708	-0.213623
1.653	1.92261	-1.09863	-0.366211
1.654	1.28174	-1.00708	-0.457764
1.655	1.2207	-0.946045	-0.0610352
1.656	0.701904	-1.19019	-0.213623
1.657	0.488281	-1.0376	0.0305176
1.658	0.671387	-0.88501	-0.305176
1.659	1.06812	-1.09863	-0.244141
1.66	1.58691	-1.34277	-0.244141
1.661	1.46484	-1.19019	-0.305176
1.662	1.37329	-1.09863	-0.152588
1.663	0.976563	-1.06812	-0.0610352
1.664	0.732422	-0.88501	-0.0305176
1.665	0.854492	-1.19019	-0.183105
1.666	0.976563	-1.2207	-0.213623
1.667	1.49536	-1.19019	-0.152588
1.668	1.58691	-1.06812	-0.335693
1.669	1.61743	-0.976563	-0.518799
1.67	1.2207	-0.976563	-0.396729
1.671	0.732422	-1.00708	-0.0305176
1.672	0.396729	-0.854492	-0.244141
1.673	0.579834	-1.00708	0
1.674	1.2207	-1.06812	-0.0915527
1.675	1.19019	-1.09863	-0.335693
1.676	1.64795	-1.2207	-0.640869
1.677	1.19019	-0.88501	-0.274658
1.678	0.976563	-0.854492	-0.396729
1.679	0.335693	-0.915527	-0.274658
1.68	0.396729	-1.06812	-0.0610352
1.681	0.793457	-1.0376	-0.213623
1.682	1.2207	-1.09863	-0.244141
1.683	1.52588	-1.09863	-0.427246
1.684	1.43433	-1.28174	-0.305176
1.685	1.40381	-0.88501	-0.457764
1.686	0.762939	-1.06812	0.0305176
1.687	0.701904	-0.793457	0
1.688	0.396729	-1.00708	-0.213623
1.689	0.854492	-1.12915	-0.305176
1.69	1.46484	-1.09863	-0.549316
1.691	1.64795	-0.946045	-0.549316
1.692	1.37329	-0.762939	-0.488281
1.693	0.88501	-1.06812	-0.335693
1.694	0.640869	-1.19019	-0.0610352
1.695	0.213623	-0.915527	-0.305176
1.696	0.701904	-1.12915	0.0305176
1.697	0.854492	-1.09863	-0.335693
1.698	1.5564	-1.06812	-0.488281
1.699	1.67847	-1.31226	-0.549316
1.7	1.2207	-1.19019	-0.396729
1.701	0.854492	-0.823975	-0.396729
1.702	0.854492	-1.00708	-0.274658
1.703	0.305176	-1.09863	0
1.704	0.671387	-0.915527	-0.305176
1.705	1.15967	-1.2207	-0.244141
1.706	1.49536	-1.00708	-0.640869
1.707	1.5564	-0.915527	-0.244141
1.708	1.28174	-0.610352	-0.396729
1.709	0.915527	-0.915527	-0.0915527
1.71	0.518799	-0.88501	-0.396729
1.711	0.762939	-0.88501	-0.0610352
1.712	1.09863	-1.12915	-0.183105
1.713	1.77002	-1.06812	-0.701904
1.714	1.67847	-1.2207	-0.457764
1.715	1.5564	-0.946045	-0.274658
1.716	1.06812	-1.06812	-0.213623
1.717	0.305176	-0.823975	-0.0610352
1.718	0.457764	-0.946045	-0.0305176
1.719	0.549316	-0.915527	-0.366211
1.72	1.28174	-1.2207	-0.213623
1.721	1.61743	-1.19019	-0.366211
1.722	1.52588	-1.06812	-0.366211
1.723	1.46484	-0.88501	-0.305176
1.724	0.854492	-0.88501	-0.274658
1.725	0.701904	-1.06812	-0.12207
1.726	0.213623	-1.19019	0.0305176
1.727	0.946045	-1.00708	-0.152588
1.728	0.915527	-1.09863	-0.366211
1.729	1.52588	-1.00708	-0.335693
1.73	1.58691	-1.0376	-0.579834
1.731	1.40381	-1.0376	-0.305176
1.732	0.762939	-0.732422	-0.457764
1.733	0.427246	-1.0376	0.152588
1.734	0.854492	-1.00708	-0.0915527
1.735	1.0376	-1.2207	-0.244141
1.736	1.34277	-1.2207	-0.244141
1.737	1.52588	-1.0376	-0.305176
1.738	1.31226	-1.0376	-0.488281
1.739	1.15967	-1.12915	-0.0305176
1.74	0.457764	-1.12915	0.12207
1.741	0.793457	-0.915527	-0.0305176
1.742	0.366211	-1.0376	-0.274658
1.743	1.28174	-1.0376	0.152588
1.744	1.19019	-1.06812	-0.640869
1.745	1.83105	-0.915527	-0.366211
1.746	1.31226	-0.88501	-0.488281
1.747	0.823975	-0.854492	-0.12207
1.748	0.457764	-1.0376	-0.0915527
1.749	0.427246	-1.12915	0.0610352
1.75	1.09863	-0.946045	-0.244141
1.751	1.34277	-1.09863	-0.366211
1.752	1.77002	-1.2207	-0.518799
1.753	1.5564	-0.976563	-0.549316
1.754	1.00708	-0.640869	-0.274658
1.755	0.762939	-0.732422	0.12207
1.756	0.274658	-0.915527	-0.366211
1.757	0.915527	-1.09863	-0.183105
1.758	1.00708	-1.25122	-0.213623
1.759	1.64795	-1.00708	-0.152588
1.76	1.67847	-0.854492	-0.366211
1.761	1.34277	-0.88501	-0.274658
1.762	1.19019	-0.976563	-0.213623
1.763	0.549316	-0.854492	-0.244141
1.764	0.793457	-1.00708	-0.0305176
1.765	0.518799	-0.88501	-0.366211
1.766	1.0376	-1.09863	-0.213623
1.767	1.5564	-0.946045	-0.732422
1.768	1.58691	-1.12915	-0.335693
1.769	1.43433	-1.00708	-0.244141
1.77	0.823975	-0.823975	-0.213623
1.771	0.701904	-0.88501	-0.244141
1.772	0.579834	-1.06812	-0.0610352
1.773	0.946045	-1.00708	-0.152588
1.774	1.61743	-1.0376	-0.488281
1.775	1.58691	-1.12915	-0.244141
1.776	1.49536	-1.12915	-0.152588
1.777	0.488281	-0.946045	-0.244141
1.778	0.946045	-0.915527	-0.213623
1.779	0.305176	-1.34277	-0.244141
1.78	0.762939	-0.732422	0.305176
1.781	1.31226	-1.19019	-0.366211
1.782	1.46484	-0.854492	-0.0610352
1.783	1.5564	-1.46484	-0.518799
1.784	1.28174	-0.946045	-0.244141
1.785	0.946045	-1.06812	-0.366211
1.786	0.579834	-0.946045	-0.0305176
1.787	0.732422	-0.946045	-0.0610352
1.788	0.762939	-1.25122	-0.335693
1.789	1.34277	-1.2207	-0.183105
1.79	1.61743	-1.28174	-0.518799
1.791	1.61743	-1.31226	-0.0915527
1.792	1.49536	-0.793457	-0.12207
1.793	0.854492	-1.06812	-0.213623
1.794	0.488281	-0.946045	-0.244141
1.795	0.488281	-0.823975	0.0915527
1.796	1.06812	-1.19019	-0.244141
1.797	1.46484	-1.25122	-0.12207
1.798	1.61743	-0.88501	-0.366211
1.799	1.64795	-0.732422	-0.366211
1.8	1.06812	-0.976563	-0.12207
1.801	0.640869	-0.793457	-0.335693
1.802	0.274658	-1.2207	-0.183105
1.803	0.732422	-0.946045	-0.0610352
1.804	1.06812	-1.19019	-0.396729
1.805	1.86157	-1.12915	-0.0915527
1.806	1.80054	-1.43433	-0.396729
1.807	1.49536	-1.06812	-0.427246
1.808	0.640869	-1.00708	-0.152588
1.809	0.549316	-1.0376	-0.152588
1.81	0.396729	-0.793457	-0.213623
1.811	0.701904	-1.0376	-0.0915527
1.812	1.31226	-1.00708	-0.12207
1.813	1.52588	-1.31226	-0.305176
1.814	1.70898	-1.09863	-0.0305176
1.815	0.823975	-0.823975	-0.396729
1.816	0.823975	-1.00708	-0.244141
1.817	0.701904	-0.671387	-0.0915527
1.818	0.823975	-1.0376	0
1.819	0.946045	-1.12915	-0.183105
1.82	1.40381	-1.0376	-0.396729
1.821	1.83105	-1.00708	-0.427246
1.822	1.80054	-1.06812	-0.518799
1.823	1.12915	-0.823975	-0.0305176
1.824	0.854492	-0.823975	-0.427246
1.825	0.610352	-0.88501	-0.366211
1.826	0.701904	-0.88501	-0.12207
1.827	0.976563	-1.06812	-0.335693
1.828	1.25122	-1.34277	-0.366211
1.829	1.70898	-1.09863	-0.579834
1.83	1.34277	-0.823975	-0.488281
1.831	1.09863	-0.579834	-0.274658
1.832	0.732422	-0.823975	-0.0915527
1.833	0.762939	-0.854492	-0.183105
1.834	0.762939	-0.946045	-0.274658
1.835	1.19019	-0.854492	-0.12207
1.836	1.46484	-1.37329	-0.549316
1.837	1.31226	-0.88501	-0.366211
1.838	1.15967	-0.88501	-0.366211
1.839	1.06812	-0.946045	-0.305176
1.84	0.579834	-1.09863	0.0610352
1.841	0.305176	-0.762939	-0.335693
1.842	0.823975	-0.976563	-0.366211
1.843	1.49536	-0.946045	-0.488281
1.844	1.77002	-1.09863	-0.457764
1.845	1.67847	-0.915527	-0.549316
1.846	0.946045	-1.06812	-0.457764
1.847	0.671387	-0.88501	-0.0915527
1.848	0.335693	-0.946045	-0.366211
1.849	0.915527	-1.0376	-0.12207
1.85	0.88501	-1.00708	-0.457764
1.851	1.64795	-1.0376	-0.274658
1.852	1.83105	-1.00708	-0.213623
1.853	1.25122	-1.06812	-0.488281
1.854	0.762939	-0.915527	-0.0610352
1.855	0.427246	-0.732422	-0.0915527
1.856	0.335693	-0.335693	-0.488281
1.857	0.823975	-0.976563	-0.305176
1.858	1.46484	-1.00708	0.0305176
1.859	1.5564	-1.0376	-0.335693
1.86	1.5564	-0.88501	-0.579834
1.861	1.31226	-0.854492	-0.274658
1.862	0.610352	-0.671387	-0.366211
1.863	0.244141	-0.88501	-0.152588
1.864	0.793457	-1.06812	0
1.865	1.0376	-0.946045	-0.0915527
1.866	1.40381	-1.00708	-0.244141
1.867	1.40381	-1.06812	-0.396729
1.868	1.34277	-0.793457	-0.0915527
1.869	1.0376	-0.732422	-0.152588
1.87	0.946045	-0.88501	0.0915527
1.871	0.457764	-0.762939	0
1.872	1.09863	-0.976563	0
1.873	0.854492	-0.946045	-0.0610352
1.874	1.40381	-0.915527	-0.0915527
1.875	1.58691	-1.00708	-0.518799
1.876	1.09863	-0.854492	-0.0305176
1.877	1.00708	-0.915527	-0.0915527
1.878	0.488281	-0.762939	-0.0915527
1.879	0.701904	-1.00708	0.0305176
1.88	0.732422	-1.19019	-0.0305176
1.881	1.31226	-1.00708	-0.396729
1.882	1.52588	-0.915527	-0.152588
1.883	1.46484	-1.28174	-0.366211
1.884	1.15967	-1.19019	0.0915527
1.885	0.762939	-1.00708	-0.488281
1.886	0.457764	-0.88501	0.0305176
1.887	0.640869	-1.0376	-0.244141
1.888	0.915527	-1.37329	-0.213623
1.889	1.58691	-0.915527	-0.274658
1.89	1.58691	-1.00708	-0.396729
1.891	1.49536	-0.732422	-0.427246
1.892	1.0376	-0.915527	-0.244141
1.893	0.823975	-1.00708	0
1.894	0.640869	-0.976563	-0.152588
1.895	0.915527	-1.0376	0.152588
1.896	1.31226	-0.915527	-0.701904
1.897	1.28174	-1.25122	-0.610352
1.898	1.58691	-1.00708	-0.579834
1.899	1.09863	-1.09863	-0.427246
1.9	0.640869	-1.09863	-0.244141
1.901	0.274658	-1.12915	-0.335693
1.902	0.549316	-1.00708	-0.305176
1.903	0.88501	-0.976563	-0.305176
1.904	0.946045	-1.12915	-0.610352
1.905	1.49536	-1.2207	-0.457764
1.906	1.61743	-1.2207	-0.701904
1.907	1.09863	-1.00708	-0.0915527
1.908	0.640869	-0.854492	-0.213623
1.909	0.427246	-0.976563	-0.244141
1.91	0.823975	-1.34277	-0.183105
1.911	0.976563	-1.19019	-0.457764
1.912	1.52588	-1.0376	-0.274658
1.913	1.49536	-0.976563	-0.579834
1.914	1.40381	-1.19019	-0.488281
1.915	1.0376	-1.34277	-0.335693
1.916	0.610352	-1.0376	-0.579834
1.917	0.732422	-0.976563	-0.274658
1.918	0.88501	-0.976563	-0.12207
1.919	1.40381	-1.28174	-0.335693
1.92	1.5564	-1.19019	-0.579834
1.921	1.5564	-1.28174	-0.335693
1.922	1.43433	-0.915527	-0.274658
1.923	0.946045	-1.0376	-0.518799
1.924	0.488281	-1.00708	0.0610352
1.925	0.244141	-1.09863	-0.305176
1.926	0.88501	-1.2207	-0.0610352
1.927	1.31226	-1.31226	-0.0915527
1.928	1.43433	-1.19019	-0.427246
1.929	1.5564	-1.2207	-0.335693
1.93	1.37329	-1.25122	-0.427246
1.931	0.640869	-1.09863	-0.213623
1.932	0.549316	-1.06812	-0.0610352
1.933	0.671387	-1.25122	-0.0305176
1.934	1.19019	-1.09863	-0.366211
1.935	1.34277	-1.34277	-0.305176
1.936	1.52588	-1.34277	-0.213623
1.937	1.49536	-1.09863	-0.518799
1.938	0.915527	-1.09863	-0.305176
1.939	0.793457	-1.0376	0.244141
1.94	0.671387	-1.19019	-0.12207
1.941	0.793457	-1.00708	-0.0915527
1.942	1.37329	-1.06812	-0.0305176
1.943	1.58691	-1.19019	-0.305176
1.944	1.49536	-1.28174	-0.152588
1.945	1.19019	-1.28174	-0.335693
1.946	0.88501	-0.976563	-0.213623
1.947	0.518799	-0.854492	0.0610352
1.948	0.732422	-1.06812	-0.0305176
1.949	0.793457	-1.06812	-0.0610352
1.95	1.28174	-1.25122	-0.12207
1.951	1.31226	-1.09863	-0.274658
1.952	1.70898	-1.09863	-0.396729
1.953	1.64795	-1.25122	-0.244141
1.954	0.732422	-1.06812	-0.0915527
1.955	0.579834	-1.06812	-0.152588
1.956	0.579834	-0.915527	-0.0305176
1.957	1.28174	-1.25122	-0.274658
1.958	1.58691	-1.25122	-0.0915527
1.959	1.58691	-1.2207	-0.366211
1.96	1.37329	-1.19019	-0.335693
1.961	0.823975	-1.00708	-0.0610352
1.962	0.518799	-0.946045	-0.152588
1.963	0.640869	-1.09863	-0.152588
1.964	0.823975	-1.12915	-0.152588
1.965	0.915527	-1.00708	-0.0610352
1.966	1.58691	-1.09863	-0.366211
1.967	1.5564	-1.12915	-0.305176
1.968	1.34277	-1.06812	-0.335693
1.969	0.915527	-0.823975	-0.183105
1.97	0.610352	-0.946045	-0.305176
1.971	0.457764	-1.09863	-0.396729
1.972	0.946045	-1.00708	-0.366211
1.973	1.19019	-1.12915	-0.335693
1.974	1.77002	-1.09863	-0.427246
1.975	1.52588	-1.00708	-0.396729
1.976	1.49536	-1.0376	-0.366211
1.977	0.793457	-1.25122	-0.213623
1.978	0.610352	-1.06812	-0.366211
1.979	0.640869	-1.06812	-0.0305176
1.98	1.00708	-1.12915	-0.12207
1.981	1.46484	-1.09863	-0.610352
1.982	1.61743	-1.00708	-0.152588
1.983	1.64795	-0.976563	-0.640869
1.984	0.854492	-0.823975	-0.213623
1.985	0.671387	-1.00708	-0.518799
1.986	0.396729	-1.19019	-0.0610352
1.987	0.701904	-0.793457	-0.396729
1.988	1.25122	-1.09863	-0.0915527
1.989	1.37329	-0.976563	-0.396729
1.99	1.64795	-1.25122	-0.671387
1.991	1.25122	-0.915527	-0.427246
1.992	1.0376	-0.854492	-0.274658
1.993	0.671387	-0.854492	-0.213623
1.994	0.610352	-1.0376	0
1.995	0.732422	-0.976563	-0.12207
1.996	1.09863	-1.06812	-0.549316
1.997	1.58691	-1.2207	0.0305176
1.998	1.15967	-1.2207	0.396729
1.999	0.854492	-1.5564	0.457764
2	0.640869	-0.88501	-0.427246
2.001	1.12915	-0.12207	-1.09863
2.002	1.52588	0.152588	-0.976563
2.003	1.2207	-1.28174	-0.88501
2.004	1.12915	-2.50244	-0.12207
2.005	0.854492	-2.01416	-0.427246
2.006	1.49536	-0.152588	0.274658
2.007	1.06812	0.640869	-0.12207
2.008	1.09863	-0.915527	-0.579834
2.009	0.579834	-2.62451	-1.58691
2.01	0.88501	-2.16675	-0.488281
2.011	1.0376	-0.793457	0.488281
2.012	1.09863	0.274658	1.43433
2.013	1.2207	-0.915527	0.640869
2.014	1.37329	-2.50244	-0.457764
2.015	1.83105	-1.67847	-0.946045
2.016	1.19019	-0.213623	-0.0610352
2.017	0.732422	-0.457764	1.0376
2.018	-0.213623	-1.58691	1.31226
2.019	0.946045	-1.70898	-0.244141
2.02	2.13623	-0.305176	-1.19019
2.021	2.80762	0.366211	-1.09863
2.022	1.37329	-0.610352	-1.2207
2.023	-0.0610352	-2.38037	-0.946045
2.024	-0.579834	-1.92261	0.457764
2.025	0.976563	0.12207	1.12915
2.026	2.04468	0.396729	0.488281
2.027	2.28882	-1.46484	-0.854492
2.028	1.0376	-2.74658	-2.19727
2.029	0.793457	-1.89209	-0.88501
2.03	0.854492	0.0305176	0.518799
2.031	0.579834	0.335693	1.7395
2.032	0.732422	-1.5564	0.823975
2.033	1.15967	-2.62451	-0.396729
2.034	1.19019	-1.25122	-1.31226
2.035	1.64795	0.274658	0.0915527
2.036	1.2207	-0.0915527	0.793457
2.037	0.427246	-1.95313	0.610352
2.038	0.701904	-1.40381	-0.732422
2.039	1.19019	0.183105	-1.12915
2.04	1.37329	0.579834	-1.12915
2.041	0.671387	-1.06812	-1.06812
2.042	0.12207	-2.59399	-0.762939
2.043	0.762939	-1.70898	0.518799
2.044	2.22778	0.0610352	0.701904
2.045	2.44141	0.549316	-0.0305176
2.046	1.52588	-1.67847	-1.19019
2.047	-0.183105	-2.65503	-1.7395
2.048	-0.0610352	-1.19019	-0.12207
2.049	0.274658	0.396729	0.701904
2.05	1.31226	0.0915527	1.2207
2.051	1.83105	-1.98364	-0.0305176
2.052	1.77002	-2.7771	-1.2207
2.053	1.86157	-0.88501	-1.52588
2.054	0.549316	0.671387	0.488281
2.055	-0.0305176	-0.610352	0.915527
2.056	-0.518799	-1.86157	0.0915527
2.057	1.25122	-1.67847	-1.00708
2.058	2.38037	0.305176	-1.0376
2.059	2.44141	0.396729	-1.58691
2.06	0.610352	-1.25122	-1.19019
2.061	-0.183105	-2.65503	-0.427246
2.062	0.0305176	-0.976563	0.701904
2.063	0.946045	0.518799	1.31226
2.064	1.7395	-0.0610352	0.0305176
2.065	1.31226	-2.19727	-1.64795
2.066	1.19019	-2.92969	-1.98364
2.067	1.34277	-1.06812	-0.0915527
2.068	1.15967	0.518799	0.976563
2.069	0.762939	-0.305176	1.34277
2.07	0.0610352	-2.34985	-0.0610352
2.071	1.00708	-2.47192	-1.09863
2.072	1.09863	-0.457764	-1.0376
2.073	1.46484	0.335693	0.427246
2.074	0.976563	-0.946045	0.640869
2.075	0.946045	-2.2583	0.12207
2.076	1.52588	-1.46484	-0.762939
2.077	1.64795	0.640869	-0.915527
2.078	1.06812	0.305176	-1.34277
2.079	-0.274658	-1.95313	-0.793457
2.08	-0.152588	-2.92969	-0.0610352
2.081	1.31226	-1.31226	1.0376
2.082	2.0752	0.488281	0.793457
2.083	2.50244	-0.213623	0.0610352
2.084	1.06812	-2.01416	-1.58691
2.085	0.213623	-2.2583	-1.49536
2.086	0.244141	-0.732422	0.12207
2.087	0.701904	0.274658	1.49536
2.088	1.49536	-0.762939	1.00708
2.089	1.49536	-2.50244	-0.274658
2.09	1.98364	-2.04468	-1.12915
2.091	1.80054	-0.274658	-0.579834
2.092	0.762939	-0.12207	0.946045
2.093	-0.0610352	-1.37329	0.946045
2.094	0.183105	-1.80054	-0.0915527
2.095	1.64795	-0.549316	-0.946045
2.096	2.96021	0.427246	-1.0376
2.097	2.04468	-0.305176	-1.49536
2.098	0.610352	-2.38037	-0.88501
2.099	-0.305176	-2.47192	0.244141
2.1	0.457764	-0.244141	1.19019
2.101	1.15967	0.915527	0.762939
2.102	1.64795	-1.00708	-0.152588
2.103	1.15967	-2.71606	-2.0752
2.104	1.09863	-2.59399	-1.40381
2.105	1.34277	-0.274658	0.335693
2.106	1.00708	0.671387	1.49536
2.107	0.640869	-0.976563	1.06812
2.108	0.610352	-2.62451	-0.610352
2.109	0.915527	-1.89209	-1.67847
2.11	1.19019	-0.0610352	-0.152588
2.111	1.19019	-0.244141	0.762939
2.112	1.2207	-1.70898	0.732422
2.113	1.43433	-1.77002	-0.793457
2.114	1.98364	-0.0305176	-1.12915
2.115	1.89209	0.427246	-1.61743
2.116	0.183105	-0.701904	-1.12915
2.117	-0.518799	-2.53296	-0.732422
2.118	-0.183105	-2.01416	0.732422
2.119	1.77002	0.152588	1.2207
2.12	3.05176	0.610352	0.488281
2.121	2.53296	-1.83105	-1.40381
2.122	0.366211	-3.14331	-2.16675
2.123	0	-1.67847	-0.701904
2.124	0	0.579834	1.00708
2.125	1.00708	0.274658	1.67847
2.126	1.25122	-1.80054	0.427246
2.127	2.01416	-2.99072	-1.58691
2.128	2.71606	-1.43433	-1.86157
2.129	1.2207	0.305176	-0.0915527
2.13	0.183105	-0.152588	0.88501
2.131	-0.854492	-1.86157	0.305176
2.132	0.793457	-1.7395	-0.946045
2.133	2.01416	0.0610352	-0.915527
2.134	2.59399	0.213623	-1.58691
2.135	1.31226	-1.49536	-1.06812
2.136	0.0610352	-2.59399	-0.88501
2.137	0.915527	-1.28174	1.15967
2.138	1.31226	0.549316	1.0376
2.139	1.83105	-0.0915527	0.396729
2.14	1.00708	-2.13623	-1.80054
2.141	0.457764	-2.41089	-1.95313
2.142	0.671387	-0.88501	0
2.143	1.52588	0.610352	1.19019
2.144	1.49536	-0.366211	1.25122
2.145	1.09863	-2.22778	0.0610352
2.146	1.25122	-2.01416	-1.19019
2.147	0.976563	-0.213623	-0.579834
2.148	0.549316	-0.0305176	1.0376
2.149	0.12207	-0.976563	0.701904
2.15	0.946045	-1.92261	-0.0610352
2.151	2.31934	-0.946045	-0.762939
2.152	2.68555	0.305176	-0.640869
2.153	1.52588	-0.335693	-0.88501
2.154	0	-1.98364	-0.0305176
2.155	-0.213623	-1.77002	1.0376
2.156	1.25122	-0.366211	1.89209
2.157	2.19727	-0.0915527	0.732422
2.158	2.56348	-1.2207	-0.305176
2.159	1.43433	-2.62451	-1.61743
2.16	0.732422	-1.58691	-0.305176
2.161	0.305176	-0.0305176	0.671387
2.162	0.762939	0.0305176	1.64795
2.163	0.88501	-1.70898	0.762939
2.164	1.46484	-2.41089	-0.213623
2.165	1.86157	-1.06812	-0.12207
2.166	1.67847	0.183105	0.640869
2.167	0.88501	-0.823975	2.13623
2.168	0.274658	-2.22778	1.86157
2.169	1.06812	-1.31226	0.915527
2.17	1.77002	0.274658	0.671387
2.171	2.34985	0.213623	0.183105
2.172	0.579834	-1.92261	0.335693
2.173	0.518799	-2.89917	0.976563
2.174	0.823975	-1.06812	1.89209
2.175	2.41089	0.762939	2.13623
2.176	1.77002	-0.0610352	1.34277
2.177	1.15967	-2.50244	-0.305176
2.178	-0.0915527	-2.50244	-0.457764
2.179	0.457764	-0.518799	1.00708
2.18	1.19019	0.457764	2.0752
2.181	1.37329	-0.823975	2.2583
2.182	1.58691	-2.74658	0.793457
2.183	1.34277	-1.89209	0.579834
2.184	1.70898	0.793457	1.00708
2.185	0.671387	0.854492	3.05176
2.186	0.366211	-2.13623	3.20435
2.187	0.579834	-3.60107	2.83813
2.188	1.86157	-1.19019	1.58691
2.189	2.44141	1.19019	1.77002
2.19	1.67847	0.0915527	1.09863
2.191	-0.0915527	-2.62451	1.49536
2.192	-0.488281	-2.68555	2.53296
2.193	0.610352	-0.457764	3.2959
2.194	2.47192	0.854492	3.11279
2.195	2.0752	-1.06812	2.0752
2.196	1.61743	-2.92969	0.427246
2.197	0.335693	-1.95313	0.854492
2.198	1.00708	0.213623	2.53296
2.199	0.946045	0.457764	3.66211
2.2	1.37329	-1.95313	3.50952
2.201	1.52588	-2.86865	2.13623
2.202	1.80054	-1.09863	2.2583
2.203	1.92261	1.06812	2.99072
2.204	0.274658	-0.213623	4.15039
2.205	0.518799	-3.08228	4.60815
2.206	1.2207	-2.53296	4.42505
2.207	2.80762	0.12207	3.69263
2.208	2.62451	1.37329	3.41797
2.209	1.19019	-1.2207	2.92969
2.21	-0.152588	-3.17383	3.69263
2.211	0.274658	-1.5564	4.48608
2.212	2.01416	0.823975	5.37109
2.213	2.41089	0.0915527	4.42505
2.214	2.0752	-2.41089	3.66211
2.215	1.19019	-2.50244	2.50244
2.216	1.09863	-0.274658	3.63159
2.217	0.946045	0.762939	5.0354
2.218	1.31226	-1.2207	5.46265
2.219	1.2207	-3.08228	4.57764
2.22	1.83105	-1.95313	4.63867
2.221	2.19727	1.19019	5.15747
2.222	1.67847	1.61743	6.28662
2.223	0.823975	-1.40381	7.17163
2.224	0.793457	-3.23486	6.92749
2.225	1.98364	-1.34277	6.56128
2.226	2.65503	1.00708	6.16455
2.227	1.86157	0.0610352	6.10352
2.228	0.640869	-2.44141	5.70679
2.229	-0.213623	-2.0752	6.71387
2.23	1.25122	0.366211	6.53076
2.231	2.62451	0.823975	6.71387
2.232	2.10571	-1.5564	5.70679
2.233	1.19019	-2.96021	5.00488
2.234	0.488281	-1.49536	4.91333
2.235	1.0376	0.732422	6.2561
2.236	1.31226	0	6.92749
2.237	1.64795	-2.19727	6.50024
2.238	1.43433	-2.34985	5.98145
2.239	1.7395	-0.305176	6.16455
2.24	1.77002	2.22778	7.56836
2.241	1.25122	0.854492	9.30786
2.242	0.762939	-2.31934	9.67407
2.243	1.09863	-2.96021	9.0332
2.244	2.19727	-0.244141	8.05664
2.245	2.22778	1.12915	7.99561
2.246	1.46484	-0.396729	7.47681
2.247	0.183105	-2.47192	7.8125
2.248	0.305176	-1.46484	8.42285
2.249	1.34277	0.732422	8.42285
2.25	2.50244	0.274658	7.62939
2.251	1.58691	-2.01416	6.50024
2.252	1.09863	-2.59399	5.82886
2.253	0.640869	-0.0915527	6.86646
2.254	1.46484	1.00708	7.96509
2.255	1.52588	-0.823975	8.27026
2.256	1.61743	-2.99072	8.02612
2.257	1.7395	-2.44141	7.20215
2.258	1.61743	0.427246	8.60596
2.259	1.7395	2.28882	10.437
2.26	0.640869	0.762939	11.9324
2.261	0.701904	-2.65503	10.9558
2.262	1.43433	-2.99072	10.1929
2.263	2.7771	0.0915527	9.30786
2.264	1.80054	1.06812	10.0098
2.265	1.09863	-1.37329	9.42993
2.266	-0.457764	-2.96021	10.2539
2.267	0.610352	-0.915527	10.376
2.268	1.98364	1.64795	9.85718
2.269	2.62451	0.0915527	8.23975
2.27	1.52588	-2.68555	7.72095
2.271	0.671387	-2.50244	7.56836
2.272	0.457764	-0.152588	8.97217
2.273	1.31226	0.640869	10.4675
2.274	1.77002	-1.43433	10.3455
2.275	1.49536	-3.05176	9.30786
2.276	1.83105	-1.89209	9.0332
2.277	1.46484	1.64795	11.4746
2.278	1.40381	2.38037	12.97
2.279	0.335693	-1.25122	13.7024
2.28	0.396729	-3.63159	12.8174
2.281	2.01416	-1.52588	12.0544
2.282	2.62451	1.12915	11.5967
2.283	2.22778	0.0610352	11.9934
2.284	0.396729	-2.0752	11.6577
2.285	-0.396729	-1.70898	12.8479
2.286	1.09863	0.671387	12.7258
2.287	2.31934	0.823975	12.085
2.288	1.89209	-2.13623	11.1084
2.289	1.09863	-2.96021	10.7422
2.29	0.488281	-0.793457	11.1694
2.291	1.58691	1.64795	12.7563
2.292	1.52588	-0.396729	12.97
2.293	1.67847	-2.74658	12.5427
2.294	1.80054	-2.59399	12.0239
2.295	1.34277	-0.427246	12.9395
2.296	1.12915	2.10571	15.3198
2.297	0.976563	1.49536	16.6626
2.298	0.946045	-1.5564	16.449
2.299	1.28174	-2.96021	14.6179
2.3	2.92969	-0.579834	13.5193
2.301	2.50244	1.40381	14.0686
2.302	1.25122	-0.518799	14.8621
2.303	0	-2.7771	14.5874
2.304	0.152588	-1.58691	15.2893
2.305	1.92261	1.46484	14.2212
2.306	2.99072	1.19019	13.0005
2.307	1.61743	-1.95313	11.9934
2.308	0.732422	-2.44141	12.2375
2.309	0.244141	0.0610352	13.3667
2.31	1.40381	1.46484	15.4724
2.311	1.89209	-0.732422	14.9231
2.312	1.43433	-3.17383	14.1296
2.313	1.19019	-1.98364	13.1836
2.314	1.31226	0.823975	15.686
2.315	1.86157	2.99072	17.5476
2.316	1.15967	0.854492	18.4937
2.317	0.762939	-2.83813	17.395
2.318	1.67847	-2.92969	16.449
2.319	2.04468	0.244141	15.7776
2.32	1.7395	1.2207	16.6016
2.321	0.579834	-0.88501	16.2659
2.322	-0.274658	-2.22778	16.51
2.323	0.640869	-0.0305176	16.2964
2.324	1.7395	1.89209	15.8386
2.325	2.34985	-0.0305176	14.0991
2.326	0.762939	-2.86865	13.7634
2.327	0.12207	-1.80054	14.6484
2.328	0	1.52588	15.9302
2.329	1.37329	1.34277	16.7847
2.33	1.46484	-1.70898	16.1438
2.331	0.854492	-2.71606	16.0522
2.332	0.946045	-1.46484	15.625
2.333	0.274658	1.19019	18.2495
2.334	1.09863	2.59399	20.2637
2.335	-0.152588	0.0915527	20.752
2.336	0.854492	-2.92969	19.0125
2.337	1.40381	-2.13623	17.7917
2.338	2.34985	1.19019	17.1204
2.339	1.09863	0.915527	18.6462
2.34	-0.244141	-1.89209	18.0664
2.341	-0.640869	-2.74658	18.5852
2.342	0.732422	0.213623	17.9138
2.343	1.95313	1.64795	17.2729
2.344	1.77002	-0.457764	15.2588
2.345	0.88501	-2.7771	15.4724
2.346	0	-1.40381	16.4185
2.347	0.640869	1.49536	18.28
2.348	1.28174	0.549316	18.6157
2.349	1.15967	-2.71606	18.0359
2.35	0.610352	-3.08228	17.6086
2.351	0.823975	-0.671387	18.158
2.352	1.37329	2.28882	20.5688
2.353	1.37329	2.0752	22.2778
2.354	0.366211	-0.88501	22.2778
2.355	0.579834	-3.02124	20.4773
2.356	1.34277	-1.7395	20.3552
2.357	1.67847	0.823975	20.0806
2.358	0.823975	0.0610352	20.874
2.359	-0.213623	-1.64795	20.0806
2.36	-0.0915527	-1.28174	20.6909
2.361	1.67847	0.88501	20.0195
2.362	2.28882	0.762939	19.165
2.363	1.34277	-1.49536	17.9138
2.364	0.244141	-2.2583	18.3716
2.365	0	-0.213623	19.6228
2.366	1.00708	1.12915	20.6909
2.367	1.46484	-0.366211	20.5994
2.368	1.46484	-2.22778	20.05
2.369	0.946045	-1.86157	19.7754
2.37	0.701904	-0.457764	21.0571
2.371	0.854492	1.77002	23.7732
2.372	0.823975	1.83105	24.8108
2.373	0.244141	-1.2207	24.3835
2.374	0.88501	-2.62451	22.8577
2.375	1.28174	-0.823975	22.3083
2.376	1.64795	1.06812	22.4609
2.377	0.671387	0.183105	23.0103
2.378	-0.427246	-1.92261	22.7356
2.379	-0.152588	-1.06812	22.8271
2.38	1.00708	0.915527	22.2778
2.381	2.19727	1.06812	20.9656
2.382	0.88501	-1.06812	19.3176
2.383	0.396729	-1.58691	20.3857
2.384	-0.152588	0.244141	21.5149
2.385	1.19019	1.0376	22.9187
2.386	0.915527	-0.701904	22.4915
2.387	0.88501	-2.2583	22.4304
2.388	0.213623	-1.61743	22.0032
2.389	0.366211	0.366211	23.7427
2.39	1.06812	2.71606	25.177
2.391	0.915527	1.58691	25.7568
2.392	0.610352	-1.25122	24.8108
2.393	0.640869	-2.31934	24.0479
2.394	0.915527	0.0915527	23.7427
2.395	0.488281	0.518799	24.5056
2.396	0.366211	-1.2207	24.0784
2.397	-0.518799	-1.40381	24.292
2.398	0.549316	0.457764	23.9563
2.399	1.12915	1.7395	23.1018
2.4	1.7395	-0.610352	21.9116
2.401	0.274658	-1.95313	21.698
2.402	-0.335693	-0.671387	22.5525
2.403	0.0305176	1.15967	23.2544
2.404	0.854492	0.305176	24.5361
2.405	1.2207	-1.46484	23.7732
2.406	0.701904	-1.37329	23.4985
2.407	0.762939	-0.488281	23.7427
2.408	0.518799	1.2207	26.4282
2.409	0.701904	2.44141	28.0762
2.41	-0.0610352	0.335693	28.8086
2.411	-0.183105	-2.44141	27.2522
2.412	1.06812	-1.43433	26.3062
2.413	1.15967	1.19019	26.123
2.414	0.976563	1.06812	26.5198
2.415	-0.12207	-1.46484	25.8484
2.416	-0.274658	-1.58691	26.5503
2.417	0.396729	0.854492	25.9094
2.418	1.12915	1.67847	24.9939
2.419	1.09863	-0.579834	23.468
2.42	-0.0915527	-1.7395	24.1089
2.421	0.488281	0.305176	24.8718
2.422	0.88501	1.34277	26.0315
2.423	0.976563	-0.518799	26.2146
2.424	0.976563	-1.92261	25.9399
2.425	0.427246	-1.31226	26.0925
2.426	0.915527	-0.213623	26.3062
2.427	0.915527	1.31226	28.3508
2.428	1.2207	2.0752	29.8462
2.429	0.0305176	0.335693	29.6021
2.43	0.549316	-1.95313	27.771
2.431	1.12915	-1.49536	27.4048
2.432	1.15967	0.457764	27.8625
2.433	0.823975	0.183105	28.595
2.434	-0.305176	-1.43433	27.8931
2.435	0.213623	-1.09863	28.1677
2.436	1.06812	1.15967	27.3132
2.437	1.98364	1.31226	26.2146
2.438	0.488281	-1.09863	24.9023
2.439	-0.0610352	-2.19727	26.1841
2.44	-0.305176	0.0610352	27.4658
2.441	0.701904	1.15967	28.4424
2.442	1.31226	-0.854492	28.0762
2.443	1.06812	-2.28882	27.5574
2.444	0.335693	-1.0376	27.5879
2.445	0.732422	0.244141	29.3579
2.446	0.946045	2.50244	31.7383
2.447	0.549316	1.34277	32.5928
2.448	-0.0610352	-1.89209	31.5552
2.449	0.213623	-3.23486	29.541
2.45	1.00708	0.213623	29.0527
2.451	1.40381	2.0752	29.9683
2.452	0.823975	-0.213623	29.9072
2.453	-0.12207	-2.71606	29.5105
2.454	-0.0610352	-0.488281	29.9377
2.455	0.762939	2.22778	28.8086
2.456	1.40381	0.518799	27.71
2.457	-0.244141	-2.65503	26.5808
2.458	-0.0915527	-1.5564	28.1982
2.459	0.274658	1.52588	29.1748
2.46	1.67847	1.2207	29.8157
2.461	0.915527	-1.40381	29.0222
2.462	0.610352	-2.50244	28.9612
2.463	-0.0305176	-1.00708	28.9307
2.464	0.305176	0.732422	31.3416
2.465	1.00708	2.89917	33.0811
2.466	0.640869	1.25122	33.5388
2.467	0.213623	-2.01416	30.9753
2.468	0.823975	-2.56348	29.8157
2.469	1.49536	1.09863	29.9072
2.47	1.00708	1.64795	31.9824
2.471	-0.335693	-1.25122	31.5552
2.472	-0.793457	-2.62451	31.7078
2.473	0.0610352	0.610352	30.6091
2.474	1.43433	2.96021	29.8462
2.475	1.19019	0.274658	27.71
2.476	0.274658	-2.56348	28.1067
2.477	-0.396729	-0.793457	29.9683
2.478	0.12207	2.0752	31.4941
2.479	0.915527	1.0376	31.3721
2.48	0.701904	-2.10571	30.3955
2.481	0	-2.01416	30.4871
2.482	-0.0610352	0.335693	31.189
2.483	0.335693	2.28882	33.905
2.484	0.793457	2.59399	35.0647
2.485	-0.396729	0.0915527	35.0342
2.486	-0.335693	-2.47192	32.6538
2.487	0.549316	-1.43433	32.5623
2.488	1.06812	1.43433	32.3792
2.489	0.396729	1.06812	33.6304
2.49	-0.0305176	-1.06812	32.5623
2.491	0	-1.2207	32.959
2.492	0.518799	1.43433	32.4097
2.493	1.2207	1.7395	31.4331
2.494	0.305176	-1.12915	30.2429
2.495	-0.366211	-2.04468	31.1279
2.496	-0.518799	0.335693	32.3792
2.497	0.762939	2.31934	33.844
2.498	0.976563	0.12207	32.6233
2.499	0.640869	-2.34985	32.2266
2.5	-0.152588	-1.64795	32.6233
2.501	-0.0915527	0.488281	33.7219
2.502	0.335693	2.28882	36.499
2.503	0.549316	1.92261	37.4756
2.504	-0.305176	-0.640869	36.5295
2.505	0	-1.95313	33.9966
2.506	1.00708	-0.152588	34.0881
2.507	1.09863	1.25122	34.668
2.508	0.12207	-0.213623	35.2478
2.509	-0.732422	-2.16675	34.8511
2.51	-0.518799	-0.762939	35.0342
2.511	0.671387	2.19727	34.0271
2.512	1.43433	1.12915	32.4402
2.513	0.183105	-1.58691	31.4026
2.514	0.0610352	-1.49536	32.8064
2.515	-0.305176	1.15967	34.2712
2.516	0.823975	1.0376	35.0342
2.517	0.457764	-1.43433	34.4543
2.518	0.152588	-2.31934	34.0881
2.519	-0.0610352	-0.701904	34.3628
2.52	0.335693	0.762939	35.8582
2.521	0.915527	2.71606	38.147
2.522	0.427246	1.43433	38.5742
2.523	0.0305176	-1.52588	37.5977
2.524	-0.152588	-2.50244	35.8582
2.525	0.854492	-0.0305176	35.7056
2.526	0.0610352	1.15967	36.6211
2.527	0.610352	-0.396729	36.6516
2.528	-0.701904	-2.0752	36.0718
2.529	0.244141	0	36.0107
2.53	0.610352	1.86157	34.8511
2.531	0.946045	0.579834	33.4167
2.532	-0.427246	-2.10571	33.2031
2.533	-0.732422	-1.28174	34.79
2.534	0	0.946045	36.0718
2.535	0.88501	0.823975	36.6516
2.536	0.579834	-1.25122	35.2478
2.537	-0.0610352	-2.28882	35.2478
2.538	-0.183105	-0.946045	36.1023
2.539	-0.0915527	1.00708	38.3301
2.54	0.305176	2.83813	40.7104
2.541	-0.0305176	1.31226	41.3818
2.542	-0.549316	-1.58691	39.4592
2.543	0.579834	-2.16675	37.5977
2.544	0.640869	0.488281	36.9263
2.545	0.152588	1.37329	38.4216
2.546	-0.335693	-0.854492	38.0554
2.547	-1.25122	-2.04468	38.5132
2.548	-0.213623	0	37.8418
2.549	0.366211	2.22778	36.5906
2.55	0.915527	0.701904	34.9731
2.551	-0.152588	-1.7395	34.8511
2.552	-0.579834	-0.854492	36.7126
2.553	-0.152588	1.34277	38.0554
2.554	0.427246	0.671387	38.5437
2.555	0.305176	-1.64795	37.5671
2.556	-0.244141	-2.44141	37.7502
2.557	0.0610352	-0.457764	38.147
2.558	0.518799	1.77002	40.9851
2.559	0.762939	3.38745	42.2974
2.56	-0.152588	1.0376	42.6941
2.561	-0.762939	-2.2583	40.1917
2.562	-0.0610352	-1.7395	39.8254
2.563	0.335693	0.915527	40.0391
2.564	-0.152588	0.915527	40.9851
2.565	-0.0915527	-1.61743	40.0391
2.566	-0.610352	-0.88501	40.6799
2.567	0.427246	1.58691	39.5508
2.568	0.640869	2.0752	38.4216
2.569	0.274658	-0.610352	37.0178
2.57	-0.396729	-1.64795	38.0554
2.571	-0.88501	0.0915527	39.7034
2.572	0.152588	1.77002	40.6799
2.573	0.793457	0.152588	40.3137
2.574	0.610352	-1.5564	39.8865
2.575	-0.0305176	-0.946045	40.4358
2.576	0.0915527	0.274658	41.7175
2.577	0.579834	2.2583	44.7998
2.578	0.213623	1.89209	45.8984
2.579	-1.00708	-0.305176	44.8914
2.58	-0.366211	-2.13623	42.45
2.581	0.427246	-0.305176	41.7175
2.582	0.488281	1.67847	42.3279
2.583	0.244141	0.427246	42.9382
2.584	-0.946045	-1.64795	42.6025
2.585	-0.610352	-0.701904	42.6636
2.586	0.213623	2.0752	41.5955
2.587	0.610352	1.43433	40.2832
2.588	-0.335693	-1.40381	39.6118
2.589	-0.396729	-1.37329	40.8325
2.59	-0.488281	1.34277	42.3584
2.591	0.488281	1.49536	43.1824
2.592	0.12207	-1.00708	42.2058
2.593	-0.274658	-2.13623	42.0227
2.594	-0.518799	-0.946045	42.2974
2.595	-0.213623	0.396729	44.6472
2.596	0.366211	3.14331	46.9055
2.597	0.213623	2.38037	47.3938
2.598	-0.0915527	-1.09863	45.5322
2.599	0.244141	-2.92969	43.4875
2.6	0.305176	0.213623	43.457
2.601	0.274658	1.70898	44.5557
2.602	-0.457764	-0.274658	44.4641
2.603	-0.762939	-1.95313	44.1589
2.604	-0.0610352	0.549316	43.7622
2.605	0.549316	3.17383	42.3584
2.606	1.09863	1.09863	40.7104
2.607	-0.396729	-1.98364	41.1682
2.608	-0.701904	-1.19019	42.9688
2.609	-0.640869	1.49536	44.342
2.61	0.335693	1.06812	44.7693
2.611	0.396729	-1.31226	43.4265
2.612	0	-1.64795	44.0063
2.613	-0.396729	-0.152588	43.7927
2.614	-0.213623	1.06812	46.2952
2.615	0.244141	3.11279	48.1873
2.616	-0.701904	1.52588	48.5535
2.617	-0.335693	-1.89209	45.6543
2.618	-0.244141	-2.41089	44.6167
2.619	0.793457	1.46484	44.9219
2.62	0.152588	2.38037	46.4783
2.621	-0.335693	-0.671387	45.8069
2.622	-1.19019	-2.10571	45.4712
2.623	-0.518799	1.12915	45.1965
2.624	0.183105	2.86865	44.1284
2.625	0.0610352	-0.12207	42.6636
2.626	-0.366211	-2.13623	43.1519
2.627	-0.396729	0.427246	44.8608
2.628	0.274658	2.56348	45.6543
2.629	0.671387	0.671387	45.4102
2.63	0.0610352	-2.10571	45.0134
2.631	-0.732422	-1.5564	45.8069
2.632	-0.823975	0.183105	46.4478
2.633	0.305176	1.86157	49.4385
2.634	0.335693	3.14331	50.4456
2.635	-0.457764	0.915527	50.1709
2.636	-0.366211	-1.89209	46.7224
2.637	0.335693	-1.31226	46.7529
2.638	0.396729	1.43433	47.1191
2.639	-0.701904	1.2207	48.7061
2.64	-1.19019	-1.61743	47.6074
2.641	-1.06812	-1.31226	47.7905
2.642	0.0305176	2.28882	46.7529
2.643	0.579834	2.80762	45.2881
2.644	0.274658	-0.579834	44.3726
2.645	-0.518799	-1.70898	45.5933
2.646	-0.793457	0.518799	47.5159
2.647	0.213623	2.13623	48.2483
2.648	0.274658	-0.244141	47.8516
2.649	0.0305176	-1.5564	47.1191
2.65	-0.518799	-0.610352	47.7905
2.651	-0.0610352	0.701904	48.645
2.652	0.366211	2.47192	51.7883
2.653	0.152588	2.53296	52.8259
2.654	-0.946045	-0.12207	51.8494
2.655	-0.762939	-2.2583	49.4385
2.656	0.244141	-0.396729	49.469
2.657	0.0915527	1.52588	49.8047
2.658	0.0305176	0.610352	50.6287
2.659	-1.06812	-1.09863	49.53
2.66	-0.518799	-0.0610352	49.7742
2.661	0	2.19727	48.5535
2.662	0.305176	1.43433	47.4854
2.663	-0.396729	-0.88501	46.9055
2.664	-0.762939	-0.701904	48.645
2.665	-0.366211	1.31226	50.1099
2.666	0.488281	1.58691	50.6287
2.667	0.549316	-0.335693	49.3164
2.668	-0.12207	-1.5564	49.6826
2.669	-0.701904	-0.366211	50.3235
2.67	-0.518799	0.762939	51.6968
2.671	0.0610352	2.59399	54.0466
2.672	-0.305176	2.65503	54.657
2.673	-0.12207	0.396729	53.2227
2.674	-0.640869	-1.12915	50.9033
2.675	0.0610352	0	51.178
2.676	-0.579834	1.37329	52.0325
2.677	-0.518799	0.274658	52.5818
2.678	-1.2207	-1.00708	51.7883
2.679	-0.457764	0.640869	51.8188
2.68	0.244141	2.74658	50.5981
2.681	0.488281	1.46484	49.0723
2.682	-0.793457	-0.366211	48.584
2.683	-0.854492	0.152588	50.5981
2.684	-1.00708	1.64795	51.8494
2.685	-0.396729	0.762939	51.8494
2.686	-0.0915527	-0.946045	51.5137
2.687	-0.732422	-0.396729	51.8188
2.688	-0.457764	0.305176	52.063
2.689	-0.0915527	1.40381	54.6265
2.69	0.213623	3.54004	56.5186
2.691	-0.793457	2.31934	57.1289
2.692	-0.976563	-0.762939	54.9011
2.693	-0.854492	-1.67847	53.8025
2.694	-0.732422	0.915527	53.5889
2.695	-0.610352	1.67847	54.3823
2.696	-0.946045	-0.152588	53.6804
2.697	-0.823975	-0.823975	53.7109
2.698	-0.579834	1.61743	52.7649
2.699	-0.244141	2.7771	51.7883
2.7	-0.396729	0.518799	50.7202
2.701	-1.06812	-1.37329	51.178
2.702	-1.2207	0.0915527	53.1311
2.703	-0.610352	1.83105	54.1077
2.704	0.183105	1.12915	53.9856
2.705	-0.152588	-0.549316	53.2227
2.706	-0.579834	-1.00708	53.5889
2.707	-0.88501	-0.427246	54.1077
2.708	-0.518799	1.46484	56.9458
2.709	-0.457764	3.63159	58.8989
2.71	-1.00708	2.19727	58.9294
2.711	-0.946045	-1.25122	55.9082
2.712	-0.457764	-1.61743	54.1687
2.713	-0.213623	1.34277	54.9011
2.714	-0.335693	1.7395	56.7322
2.715	-0.946045	-0.793457	56.366
2.716	-1.86157	-1.40381	56.366
2.717	-0.671387	1.70898	55.2673
2.718	-0.0610352	3.23486	54.0161
2.719	-0.12207	0.854492	52.5208
2.72	-0.915527	-1.2207	53.3447
2.721	-0.88501	0.305176	55.2368
2.722	-0.518799	1.83105	56.4575
2.723	-0.12207	0.518799	55.8777
2.724	-0.396729	-1.2207	55.7861
2.725	-0.823975	-1.09863	56.2744
2.726	-0.823975	0.12207	57.5256
2.727	-0.213623	3.08228	61.0046
2.728	0	3.60107	61.615
2.729	-0.946045	-0.12207	59.7839
2.73	-1.49536	-2.7771	56.366
2.731	-1.12915	-0.305176	56.3965
2.732	-0.549316	2.38037	57.5256
2.733	-0.488281	0.823975	58.3496
2.734	-0.976563	-1.83105	57.251
2.735	-0.732422	0	57.312
2.736	-0.427246	3.32642	55.7861
2.737	0.366211	2.04468	54.7485
2.738	-0.762939	-1.89209	54.4128
2.739	-1.5564	-1.43433	56.3965
2.74	-1.19019	1.61743	58.075
2.741	0.518799	2.0752	58.4412
2.742	-0.0610352	-0.183105	57.0068
2.743	-0.610352	-1.43433	56.7932
2.744	-1.31226	-0.457764	57.6172
2.745	-1.34277	1.06812	59.967
2.746	-0.396729	3.57056	63.0188
2.747	-1.06812	2.04468	62.4695
2.748	-0.976563	-1.61743	59.4482
2.749	-1.06812	-1.86157	57.5562
2.75	0.0915527	1.7395	58.4412
2.751	-0.0915527	2.41089	59.7534
2.752	-1.0376	-0.823975	59.082
2.753	-1.7395	-1.92261	59.082
2.754	-1.25122	1.86157	58.6853
2.755	-0.213623	3.38745	57.0679
2.756	-0.457764	0.152588	56.0303
2.757	-0.946045	-1.25122	56.427
2.758	-1.2207	0.915527	58.8379
2.759	-0.457764	2.31934	59.1431
2.76	0.0305176	0.579834	59.2651
2.761	-0.762939	-1.19019	58.7769
2.762	-1.86157	-0.946045	59.4177
2.763	-1.37329	0.0610352	60.0281
2.764	-0.640869	1.89209	62.8052
2.765	-0.213623	4.30298	64.6057
2.766	-0.946045	2.0752	63.6597
2.767	-0.976563	-2.04468	59.7534
2.768	-0.457764	-1.70898	59.3567
2.769	-0.762939	2.41089	60.8826
2.77	-1.25122	2.28882	62.5305
2.771	-1.80054	-1.34277	60.3943
2.772	-1.64795	-1.2207	61.2488
2.773	-0.305176	3.08228	59.845
2.774	0.610352	3.72314	58.5022
2.775	-0.396729	-0.610352	57.0984
2.776	-1.34277	-1.95313	59.1125
2.777	-1.83105	1.09863	61.2183
2.778	-0.366211	2.53296	62.0728
2.779	-0.366211	0.427246	60.6689
2.78	-0.274658	-1.25122	60.4553
2.781	-1.46484	-0.12207	61.0962
2.782	-0.88501	0.701904	62.1338
2.783	-0.396729	2.28882	65.1245
2.784	-0.518799	3.479	66.4368
2.785	-1.64795	0.823975	65.4297
2.786	-1.52588	-2.44141	61.4624
2.787	-0.213623	-0.88501	61.9812
2.788	-0.152588	3.08228	62.9272
2.789	-0.518799	1.77002	63.9038
2.79	-1.7395	-1.7395	62.5305
2.791	-1.58691	-0.976563	62.9578
2.792	-0.701904	3.35693	62.0117
2.793	0	2.68555	60.5774
2.794	-0.610352	-1.19019	59.6313
2.795	-0.854492	-0.915527	61.615
2.796	-0.823975	1.98364	63.3545
2.797	0.244141	2.34985	63.3545
2.798	-0.0305176	-0.457764	62.8357
2.799	-0.854492	-1.31226	62.9883
2.8	-1.61743	-0.274658	64.1785
2.801	-0.640869	0.457764	64.9109
2.802	-0.152588	2.80762	67.9626
2.803	-0.427246	3.479	67.9626
2.804	-1.52588	0.549316	66.04
2.805	-1.37329	-1.86157	63.1104
2.806	-0.549316	0.305176	64.3921
2.807	-0.732422	2.44141	66.04
2.808	-0.732422	0.244141	65.8569
2.809	-1.83105	-1.49536	64.8499
2.81	-1.31226	1.12915	64.6667
2.811	-0.335693	3.84521	63.3545
2.812	-0.213623	1.5564	61.9202
2.813	-1.0376	-0.88501	62.0117
2.814	-1.40381	0.12207	64.4226
2.815	-1.2207	2.0752	65.033
2.816	-0.152588	0.854492	65.7654
2.817	-0.793457	-0.457764	64.4531
2.818	-0.793457	-0.305176	64.9719
2.819	-1.2207	0.671387	65.3076
2.82	-0.915527	0.854492	67.5049
2.821	-0.427246	3.32642	69.9463
2.822	-1.06812	3.08228	70.282
2.823	-1.49536	-0.335693	67.5964
2.824	-1.00708	-1.67847	65.9485
2.825	-0.946045	1.77002	66.8945
2.826	-1.25122	2.74658	67.8406
2.827	-1.12915	0.0915527	66.9556
2.828	-1.28174	-0.579834	66.6199
2.829	-1.49536	2.19727	66.5283
2.83	-1.00708	3.2959	65.3076
2.831	-0.701904	0.549316	64.1174
2.832	-1.0376	-0.396729	64.7583
2.833	-1.40381	1.40381	66.7114
2.834	-0.671387	2.38037	67.749
2.835	-0.640869	1.2207	67.0471
2.836	-0.701904	-0.335693	67.0471
2.837	-1.67847	-0.0305176	67.4438
2.838	-0.793457	0.0610352	67.8406
2.839	-1.28174	1.61743	70.2209
2.84	-0.793457	4.42505	72.4487
2.841	-1.2207	3.50952	71.9604
2.842	-0.976563	-0.732422	68.9697
2.843	-1.19019	-1.00708	67.6575
2.844	-1.43433	2.13623	68.7561
2.845	-1.61743	2.19727	70.5566
2.846	-2.0752	-0.549316	69.3359
2.847	-1.83105	-0.610352	69.7327
2.848	-1.0376	2.99072	68.8782
2.849	-0.671387	3.2959	67.1387
2.85	-0.946045	0.793457	65.5823
2.851	-1.46484	-0.335693	67.2607
2.852	-1.80054	1.2207	69.3359
2.853	-1.09863	1.52588	69.8853
2.854	-1.09863	0.335693	69.6106
2.855	-0.976563	-0.0610352	69.519
2.856	-1.25122	-0.0915527	70.0073
2.857	-1.09863	0.335693	70.3125
2.858	-0.88501	2.41089	73.5168
2.859	-1.28174	5.00488	75.4089
2.86	-1.95313	2.01416	74.2188
2.861	-2.13623	-1.70898	70.3125
2.862	-1.40381	-1.2207	70.1904
2.863	-1.70898	2.65503	71.3806
2.864	-0.915527	2.04468	72.6318
2.865	-1.64795	-0.488281	71.3501
2.866	-1.5564	-0.0610352	71.3501
2.867	-1.31226	3.23486	70.4041
2.868	-0.823975	3.05176	69.2139
2.869	-1.19019	-0.457764	68.2678
2.87	-1.86157	-0.518799	70.0073
2.871	-1.83105	1.95313	71.6553
2.872	-0.579834	2.41089	71.7773
2.873	-0.518799	0.396729	71.0449
2.874	-1.52588	-0.488281	70.9534
2.875	-1.67847	-0.0915527	71.8384
2.876	-1.86157	0.640869	72.7844
2.877	-0.854492	3.26538	76.5686
2.878	-1.06812	4.15039	76.7822
2.879	-1.83105	0.854492	74.3713
2.88	-2.01416	-1.67847	70.9229
2.881	-1.43433	0.915527	71.6858
2.882	-1.12915	2.53296	73.0286
2.883	-1.2207	0.579834	74.0051
2.884	-2.01416	-1.58691	72.876
2.885	-1.5564	0.793457	72.937
2.886	-1.49536	3.93677	71.5637
2.887	-0.274658	2.28882	70.0073
2.888	-1.58691	-0.610352	69.7632
2.889	-1.80054	0.0610352	72.5708
2.89	-1.77002	2.28882	73.1201
2.891	-0.88501	1.34277	73.3032
2.892	-1.2207	-0.671387	72.4182
2.893	-1.83105	-0.610352	73.1201
2.894	-1.89209	0.366211	73.4253
2.895	-1.09863	1.40381	75.3174
2.896	-0.457764	4.02832	78.0334
2.897	-1.28174	3.2959	77.9114
2.898	-1.67847	-0.518799	74.4324
2.899	-2.10571	-1.95313	72.7539
2.9	-1.5564	1.80054	74.2493
2.901	-1.5564	2.74658	75.9277
2.902	-1.58691	-0.0915527	74.7986
2.903	-2.04468	-0.732422	74.3408
2.904	-1.43433	2.59399	74.1577
2.905	-1.06812	4.02832	72.7234
2.906	-1.0376	0.488281	71.2585
2.907	-2.10571	-1.52588	72.5708
2.908	-2.2583	1.09863	74.7375
2.909	-1.5564	2.68555	75.8057
2.91	-0.518799	0.976563	74.6155
2.911	-1.12915	-0.457764	74.2188
2.912	-1.92261	0.0305176	75.1648
2.913	-1.95313	0.488281	75.47
2.914	-1.25122	1.49536	78.4912
2.915	-0.88501	4.5166	80.8105
2.916	-2.0752	2.68555	79.4983
2.917	-1.95313	-1.40381	74.8901
2.918	-1.46484	-1.12915	74.8901
2.919	-0.946045	3.23486	76.355
2.92	-1.64795	2.83813	77.9114
2.921	-1.95313	-1.12915	76.2634
2.922	-2.19727	-0.976563	76.9043
2.923	-1.61743	3.44849	76.0498
2.924	-0.488281	3.63159	74.8291
2.925	-1.19019	0.183105	73.2422
2.926	-1.5564	-0.579834	75.0732
2.927	-1.95313	1.98364	77.301
2.928	-0.762939	2.44141	77.4841
2.929	-0.946045	0	76.355
2.93	-1.52588	-0.732422	76.7212
2.931	-2.22778	0.0915527	77.7588
2.932	-1.43433	0.579834	78.125
2.933	-0.671387	2.89917	81.543
2.934	-1.00708	5.31006	82.7942
2.935	-1.7395	1.89209	81.2073
2.936	-2.13623	-2.10571	76.3855
2.937	-1.25122	-0.457764	77.8503
2.938	-1.58691	3.38745	79.5288
2.939	-1.64795	2.22778	80.5359
2.94	-2.13623	-1.12915	78.3691
2.941	-1.70898	0.488281	79.071
2.942	-1.34277	4.24194	77.7893
2.943	-0.427246	3.17383	76.416
2.944	-1.43433	-0.640869	75.9583
2.945	-1.64795	-0.396729	78.1555
2.946	-1.95313	2.22778	80.2307
2.947	-0.610352	2.41089	79.7424
2.948	-0.732422	0.244141	78.3997
2.949	-1.31226	-0.0610352	79.3152
2.95	-2.01416	0.793457	80.0476
2.951	-1.28174	0.640869	80.6885
2.952	-1.25122	3.17383	83.6487
2.953	-1.40381	4.63867	84.5642
2.954	-2.16675	1.58691	82.0923
2.955	-1.95313	-1.61743	78.6133
2.956	-1.46484	0.823975	80.0781
2.957	-1.40381	3.50952	81.8787
2.958	-1.37329	1.83105	82.0618
2.959	-2.13623	-1.06812	80.5359
2.96	-1.98364	0.88501	81.1768
2.961	-1.61743	4.27246	80.0781
2.962	-0.823975	2.53296	78.5828
2.963	-1.40381	-0.274658	77.8198
2.964	-1.95313	0.823975	80.0171
2.965	-1.86157	3.11279	81.5735
2.966	-1.2207	2.13623	81.1462
2.967	-1.52588	-0.366211	80.5359
2.968	-2.38037	-0.12207	81.5125
2.969	-2.62451	0.823975	82.2449
2.97	-1.37329	1.43433	83.6487
2.971	-0.701904	4.02832	86.5173
2.972	-1.34277	4.54712	85.9375
2.973	-1.98364	0.915527	82.7942
2.974	-2.22778	-1.46484	80.719
2.975	-1.77002	1.67847	82.1228
2.976	-2.13623	3.11279	84.2285
2.977	-1.83105	0.976563	83.374
2.978	-2.56348	-0.610352	82.3059
2.979	-1.58691	2.56348	81.8787
2.98	-1.25122	4.63867	81.0547
2.981	-1.25122	1.89209	79.8645
2.982	-1.80054	-0.762939	80.6885
2.983	-2.71606	1.09863	82.9773
2.984	-1.83105	2.56348	84.0149
2.985	-1.49536	1.40381	83.5266
2.986	-1.43433	0.0610352	82.6111
2.987	-1.95313	0.518799	83.4656
2.988	-1.7395	0.976563	83.3435
2.989	-1.58691	1.83105	86.1511
2.99	-1.5564	4.21143	87.9822
2.991	-2.41089	2.92969	87.2803
2.992	-2.50244	-0.152588	83.8623
2.993	-2.2583	-0.244141	83.9233
2.994	-1.80054	2.83813	84.7168
2.995	-2.22778	2.44141	85.7849
2.996	-2.16675	-0.274658	84.7168
2.997	-2.53296	0.427246	84.9304
2.998	-2.0752	3.14331	84.1675
2.999	-1.89209	3.11279	83.0383
3	-1.89209	0.610352	82.1838
3.001	-2.10571	0.640869	83.374
3.002	-1.86157	2.0752	84.9304
3.003	-1.52588	2.47192	85.2356
3.004	-1.40381	0.823975	84.5642
3.005	-2.13623	0.183105	84.7778
3.006	-2.68555	0.366211	86.0596
3.007	-2.01416	0.579834	86.5784
3.008	-1.70898	2.96021	90.1184
3.009	-1.98364	4.85229	91.095
3.01	-2.41089	2.28882	89.2639
3.011	-2.53296	-0.88501	85.907
3.012	-2.53296	0.823975	86.5784
3.013	-2.7771	2.92969	87.7991
3.014	-2.34985	1.2207	88.2263
3.015	-2.96021	-0.457764	87.3718
3.016	-2.74658	1.80054	87.1277
3.017	-2.04468	4.18091	86.0291
3.018	-1.0376	2.74658	84.7168
3.019	-1.86157	0.427246	84.198
3.02	-2.59399	0.946045	86.3037
3.021	-2.38037	2.19727	87.8906
3.022	-2.04468	1.28174	87.5854
3.023	-1.98364	0.579834	87.1277
3.024	-2.19727	0.762939	87.9211
3.025	-1.86157	0.793457	87.616
3.026	-2.01416	0.823975	88.4094
3.027	-1.95313	4.27246	93.0786
3.028	-2.38037	5.18799	93.6279
3.029	-3.02124	0.549316	90.271
3.03	-2.83813	-2.10571	87.0056
3.031	-2.38037	1.80054	88.3484
3.032	-2.0752	4.08936	89.8438
3.033	-1.37329	1.31226	90.2405
3.034	-2.50244	-1.0376	88.7146
3.035	-2.50244	2.04468	89.325
3.036	-2.50244	4.5166	87.738
3.037	-1.64795	2.01416	86.3037
3.038	-2.50244	-0.488281	86.3342
3.039	-2.59399	1.0376	89.2639
3.04	-2.47192	3.08228	89.9963
3.041	-0.915527	2.13623	88.9893
3.042	-1.46484	0.396729	88.4094
3.043	-2.71606	0.213623	89.4775
3.044	-3.26538	0.427246	89.7522
3.045	-2.50244	1.19019	92.4072
3.046	-1.95313	5.27954	95.3979
3.047	-1.86157	4.5166	94.4214
3.048	-2.2583	-0.0915527	89.7217
3.049	-2.19727	-1.49536	88.2263
3.05	-2.31934	3.32642	90.8203
3.051	-1.98364	3.72314	92.8955
3.052	-2.50244	-0.305176	91.217
3.053	-3.05176	-0.854492	91.1865
3.054	-2.47192	3.87573	90.9119
3.055	-1.80054	5.0354	89.2334
3.056	-1.43433	0.88501	87.5549
3.057	-2.41089	-0.427246	88.7451
3.058	-2.53296	2.2583	91.4612
3.059	-1.70898	2.80762	91.217
3.06	-1.25122	0.793457	90.1489
3.061	-2.22778	-0.0915527	90.21
3.062	-2.68555	0.793457	92.1021
3.063	-2.62451	1.09863	91.4307
3.064	-1.7395	2.65503	95.0317
3.065	-1.37329	5.85938	97.0154
3.066	-3.08228	3.23486	95.1233
3.067	-2.96021	-1.77002	90.0879
3.068	-2.0752	-0.946045	91.4917
3.069	-1.80054	4.3335	93.7805
3.07	-2.2583	3.26538	94.5129
3.071	-2.44141	-0.854492	91.5833
3.072	-2.41089	0.305176	92.5903
3.073	-2.47192	4.57764	92.1631
3.074	-1.49536	3.66211	90.4236
3.075	-2.41089	-0.183105	89.5691
3.076	-2.13623	-0.244141	91.8884
3.077	-1.70898	2.89917	94.1162
3.078	-1.49536	2.86865	92.926
3.079	-1.06812	0.549316	91.7664
3.08	-2.2583	0.579834	92.2241
3.081	-2.2583	1.2207	94.2383
3.082	-2.62451	0.732422	93.5059
3.083	-1.98364	2.92969	97.4731
3.084	-2.38037	5.61523	97.7783
3.085	-2.44141	2.22778	95.9778
3.086	-2.83813	-1.34277	91.5222
3.087	-1.83105	1.06812	93.6584
3.088	-1.95313	3.96729	95.52
3.089	-2.28882	1.95313	95.9473
3.09	-3.23486	-0.88501	93.9636
3.091	-2.56348	1.67847	95.1233
3.092	-2.28882	4.73022	94.1162
3.093	-1.40381	2.7771	92.4988
3.094	-2.19727	-0.0305176	91.5222
3.095	-1.95313	1.34277	94.4824
3.096	-2.16675	3.17383	95.52
3.097	-1.64795	1.83105	94.574
3.098	-2.22778	0.244141	93.9636
3.099	-2.56348	0.823975	95.3979
3.1	-2.80762	1.31226	95.7947
3.101	-2.28882	1.49536	96.8933
3.102	-1.67847	5.0354	100.098
3.103	-2.10571	5.37109	99.9451
3.104	-3.14331	0.854492	96.7102
3.105	-3.05176	-1.67847	94.0857
3.106	-2.22778	2.19727	96.8018
3.107	-2.80762	4.21143	98.2666
3.108	-2.0752	1.15967	97.168
3.109	-2.99072	-0.183105	95.9473
3.11	-2.19727	3.05176	96.5576
3.111	-2.41089	4.94385	95.0928
3.112	-1.61743	1.52588	93.689
3.113	-2.96021	-0.244141	94.3604
3.114	-2.7771	1.89209	97.168
3.115	-2.89917	3.23486	97.1375
3.116	-1.37329	1.7395	96.1304
3.117	-2.2583	0.823975	95.8252
3.118	-2.41089	1.31226	97.229
3.119	-2.99072	1.09863	96.8628
3.12	-2.31934	1.49536	99.3652
3.121	-2.19727	5.06592	102.325
3.122	-2.59399	4.54712	101.959
3.123	-2.80762	0.579834	97.29
3.124	-3.05176	-0.427246	96.3745
3.125	-2.13623	3.32642	98.2666
3.126	-2.86865	3.90625	100.403
3.127	-2.44141	0.610352	98.5718
3.128	-3.44849	-0.305176	98.6328
3.129	-2.92969	3.66211	98.7244
3.13	-2.71606	4.42505	97.2595
3.131	-2.16675	1.64795	95.3369
3.132	-2.28882	0.274658	96.8933
3.133	-2.89917	2.34985	98.999
3.134	-2.47192	3.32642	98.8464
3.135	-2.22778	1.37329	97.9919
3.136	-2.68555	0.427246	98.3887
3.137	-3.08228	0.854492	100.006
3.138	-3.14331	1.09863	99.5483
3.139	-2.56348	2.86865	102.692
3.14	-1.83105	6.5918	105.408
3.141	-2.83813	4.66919	104.553
3.142	-2.96021	-0.457764	99.6094
3.143	-2.80762	-1.25122	99.2126
3.144	-2.86865	3.26538	101.501
3.145	-3.35693	3.41797	103.302
3.146	-2.83813	0.518799	101.349
3.147	-3.05176	0.579834	101.074
3.148	-2.50244	4.18091	100.311
3.149	-2.34985	4.57764	98.6023
3.15	-2.41089	1.34277	97.6257
3.151	-2.74658	0.12207	99.5789
3.152	-3.2959	1.95313	101.715
3.153	-2.99072	2.68555	101.624
3.154	-2.34985	1.58691	100.8
3.155	-2.2583	0.732422	100.83
3.156	-3.17383	1.12915	102.142
3.157	-3.05176	0.915527	101.929
3.158	-2.59399	3.479	105.865
3.159	-2.2583	5.7373	107.208
3.16	-3.479	2.92969	104.858
3.161	-3.66211	-0.823975	100.555
3.162	-2.99072	0.762939	102.02
3.163	-2.53296	3.78418	104.065
3.164	-2.62451	2.53296	104.95
3.165	-3.38745	-0.0610352	102.936
3.166	-3.14331	1.34277	103.119
3.167	-2.7771	4.30298	102.203
3.168	-2.0752	3.50952	100.83
3.169	-2.89917	0.793457	100.159
3.17	-2.71606	1.0376	102.081
3.171	-3.14331	3.23486	103.699
3.172	-2.59399	3.02124	102.722
3.173	-2.59399	0.976563	102.234
3.174	-3.23486	0.640869	103.516
3.175	-3.72314	0.823975	104.492
3.176	-3.35693	1.5564	105.957
3.177	-2.31934	5.37109	109.619
3.178	-2.56348	5.92041	109.039
3.179	-3.44849	1.61743	105.56
3.18	-3.93677	-0.854492	102.295
3.181	-3.479	2.31934	104.919
3.182	-3.57056	3.96729	106.964
3.183	-2.74658	1.46484	106.567
3.184	-3.66211	0.0610352	105.103
3.185	-2.83813	3.50952	105.194
3.186	-2.59399	5.46265	103.882
3.187	-2.04468	2.68555	102.722
3.188	-3.38745	0.488281	102.997
3.189	-3.78418	1.86157	105.621
3.19	-3.57056	3.44849	106.323
3.191	-2.62451	2.44141	105.56
3.192	-3.17383	1.00708	104.706
3.193	-3.44849	1.15967	106.079
3.194	-3.75366	1.80054	106.201
3.195	-3.05176	3.05176	108.826
3.196	-2.86865	6.01196	111.847
3.197	-3.17383	4.30298	110.809
3.198	-3.60107	0.0915527	106.232
3.199	-3.38745	-0.305176	105.56
3.2	-2.92969	3.96729	107.88
3.201	-3.05176	4.30298	109.589
3.202	-2.86865	1.12915	107.361
3.203	-3.44849	0.244141	107.452
3.204	-2.92969	4.21143	107.391
3.205	-3.08228	4.91333	105.865
3.206	-2.71606	1.46484	104.431
3.207	-2.80762	0.427246	105.896
3.208	-3.35693	3.20435	107.91
3.209	-2.65503	4.21143	107.758
3.21	-2.41089	1.80054	106.72
3.211	-3.20435	0.915527	107.147
3.212	-3.8147	1.2207	108.704
3.213	-3.479	1.64795	108.49
3.214	-2.99072	3.44849	112.091
3.215	-2.65503	6.56128	114.105
3.216	-3.50952	4.27246	111.969
3.217	-3.38745	-0.457764	107.025
3.218	-2.92969	0.427246	108.032
3.219	-2.89917	4.42505	110.687
3.22	-3.44849	3.32642	111.877
3.221	-3.479	-0.0915527	109.619
3.222	-3.11279	1.28174	110.352
3.223	-2.71606	5.37109	109.07
3.224	-2.16675	4.60815	107.422
3.225	-2.96021	0.976563	106.14
3.226	-3.05176	0.854492	108.49
3.227	-3.08228	3.17383	110.474
3.228	-3.11279	3.08228	109.192
3.229	-2.53296	1.5564	108.826
3.23	-3.11279	1.25122	109.68
3.231	-3.32642	1.61743	111.053
3.232	-3.11279	1.70898	110.107
3.233	-2.62451	4.42505	114.471
3.234	-2.71606	6.65283	115.021
3.235	-4.3335	2.65503	113.22
3.236	-4.18091	-0.946045	108.765
3.237	-2.92969	1.58691	111.481
3.238	-2.74658	5.00488	112.854
3.239	-2.68555	2.74658	112.976
3.24	-3.66211	-0.0610352	110.748
3.241	-2.96021	2.56348	111.725
3.242	-2.86865	5.24902	111.176
3.243	-2.04468	2.86865	108.826
3.244	-3.38745	0.518799	108.795
3.245	-2.86865	2.28882	111.023
3.246	-2.7771	3.63159	111.389
3.247	-2.28882	2.50244	110.26
3.248	-2.65503	1.5564	110.26
3.249	-2.99072	1.86157	111.816
3.25	-3.17383	1.19019	112.518
3.251	-3.32642	1.31226	113.129
3.252	-3.08228	5.18799	117.157
3.253	-2.68555	6.50024	117.126
3.254	-3.78418	2.01416	114.227
3.255	-3.479	-0.366211	110.657
3.256	-3.20435	2.7771	113.403
3.257	-3.44849	4.30298	115.112
3.258	-3.17383	1.2207	114.197
3.259	-3.72314	0.244141	113.556
3.26	-2.68555	3.57056	114.38
3.261	-2.89917	5.12695	112.305
3.262	-2.04468	2.38037	110.016
3.263	-3.11279	1.2207	110.962
3.264	-3.11279	2.68555	113.464
3.265	-3.50952	2.89917	113.159
3.266	-2.92969	1.64795	112.701
3.267	-3.17383	1.37329	112.823
3.268	-3.479	1.77002	114.319
3.269	-3.2959	1.34277	113.617
3.27	-2.99072	2.53296	115.631
3.271	-2.7771	6.13403	118.866
3.272	-3.8147	5.00488	118.256
3.273	-3.57056	0.88501	114.471
3.274	-3.90625	0.183105	113.861
3.275	-3.8147	3.75366	116.577
3.276	-3.75366	3.75366	117.126
3.277	-2.96021	1.25122	115.479
3.278	-3.23486	1.49536	115.692
3.279	-3.50952	4.54712	115.601
3.28	-2.99072	4.24194	113.922
3.281	-3.41797	1.5564	112.701
3.282	-3.23486	1.67847	114.349
3.283	-3.93677	3.2959	115.845
3.284	-3.2959	3.17383	115.082
3.285	-2.7771	2.10571	114.624
3.286	-3.2959	1.92261	115.479
3.287	-3.9978	1.70898	116.394
3.288	-3.38745	1.25122	116.547
3.289	-3.72314	3.63159	120.636
3.29	-3.84521	7.23267	123.26
3.291	-3.90625	4.60815	121.704
3.292	-3.57056	0.457764	117.249
3.293	-3.26538	1.37329	116.852
3.294	-3.50952	4.39453	119.141
3.295	-3.69263	3.54004	120.239
3.296	-4.08936	0.518799	118.652
3.297	-3.93677	1.86157	119.415
3.298	-3.41797	5.09644	117.889
3.299	-2.71606	4.82178	115.967
3.3	-2.89917	2.22778	114.807
3.301	-3.32642	2.10571	117.065
3.302	-4.05884	3.2959	118.408
3.303	-3.57056	3.11279	118.134
3.304	-3.41797	1.86157	117.92
3.305	-3.9978	1.67847	119.202
3.306	-4.3335	1.64795	119.019
3.307	-3.69263	1.80054	119.476
3.308	-3.2959	5.18799	123.657
3.309	-3.44849	7.75146	125.092
3.31	-4.54712	3.66211	122.284
3.311	-4.69971	-0.640869	118.347
3.312	-4.63867	1.43433	120.056
3.313	-3.90625	4.82178	122.009
3.314	-3.41797	3.02124	122.742
3.315	-3.66211	0.854492	120.758
3.316	-3.8147	3.05176	120.85
3.317	-3.78418	5.70679	119.598
3.318	-3.08228	4.15039	117.706
3.319	-4.18091	1.5564	117.615
3.32	-4.11987	1.83105	120.117
3.321	-4.97437	3.60107	120.85
3.322	-3.08228	3.69263	120.27
3.323	-3.2959	2.0752	119.69
3.324	-3.96729	1.92261	120.88
3.325	-4.85229	1.46484	121.49
3.326	-4.45557	2.53296	123.413
3.327	-3.72314	6.28662	127.289
3.328	-4.05884	6.04248	126.617
3.329	-4.24194	2.0752	122.345
3.33	-4.27246	0.183105	119.873
3.331	-3.84521	4.21143	122.253
3.332	-3.78418	4.66919	124.573
3.333	-3.20435	1.95313	123.901
3.334	-4.24194	0.915527	122.864
3.335	-4.36401	4.02832	122.772
3.336	-3.75366	5.15747	121.857
3.337	-2.99072	3.23486	119.781
3.338	-4.11987	1.49536	120.453
3.339	-4.42505	3.11279	122.375
3.34	-3.72314	4.30298	122.101
3.341	-3.32642	2.99072	121.429
3.342	-4.02832	1.58691	121.796
3.343	-5.0354	1.31226	123.352
3.344	-4.42505	1.92261	123.779
3.345	-3.60107	3.69263	126.495
3.346	-3.17383	7.23267	129.608
3.347	-4.02832	5.24902	127.167
3.348	-3.8147	0.274658	122.223
3.349	-4.15039	0.640869	122.803
3.35	-3.72314	5.0354	125.549
3.351	-4.02832	4.27246	126.312
3.352	-3.93677	0.457764	124.115
3.353	-3.75366	1.80054	125.183
3.354	-3.57056	6.22559	124.237
3.355	-2.86865	4.45557	122.131
3.356	-3.75366	1.49536	121.216
3.357	-4.18091	1.83105	123.657
3.358	-4.30298	3.72314	125.031
3.359	-3.90625	3.02124	124.115
3.36	-3.17383	2.41089	123.596
3.361	-3.87573	2.62451	124.359
3.362	-4.42505	1.98364	125.671
3.363	-3.87573	1.67847	124.695
3.364	-3.93677	4.48608	129.303
3.365	-3.78418	7.8125	131.409
3.366	-4.85229	3.50952	128.54
3.367	-4.08936	-0.762939	123.718
3.368	-3.87573	1.95313	126.19
3.369	-3.23486	6.2561	128.052
3.37	-3.479	3.26538	127.747
3.371	-3.93677	0.488281	125.488
3.372	-4.18091	2.74658	127.411
3.373	-4.15039	6.13403	126.251
3.374	-3.35693	3.69263	123.84
3.375	-4.27246	1.34277	123.322
3.376	-3.60107	2.83813	126.587
3.377	-3.57056	4.30298	126.801
3.378	-3.72314	3.23486	125
3.379	-3.38745	2.31934	125.824
3.38	-4.24194	2.62451	127.228
3.381	-3.96729	1.37329	127.686
3.382	-4.57764	1.43433	127.563
3.383	-3.87573	6.28662	132.751
3.384	-3.63159	8.3313	132.629
3.385	-4.11987	2.68555	129.089
3.386	-4.63867	-0.976563	124.573
3.387	-3.96729	3.23486	128.51
3.388	-3.72314	5.88989	130.89
3.389	-3.69263	2.28882	130.127
3.39	-4.57764	0.12207	128.265
3.391	-3.84521	4.08936	129.089
3.392	-3.84521	6.68335	127.533
3.393	-2.53296	3.41797	125
3.394	-4.27246	1.19019	125.214
3.395	-4.30298	2.96021	128.296
3.396	-4.27246	4.15039	128.937
3.397	-3.44849	2.7771	127.319
3.398	-3.96729	2.47192	127.441
3.399	-4.27246	2.68555	129.272
3.4	-3.8147	2.01416	129.333
3.401	-3.96729	2.50244	130.249
3.402	-3.54004	6.2561	134.216
3.403	-3.75366	6.56128	134.094
3.404	-4.91333	1.77002	130.127
3.405	-4.57764	0.305176	128.265
3.406	-3.9978	4.27246	131.592
3.407	-3.75366	5.0354	132.416
3.408	-3.44849	1.86157	130.432
3.409	-4.15039	1.46484	129.73
3.41	-4.08936	4.79126	130.829
3.411	-4.08936	5.09644	129.211
3.412	-3.66211	2.28882	127.533
3.413	-4.15039	2.0752	128.601
3.414	-4.08936	4.11987	130.676
3.415	-3.96729	4.02832	129.578
3.416	-3.57056	2.56348	128.998
3.417	-4.05884	2.65503	129.883
3.418	-4.85229	2.65503	131.622
3.419	-4.42505	1.92261	131.104
3.42	-4.15039	3.26538	134.216
3.421	-3.63159	7.35474	137.36
3.422	-4.02832	5.7373	135.864
3.423	-3.78418	1.31226	131.195
3.424	-3.84521	1.25122	131.042
3.425	-4.57764	4.82178	133.453
3.426	-4.88281	3.78418	134.521
3.427	-4.3335	1.00708	132.599
3.428	-4.30298	2.13623	133.209
3.429	-3.9978	5.76782	132.538
3.43	-3.57056	5.24902	130.432
3.431	-3.38745	2.13623	128.632
3.432	-3.78418	2.13623	130.89
3.433	-4.60815	3.84521	132.965
3.434	-4.02832	3.35693	131.897
3.435	-3.9978	2.22778	131.653
3.436	-4.05884	2.31934	133.118
3.437	-4.63867	2.80762	133.575
3.438	-3.69263	2.13623	132.965
3.439	-3.90625	4.5166	136.566
3.44	-4.11987	7.53784	139.252
3.441	-4.85229	4.66919	137.299
3.442	-4.57764	0.549316	133.575
3.443	-4.39453	1.52588	133.972
3.444	-4.5166	5.09644	136.108
3.445	-3.75366	3.75366	136.749
3.446	-4.18091	1.61743	134.735
3.447	-4.11987	2.80762	134.888
3.448	-4.05884	5.31006	134.155
3.449	-3.75366	4.36401	132.751
3.45	-4.39453	2.41089	131.561
3.451	-4.39453	2.65503	133.728
3.452	-4.54712	4.18091	134.796
3.453	-3.87573	3.63159	133.759
3.454	-3.63159	2.92969	133.667
3.455	-4.66919	2.62451	135.254
3.456	-4.82178	2.13623	136.2
3.457	-4.60815	2.13623	136.169
3.458	-4.5166	5.58472	141.357
3.459	-4.66919	8.23975	142.761
3.46	-4.63867	3.87573	139.282
3.461	-4.85229	0.335693	134.827
3.462	-4.85229	2.80762	136.932
3.463	-4.73022	5.64575	138.947
3.464	-4.27246	3.05176	139.557
3.465	-4.91333	1.0376	137.238
3.466	-4.73022	3.78418	138.092
3.467	-4.24194	6.62231	136.444
3.468	-3.20435	4.30298	133.82
3.469	-4.18091	2.2583	133.85
3.47	-4.94385	3.23486	136.475
3.471	-5.09644	4.02832	137.329
3.472	-4.21143	3.11279	136.597
3.473	-4.60815	2.50244	136.749
3.474	-5.15747	2.68555	138.123
3.475	-4.91333	2.44141	138.245
3.476	-4.63867	3.05176	139.618
3.477	-3.84521	7.14111	143.341
3.478	-4.57764	7.32422	142.792
3.479	-5.0354	2.47192	139.099
3.48	-5.37109	0.305176	137.085
3.481	-5.15747	4.11987	140.411
3.482	-4.76074	5.49316	141.846
3.483	-3.69263	2.53296	140.289
3.484	-4.60815	1.83105	139.252
3.485	-4.54712	5.40161	139.313
3.486	-4.36401	6.073	137.726
3.487	-4.21143	3.17383	136.292
3.488	-5.00488	2.19727	137.482
3.489	-5.61523	4.15039	139.618
3.49	-5.12695	4.69971	138.916
3.491	-4.05884	3.54004	138
3.492	-4.21143	2.71606	138.977
3.493	-5.46265	2.86865	140.35
3.494	-4.91333	2.50244	140.35
3.495	-4.73022	3.75366	143.86
3.496	-4.30298	7.59888	147.125
3.497	-4.88281	5.98145	145.05
3.498	-4.79126	1.67847	140.045
3.499	-4.63867	1.77002	140.259
3.5	-4.60815	5.76782	142.883
3.501	-4.60815	4.57764	143.768
3.502	-4.45557	1.28174	141.357
3.503	-5.0354	2.59399	142.029
3.504	-5.00488	6.37817	141.51
3.505	-4.18091	5.7373	139.801
3.506	-4.18091	2.7771	138.184
3.507	-4.42505	2.99072	140.442
3.508	-5.06592	4.69971	141.876
3.509	-4.82178	4.42505	140.991
3.51	-4.18091	2.59399	140.686
3.511	-5.31006	2.56348	141.998
3.512	-5.49316	2.68555	143.188
3.513	-4.36401	2.7771	142.365
3.514	-4.18091	5.58472	146.362
3.515	-4.18091	8.48389	148.315
3.516	-5.15747	4.45557	145.172
3.517	-5.06592	0.213623	140.656
3.518	-4.91333	2.53296	143.585
3.519	-5.09644	6.01196	145.538
3.52	-4.54712	3.44849	145.477
3.521	-4.85229	1.0376	142.7
3.522	-4.39453	4.08936	144.135
3.523	-4.73022	6.89697	142.426
3.524	-3.60107	4.48608	140.594
3.525	-4.69971	1.89209	139.862
3.526	-4.91333	3.17383	143.28
3.527	-5.5542	4.85229	143.829
3.528	-3.87573	3.72314	142.456
3.529	-4.02832	3.14331	142.242
3.53	-4.69971	3.35693	144.348
3.531	-5.31006	2.74658	144.348
3.532	-4.76074	2.59399	144.409
3.533	-4.73022	6.56128	149.963
3.534	-5.00488	8.45337	150.696
3.535	-5.76782	3.11279	146.301
3.536	-5.21851	0.274658	142.548
3.537	-4.73022	4.21143	146.179
3.538	-4.69971	6.50024	147.43
3.539	-3.9978	2.83813	146.729
3.54	-4.91333	1.19019	144.989
3.541	-4.85229	4.60815	146.393
3.542	-4.91333	6.74438	144.714
3.543	-3.41797	3.75366	142.365
3.544	-5.0354	2.59399	142.578
3.545	-4.57764	4.39453	145.508
3.546	-5.00488	4.79126	145.203
3.547	-3.78418	3.41797	144.318
3.548	-5.00488	3.14331	145.355
3.549	-5.34058	3.02124	147.278
3.55	-5.34058	2.31934	147.095
3.551	-4.57764	3.50952	148.132
3.552	-4.42505	7.99561	152.588
3.553	-4.11987	7.78198	151.154
3.554	-5.12695	2.41089	146.851
3.555	-5.40161	1.00708	145.905
3.556	-5.0354	4.76074	148.926
3.557	-5.0354	5.21851	150.269
3.558	-4.3335	2.41089	148.59
3.559	-4.97437	2.50244	147.766
3.56	-4.54712	5.92041	148.041
3.561	-4.5166	6.22559	146.21
3.562	-4.08936	3.72314	144.409
3.563	-4.88281	2.7771	145.569
3.564	-5.5542	4.08936	148.01
3.565	-5.15747	4.5166	147.308
3.566	-4.30298	3.38745	146.698
3.567	-4.85229	3.44849	147.705
3.568	-5.21851	3.44849	148.895
3.569	-4.82178	2.80762	148.407
3.57	-4.54712	4.02832	151.184
3.571	-4.60815	7.93457	154.907
3.572	-5.18799	6.40869	153.412
3.573	-5.27954	1.92261	149.139
3.574	-5.0354	1.7395	148.926
3.575	-5.09644	6.01196	151.306
3.576	-4.42505	5.24902	151.855
3.577	-4.21143	2.38037	149.963
3.578	-5.15747	2.19727	150.116
3.579	-5.09644	5.64575	149.75
3.58	-5.0354	5.85938	148.041
3.581	-4.69971	3.50952	146.729
3.582	-4.73022	3.50952	148.346
3.583	-5.37109	4.60815	149.902
3.584	-4.66919	4.18091	149.139
3.585	-4.73022	3.2959	148.834
3.586	-5.12695	3.17383	150.696
3.587	-5.76782	2.89917	151.306
3.588	-5.15747	2.50244	151.093
3.589	-4.85229	5.0354	155.396
3.59	-4.3335	8.75854	156.982
3.591	-5.15747	5.49316	153.931
3.592	-5.40161	1.64795	149.963
3.593	-5.18799	3.14331	151.978
3.594	-5.52368	5.5542	153.473
3.595	-5.12695	3.38745	153.931
3.596	-4.76074	1.98364	152.039
3.597	-4.79126	4.42505	152.924
3.598	-5.15747	6.62231	151.184
3.599	-4.57764	4.88281	149.109
3.6	-4.91333	3.23486	148.956
3.601	-5.24902	4.05884	151.55
3.602	-5.95093	4.63867	151.459
3.603	-5.15747	3.54004	151.093
3.604	-5.06592	3.41797	151.581
3.605	-5.27954	3.72314	152.802
3.606	-5.34058	3.20435	152.924
3.607	-4.39453	3.17383	153.595
3.608	-5.21851	6.98853	158.356
3.609	-5.5542	7.99561	158.783
3.61	-5.64575	3.32642	155.029
3.611	-5.92041	1.19019	152.069
3.612	-5.46265	4.57764	155.09
3.613	-5.06592	6.073	155.731
3.614	-4.3335	2.96021	154.816
3.615	-5.09644	2.04468	153.625
3.616	-5.49316	5.43213	154.48
3.617	-5.31006	6.50024	153.015
3.618	-4.45557	3.96729	151.093
3.619	-5.46265	2.86865	151.245
3.62	-5.43213	4.45557	153.87
3.621	-5.46265	5.21851	153.9
3.622	-4.15039	3.87573	152.74
3.623	-4.45557	3.32642	153.687
3.624	-5.95093	3.2959	155.304
3.625	-5.70679	2.65503	154.999
3.626	-5.64575	3.54004	157.257
3.627	-4.97437	8.05664	162.476
3.628	-4.88281	7.84302	160.95
3.629	-4.97437	2.44141	155.975
3.63	-5.21851	1.2207	153.961
3.631	-5.52368	5.21851	157.44
3.632	-5.27954	5.67627	158.752
3.633	-4.73022	2.31934	157.318
3.634	-5.27954	2.04468	156.219
3.635	-5.43213	6.10352	156.128
3.636	-4.91333	6.83594	154.633
3.637	-4.21143	4.08936	152.374
3.638	-5.40161	2.92969	154.053
3.639	-6.01196	4.27246	156.433
3.64	-5.7373	4.54712	155.762
3.641	-4.66919	3.63159	155.365
3.642	-5.21851	3.63159	157.013
3.643	-5.95093	3.44849	157.959
3.644	-5.43213	3.05176	157.349
3.645	-4.85229	5.00488	161.194
3.646	-4.79126	9.21631	164.215
3.647	-5.37109	6.46973	161.377
3.648	-6.01196	0.976563	156.921
3.649	-5.95093	2.31934	158.356
3.65	-5.58472	6.95801	161.133
3.651	-5.21851	5.40161	161.377
3.652	-4.85229	1.98364	158.173
3.653	-5.15747	3.63159	158.905
3.654	-5.52368	7.47681	158.447
3.655	-4.60815	5.85938	156.677
3.656	-5.52368	2.80762	155.304
3.657	-5.5542	3.50952	157.959
3.658	-6.01196	5.46265	159.058
3.659	-4.88281	5.06592	157.745
3.66	-4.91333	3.78418	157.349
3.661	-5.5542	3.75366	159.393
3.662	-6.31714	3.35693	160.675
3.663	-5.64575	2.99072	160.004
3.664	-5.37109	6.10352	165.344
3.665	-5.12695	9.15527	166.382
3.666	-6.10352	4.66919	162.201
3.667	-5.82886	0.854492	157.379
3.668	-5.27954	3.93677	160.797
3.669	-5.18799	7.17163	163.147
3.67	-5.0354	3.96729	162.201
3.671	-5.79834	1.19019	159.576
3.672	-5.82886	4.57764	161.316
3.673	-5.64575	7.59888	159.973
3.674	-4.02832	5.06592	157.227
3.675	-5.52368	2.80762	156.769
3.676	-5.24902	4.45557	159.851
3.677	-5.67627	5.43213	160.339
3.678	-5.09644	3.84521	158.752
3.679	-5.64575	3.50952	159.821
3.68	-6.04248	4.02832	162.109
3.681	-5.64575	3.05176	161.957
3.682	-5.15747	3.41797	161.865
3.683	-5.18799	8.05664	167.389
3.684	-5.40161	8.66699	166.748
3.685	-6.073	2.80762	163.025
3.686	-6.37817	0.671387	160.034
3.687	-6.073	5.27954	164.551
3.688	-5.34058	6.83594	165.375
3.689	-4.79126	3.17383	163.757
3.69	-5.76782	2.62451	161.713
3.691	-5.24902	6.16455	163.055
3.692	-5.79834	7.17163	161.438
3.693	-4.5166	4.02832	159.302
3.694	-6.31714	3.17383	160.309
3.695	-5.61523	4.91333	163.086
3.696	-5.76782	5.40161	161.957
3.697	-4.15039	4.45557	160.889
3.698	-5.46265	4.36401	162.262
3.699	-5.88989	4.02832	164.337
3.7	-5.61523	2.92969	163.3
3.701	-5.7373	3.8147	165.405
3.702	-5.34058	8.36182	170.044
3.703	-5.70679	7.32422	168.274
3.704	-5.34058	2.2583	163.239
3.705	-5.76782	2.10571	162.872
3.706	-5.18799	6.40869	166.107
3.707	-5.82886	5.43213	166.016
3.708	-5.27954	2.22778	163.91
3.709	-6.13403	2.92969	164.551
3.71	-5.5542	6.71387	164.459
3.711	-5.37109	5.79834	161.774
3.712	-4.85229	3.63159	160.492
3.713	-5.09644	4.08936	162.262
3.714	-5.64575	5.18799	163.727
3.715	-5.61523	4.36401	162.903
3.716	-5.31006	3.63159	163.055
3.717	-5.76782	3.78418	164.612
3.718	-6.073	3.08228	165.771
3.719	-5.34058	3.05176	164.642
3.72	-5.21851	5.49316	167.969
3.721	-4.91333	8.91113	170.959
3.722	-5.58472	6.073	168.335
3.723	-5.64575	1.92261	164.093
3.724	-5.70679	2.7771	165.68
3.725	-5.76782	6.10352	168.213
3.726	-5.58472	4.48608	168.182
3.727	-5.58472	2.59399	165.924
3.728	-5.37109	4.42505	167.023
3.729	-5.67627	6.95801	165.71
3.73	-5.09644	5.79834	163.788
3.731	-5.67627	3.35693	163.605
3.732	-5.5542	3.66211	165.985
3.733	-6.56128	4.88281	166.565
3.734	-5.21851	4.60815	165.527
3.735	-5.40161	4.36401	166.138
3.736	-5.70679	4.48608	167.419
3.737	-6.073	3.60107	167.542
3.738	-5.5542	3.20435	167.572
3.739	-5.61523	6.50024	172.699
3.74	-6.01196	9.58252	174.927
3.741	-5.98145	5.15747	171.57
3.742	-6.13403	1.7395	166.901
3.743	-5.58472	3.8147	168.671
3.744	-5.85938	6.83594	170.258
3.745	-5.37109	4.60815	171.265
3.746	-5.58472	2.74658	168.945
3.747	-5.70679	4.42505	169.952
3.748	-6.28662	6.71387	167.755
3.749	-5.09644	5.88989	166.321
3.75	-5.58472	4.21143	165.71
3.751	-5.70679	4.24194	168.396
3.752	-6.22559	5.0354	168.488
3.753	-5.0354	4.57764	168.03
3.754	-5.40161	4.05884	168.762
3.755	-6.34766	3.84521	170.441
3.756	-6.073	2.92969	170.654
3.757	-5.5542	3.50952	171.448
3.758	-5.37109	8.42285	176.331
3.759	-5.43213	9.39941	175.72
3.76	-5.95093	4.02832	171.631
3.761	-6.37817	1.31226	168.671
3.762	-6.5918	4.63867	172.302
3.763	-5.82886	6.01196	173.218
3.764	-5.15747	3.26538	172.546
3.765	-5.52368	2.92969	171.112
3.766	-5.5542	6.28662	171.234
3.767	-5.31006	7.26318	168.945
3.768	-4.76074	4.57764	167.45
3.769	-6.19507	3.60107	168.64
3.77	-6.53076	4.54712	171.112
3.771	-6.80542	4.82178	170.41
3.772	-5.31006	4.24194	170.105
3.773	-5.82886	4.39453	171.631
3.774	-6.19507	4.36401	172.882
3.775	-5.61523	3.17383	172.333
3.776	-5.61523	4.54712	175.14
3.777	-5.64575	8.69751	179.962
3.778	-6.19507	7.8125	177.765
3.779	-6.13403	2.74658	173.431
3.78	-6.37817	2.41089	171.844
3.781	-6.13403	6.43921	175.415
3.782	-5.70679	6.28662	176.117
3.783	-5.09644	3.26538	174.377
3.784	-6.04248	3.60107	173.95
3.785	-6.073	6.95801	173.492
3.786	-5.70679	6.65283	171.936
3.787	-5.37109	4.54712	170.441
3.788	-5.95093	4.18091	172.211
3.789	-6.43921	5.43213	173.645
3.79	-5.76782	5.37109	173.126
3.791	-5.7373	4.73022	172.455
3.792	-5.82886	3.90625	174.255
3.793	-6.56128	3.35693	175.201
3.794	-6.04248	3.35693	175.354
3.795	-5.64575	6.073	179.108
3.796	-5.46265	9.91821	181.58
3.797	-5.64575	6.62231	178.68
3.798	-5.95093	2.34985	173.615
3.799	-6.04248	2.83813	174.622
3.8	-6.31714	6.74438	177.429
3.801	-6.04248	5.15747	178.345
3.802	-5.21851	2.50244	175.568
3.803	-6.37817	4.24194	175.751
3.804	-5.76782	7.59888	174.591
3.805	-5.00488	6.74438	173.035
3.806	-5.21851	3.8147	171.936
3.807	-6.01196	3.87573	174.774
3.808	-6.71387	5.46265	175.842
3.809	-5.70679	5.0354	174.957
3.81	-5.79834	4.11987	175.293
3.811	-6.04248	4.24194	177.216
3.812	-6.53076	3.93677	177.521
3.813	-5.34058	3.93677	177.46
3.814	-5.76782	6.95801	182.068
3.815	-5.92041	9.3689	183.136
3.816	-6.74438	4.85229	179.535
3.817	-6.68335	1.5564	175.568
3.818	-6.31714	4.5166	178.65
3.819	-5.67627	7.59888	180.389
3.82	-5.21851	4.69971	179.413
3.821	-5.85938	2.86865	177.185
3.822	-6.31714	5.37109	178.528
3.823	-6.53076	7.78198	177.429
3.824	-5.18799	5.85938	175.14
3.825	-6.16455	3.84521	175.293
3.826	-6.40869	4.91333	178.131
3.827	-6.2561	6.22559	177.917
3.828	-5.15747	5.31006	176.819
3.829	-5.76782	4.57764	177.582
3.83	-6.83594	4.30298	180.176
3.831	-6.56128	3.78418	179.81
3.832	-5.98145	3.78418	180.206
3.833	-5.76782	7.50732	184.784
3.834	-6.073	9.46045	184.662
3.835	-6.073	4.63867	180.206
3.836	-6.10352	2.01416	177.612
3.837	-6.56128	5.18799	180.908
3.838	-6.43921	6.68335	181.976
3.839	-5.61523	3.75366	180.695
3.84	-6.13403	3.05176	179.657
3.841	-6.37817	5.82886	180.42
3.842	-5.92041	7.41577	178.345
3.843	-5.15747	5.37109	176.636
3.844	-5.95093	4.45557	177.063
3.845	-6.46973	5.24902	179.749
3.846	-7.04956	5.49316	179.352
3.847	-5.58472	4.21143	179.169
3.848	-6.04248	4.42505	180.023
3.849	-6.53076	4.48608	181.976
3.85	-5.82886	4.27246	181.213
3.851	-5.58472	4.5166	183.105
3.852	-5.64575	8.72803	187.042
3.853	-5.88989	8.11768	185.608
3.854	-6.04248	3.38745	181.519
3.855	-6.5918	2.38037	180.756
3.856	-6.68335	5.98145	183.746
3.857	-5.88989	6.50024	184.357
3.858	-5.24902	3.63159	182.159
3.859	-6.22559	4.02832	181.61
3.86	-6.46973	6.7749	181.854
3.861	-5.98145	6.7749	179.901
3.862	-5.92041	4.27246	178.864
3.863	-6.13403	4.24194	180.725
3.864	-6.71387	5.64575	182.526
3.865	-6.04248	5.46265	181.183
3.866	-5.58472	4.76074	180.908
3.867	-6.28662	4.91333	182.77
3.868	-6.53076	3.90625	183.899
3.869	-6.46973	3.23486	183.258
3.87	-6.28662	5.40161	186.707
3.871	-6.28662	9.27734	189.24
3.872	-6.31714	6.83594	186.798
3.873	-6.073	3.23486	182.617
3.874	-6.28662	3.9978	183.38
3.875	-6.56128	6.71387	185.73
3.876	-6.2561	5.09644	185.73
3.877	-5.85938	2.86865	183.777
3.878	-6.83594	4.91333	184.692
3.879	-6.68335	7.35474	183.807
3.88	-5.5542	6.37817	181.641
3.881	-5.49316	4.69971	180.786
3.882	-6.2561	5.37109	182.953
3.883	-6.50024	5.7373	183.99
3.884	-6.10352	4.85229	182.8
3.885	-6.04248	4.39453	183.899
3.886	-6.89697	4.60815	185.73
3.887	-6.04248	3.90625	185.791
3.888	-5.58472	3.96729	185.73
3.889	-5.7373	7.59888	190.216
3.89	-5.58472	9.79614	191.62
3.891	-6.46973	5.46265	188.385
3.892	-6.50024	2.71606	185.211
3.893	-6.83594	4.57764	187.195
3.894	-6.68335	6.40869	188.721
3.895	-6.04248	4.30298	188.019
3.896	-5.76782	3.87573	186.493
3.897	-6.19507	6.28662	186.92
3.898	-5.70679	7.20215	185.059
3.899	-5.5542	5.64575	183.136
3.9	-6.16455	4.54712	183.777
3.901	-6.80542	5.5542	186.218
3.902	-6.56128	5.24902	186.401
3.903	-5.85938	4.73022	185.638
3.904	-6.01196	5.15747	187.042
3.905	-6.89697	5.0354	188.263
3.906	-6.04248	3.69263	187.897
3.907	-6.2561	4.11987	188.995
3.908	-6.28662	8.5144	194.336
3.909	-6.40869	9.42993	193.97
3.91	-6.37817	4.66919	189.972
3.911	-6.71387	2.99072	187.103
3.912	-6.92749	6.01196	189.758
3.913	-6.13403	6.40869	190.582
3.914	-5.58472	4.18091	190.521
3.915	-6.31714	3.78418	189.24
3.916	-6.89697	6.37817	189.545
3.917	-6.34766	7.41577	187.622
3.918	-5.18799	5.76782	186.31
3.919	-5.92041	5.18799	187.103
3.92	-6.83594	5.61523	188.599
3.921	-6.71387	5.49316	188.232
3.922	-5.98145	4.79126	188.354
3.923	-6.46973	5.0354	189.911
3.924	-7.01904	4.18091	191.01
3.925	-6.53076	3.38745	190.826
3.926	-6.40869	5.79834	193.604
3.927	-5.88989	9.97925	197.571
3.928	-5.52368	8.20923	194.55
3.929	-5.98145	3.26538	189.636
3.93	-7.08008	2.68555	189.392
3.931	-7.20215	6.86646	192.963
3.932	-6.2561	6.50024	193.817
3.933	-5.49316	3.66211	191.65
3.934	-6.40869	4.27246	191.071
3.935	-6.19507	7.62939	190.308
3.936	-6.16455	7.35474	188.568
3.937	-5.82886	4.91333	188.141
3.938	-6.80542	4.5166	190.369
3.939	-7.2937	5.18799	191.193
3.94	-6.68335	5.5542	190.643
3.941	-5.79834	5.58472	190.948
3.942	-6.04248	5.21851	192.322
3.943	-6.71387	3.93677	192.81
3.944	-6.19507	3.75366	192.505
3.945	-6.43921	6.65283	197.144
3.946	-6.37817	9.97925	198.761
3.947	-6.50024	6.22559	195.648
3.948	-6.46973	2.68555	191.437
3.949	-6.62231	4.76074	193.909
3.95	-6.37817	8.08716	195.404
3.951	-5.82886	5.49316	195.068
3.952	-6.13403	3.17383	192.383
3.953	-7.08008	5.61523	193.817
3.954	-7.1106	8.23975	192.902
3.955	-5.7373	6.2561	191.284
3.956	-6.2561	4.39453	190.674
3.957	-6.43921	5.37109	192.78
3.958	-6.92749	6.40869	193.176
3.959	-5.95093	5.85938	192.2
3.96	-6.5918	4.73022	193.115
3.961	-7.23267	4.39453	194.946
3.962	-6.86646	3.90625	195.282
3.963	-6.16455	4.36401	194.946
3.964	-6.19507	8.11768	199.982
3.965	-6.073	10.0708	200.195
3.966	-6.13403	4.94385	194.824
3.967	-6.46973	1.77002	191.345
3.968	-6.65283	5.67627	195.74
3.969	-6.56128	7.65991	197.54
3.97	-6.19507	4.30298	196.136
3.971	-6.37817	2.62451	194.305
3.972	-6.56128	6.5918	195.343
3.973	-6.5918	8.78906	193.756
3.974	-5.37109	5.5542	191.04
3.975	-6.40869	3.87573	191.864
3.976	-7.01904	5.64575	195.404
3.977	-7.20215	5.88989	194.733
3.978	-5.95093	4.79126	193.787
3.979	-6.2561	5.06592	195.343
3.98	-7.04956	5.34058	197.388
3.981	-6.56128	3.90625	196.167
3.982	-6.04248	4.54712	196.96
3.983	-6.34766	9.15527	203.064
3.984	-7.14111	9.27734	201.721
3.985	-6.98853	3.41797	197.083
3.986	-6.74438	2.13623	195.068
3.987	-6.5918	6.83594	199.219
3.988	-6.40869	7.65991	198.914
3.989	-5.49316	3.93677	197.052
3.99	-6.62231	4.02832	196.472
3.991	-6.5918	7.32422	197.876
3.992	-7.08008	7.75146	195.313
3.993	-5.88989	4.82178	193.878
3.994	-6.74438	4.91333	195.282
3.995	-6.83594	6.10352	197.968
3.996	-6.71387	5.92041	196.32
3.997	-5.76782	5.0354	196.014
3.998	-6.40869	5.0354	198.486
3.999	-6.83594	4.54712	199.432
4	-6.68335	3.38745	198.12
4.001	-6.31714	5.09644	200.439
4.002	-5.92041	9.82666	204.62
4.003	-6.46973	8.42285	201.538
4.004	-6.56128	3.75366	197.266
4.005	-6.86646	3.41797	196.899
4.006	-6.74438	6.89697	200.806
4.007	-6.56128	6.01196	200.958
4.008	-6.01196	3.57056	199.005
4.009	-6.68335	4.66919	199.31
4.01	-6.7749	7.59888	199.188
4.011	-5.98145	6.95801	196.899
4.012	-5.79834	5.00488	195.343
4.013	-6.2561	5.34058	197.723
4.014	-7.04956	5.76782	199.31
4.015	-6.5918	5.12695	197.876
4.016	-6.28662	4.76074	198.517
4.017	-6.43921	5.15747	200.653
4.018	-6.74438	4.66919	201.019
4.019	-5.88989	4.18091	199.86
4.02	-6.13403	6.80542	204.041
4.021	-6.37817	9.91821	206.512
4.022	-6.62231	6.53076	203.461
4.023	-6.86646	2.83813	199.463
4.024	-6.92749	4.57764	201.599
4.025	-6.98853	7.62939	203.094
4.026	-6.10352	5.37109	202.728
4.027	-5.95093	3.8147	200.409
4.028	-6.56128	6.01196	201.935
4.029	-6.80542	7.96509	200.592
4.03	-6.13403	6.28662	198.914
4.031	-6.62231	4.88281	198.669
4.032	-6.74438	5.64575	201.508
4.033	-6.80542	6.40869	201.324
4.034	-5.58472	5.79834	200.439
4.035	-6.19507	5.46265	201.416
4.036	-6.74438	5.37109	203.308
4.037	-6.86646	4.27246	203.064
4.038	-6.31714	4.39453	203.491
4.039	-6.68335	7.84302	208.344
4.04	-6.34766	9.94873	209.015
4.041	-6.46973	5.76782	204.987
4.042	-6.50024	3.54004	201.508
4.043	-6.89697	5.98145	204.102
4.044	-6.80542	7.2937	204.926
4.045	-6.40869	4.54712	204.865
4.046	-6.37817	3.66211	203.43
4.047	-6.5918	6.31714	203.857
4.048	-6.31714	7.90405	201.782
4.049	-5.34058	6.16455	199.677
4.05	-6.19507	5.15747	200.287
4.051	-6.62231	5.64575	202.362
4.052	-6.71387	5.58472	202.24
4.053	-6.50024	4.97437	201.904
4.054	-6.5918	4.82178	203.522
4.055	-7.1106	4.88281	204.865
4.056	-6.2561	4.05884	204.193
4.057	-5.95093	5.0354	205.017
4.058	-6.37817	9.52148	210.541
4.059	-6.31714	9.552	209.808
4.06	-6.5918	4.36401	205.75
4.061	-7.1106	2.56348	203.064
4.062	-7.44629	6.22559	206.818
4.063	-6.74438	7.2937	207.581
4.064	-5.61523	4.48608	206.329
4.065	-6.2561	4.30298	205.353
4.066	-6.65283	7.32422	205.597
4.067	-6.62231	7.84302	203.857
4.068	-5.79834	5.40161	202.484
4.069	-7.01904	4.91333	204.132
4.07	-7.2937	6.10352	206.39
4.071	-6.71387	5.92041	205.292
4.072	-6.073	5.64575	205.261
4.073	-6.16455	5.82886	207.123
4.074	-7.23267	5.09644	208.282
4.075	-6.43921	3.8147	207.52
4.076	-6.68335	5.5542	210.266
4.077	-6.5918	9.82666	213.928
4.078	-6.50024	8.63647	210.968
4.079	-6.073	4.05884	207.062
4.08	-6.80542	4.02832	206.726
4.081	-6.95801	7.26318	209.564
4.082	-6.5918	6.40869	210.083
4.083	-6.04248	3.93677	208.069
4.084	-6.80542	4.88281	208.496
4.085	-6.95801	7.75146	207.916
4.086	-6.28662	7.01904	205.75
4.087	-5.76782	5.43213	204.498
4.088	-6.37817	5.67627	206.635
4.089	-7.08008	6.22559	207.306
4.09	-6.2561	5.49316	206.451
4.091	-6.28662	4.94385	207.001
4.092	-6.89697	4.91333	209.29
4.093	-6.95801	4.60815	209.564
4.094	-5.85938	4.18091	208.893
4.095	-6.37817	7.47681	213.745
4.096	-6.19507	10.1929	215.576
4.097	-6.89697	6.7749	211.884
4.098	-6.80542	3.11279	207.275
4.099	-7.35474	4.45557	209.656
4.1	-6.71387	7.59888	211.792
4.101	-6.40869	5.21851	211.487
4.102	-5.98145	3.72314	209.137
4.103	-6.7749	6.37817	210.052
4.104	-6.65283	8.11768	208.74
4.105	-6.13403	6.43921	206.573
4.106	-6.46973	4.66919	207.306
4.107	-7.01904	5.70679	209.991
4.108	-7.1106	5.64575	209.778
4.109	-5.88989	5.43213	209.015
4.11	-6.40869	6.01196	209.961
4.111	-7.04956	5.67627	211.884
4.112	-6.92749	4.39453	211.456
4.113	-6.2561	4.73022	211.639
4.114	-7.23267	8.54492	217.133
4.115	-6.95801	9.85718	217.072
4.116	-7.14111	4.73022	212.708
4.117	-6.68335	3.11279	209.351
4.118	-7.20215	6.92749	213.348
4.119	-6.5918	7.96509	213.928
4.12	-6.22559	4.63867	213.013
4.121	-6.56128	3.8147	211.395
4.122	-7.41577	7.14111	212.891
4.123	-6.98853	8.39233	211.029
4.124	-5.95093	5.85938	208.923
4.125	-6.68335	5.00488	209.961
4.126	-6.92749	6.43921	212.341
4.127	-6.71387	6.37817	211.304
4.128	-5.92041	5.34058	210.999
4.129	-6.7749	5.61523	212.921
4.13	-7.41577	5.12695	214.417
4.131	-6.65283	3.90625	213.257
4.132	-6.28662	5.12695	214.569
4.133	-6.74438	10.2844	219.818
4.134	-6.50024	10.0098	218.14
4.135	-6.5918	3.87573	213.47
4.136	-6.95801	2.62451	211.06
4.137	-7.26318	6.95801	215.698
4.138	-6.71387	7.38525	216.187
4.139	-5.95093	4.18091	214.508
4.14	-6.62231	4.30298	213.379
4.141	-6.86646	8.02612	213.989
4.142	-6.46973	8.05664	211.823
4.143	-5.79834	5.40161	210.236
4.144	-6.83594	4.97437	212.433
4.145	-7.41577	5.92041	214.447
4.146	-6.92749	5.67627	213.776
4.147	-5.88989	5.21851	213.531
4.148	-6.56128	6.073	215.363
4.149	-7.01904	5.27954	216.125
4.15	-6.2561	4.15039	215.21
4.151	-6.37817	5.7373	217.712
4.152	-6.74438	10.0708	222.107
4.153	-6.80542	8.30078	219.055
4.154	-6.65283	3.75366	214.996
4.155	-6.86646	4.11987	214.691
4.156	-6.89697	7.72095	218.14
4.157	-6.40869	6.83594	217.987
4.158	-5.76782	4.05884	215.79
4.159	-7.17163	5.24902	216.736
4.16	-7.41577	7.93457	216.553
4.161	-6.65283	7.20215	214.508
4.162	-6.31714	5.46265	213.715
4.163	-6.46973	6.04248	215.607
4.164	-7.20215	6.7749	216.37
4.165	-5.82886	5.82886	215.179
4.166	-6.04248	5.37109	216.064
4.167	-6.83594	5.43213	218.201
4.168	-7.32422	4.42505	218.506
4.169	-6.50024	4.18091	218.079
4.17	-6.62231	7.47681	222.473
4.171	-6.28662	10.8643	223.999
4.172	-6.53076	7.17163	220.306
4.173	-6.43921	3.2959	216.095
4.174	-7.35474	5.18799	218.17
4.175	-7.23267	7.59888	219.971
4.176	-6.80542	5.06592	219.971
4.177	-6.34766	3.9978	218.353
4.178	-7.01904	6.74438	218.994
4.179	-6.71387	8.39233	217.285
4.18	-5.5542	6.46973	214.935
4.181	-6.22559	5.18799	215.363
4.182	-6.83594	6.16455	218.048
4.183	-7.08008	5.98145	217.712
4.184	-6.2561	5.21851	217.163
4.185	-6.68335	5.7373	218.903
4.186	-6.92749	5.82886	220.367
4.187	-5.95093	4.45557	219.604
4.188	-5.64575	5.12695	219.666
4.189	-6.68335	8.69751	224.609
4.19	-6.83594	9.76563	224.487
4.191	-6.86646	4.97437	220.947
4.192	-6.92749	3.78418	219.055
4.193	-7.14111	6.86646	222.046
4.194	-6.40869	7.53784	221.893
4.195	-5.79834	4.76074	220.703
4.196	-6.65283	5.06592	220.337
4.197	-7.1106	7.59888	221.436
4.198	-6.74438	7.62939	219.36
4.199	-6.2561	5.70679	217.743
4.2	-6.92749	6.073	219.147
4.201	-7.14111	7.04956	220.642
4.202	-6.37817	6.40869	219.391
4.203	-6.22559	6.01196	219.543
4.204	-6.86646	6.31714	221.802
4.205	-7.20215	5.37109	222.961
4.206	-6.62231	3.9978	222.443
4.207	-6.50024	5.70679	224.365
4.208	-6.86646	10.0098	229.004
4.209	-6.2561	9.64355	227.081
4.21	-6.04248	5.0354	222.412
4.211	-6.7749	4.27246	220.886
4.212	-7.44629	7.53784	224.396
4.213	-6.56128	6.74438	224.243
4.214	-6.10352	3.84521	222.9
4.215	-6.80542	5.00488	223.022
4.216	-7.17163	8.3313	223.083
4.217	-6.2561	7.72095	220.337
4.218	-5.52368	5.79834	218.903
4.219	-6.50024	6.073	221.161
4.22	-7.20215	6.46973	222.534
4.221	-6.83594	5.46265	221.588
4.222	-6.34766	5.15747	222.26
4.223	-6.7749	5.95093	224.365
4.224	-6.74438	5.09644	224.426
4.225	-5.64575	4.36401	223.572
4.226	-6.46973	6.98853	227.356
4.227	-6.37817	10.8032	231.018
4.228	-6.37817	7.8125	227.539
4.229	-6.34766	3.38745	223.328
4.23	-7.17163	4.48608	223.938
4.231	-7.1106	8.02612	226.715
4.232	-6.62231	6.62231	226.685
4.233	-5.67627	4.3335	224.457
4.234	-6.83594	5.95093	225.372
4.235	-7.20215	8.45337	224.335
4.236	-6.56128	7.23267	222.839
4.237	-6.53076	5.43213	222.443
4.238	-7.17163	5.67627	224.884
4.239	-7.2937	6.68335	225.189
4.24	-6.34766	6.16455	224.152
4.241	-6.16455	6.37817	224.792
4.242	-6.98853	6.31714	226.685
4.243	-7.01904	4.76074	227.203
4.244	-6.43921	4.45557	226.837
4.245	-7.04956	7.93457	231.812
4.246	-6.74438	11.0168	233.826
4.247	-6.65283	7.01904	229.126
4.248	-6.65283	3.14331	223.938
4.249	-7.17163	5.43213	226.99
4.25	-6.95801	8.48389	228.821
4.251	-6.19507	5.27954	228.79
4.252	-6.53076	3.8147	226.41
4.253	-7.14111	6.74438	227.661
4.254	-6.74438	8.66699	226.288
4.255	-5.46265	6.95801	223.999
4.256	-6.40869	5.46265	224.06
4.257	-6.68335	6.19507	226.929
4.258	-7.01904	6.10352	226.532
4.259	-6.073	5.58472	225.677
4.26	-6.43921	5.7373	227.264
4.261	-7.32422	5.76782	229.34
4.262	-6.71387	4.42505	228.638
4.263	-6.19507	5.34058	228.729
4.264	-6.74438	9.70459	234.344
4.265	-6.56128	10.3455	233.154
4.266	-7.20215	4.66919	228.76
4.267	-7.47681	2.89917	225.83
4.268	-7.93457	6.92749	230.835
4.269	-6.71387	7.93457	231.171
4.27	-5.64575	4.66919	229.279
4.271	-6.43921	4.82178	228.302
4.272	-7.14111	8.27026	229.34
4.273	-6.92749	8.3313	227.386
4.274	-6.10352	5.49316	226.166
4.275	-7.1106	5.43213	227.692
4.276	-7.35474	6.65283	230.072
4.277	-6.65283	6.28662	228.424
4.278	-5.58472	6.04248	228.516
4.279	-6.50024	6.62231	230.896
4.28	-7.17163	5.95093	231.72
4.281	-6.80542	4.3335	230.56
4.282	-6.83594	5.85938	232.422
4.283	-7.32422	10.5591	237.427
4.284	-6.83594	9.0332	234.589
4.285	-6.83594	4.48608	230.072
4.286	-6.98853	4.45557	229.126
4.287	-7.1106	8.27026	232.941
4.288	-6.62231	7.26318	232.422
4.289	-6.04248	4.21143	230.713
4.29	-7.41577	5.37109	231.201
4.291	-7.53784	8.17871	231.689
4.292	-6.65283	7.59888	229.095
4.293	-5.95093	5.95093	227.844
4.294	-6.56128	6.50024	229.98
4.295	-7.1106	7.04956	230.835
4.296	-6.46973	5.88989	229.187
4.297	-6.2561	5.70679	230.194
4.298	-6.74438	6.22559	232.941
4.299	-7.08008	5.21851	233.093
4.3	-5.98145	4.36401	231.842
4.301	-6.34766	7.01904	234.955
4.302	-6.56128	10.9863	237.976
4.303	-6.19507	8.02612	234.314
4.304	-6.19507	3.75366	230.713
4.305	-7.65991	4.82178	232.208
4.306	-7.20215	8.11768	234.68
4.307	-6.62231	5.98145	233.887
4.308	-6.19507	4.54712	232.117
4.309	-7.01904	6.80542	233.093
4.31	-6.83594	8.60596	232.178
4.311	-6.04248	6.86646	230.011
4.312	-6.46973	5.88989	230.286
4.313	-6.98853	6.43921	232.758
4.314	-7.14111	6.5918	232.819
4.315	-6.2561	5.7373	232.239
4.316	-6.28662	6.2561	233.673
4.317	-6.95801	6.71387	235.016
4.318	-6.68335	5.09644	234.802
4.319	-6.34766	5.12695	234.344
4.32	-7.1106	8.5144	239.929
4.321	-6.95801	10.5591	240.265
4.322	-7.01904	6.28662	236.45
4.323	-6.68335	4.30298	232.819
4.324	-7.17163	6.92749	236.237
4.325	-6.83594	8.23975	236.542
4.326	-6.34766	5.37109	235.718
4.327	-6.56128	4.5166	234.619
4.328	-7.44629	7.44629	235.931
4.329	-6.83594	8.14819	234.253
4.33	-6.13403	6.43921	231.995
4.331	-6.62231	6.10352	233.032
4.332	-7.14111	7.01904	234.741
4.333	-6.68335	6.65283	233.673
4.334	-6.04248	5.92041	233.612
4.335	-6.46973	6.19507	235.626
4.336	-7.41577	5.85938	237.152
4.337	-6.34766	4.54712	236.511
4.338	-6.19507	5.49316	237.03
4.339	-6.80542	10.0403	242.462
4.34	-6.53076	10.6812	241.76
4.341	-6.56128	5.79834	238.159
4.342	-6.86646	4.05884	235.291
4.343	-7.32422	6.56128	237.976
4.344	-7.44629	6.95801	238.586
4.345	-6.50024	5.15747	238.708
4.346	-6.5918	5.5542	237.305
4.347	-6.95801	7.84302	237.427
4.348	-6.62231	8.23975	235.016
4.349	-5.95093	7.01904	234.131
4.35	-6.74438	6.40869	234.955
4.351	-7.41577	6.40869	237.244
4.352	-7.35474	6.073	236.786
4.353	-6.53076	6.34766	237.427
4.354	-6.74438	6.56128	238.831
4.355	-6.65283	6.13403	239.716
4.356	-6.19507	4.88281	239.166
4.357	-6.74438	5.95093	240.936
4.358	-7.1106	10.2844	246.002
4.359	-7.14111	9.94873	243.744
4.36	-6.62231	5.58472	240.112
4.361	-7.41577	4.73022	238.403
4.362	-7.47681	7.59888	241.333
4.363	-6.80542	7.56836	241.638
4.364	-5.61523	5.34058	240.662
4.365	-7.08008	5.40161	240.051
4.366	-7.2937	7.44629	239.96
4.367	-7.08008	8.17871	238.037
4.368	-6.16455	6.56128	236.969
4.369	-6.71387	6.53076	238.464
4.37	-7.41577	6.68335	239.594
4.371	-6.5918	6.46973	238.525
4.372	-6.5918	6.37817	239.349
4.373	-7.04956	6.10352	241.608
4.374	-7.50732	5.40161	242.096
4.375	-6.53076	4.27246	241.76
4.376	-6.43921	7.20215	245.026
4.377	-5.95093	11.2915	248.444
4.378	-6.2561	9.06372	244.507
4.379	-6.34766	4.76074	239.868
4.38	-7.53784	4.91333	240.417
4.381	-7.47681	8.02612	243.561
4.382	-6.95801	6.74438	243.927
4.383	-6.13403	4.5166	241.669
4.384	-7.35474	6.43921	242.645
4.385	-6.53076	9.00269	241.638
4.386	-6.19507	8.27026	239.349
4.387	-6.10352	6.28662	238.861
4.388	-6.98853	6.31714	241.608
4.389	-7.59888	6.71387	242.065
4.39	-6.65283	6.37817	241.547
4.391	-6.71387	6.5918	242.584
4.392	-7.17163	6.50024	244.446
4.393	-6.89697	5.79834	244.385
4.394	-6.28662	5.67627	244.171
4.395	-7.32422	8.97217	249.359
4.396	-6.62231	11.4746	250.946
4.397	-7.14111	6.98853	246.552
4.398	-7.23267	3.96729	242.249
4.399	-7.93457	6.56128	245.483
4.4	-7.04956	8.97217	246.796
4.401	-6.19507	6.31714	245.636
4.402	-6.50024	5.15747	243.591
4.403	-7.35474	7.56836	245.27
4.404	-7.59888	8.81958	243.561
4.405	-6.28662	6.86646	241.608
4.406	-6.83594	5.76782	242.401
4.407	-7.26318	7.1106	244.934
4.408	-6.92749	6.95801	243.683
4.409	-5.70679	6.40869	243.347
4.41	-6.56128	6.7749	244.659
4.411	-7.26318	5.98145	246.918
4.412	-6.89697	4.30298	245.636
4.413	-6.71387	5.31006	246.124
4.414	-6.98853	10.1929	252.228
4.415	-6.56128	10.8337	250.183
4.416	-6.86646	5.61523	245.087
4.417	-7.01904	3.72314	242.554
4.418	-7.47681	7.50732	247.559
4.419	-7.08008	7.72095	247.559
4.42	-5.85938	4.5166	246.185
4.421	-6.89697	4.97437	245.758
4.422	-7.26318	8.48389	246.704
4.423	-6.56128	8.42285	244.08
4.424	-5.64575	6.43921	242.401
4.425	-6.80542	6.50024	244.415
4.426	-7.53784	6.89697	246.46
4.427	-7.08008	6.22559	244.995
4.428	-6.56128	6.13403	245.758
4.429	-7.26318	6.92749	248.23
4.43	-7.47681	6.073	249.023
4.431	-6.46973	5.00488	247.833
4.432	-6.5918	7.1106	249.634
4.433	-6.98853	11.322	254.761
4.434	-7.08008	9.52148	251.709
4.435	-7.04956	4.88281	248.199
4.436	-8.14819	4.91333	247.589
4.437	-7.75146	8.54492	251.282
4.438	-6.56128	7.96509	250.641
4.439	-5.52368	5.43213	248.779
4.44	-7.26318	6.68335	249.115
4.441	-7.38525	9.15527	249.268
4.442	-6.62231	8.23975	247.009
4.443	-6.53076	6.34766	246.307
4.444	-6.80542	7.04956	248.932
4.445	-7.17163	7.65991	249.298
4.446	-6.34766	7.20215	247.955
4.447	-6.04248	7.14111	248.749
4.448	-7.01904	7.32422	250.702
4.449	-7.17163	5.67627	250.854
4.45	-6.28662	5.09644	250.275
4.451	-7.32422	7.8125	253.265
4.452	-7.17163	11.0474	256.866
4.453	-6.53076	8.72803	252.96
4.454	-6.19507	5.18799	249.237
4.455	-7.17163	6.2561	249.786
4.456	-6.95801	8.45337	251.831
4.457	-6.86646	6.31714	251.221
4.458	-6.22559	4.88281	249.969
4.459	-7.72095	6.98853	251.007
4.46	-6.7749	8.3313	249.969
4.461	-6.40869	7.53784	247.559
4.462	-6.34766	6.95801	247.192
4.463	-6.62231	7.35474	249.725
4.464	-7.26318	6.89697	249.359
4.465	-6.50024	6.13403	249.329
4.466	-7.23267	6.46973	250.793
4.467	-7.44629	6.5918	252.899
4.468	-6.62231	5.49316	252.411
4.469	-6.37817	5.79834	252.014
4.47	-7.32422	9.12476	256.409
4.471	-6.62231	11.2305	257.111
4.472	-7.41577	7.32422	253.632
4.473	-7.41577	5.06592	251.099
4.474	-8.42285	7.04956	253.967
4.475	-7.62939	8.05664	254.486
4.476	-6.92749	6.01196	254.028
4.477	-6.68335	6.073	252.899
4.478	-7.59888	8.66699	253.845
4.479	-7.32422	8.69751	251.862
4.48	-6.53076	7.20215	250.122
4.481	-7.47681	6.98853	251.465
4.482	-7.53784	7.65991	253.418
4.483	-7.23267	6.74438	252.38
4.484	-6.56128	6.98853	252.411
4.485	-6.7749	7.65991	254.364
4.486	-7.14111	6.80542	255.28
4.487	-6.89697	5.34058	254.608
4.488	-6.68335	6.31714	255.463
4.489	-7.59888	10.376	261.139
4.49	-6.98853	10.9253	260.529
4.491	-6.80542	6.68335	256.714
4.492	-7.2937	5.40161	253.937
4.493	-7.59888	7.75146	256.104
4.494	-6.95801	7.62939	256.622
4.495	-6.43921	5.98145	256.012
4.496	-7.17163	5.98145	255.188
4.497	-7.59888	8.14819	255.585
4.498	-6.89697	8.3313	253.235
4.499	-5.76782	7.35474	251.678
4.5	-6.43921	7.41577	253.082
4.501	-6.80542	7.47681	254.364
4.502	-6.80542	6.68335	254.059
4.503	-6.62231	6.28662	254.456
4.504	-6.89697	6.83594	256.836
4.505	-6.98853	6.073	257.324
4.506	-6.2561	5.12695	256.5
4.507	-6.71387	7.01904	258.24
4.508	-6.68335	11.0474	263.031
4.509	-6.2561	10.6201	261.322
4.51	-6.62231	5.88989	257.294
4.511	-7.75146	4.73022	255.92
4.512	-8.27026	7.32422	259.277
4.513	-7.38525	7.69043	259.735
4.514	-5.92041	5.98145	258.606
4.515	-6.74438	6.28662	258.24
4.516	-7.20215	9.00269	257.69
4.517	-6.74438	8.97217	255.707
4.518	-6.22559	7.47681	254.669
4.519	-6.98853	6.89697	256.775
4.52	-8.11768	7.1106	258.362
4.521	-7.2937	6.86646	257.721
4.522	-6.98853	7.62939	257.996
4.523	-6.80542	7.47681	260.132
4.524	-7.35474	6.34766	260.498
4.525	-6.92749	5.43213	259.949
4.526	-7.53784	7.90405	264.038
4.527	-7.23267	11.6577	266.541
4.528	-7.35474	8.72803	262.054
4.529	-7.2937	5.09644	257.996
4.53	-8.17871	6.7749	260.406
4.531	-7.2937	9.3689	261.566
4.532	-6.89697	6.71387	260.803
4.533	-6.56128	4.94385	259.033
4.534	-7.78198	7.59888	261.169
4.535	-7.59888	9.12476	259.399
4.536	-6.68335	7.47681	257.111
4.537	-6.92749	6.71387	257.782
4.538	-7.14111	7.75146	259.552
4.539	-7.2937	7.23267	258.148
4.54	-6.2561	6.89697	258.026
4.541	-6.68335	7.17163	259.613
4.542	-7.90405	6.68335	261.688
4.543	-7.1106	5.15747	260.956
4.544	-6.74438	5.98145	261.658
4.545	-7.47681	10.0403	267.365
4.546	-6.68335	11.7798	267.12
4.547	-6.74438	6.86646	261.841
4.548	-7.26318	4.39453	259.125
4.549	-8.17871	7.62939	262.604
4.55	-7.26318	8.54492	263.214
4.551	-6.40869	5.64575	262.268
4.552	-6.83594	5.58472	261.383
4.553	-7.35474	9.0332	262.695
4.554	-7.04956	9.46045	260.468
4.555	-5.95093	7.32422	258.759
4.556	-7.17163	7.17163	260.712
4.557	-7.62939	7.53784	263.062
4.558	-7.38525	7.04956	261.322
4.559	-6.31714	6.89697	262.054
4.56	-6.92749	7.93457	263.885
4.561	-7.2937	7.20215	264.893
4.562	-6.50024	5.64575	263.367
4.563	-6.62231	6.92749	264.984
4.564	-7.75146	11.6882	271.24
4.565	-7.44629	11.1084	268.89
4.566	-7.23267	5.64575	263.916
4.567	-7.75146	4.69971	262.146
4.568	-7.62939	8.91113	266.296
4.569	-6.83594	8.94165	266.51
4.57	-5.34058	5.88989	264.465
4.571	-7.2937	6.16455	264.16
4.572	-7.78198	9.06372	264.709
4.573	-7.65991	9.0332	262.634
4.574	-6.43921	7.23267	261.108
4.575	-7.23267	7.1106	263.397
4.576	-7.47681	7.87354	264.587
4.577	-6.86646	7.17163	263.275
4.578	-6.073	7.17163	263.733
4.579	-7.04956	7.26318	266.052
4.58	-7.75146	6.28662	266.663
4.581	-6.89697	5.0354	265.442
4.582	-7.26318	7.32422	267.334
4.583	-7.04956	12.1155	272.339
4.584	-6.80542	10.376	268.585
4.585	-6.53076	5.27954	264.069
4.586	-7.69043	5.21851	264.16
4.587	-7.65991	8.54492	268.219
4.588	-6.95801	7.59888	267.487
4.589	-5.98145	5.15747	265.625
4.59	-7.47681	6.83594	266.571
4.591	-7.26318	9.97925	266.571
4.592	-6.40869	8.75854	263.397
4.593	-6.073	6.89697	262.909
4.594	-6.86646	7.59888	265.564
4.595	-7.41577	7.8125	266.327
4.596	-6.5918	6.83594	265.137
4.597	-6.46973	6.98853	266.724
4.598	-6.86646	7.78198	269.043
4.599	-6.86646	6.43921	269.073
4.6	-6.13403	6.073	267.578
4.601	-6.92749	8.97217	271.454
4.602	-6.92749	11.8103	274.2
4.603	-6.98853	8.60596	270.081
4.604	-6.86646	5.31006	266.022
4.605	-8.14819	6.71387	268.25
4.606	-7.1106	9.61304	270.447
4.607	-6.65283	7.65991	270.233
4.608	-5.95093	6.01196	267.853
4.609	-7.35474	7.99561	269.165
4.61	-7.2937	9.67407	267.975
4.611	-6.65283	8.02612	266.022
4.612	-6.65283	6.92749	265.961
4.613	-7.17163	7.62939	268.799
4.614	-7.2937	8.23975	267.975
4.615	-5.79834	7.65991	267.426
4.616	-6.50024	7.72095	268.463
4.617	-7.35474	7.26318	270.691
4.618	-7.17163	5.95093	270.386
4.619	-6.95801	6.073	270.05
4.62	-7.50732	9.82666	275.146
4.621	-6.95801	11.9324	275.604
4.622	-7.14111	7.65991	271.21
4.623	-6.92749	4.94385	267.609
4.624	-7.59888	8.05664	271.088
4.625	-7.38525	8.78906	271.729
4.626	-6.98853	5.67627	271.21
4.627	-7.04956	5.95093	269.989
4.628	-7.50732	8.97217	271.057
4.629	-7.38525	9.46045	268.921
4.63	-6.16455	7.75146	267.029
4.631	-6.68335	7.62939	268.311
4.632	-7.38525	7.84302	270.416
4.633	-7.17163	7.23267	269.348
4.634	-6.74438	6.89697	270.081
4.635	-7.35474	7.62939	272.125
4.636	-7.26318	6.89697	273.01
4.637	-6.50024	5.82886	271.912
4.638	-6.62231	7.44629	272.583
4.639	-7.38525	11.4441	277.344
4.64	-7.1106	11.1084	276.581
4.641	-7.08008	6.71387	273.254
4.642	-7.78198	5.49316	271.912
4.643	-8.11768	8.23975	274.445
4.644	-7.04956	8.39233	274.597
4.645	-6.16455	6.62231	273.59
4.646	-7.17163	7.26318	273.132
4.647	-7.72095	9.21631	273.163
4.648	-7.01904	8.94165	271.057
4.649	-6.40869	7.69043	269.897
4.65	-7.2937	7.99561	271.667
4.651	-7.69043	7.96509	272.736
4.652	-6.68335	7.41577	272.278
4.653	-6.40869	7.72095	272.888
4.654	-6.53076	7.56836	274.841
4.655	-7.1106	6.50024	275.269
4.656	-6.5918	5.98145	274.506
4.657	-7.26318	7.38525	277.069
4.658	-7.56836	11.6577	281.158
4.659	-6.7749	10.376	278.076
4.66	-6.37817	6.43921	273.804
4.661	-7.53784	6.37817	273.499
4.662	-7.50732	8.69751	276.459
4.663	-7.14111	7.72095	276.642
4.664	-6.10352	5.85938	275.36
4.665	-7.41577	6.83594	275.818
4.666	-7.50732	9.30786	275.085
4.667	-6.43921	9.0332	272.552
4.668	-5.98145	7.84302	272.095
4.669	-6.43921	7.78198	273.987
4.67	-7.38525	7.75146	274.567
4.671	-6.2561	6.89697	273.926
4.672	-7.1106	7.32422	275.177
4.673	-7.56836	7.23267	277.557
4.674	-7.20215	6.073	277.222
4.675	-6.53076	6.16455	276.581
4.676	-6.95801	9.39941	280.731
4.677	-6.92749	12.4817	283.081
4.678	-6.86646	8.78906	278.412
4.679	-6.80542	5.18799	274.689
4.68	-8.42285	6.65283	277.008
4.681	-7.78198	9.21631	279.114
4.682	-6.7749	7.38525	278.442
4.683	-6.22559	6.16455	276.55
4.684	-7.17163	8.14819	277.771
4.685	-7.23267	9.64355	276.52
4.686	-6.46973	8.27026	274.231
4.687	-6.80542	7.38525	275.391
4.688	-7.47681	7.78198	277.679
4.689	-7.56836	7.65991	276.794
4.69	-6.46973	7.2937	276.642
4.691	-6.31714	8.20923	278.442
4.692	-7.2937	7.75146	279.358
4.693	-6.86646	6.22559	278.961
4.694	-6.95801	6.68335	279.144
4.695	-7.32422	10.0708	285.065
4.696	-7.14111	11.6577	284.332
4.697	-7.23267	7.17163	280.273
4.698	-7.1106	5.7373	277.13
4.699	-7.59888	8.48389	280.579
4.7	-6.86646	9.21631	280.853
4.701	-6.34766	6.56128	280.182
4.702	-7.01904	6.31714	278.992
4.703	-7.75146	9.06372	280.701
4.704	-7.41577	9.58252	278.229
4.705	-5.95093	7.90405	276.581
4.706	-6.53076	7.72095	278.015
4.707	-6.98853	8.45337	279.602
4.708	-6.74438	7.8125	278.168
4.709	-6.28662	7.38525	278.87
4.71	-7.23267	7.93457	280.975
4.711	-7.50732	6.7749	282.135
4.712	-6.62231	5.58472	281.097
4.713	-6.56128	7.72095	282.379
4.714	-6.95801	11.9934	287.476
4.715	-6.56128	11.1389	284.79
4.716	-6.68335	6.40869	280.457
4.717	-7.93457	5.85938	279.907
4.718	-7.69043	8.88062	283.508
4.719	-7.14111	8.08716	283.386
4.72	-5.85938	6.01196	281.525
4.721	-7.23267	7.56836	282.379
4.722	-7.2937	10.0403	281.769
4.723	-6.62231	9.39941	278.839
4.724	-6.28662	7.75146	278.625
4.725	-7.1106	8.08716	281.281
4.726	-7.72095	8.11768	281.647
4.727	-6.65283	7.35474	280.853
4.728	-6.71387	7.96509	282.013
4.729	-7.20215	8.39233	284.027
4.73	-7.04956	6.7749	284.027
4.731	-6.43921	6.2561	283.081
4.732	-7.69043	8.57544	286.438
4.733	-7.84302	12.1765	290.497
4.734	-6.89697	9.94873	286.652
4.735	-6.68335	5.82886	282.898
4.736	-7.87354	6.86646	283.264
4.737	-7.50732	10.0098	285.522
4.738	-6.62231	8.08716	285.156
4.739	-6.073	6.073	283.63
4.74	-7.65991	7.93457	284.851
4.741	-7.99561	9.97925	284.027
4.742	-6.71387	8.69751	281.494
4.743	-6.56128	7.53784	281.586
4.744	-6.74438	8.57544	283.875
4.745	-7.17163	8.5144	283.356
4.746	-6.31714	7.41577	282.867
4.747	-6.7749	7.69043	284.576
4.748	-7.56836	7.99561	286.804
4.749	-7.04956	6.13403	286.316
4.75	-6.50024	6.28662	285.248
4.751	-7.44629	9.73511	289.459
4.752	-7.08008	12.6343	291.534
4.753	-6.5918	8.94165	286.987
4.754	-6.34766	6.01196	283.63
4.755	-8.02612	7.44629	285.614
4.756	-7.26318	8.81958	287.567
4.757	-6.98853	7.04956	287.415
4.758	-6.2561	6.40869	285.645
4.759	-7.47681	8.91113	286.652
4.76	-6.98853	10.1318	285.187
4.761	-6.16455	8.75854	282.867
4.762	-6.34766	7.78198	283.813
4.763	-7.01904	8.23975	286.102
4.764	-7.26318	7.8125	285.461
4.765	-6.56128	7.47681	285.37
4.766	-6.7749	8.11768	287.201
4.767	-7.1106	7.99561	288.666
4.768	-6.62231	6.62231	287.628
4.769	-6.34766	7.17163	287.415
4.77	-7.56836	10.7727	292.908
4.771	-7.26318	12.0544	293.091
4.772	-7.23267	7.75146	289.093
4.773	-7.44629	5.79834	286.469
4.774	-7.93457	8.23975	289.185
4.775	-7.26318	9.24683	289.337
4.776	-6.40869	7.01904	289.063
4.777	-6.89697	7.01904	288.086
4.778	-7.59888	9.12476	288.818
4.779	-7.72095	9.58252	286.896
4.78	-6.28662	8.42285	285.248
4.781	-7.08008	8.48389	286.713
4.782	-7.20215	8.45337	288.239
4.783	-6.92749	7.87354	286.804
4.784	-6.40869	7.84302	287.628
4.785	-6.89697	8.11768	289.429
4.786	-7.47681	7.23267	290.558
4.787	-7.08008	5.95093	289.734
4.788	-7.01904	7.56836	290.588
4.789	-7.26318	11.322	294.952
4.79	-6.50024	11.0168	292.145
4.791	-6.98853	7.38525	289.063
4.792	-7.56836	7.23267	289.001
4.793	-7.72095	8.94165	291.595
4.794	-7.38525	7.84302	290.985
4.795	-6.34766	6.22559	290.405
4.796	-7.69043	7.84302	290.741
4.797	-7.47681	9.76563	290.741
4.798	-6.5918	8.91113	287.964
4.799	-6.37817	8.3313	287.567
4.8	-7.17163	8.97217	289.368
4.801	-7.23267	8.42285	289.581
4.802	-6.95801	7.32422	288.94
4.803	-7.35474	7.8125	290.619
4.804	-7.84302	8.36182	292.328
4.805	-6.98853	7.08008	291.992
4.806	-6.10352	6.56128	291.626
4.807	-7.32422	8.97217	295.258
4.808	-7.14111	12.085	298.615
4.809	-6.92749	9.91821	295.746
4.81	-6.43921	6.71387	292.419
4.811	-7.78198	6.92749	291.962
4.812	-7.87354	9.18579	293.793
4.813	-6.92749	8.39233	294.525
4.814	-5.76782	7.38525	292.938
4.815	-6.95801	7.96509	293.427
4.816	-7.38525	9.552	292.297
4.817	-6.62231	9.12476	290.466
4.818	-6.37817	8.23975	290.71
4.819	-6.68335	8.30078	292.542
4.82	-7.2937	8.30078	292.725
4.821	-6.43921	7.90405	292.45
4.822	-6.62231	8.63647	293.518
4.823	-7.08008	7.96509	294.678
4.824	-7.04956	6.50024	294.739
4.825	-7.1106	6.86646	294.128
4.826	-7.59888	9.70459	298.553
4.827	-7.04956	12.6648	300.812
4.828	-6.46973	9.49097	296.57
4.829	-6.7749	6.28662	292.725
4.83	-7.72095	7.53784	294.708
4.831	-7.62939	9.67407	296.539
4.832	-7.04956	7.65991	296.326
4.833	-6.80542	6.40869	294.8
4.834	-7.44629	8.54492	295.837
4.835	-7.23267	10.2844	294.434
4.836	-6.01196	9.39941	292.084
4.837	-6.40869	8.57544	292.786
4.838	-7.01904	8.63647	294.922
4.839	-7.53784	7.8125	294.678
4.84	-6.5918	7.59888	294.189
4.841	-7.23267	8.30078	296.387
4.842	-7.69043	7.8125	297.882
4.843	-7.04956	6.50024	297.089
4.844	-6.56128	7.47681	296.967
4.845	-6.65283	11.5051	303.284
4.846	-6.86646	12.4512	301.27
4.847	-7.01904	7.26318	296.753
4.848	-8.27026	5.82886	294.434
4.849	-8.48389	9.0332	298.798
4.85	-7.20215	9.33838	298.95
4.851	-5.58472	6.7749	297.668
4.852	-6.71387	7.41577	296.814
4.853	-7.20215	10.498	298.126
4.854	-7.23267	10.1318	295.349
4.855	-6.01196	8.08716	294.312
4.856	-7.01904	8.05664	295.868
4.857	-7.26318	8.54492	298.096
4.858	-6.56128	8.14819	296.417
4.859	-5.7373	8.54492	297.058
4.86	-6.89697	9.18579	298.706
4.861	-7.14111	7.23267	299.866
4.862	-6.74438	6.43921	298.553
4.863	-7.01904	8.02612	300.11
4.864	-7.69043	12.6953	306.61
4.865	-6.74438	11.3525	302.948
4.866	-6.53076	6.68335	298.401
4.867	-7.38525	6.53076	296.997
4.868	-7.50732	10.1624	301.117
4.869	-6.56128	9.12476	300.568
4.87	-5.40161	6.53076	299.103
4.871	-7.32422	7.75146	299.744
4.872	-7.50732	10.3455	300.323
4.873	-6.50024	9.8877	296.875
4.874	-5.09644	7.69043	296.753
4.875	-6.22559	8.97217	299.316
4.876	-7.2937	8.97217	299.53
4.877	-6.34766	7.38525	297.913
4.878	-6.43921	8.27026	299.988
4.879	-7.38525	8.54492	302.185
4.88	-7.01904	6.65283	301.697
4.881	-6.37817	6.65283	300.354
4.882	-6.7749	9.67407	303.65
4.883	-6.65283	12.9089	306.061
4.884	-6.22559	9.49097	302.002
4.885	-6.34766	6.46973	298.95
4.886	-7.84302	7.69043	301.361
4.887	-7.1106	9.52148	302.582
4.888	-7.01904	7.75146	301.88
4.889	-5.82886	7.17163	300.446
4.89	-6.83594	9.21631	301.819
4.891	-7.1106	10.1624	300.659
4.892	-6.31714	8.91113	298.34
4.893	-6.7749	8.45337	299.072
4.894	-7.23267	8.57544	301.666
4.895	-7.38525	8.27026	300.72
4.896	-6.50024	8.30078	300.568
4.897	-6.83594	8.97217	302.307
4.898	-6.65283	8.3313	303.436
4.899	-6.56128	6.92749	302.765
4.9	-6.31714	7.44629	302.246
4.901	-7.41577	10.2234	307.251
4.902	-6.86646	12.3596	307.8
4.903	-6.86646	8.75854	303.711
4.904	-6.68335	6.80542	301.392
4.905	-7.84302	8.88062	303.986
4.906	-6.98853	9.70459	304.291
4.907	-6.37817	7.56836	303.68
4.908	-6.86646	7.26318	302.948
4.909	-7.62939	9.46045	304.291
4.91	-7.38525	9.73511	302.246
4.911	-6.04248	8.94165	300.537
4.912	-6.43921	8.91113	301.697
4.913	-6.80542	9.42993	303.04
4.914	-6.65283	8.45337	301.88
4.915	-6.28662	8.14819	302.521
4.916	-6.71387	8.36182	304.443
4.917	-7.23267	7.59888	305.725
4.918	-6.65283	6.65283	304.749
4.919	-6.53076	8.02612	305.023
4.92	-6.98853	11.4746	309.967
4.921	-6.50024	11.9629	308.289
4.922	-6.5918	7.99561	304.626
4.923	-7.35474	6.86646	303.162
4.924	-7.87354	9.12476	306.091
4.925	-7.26318	8.88062	306.122
4.926	-6.13403	7.04956	305.664
4.927	-6.83594	7.99561	305.45
4.928	-6.80542	10.2234	305.786
4.929	-6.56128	10.1929	303.009
4.93	-5.76782	8.88062	302.246
4.931	-6.56128	8.75854	304.199
4.932	-7.35474	8.57544	305.481
4.933	-6.68335	7.96509	304.199
4.934	-6.74438	8.39233	305.298
4.935	-6.95801	8.81958	306.976
4.936	-6.46973	7.75146	307.251
4.937	-6.34766	7.01904	305.847
4.938	-6.7749	8.57544	308.014
4.939	-7.20215	12.085	313.263
4.94	-6.56128	10.8032	310.76
4.941	-6.92749	7.53784	307.831
4.942	-7.59888	7.50732	306.519
4.943	-7.47681	9.61304	308.777
4.944	-7.08008	9.06372	308.838
4.945	-5.79834	7.72095	308.014
4.946	-6.98853	8.3313	308.289
4.947	-7.2937	10.0098	307.861
4.948	-6.68335	9.70459	305.542
4.949	-5.82886	9.12476	304.962
4.95	-6.31714	9.12476	306.793
4.951	-6.83594	9.00269	307.251
4.952	-6.37817	8.36182	306.793
4.953	-6.53076	8.27026	308.105
4.954	-7.08008	8.36182	309.845
4.955	-7.23267	7.1106	309.967
4.956	-6.50024	6.92749	309.021
4.957	-7.1106	9.33838	312.103
4.958	-6.68335	13.031	315.948
4.959	-5.98145	11.1694	312.347
4.96	-5.88989	7.59888	308.899
4.961	-7.69043	7.65991	309.174
4.962	-7.69043	9.52148	311.584
4.963	-6.92749	8.14819	312.012
4.964	-5.95093	7.1106	310.791
4.965	-7.23267	9.09424	311.035
4.966	-6.86646	10.8337	309.814
4.967	-5.98145	10.0403	307.281
4.968	-5.88989	9.09424	307.617
4.969	-6.46973	9.0332	309.662
4.97	-7.04956	8.45337	309.662
4.971	-6.40869	8.23975	309.57
4.972	-6.80542	8.69751	310.944
4.973	-6.71387	8.48389	312.805
4.974	-6.073	7.20215	312.164
4.975	-5.92041	7.47681	311.584
4.976	-6.7749	10.6201	315.643
4.977	-6.56128	12.97	316.864
4.978	-6.5918	9.46045	313.446
4.979	-6.92749	6.98853	310.181
4.98	-7.59888	8.63647	312.622
4.981	-6.80542	10.1013	313.812
4.982	-6.13403	8.5144	313.538
4.983	-6.04248	7.72095	312.103
4.984	-6.98853	9.58252	313.69
4.985	-7.08008	10.3149	311.859
4.986	-6.073	9.39941	309.937
4.987	-6.71387	9.06372	311.066
4.988	-6.74438	9.27734	312.653
4.989	-6.50024	9.12476	311.523
4.99	-5.82886	8.81958	311.584
4.991	-6.56128	9.33838	313.141
4.992	-7.08008	8.30078	314.728
4.993	-6.89697	7.26318	314.087
4.994	-6.43921	7.87354	314.972
4.995	-7.1106	11.8103	320.892
4.996	-6.19507	12.8174	319.214
4.997	-6.37817	8.30078	314.728
4.998	-6.95801	7.17163	311.951
4.999	-7.2937	9.39941	315.765
5	-6.95801	9.97925	316.193
5.001	-5.5542	7.47681	315.338
5.002	-6.5918	7.8125	314.636
5.003	-7.08008	10.3455	315.735
5.004	-6.34766	10.8643	313.232
5.005	-5.15747	9.27734	312.073
5.006	-6.34766	8.94165	313.293
5.007	-7.2937	9.09424	315.094
5.008	-6.53076	8.30078	313.965
5.009	-6.19507	8.45337	314.392
5.01	-6.7749	8.91113	316.559
5.011	-6.65283	8.23975	316.803
5.012	-5.82886	7.20215	315.491
5.013	-6.073	9.24683	317.2
5.014	-6.34766	12.97	322.479
5.015	-6.37817	11.4746	319.244
5.016	-6.7749	6.86646	316.162
5.017	-7.59888	7.26318	315.735
5.018	-7.14111	10.3455	319.061
5.019	-6.53076	9.552	317.871
5.02	-5.00488	7.53784	316.528
5.021	-6.74438	8.81958	317.474
5.022	-7.17163	11.0168	317.261
5.023	-6.13403	10.0403	314.453
5.024	-5.88989	8.78906	314.575
5.025	-6.28662	9.27734	316.986
5.026	-6.95801	9.21631	316.986
5.027	-5.34058	8.54492	316.01
5.028	-5.67627	9.42993	317.352
5.029	-6.71387	9.39941	319.275
5.03	-6.68335	7.32422	318.787
5.031	-6.13403	7.17163	317.841
5.032	-6.95801	9.85718	321.503
5.033	-6.92749	13.3667	324.31
5.034	-6.22559	10.8643	319.641
5.035	-5.82886	7.41577	317.078
5.036	-7.38525	8.48389	318.787
5.037	-6.65283	10.376	320.282
5.038	-6.31714	8.42285	320.099
5.039	-5.76782	7.50732	318.787
5.04	-7.01904	9.70459	320.465
5.041	-6.83594	10.5896	318.787
5.042	-5.61523	9.58252	316.284
5.043	-5.5542	9.49097	316.467
5.044	-6.10352	9.85718	318.512
5.045	-6.86646	9.18579	317.81
5.046	-6.01196	8.3313	317.902
5.047	-6.19507	8.72803	319.855
5.048	-7.04956	8.78906	321.228
5.049	-6.2561	7.32422	320.465
5.05	-5.76782	8.11768	320.129
5.051	-6.65283	11.3831	324.86
5.052	-5.7373	13.092	324.89
5.053	-5.98145	9.18579	320.984
5.054	-6.31714	7.56836	318.756
5.055	-7.59888	9.27734	321.686
5.056	-6.71387	9.97925	322.144
5.057	-5.95093	8.08716	321.838
5.058	-5.95093	8.3313	320.923
5.059	-6.71387	10.3149	322.144
5.06	-6.46973	10.437	319.58
5.061	-5.40161	9.18579	318.207
5.062	-6.22559	9.12476	319.824
5.063	-6.56128	9.30786	321.259
5.064	-6.073	8.60596	319.916
5.065	-5.7373	9.15527	320.679
5.066	-6.2561	9.73511	321.777
5.067	-6.43921	8.66699	322.845
5.068	-5.85938	7.44629	321.869
5.069	-6.28662	8.42285	322.388
5.07	-7.1106	11.4746	327.209
5.071	-6.22559	12.2375	326.324
5.072	-6.01196	9.33838	323.242
5.073	-6.22559	8.23975	321.716
5.074	-6.71387	9.8877	324.066
5.075	-6.86646	9.58252	323.914
5.076	-5.64575	8.05664	323.975
5.077	-6.50024	8.48389	324.036
5.078	-6.65283	9.79614	324.158
5.079	-6.2561	10.3149	321.899
5.08	-5.21851	9.85718	320.892
5.081	-5.46265	10.0403	321.503
5.082	-6.34766	9.76563	322.632
5.083	-6.13403	9.09424	321.655
5.084	-6.19507	9.00269	323.12
5.085	-6.50024	9.06372	324.677
5.086	-6.37817	7.96509	325.104
5.087	-5.98145	7.78198	324.493
5.088	-6.073	9.67407	326.019
5.089	-6.2561	13.0615	330.566
5.09	-5.34058	12.2986	328.308
5.091	-5.79834	8.5144	325.5
5.092	-7.38525	7.96509	324.829
5.093	-7.17163	9.91821	327.454
5.094	-6.71387	9.73511	327.759
5.095	-5.49316	8.17871	326.63
5.096	-6.53076	9.18579	326.721
5.097	-6.56128	10.9558	325.867
5.098	-5.5542	10.9253	323.669
5.099	-5.18799	9.8877	323.303
5.1	-6.16455	9.49097	325.317
5.101	-7.01904	9.42993	325.531
5.102	-6.22559	8.88062	325.256
5.103	-5.76782	9.64355	326.141
5.104	-6.2561	9.73511	327.942
5.105	-6.46973	8.30078	327.576
5.106	-6.073	7.90405	326.843
5.107	-6.65283	9.94873	330.017
5.108	-6.53076	13.0615	333.74
5.109	-6.073	11.5967	330.75
5.11	-5.76782	8.3313	327.698
5.111	-6.80542	8.45337	327.332
5.112	-6.74438	10.5896	329.651
5.113	-6.2561	9.67407	330.109
5.114	-5.34058	8.05664	328.674
5.115	-6.56128	9.00269	329.193
5.116	-6.89697	10.8032	328.4
5.117	-5.64575	10.8337	326.172
5.118	-5.15747	9.8877	325.897
5.119	-5.31006	9.58252	327.545
5.12	-6.04248	9.552	327.637
5.121	-5.7373	9.09424	327.209
5.122	-5.92041	9.46045	328.186
5.123	-6.40869	9.12476	330.444
5.124	-6.04248	7.69043	330.231
5.125	-5.67627	8.02612	329.559
5.126	-5.85938	11.2305	333.74
5.127	-5.49316	13.8855	334.167
5.128	-5.52368	9.97925	330.17
5.129	-6.22559	7.8125	328.217
5.13	-7.26318	9.85718	331.482
5.131	-6.86646	10.3149	332.031
5.132	-5.43213	8.30078	331.146
5.133	-5.70679	8.48389	330.75
5.134	-6.01196	10.5591	331.94
5.135	-5.52368	11.0779	329.62
5.136	-4.91333	10.1013	327.85
5.137	-5.76782	9.97925	329.102
5.138	-6.68335	10.1624	330.597
5.139	-5.98145	9.33838	329.529
5.14	-5.5542	9.42993	330.139
5.141	-6.43921	10.0708	332.214
5.142	-6.28662	9.39941	332.397
5.143	-5.43213	7.93457	331.848
5.144	-5.76782	9.42993	333.16
5.145	-6.31714	13.1531	339.661
5.146	-5.82886	12.0544	336.151
5.147	-5.70679	8.3313	332.581
5.148	-6.74438	8.08716	331.696
5.149	-6.19507	11.0168	334.961
5.15	-6.01196	10.1929	333.954
5.151	-4.63867	8.20923	332.55
5.152	-6.46973	9.42993	333.13
5.153	-6.37817	10.9863	333.069
5.154	-5.34058	10.376	330.2
5.155	-4.91333	9.67407	330.261
5.156	-5.58472	10.1624	331.848
5.157	-6.10352	9.91821	332.214
5.158	-5.06592	9.06372	330.719
5.159	-5.31006	9.61304	332.031
5.16	-6.43921	9.70459	334.015
5.161	-6.01196	7.87354	333.71
5.162	-5.58472	7.56836	333.221
5.163	-6.16455	10.0098	335.846
5.164	-6.04248	13.8855	340.424
5.165	-5.31006	11.9629	336.578
5.166	-5.21851	7.99561	333.191
5.167	-6.80542	8.08716	333.038
5.168	-6.65283	10.8032	336.7
5.169	-6.10352	9.82666	336.823
5.17	-4.66919	8.08716	334.839
5.171	-6.34766	9.30786	335.663
5.172	-6.2561	11.5356	335.114
5.173	-4.79126	11.1694	332.092
5.174	-4.36401	9.73511	332.153
5.175	-5.46265	9.97925	334.198
5.176	-6.74438	9.552	334.686
5.177	-5.92041	8.72803	334.076
5.178	-5.70679	9.76563	335.358
5.179	-6.10352	10.0708	337.219
5.18	-5.7373	8.45337	336.761
5.181	-4.94385	8.3313	335.266
5.182	-6.19507	11.1694	339.417
5.183	-6.10352	13.9465	342.346
5.184	-5.64575	10.8643	337.708
5.185	-5.37109	7.75146	334.869
5.186	-6.86646	9.12476	337.646
5.187	-5.64575	11.4136	338.745
5.188	-5.06592	9.49097	337.921
5.189	-4.85229	8.78906	336.548
5.19	-6.28662	10.6812	338.257
5.191	-6.43921	11.2915	336.426
5.192	-4.85229	9.94873	334.29
5.193	-5.27954	9.8877	335.266
5.194	-5.85938	10.2539	337.128
5.195	-5.43213	9.64355	335.693
5.196	-4.63867	9.49097	335.602
5.197	-5.34058	10.2539	337.158
5.198	-6.073	9.30786	338.959
5.199	-5.79834	7.62939	337.921
5.2	-5.49316	8.94165	337.891
5.201	-6.62231	11.8713	342.773
5.202	-5.37109	13.6414	342.896
5.203	-5.24902	9.91821	338.623
5.204	-5.7373	8.69751	336.334
5.205	-6.65283	10.3149	339.478
5.206	-5.70679	10.498	339.966
5.207	-4.97437	8.27026	339.386
5.208	-5.67627	8.66699	339.569
5.209	-6.04248	10.8643	340.271
5.21	-5.43213	11.2915	337.25
5.211	-4.30298	10.3455	335.51
5.212	-5.00488	10.376	337.158
5.213	-5.52368	9.82666	338.348
5.214	-5.37109	8.81958	337.463
5.215	-5.64575	9.49097	337.799
5.216	-6.073	10.2234	340.057
5.217	-5.70679	8.97217	340.424
5.218	-5.21851	8.14819	339.417
5.219	-5.15747	10.0098	340.24
5.22	-5.76782	13.0615	344.849
5.221	-5.40161	12.4207	342.621
5.222	-5.58472	8.97217	340.302
5.223	-6.80542	8.75854	340.149
5.224	-6.22559	10.6506	342.499
5.225	-5.58472	9.97925	342.224
5.226	-4.60815	9.15527	341.461
5.227	-5.7373	10.2234	342.072
5.228	-6.34766	11.2915	341.583
5.229	-5.46265	10.8643	339.233
5.23	-5.09644	10.2234	339.111
5.231	-5.82886	10.5286	340.546
5.232	-6.01196	10.1013	340.851
5.233	-4.91333	9.8877	340.118
5.234	-5.15747	10.376	341.064
5.235	-5.82886	10.1013	342.438
5.236	-5.5542	8.91113	343.018
5.237	-5.31006	8.69751	342.255
5.238	-5.92041	10.2234	344.238
5.239	-5.82886	13.5193	348.907
5.24	-5.06592	12.7563	346.344
5.241	-5.00488	9.52148	343.231
5.242	-5.92041	9.24683	342.194
5.243	-5.98145	11.0168	344.635
5.244	-5.88989	10.1929	344.788
5.245	-4.5166	8.5144	344.269
5.246	-5.88989	9.552	344.543
5.247	-6.01196	11.322	343.658
5.248	-4.69971	11.3831	340.729
5.249	-3.78418	10.5286	340.485
5.25	-4.76074	10.498	342.316
5.251	-5.64575	10.0098	342.377
5.252	-5.27954	9.52148	342.102
5.253	-5.82886	9.91821	342.865
5.254	-6.01196	9.552	345.123
5.255	-5.5542	8.57544	344.879
5.256	-4.76074	8.94165	343.384
5.257	-5.43213	11.4136	347.046
5.258	-5.15747	14.6179	350.037
5.259	-4.91333	11.9629	346.649
5.26	-5.0354	8.45337	344.299
5.261	-6.7749	9.15527	346.558
5.262	-6.34766	11.1084	347.626
5.263	-5.27954	9.76563	347.504
5.264	-4.88281	9.39941	346.558
5.265	-5.43213	11.0474	347.382
5.266	-5.34058	11.7493	345.642
5.267	-4.63867	11.2305	343.506
5.268	-5.12695	10.8032	344.269
5.269	-5.92041	10.6201	346.1
5.27	-5.82886	9.91821	345.306
5.271	-5.09644	10.0708	345.703
5.272	-5.58472	10.7422	347.107
5.273	-5.70679	10.2234	348.206
5.274	-5.70679	8.60596	347.595
5.275	-5.27954	9.33838	347.778
5.276	-6.10352	12.5122	352.448
5.277	-4.97437	14.0991	352.203
5.278	-5.00488	10.6201	348.724
5.279	-5.43213	9.24683	346.344
5.28	-6.073	10.7422	348.907
5.281	-5.58472	11.4746	349.304
5.282	-4.60815	9.3689	348.907
5.283	-5.52368	9.30786	348.206
5.284	-6.04248	11.1084	349.701
5.285	-5.21851	11.5356	347.382
5.286	-3.96729	10.7117	345.673
5.287	-4.69971	10.7422	346.527
5.288	-5.43213	10.8032	347.534
5.289	-4.97437	10.0098	346.71
5.29	-4.88281	10.0403	347.229
5.291	-5.95093	10.5286	348.785
5.292	-5.98145	9.42993	350.006
5.293	-5.06592	8.36182	348.969
5.294	-5.0354	10.1318	350.067
5.295	-5.43213	14.0076	355.164
5.296	-4.63867	13.7939	353.271
5.297	-5.06592	9.70459	350.006
5.298	-6.31714	9.0332	348.877
5.299	-6.37817	11.261	352.142
5.3	-5.46265	10.4675	352.142
5.301	-4.27246	9.21631	351.013
5.302	-5.27954	10.2234	351.44
5.303	-5.7373	12.085	351.196
5.304	-4.5166	11.5662	348.236
5.305	-4.24194	10.7727	347.992
5.306	-4.60815	10.7117	350.067
5.307	-5.70679	10.3149	350.433
5.308	-4.88281	9.76563	349.701
5.309	-4.97437	10.5591	350.769
5.31	-5.64575	10.7422	352.264
5.311	-5.49316	9.46045	352.203
5.312	-5.0354	9.0332	351.196
5.313	-5.76782	10.9558	353.821
5.314	-5.76782	14.0076	358.337
5.315	-5.15747	12.7869	354.675
5.316	-4.97437	9.33838	351.868
5.317	-6.19507	9.52148	351.959
5.318	-5.70679	11.7188	354.462
5.319	-5.06592	11.0168	354.034
5.32	-4.08936	9.27734	352.753
5.321	-5.79834	10.2844	353.485
5.322	-6.073	11.6577	352.753
5.323	-4.69971	11.2915	350.281
5.324	-4.24194	10.6812	350.555
5.325	-4.63867	10.8948	352.02
5.326	-5.40161	10.5896	351.501
5.327	-4.76074	9.97925	351.288
5.328	-4.97437	10.2844	352.722
5.329	-5.76782	10.1929	354.553
5.33	-5.76782	8.78906	354.218
5.331	-4.85229	9.0332	353.546
5.332	-5.7373	11.8713	358.124
5.333	-5.0354	15.3809	360.535
5.334	-4.18091	12.0544	356.049
5.335	-4.15039	9.00269	352.875
5.336	-5.76782	9.73511	355.652
5.337	-5.70679	11.6882	356.964
5.338	-4.88281	10.0403	356.903
5.339	-4.42505	9.30786	355.347
5.34	-5.67627	11.5051	356.506
5.341	-5.40161	12.6953	354.004
5.342	-3.66211	11.5051	352.203
5.343	-4.5166	10.9863	352.661
5.344	-5.06592	10.7422	355.072
5.345	-5.49316	10.0708	354.156
5.346	-4.54712	10.1624	354.462
5.347	-5.21851	11.0779	356.11
5.348	-5.58472	10.5591	357.391
5.349	-5.00488	9.21631	356.049
5.35	-4.79126	10.1929	355.927
5.351	-5.79834	13.092	360.535
5.352	-5.0354	14.3127	360.504
5.353	-4.94385	10.9863	357.727
5.354	-5.0354	9.3689	355.804
5.355	-5.52368	10.8948	358.612
5.356	-5.00488	11.7798	358.826
5.357	-3.84521	10.1318	358.093
5.358	-5.00488	10.1013	357.513
5.359	-5.18799	11.5356	358.826
5.36	-5.24902	11.9019	355.896
5.361	-3.84521	11.1389	354.889
5.362	-4.82178	11.1694	355.957
5.363	-5.00488	11.2915	357.178
5.364	-4.57764	10.7117	355.988
5.365	-4.27246	10.5591	356.567
5.366	-5.34058	11.0474	358.398
5.367	-5.76782	9.94873	359.497
5.368	-4.94385	9.0332	358.582
5.369	-5.0354	10.376	359.528
5.37	-5.21851	14.1602	365.112
5.371	-4.30298	14.4653	362.579
5.372	-4.3335	10.6506	359.558
5.373	-5.52368	9.79614	358.276
5.374	-5.76782	11.5356	360.901
5.375	-5.67627	11.2	361.542
5.376	-3.96729	9.42993	360.596
5.377	-5.27954	10.1929	360.779
5.378	-5.46265	12.1155	360.321
5.379	-4.69971	12.4512	357.361
5.38	-3.66211	11.8103	356.598
5.381	-4.3335	11.4746	358.185
5.382	-5.24902	10.9558	358.978
5.383	-4.54712	9.76563	358.826
5.384	-5.12695	10.498	359.711
5.385	-5.43213	11.2915	361.664
5.386	-5.43213	10.2234	361.481
5.387	-4.5166	9.70459	361.084
5.388	-5.06592	11.6882	362.823
5.389	-5.24902	14.4653	366.272
5.39	-4.76074	13.0615	363.068
5.391	-4.63867	10.1624	361.908
5.392	-6.04248	10.5896	362.427
5.393	-5.24902	11.8408	363.556
5.394	-4.69971	11.0779	363.22
5.395	-3.96729	10.2234	362.701
5.396	-5.40161	11.4441	363.159
5.397	-5.37109	12.0239	362.335
5.398	-4.57764	11.7188	360.107
5.399	-4.73022	11.6577	360.565
5.4	-4.79126	11.8408	361.542
5.401	-4.76074	10.8643	360.931
5.402	-4.21143	11.0168	360.809
5.403	-4.79126	11.6577	362.244
5.404	-5.21851	10.8032	363.373
5.405	-4.97437	9.42993	363.586
5.406	-4.73022	9.8877	363.708
5.407	-5.52368	12.3596	368.225
5.408	-4.76074	15.0146	370.239
5.409	-4.05884	12.7258	366.486
5.41	-3.96729	10.2844	362.854
5.411	-5.64575	10.7117	364.227
5.412	-5.52368	12.146	365.967
5.413	-4.73022	10.6506	366.394
5.414	-4.66919	9.61304	364.655
5.415	-5.49316	11.261	366.089
5.416	-5.21851	12.8479	363.77
5.417	-3.35693	12.3291	361.481
5.418	-3.8147	11.4746	361.938
5.419	-4.76074	11.2	363.739
5.42	-5.31006	10.8032	363.22
5.421	-4.63867	10.7727	363.77
5.422	-5.31006	11.0168	364.777
5.423	-5.5542	10.8032	366.608
5.424	-5.15747	9.8877	365.845
5.425	-4.30298	10.5896	365.234
5.426	-4.97437	13.916	370.453
5.427	-4.69971	15.625	371.155
5.428	-4.88281	11.2915	367.706
5.429	-5.52368	9.33838	365.143
5.43	-6.04248	10.9863	368.408
5.431	-5.12695	12.5427	369.446
5.432	-3.84521	10.6506	368.256
5.433	-4.5166	10.5591	366.974
5.434	-5.24902	12.3901	368.408
5.435	-4.91333	13.1531	365.57
5.436	-3.23486	11.9629	364.227
5.437	-4.66919	11.4441	365.356
5.438	-5.31006	11.3831	367.188
5.439	-4.73022	10.8337	365.997
5.44	-3.87573	11.322	366.425
5.441	-4.79126	11.9934	368.073
5.442	-5.34058	10.7727	369.507
5.443	-4.73022	9.09424	368.134
5.444	-4.97437	10.8643	369.629
5.445	-4.97437	15.1062	375.61
5.446	-4.15039	14.679	372.253
5.447	-3.96729	10.3455	368.744
5.448	-5.49316	10.0098	367.737
5.449	-5.06592	12.8479	371.582
5.45	-4.63867	11.6272	371.033
5.451	-3.2959	9.76563	369.781
5.452	-5.21851	10.7422	370.789
5.453	-5.24902	12.9395	370.453
5.454	-3.87573	12.6953	366.913
5.455	-3.23486	11.7188	366.425
5.456	-4.15039	12.146	368.256
5.457	-4.85229	11.4136	368.317
5.458	-4.05884	10.4675	367.554
5.459	-4.60815	11.261	369.08
5.46	-5.46265	11.4746	371.552
5.461	-4.91333	9.82666	371.094
5.462	-4.02832	9.91821	370.026
5.463	-4.45557	12.4817	373.627
5.464	-4.39453	16.1133	377.197
5.465	-3.72314	13.031	372.345
5.466	-4.21143	9.67407	369.629
5.467	-6.16455	10.8032	372.192
5.468	-5.27954	13.1531	373.779
5.469	-4.30298	11.0168	372.62
5.47	-3.11279	10.1929	371.735
5.471	-5.09644	12.4207	372.803
5.472	-4.5166	13.2141	371.399
5.473	-3.2959	11.9629	368.5
5.474	-4.11987	11.6882	369.72
5.475	-4.91333	11.5967	371.948
5.476	-5.09644	11.4136	370.27
5.477	-4.02832	11.0474	370.453
5.478	-4.24194	12.4207	371.948
5.479	-4.79126	11.5356	373.444
5.48	-4.36401	9.82666	372.253
5.481	-3.78418	10.7117	372.223
5.482	-5.31006	13.6108	377.167
5.483	-4.05884	15.1672	378.326
5.484	-4.11987	12.0239	373.993
5.485	-4.08936	10.1624	372.009
5.486	-5.37109	12.1155	374.603
5.487	-4.18091	13.0615	374.939
5.488	-3.54004	10.7727	374.603
5.489	-4.24194	10.5896	373.413
5.49	-5.34058	12.4207	375
5.491	-4.94385	12.7869	372.772
5.492	-3.54004	12.0239	370.911
5.493	-4.11987	12.2375	372.07
5.494	-4.82178	12.1765	373.291
5.495	-4.24194	11.4441	371.643
5.496	-4.05884	11.6577	372.406
5.497	-4.82178	11.9629	374.176
5.498	-4.97437	10.8643	375.58
5.499	-4.11987	9.67407	374.878
5.5	-4.08936	11.5051	374.786
5.501	-4.82178	14.5569	380.005
5.502	-3.96729	15.3198	378.754
5.503	-4.05884	11.6577	375.58
5.504	-4.94385	10.4065	373.84
5.505	-5.34058	12.0544	377.258
5.506	-4.82178	12.1765	377.106
5.507	-3.44849	10.6506	376.587
5.508	-4.54712	11.4746	376.038
5.509	-4.45557	12.7869	376.068
5.51	-4.39453	12.8784	373.444
5.511	-3.60107	12.5427	372.742
5.512	-4.21143	12.2986	374.054
5.513	-5.12695	11.5662	375.58
5.514	-4.24194	11.2	374.298
5.515	-4.5166	11.7493	375.183
5.516	-4.82178	12.5427	376.953
5.517	-4.5166	11.1084	377.655
5.518	-4.02832	10.5591	376.465
5.519	-4.63867	11.9324	378.021
5.52	-4.85229	14.9841	382.416
5.521	-4.21143	14.4043	380.188
5.522	-4.36401	11.2915	378.143
5.523	-5.21851	11.322	377.716
5.524	-4.73022	13.0005	379.639
5.525	-4.54712	12.2375	379.517
5.526	-3.23486	11.1389	378.357
5.527	-4.88281	11.7798	379.028
5.528	-5.06592	12.8479	378.723
5.529	-3.78418	12.7563	376.007
5.53	-3.96729	12.4512	376.068
5.531	-4.30298	12.8174	377.136
5.532	-4.66919	12.2986	376.984
5.533	-4.08936	11.8408	376.556
5.534	-4.42505	12.146	377.991
5.535	-5.09644	11.8103	380.005
5.536	-4.73022	10.437	379.822
5.537	-4.36401	10.7727	379.486
5.538	-5.15747	13.0005	382.782
5.539	-4.39453	16.2964	386.597
5.54	-3.54004	14.74	383.423
5.541	-3.50952	11.5356	380.524
5.542	-5.27954	11.261	380.707
5.543	-5.31006	12.7258	382.751
5.544	-4.60815	11.9324	383.179
5.545	-3.57056	10.8643	381.622
5.546	-4.69971	11.8713	382.019
5.547	-4.66919	13.5498	380.127
5.548	-3.02124	13.6108	377.594
5.549	-3.23486	12.6648	377.319
5.55	-4.24194	12.085	379.272
5.551	-5.18799	11.7493	379.547
5.552	-4.57764	11.1694	379.272
5.553	-4.79126	11.9019	380.646
5.554	-4.85229	11.9324	382.416
5.555	-4.39453	10.7117	381.866
5.556	-3.8147	11.0779	380.859
5.557	-4.60815	13.4277	385.193
5.558	-4.15039	15.9912	387.695
5.559	-4.08936	13.092	383.942
5.56	-4.30298	10.4065	381.744
5.561	-5.18799	11.5967	384.155
5.562	-4.42505	12.8784	384.735
5.563	-4.11987	11.4441	384.186
5.564	-4.18091	11.261	383.087
5.565	-4.91333	12.8479	383.942
5.566	-4.97437	13.2141	381.592
5.567	-3.9978	12.6953	379.883
5.568	-4.45557	13.031	381.042
5.569	-4.66919	12.7869	382.294
5.57	-4.24194	11.7798	381.073
5.571	-4.15039	12.2986	381.989
5.572	-5.09644	13.1226	384.43
5.573	-5.21851	11.5967	385.376
5.574	-4.85229	10.498	385.193
5.575	-4.76074	12.2375	385.681
5.576	-4.60815	15.0452	391.205
5.577	-3.63159	16.0217	389.679
5.578	-3.78418	13.1531	386.627
5.579	-5.0354	11.7188	384.705
5.58	-5.67627	13.2141	387.726
5.581	-5.31006	13.1836	388.153
5.582	-3.87573	11.6577	387.451
5.583	-4.85229	11.9019	387.268
5.584	-4.69971	13.7634	387.817
5.585	-3.75366	14.0686	384.613
5.586	-3.08228	13.6108	383.606
5.587	-3.9978	13.5193	384.674
5.588	-4.88281	12.7258	385.681
5.589	-4.21143	12.085	384.705
5.59	-4.21143	12.3596	385.773
5.591	-4.82178	12.9089	387.634
5.592	-4.3335	11.4441	388.031
5.593	-3.87573	11.0474	387.054
5.594	-3.96729	12.6648	388.763
5.595	-4.54712	16.2048	393.89
5.596	-3.72314	15.4419	391.632
5.597	-3.78418	11.3831	388.519
5.598	-5.31006	10.7727	387.36
5.599	-5.09644	13.0005	390.381
5.6	-4.05884	12.8479	389.465
5.601	-2.62451	11.3831	388.245
5.602	-4.54712	12.0544	388.031
5.603	-4.88281	13.5498	387.878
5.604	-3.96729	13.4277	384.918
5.605	-3.35693	12.5427	384.857
5.606	-4.5166	12.5427	386.719
5.607	-4.85229	12.3596	386.963
5.608	-3.84521	11.7798	386.261
5.609	-3.9978	12.6648	387.512
5.61	-4.54712	12.6648	389.526
5.611	-4.73022	10.9253	389.587
5.612	-4.15039	10.7422	389.313
5.613	-5.52368	13.4277	392.456
5.614	-4.60815	16.7236	396.667
5.615	-3.75366	14.7705	392.303
5.616	-3.8147	11.6577	389.557
5.617	-5.58472	12.1155	391.205
5.618	-5.09644	14.0686	393.372
5.619	-4.39453	12.4512	392.792
5.62	-4.08936	11.4441	391.51
5.621	-5.12695	13.1836	392.822
5.622	-4.82178	14.4958	391.51
5.623	-3.32642	14.0991	388.611
5.624	-3.8147	13.916	389.13
5.625	-4.5166	13.7329	391.052
5.626	-4.66919	12.9089	389.984
5.627	-4.15039	12.7869	390.442
5.628	-4.76074	13.3057	392.303
5.629	-5.06592	12.5427	393.951
5.63	-4.45557	11.322	393.097
5.631	-3.72314	12.7258	392.487
5.632	-4.79126	15.2588	396.759
5.633	-3.69263	17.0898	397.736
5.634	-3.75366	13.7634	393.829
5.635	-4.30298	11.4441	391.754
5.636	-5.61523	13.0005	394.44
5.637	-4.08936	13.5803	394.623
5.638	-3.479	12.3596	393.89
5.639	-3.8147	12.2681	392.975
5.64	-4.24194	13.5498	393.311
5.641	-4.45557	14.1296	390.869
5.642	-3.41797	13.5498	389.465
5.643	-4.15039	13.2141	390.564
5.644	-4.45557	12.7258	391.907
5.645	-4.02832	12.4207	390.442
5.646	-3.479	12.9395	391.418
5.647	-4.24194	13.3972	393.005
5.648	-4.39453	12.146	394.104
5.649	-4.02832	11.4136	393.646
5.65	-3.9978	12.2681	394.135
5.651	-4.94385	14.8621	398.804
5.652	-4.5166	16.2964	398.376
5.653	-3.75366	13.1531	395.599
5.654	-4.45557	12.146	393.555
5.655	-4.76074	13.3057	396.332
5.656	-4.54712	13.5498	396.332
5.657	-3.35693	11.9324	396.545
5.658	-4.73022	12.4207	395.996
5.659	-4.94385	13.4888	396.729
5.66	-4.42505	14.2517	393.982
5.661	-3.11279	14.0076	393.188
5.662	-4.18091	14.1907	393.829
5.663	-4.73022	13.5803	395.02
5.664	-4.54712	12.9089	394.379
5.665	-4.76074	13.2141	395.752
5.666	-5.43213	13.3057	397.888
5.667	-4.97437	12.3596	398.743
5.668	-4.54712	11.8713	397.858
5.669	-4.30298	13.7939	399.109
5.67	-4.05884	16.9067	402.863
5.671	-3.60107	16.0217	400.604
5.672	-3.93677	12.8174	397.98
5.673	-5.40161	12.4512	398.224
5.674	-5.12695	13.855	400.116
5.675	-4.54712	13.2141	399.689
5.676	-3.44849	12.2986	398.59
5.677	-4.36401	13.1836	398.865
5.678	-4.63867	14.5264	397.888
5.679	-3.66211	14.2212	395.081
5.68	-3.66211	13.6108	394.775
5.681	-4.66919	13.6414	396.515
5.682	-4.42505	13.0615	396.088
5.683	-4.02832	12.3291	395.905
5.684	-4.11987	13.1531	397.186
5.685	-4.36401	13.4888	398.804
5.686	-4.27246	12.0544	398.315
5.687	-3.84521	11.9019	398.041
5.688	-5.34058	13.7634	401.855
5.689	-4.60815	17.0288	405.884
5.69	-3.75366	15.1367	402.466
5.691	-3.35693	12.2986	399.384
5.692	-5.15747	12.6953	399.963
5.693	-4.76074	14.6179	401.672
5.694	-3.90625	13.3972	401.642
5.695	-3.479	12.3291	400.421
5.696	-4.94385	13.6108	401.123
5.697	-5.18799	14.5264	399.78
5.698	-3.60107	14.6484	397.461
5.699	-3.78418	14.2822	397.644
5.7	-4.24194	14.1907	399.536
5.701	-5.12695	13.6414	398.834
5.702	-4.39453	13.4277	399.475
5.703	-5.06592	13.7634	401.337
5.704	-5.31006	13.2141	403.473
5.705	-5.0354	12.085	402.985
5.706	-3.9978	12.7258	402.679
5.707	-4.76074	15.8386	407.562
5.708	-3.96729	18.28	409.241
5.709	-3.72314	15.2893	405.304
5.71	-4.60815	12.5427	402.435
5.711	-5.98145	13.0005	405.06
5.712	-5.43213	14.5874	406.097
5.713	-4.08936	13.1226	405.853
5.714	-4.27246	12.7258	404.327
5.715	-4.63867	14.4043	404.785
5.716	-4.76074	15.7471	401.855
5.717	-3.41797	14.9841	400.146
5.718	-4.45557	14.2822	400.787
5.719	-4.85229	13.6719	402.863
5.72	-4.88281	13.2141	402.191
5.721	-4.42505	13.3362	403.015
5.722	-4.60815	14.2212	404.175
5.723	-4.79126	13.2141	405.579
5.724	-4.39453	12.0544	404.541
5.725	-4.39453	13.092	404.938
5.726	-4.91333	16.3269	410.736
5.727	-3.96729	16.9983	408.905
5.728	-4.39453	13.5193	405.731
5.729	-5.31006	12.4817	404.541
5.73	-5.0354	14.2212	406.769
5.731	-4.27246	14.1296	406.769
5.732	-2.96021	12.6038	405.701
5.733	-4.42505	13.1226	405.426
5.734	-5.09644	14.6179	406.464
5.735	-4.15039	14.8621	403.29
5.736	-3.44849	14.1907	402.466
5.737	-4.21143	14.2212	404.144
5.738	-4.42505	14.3738	404.541
5.739	-3.87573	13.7329	404.266
5.74	-4.15039	13.9771	405.212
5.741	-5.21851	14.0076	407.654
5.742	-5.31006	12.9089	408.447
5.743	-4.21143	12.1155	407.99
5.744	-4.76074	14.2822	409.851
5.745	-4.08936	17.9443	415.497
5.746	-3.66211	17.5476	411.743
5.747	-3.57056	13.4277	408.386
5.748	-5.34058	13.0615	407.715
5.749	-5.0354	15.2588	411.438
5.75	-4.76074	14.2212	410.797
5.751	-3.11279	12.7563	409.332
5.752	-4.79126	13.8855	410.187
5.753	-5.0354	15.8691	409.149
5.754	-3.2959	15.7166	406.067
5.755	-3.23486	14.9231	406.006
5.756	-4.24194	14.801	407.715
5.757	-5.43213	13.855	407.99
5.758	-4.45557	13.7634	407.745
5.759	-4.54712	14.2212	409.088
5.76	-5.18799	14.2517	411.072
5.761	-4.36401	13.031	410.706
5.762	-3.84521	13.1531	409.576
5.763	-5.00488	15.1672	413.361
5.764	-4.27246	18.3716	416.565
5.765	-3.69263	15.8081	411.957
5.766	-3.93677	12.3596	409.18
5.767	-6.22559	13.2751	411.255
5.768	-4.82178	15.625	412.17
5.769	-3.44849	14.1296	411.438
5.77	-3.38745	12.8784	409.515
5.771	-4.76074	14.5569	410.95
5.772	-5.06592	15.4724	409.271
5.773	-3.38745	14.6179	406.982
5.774	-4.27246	14.679	407.623
5.775	-4.66919	14.6179	410.065
5.776	-4.54712	14.0991	408.844
5.777	-3.63159	14.1296	408.997
5.778	-4.08936	14.9231	410.828
5.779	-5.0354	13.9771	412.964
5.78	-4.39453	12.085	411.926
5.781	-3.96729	13.2751	412.079
5.782	-5.43213	16.571	417.45
5.783	-3.90625	18.9209	418.121
5.784	-3.69263	15.2588	413.361
5.785	-4.27246	13.1226	411.285
5.786	-5.82886	14.74	414.764
5.787	-4.60815	15.4419	414.734
5.788	-3.87573	13.4888	414.276
5.789	-4.76074	13.3972	413.666
5.79	-5.27954	15.6555	414.856
5.791	-4.45557	16.1438	411.469
5.792	-2.99072	15.4419	409.973
5.793	-4.24194	15.3198	411.072
5.794	-5.00488	14.9841	412.903
5.795	-4.63867	14.0076	411.713
5.796	-4.21143	14.2517	413.116
5.797	-4.97437	14.9231	415.1
5.798	-4.85229	13.7939	416.229
5.799	-4.15039	12.9089	414.581
5.8	-3.96729	14.8621	415.436
5.801	-4.63867	17.7612	420.166
5.802	-3.50952	17.0593	417.45
5.803	-4.54712	13.8245	415.161
5.804	-5.52368	13.7634	415.192
5.805	-4.79126	15.3198	417.023
5.806	-4.05884	14.4958	416.077
5.807	-2.86865	13.5498	415.375
5.808	-4.88281	14.8315	415.588
5.809	-4.63867	15.3198	415.161
5.81	-3.96729	15.2893	412.14
5.811	-4.30298	14.8315	412.292
5.812	-4.63867	15.0757	413.788
5.813	-4.79126	14.5264	413.513
5.814	-3.44849	14.1907	413.3
5.815	-3.96729	15.0146	414.856
5.816	-4.85229	14.8621	416.229
5.817	-4.45557	13.2141	416.595
5.818	-4.08936	13.3057	416.473
5.819	-4.94385	14.9536	418.488
5.82	-4.76074	17.6392	422.852
5.821	-3.75366	17.2119	420.258
5.822	-3.44849	14.3433	417.572
5.823	-5.18799	14.1296	417.175
5.824	-4.60815	15.686	418.884
5.825	-4.69971	14.801	419.098
5.826	-3.84521	13.5803	418.091
5.827	-5.15747	14.6179	418.976
5.828	-5.15747	15.625	417.694
5.829	-3.75366	15.9607	415.009
5.83	-4.21143	16.2659	415.283
5.831	-4.05884	15.7471	416.412
5.832	-4.94385	14.8621	416.473
5.833	-4.60815	14.3127	417.084
5.834	-5.12695	15.0146	418.396
5.835	-5.58472	14.4348	420.41
5.836	-4.69971	13.4583	420.197
5.837	-4.3335	14.0686	419.495
5.838	-4.97437	16.2659	422.272
5.839	-4.08936	19.0735	425.72
5.84	-3.50952	16.9983	422.089
5.841	-4.15039	13.916	419.922
5.842	-5.82886	13.9465	420.624
5.843	-5.09644	15.625	422.15
5.844	-4.30298	15.0146	421.844
5.845	-3.63159	14.2822	420.258
5.846	-4.63867	15.2893	420.624
5.847	-4.76074	16.2354	418.671
5.848	-3.57056	16.2354	417.023
5.849	-3.96729	15.564	417.114
5.85	-4.76074	14.8926	419.037
5.851	-5.06592	14.4348	418.549
5.852	-4.11987	14.679	418.823
5.853	-4.54712	15.686	420.319
5.854	-4.79126	14.9841	421.936
5.855	-4.66919	13.3057	421.295
5.856	-3.96729	13.7634	421.326
5.857	-5.40161	16.8457	426.819
5.858	-3.93677	19.1345	427.124
5.859	-3.75366	15.9607	423.95
5.86	-4.36401	13.8855	421.295
5.861	-5.21851	15.3503	423.92
5.862	-4.54712	15.9912	423.889
5.863	-3.8147	14.2517	423.584
5.864	-5.06592	14.2822	423.065
5.865	-5.0354	15.6555	423.828
5.866	-4.88281	16.4795	421.478
5.867	-3.69263	16.2048	419.83
5.868	-4.45557	16.449	420.624
5.869	-4.76074	15.9607	422.272
5.87	-4.60815	14.8926	421.204
5.871	-4.76074	15.5029	422.821
5.872	-5.27954	15.6555	424.744
5.873	-5.27954	14.3433	425.964
5.874	-4.45557	13.6719	425.537
5.875	-4.08936	15.1367	426.086
5.876	-4.39453	18.5547	430.573
5.877	-3.8147	18.9209	428.741
5.878	-4.18091	15.5945	425.781
5.879	-5.52368	14.3433	424.988
5.88	-5.37109	15.686	427.765
5.881	-4.79126	15.4419	427.338
5.882	-3.60107	14.3127	426.331
5.883	-4.82178	15.2588	426.056
5.884	-4.82178	16.6626	426.147
5.885	-4.05884	16.7236	423.401
5.886	-3.57056	16.0522	422.577
5.887	-4.57764	16.1133	424.164
5.888	-5.27954	15.564	424.805
5.889	-4.27246	14.9841	424.225
5.89	-4.45557	15.7471	425.446
5.891	-5.00488	15.7471	427.246
5.892	-4.54712	14.7705	427.643
5.893	-4.05884	13.8245	426.91
5.894	-4.85229	15.8997	429.169
5.895	-4.39453	18.6462	434.357
5.896	-3.72314	18.158	431.213
5.897	-4.02832	14.7095	427.917
5.898	-5.21851	14.801	427.032
5.899	-4.66919	16.51	429.718
5.9	-4.24194	15.7776	429.199
5.901	-3.14331	14.6179	427.734
5.902	-5.18799	15.2283	428.589
5.903	-5.52368	16.2964	427.765
5.904	-3.90625	16.8457	425.201
5.905	-3.8147	16.3879	425.14
5.906	-4.82178	16.4795	427.002
5.907	-5.18799	15.7471	426.666
5.908	-4.18091	15.564	426.849
5.909	-4.73022	16.0522	428.192
5.91	-5.40161	15.2283	430.634
5.911	-5.15747	14.1296	430.481
5.912	-4.27246	14.6179	429.718
5.913	-4.82178	16.9373	433.228
5.914	-3.93677	20.3247	435.822
5.915	-3.44849	17.6086	431.274
5.916	-3.69263	14.7705	428.68
5.917	-6.01196	15.1367	430.969
5.918	-5.24902	16.7847	432.19
5.919	-4.42505	15.2893	431.427
5.92	-4.15039	14.7705	430.176
5.921	-5.21851	16.4795	431.305
5.922	-5.06592	17.6392	428.955
5.923	-3.44849	16.9678	427.368
5.924	-4.76074	16.8152	427.917
5.925	-5.00488	16.1133	430.023
5.926	-5.18799	15.2893	429.077
5.927	-4.45557	15.7166	429.718
5.928	-4.85229	16.4185	431.641
5.929	-4.88281	15.8997	432.922
5.93	-4.42505	14.5264	431.732
5.931	-4.36401	15.7166	431.641
5.932	-5.18799	17.9138	437.195
5.933	-4.11987	19.9585	438.11
5.934	-4.21143	16.3574	433.868
5.935	-4.63867	14.4348	431.335
5.936	-5.49316	16.0828	434.357
5.937	-4.21143	16.9983	433.899
5.938	-3.63159	15.5945	433.075
5.939	-4.88281	15.3198	432.098
5.94	-5.27954	16.6016	433.563
5.941	-4.91333	17.1814	430.969
5.942	-3.66211	16.8152	429.474
5.943	-4.5166	16.571	430.725
5.944	-4.94385	16.3879	432.129
5.945	-4.42505	15.8386	430.756
5.946	-4.21143	16.1133	432.22
5.947	-4.97437	16.1743	434.265
5.948	-5.15747	15.0452	435.547
5.949	-4.42505	14.2822	434.753
5.95	-4.15039	15.7166	435.211
5.951	-4.76074	18.9514	440.216
5.952	-3.50952	19.5618	437.988
5.953	-3.87573	16.2354	434.601
5.954	-4.91333	15.1672	433.441
5.955	-5.43213	16.4795	436.676
5.956	-5.18799	16.3269	436.462
5.957	-3.84521	15.0452	435.547
5.958	-5.27954	15.7166	435.944
5.959	-4.91333	17.3645	435.852
5.96	-4.15039	17.6086	432.678
5.961	-3.50952	17.1814	432.129
5.962	-4.3335	17.0288	433.289
5.963	-5.00488	16.3574	434.692
5.964	-4.45557	15.5945	434.082
5.965	-4.60815	16.3269	435.333
5.966	-4.85229	16.449	437.836
5.967	-4.88281	15.4419	437.744
5.968	-4.24194	15.0757	436.768
5.969	-4.82178	16.7847	438.354
5.97	-5.15747	19.989	442.963
5.971	-4.27246	18.9209	440.369
5.972	-4.24194	15.7776	437.653
5.973	-5.61523	15.3503	437.439
5.974	-5.09644	17.0288	439.392
5.975	-4.27246	16.7236	438.629
5.976	-3.41797	15.8691	437.5
5.977	-5.21851	16.4185	437.592
5.978	-5.40161	17.395	436.859
5.979	-4.39453	17.4561	434.601
5.98	-4.21143	16.9983	434.479
5.981	-4.97437	17.0288	436.371
5.982	-5.06592	16.51	436.615
5.983	-4.5166	16.2964	436.218
5.984	-4.76074	16.6626	437.622
5.985	-5.43213	16.3879	439.362
5.986	-5.06592	14.9841	439.27
5.987	-4.54712	15.2588	438.751
5.988	-5.15747	17.2424	441.895
5.989	-4.60815	20.0806	444.061
5.99	-3.60107	18.3411	440.247
5.991	-4.05884	16.0217	438.385
5.992	-5.46265	16.571	439.941
5.993	-4.97437	17.0288	440.46
5.994	-4.94385	15.8997	440.216
5.995	-4.76074	15.625	439.789
5.996	-5.7373	16.9373	440.735
5.997	-4.91333	17.9138	438.721
5.998	-3.72314	17.7002	436.615
5.999	-4.3335	17.5781	437.286
6	-4.73022	17.4561	438.599
6.001	-4.91333	16.51	438.141
6.002	-4.82178	16.3574	439.331
6.003	-5.61523	17.3035	441.01
6.004	-5.31006	16.2964	442.596
6.005	-4.69971	15.5029	441.925
6.006	-4.02832	16.6016	442.108
6.007	-5.0354	19.1956	447.296
6.008	-4.21143	20.5688	447.479
6.009	-4.08936	17.5171	444.366
6.01	-5.31006	15.7776	442.291
6.011	-5.5542	16.9067	444.611
6.012	-5.21851	17.7307	444.55
6.013	-3.93677	16.5405	443.787
6.014	-5.24902	16.8457	443.024
6.015	-5.34058	17.8223	443.542
6.016	-4.63867	18.1274	441.101
6.017	-3.9978	17.6697	440.155
6.018	-4.79126	17.7002	441.315
6.019	-5.21851	17.1814	442.383
6.02	-4.30298	16.6016	441.65
6.021	-3.96729	16.9067	442.596
6.022	-4.79126	17.334	444.458
6.023	-5.12695	16.2354	445.251
6.024	-4.54712	15.4419	444.58
6.025	-4.54712	16.2354	445.313
6.026	-5.06592	19.7144	451.08
6.027	-4.54712	20.5383	448.914
6.028	-3.8147	16.8457	445.435
6.029	-5.31006	15.9607	443.604
6.03	-5.21851	17.6086	446.747
6.031	-5.31006	17.7612	446.35
6.032	-3.75366	15.9607	445.526
6.033	-5.82886	16.1438	445.618
6.034	-5.58472	17.9138	445.862
6.035	-4.76074	18.6462	442.78
6.036	-3.479	18.0054	442.139
6.037	-4.21143	17.8223	443.542
6.038	-5.40161	17.334	444.733
6.039	-4.66919	16.4795	443.817
6.04	-4.88281	17.1204	445.19
6.041	-5.34058	17.395	448.029
6.042	-5.31006	15.8691	448.456
6.043	-4.42505	15.6555	447.083
6.044	-4.94385	18.0054	449.707
6.045	-4.5166	21.9727	454.529
6.046	-3.90625	19.8059	449.463
6.047	-4.24194	16.0828	446.869
6.048	-6.89697	16.2354	448.09
6.049	-5.58472	18.3411	450.287
6.05	-5.09644	17.1509	449.158
6.051	-3.66211	16.2354	447.876
6.052	-5.61523	18.158	448.517
6.053	-5.49316	19.0735	446.991
6.054	-3.9978	18.5852	444.672
6.055	-4.82178	18.0969	445.435
6.056	-5.31006	17.7612	447.479
6.057	-5.34058	16.9983	447.052
6.058	-4.39453	17.1509	447.205
6.059	-4.76074	18.0969	448.761
6.06	-5.40161	17.6392	450.256
6.061	-4.79126	15.9912	449.371
6.062	-4.45557	16.51	449.127
6.063	-5.58472	18.6768	454.071
6.064	-4.63867	21.2402	455.2
6.065	-3.9978	18.5242	450.775
6.066	-4.02832	16.571	448.059
6.067	-5.67627	17.5476	451.05
6.068	-4.88281	18.4021	450.989
6.069	-3.93677	16.9678	450.287
6.07	-5.15747	16.3879	449.493
6.071	-5.82886	18.1274	450.897
6.072	-5.5542	18.6768	448.303
6.073	-3.93677	18.3105	446.93
6.074	-4.73022	18.3105	447.601
6.075	-5.0354	18.0054	449.341
6.076	-4.60815	17.2729	448.181
6.077	-4.36401	17.2119	449.463
6.078	-5.43213	17.7917	451.355
6.079	-5.49316	16.571	453.033
6.08	-4.94385	15.8081	451.935
6.081	-4.45557	17.1204	451.965
6.082	-5.12695	20.3247	456.238
6.083	-3.9978	21.4233	455.719
6.084	-4.3335	17.8833	452.026
6.085	-5.15747	16.4795	450.653
6.086	-6.04248	17.6086	453.857
6.087	-5.18799	18.0664	453.522
6.088	-4.30298	16.9067	452.637
6.089	-5.37109	17.5171	452.423
6.09	-5.37109	18.6768	452.667
6.091	-4.88281	18.9514	450.073
6.092	-4.27246	18.7073	449.493
6.093	-5.37109	18.3105	450.623
6.094	-5.70679	17.7307	452.057
6.095	-5.12695	17.2729	451.324
6.096	-4.91333	18.0359	452.454
6.097	-5.21851	17.8833	453.979
6.098	-5.27954	17.2729	454.865
6.099	-4.42505	16.6931	453.644
6.1	-4.85229	17.7307	454.376
6.101	-5.18799	20.3247	459.839
6.102	-4.36401	20.8435	457.306
6.103	-4.42505	17.1509	454.529
6.104	-5.61523	16.6321	453.217
6.105	-5.34058	18.6157	455.872
6.106	-4.94385	18.3716	454.987
6.107	-3.75366	16.9983	454.132
6.108	-5.79834	17.6392	454.376
6.109	-5.61523	18.7683	454.102
6.11	-4.66919	18.7378	451.721
6.111	-4.3335	18.5852	451.782
6.112	-4.5166	18.4326	453.003
6.113	-5.37109	18.0664	453.674
6.114	-4.36401	17.6697	453.033
6.115	-4.66919	17.8528	454.59
6.116	-5.64575	17.7917	456.177
6.117	-5.52368	16.3269	456.604
6.118	-4.85229	16.7236	455.994
6.119	-5.24902	18.5547	458.038
6.12	-4.73022	21.7896	461.456
6.121	-3.96729	20.3552	457.428
6.122	-4.08936	17.4255	455.078
6.123	-6.10352	17.334	456.39
6.124	-5.31006	18.6157	457.489
6.125	-5.12695	17.7307	457.275
6.126	-4.63867	17.1814	456.451
6.127	-5.64575	18.4631	457.153
6.128	-5.31006	19.4397	455.353
6.129	-4.11987	19.6533	453.461
6.13	-4.63867	18.8293	454.01
6.131	-5.37109	18.3105	455.963
6.132	-5.52368	17.7612	455.353
6.133	-5.00488	17.7307	456.146
6.134	-5.58472	18.5242	457.886
6.135	-5.27954	17.8223	459.381
6.136	-4.69971	16.9373	458.374
6.137	-4.39453	17.6697	458.16
6.138	-5.52368	19.7449	461.884
6.139	-4.97437	22.0947	464.813
6.14	-4.57764	19.8975	461.395
6.141	-4.76074	17.1509	458.405
6.142	-6.19507	17.5781	459.991
6.143	-5.34058	19.3787	460.754
6.144	-4.69971	18.8599	460.388
6.145	-4.66919	17.8223	458.923
6.146	-5.61523	18.5852	459.595
6.147	-5.76782	19.6533	457.855
6.148	-3.9978	19.3481	456.177
6.149	-4.91333	19.0125	456.97
6.15	-5.0354	18.7988	459.29
6.151	-5.46265	18.28	458.374
6.152	-4.15039	18.219	459.106
6.153	-5.52368	18.7988	460.48
6.154	-5.46265	17.9443	462.524
6.155	-5.43213	16.571	461.426
6.156	-4.45557	17.395	460.999
6.157	-5.46265	20.6909	466.125
6.158	-4.27246	22.7356	466.583
6.159	-4.11987	19.3176	462.524
6.16	-5.21851	17.6086	460.297
6.161	-5.61523	18.4021	463.44
6.162	-5.5542	18.9514	463.135
6.163	-4.63867	17.4561	463.104
6.164	-5.37109	18.0054	462.463
6.165	-5.82886	19.4702	463.104
6.166	-4.88281	20.2026	460.175
6.167	-4.05884	20.2637	459.076
6.168	-4.97437	19.6838	459.778
6.169	-5.70679	18.8293	461.853
6.17	-5.40161	17.7917	461.029
6.171	-5.21851	18.5852	462.799
6.172	-5.64575	19.0735	464.874
6.173	-5.40161	17.7612	465.729
6.174	-4.66919	17.2729	464.386
6.175	-4.69971	18.6768	465.179
6.176	-5.5542	22.4915	470.825
6.177	-4.5166	22.1558	467.865
6.178	-5.06592	18.3105	464.844
6.179	-6.2561	17.6086	463.715
6.18	-6.13403	19.4092	466.736
6.181	-5.34058	19.1956	466.156
6.182	-3.90625	18.219	464.966
6.183	-6.10352	18.5852	464.935
6.184	-5.92041	19.9585	464.783
6.185	-5.12695	20.1111	462.158
6.186	-4.82178	19.5923	462.006
6.187	-5.52368	19.3481	463.623
6.188	-5.85938	19.0125	464.508
6.189	-4.82178	18.6157	463.318
6.19	-4.69971	19.4702	464.813
6.191	-5.15747	19.2261	467.01
6.192	-5.18799	17.7307	467.01
6.193	-4.82178	17.4255	466.614
6.194	-4.66919	19.4092	466.431
6.195	-4.02832	20.4163	464.63
6.196	-4.02832	20.4468	463.898
6.197	-4.82178	21.5454	463.013
6.198	-3.2959	21.4844	463.715
6.199	-1.95313	20.2942	463.013
6.2	-0.854492	20.1111	463.348
6.201	-0.0915527	21.1487	465.027
6.202	0.457764	22.7966	463.501
6.203	2.28882	23.5596	463.806
6.204	2.80762	23.6511	464.233
6.205	1.52588	23.7427	462.219
6.206	2.04468	23.7732	463.776
6.207	2.7771	23.9563	463.44
6.208	2.80762	23.7732	464.142
6.209	3.23486	23.8647	467.285
6.21	4.21143	24.6582	465.698
6.211	7.62939	25.0854	467.438
6.212	8.78906	26.2756	468.964
6.213	8.48389	27.0081	466.705
6.214	8.75854	27.2522	467.804
6.215	9.58252	27.4658	467.255
6.216	10.1318	26.9165	466.248
6.217	9.21631	27.0386	468.018
6.218	9.00269	28.3203	465.973
6.219	11.7493	28.9612	466.827
6.22	13.0005	29.2053	466.949
6.221	12.6953	29.541	465.363
6.222	13.2751	29.6936	466.858
6.223	14.4043	30.3345	465.424
6.224	15.2588	30.304	465.515
6.225	14.6484	30.5481	467.682
6.226	13.3057	31.1584	466.644
6.227	15.2893	31.0059	468.658
6.228	16.8457	30.9753	469.177
6.229	16.7847	31.4331	468.262
6.23	16.8152	32.1655	470.459
6.231	18.0054	32.6233	468.201
6.232	19.8669	32.8064	468.17
6.233	20.2942	32.9895	469.116
6.234	19.3176	33.9661	466.675
6.235	20.1721	34.2712	468.109
6.236	20.752	34.3323	467.468
6.237	20.3247	34.729	466.492
6.238	20.5994	34.6985	468.842
6.239	20.874	34.9121	467.468
6.24	23.0408	35.1868	467.926
6.241	24.2615	36.0413	468.689
6.242	24.0173	36.9873	466.736
6.243	25.2075	37.3535	467.499
6.244	26.1841	37.4451	467.133
6.245	25.3906	38.0554	466.461
6.246	24.9634	37.8723	469.421
6.247	24.231	37.5366	468.658
6.248	26.1841	37.5366	470.367
6.249	27.4353	38.4521	471.191
6.25	27.5574	39.6423	469.391
6.251	29.7546	39.856	470.123
6.252	30.2734	39.8254	469.33
6.253	30.365	40.6494	468.262
6.254	30.7312	40.9851	469.91
6.255	29.9988	40.5884	468.719
6.256	30.9143	40.8325	469.208
6.257	31.0059	41.8396	469.971
6.258	30.9143	42.1753	468.414
6.259	32.2876	42.0227	469.391
6.26	33.8745	42.45	468.903
6.261	34.8511	43.1213	468.109
6.262	35.8582	43.3655	469.91
6.263	35.0342	43.8232	467.712
6.264	36.1328	43.9758	469.086
6.265	36.2854	44.3115	469.086
6.266	36.0107	44.6167	467.865
6.267	35.9192	44.4336	470.154
6.268	36.0413	44.1895	468.781
6.269	37.6892	44.22	469.33
6.27	38.8794	45.2576	470.947
6.271	39.2456	45.9595	468.597
6.272	40.3137	46.1121	469.36
6.273	40.9241	45.929	469.391
6.274	40.1611	46.6003	467.072
6.275	39.8865	46.8445	468.811
6.276	40.0696	46.6614	466.98
6.277	41.687	46.6614	467.285
6.278	42.0837	47.1802	468.597
6.279	42.2058	48.0347	466.797
6.28	43.8538	48.2178	467.926
6.281	44.9524	48.8281	467.59
6.282	44.7693	49.2249	466.431
6.283	45.5017	48.7976	468.475
6.284	44.6167	48.9807	466.888
6.285	45.7764	49.0723	467.316
6.286	46.2952	49.9878	468.536
6.287	45.8984	50.5676	466.644
6.288	47.0276	50.7507	468.018
6.289	47.8821	50.5371	467.712
6.29	47.8821	51.1169	466.248
6.291	48.7976	51.3916	468.292
6.292	49.0723	51.178	466.705
6.293	50.2319	51.2085	467.285
6.294	50.6897	51.9104	468.475
6.295	50.2319	52.7954	466.248
6.296	51.1169	53.0701	467.346
6.297	51.5137	53.1616	467.133
6.298	51.6357	53.2837	465.485
6.299	51.8799	53.6499	467.804
6.3	52.124	54.1992	466.431
6.301	54.2603	54.1992	467.316
6.302	55.0232	54.5044	468.292
6.303	55.3589	55.0232	466.278
6.304	56.1218	55.1453	467.804
6.305	56.3965	55.1758	466.766
6.306	56.0913	55.4504	465.759
6.307	56.0608	55.9387	467.56
6.308	55.5725	55.9998	465.24
6.309	57.4341	56.2439	465.729
6.31	57.9224	56.4575	466.156
6.311	57.5256	56.9763	464.172
6.312	58.9294	56.7627	466.248
6.313	58.8989	56.7932	465.057
6.314	60.2417	57.1594	464.539
6.315	60.4553	56.7932	466.37
6.316	59.6619	57.0984	463.898
6.317	60.8215	57.251	464.935
6.318	61.554	58.1055	464.63
6.319	61.615	58.9294	462.219
6.32	62.439	59.1125	464.294
6.321	62.6831	58.5632	462.799
6.322	63.5681	58.96	463.165
6.323	64.6057	58.8989	465.088
6.324	64.2395	59.5398	463.226
6.325	65.155	59.7839	464.6
6.326	66.0706	59.6619	464.05
6.327	65.3687	60.4553	462.189
6.328	65.7043	60.8826	463.226
6.329	65.1855	61.4929	461.426
6.33	66.2231	61.554	461.578
6.331	66.2231	61.4929	463.135
6.332	66.7419	61.3403	461.578
6.333	68.1458	61.4014	463.043
6.334	68.7866	61.7371	463.562
6.335	68.4509	62.8967	462.433
6.336	69.1528	63.2019	463.806
6.337	69.2749	62.9578	462.494
6.338	70.0684	63.385	461.639
6.339	70.5261	63.7207	463.593
6.34	70.1904	63.9343	461.273
6.341	71.7163	64.0564	463.104
6.342	72.5403	64.6667	463.379
6.343	72.5403	65.0024	462.006
6.344	72.8149	65.0024	463.715
6.345	73.1201	65.1245	462.341
6.346	74.7375	65.3076	462.616
6.347	75.2258	66.0706	462.982
6.348	73.9136	66.4978	460.449
6.349	74.6765	66.6809	461.426
6.35	75.0732	67.2302	460.449
6.351	75.6226	67.3828	459.564
6.352	75.7751	67.0166	461.67
6.353	75.4089	66.2842	459.808
6.354	76.8433	66.2842	461.975
6.355	78.186	66.864	462.677
6.356	77.9724	68.0237	460.449
6.357	78.064	68.1458	461.823
6.358	78.3081	68.1152	460.236
6.359	78.9185	68.2678	459.229
6.36	79.5898	68.512	461.121
6.361	79.071	68.9697	458.954
6.362	80.9021	68.8477	460.327
6.363	81.5125	69.1528	461.212
6.364	81.6345	69.6716	459.717
6.365	82.428	69.8242	461.09
6.366	82.3975	70.2515	459.106
6.367	82.428	70.5261	458.313
6.368	82.7942	70.7397	459.686
6.369	82.3059	70.5261	457.367
6.37	83.313	71.1365	458.496
6.371	84.0454	71.9604	458.618
6.372	83.9844	72.2961	457.489
6.373	84.3506	72.1436	459.412
6.374	84.8389	71.6858	458.771
6.375	84.8083	71.6858	458.832
6.376	85.4492	72.5708	461.121
6.377	85.022	73.1506	458.221
6.378	86.1206	73.2117	459.595
6.379	87.0361	73.1201	459.381
6.38	86.8835	74.0662	456.909
6.381	87.7075	74.4934	459.045
6.382	87.9211	74.1577	458.008
6.383	89.1724	74.2798	457.947
6.384	89.386	74.6155	460.449
6.385	88.3789	74.8901	458.496
6.386	90.0574	74.9207	459.381
6.387	90.7898	75.592	458.801
6.388	90.9729	76.5076	457.214
6.389	91.6443	76.4771	458.374
6.39	91.5833	76.355	456.207
6.391	92.041	76.6296	456.512
6.392	92.2546	77.24	458.221
6.393	91.5222	77.2095	456.36
6.394	92.804	76.9653	458.618
6.395	92.926	76.9653	458.252
6.396	93.2922	77.5146	456.848
6.397	94.1467	77.8809	458.618
6.398	94.5129	77.6672	456.604
6.399	96.3745	77.3315	457.123
6.4	96.5576	78.0945	458.038
6.401	96.0999	78.7964	455.719
6.402	96.6492	78.6133	457.764
6.403	96.8933	78.7354	456.879
6.404	96.8933	79.1931	455.2
6.405	97.3511	79.8645	457.184
6.406	97.3206	79.4983	454.742
6.407	99.0906	79.4983	455.994
6.408	100.037	79.3762	456.848
6.409	99.823	80.5054	454.803
6.41	100.494	80.7495	456.085
6.411	100.403	81.1157	455.322
6.412	100.311	81.4819	454.376
6.413	100.708	82.1228	455.719
6.414	100.403	81.8481	454.315
6.415	101.318	81.9092	454.926
6.416	101.44	82.0007	455.872
6.417	101.013	82.6111	454.987
6.418	102.814	82.5806	456.635
6.419	103.455	82.2449	455.658
6.42	103.119	83.1299	455.017
6.421	103.729	83.7402	456.757
6.422	103.333	83.5571	454.529
6.423	104.523	83.6182	454.987
6.424	104.736	84.2896	455.475
6.425	104.431	85.144	452.942
6.426	105.164	84.6252	455.078
6.427	105.225	84.3506	454.498
6.428	106.079	84.5032	454.437
6.429	106.476	85.7849	456.818
6.43	106.445	85.7239	454.62
6.431	108.246	85.8459	455.627
6.432	109.131	85.6323	455.048
6.433	108.063	86.6699	452.82
6.434	108.49	87.0667	454.163
6.435	108.398	87.0056	452.515
6.436	108.612	86.792	452.637
6.437	108.673	86.853	454.987
6.438	108.154	86.6089	452.515
6.439	109.619	86.1206	454.742
6.44	110.779	86.5479	454.254
6.441	111.572	87.9822	452.484
6.442	111.542	88.0432	454.132
6.443	111.725	87.2803	451.324
6.444	112.732	87.2498	451.385
6.445	112.61	88.0432	453.339
6.446	111.359	88.4399	450.592
6.447	112.61	88.1653	452.332
6.448	112.579	88.0127	452.423
6.449	113.159	88.7756	450.836
6.45	114.594	88.623	453.094
6.451	115.265	88.9282	450.378
6.452	116.302	89.1418	451.477
6.453	116.669	89.5386	451.965
6.454	115.57	89.6606	449.585
6.455	115.631	89.9353	451.141
6.456	115.387	90.271	450.378
6.457	114.594	90.6677	449.158
6.458	115.265	90.7288	450.836
6.459	115.417	90.332	449.127
6.46	116.913	90.0269	450.134
6.461	117.981	90.2405	451.874
6.462	118.225	90.9729	449.066
6.463	118.927	91.7664	451.08
6.464	118.988	91.4307	450.409
6.465	118.652	91.4307	448.181
6.466	118.042	91.6748	450.531
6.467	117.859	91.9495	448.608
6.468	119.049	91.7358	449.432
6.469	119.537	92.1936	450.836
6.47	119.629	92.5598	448.73
6.471	121.185	92.4988	450.47
6.472	121.765	92.9871	449.493
6.473	122.223	93.8416	448.151
6.474	122.559	93.6279	449.615
6.475	121.765	93.1396	447.296
6.476	122.528	92.7124	448.212
6.477	122.742	93.1091	448.639
6.478	121.582	93.9026	446.075
6.479	122.04	94.1467	448.364
6.48	122.284	93.9636	446.747
6.481	123.291	93.9026	446.716
6.482	123.871	93.9026	448.578
6.483	124.146	93.7805	446.075
6.484	125.366	93.4753	448.12
6.485	125.824	93.5364	448.059
6.486	125.397	93.9636	445.892
6.487	126.282	94.5435	447.479
6.488	126.221	94.5129	445.221
6.489	126.526	95.0928	445.19
6.49	126.892	95.3674	446.838
6.491	126.038	94.8486	443.878
6.492	127.411	94.2383	446.381
6.493	128.357	94.696	446.198
6.494	129.028	95.4895	443.909
6.495	129.639	95.8557	445.892
6.496	129.913	95.2759	443.726
6.497	130.676	95.459	443.665
6.498	130.371	95.9473	445.007
6.499	128.876	96.1914	442.413
6.5	128.906	96.3745	443.939
6.501	129.028	96.0083	443.604
6.502	128.998	95.9167	442.169
6.503	130.249	96.1609	444.763
6.504	131.714	95.8252	443.298
6.505	132.446	95.7642	443.97
6.506	131.866	96.0693	446.014
6.507	131.104	96.5576	443.39
6.508	131.989	96.7102	444.519
6.509	131.653	97.0764	443.756
6.51	131.042	97.4731	441.376
6.511	130.829	97.4426	443.481
6.512	131.836	96.9849	440.796
6.513	134.338	97.0154	442.139
6.514	134.827	97.0459	443.451
6.515	133.698	97.1069	441.589
6.516	134.094	97.3206	444.336
6.517	135.162	97.5952	442.383
6.518	134.644	98.0225	440.369
6.519	134.247	98.0835	442.23
6.52	133.453	98.1445	439.24
6.521	135.315	97.5952	440.033
6.522	136.566	97.168	441.681
6.523	135.04	97.0459	439.728
6.524	135.101	97.5342	443.756
6.525	136.292	97.8394	441.925
6.526	137.604	97.8699	440.857
6.527	136.78	98.0835	442.413
6.528	136.139	97.5342	438.995
6.529	137.878	97.7478	439.758
6.53	138.672	97.8088	440.094
6.531	137.39	97.9919	437.927
6.532	137.36	97.6257	440.796
6.533	138.092	97.8699	439.331
6.534	139.191	98.5413	438.782
6.535	139.099	99.0295	440.582
6.536	138.458	98.3582	437.531
6.537	140.045	97.6868	438.751
6.538	141.296	98.1445	438.263
6.539	140.35	98.4497	435.883
6.54	139.74	98.5718	438.599
6.541	139.74	98.3582	437.195
6.542	140.045	98.5107	436.615
6.543	139.862	98.4497	438.995
6.544	138.916	97.9309	435.822
6.545	140.106	97.6257	437.805
6.546	141.235	98.0835	437.714
6.547	141.357	98.4192	434.875
6.548	141.479	98.175	437.134
6.549	141.113	97.29	435.15
6.55	141.937	97.229	434.753
6.551	141.418	97.9614	437.195
6.552	139.832	97.6257	434.479
6.553	140.289	97.1069	435.303
6.554	140.625	97.29	434.998
6.555	140.93	97.5952	432.373
6.556	141.724	97.168	433.899
6.557	142.059	96.3135	432.19
6.558	143.433	96.1304	432.312
6.559	142.761	95.6726	433.899
6.56	140.839	95.2759	431.519
6.561	140.717	95.1538	433.044
6.562	140.289	94.8486	431.335
6.563	139.496	94.9402	428.864
6.564	139.709	94.4824	430.298
6.565	139.618	93.2312	426.941
6.566	139.893	91.98	426.636
6.567	139.771	91.4307	428.162
6.568	138.611	90.7898	424.805
6.569	138.641	89.7827	427.124
6.57	138.123	89.2944	425.842
6.571	137.238	88.8977	422.76
6.572	135.895	88.3789	424.011
6.573	135.223	87.3413	420.135
6.574	136.2	86.3647	419.373
6.575	135.59	84.9304	418.976
6.576	134.155	83.2214	415.375
6.577	133.179	81.4514	416.382
6.578	131.866	79.8645	413.696
6.579	129.791	77.9724	410.37
6.58	126.74	76.355	410.706
6.581	124.695	74.3408	405.792
6.582	124.023	72.6624	403.625
6.583	123.26	71.8384	402.649
6.584	121.552	70.9229	398.407
6.585	120.605	70.0684	399.933
6.586	120.544	68.9392	399.902
6.587	120.3	68.0237	399.353
6.588	119.69	67.1692	402.374
6.589	118.469	66.0706	402.344
6.59	119.232	65.5212	403.992
6.591	119.202	66.3757	405.64
6.592	118.988	66.925	403.198
6.593	119.873	66.6504	404.358
6.594	120.667	66.4673	402.435
6.595	121.338	66.7419	401.459
6.596	121.49	67.4744	403.32
6.597	121.216	67.3828	401.367
6.598	122.131	66.5894	403.412
6.599	123.016	66.6809	404.633
6.6	122.864	67.1387	402.74
6.601	123.474	67.1997	405.334
6.602	123.627	67.0471	402.466
6.603	124.359	66.8335	401.733
6.604	124.42	67.3828	403.29
6.605	123.749	67.4744	398.987
6.606	124.329	66.9861	400.665
6.607	125.183	66.6199	400.299
6.608	125	66.3452	397.675
6.609	125.092	66.6199	401.062
6.61	125.763	66.3757	398.254
6.611	126.862	66.1621	397.583
6.612	126.709	66.2231	399.963
6.613	125.58	66.0095	396.118
6.614	126.556	65.5518	398.071
6.615	126.312	65.9485	396.667
6.616	125.916	66.5894	393.616
6.617	125.458	66.9861	395.782
6.618	125.732	66.4368	392.67
6.619	127.899	66.0706	393.158
6.62	128.296	66.2842	394.409
6.621	127.594	66.803	392.151
6.622	127.991	66.7725	394.958
6.623	127.96	66.6809	394.897
6.624	127.35	67.5049	393.555
6.625	126.831	68.634	396.484
6.626	126.251	68.6951	393.738
6.627	127.167	68.6035	395.172
6.628	127.838	68.2983	397.827
6.629	127.808	68.2373	395.66
6.63	128.693	68.8782	399.261
6.631	129.578	69.6106	398.926
6.632	130.157	70.7397	397.644
6.633	130.127	71.228	400.97
6.634	130.157	70.7703	398.315
6.635	130.829	70.8618	398.987
6.636	130.859	71.6858	401.398
6.637	130.463	72.2046	398.529
6.638	131.775	72.5403	401.978
6.639	133.362	72.5708	401.855
6.64	135.04	72.7539	400.879
6.641	135.284	73.822	403.564
6.642	135.406	73.9441	401.184
6.643	137.024	73.8525	402.283
6.644	137.451	74.1577	402.679
6.645	136.993	74.1272	399.933
6.646	137.36	74.3103	402.344
6.647	138.245	74.1577	400.757
6.648	138.977	74.5544	400.146
6.649	139.648	74.8291	402.527
6.65	139.587	74.2493	400.055
6.651	140.533	73.9441	402.496
6.652	141.632	74.1577	402.71
6.653	141.602	74.8901	400.543
6.654	141.541	75.2869	403.259
6.655	142.242	74.3713	400.665
6.656	143.585	74.2798	400.36
6.657	143.86	74.8596	402.435
6.658	143.127	75.47	399.048
6.659	143.921	74.9817	400.848
6.66	144.409	75.0427	401.306
6.661	143.341	76.0193	398.804
6.662	144.165	76.0498	401.367
6.663	144.47	75.2563	399.017
6.664	145.66	75.2869	398.987
6.665	145.233	75.5005	401.062
6.666	144.531	75.8667	398.499
6.667	144.714	75.8057	400.574
6.668	144.836	76.5076	400.574
6.669	144.104	77.0569	398.804
6.67	143.555	77.1179	401.855
6.671	143.677	76.7212	399.78
6.672	144.714	76.416	400.269
6.673	145.264	77.2095	402.618
6.674	144.958	77.3315	400.238
6.675	146.088	76.9958	402.771
6.676	146.271	77.3315	403.412
6.677	145.66	78.1555	401.459
6.678	145.599	79.2236	404.205
6.679	145.172	79.2542	402.435
6.68	146.332	79.2542	402.527
6.681	146.942	79.2542	404.51
6.682	146.027	79.2542	402.344
6.683	147.186	79.4983	405.518
6.684	148.712	79.895	405.457
6.685	149.506	79.7119	403.992
6.686	149.506	80.3833	407.166
6.687	149.2	80.2917	404.572
6.688	150.757	80.5969	405.09
6.689	150.635	81.0547	405.975
6.69	150.238	81.0242	402.832
6.691	150.604	80.8105	405.396
6.692	151.489	79.8035	404.053
6.693	152.283	79.8035	403.381
6.694	152.283	80.2307	406.83
6.695	152.649	80.2002	404.053
6.696	154.205	80.2612	404.633
6.697	155.426	80.4138	405.426
6.698	154.541	80.7495	401.825
6.699	154.236	80.2612	404.327
6.7	154.144	79.9561	402.496
6.701	155.09	80.3223	401.001
6.702	155.029	80.8716	403.534
6.703	154.205	80.6885	400.909
6.704	155.762	80.5969	401.886
6.705	156.799	80.3223	402.679
6.706	156.83	80.6885	400.269
6.707	157.104	81.3904	402.954
6.708	156.83	81.1157	401.093
6.709	156.921	81.1157	400.36
6.71	156.769	81.1462	403.107
6.711	155.151	81.1157	400.604
6.712	154.999	81.8481	402.618
6.713	155.396	82.2754	403.87
6.714	154.938	81.7871	401.611
6.715	155.396	81.7871	405.334
6.716	155.945	81.9092	403.931
6.717	156.586	82.6416	403.32
6.718	156.677	83.5266	406.281
6.719	155.457	82.7637	403.9
6.72	155.518	82.7942	405.579
6.721	155.945	83.252	406.464
6.722	155.396	83.5571	403.809
6.723	154.633	83.8318	406.952
6.724	154.938	83.8318	405.64
6.725	157.379	83.7708	405.884
6.726	157.776	84.0759	407.41
6.727	157.654	84.0454	404.816
6.728	158.264	83.8623	407.196
6.729	159.119	83.8623	406.677
6.73	159.119	84.2285	404.51
6.731	158.173	84.6252	407.135
6.732	157.837	83.9844	404.51
6.733	159.363	84.0759	404.877
6.734	160.065	84.1064	406.342
6.735	159.515	83.6182	402.954
6.736	160.248	82.7942	406.128
6.737	160.919	82.8247	405.396
6.738	161.957	83.4045	403.534
6.739	161.926	83.8318	406.311
6.74	161.926	83.0078	403.381
6.741	163.086	82.2754	403.595
6.742	163.177	83.0078	405.212
6.743	161.987	83.0383	402.069
6.744	162.262	82.55	404.694
6.745	162.292	81.9092	403.107
6.746	162.598	82.0618	401.367
6.747	162.506	82.55	404.053
6.748	162.201	81.7566	401.245
6.749	162.628	81.3599	401.611
6.75	162.506	80.9326	402.466
6.751	161.102	80.5969	399.109
6.752	160.461	80.5664	401.672
6.753	159.18	80.2307	399.994
6.754	158.875	80.2612	398.621
6.755	157.776	80.2307	401.031
6.756	157.196	79.071	398.529
6.757	157.349	78.3691	399.689
6.758	157.471	78.125	401.337
6.759	156.769	78.3386	398.499
6.76	156.586	78.3691	401.367
6.761	156.372	78.0334	399.872
6.762	156.433	78.0334	398.346
6.763	155.334	78.7964	401.276
6.764	154.541	78.0334	398.102
6.765	154.419	77.8809	399.506
6.766	154.419	77.7283	400.665
6.767	153.748	77.6672	398.621
6.768	153.839	77.9114	401.398
6.769	154.785	77.7283	399.994
6.77	156.25	77.9114	399.689
6.771	156.036	77.5452	401.031
6.772	154.419	77.4536	397.888
6.773	154.724	77.5146	399.261
6.774	154.236	77.0264	398.529
6.775	153.137	76.7822	396.332
6.776	152.191	76.6602	399.567
6.777	152.985	75.6226	396.24
6.778	154.633	74.7681	397.125
6.779	154.327	75.5615	399.292
6.78	153.595	75.3784	395.966
6.781	154.053	75.1343	397.369
6.782	154.236	74.5239	396.82
6.783	153.168	73.9136	393.951
6.784	151.733	73.8525	396.576
6.785	151.062	73.1201	393.86
6.786	152.557	72.6624	393.585
6.787	152.313	72.7844	395.447
6.788	150.909	72.7539	391.754
6.789	151.245	72.2046	393.524
6.79	151.489	71.8994	392.456
6.791	151.459	71.5637	390.015
6.792	149.963	71.7163	392.12
6.793	149.017	70.7397	389.221
6.794	149.353	70.2209	389.771
6.795	149.017	70.8923	390.869
6.796	147.98	70.7397	388.123
6.797	147.369	70.2209	391.144
6.798	148.132	69.0918	390.625
6.799	147.43	69.519	389.74
6.8	147.125	70.6177	392.487
6.801	146.942	70.2209	389.618
6.802	147.522	69.3054	389.954
6.803	147.583	69.4275	392.151
6.804	146.698	69.3054	389.16
6.805	146.698	69.5496	392.303
6.806	146.118	69.9158	391.418
6.807	146.729	70.0989	390.625
6.808	146.271	70.343	393.524
6.809	145.63	70.282	390.717
6.81	147.125	70.3125	391.113
6.811	147.614	70.3735	392.273
6.812	147.4	70.1904	389.435
6.813	147.369	69.8242	392.059
6.814	147.675	69.4275	390.32
6.815	148.254	70.0989	389.252
6.816	147.614	70.7397	392.029
6.817	146.393	70.2209	389.191
6.818	146.667	69.8242	390.656
6.819	147.156	70.1294	390.93
6.82	146.881	69.7632	387.939
6.821	147.339	69.5801	391.235
6.822	148.163	68.7866	389.496
6.823	150.208	68.9392	389.252
6.824	150.024	70.0073	391.174
6.825	148.56	69.8242	388.184
6.826	148.743	69.8547	390.167
6.827	149.536	69.9463	390.015
6.828	149.414	70.2515	386.475
6.829	148.59	70.2209	388.794
6.83	148.376	69.9158	386.597
6.831	150.543	69.9158	386.536
6.832	151.672	70.5566	389.16
6.833	151.276	70.5872	386.292
6.834	151.398	70.343	388.397
6.835	151.398	70.7703	388.855
6.836	150.726	71.3806	386.963
6.837	150.177	72.0825	389.313
6.838	149.78	71.5027	387.36
6.839	150.238	71.8079	387.329
6.84	151.367	72.1741	389.648
6.841	151.093	71.7773	387.512
6.842	151.489	71.8079	390.533
6.843	151.886	72.0215	391.357
6.844	152.008	72.7234	389.313
6.845	151.703	73.5168	392.517
6.846	151.367	72.937	390.625
6.847	152.069	73.1812	390.076
6.848	151.825	74.4019	392.212
6.849	151.733	74.4934	389.069
6.85	151.672	74.0967	391.479
6.851	152.039	74.1272	392.487
6.852	153.107	74.4934	390.961
6.853	153.687	75.0122	394.928
6.854	153.9	75.3479	392.822
6.855	156.067	75.3174	393.311
6.856	155.884	75.7141	394.714
6.857	155.029	75.8362	391.785
6.858	154.877	75.9277	393.372
6.859	155.06	75.8667	392.548
6.86	155.518	76.3245	391.357
6.861	155.609	76.3245	394.836
6.862	155.396	75.2258	392.212
6.863	156.616	75.1648	393.982
6.864	157.654	75.8057	395.966
6.865	158.051	75.7446	392.09
6.866	158.264	75.8667	394.958
6.867	158.875	75.3174	393.585
6.868	159.363	75.6531	391.663
6.869	158.386	76.8738	394.165
6.87	157.745	76.5381	391.51
6.871	158.752	76.0803	392.67
6.872	159.332	76.0193	394.226
6.873	159.454	76.1414	391.479
6.874	160.583	76.5076	394.684
6.875	161.041	76.0498	392.761
6.876	162.659	76.355	392.09
6.877	162.354	77.2705	394.257
6.878	161.591	76.7822	391.418
6.879	160.461	77.179	392.639
6.88	161.072	77.0569	393.707
6.881	159.515	77.179	391.785
6.882	159.271	77.3926	394.47
6.883	159.76	76.9958	393.127
6.884	161.133	77.0569	392.517
6.885	161.621	78.0945	395.752
6.886	161.438	77.4536	393.28
6.887	162.201	77.0569	394.684
6.888	162.842	77.6367	396.179
6.889	161.377	77.8198	393.341
6.89	160.126	78.5522	396.21
6.891	159.546	78.5522	394.714
6.892	160.37	78.8269	393.951
6.893	160.492	79.4678	396.759
6.894	159.943	79.0405	393.86
6.895	161.224	78.7354	396.606
6.896	162.384	78.5522	397.705
6.897	162.933	78.949	395.752
6.898	162.018	79.4373	398.224
6.899	161.652	79.4373	395.813
6.9	162.598	80.0476	395.447
6.901	162.354	80.3833	396.79
6.902	160.553	79.7729	392.975
6.903	160.645	79.7119	395.63
6.904	161.255	79.3762	395.294
6.905	162.018	78.949	394.104
6.906	161.926	79.1931	398.285
6.907	161.957	78.2776	396.362
6.908	163.391	78.6438	396.973
6.909	164.093	79.8035	398.315
6.91	162.872	79.8035	394.348
6.911	162.628	79.4373	396.271
6.912	163.025	78.6743	395.538
6.913	163.574	78.5522	392.761
6.914	163.269	79.5593	396.484
6.915	163.177	79.071	393.982
6.916	164.795	78.6438	395.477
6.917	164.764	78.8879	397.339
6.918	164.185	78.7048	394.44
6.919	163.727	78.6133	396.637
6.92	163.94	78.6438	395.416
6.921	164.154	78.8574	393.005
6.922	163.635	79.6204	395.172
6.923	162.506	78.7354	392.334
6.924	163.818	78.3386	393.463
6.925	163.361	78.1555	395.447
6.926	162.933	77.8198	393.829
6.927	163.452	77.7283	397.125
6.928	163.818	76.9348	396.21
6.929	163.574	77.8503	395.477
6.93	162.811	78.4302	397.43
6.931	162.659	77.7588	394.073
6.932	163.055	77.6978	395.386
6.933	163.055	78.2776	396.271
6.934	162.72	77.8503	393.402
6.935	162.75	77.8198	397.125
6.936	163.147	77.179	396.973
6.937	163.33	77.3621	396.027
6.938	163.361	78.0029	398.865
6.939	162.231	78.4607	395.538
6.94	163.574	78.1555	396.606
6.941	163.849	78.125	396.057
6.942	162.994	77.9114	393.25
6.943	162.445	77.9419	395.782
6.944	162.445	77.2705	394.073
6.945	163.574	77.5452	394.653
6.946	162.72	78.125	397.034
6.947	161.835	77.2705	394.043
6.948	161.713	76.8127	396.545
6.949	162.903	76.9653	396.759
6.95	163.635	77.9724	394.012
6.951	162.659	78.0029	396.332
6.952	162.292	77.1179	394.104
6.953	164.093	77.1179	394.073
6.954	164.215	78.064	396.088
6.955	163.239	78.0334	393.463
6.956	162.811	77.5757	396.21
6.957	162.903	77.1484	395.966
6.958	163.544	77.5146	393.646
6.959	164.063	78.4302	395.66
6.96	163.971	78.0945	392.242
6.961	165.71	78.5828	392.212
6.962	165.802	78.6133	394.318
6.963	164.703	78.2776	391.632
6.964	163.391	78.064	394.653
6.965	163.361	78.0334	394.653
6.966	163.94	78.3081	393.341
6.967	164.276	78.8269	396.423
6.968	164.093	78.4607	393.402
6.969	164.551	78.7048	394.348
6.97	165.405	79.3457	395.599
6.971	165.771	79.2236	392.822
6.972	165.924	79.1016	396.149
6.973	165.833	78.6133	395.844
6.974	165.833	78.7354	394.501
6.975	165.253	79.9255	397.583
6.976	164.764	80.0476	395.66
6.977	166.168	79.9866	394.958
6.978	166.87	80.3528	396.851
6.979	166.473	80.4138	394.012
6.98	167.267	80.658	395.905
6.981	167.511	80.2002	395.416
6.982	168.213	80.1086	394.836
6.983	167.755	80.5969	396.942
6.984	167.053	80.6885	394.592
6.985	167.969	80.9937	395.569
6.986	168.091	81.1462	396.057
6.987	167.053	81.2378	393.646
6.988	166.87	80.8411	396.423
6.989	167.725	79.7729	394.958
6.99	168.335	79.895	394.409
6.991	168.488	81.2988	397.675
6.992	168.335	81.2683	394.318
6.993	169.434	80.7495	395.813
6.994	169.952	80.3833	396.149
6.995	169.037	80.5664	393.127
6.996	168.304	80.9937	396.179
6.997	169.128	80.4749	393.677
6.998	170.746	80.0476	393.127
6.999	170.471	81.1157	395.233
7	169.8	81.3904	392.029
7.001	170.258	80.9631	393.86
7.002	170.776	81.0547	394.623
7.003	170.471	81.1768	391.968
7.004	169.586	81.1157	395.233
7.005	169.647	80.658	392.578
7.006	171.631	80.78	392.578
7.007	171.814	81.8176	394.043
7.008	171.204	81.9092	391.174
7.009	171.387	81.8176	393.677
7.01	171.509	81.2683	393.311
7.011	170.959	80.9326	392.303
7.012	170.746	81.6345	395.355
7.013	170.654	81.0547	393.188
7.014	171.051	81.1768	393.707
7.015	171.051	81.7871	395.325
7.016	171.051	81.9397	392.12
7.017	171.967	82.0618	394.043
7.018	172.516	82.1228	394.012
7.019	172.241	81.8481	391.663
7.02	171.722	81.9092	395.233
7.021	171.265	81.6345	393.158
7.022	172.455	82.2754	393.494
7.023	172.607	82.9773	395.233
7.024	171.753	82.7637	392.303
7.025	171.875	82.5195	394.745
7.026	172.791	81.7261	393.951
7.027	173.37	82.2754	392.09
7.028	173.096	83.3435	394.867
7.029	171.753	83.0078	391.663
7.03	172.546	82.2754	392.578
7.031	172.546	81.7871	393.616
7.032	171.387	81.3293	391.083
7.033	170.868	81.6956	393.555
7.034	171.875	81.2683	391.998
7.035	173.126	81.3599	390.686
7.036	172.546	81.9397	393.097
7.037	171.661	81.2073	389.679
7.038	172.211	80.8105	390.503
7.039	171.906	81.0852	391.907
7.04	170.837	80.8716	389.099
7.041	170.471	80.3833	391.754
7.042	170.532	79.5593	389.618
7.043	171.875	79.4678	387.573
7.044	170.654	79.7424	389.374
7.045	169.25	78.6133	385.773
7.046	168.854	77.0569	385.712
7.047	167.603	75.592	385.468
7.048	164.703	74.8596	382.019
7.049	161.072	73.5779	381.714
7.05	159.027	70.5261	378.54
7.051	155.487	67.5964	372.009
7.052	150.635	62.1948	368.134
7.053	145.081	56.6711	361.511
7.054	142.792	53.9551	357.666
7.055	141.785	54.7485	357.3
7.056	140.228	54.9622	352.57
7.057	137.878	53.4668	352.051
7.058	136.749	52.063	353.546
7.059	136.627	52.3376	355.927
7.06	137.207	52.7649	362.091
7.061	137.115	51.5747	365.265
7.062	138.519	50.354	370.026
7.063	140.594	50.293	374.023
7.064	141.449	51.6052	374.023
7.065	142.242	53.1616	376.251
7.066	143.158	54.0466	373.047
7.067	144.135	54.8096	369.629
7.068	144.531	55.603	367.981
7.069	143.982	55.3589	362.061
7.07	144.897	54.9011	362.793
7.071	145.264	54.3518	363.8
7.072	145.508	53.7109	364.288
7.073	145.447	53.3447	369.171
7.074	145.782	52.2766	368.988
7.075	146.79	52.1851	370.483
7.076	147.278	53.009	372.04
7.077	146.21	53.7415	367.523
7.078	146.698	54.0161	366.882
7.079	147.766	53.3447	363.861
7.08	148.315	53.0701	359.619
7.081	148.01	53.1006	362.091
7.082	148.102	52.6123	359.955
7.083	149.109	51.7883	361.969
7.084	148.682	51.7578	364.105
7.085	147.156	52.063	361.237
7.086	147.034	51.6357	362.579
7.087	148.254	51.4221	359.711
7.088	148.59	52.2156	355.316
7.089	147.461	53.009	355.743
7.09	145.874	52.9175	350.708
7.091	146.362	52.5513	350.525
7.092	146.301	52.2461	352.173
7.093	144.47	52.4597	350.708
7.094	144.073	52.2766	354.828
7.095	144.531	51.4526	355.743
7.096	145.691	51.7883	355.713
7.097	146.057	53.1006	359.039
7.098	145.447	53.7109	357.605
7.099	146.179	54.3213	358.917
7.1	146.118	54.5959	360.687
7.101	144.775	55.2063	359.039
7.102	144.867	55.7861	362.274
7.103	144.714	55.3284	361.572
7.104	146.027	56.0913	360.718
7.105	147.003	57.2815	363.831
7.106	148.071	57.5867	361.511
7.107	149.811	57.8613	362.305
7.108	150.879	58.2275	363.19
7.109	149.963	59.1736	360.931
7.11	148.743	59.5398	363.77
7.111	149.75	59.7534	362.122
7.112	151.611	60.1807	361.786
7.113	152.649	61.0962	364.777
7.114	152.863	61.3403	362.701
7.115	154.236	60.7605	365.356
7.116	156.006	59.967	366.791
7.117	156.25	60.0586	365.814
7.118	156.799	60.9741	368.713
7.119	158.142	61.1267	366.608
7.12	159.576	61.2183	364.929
7.121	159.76	61.8591	366.821
7.122	158.997	61.9202	363.281
7.123	159.943	61.9202	364.38
7.124	161.713	61.4929	364.99
7.125	162.231	61.7981	363.159
7.126	161.957	61.8591	365.997
7.127	162.201	61.7065	364.014
7.128	163.727	61.7981	363.647
7.129	164.093	62.1948	365.112
7.13	162.903	63.0188	361.755
7.131	162.964	62.6831	363.22
7.132	163.361	62.1948	362.854
7.133	163.147	62.2864	361.206
7.134	162.75	62.7441	364.136
7.135	162.109	62.5	362.396
7.136	162.872	62.439	363.708
7.137	163.208	62.7747	366.18
7.138	161.56	62.8357	363.373
7.139	161.285	63.0493	366.425
7.14	162.14	62.7441	365.906
7.141	161.774	63.385	363.281
7.142	161.682	63.5071	366.425
7.143	160.492	62.8967	363.007
7.144	161.346	63.446	363.861
7.145	161.652	64.8193	366.241
7.146	160.889	65.094	362.579
7.147	160.248	64.8193	365.936
7.148	160.461	64.7583	366.547
7.149	161.591	64.8804	364.197
7.15	161.53	66.1926	367.889
7.151	161.469	66.3452	365.479
7.152	162.323	66.3452	366.852
7.153	163.544	66.7419	368.835
7.154	163.879	67.1387	367.004
7.155	163.971	67.1997	370.758
7.156	163.757	66.9861	370.331
7.157	164.368	67.5049	369.995
7.158	164.825	67.8406	373.474
7.159	164.856	67.627	369.965
7.16	165.649	67.4744	371.857
7.161	166.321	67.7795	372.681
7.162	167.419	67.7185	369.934
7.163	167.938	67.5659	373.077
7.164	168.732	66.6809	370.361
7.165	170.105	67.0166	369.08
7.166	170.319	68.2068	371.307
7.167	170.441	68.1152	367.462
7.168	170.99	68.2373	368.347
7.169	171.57	67.5049	368.591
7.17	170.99	67.5049	365.997
7.171	171.417	67.5354	368.5
7.172	172.211	67.1997	366.302
7.173	174.042	67.3218	365.906
7.174	174.194	67.7185	368.042
7.175	173.95	68.1458	364.441
7.176	174.347	68.0542	366.241
7.177	174.316	68.8171	366.119
7.178	174.072	68.2678	364.166
7.179	173.096	68.573	366.943
7.18	172.943	67.4133	364.624
7.181	173.92	68.2678	365.143
7.182	174.377	68.7866	367.188
7.183	173.645	69.397	364.868
7.184	174.011	69.458	367.889
7.185	174.408	69.397	368.744
7.186	173.615	70.1599	367.096
7.187	173.523	70.8618	370.514
7.188	172.699	70.9839	368.225
7.189	173.462	71.0144	369.476
7.19	172.852	71.991	371.155
7.191	172.302	72.3877	369.843
7.192	172.241	72.2656	372.406
7.193	173.676	72.6624	373.627
7.194	174.347	73.2422	372.192
7.195	173.737	73.6084	375.854
7.196	172.485	73.2727	373.596
7.197	173.92	73.9746	374.176
7.198	174.225	74.0967	375.58
7.199	172.943	74.4934	372.711
7.2	172.76	74.3103	375.305
7.201	174.194	73.3643	374.39
7.202	175.415	73.6084	372.955
7.203	175.476	74.4934	376.678
7.204	175.446	74.0356	373.322
7.205	177.643	73.9746	374.481
7.206	179.138	74.0662	375.824
7.207	178.253	74.585	372.681
7.208	178.345	74.3408	374.939
7.209	178.864	73.761	374.176
7.21	179.84	74.0662	372.467
7.211	180.054	74.4324	375.183
7.212	180.298	74.4019	372.772
7.213	182.831	73.9441	374.146
7.214	184.509	74.4324	375.153
7.215	184.204	75.0122	372.894
7.216	183.655	74.8901	375.153
7.217	183.655	74.3408	373.962
7.218	183.99	74.6155	372.345
7.219	184.204	75.47	374.481
7.22	183.533	75.7141	371.582
7.221	184.143	75.531	372.711
7.222	184.875	75.1343	373.962
7.223	185.455	75.0122	372.62
7.224	185.211	75.3174	376.221
7.225	185.699	75.1648	375.824
7.226	186.188	75.8362	374.603
7.227	185.974	76.8738	377.93
7.228	184.357	77.0874	374.603
7.229	184.784	76.416	376.007
7.23	184.357	77.0264	377.045
7.231	184.204	77.24	374.817
7.232	183.716	77.3621	378.204
7.233	184.357	77.3926	377.289
7.234	185.791	77.8198	376.617
7.235	186.401	78.2166	379.089
7.236	184.967	78.2471	375.793
7.237	185.364	78.8269	377.625
7.238	185.852	78.6133	377.045
7.239	185.15	79.071	374.756
7.24	184.082	79.1626	377.96
7.241	183.807	78.3997	375.397
7.242	185.333	78.6438	376.19
7.243	186.523	79.6204	378.54
7.244	186.523	79.7424	375.977
7.245	186.737	79.071	378.998
7.246	187.286	78.5217	379.303
7.247	187.469	78.8269	377.899
7.248	187.714	79.2542	380.829
7.249	188.385	78.6743	377.899
7.25	190.552	79.071	378.143
7.251	190.796	79.5898	379.456
7.252	190.094	79.3457	376.526
7.253	190.216	78.8269	378.571
7.254	191.406	78.5217	378.418
7.255	192.383	78.5522	376.862
7.256	192.139	78.3691	380.066
7.257	191.345	78.0334	377.228
7.258	192.566	77.7588	377.441
7.259	192.78	78.4607	378.571
7.26	191.986	78.5522	375.061
7.261	191.437	78.3386	377.716
7.262	191.254	77.6672	376.892
7.263	191.04	77.6672	375.366
7.264	189.758	77.3621	378.326
7.265	189.148	76.2024	376.495
7.266	189.789	75.8362	377.594
7.267	189.117	75.9888	379.456
7.268	188.202	76.416	375.946
7.269	187.561	75.8057	378.479
7.27	187.042	74.9817	377.563
7.271	186.859	75.0122	376.16
7.272	185.638	75.4089	378.601
7.273	184.753	74.8901	376.373
7.274	184.998	74.4934	377.319
7.275	184.662	74.2493	379.303
7.276	183.472	74.1882	377.228
7.277	183.228	73.8831	379.852
7.278	183.655	73.6694	379.272
7.279	184.875	74.4629	378.082
7.28	184.174	73.9441	380.676
7.281	182.861	73.9136	377.991
7.282	183.777	73.8525	380.127
7.283	184.265	74.1577	380.157
7.284	183.746	74.2798	378.387
7.285	182.129	73.3643	382.416
7.286	182.068	71.5637	380.554
7.287	183.411	71.8689	380.951
7.288	184.143	73.0286	383.057
7.289	183.838	72.2046	379.364
7.29	183.99	71.8994	381.348
7.291	184.937	71.1365	380.768
7.292	183.777	70.9229	377.228
7.293	182.556	71.0449	380.31
7.294	181.854	70.4346	377.655
7.295	183.136	69.7632	376.465
7.296	182.77	69.8853	378.479
7.297	181.396	69.7327	374.512
7.298	181.152	69.0918	377.136
7.299	181.915	69.2749	376.617
7.3	182.922	69.5801	374.42
7.301	182.251	69.3054	377.625
7.302	180.908	68.2068	375.122
7.303	181.335	68.4814	375.824
7.304	181.274	69.6411	377.289
7.305	180.298	70.282	374.176
7.306	179.565	69.7632	376.953
7.307	179.962	68.3899	376.587
7.308	180.42	68.5425	375.58
7.309	180.115	69.397	379.028
7.31	180.42	69.458	376.678
7.311	181.366	69.6106	377.014
7.312	182.037	70.3125	379.242
7.313	180.695	70.3735	375.732
7.314	179.504	70.0684	378.693
7.315	178.894	69.8242	378.723
7.316	180.298	70.3735	376.923
7.317	180.389	71.167	379.974
7.318	179.749	70.7397	378.296
7.319	180.695	70.4956	379.333
7.32	181.488	71.3196	381.866
7.321	181.458	72.1741	379.181
7.322	181.732	72.113	382.019
7.323	181.915	71.3806	381.104
7.324	182.434	71.5637	380.127
7.325	182.037	71.8689	382.751
7.326	181.122	72.113	379.669
7.327	181.335	72.2656	380.829
7.328	182.068	72.1741	381.378
7.329	182.404	71.9299	379.089
7.33	182.007	71.5332	382.66
7.331	182.495	71.167	381.439
7.332	183.533	71.4417	380.219
7.333	183.899	71.9299	382.69
7.334	183.533	71.6858	378.571
7.335	184.326	71.9604	380.096
7.336	184.875	72.1436	379.822
7.337	184.448	72.4487	377.014
7.338	183.563	72.2046	380.707
7.339	183.777	71.6553	379.456
7.34	185.516	71.6858	379.303
7.341	185.974	72.4182	382.355
7.342	184.906	72.4182	379.333
7.343	185.425	72.998	381.348
7.344	186.462	73.2117	381.195
7.345	186.615	73.5779	378.723
7.346	185.669	73.7305	381.409
7.347	185.089	73.0591	379.73
7.348	186.066	73.3948	379.944
7.349	186.31	73.3337	382.629
7.35	185.608	73.7	380.432
7.351	186.157	73.8831	382.874
7.352	187.042	74.2493	382.874
7.353	186.89	74.9207	380.554
7.354	186.584	75.0122	383.392
7.355	187.042	73.822	381.104
7.356	188.141	74.4019	380.676
7.357	187.866	75.531	383.514
7.358	186.646	75.47	380.554
7.359	187.714	75.0732	383.362
7.36	188.141	75.3784	383.911
7.361	188.812	76.1719	382.05
7.362	188.751	76.416	385.437
7.363	188.446	75.8667	382.996
7.364	190.063	76.0193	382.935
7.365	191.04	76.6296	384.888
7.366	190.277	76.8738	380.859
7.367	190.063	76.6907	383.789
7.368	190.186	76.8433	383.27
7.369	190.643	76.5381	382.019
7.37	189.697	76.7517	385.406
7.371	189.148	76.1414	383.087
7.372	190.552	76.5991	383.942
7.373	192.017	77.4841	385.132
7.374	191.833	78.064	382.141
7.375	191.467	77.7283	385.223
7.376	191.437	76.9348	384.583
7.377	192.261	77.4536	383.24
7.378	191.711	78.0029	386.932
7.379	190.43	78.0334	384.216
7.38	191.681	78.3691	385.315
7.381	192.841	78.7964	386.2
7.382	192.383	79.0405	383.636
7.383	192.291	78.8879	386.627
7.384	193.085	78.7048	385.071
7.385	194.458	79.1931	384.155
7.386	194.672	79.7729	386.566
7.387	194.122	79.5898	383.972
7.388	194.427	80.2307	385.101
7.389	195.007	80.5359	385.925
7.39	193.909	81.0852	383.606
7.391	193.146	80.4749	386.871
7.392	193.817	79.5593	385.956
7.393	196.167	80.2002	385.468
7.394	197.052	81.4819	387.97
7.395	196.198	81.3293	385.223
7.396	196.594	80.78	387.085
7.397	197.388	81.2378	388
7.398	197.357	81.9397	385.651
7.399	196.686	82.3364	389.16
7.4	196.93	81.5735	388.062
7.401	197.968	81.604	387.054
7.402	197.998	82.0618	390.259
7.403	196.899	82.1838	387.024
7.404	197.968	82.0923	388.794
7.405	198.761	82.1228	388.824
7.406	199.554	82.7637	386.292
7.407	198.73	82.4585	388.947
7.408	198.181	81.5735	386.322
7.409	198.975	81.8787	386.292
7.41	198.334	82.1838	388.306
7.411	196.533	81.8787	385.437
7.412	195.618	81.2683	388
7.413	195.587	80.9631	388.092
7.414	194.885	81.2073	385.803
7.415	193.848	80.3223	389.618
7.416	192.688	78.7354	387.482
7.417	193.512	78.7964	387.299
7.418	193.97	78.8879	388.489
7.419	192.078	78.186	384.705
7.42	189.911	77.1484	387.146
7.421	188.202	75.9277	386.169
7.422	186.157	74.8291	383.301
7.423	183.228	74.1882	385.681
7.424	181.122	72.4792	382.294
7.425	180.908	71.5027	380.859
7.426	180.939	71.1365	382.08
7.427	178.802	70.8923	378.784
7.428	177.094	69.8242	380.219
7.429	176.086	68.634	380.188
7.43	175.079	68.0542	379.028
7.431	172.913	67.2302	381.5
7.432	171.387	65.7959	379.578
7.433	170.227	64.8499	379.517
7.434	169.861	64.5752	380.585
7.435	167.908	63.385	378.387
7.436	166.84	62.7747	379.456
7.437	166.229	61.8286	379.12
7.438	166.199	62.5	377.747
7.439	165.771	62.1643	379.669
7.44	165.192	60.6384	377.808
7.441	165.07	60.3943	379.211
7.442	164.398	60.73	380.554
7.443	163.91	61.3403	379.12
7.444	163.208	61.0962	381.989
7.445	163.544	60.0891	381.561
7.446	164.429	61.0046	380.829
7.447	164.703	61.8286	383.179
7.448	164.52	61.5845	379.791
7.449	165.497	61.8896	380.737
7.45	166.687	62.1033	381.042
7.451	166.534	62.1643	378.54
7.452	165.588	61.8896	381.256
7.453	165.009	61.9812	379.974
7.454	165.619	62.2559	379.822
7.455	165.405	62.2864	382.141
7.456	164.032	61.4624	379.242
7.457	164.948	61.615	381.012
7.458	166.26	62.439	380.554
7.459	166.931	62.8662	378.174
7.46	165.802	62.5305	380.615
7.461	165.588	61.1572	378.265
7.462	166.992	62.0117	377.411
7.463	166.992	62.9272	379.303
7.464	164.764	62.8662	375.977
7.465	164.093	62.1338	378.052
7.466	165.161	62.0728	377.93
7.467	166.412	62.7747	375.305
7.468	166.84	63.0188	377.563
7.469	166.718	62.7136	375.58
7.47	168.762	63.0493	375.641
7.471	169.556	63.446	377.502
7.472	168.06	63.8123	374.39
7.473	166.656	64.209	376.953
7.474	166.107	63.9343	376.953
7.475	166.168	64.27	374.939
7.476	166.962	63.9648	378.815
7.477	167.084	63.2935	376.19
7.478	169.128	64.3311	377.441
7.479	170.532	65.7043	379.486
7.48	170.471	66.1011	377.106
7.481	169.586	65.918	380.005
7.482	169.647	65.979	380.371
7.483	170.013	66.5894	378.357
7.484	169.647	67.5354	381.989
7.485	168.61	67.1082	379.852
7.486	170.227	67.2302	380.768
7.487	171.753	68.3899	382.721
7.488	172.211	69.3054	379.974
7.489	172.729	69.7327	382.629
7.49	173.187	69.7327	382.477
7.491	174.652	70.4041	381.287
7.492	174.652	70.6787	383.911
7.493	174.347	70.0989	381.531
7.494	174.957	70.0684	382.538
7.495	176.117	71.228	384.399
7.496	176.086	72.3877	381.989
7.497	176.392	72.2351	385.132
7.498	176.941	71.4111	384.552
7.499	178.07	71.9299	383.423
7.5	179.016	72.2656	386.505
7.501	178.467	72.1741	383.392
7.502	179.779	71.8994	384.827
7.503	181.03	71.8689	385.315
7.504	181.671	72.7539	382.904
7.505	181.335	73.2117	386.017
7.506	181.763	72.5708	384.552
7.507	183.716	72.9675	383.911
7.508	183.594	73.6694	386.047
7.509	182.831	73.4558	383.179
7.51	183.868	72.9065	385.01
7.511	185.181	73.0896	385.101
7.512	185.577	74.0051	382.874
7.513	184.967	74.1272	385.803
7.514	184.57	72.9065	384.552
7.515	185.791	72.9675	384.613
7.516	185.547	74.2188	386.139
7.517	184.357	74.6155	382.935
7.518	184.326	74.707	384.674
7.519	184.418	73.9441	384.46
7.52	184.204	74.1577	382.935
7.521	183.807	74.6155	386.261
7.522	183.929	74.0356	385.071
7.523	184.265	73.9441	385.773
7.524	183.441	74.6155	388.58
7.525	182.312	75.0732	386.2
7.526	182.8	75.6226	388.031
7.527	182.526	75.9888	387.909
7.528	182.068	76.4771	385.864
7.529	181.793	76.2329	388.794
7.53	182.8	75.4089	387.115
7.531	184.418	75.3784	387.573
7.532	184.021	76.4771	390.015
7.533	182.281	76.6907	387.573
7.534	181.549	76.6602	390.015
7.535	182.373	76.355	388.733
7.536	182.8	76.9043	386.841
7.537	181.946	77.0569	389.374
7.538	180.695	76.5076	385.956
7.539	182.373	75.8972	386.749
7.54	183.014	75.0122	388.336
7.541	182.159	75.0122	385.315
7.542	180.969	74.9817	389.099
7.543	180.359	74.3713	387.604
7.544	180.573	73.9746	385.651
7.545	179.352	73.4863	387.787
7.546	177.643	71.3806	383.484
7.547	177.277	70.1294	382.996
7.548	176.636	69.5801	382.965
7.549	173.828	67.9016	378.723
7.55	170.135	65.4297	380.188
7.551	167.542	62.9578	378.204
7.552	165.924	61.4014	373.383
7.553	162.262	59.2957	372.437
7.554	156.982	55.3589	365.875
7.555	152.344	51.6968	363.007
7.556	151.001	50.7507	362.671
7.557	150.452	51.6968	358.673
7.558	149.689	51.3916	359.558
7.559	147.675	49.469	358.948
7.56	146.545	48.8281	361.176
7.561	146.484	49.1943	366.974
7.562	146.515	49.0112	369.507
7.563	148.254	48.584	373.413
7.564	149.719	48.4619	376.587
7.565	149.628	49.3774	375.763
7.566	150.024	50.0183	378.357
7.567	150.269	49.9878	377.014
7.568	150.452	50.7507	375.519
7.569	149.048	51.6968	377.35
7.57	147.522	51.3916	373.138
7.571	146.79	51.6663	373.657
7.572	147.034	51.5137	373.535
7.573	147.064	51.4832	371.582
7.574	147.278	50.8423	374.115
7.575	147.522	50.1404	373.322
7.576	148.346	50.2319	373.962
7.577	147.4	50.354	374.908
7.578	144.928	50.3235	372.223
7.579	144.47	50.7202	373.047
7.58	144.867	50.7202	371.765
7.581	144.287	50.7507	368.195
7.582	144.073	50.5676	370.544
7.583	143.707	49.469	367.004
7.584	145.996	48.8281	368.5
7.585	146.149	48.645	370.056
7.586	145.447	48.2483	368.347
7.587	144.531	48.584	370.483
7.588	145.233	48.7366	368.927
7.589	144.867	49.3164	365.265
7.59	144.165	49.469	366.821
7.591	144.348	48.9197	362.152
7.592	147.186	48.9197	361.176
7.593	147.888	49.1638	362.427
7.594	147.217	49.1333	359.924
7.595	147.064	48.5535	362.885
7.596	148.01	48.3704	363.556
7.597	148.621	49.1333	362.762
7.598	148.163	49.7742	366.302
7.599	147.705	49.6521	363.831
7.6	149.2	50.293	364.807
7.601	150.36	51.0254	366.211
7.602	150.024	51.5747	363.525
7.603	149.567	51.5137	367.432
7.604	150.085	50.9033	367.462
7.605	150.726	51.6052	367.584
7.606	150.482	52.8564	371.521
7.607	150.085	53.0701	369.263
7.608	151.123	53.2532	369.843
7.609	151.154	54.1382	371.002
7.61	151.062	54.9622	367.554
7.611	151.123	55.3894	369.781
7.612	151.947	54.8401	368.713
7.613	152.618	55.7861	368.225
7.614	153.107	56.5491	371.826
7.615	152.618	56.2439	370.087
7.616	153.809	56.366	372.009
7.617	154.999	57.0068	373.596
7.618	154.663	58.0444	371.368
7.619	154.694	58.1055	374.084
7.62	154.877	57.4036	372.009
7.621	156.799	57.8308	371.399
7.622	156.952	58.5327	373.688
7.623	156.647	58.5327	370.85
7.624	156.952	58.3496	372.864
7.625	158.203	57.7698	373.657
7.626	158.356	57.7393	372.101
7.627	158.142	58.2581	374.939
7.628	158.752	57.8613	372.314
7.629	161.011	57.9834	371.185
7.63	161.407	58.1665	372.986
7.631	160.461	58.0444	369.293
7.632	161.224	58.2886	371.765
7.633	161.194	58.3801	371.613
7.634	160.889	58.6243	369.72
7.635	159.882	58.4717	373.047
7.636	160.309	57.5867	371.155
7.637	162.659	57.8308	371.033
7.638	163.666	58.5327	372.314
7.639	162.933	58.5938	368.835
7.64	162.079	58.8074	371.674
7.641	162.201	58.2581	371.307
7.642	161.987	58.8074	369.446
7.643	160.736	59.4788	372.62
7.644	159.454	59.1125	370.697
7.645	160.339	59.2041	370.85
7.646	161.194	59.2346	372.894
7.647	160.889	59.3567	369.995
7.648	161.377	59.8145	373.077
7.649	161.591	59.9365	373.84
7.65	161.56	60.8215	371.582
7.651	160.95	61.4319	375.732
7.652	159.668	60.791	373.474
7.653	160.309	61.1267	373.81
7.654	160.126	62.439	376.404
7.655	159.393	62.7747	373.779
7.656	159.851	62.5	376.953
7.657	161.224	62.0728	377.594
7.658	162.262	62.8967	376.831
7.659	162.598	63.385	380.524
7.66	161.591	63.2324	378.479
7.661	163.239	63.385	378.784
7.662	163.91	64.0259	379.883
7.663	163.086	64.3921	376.465
7.664	162.262	64.4531	378.601
7.665	162.659	63.9038	376.892
7.666	163.879	63.7817	375.305
7.667	164.276	63.6597	378.174
7.668	164.032	62.9883	374.542
7.669	165.436	62.7136	376.16
7.67	166.901	63.1714	376.831
7.671	166.199	63.5681	373.474
7.672	165.253	63.5681	376.19
7.673	165.375	62.9272	373.779
7.674	167.267	63.1409	372.345
7.675	167.725	63.7512	374.298
7.676	167.175	63.0798	371.307
7.677	168.06	62.6526	372.833
7.678	169.189	62.9272	373.932
7.679	169.25	63.8428	371.46
7.68	168.457	64.1174	374.481
7.681	168.396	63.6292	372.559
7.682	170.166	63.5376	371.979
7.683	169.922	63.9343	374.084
7.684	169.403	64.1785	370.697
7.685	169.373	64.5142	372.62
7.686	170.074	64.6362	373.81
7.687	169.495	64.9414	372.284
7.688	168.274	65.3076	375.916
7.689	167.786	64.9719	375.336
7.69	168.976	65.3992	376.099
7.691	169.098	66.2842	379.211
7.692	168.518	66.2231	376.19
7.693	168.579	66.4063	378.448
7.694	169.312	66.4673	379.456
7.695	169.006	67.1997	377.289
7.696	168.243	68.3594	381.104
7.697	167.633	67.8711	380.157
7.698	169.098	67.4744	380.157
7.699	168.884	68.3899	382.782
7.7	168.182	68.4509	380.341
7.701	168.762	68.3289	382.477
7.702	169.922	68.9697	382.568
7.703	170.38	69.519	379.425
7.704	170.258	69.3665	382.477
7.705	170.319	69.1833	379.852
7.706	171.722	69.519	380.524
7.707	171.631	70.1294	381.866
7.708	170.532	70.282	378.815
7.709	169.708	69.7021	382.202
7.71	170.746	68.6035	381.256
7.711	171.692	69.2749	380.066
7.712	172.638	70.2515	383.087
7.713	172.607	69.8242	379.639
7.714	174.53	69.5801	380.615
7.715	175.995	69.7327	382.446
7.716	175.629	69.458	379.15
7.717	173.92	70.7092	382.172
7.718	173.92	70.8008	381.989
7.719	174.683	70.7092	380.035
7.72	174.835	71.0449	382.843
7.721	174.927	70.6177	379.578
7.722	177.643	70.7092	379.974
7.723	179.291	71.3806	380.554
7.724	178.894	71.9299	378.265
7.725	178.223	72.0215	381.348
7.726	177.887	71.8384	380.89
7.727	178.253	72.4182	379.791
7.728	177.124	72.8455	382.843
7.729	176.392	72.4792	380.585
7.73	177.368	72.2046	381.836
7.731	179.565	72.5098	382.843
7.732	180.176	73.1812	380.096
7.733	180.267	73.8525	383.759
7.734	180.603	73.3337	382.507
7.735	181.335	73.2117	381.805
7.736	180.603	73.7	385.315
7.737	179.016	73.4558	382.294
7.738	179.199	73.7	383.606
7.739	179.901	74.1272	384.338
7.74	179.962	74.7681	381.622
7.741	180.145	74.8291	384.003
7.742	180.573	74.6155	382.568
7.743	182.373	75.3174	382.751
7.744	182.495	75.8362	385.59
7.745	181.366	75.1343	383.087
7.746	181.03	74.9207	385.437
7.747	181.427	75.0122	385.498
7.748	181.335	76.1414	383.209
7.749	180.878	76.6296	386.597
7.75	180.603	75.8362	384.003
7.751	182.19	75.8057	384.338
7.752	182.983	76.2939	386.81
7.753	182.281	76.5686	383.881
7.754	181.946	76.355	387.177
7.755	181.854	75.9888	387.146
7.756	181.915	76.5076	385.437
7.757	181.732	76.5991	388.763
7.758	181.702	76.0193	385.803
7.759	183.838	76.3855	385.986
7.76	184.326	77.1484	387.329
7.761	183.807	77.6367	383.636
7.762	183.746	77.6062	386.078
7.763	184.204	77.6672	385.803
7.764	185.181	78.1555	384.613
7.765	185.089	78.7354	387.97
7.766	185.059	77.7283	385.864
7.767	186.096	77.6062	387.207
7.768	187.073	78.064	388.672
7.769	186.523	78.8269	386.2
7.77	186.768	79.2542	388.763
7.771	187.469	79.5898	387.268
7.772	188.324	79.8645	385.864
7.773	187.653	80.0781	388.885
7.774	187.744	79.1016	386.444
7.775	188.416	78.7354	388.184
7.776	188.843	78.8574	390.045
7.777	188.568	79.6814	387.726
7.778	189.423	80.1392	390.564
7.779	189.301	79.8645	389.252
7.78	189.88	80.5969	388.794
7.781	189.301	80.9326	391.235
7.782	189.178	80.3833	388.916
7.783	190.033	80.7495	389.74
7.784	190.186	81.0852	391.602
7.785	189.453	80.9631	389.099
7.786	188.629	80.9326	392.029
7.787	189.148	80.4749	391.541
7.788	190.613	80.7495	390.533
7.789	190.186	80.8105	392.944
7.79	188.446	80.5054	390.015
7.791	188.904	80.6274	391.357
7.792	189.178	80.8105	390.717
7.793	187.897	81.0547	387.939
7.794	185.73	80.5359	391.083
7.795	185.059	78.9185	388.55
7.796	185.699	78.5522	388.58
7.797	186.554	79.071	391.541
7.798	185.76	78.8879	387.024
7.799	185.883	78.7048	389.404
7.8	185.547	78.4302	389.282
7.801	185.181	78.5828	385.803
7.802	183.502	78.4607	389.313
7.803	181.885	77.6367	387.268
7.804	182.129	77.0874	386.871
7.805	181.732	77.0264	389.526
7.806	180.695	76.2024	385.468
7.807	180.054	75.8667	387.451
7.808	180.206	75.1038	387.177
7.809	179.932	75.0427	384.583
7.81	177.673	74.0051	386.963
7.811	175.14	72.0825	384.155
7.812	173.279	71.0144	383.545
7.813	171.082	70.4956	384.277
7.814	168.274	69.0918	379.364
7.815	166.26	67.5354	379.608
7.816	165.344	66.2842	378.876
7.817	164.368	64.8804	375.824
7.818	162.079	64.209	378.479
7.819	160.461	62.2864	376.923
7.82	160.004	60.9436	376.495
7.821	158.661	60.4553	378.296
7.822	155.64	59.4482	374.939
7.823	153.748	57.8613	375.793
7.824	152.74	56.8542	376.892
7.825	151.978	56.0303	374.39
7.826	150.604	55.0232	376.251
7.827	148.193	54.0466	375.427
7.828	149.261	53.772	374.298
7.829	150.543	54.4128	376.068
7.83	149.017	54.5349	373.322
7.831	148.224	53.894	376.007
7.832	147.522	52.7344	375.732
7.833	148.071	52.5818	374.878
7.834	147.339	52.9785	378.143
7.835	146.698	52.6733	376.129
7.836	147.675	52.6123	376.953
7.837	148.895	52.7344	377.869
7.838	148.163	53.009	375.336
7.839	147.705	53.0701	378.143
7.84	147.827	52.7954	377.563
7.841	149.292	53.009	375.885
7.842	148.895	53.6804	378.357
7.843	147.614	53.3752	374.786
7.844	148.712	53.009	375.977
7.845	149.567	52.5818	376.709
7.846	149.75	53.1311	373.627
7.847	148.407	53.6499	376.19
7.848	148.315	52.948	373.962
7.849	149.139	52.5818	373.169
7.85	148.956	53.0701	374.847
7.851	147.705	52.8564	370.361
7.852	148.163	52.8259	371.185
7.853	148.865	53.0396	369.995
7.854	148.804	53.2837	367.279
7.855	147.461	53.4363	369.812
7.856	147.308	52.9785	367.493
7.857	148.254	52.7649	367.462
7.858	147.797	52.7649	369.995
7.859	146.545	52.0935	367.004
7.86	147.491	52.0935	368.805
7.861	148.468	52.6428	368.927
7.862	148.468	53.3447	366.211
7.863	148.376	53.8635	369.415
7.864	148.987	53.3447	367.92
7.865	149.994	53.5583	367.615
7.866	149.963	54.4434	370.972
7.867	149.414	54.1382	367.798
7.868	149.78	53.9551	370.911
7.869	150.726	54.5654	372.009
7.87	150.696	55.4504	369.843
7.871	150.757	56.1523	372.864
7.872	151.337	56.2744	371.185
7.873	153.778	56.8848	371.521
7.874	154.358	57.0374	373.322
7.875	153.503	57.1289	370.087
7.876	153.534	57.9224	373.322
7.877	154.205	58.2275	373.566
7.878	154.907	58.5938	372.009
7.879	154.053	58.5327	376.74
7.88	153.076	58.2886	375.366
7.881	155.365	58.4412	376.831
7.882	157.288	59.6313	378.693
7.883	157.837	60.5164	375.427
7.884	157.776	60.4553	377.899
7.885	158.264	59.6313	377.502
7.886	159.637	60.1196	375.549
7.887	159.637	61.1572	379.425
7.888	158.112	61.0352	376.526
7.889	159.302	60.791	377.35
7.89	160.614	60.8826	378.723
7.891	160.4	60.9741	374.878
7.892	160.4	61.615	377.472
7.893	161.255	61.7981	375.641
7.894	163.666	62.1948	374.603
7.895	163.452	62.1643	377.197
7.896	161.865	61.615	374.664
7.897	162.354	61.4929	376.129
7.898	163.391	61.7981	377.777
7.899	162.72	62.6831	375.214
7.9	162.048	62.5	378.265
7.901	162.292	61.5845	376.862
7.902	164.154	61.7676	375.671
7.903	164.673	63.1104	378.876
7.904	164.337	62.7136	374.939
7.905	164.612	61.9812	376.74
7.906	165.1	62.0117	378.204
7.907	164.734	62.2559	375.092
7.908	163.391	62.7441	378.51
7.909	163.422	62.6831	377.777
7.91	164.825	63.2324	375.641
7.911	165.466	63.7207	379.028
7.912	163.94	63.8123	376.221
7.913	165.1	63.5376	377.716
7.914	165.71	63.7817	378.265
7.915	166.473	64.5752	376.068
7.916	165.192	64.5752	379.669
7.917	164.307	63.9954	378.204
7.918	166.046	64.4226	378.54
7.919	166.656	65.0024	381.256
7.92	164.856	65.4602	378.174
7.921	164.703	65.2161	380.585
7.922	165.71	64.7583	381.012
7.923	166.412	65.5518	378.876
7.924	165.68	65.979	382.69
7.925	164.734	65.5212	380.371
7.926	166.992	65.4297	381.317
7.927	167.938	65.5212	383.575
7.928	167.694	66.1621	379.211
7.929	167.725	66.5894	382.08
7.93	167.969	66.6809	381.775
7.931	168.61	67.4133	378.693
7.932	168.488	68.0847	382.019
7.933	168.274	67.5354	379.15
7.934	169.891	67.3218	379.974
7.935	170.898	67.3523	381.989
7.936	170.776	67.5354	378.937
7.937	171.356	67.8711	382.05
7.938	172.241	67.5964	380.89
7.939	173.34	68.4814	378.906
7.94	173.126	69.397	381.775
7.941	172.424	68.9697	378.235
7.942	173.615	68.8171	379.059
7.943	174.408	68.7866	380.707
7.944	174.042	68.8477	377.533
7.945	173.889	69.1833	381.134
7.946	174.652	69.1833	380.585
7.947	176.3	69.8547	378.815
7.948	176.666	70.7397	382.721
7.949	176.208	70.3125	379.639
7.95	177.155	70.282	380.89
7.951	177.826	70.9839	382.355
7.952	177.399	71.4417	379.883
7.953	177.094	71.3196	382.843
7.954	177.765	71.7773	382.721
7.955	179.291	72.2351	382.019
7.956	179.565	72.6929	385.712
7.957	179.047	72.3572	383.85
7.958	180.939	72.1741	385.254
7.959	182.465	73.0286	386.169
7.96	181.854	73.7	383.545
7.961	180.115	74.0662	386.322
7.962	179.016	74.0356	384.857
7.963	180.511	73.9441	384.46
7.964	180.481	74.1272	386.902
7.965	179.596	73.7	384.644
7.966	179.962	72.998	387.482
7.967	181.305	73.3337	388.275
7.968	182.068	74.1882	386.078
7.969	181.335	75.2869	389.069
7.97	180.328	74.5239	387.238
7.971	181.946	74.5544	386.719
7.972	182.037	75.2869	389.526
7.973	180.176	75.2258	385.315
7.974	179.871	75.0427	388.031
7.975	180.573	74.8901	387.97
7.976	182.343	75.0122	385.254
7.977	182.495	75.4395	388.824
7.978	182.922	75.5005	385.773
7.979	184.448	75.47	385.651
7.98	184.54	75.7751	387.97
7.981	182.831	75.8972	384.277
7.982	182.22	76.5076	386.2
7.983	182.312	76.3245	385.345
7.984	182.495	76.5381	382.965
7.985	182.404	76.6296	386.536
7.986	183.105	75.9888	384.583
7.987	185.516	76.0803	385.62
7.988	186.768	76.7822	387.878
7.989	186.279	77.0569	384.735
7.99	186.035	77.0874	387.512
7.991	186.157	77.0874	387.726
7.992	186.554	77.6062	384.613
7.993	186.31	78.2776	387.665
7.994	185.852	78.0334	385.956
7.995	188.446	78.0029	386.566
7.996	189.819	78.3691	388.855
7.997	189.88	78.8269	386.444
7.998	190.002	79.1626	389.374
7.999	190.399	79.2542	389.16
8	191.833	79.5898	387.39
8.001	191.559	80.0781	390.015
8.002	190.369	79.9561	387.268
8.003	191.406	79.9255	387.909
8.004	192.2	80.4138	389.13
8.005	192.352	81.0852	386.719
8.006	191.589	80.5969	390.442
8.007	191.406	80.0171	389.893
8.008	192.963	80.1697	390.93
8.009	192.78	81.2073	393.86
8.01	192.383	80.9937	391.51
8.011	193.054	80.78	392.548
8.012	194.397	81.0242	393.097
8.013	193.909	81.2073	390.076
8.014	193.695	81.3904	393.372
8.015	193.604	81.1462	391.663
8.016	194.702	81.4514	390.991
8.017	193.939	82.2449	394.073
8.018	192.719	81.5125	391.174
8.019	192.902	81.2073	393.188
8.02	193.909	81.4209	392.944
8.021	195.007	82.1533	389.954
8.022	194.336	82.2449	392.609
8.023	193.695	81.8787	390.381
8.024	195.221	82.0007	390.259
8.025	194.885	82.6416	392.853
8.026	193.512	82.55	390.32
8.027	192.841	82.489	392.67
8.028	193.359	81.9092	393.219
8.029	194.183	81.9092	390.686
8.03	194	82.8247	393.86
8.031	194.489	82.3364	391.693
8.032	195.648	82.2754	391.846
8.033	195.221	82.7637	394.379
8.034	195.221	82.6416	391.083
8.035	195.19	82.2754	393.005
8.036	195.099	82.7637	393.341
8.037	195.404	83.7097	390.533
8.038	195.374	83.8318	393.738
8.039	195.557	83.0383	391.479
8.04	196.96	83.313	391.846
8.041	197.998	84.3811	394.196
8.042	197.418	84.2285	391.205
8.043	197.418	83.4961	394.318
8.044	197.998	83.3435	394.44
8.045	198.792	84.5947	392.273
8.046	198.151	85.6628	395.447
8.047	196.808	85.1135	392.639
8.048	197.876	84.8389	393.494
8.049	198.853	84.1675	396.057
8.05	198.517	84.0454	393.463
8.051	197.937	83.9844	396.881
8.052	198.151	83.7402	396.332
8.053	199.86	84.8999	394.562
8.054	200.073	85.6628	397.552
8.055	199.402	84.6558	394.501
8.056	199.158	84.2285	395.386
8.057	199.188	84.5032	396.667
8.058	198.792	84.6252	393.829
8.059	197.784	84.259	396.851
8.06	197.449	84.2896	395.416
8.061	198.7	85.022	393.829
8.062	199.432	85.2966	396.729
8.063	199.158	84.8694	393.28
8.064	199.707	84.259	394.836
8.065	200.012	84.1064	395.721
8.066	199.066	84.0454	392.395
8.067	197.144	84.0759	395.782
8.068	195.984	83.8318	394.379
8.069	196.564	84.0454	392.822
8.07	196.564	84.0454	395.111
8.071	195.251	83.0994	392.578
8.072	195.435	82.7026	394.287
8.073	197.327	82.6416	395.325
8.074	197.51	82.8857	392.059
8.075	196.777	83.1909	394.836
8.076	195.831	82.428	393.555
8.077	196.014	82.4585	392.944
8.078	195.343	83.1604	395.905
8.079	193.97	82.8857	392.731
8.08	194.305	82.3975	394.775
8.081	194.916	81.7871	395.355
8.082	195.343	82.6416	393.25
8.083	195.526	83.2214	395.844
8.084	195.984	82.9468	394.379
8.085	197.296	82.7637	394.623
8.086	196.899	82.6416	397.461
8.087	195.618	82.428	394.379
8.088	195.221	82.1228	396.423
8.089	195.221	82.3059	396.118
8.09	194.977	83.0383	393.707
8.091	194.366	83.4351	397.064
8.092	194.305	82.1533	394.226
8.093	195.77	81.3904	394.745
8.094	196.045	81.2988	397.583
8.095	195.404	81.2683	394.684
8.096	194.427	80.9326	397.217
8.097	194.153	80.3528	395.996
8.098	193.512	79.7729	392.792
8.099	191.772	79.2847	395.508
8.1	190.552	78.0334	391.907
8.101	190.826	77.24	391.541
8.102	190.094	76.9653	392.578
8.103	188.385	75.6226	388.489
8.104	187.408	74.7375	390.503
8.105	187.347	73.3948	390.015
8.106	186.859	73.1506	387.115
8.107	184.998	72.7844	389.252
8.108	182.892	71.167	386.444
8.109	182.709	70.3735	386.658
8.11	181.915	70.0378	387.299
8.111	180.328	69.7021	383.82
8.112	178.802	68.6951	386.322
8.113	178.741	67.9321	385.742
8.114	179.26	67.3828	384.552
8.115	178.467	67.8101	387.207
8.116	177.551	66.8335	385.254
8.117	177.399	66.0706	385.712
8.118	177.582	65.7654	387.756
8.119	177.032	66.1316	384.735
8.12	176.514	65.8264	386.78
8.121	175.598	64.5752	385.712
8.122	175.629	64.8193	384.827
8.123	175.14	64.9414	387.177
8.124	173.981	64.0564	384.491
8.125	174.347	62.9883	384.888
8.126	174.377	62.6221	384.979
8.127	173.828	62.4695	382.019
8.128	172.394	61.4929	383.514
8.129	171.967	60.3027	381.042
8.13	171.295	59.8755	379.181
8.131	170.471	60.2417	380.89
8.132	168.61	59.6924	377.35
8.133	167.267	58.4717	378.571
8.134	166.84	57.0984	379.364
8.135	166.718	56.6711	376.953
8.136	166.718	57.0679	380.157
8.137	166.901	56.6406	378.662
8.138	167.908	56.3965	378.021
8.139	167.755	56.427	380.829
8.14	166.443	55.9387	378.204
8.141	166.382	55.6946	379.974
8.142	166.26	55.6946	380.524
8.143	166.016	55.7556	377.441
8.144	165.253	55.7556	379.852
8.145	165.619	55.3589	377.441
8.146	167.603	55.2673	377.197
8.147	167.755	55.9387	378.448
8.148	167.145	55.3589	375.732
8.149	166.534	55.2979	378.052
8.15	167.206	54.5959	377.319
8.151	167.023	54.5654	375.183
8.152	166.046	55.2063	377.747
8.153	165.161	55.1453	374.664
8.154	165.161	55.1453	375.153
8.155	165.863	54.8706	376.892
8.156	165.283	54.3213	374.115
8.157	165.68	53.833	377.136
8.158	166.321	53.5583	377.625
8.159	166.931	54.2297	375.031
8.16	166.29	54.6875	378.357
8.161	165.833	54.0466	375.885
8.162	166.84	53.6499	375.763
8.163	167.053	54.5349	378.113
8.164	166.168	54.657	374.237
8.165	165.771	54.657	376.221
8.166	165.863	54.4434	375.671
8.167	166.748	54.5654	373.871
8.168	166.656	54.6265	377.197
8.169	166.077	54.5044	374.573
8.17	167.542	54.3518	375.275
8.171	168.579	54.6875	376.526
8.172	167.908	54.7791	373.199
8.173	166.656	54.9622	376.068
8.174	166.412	54.7485	375.183
8.175	166.931	55.0537	373.627
8.176	166.351	55.1453	377.045
8.177	165.405	54.4434	374.817
8.178	166.016	53.894	376.862
8.179	167.328	54.3823	378.387
8.18	168.091	54.7791	375.122
8.181	167.938	54.5654	378.418
8.182	167.389	54.5044	376.678
8.183	168.365	54.8401	375.092
8.184	167.877	55.6946	377.197
8.185	167.145	55.3284	373.413
8.186	167.023	54.7791	375.061
8.187	167.511	54.7485	375.397
8.188	168.213	55.0537	372.711
8.189	168.518	55.7251	375.488
8.19	168.732	55.6641	373.962
8.191	170.258	55.8472	373.993
8.192	170.38	56.0303	376.556
8.193	169.739	55.9692	373.077
8.194	169.373	56.0608	375.214
8.195	169.647	56.1829	375.458
8.196	169.647	56.8237	372.986
8.197	169.525	56.8237	376.648
8.198	170.105	56.1218	375
8.199	171.417	56.3354	375.458
8.2	172.211	57.2815	377.869
8.201	172.302	57.4646	375.519
8.202	172.302	57.0374	377.35
8.203	172.943	56.488	377.808
8.204	173.248	57.8308	374.878
8.205	173.37	58.5632	377.93
8.206	173.279	58.2886	376.007
8.207	174.408	58.0444	376.251
8.208	174.255	59.1125	378.967
8.209	174.255	59.4788	376.434
8.21	174.927	59.2957	379.089
8.211	174.713	58.8989	379.578
8.212	176.239	59.5703	377.869
8.213	176.147	59.8145	380.249
8.214	176.178	59.9976	377.991
8.215	177.49	60.2112	378.235
8.216	177.856	60.3943	380.28
8.217	177.185	60.4248	377.38
8.218	176.514	60.0586	380.249
8.219	176.788	58.96	379.913
8.22	177.917	59.4177	378.265
8.221	178.07	60.8826	381.866
8.222	177.49	60.5469	378.204
8.223	178.345	59.845	378.723
8.224	179.749	60.5164	380.219
8.225	179.84	60.5469	376.923
8.226	179.169	60.6995	379.791
8.227	178.955	60.1807	379.028
8.228	179.871	60.9436	377.197
8.229	179.901	61.9507	380.707
8.23	178.894	61.8896	378.021
8.231	179.535	61.554	379.242
8.232	180.939	61.0657	380.707
8.233	181.458	61.6455	377.625
8.234	181.61	62.2559	380.859
8.235	181.458	62.0422	379.211
8.236	182.465	62.3779	378.418
8.237	181.61	63.1714	381.073
8.238	180.725	63.385	378.082
8.239	180.45	62.9578	379.517
8.24	181.549	62.1643	381.195
8.241	181.549	62.8357	378.082
8.242	181.396	63.324	381.622
8.243	182.373	63.0493	380.432
8.244	183.685	63.446	379.12
8.245	183.99	64.4531	382.416
8.246	182.953	64.6667	379.364
8.247	183.289	64.1785	380.768
8.248	183.044	64.4531	381.958
8.249	182.861	64.6973	379.639
8.25	182.648	65.033	382.324
8.251	183.472	65.155	381.226
8.252	185.425	65.2466	380.28
8.253	186.279	65.4602	383.331
8.254	185.852	65.6738	380.31
8.255	186.432	65.8569	382.782
8.256	187.012	66.04	382.782
8.257	187.347	66.4063	380.035
8.258	186.279	66.7114	382.965
8.259	185.577	66.6809	380.951
8.26	186.859	66.1926	381.012
8.261	187.988	66.864	383.789
8.262	187.592	66.925	381.134
8.263	187.5	66.6199	384.613
8.264	188.843	66.7725	384.644
8.265	189.606	67.2302	382.477
8.266	188.843	67.9626	386.2
8.267	188.232	67.688	383.728
8.268	189.636	67.3218	384.125
8.269	190.369	67.7795	386.414
8.27	189.911	68.1152	383.331
8.271	190.46	68.1152	386.017
8.272	190.948	68.0237	385.864
8.273	191.833	68.7256	384.125
8.274	191.62	69.6716	387.268
8.275	191.467	68.9697	384.979
8.276	192.322	68.9087	385.529
8.277	192.444	68.9392	386.841
8.278	192.23	69.1223	383.972
8.279	192.139	69.2749	386.322
8.28	192.139	69.458	385.59
8.281	193.085	69.8242	383.85
8.282	192.719	70.5566	386.688
8.283	192.535	70.1294	384.979
8.284	193.054	70.0684	386.108
8.285	193.39	70.2515	387.909
8.286	192.932	69.8242	385.62
8.287	192.81	69.7632	388.672
8.288	193.665	69.7632	388
8.289	194.519	70.8008	386.261
8.29	194.794	72.0825	388.824
8.291	194.214	71.7468	386.261
8.292	194.733	71.1975	387.329
8.293	194.55	71.5027	388.977
8.294	194.031	71.7163	386.505
8.295	194.244	71.5637	388.947
8.296	195.435	71.3196	388.245
8.297	196.686	71.6248	387.146
8.298	196.411	72.7234	389.74
8.299	195.313	72.6013	386.353
8.3	196.167	73.3948	388.031
8.301	197.113	73.3032	389.13
8.302	195.892	72.7844	386.902
8.303	193.787	72.2351	390.32
8.304	194.153	71.6553	388.763
8.305	196.655	72.0215	388.55
8.306	197.571	73.2117	391.632
8.307	196.35	72.998	388.763
8.308	196.808	72.2961	391.022
8.309	198.12	72.2656	391.541
8.31	198.364	73.0591	388.763
8.311	196.32	73.2727	391.815
8.312	195.129	71.991	389.984
8.313	196.594	72.0825	388.977
8.314	197.327	73.0896	390.961
8.315	196.533	73.0591	387.115
8.316	196.96	72.4182	389.648
8.317	197.723	71.7773	390.106
8.318	198.547	72.113	387.939
8.319	196.96	72.5708	390.9
8.32	196.32	72.2046	389.008
8.321	196.564	72.1741	388.885
8.322	196.35	73.0591	391.205
8.323	195.007	72.1741	387.543
8.324	194.611	71.6858	390.625
8.325	195.007	71.167	391.022
8.326	196.503	71.7163	389.069
8.327	196.106	71.9604	392.822
8.328	196.014	71.106	390.869
8.329	196.838	70.9229	391.479
8.33	196.32	71.7163	393.616
8.331	194.946	72.0825	390.198
8.332	193.787	71.4722	392.517
8.333	194.244	70.9534	391.998
8.334	194.916	71.167	390.106
8.335	194.183	71.8689	393.341
8.336	193.787	71.4111	391.235
8.337	195.007	71.0754	392.029
8.338	196.411	71.4417	393.616
8.339	195.892	71.3806	391.052
8.34	194.733	71.167	393.89
8.341	194.214	70.3735	392.609
8.342	194.702	70.5872	391.266
8.343	193.756	71.4111	394.196
8.344	192.505	71.2891	391.052
8.345	193.329	70.6177	391.907
8.346	193.634	70.0989	393.463
8.347	194.244	70.0073	390.9
8.348	193.817	69.7021	394.501
8.349	193.97	69.4275	393.372
8.35	194.519	69.6106	392.334
8.351	194.061	70.0378	394.989
8.352	192.81	69.519	391.602
8.353	193.085	69.4275	392.456
8.354	193.359	69.4275	392.792
8.355	192.902	69.5801	389.954
8.356	192.017	69.6106	392.761
8.357	192.78	68.7866	391.785
8.358	194.489	69.0308	391.571
8.359	194	69.8242	394.379
8.36	193.176	69.397	391.449
8.361	193.176	68.9697	393.524
8.362	193.939	69.0308	394.501
8.363	193.817	69.2139	390.991
8.364	192.566	69.458	393.646
8.365	191.742	69.3359	391.602
8.366	192.719	69.458	391.51
8.367	192.444	69.6411	394.104
8.368	192.169	69.0308	391.724
8.369	191.65	68.573	393.982
8.37	191.772	68.573	395.02
8.371	192.139	69.1223	392.303
8.372	192.078	69.7021	394.836
8.373	192.2	69.0918	392.883
8.374	192.81	69.2749	392.242
8.375	192.261	69.8547	394.104
8.376	191.223	69.8853	391.663
8.377	190.857	69.0918	393.707
8.378	190.948	68.7561	394.318
8.379	190.918	69.3054	392.792
8.38	191.01	69.7632	395.386
8.381	191.772	69.2444	393.524
8.382	193.359	69.458	393.768
8.383	192.81	69.8242	394.836
8.384	191.162	69.7327	391.785
8.385	190.094	69.2444	394.257
8.386	190.308	68.6951	393.341
8.387	190.796	68.9392	392.09
8.388	189.301	69.2139	394.836
8.389	188.69	68.4204	392.334
8.39	190.277	67.8711	393.707
8.391	191.467	68.8782	394.928
8.392	191.01	69.0308	391.937
8.393	189.972	68.9392	394.44
8.394	190.521	68.2068	393.585
8.395	190.613	68.1763	392.517
8.396	189.331	69.1528	395.874
8.397	188.293	68.3289	392.761
8.398	189.24	68.2678	394.257
8.399	189.575	68.8782	395.416
8.4	190.308	69.2444	392.7
8.401	189.972	68.7561	394.928
8.402	190.613	68.4204	393.89
8.403	191.742	68.3594	392.334
8.404	190.887	68.7866	394.836
8.405	189.575	68.2678	392.273
8.406	189.301	68.3289	393.402
8.407	189.209	68.634	394.012
8.408	188.904	68.634	391.266
8.409	187.469	68.4814	393.829
8.41	187.866	67.7795	392.273
8.411	189.117	67.8711	391.205
8.412	189.789	68.1763	394.257
8.413	188.69	67.9016	391.602
8.414	188.477	67.7795	393.28
8.415	189.056	68.1152	394.196
8.416	188.751	68.2373	391.083
8.417	187.286	68.2068	393.768
8.418	186.646	67.7185	393.28
8.419	187.775	67.5964	392.365
8.42	187.012	68.4204	395.05
8.421	185.974	68.4814	392.212
8.422	186.493	67.7185	393.585
8.423	187.286	67.688	394.073
8.424	188.324	67.7185	391.693
8.425	187.134	67.9016	393.219
8.426	186.493	67.3523	391.235
8.427	186.981	67.6575	391.174
8.428	186.34	68.2983	392.7
8.429	183.838	67.7185	390.045
8.43	181.61	67.1082	392.395
8.431	181.732	66.1316	391.846
8.432	182.861	65.9485	390.137
8.433	182.281	66.6199	392.7
8.434	181.366	66.04	390.228
8.435	182.648	65.3687	389.618
8.436	182.526	65.9485	391.052
8.437	180.42	65.8875	388.55
8.438	178.406	65.0635	390.289
8.439	177.917	64.0259	389.862
8.44	177.521	64.1785	387.36
8.441	176.3	64.3616	389.038
8.442	175.537	64.209	386.566
8.443	177.032	63.8123	386.2
8.444	177.429	63.9343	386.78
8.445	176.392	63.7817	384.308
8.446	175.079	62.7136	385.895
8.447	174.072	62.1033	385.223
8.448	173.645	62.1338	383.728
8.449	171.539	62.6526	384.979
8.45	169.617	62.1643	382.782
8.451	169.586	61.7981	383.118
8.452	169.525	61.4319	383.667
8.453	168.854	61.2183	381.744
8.454	168.732	60.5774	383.148
8.455	168.701	60.1196	382.843
8.456	168.884	60.1501	381.165
8.457	167.633	60.0586	382.874
8.458	165.68	59.6619	381.165
8.459	164.612	58.7463	381.5
8.46	163.696	59.4482	381.989
8.461	162.079	59.7534	379.12
8.462	160.98	59.0515	380.463
8.463	160.889	58.5327	379.15
8.464	161.224	58.5022	377.899
8.465	161.652	58.5938	378.906
8.466	160.522	58.5938	377.441
8.467	160.034	57.6477	378.021
8.468	159.058	57.6172	377.93
8.469	157.318	57.4951	376.068
8.47	155.396	57.4036	376.923
8.471	154.175	56.9153	375.61
8.472	154.022	57.0374	374.176
8.473	153.564	57.2815	375.885
8.474	153.046	56.4575	373.596
8.475	153.473	55.7251	375.122
8.476	154.175	55.8167	376.587
8.477	154.205	55.8167	374.573
8.478	153.168	55.9082	376.465
8.479	152.496	55.603	375.061
8.48	152.344	56.0303	373.993
8.481	151.52	56.5491	374.786
8.482	149.902	56.7322	371.918
8.483	149.597	56.1829	373.23
8.484	150.391	56.0913	373.23
8.485	151.581	55.6641	371.033
8.486	151.978	56.3049	373.596
8.487	151.947	56.3049	371.857
8.488	152.802	56.3354	372.253
8.489	151.978	57.0068	373.26
8.49	150.116	56.8848	371.216
8.491	148.346	57.251	372.284
8.492	148.438	57.1594	371.765
8.493	148.895	57.373	369.781
8.494	148.651	57.0984	372.406
8.495	149.139	56.7932	371.002
8.496	151.093	57.1594	371.399
8.497	151.672	58.4106	373.291
8.498	150.848	57.9834	371.094
8.499	149.261	57.1594	373.749
8.5	148.926	57.7393	373.077
8.501	149.902	58.5327	370.605
8.502	148.773	59.2346	372.07
8.503	147.919	59.2041	370.178
8.504	149.841	58.8989	370.636
8.505	151.978	59.4177	372.009
8.506	151.947	60.0281	370.605
8.507	151.276	59.9976	373.505
8.508	151.55	59.845	373.26
8.509	152.222	60.2417	372.314
8.51	152.252	60.9741	373.688
8.511	150.757	61.0657	370.697
8.512	151.306	61.2488	371.643
8.513	152.649	61.6455	372.101
8.514	152.435	61.7065	370.209
8.515	152.252	61.4929	373.352
8.516	152.466	61.0046	372.65
8.517	154.114	61.615	372.498
8.518	153.9	62.6831	374.878
8.519	152.954	62.2559	372.406
8.52	152.924	62.1643	372.986
8.521	153.748	62.4695	373.23
8.522	153.656	63.2019	370.911
8.523	153.564	63.446	373.138
8.524	154.358	63.0188	371.613
8.525	156.097	63.2019	371.674
8.526	156.372	64.3616	373.993
8.527	155.67	64.7888	371.796
8.528	156.25	64.3311	373.779
8.529	156.83	64.6057	374.084
8.53	156.738	64.5447	371.704
8.531	156.067	64.4836	373.932
8.532	156.128	64.6057	372.07
8.533	157.715	65.3076	371.613
8.534	158.081	66.3147	372.833
8.535	157.227	66.5894	370.819
8.536	156.891	66.3757	372.772
8.537	158.02	65.6128	373.26
8.538	158.234	66.1621	371.948
8.539	157.745	66.6504	374.42
8.54	157.837	66.1926	372.894
8.541	158.63	66.1316	372.833
8.542	158.905	67.1387	374.725
8.543	158.081	67.8711	372.07
8.544	158.234	68.0237	373.352
8.545	158.6	68.0847	374.39
8.546	158.295	68.4509	372.314
8.547	158.569	68.3899	374.847
8.548	158.783	67.749	373.749
8.549	160.156	67.9932	374.237
8.55	160.187	68.8477	375.549
8.551	159.302	69.0308	373.199
8.552	158.325	68.9697	375.031
8.553	159.027	69.1528	374.512
8.554	159.058	69.9158	372.223
8.555	158.325	70.4041	374.512
8.556	157.532	70.0073	371.765
8.557	158.875	69.458	372.528
8.558	159.454	69.5801	374.268
8.559	158.569	69.1833	372.62
8.56	158.478	68.8477	375.977
8.561	159.027	69.4885	375.153
8.562	159.637	70.1904	373.444
8.563	158.478	70.7092	375.519
8.564	157.257	70.0073	372.04
8.565	157.745	69.8853	373.26
8.566	158.386	70.7397	374.298
8.567	157.837	70.4041	371.765
8.568	156.769	69.8242	374.786
8.569	157.288	69.458	373.413
8.57	158.905	69.6411	372.284
8.571	158.783	70.2515	374.084
8.572	156.799	70.3125	370.605
8.573	156.281	70.6787	371.704
8.574	156.097	70.7397	371.185
8.575	154.968	70.1294	368.713
8.576	152.985	69.7021	371.277
8.577	152.71	69.2444	370.026
8.578	153.839	69.3665	369.232
8.579	153.412	69.7632	371.46
8.58	152.618	69.6411	369.415
8.581	152.191	69.4275	370.819
8.582	152.954	69.3665	371.46
8.583	151.733	69.7937	368.988
8.584	149.963	69.8547	371.216
8.585	149.75	68.9697	369.812
8.586	150.36	68.7256	368.744
8.587	150.269	69.8242	371.399
8.588	149.536	70.0073	368.866
8.589	149.719	69.6106	370.575
8.59	150.238	69.8853	371.674
8.591	150.269	70.6177	369.598
8.592	149.506	70.7397	371.552
8.593	150.33	70.3735	369.446
8.594	151.337	70.4041	369.049
8.595	151.215	70.8313	370.3
8.596	149.445	71.0754	368.103
8.597	149.139	71.0754	370.3
8.598	149.506	70.9839	370.148
8.599	149.506	70.9534	368.622
8.6	148.407	71.1975	371.643
8.601	147.949	71.167	369.476
8.602	149.292	70.9839	369.171
8.603	150.177	71.4722	371.307
8.604	149.109	71.7163	368.622
8.605	148.56	71.5332	371.094
8.606	149.231	71.2585	370.544
8.607	149.628	71.7163	368.713
8.608	148.529	72.1741	370.972
8.609	148.163	72.0215	368.256
8.61	149.109	72.0215	368.591
8.611	149.628	72.8149	369.629
8.612	149.017	73.0286	366.699
8.613	148.163	72.8455	369.598
8.614	149.231	72.3572	369.446
8.615	149.963	72.6624	367.584
8.616	149.658	73.3643	370.758
8.617	148.712	73.3948	367.737
8.618	149.78	73.9441	368.927
8.619	150.299	74.3408	369.934
8.62	149.78	74.8901	367.31
8.621	148.956	74.585	370.056
8.622	149.506	73.5779	369.69
8.623	150.33	73.7915	368.927
8.624	150.116	74.7681	372.192
8.625	150.299	74.7681	369.324
8.626	151.184	75.0122	370.27
8.627	151.55	75.9583	372.009
8.628	151.154	76.2024	368.683
8.629	151.093	75.9583	371.429
8.63	151.031	75.7141	370.972
8.631	151.245	76.6602	369.415
8.632	150.787	77.3315	372.314
8.633	150.513	76.7822	370.087
8.634	151.123	76.7212	371.49
8.635	152.039	77.5146	372.803
8.636	151.794	77.9114	370.148
8.637	151.52	77.8198	372.742
8.638	151.855	77.3926	371.216
8.639	152.924	77.6672	370.331
8.64	152.13	78.4607	372.528
8.641	150.909	78.5217	369.598
8.642	149.506	78.4607	371.704
8.643	149.719	77.9114	372.955
8.644	150.085	77.5757	371.216
8.645	149.811	77.9419	374.237
8.646	149.811	77.9724	371.918
8.647	151.276	78.2776	370.789
8.648	152.283	78.3691	373.047
8.649	151.123	78.5522	369.568
8.65	149.689	78.7964	372.07
8.651	149.139	78.5217	372.314
8.652	148.987	78.3386	369.965
8.653	147.4	78.3691	373.383
8.654	147.43	78.4302	371.429
8.655	149.689	78.6438	371.063
8.656	150.94	79.8035	372.04
8.657	150.299	79.8035	369.324
8.658	149.902	79.1931	371.826
8.659	150.635	78.7048	372.101
8.66	150.299	78.8574	370.544
8.661	148.499	79.9561	373.352
8.662	147.339	79.4373	370.636
8.663	147.369	79.3152	371.399
8.664	148.224	79.9561	372.559
8.665	148.254	80.2917	369.507
8.666	148.102	80.0171	371.582
8.667	148.987	79.5593	372.192
8.668	149.902	80.1392	370.3
8.669	148.682	80.3833	373.505
8.67	147.522	80.3833	371.216
8.671	147.949	80.4138	371.704
8.672	147.461	81.1768	373.718
8.673	146.698	81.2683	370.789
8.674	146.484	80.5359	372.711
8.675	147.156	80.719	372.986
8.676	148.468	81.6345	371.429
8.677	149.261	82.1228	374.084
8.678	148.682	81.665	371.979
8.679	149.536	81.6956	373.108
8.68	149.689	82.2754	374.481
8.681	148.773	82.6416	372.314
8.682	147.552	82.5806	375
8.683	146.973	82.2754	373.138
8.684	148.193	82.6721	371.918
8.685	148.499	83.4351	373.993
8.686	148.315	82.7332	371.338
8.687	148.315	82.7637	373.566
8.688	149.353	83.3435	374.786
8.689	149.323	83.4656	372.375
8.69	148.071	82.9773	375.519
8.691	147.797	82.7332	373.962
8.692	149.017	83.252	373.26
8.693	149.078	84.0759	375.092
8.694	148.346	84.4727	371.582
8.695	148.193	84.0759	373.383
8.696	149.323	83.9844	373.81
8.697	149.994	84.0454	372.009
8.698	149.139	84.3811	375.336
8.699	148.987	84.1064	373.413
8.7	150.146	84.0454	372.833
8.701	150.36	84.6863	375
8.702	149.628	84.7473	371.582
8.703	149.414	85.0525	372.925
8.704	149.414	85.7239	372.894
8.705	149.353	85.9375	370.636
8.706	148.499	85.5713	373.749
8.707	148.407	84.6558	372.681
8.708	149.994	84.8999	373.199
8.709	149.933	85.7544	375.305
8.71	149.139	85.9375	372.772
8.711	149.017	85.9985	375.061
8.712	149.841	85.8459	374.878
8.713	149.567	85.9985	372.498
8.714	148.743	86.9446	375.824
8.715	149.231	86.5784	373.962
8.716	149.933	86.7004	374.115
8.717	149.994	87.2803	375.977
8.718	149.689	86.9446	373.962
8.719	149.414	86.9141	376.19
8.72	149.872	87.0667	376.77
8.721	150.055	87.9211	374.603
8.722	149.628	87.9517	376.587
8.723	149.75	87.3108	374.115
8.724	150.757	87.4634	374.176
8.725	150.665	88.5925	375.488
8.726	149.261	88.8672	372.711
8.727	148.59	88.3484	375.549
8.728	148.193	87.677	375.275
8.729	148.895	87.2192	375.092
8.73	149.261	88.2263	378.265
8.731	149.384	88.1042	374.786
8.732	149.811	87.7686	375.519
8.733	150.787	88.4094	377.075
8.734	150.238	88.562	373.993
8.735	149.78	88.2263	377.319
8.736	149.261	88.4399	376.526
8.737	149.628	88.3484	375.58
8.738	149.078	88.9282	378.052
8.739	149.414	88.5315	374.878
8.74	150.391	88.8062	375.58
8.741	150.757	89.4165	376.312
8.742	151.093	89.4775	373.199
8.743	150.391	89.2334	375.885
8.744	150.848	88.5315	374.664
8.745	151.031	88.7756	374.084
8.746	150.146	89.5386	376.77
8.747	148.804	89.6606	374.176
8.748	148.865	89.8438	375.763
8.749	149.689	89.6606	376.373
8.75	149.353	89.2029	373.932
8.751	149.536	89.4775	377.655
8.752	150.116	89.2029	376.495
8.753	151.428	89.1418	375.732
8.754	151.031	89.386	378.418
8.755	149.841	89.4775	375.641
8.756	148.895	89.5691	377.197
8.757	148.438	89.6606	378.082
8.758	147.583	89.2334	374.939
8.759	146.545	89.0808	377.625
8.76	146.729	88.3179	375.916
8.761	147.949	87.5549	375.092
8.762	146.515	87.5549	376.678
8.763	143.555	85.907	373.474
8.764	139.984	83.6792	374.756
8.765	136.963	81.604	373.871
8.766	132.172	79.5593	369.171
8.767	126.556	77.4536	368.652
8.768	122.742	74.5544	363.068
8.769	121.368	72.8455	358.093
8.77	120.331	72.9675	358.795
8.771	118.042	73.1201	355.743
8.772	116.699	71.4722	357.941
8.773	117.188	70.1599	361.237
8.774	117.737	69.8853	362.518
8.775	118.042	70.1294	367.432
8.776	118.134	69.458	368.042
8.777	119.812	69.1223	369.873
8.778	120.728	69.458	372.009
8.779	121.063	70.6482	369.629
8.78	121.368	71.1975	370.819
8.781	122.07	71.4417	369.568
8.782	123.413	72.0215	367.584
8.783	123.505	72.6318	368.988
8.784	123.688	71.8689	366.577
8.785	124.481	71.9299	366.821
8.786	125.153	71.9299	368.774
8.787	124.725	71.7773	367.035
8.788	124.298	71.4111	369.934
8.789	124.268	71.0449	368.866
8.79	124.878	71.5637	367.218
8.791	124.512	72.1436	368.53
8.792	124.115	71.5637	365.326
8.793	124.725	71.5332	365.479
8.794	125.671	71.7163	365.997
8.795	125.305	72.0825	363.068
8.796	124.481	71.6858	365.479
8.797	124.42	70.4346	365.54
8.798	124.512	70.1599	364.441
8.799	123.962	71.3196	366.821
8.8	123.108	71.5942	364.258
8.801	122.925	71.5637	364.105
8.802	122.253	72.2656	365.082
8.803	122.223	72.5403	361.725
8.804	122.131	72.6013	362.549
8.805	122.711	72.1741	361.542
8.806	123.413	72.2961	360.443
8.807	123.077	72.0825	362.64
8.808	122.07	71.4722	360.596
8.809	121.765	71.8994	362.579
8.81	122.101	73.2117	363.8
8.811	121.704	73.5474	361.938
8.812	120.972	73.9136	365.509
8.813	120.575	73.0591	364.349
8.814	122.253	73.0286	364.075
8.815	123.108	74.1272	366.974
8.816	122.864	74.646	364.38
8.817	123.352	74.5544	366.669
8.818	124.481	74.4629	367.798
8.819	124.878	75.0732	365.601
8.82	123.566	76.0498	368.622
8.821	122.681	76.2329	366.913
8.822	124.634	75.8362	366.119
8.823	125.854	76.5381	368.53
8.824	125.824	76.9653	365.601
8.825	127.075	77.0264	367.645
8.826	129.059	77.0874	367.92
8.827	131.287	77.6367	366.15
8.828	131.409	77.9114	369.141
8.829	130.798	77.5146	367.401
8.83	131.714	77.7283	367.462
8.831	132.172	78.8269	369.08
8.832	132.019	78.949	365.936
8.833	131.744	78.5828	367.859
8.834	133.057	77.7893	368.347
8.835	135.01	78.186	366.486
8.836	136.139	79.2236	369.934
8.837	136.932	78.9185	368.011
8.838	137.512	78.8574	368.408
8.839	137.878	79.4067	370.453
8.84	136.932	79.8035	367.981
8.841	136.23	79.9255	369.568
8.842	135.284	80.0781	369.293
8.843	137.024	79.8035	367.676
8.844	137.482	80.0476	370.026
8.845	137.451	80.0476	368.683
8.846	138.947	80.5359	369.019
8.847	139.984	81.1768	370.697
8.848	139.496	81.3599	368.53
8.849	138.55	81.1462	370.88
8.85	138	81.0547	370.026
8.851	138.275	81.543	368.561
8.852	137.756	82.0007	371.094
8.853	135.864	82.1228	368.439
8.854	136.475	81.4514	370.361
8.855	137.054	82.0007	371.521
8.856	137.024	82.1838	369.415
8.857	136.139	82.55	372.681
8.858	136.627	82.8857	371.46
8.859	138.519	82.3975	370.392
8.86	138.55	82.8857	373.047
8.861	137.421	82.8247	369.934
8.862	137.97	83.4351	371.582
8.863	139.099	83.9233	372.406
8.864	138.855	84.3811	370.422
8.865	137.787	84.7168	373.383
8.866	138.062	84.198	372.192
8.867	140.747	84.4727	372.192
8.868	142.12	84.9609	374.542
8.869	141.968	85.022	372.07
8.87	142.822	85.083	374.176
8.871	144.012	85.3271	374.451
8.872	144.226	86.1511	372.528
8.873	143.585	87.0056	375.427
8.874	143.494	86.2427	373.779
8.875	144.653	86.1206	373.688
8.876	145.691	86.4258	375.854
8.877	145.63	86.2122	373.993
8.878	146.881	86.1206	375.946
8.879	147.98	86.5173	375.977
8.88	149.261	86.6089	373.993
8.881	149.017	86.7004	376.221
8.882	149.445	86.5784	374.695
8.883	150.085	86.7615	373.718
8.884	149.811	87.5854	375.214
8.885	149.231	87.2803	372.65
8.886	149.658	86.731	374.237
8.887	150.543	87.0667	374.634
8.888	151.031	87.5854	372.925
8.889	151.245	88.2263	375.336
8.89	151.215	87.4634	373.871
8.891	152.924	87.4329	374.268
8.892	152.71	88.5925	375.916
8.893	151.611	89.0808	372.437
8.894	150.787	88.8367	374.756
8.895	150.757	88.9587	374.603
8.896	151.52	89.1418	373.322
8.897	151.55	89.1724	376.465
8.898	150.818	88.1653	374.939
8.899	152.161	88.1958	377.411
8.9	152.374	89.8132	378.784
8.901	152.222	90.6372	376.648
8.902	151.123	90.8508	378.998
8.903	150.116	90.21	378.418
8.904	150.94	90.1794	377.93
8.905	151.001	90.6982	380.768
8.906	150.757	90.5457	378.265
8.907	152.039	90.9424	379.517
8.908	153.015	91.98	380.829
8.909	153.107	92.3462	378.54
8.91	152.71	91.7053	381.195
8.911	153.32	91.5527	380.005
8.912	155.029	92.1326	379.364
8.913	154.846	92.7734	381.439
8.914	154.083	91.7969	379.272
8.915	154.877	91.6138	380.554
8.916	156.067	92.6514	381.5
8.917	156.372	93.2312	378.845
8.918	156.158	93.1396	382.141
8.919	156.708	92.2852	381.042
8.92	158.63	91.7969	380.554
8.921	159.576	92.6819	382.721
8.922	159.515	92.865	379.913
8.923	160.187	92.6208	380.768
8.924	160.767	92.8345	382.263
8.925	161.072	92.8955	379.425
8.926	160.797	93.2922	382.05
8.927	160.461	93.2617	381.195
8.928	161.469	93.2312	381.165
8.929	161.987	93.9636	383.057
8.93	161.774	93.811	381.134
8.931	163.177	93.75	382.05
8.932	164.063	94.2688	383.148
8.933	164.825	94.7266	381.134
8.934	164.276	94.635	383.911
8.935	163.91	94.574	382.69
8.936	164.795	95.0012	382.69
8.937	164.337	95.6726	385.101
8.938	163.025	95.8557	382.263
8.939	163.025	95.2759	385.132
8.94	163.33	95.6116	384.979
8.941	164.429	95.5505	383.24
8.942	164.886	96.2219	386.566
8.943	164.429	95.6421	384.644
8.944	165.527	95.2148	385.925
8.945	165.955	95.9778	387.665
8.946	165.039	96.6187	384.705
8.947	164.337	97.168	386.627
8.948	164.276	97.1375	385.773
8.949	165.68	97.168	383.545
8.95	165.619	97.3511	386.658
8.951	165.558	96.8323	384.766
8.952	167.297	96.7407	385.956
8.953	168.304	97.7783	387.726
8.954	168.243	97.7173	385.529
8.955	167.938	98.0835	388.031
8.956	168.488	97.8699	387.299
8.957	169.891	98.175	385.376
8.958	169.891	99.0906	387.756
8.959	169.312	98.2666	385.406
8.96	170.593	97.8088	386.658
8.961	171.997	97.6563	388.123
8.962	172.76	98.2666	386.139
8.963	172.363	98.8464	388.733
8.964	172.424	98.3582	389.16
8.965	173.004	98.2056	388.031
8.966	173.248	98.6328	390.381
8.967	173.798	98.6023	388.031
8.968	174.713	98.4802	388.672
8.969	174.164	99.3958	389.801
8.97	174.652	99.2737	387.787
8.971	174.438	99.1211	390.503
8.972	174.347	98.938	390.289
8.973	174.53	99.3958	390.442
8.974	174.652	99.762	392.67
8.975	174.408	99.5789	390.869
8.976	175.812	99.6399	391.693
8.977	176.208	100.037	392.029
8.978	175.934	100.189	389.648
8.979	174.835	100.647	392.334
8.98	174.988	100.464	391.235
8.981	175.568	100.403	390.656
8.982	174.866	100.403	393.402
8.983	173.767	99.823	391.113
8.984	174.103	99.3347	393.707
8.985	174.957	100.555	393.829
8.986	176.3	101.349	391.449
8.987	175.873	101.135	394.135
8.988	175.659	100.464	392.731
8.989	177.277	100.067	393.005
8.99	177.429	100.983	395.02
8.991	176.3	101.074	392.7
8.992	175.812	101.013	394.653
8.993	177.002	100.708	395.233
8.994	178.986	101.654	392.578
8.995	179.138	101.807	395.416
8.996	179.138	100.677	393.555
8.997	180.511	100.372	393.951
8.998	181.702	101.593	395.935
8.999	181.061	102.051	393.097
9	180.389	101.654	395.142
9.001	180.45	101.44	395.111
9.002	180.756	101.563	393.127
9.003	180.939	102.173	395.874
9.004	180.695	101.532	393.921
9.005	182.312	100.83	394.196
9.006	183.105	101.044	396.454
9.007	183.258	101.349	394.043
9.008	182.678	101.685	395.996
9.009	182.861	101.41	396.057
9.01	182.892	101.471	394.318
9.011	181.976	102.203	396.912
9.012	181.641	101.654	395.111
9.013	182.77	101.135	394.989
9.014	183.014	101.837	396.973
9.015	182.312	102.173	394.196
9.016	182.556	101.624	396.973
9.017	182.983	101.715	396.24
9.018	184.631	101.99	394.928
9.019	183.746	102.295	397.858
9.02	182.129	102.142	395.569
9.021	182.831	101.715	396.118
9.022	183.044	101.99	397.278
9.023	181.641	102.142	394.684
9.024	180.786	102.112	397.766
9.025	180.359	101.715	397.034
9.026	182.77	101.074	396.698
9.027	183.044	101.532	399.628
9.028	182.312	101.44	397.369
9.029	183.624	101.105	399.078
9.03	184.052	101.379	399.475
9.031	184.113	101.471	396.942
9.032	182.556	101.471	399.994
9.033	182.343	101.013	398.193
9.034	184.448	101.166	397.43
9.035	184.357	101.41	399.872
9.036	183.899	100.952	397.095
9.037	184.204	100.616	398.834
9.038	185.669	101.105	399.475
9.039	186.188	101.257	397.125
9.04	184.875	101.41	400.269
9.041	183.777	100.616	398.499
9.042	185.272	100.189	398.529
9.043	185.455	100.861	399.872
9.044	184.723	101.257	396.79
9.045	184.814	100.708	398.682
9.046	184.967	100.464	399.017
9.047	185.974	100.25	397.766
9.048	185.822	100.708	400.665
9.049	185.028	100.555	399.414
9.05	185.12	99.884	399.689
9.051	184.143	100.22	401.581
9.052	184.052	100.25	398.376
9.053	184.875	99.7009	400.177
9.054	185.12	99.9451	400.055
9.055	184.784	100.403	398.315
9.056	184.143	100.922	400.818
9.057	184.509	100.067	399.109
9.058	185.974	99.6399	399.628
9.059	184.845	100.159	401.337
9.06	183.807	100.067	398.651
9.061	183.807	99.0906	401.154
9.062	183.594	98.938	399.811
9.063	183.868	99.1821	398.56
9.064	183.014	99.8535	400.696
9.065	182.495	99.3652	398.438
9.066	183.105	98.4497	399.414
9.067	183.258	98.175	400.33
9.068	181.427	97.5342	397.766
9.069	181.396	97.168	400.879
9.07	181.183	97.3816	399.414
9.071	182.495	97.9309	397.552
9.072	181.519	97.4731	399.78
9.073	180.237	95.8252	397.186
9.074	180.176	94.7876	398.743
9.075	179.84	95.6726	398.712
9.076	179.291	95.7031	395.905
9.077	176.514	95.0317	397.858
9.078	174.774	93.5974	396.423
9.079	173.645	91.8884	394.592
9.08	170.258	90.0269	395.935
9.081	165.1	86.9141	392.12
9.082	157.99	82.7637	389.74
9.083	145.081	76.2024	382.233
9.084	131.897	66.2537	369.446
9.085	116.547	60.1196	362.274
9.086	112.64	61.0352	355.713
9.087	109.436	63.9038	348.877
9.088	110.474	63.5986	346.619
9.089	107.819	60.9436	344.36
9.09	106.598	59.906	353.18
9.091	108.063	61.554	364.838
9.092	110.291	60.8826	375
9.093	114.258	59.0515	386.139
9.094	117.188	57.5867	390.198
9.095	122.192	57.8003	390.991
9.096	124.969	61.554	392.487
9.097	126.068	65.5518	388.092
9.098	127.167	67.9932	384.766
9.099	127.686	69.6411	379.364
9.1	128.357	70.5566	372.681
9.101	128.113	70.9534	372.62
9.102	129.333	70.1904	373.169
9.103	132.935	67.5049	377.625
9.104	134.155	66.1316	384.735
9.105	134.369	65.979	387.36
9.106	134.644	66.1621	390.808
9.107	134.064	68.0237	388.519
9.108	134.155	69.7021	382.721
9.109	133.27	70.4956	378.54
9.11	132.416	70.1904	369.812
9.111	133.514	69.5801	366.699
9.112	134.033	70.2209	367.004
9.113	133.118	69.4275	367.004
9.114	132.843	67.0471	374.115
9.115	132.08	65.6738	379.181
9.116	131.226	65.3992	380.798
9.117	129.547	65.979	383.118
9.118	127.441	67.5049	377.563
9.119	128.601	67.9626	372.864
9.12	128.906	69.2139	367.523
9.121	127.991	70.4041	360.626
9.122	127.533	70.8008	361.359
9.123	126.495	69.9768	360.809
9.124	126.862	69.0308	362.885
9.125	125.488	67.9321	368.439
9.126	124.39	66.7725	369.415
9.127	125.061	66.5894	372.711
9.128	126.404	67.9321	374.39
9.129	126.007	69.5801	370.88
9.13	126.617	70.1904	372.07
9.131	127.045	71.0754	370.453
9.132	128.082	72.2656	369.934
9.133	127.899	72.8455	374.237
9.134	127.777	72.9675	374.329
9.135	128.754	72.2351	377.838
9.136	129.517	72.4487	380.951
9.137	130.646	72.9065	379.242
9.138	131.927	73.4863	380.798
9.139	133.026	74.7375	378.784
9.14	134.766	76.0498	376.495
9.141	134.918	77.0874	377.502
9.142	135.223	77.9419	374.634
9.143	137.512	78.064	375.946
9.144	139.13	78.4607	377.502
9.145	140.656	78.9185	376.648
9.146	141.327	78.6133	380.188
9.147	142.731	78.2776	379.578
9.148	144.745	78.0029	379.578
9.149	145.63	78.9185	381.134
9.15	145.081	79.4678	377.472
9.151	146.362	79.1321	378.418
9.152	147.308	79.3152	377.716
9.153	147.522	80.5359	375.732
9.154	147.736	81.3293	378.54
9.155	148.102	80.9021	377.319
9.156	149.719	80.4749	378.021
9.157	151.093	80.4138	381.683
9.158	150.421	80.4138	378.845
9.159	150.94	80.78	381.042
9.16	150.818	81.3904	380.402
9.161	150.543	81.9702	378.204
9.162	149.628	82.3364	380.371
9.163	149.109	82.1838	377.655
9.164	149.841	82.0313	377.716
9.165	150.238	82.7942	378.967
9.166	149.231	82.8857	376.007
9.167	149.597	82.1228	379.211
9.168	149.261	81.7261	378.754
9.169	149.323	81.9702	378.418
9.17	147.675	82.8247	380.981
9.171	146.149	82.8552	379.303
9.172	146.454	82.6111	379.425
9.173	147.308	82.428	379.791
9.174	147.034	82.8552	376.678
9.175	147.308	83.1299	378.571
9.176	147.858	82.9163	378.021
9.177	148.682	83.0688	377.38
9.178	148.743	83.374	380.981
9.179	148.102	83.374	379.242
9.18	149.658	83.1604	380.524
9.181	149.2	84.137	382.172
9.182	149.2	84.6558	379.517
9.183	149.445	84.8999	381.5
9.184	149.933	85.0525	380.829
9.185	151.184	85.7239	380.096
9.186	151.52	86.0901	383.392
9.187	151.581	86.2122	382.263
9.188	153.015	85.9985	383.911
9.189	153.9	86.5173	385.498
9.19	153.29	86.853	383.27
9.191	152.588	86.8835	386.292
9.192	152.069	86.8835	384.552
9.193	153.046	86.9751	383.728
9.194	153.32	87.4023	385.834
9.195	153.595	87.2803	382.599
9.196	154.572	86.2122	384.46
9.197	155.884	86.6089	385.468
9.198	156.311	87.4634	382.599
9.199	156.403	87.5244	385.468
9.2	156.067	87.5549	383.331
9.201	156.83	87.2803	382.599
9.202	156.464	87.677	383.667
9.203	155.731	87.8296	379.73
9.204	156.189	87.2192	380.432
9.205	157.227	87.0667	379.852
9.206	157.135	87.4939	377.319
9.207	157.684	88.1042	380.035
9.208	157.562	88.1653	377.106
9.209	159.088	88.4094	377.869
9.21	158.203	88.8672	379.303
9.211	156.982	88.8672	376.068
9.212	157.44	88.0737	378.693
9.213	158.02	88.4399	377.594
9.214	158.813	89.2029	376.587
9.215	157.654	89.5691	379.395
9.216	158.112	88.7146	378.113
9.217	159.515	88.562	379.578
9.218	160.278	89.6606	382.019
9.219	160.004	90.1489	379.395
9.22	159.882	90.1184	381.927
9.221	159.882	89.7827	382.355
9.222	159.76	90.2405	380.585
9.223	160.004	90.4541	384.216
9.224	159.302	90.6372	382.355
9.225	160.309	90.21	383.667
9.226	159.393	90.0879	385.986
9.227	157.745	89.5996	383.667
9.228	157.166	88.9282	386.108
9.229	156.586	88.7451	385.376
9.23	155.365	88.9893	383.087
9.231	153.473	88.3789	384.277
9.232	151.276	87.3413	380.951
9.233	150.726	86.0901	380.676
9.234	148.895	85.6628	381.561
9.235	146.24	84.9304	378.418
9.236	144.012	83.5876	380.798
9.237	142.67	82.428	379.364
9.238	142.029	81.665	377.106
9.239	140.503	81.4514	378.693
9.24	138.062	80.78	376.038
9.241	137.238	78.949	376.068
9.242	136.536	77.9114	377.228
9.243	135.071	77.0874	374.542
9.244	133.972	76.5381	376.74
9.245	133.392	76.6907	375.702
9.246	133.209	76.4465	374.939
9.247	133.514	76.355	377.228
9.248	133.362	76.8738	375.458
9.249	134.766	76.2634	376.801
9.25	135.284	75.9583	377.533
9.251	135.345	75.47	375.183
9.252	134.949	75.592	378.54
9.253	134.949	75.2869	377.045
9.254	135.132	75.531	376.556
9.255	134.125	75.6531	378.571
9.256	133.27	75.3479	375.58
9.257	132.935	75.0122	376.587
9.258	134.43	74.5544	376.709
9.259	134.369	74.4019	374.084
9.26	134.186	74.2798	376.953
9.261	134.43	73.9441	375.427
9.262	135.223	73.5474	374.634
9.263	134.308	73.3337	377.258
9.264	132.904	73.1506	373.993
9.265	132.141	72.3877	375.366
9.266	131.683	72.5403	375.732
9.267	131.348	73.2727	372.559
9.268	130.31	73.6084	374.268
9.269	130.371	72.876	372.009
9.27	131.531	72.2656	371.368
9.271	131.317	72.2961	374.115
9.272	130.402	72.7844	371.002
9.273	130.463	72.2046	372.925
9.274	130.463	72.0215	373.047
9.275	129.974	72.1436	370.972
9.276	128.418	72.4182	373.138
9.277	127.533	72.5403	370.605
9.278	128.418	72.4487	370.544
9.279	128.174	72.2961	372.559
9.28	127.472	71.4722	369.995
9.281	127.35	71.0754	372.986
9.282	127.838	71.4417	372.955
9.283	128.51	71.8689	371.368
9.284	127.38	71.9299	374.756
9.285	126.801	71.5637	372.528
9.286	128.174	71.0754	372.955
9.287	128.601	71.0754	374.176
9.288	127.441	71.991	370.941
9.289	126.984	71.6248	373.322
9.29	126.892	71.2891	372.437
9.291	127.808	71.7163	370.392
9.292	127.075	72.2656	373.169
9.293	126.709	71.5942	370.422
9.294	127.747	71.1365	371.582
9.295	128.571	71.0144	372.314
9.296	128.784	71.228	369.202
9.297	128.784	71.5027	371.277
9.298	129.181	71.5332	369.843
9.299	129.456	71.991	368.683
9.3	129.059	71.5637	371.033
9.301	127.96	71.228	368.591
9.302	129.425	70.7397	369.629
9.303	129.974	71.106	370.728
9.304	130.432	71.228	368.103
9.305	131.134	70.8313	370.911
9.306	131.744	70.7092	369.873
9.307	133.026	71.3501	368.134
9.308	133.118	71.991	371.49
9.309	132.324	71.8994	369.019
9.31	132.416	71.5027	370.453
9.311	132.568	72.113	371.063
9.312	132.446	72.8149	369.293
9.313	132.813	72.9675	371.796
9.314	133.179	72.8455	370.605
9.315	134.735	73.0591	370.697
9.316	135.284	73.3337	372.742
9.317	134.216	73.1812	370.667
9.318	134.216	73.2422	372.559
9.319	134.796	73.3643	373.047
9.32	133.636	73.9441	370.453
9.321	131.897	74.4934	373.413
9.322	131.226	74.1272	371.002
9.323	132.446	73.3948	370.88
9.324	132.965	73.4863	373.962
9.325	132.843	73.6389	370.85
9.326	133.179	73.4558	373.108
9.327	133.82	73.4253	373.138
9.328	133.881	73.7	370.331
9.329	132.935	74.4629	373.505
9.33	131.805	74.6155	370.239
9.331	132.965	73.9136	369.446
9.332	132.965	74.2798	371.338
9.333	131.958	74.4324	368.042
9.334	132.263	73.6084	370.361
9.335	133.667	73.7	370.087
9.336	135.193	74.5544	367.523
9.337	135.101	75.1343	370.85
9.338	134.735	74.707	368.622
9.339	135.01	74.4934	369.263
9.34	135.101	74.9512	370.728
9.341	134.46	75.4395	367.279
9.342	134.644	74.646	369.476
9.343	134.918	74.0662	369.568
9.344	136.139	74.4934	368.011
9.345	136.932	75.2869	371.674
9.346	137.115	75.4089	369.171
9.347	137.909	75.4089	370.422
9.348	138.367	75.6531	372.772
9.349	137.756	76.1108	369.232
9.35	137.604	76.3245	371.826
9.351	137.482	76.5076	371.094
9.352	138.428	76.5381	369.263
9.353	138.824	77.4231	372.375
9.354	138.489	77.5146	370.636
9.355	140.137	77.6978	371.826
9.356	141.235	78.186	373.383
9.357	140.991	78.6743	370.85
9.358	140.808	78.8574	373.505
9.359	141.022	78.6133	371.979
9.36	142.242	79.0405	370.697
9.361	142.181	79.7729	373.993
9.362	141.479	79.834	371.185
9.363	141.937	79.4678	373.383
9.364	142.792	79.834	373.993
9.365	143.555	80.4443	372.253
9.366	143.311	80.5664	375.397
9.367	143.433	80.6274	373.993
9.368	145.264	80.4138	372.925
9.369	145.752	81.1462	375.458
9.37	145.203	81.1462	372.162
9.371	145.874	80.9326	373.932
9.372	146.545	81.2073	374.512
9.373	146.973	81.4514	371.918
9.374	146.088	81.5735	375.092
9.375	145.874	81.9092	373.474
9.376	147.919	82.0313	373.26
9.377	148.712	82.6416	375.702
9.378	148.407	82.7332	372.772
9.379	149.139	82.0313	374.725
9.38	150.116	82.2144	374.512
9.381	150.604	82.6111	372.803
9.382	150.36	83.2825	375
9.383	149.536	83.252	373.383
9.384	149.933	83.374	372.986
9.385	149.902	83.1604	374.695
9.386	149.506	83.1299	372.406
9.387	150.452	82.6721	374.634
9.388	151.367	82.2144	374.207
9.389	151.917	82.7637	372.559
9.39	152.039	83.3435	374.786
9.391	152.161	83.7402	372.925
9.392	152.832	83.6182	372.955
9.393	151.947	83.8928	375.214
9.394	150.391	84.259	372.192
9.395	150.391	83.7402	374.359
9.396	150.665	83.9539	374.695
9.397	151.825	84.0149	372.803
9.398	152.252	84.7473	375.488
9.399	153.015	85.1746	374.237
9.4	154.785	85.0525	374.268
9.401	154.694	85.4797	376.495
9.402	153.503	85.6018	374.146
9.403	152.496	86.4258	377.106
9.404	152.1	86.5479	376.19
9.405	152.802	86.9141	374.756
9.406	151.978	87.3718	377.838
9.407	152.222	86.4563	376.068
9.408	154.175	85.8765	377.838
9.409	155.609	86.9446	379.913
9.41	155.609	87.8906	377.411
9.411	155.64	88.1042	380.31
9.412	155.67	88.1653	379.089
9.413	156.525	88.501	377.838
9.414	155.762	89.2639	380.737
9.415	155.273	88.4399	378.235
9.416	156.403	88.1653	379.822
9.417	158.264	88.6841	381.073
9.418	159.119	89.386	378.693
9.419	159.607	89.6912	381.042
9.42	160.98	89.4775	379.883
9.421	162.811	90.3015	378.906
9.422	163.147	90.5457	381.134
9.423	161.438	90.1794	378.357
9.424	161.438	89.9353	379.547
9.425	162.506	90.4236	380.188
9.426	163.574	90.7593	377.258
9.427	163.635	90.3931	379.944
9.428	163.818	90.1794	379.028
9.429	165.527	90.21	378.876
9.43	166.534	91.2781	381.561
9.431	166.534	91.4001	379.272
9.432	166.656	90.9424	380.585
9.433	166.29	90.5151	381.47
9.434	165.527	90.8813	378.845
9.435	165.253	91.3391	382.111
9.436	165.253	91.5222	380.768
9.437	167.053	91.8274	380.615
9.438	167.358	92.4072	382.874
9.439	166.809	92.4988	380.768
9.44	167.725	92.1326	382.935
9.441	168.091	92.4683	383.209
9.442	168.427	93.1091	381.104
9.443	167.297	93.2007	383.423
9.444	165.955	92.8345	381.714
9.445	167.145	92.926	381.531
9.446	167.358	93.9026	383.331
9.447	165.985	93.9331	380.554
9.448	165.466	93.689	383.301
9.449	166.107	93.2617	383.606
9.45	167.145	93.2922	381.836
9.451	167.511	94.1467	385.132
9.452	166.504	94.1467	382.568
9.453	167.786	93.7195	383.484
9.454	167.633	94.3604	385.132
9.455	167.114	94.0247	382.08
9.456	166.992	93.6279	384.705
9.457	168.182	94.1467	383.728
9.458	169.739	94.635	381.866
9.459	169.678	95.8557	384.613
9.46	169.739	95.1843	381.989
9.461	171.143	95.0012	382.66
9.462	171.692	95.3064	384.033
9.463	171.448	95.3369	381.531
9.464	171.387	94.9707	384.094
9.465	171.57	94.6655	383.301
9.466	173.309	95.52	381.744
9.467	173.462	96.9849	383.545
9.468	173.126	97.2595	381.531
9.469	173.798	96.6492	382.996
9.47	174.744	96.1304	385.01
9.471	174.622	95.9473	383.209
9.472	174.53	96.5881	386.169
9.473	174.622	96.0693	385.681
9.474	175.507	96.4661	384.979
9.475	175.934	97.168	387.878
9.476	176.178	97.3511	385.071
9.477	176.392	97.6563	386.261
9.478	176.178	97.6563	387.238
9.479	176.178	97.7783	384.674
9.48	175.751	97.29	387.451
9.481	175.873	97.0764	387.054
9.482	176.849	97.5952	386.169
9.483	176.697	98.6938	388.55
9.484	176.178	98.3276	385.712
9.485	177.002	97.1985	387.726
9.486	177.338	97.229	387.665
9.487	176.605	98.114	385.406
9.488	175.537	98.6023	387.817
9.489	174.408	97.5952	385.803
9.49	174.591	97.6868	385.773
9.491	175.079	97.5342	388.062
9.492	174.53	96.9238	385.742
9.493	173.492	96.2219	388.153
9.494	174.316	96.5271	389.374
9.495	175.049	96.5881	386.475
9.496	174.835	97.1985	389.496
9.497	173.615	96.7102	386.932
9.498	174.347	96.3135	386.658
9.499	173.218	97.0154	388.885
9.5	172.028	96.5576	386.2
9.501	171.722	95.6726	387.695
9.502	171.906	95.52	387.939
9.503	173.004	95.6726	385.712
9.504	173.035	96.5881	387.939
9.505	172.272	95.8862	385.681
9.506	173.004	95.3979	385.345
9.507	173.309	96.2524	387.146
9.508	171.722	96.283	383.82
9.509	170.38	95.6116	386.993
9.51	169.769	94.7266	386.078
9.511	169.952	95.3979	384.583
9.512	169.25	96.1304	387.054
9.513	168.762	95.2759	385.071
9.514	169.861	94.8486	386.169
9.515	171.051	95.3979	387.848
9.516	171.204	95.2454	385.284
9.517	170.441	94.9402	387.726
9.518	170.349	94.8486	387.665
9.519	170.38	94.9097	385.193
9.52	169.708	95.8252	388.397
9.521	168.976	95.3979	385.742
9.522	169.708	94.635	386.475
9.523	169.708	95.1843	388.367
9.524	169.922	95.1233	385.62
9.525	170.227	94.9707	388.306
9.526	170.532	94.8792	387.817
9.527	171.661	94.9707	386.566
9.528	171.692	95.4285	389.435
9.529	170.197	95.1843	386.597
9.53	170.593	95.1233	387.543
9.531	170.532	95.1843	388.367
9.532	169.922	94.574	385.895
9.533	168.091	94.3909	389.069
9.534	167.664	93.7195	387.726
9.535	168.945	93.6279	387.268
9.536	169.067	93.7805	390.045
9.537	167.877	92.8345	387.512
9.538	166.748	92.1326	389.313
9.539	166.748	91.3391	389.008
9.54	165.161	90.9119	385.834
9.541	161.804	90.0879	387.512
9.542	159.943	87.9517	384.155
9.543	157.501	85.7849	382.111
9.544	152.313	83.4045	381.561
9.545	144.043	77.2705	372.986
9.546	133.026	68.1152	362.823
9.547	120.392	57.312	345.459
9.548	106.262	48.0042	329.071
9.549	102.783	47.8516	330.963
9.55	107.574	55.2673	326.172
9.551	113.861	60.2722	326.477
9.552	110.504	57.7087	328.735
9.553	104.523	54.3213	335.358
9.554	104.187	54.9316	352.814
9.555	110.107	56.0913	368.042
9.556	115.234	52.7344	373.596
9.557	117.737	49.9268	380.89
9.558	120.026	51.9409	380.463
9.559	125.824	56.1523	377.808
9.56	127.319	63.2324	375.275
9.561	126.068	67.9016	367.798
9.562	124.176	67.4438	360.138
9.563	125.153	65.979	354.065
9.564	124.908	66.7725	350.983
9.565	125.58	66.9861	357.605
9.566	126.007	64.6057	363.678
9.567	131.409	61.0352	371.704
9.568	133.728	60.5774	378.845
9.569	133.301	62.1033	379.028
9.57	132.599	63.1714	376.617
9.571	132.385	65.094	369.324
9.572	132.294	67.4133	359.924
9.573	131.104	68.8171	354.156
9.574	130.402	67.6575	346.344
9.575	131.622	65.9485	346.161
9.576	131.47	63.9954	351.868
9.577	131.073	61.4319	356.873
9.578	130.432	59.4482	366.089
9.579	130.798	59.3262	369.873
9.58	129.547	59.6008	366.028
9.581	129.333	61.4624	361.755
9.582	128.693	63.6292	350.952
9.583	129.639	65.0635	343.17
9.584	129.944	65.8264	337.891
9.585	127.289	65.6128	334.015
9.586	126.251	64.1174	339.264
9.587	126.221	61.8896	342.59
9.588	127.899	59.6619	346.436
9.589	128.113	59.4482	353.149
9.59	128.479	60.1501	353.577
9.591	130.341	61.1572	354.614
9.592	132.385	63.4766	354.034
9.593	132.874	65.4297	349.548
9.594	129.822	66.7419	350.861
9.595	129.211	67.688	350.159
9.596	129.7	67.4744	351.929
9.597	130.585	67.6575	357.147
9.598	129.883	66.5283	357.849
9.599	132.202	66.0095	362.061
9.6	135.529	66.3757	364.532
9.601	137.207	67.5354	361.694
9.602	137.787	68.8171	362.335
9.603	138.062	70.7703	358.307
9.604	138.55	72.2961	355.957
9.605	137.878	73.9136	356.384
9.606	137.665	73.5474	354.523
9.607	138.916	72.937	357.727
9.608	141.388	72.6929	360.901
9.609	143.921	72.5708	361.786
9.61	145.905	72.7234	365.295
9.611	147.034	72.8149	364.655
9.612	149.078	73.1506	363.892
9.613	148.956	74.1882	363.892
9.614	147.888	74.9817	359.894
9.615	147.522	75.531	359.924
9.616	148.407	75.7751	358.154
9.617	148.773	75.6531	355.499
9.618	148.834	75.9888	359.741
9.619	149.75	75.3174	358.521
9.62	152.71	74.7986	361.084
9.621	154.327	75.6531	364.075
9.622	153.595	76.2329	362.061
9.623	153.839	75.6531	363.8
9.624	154.144	76.0498	362.457
9.625	153.778	76.8738	359.467
9.626	152.618	77.6062	360.718
9.627	151.917	77.3926	357.117
9.628	153.748	77.3315	357.605
9.629	154.633	77.8503	359.192
9.63	154.449	77.3926	357.849
9.631	154.083	76.8127	361.237
9.632	155.182	76.6602	361.664
9.633	156.097	76.9653	360.687
9.634	155.121	77.3926	362.549
9.635	153.931	77.301	359.039
9.636	155.09	77.6367	359.039
9.637	155.487	78.3997	358.887
9.638	155.365	78.7964	356.232
9.639	155.06	78.7048	359.1
9.64	155.731	78.2166	358.917
9.641	157.44	78.2166	358.917
9.642	158.264	78.9185	362.396
9.643	158.295	78.949	360.565
9.644	159.668	78.7048	362.091
9.645	160.339	79.4373	362.793
9.646	159.485	80.2307	360.26
9.647	158.63	80.78	362.732
9.648	159.515	80.8411	362.396
9.649	160.217	81.3293	362.274
9.65	160.4	82.7332	365.967
9.651	160.217	83.1909	364.502
9.652	161.469	82.5806	366.638
9.653	162.659	82.428	368.927
9.654	162.872	82.7026	367.462
9.655	162.506	82.9468	369.873
9.656	162.781	82.9773	367.95
9.657	163.605	83.7708	366.638
9.658	163.727	85.2966	368.134
9.659	162.598	85.7544	364.319
9.66	162.903	85.3271	365.875
9.661	163.574	84.5032	366.425
9.662	164.49	83.6792	364.99
9.663	164.703	83.7708	368.652
9.664	165.833	83.7402	366.547
9.665	167.511	83.9844	365.692
9.666	167.328	85.2356	366.852
9.667	165.649	85.5408	362.762
9.668	165.68	85.083	364.136
9.669	167.206	84.8083	363.068
9.67	167.572	85.0525	359.711
9.671	167.847	85.4492	361.938
9.672	168.091	84.8999	359.528
9.673	170.746	85.022	359.558
9.674	173.096	85.9375	361.267
9.675	173.035	86.3953	358.398
9.676	172.333	85.968	360.962
9.677	172.455	85.6018	360.962
9.678	173.553	85.7239	359.039
9.679	173.462	86.3342	361.053
9.68	173.492	86.731	359.711
9.681	174.835	87.1887	360.413
9.682	176.514	87.1582	363.098
9.683	176.208	87.1277	361.938
9.684	176.392	87.4023	365.631
9.685	177.155	87.616	366.364
9.686	177.643	88.5315	365.143
9.687	176.453	89.4165	368.286
9.688	175.72	89.0198	366.974
9.689	176.788	88.5315	367.554
9.69	177.002	89.7217	370.026
9.691	176.392	90.21	367.737
9.692	175.964	89.8132	370.148
9.693	176.056	90.0574	370.422
9.694	176.666	90.7593	369.019
9.695	176.239	91.4612	371.521
9.696	175.079	91.3391	369.141
9.697	176.208	91.217	370.117
9.698	176.849	91.6443	370.667
9.699	176.086	91.6443	367.889
9.7	175.262	91.6138	370.361
9.701	175.781	92.041	368.958
9.702	176.91	92.041	368.011
9.703	176.422	92.5293	370.941
9.704	175.385	91.5527	367.706
9.705	176.758	91.1865	369.812
9.706	178.07	91.6443	370.209
9.707	178.497	91.9495	367.798
9.708	177.979	92.041	370.087
9.709	178.772	91.4917	368.408
9.71	180.847	91.6748	367.371
9.711	181.396	92.4072	369.537
9.712	180.939	92.6208	366.425
9.713	181.854	92.5293	368.317
9.714	183.533	92.6208	368.286
9.715	184.479	92.6514	365.906
9.716	184.265	92.9565	368.378
9.717	185.059	93.0176	367.157
9.718	187.042	92.6819	367.493
9.719	188.538	93.3838	369.568
9.72	187.744	93.7805	367.188
9.721	188.019	94.0247	369.171
9.722	188.477	94.2078	369.202
9.723	189.545	94.1467	367.706
9.724	189.575	94.0247	370.697
9.725	189.575	93.5974	369.385
9.726	190.521	93.7805	369.568
9.727	190.796	94.8792	371.399
9.728	190.948	94.8181	369.415
9.729	191.071	94.3604	370.819
9.73	190.948	94.1772	371.338
9.731	190.552	94.9402	369.293
9.732	190.826	96.0083	371.399
9.733	190.796	95.8557	369.72
9.734	192.2	95.8252	369.72
9.735	191.162	96.3745	372.192
9.736	189.789	96.283	370.026
9.737	189.575	96.0693	372.62
9.738	190.674	96.405	372.894
9.739	191.864	97.0154	371.277
9.74	191.467	97.5342	374.023
9.741	191.437	97.168	371.155
9.742	192.047	97.3206	372.101
9.743	192.23	97.9614	373.688
9.744	191.406	97.9309	371.277
9.745	190.308	97.3206	374.298
9.746	190.552	96.5576	374.176
9.747	191.559	96.4966	373.138
9.748	191.284	97.2595	376.19
9.749	191.62	97.6868	373.26
9.75	192.474	97.3511	374.115
9.751	193.268	97.4121	375.244
9.752	192.78	97.168	372.589
9.753	192.23	97.2595	375.153
9.754	192.688	96.9543	373.749
9.755	193.359	96.7407	372.833
9.756	193.207	97.5952	374.878
9.757	192.719	97.0154	372.559
9.758	194.061	96.8628	373.23
9.759	195.221	96.8933	374.115
9.76	195.038	96.9238	371.521
9.761	194.733	96.5881	373.871
9.762	194.672	96.4355	372.253
9.763	195.984	95.9473	371.399
9.764	195.068	96.8018	373.657
9.765	194.427	96.8323	370.789
9.766	193.848	96.2219	372.681
9.767	194.611	95.4285	373.047
9.768	194.763	94.9402	371.063
9.769	194.946	96.0999	373.932
9.77	195.648	96.0388	372.772
9.771	195.984	95.3674	372.253
9.772	195.038	95.459	375.275
9.773	194.58	95.0317	373.169
9.774	194.824	95.52	375
9.775	194.275	96.1304	377.106
9.776	193.878	96.0999	374.512
9.777	193.176	95.9473	378.113
9.778	193.695	95.6421	377.075
9.779	195.465	95.3979	376.404
9.78	194.885	96.405	379.974
9.781	193.268	96.0388	377.319
9.782	193.329	95.1233	379.974
9.783	194.244	95.3674	380.28
9.784	194.916	95.6726	378.174
9.785	193.512	96.0999	380.829
9.786	192.108	95.0317	378.418
9.787	192.78	94.3909	378.906
9.788	192.474	94.9402	380.524
9.789	191.864	94.4824	377.869
9.79	191.498	93.8721	380.371
9.791	191.467	93.2617	380.432
9.792	192.871	92.7734	378.54
9.793	191.864	93.4448	380.646
9.794	191.528	92.9565	377.472
9.795	191.895	92.4683	377.502
9.796	191.833	92.7124	378.51
9.797	191.04	92.2852	375.122
9.798	190.338	91.98	377.441
9.799	190.674	91.3086	376.312
9.8	191.284	91.095	375
9.801	190.704	91.6748	377.38
9.802	190.186	91.156	374.756
9.803	191.071	91.1865	375.275
9.804	191.223	91.3391	376.068
9.805	190.43	91.5222	373.413
9.806	189.636	91.217	376.77
9.807	189.575	90.6982	375.305
9.808	190.277	90.6982	374.054
9.809	189.85	91.217	376.831
9.81	189.514	91.0034	374.756
9.811	190.247	91.0034	376.862
9.812	190.216	91.2476	378.143
9.813	189.941	91.3391	376.251
9.814	189.789	91.5222	378.845
9.815	189.789	90.5457	378.845
9.816	189.606	90.4236	377.625
9.817	189.178	91.6138	380.463
9.818	189.178	91.6443	377.838
9.819	189.88	91.4001	379.395
9.82	189.362	91.4612	381.104
9.821	188.293	91.4307	379.425
9.822	188.08	91.5833	381.958
9.823	188.843	91.2781	380.524
9.824	189.575	90.7593	379.425
9.825	188.934	90.4236	381.317
9.826	187.805	89.8438	378.357
9.827	187.225	89.7827	379.852
9.828	186.676	89.5081	379.395
9.829	184.998	88.1958	376.953
9.83	182.831	87.0667	379.303
9.831	181.396	84.8083	376.923
9.832	181.274	84.0454	375.763
9.833	179.84	84.137	376.862
9.834	177.917	83.252	373.199
9.835	177.338	81.604	373.993
9.836	176.758	80.6885	374.023
9.837	175.049	79.8645	371.49
9.838	171.661	79.4067	373.138
9.839	169.495	77.1484	370.972
9.84	168.915	74.7986	369.629
9.841	167.511	74.1577	370.605
9.842	164.612	72.9675	367.249
9.843	162.598	72.0825	367.249
9.844	162.476	71.2585	366.486
9.845	161.987	70.0989	363.556
9.846	159.729	69.5801	365.021
9.847	156.647	68.2983	363.098
9.848	155.945	67.8711	363.647
9.849	155.304	68.0542	365.326
9.85	154.022	67.5964	363.892
9.851	152.832	66.3757	365.936
9.852	153.473	65.2161	367.004
9.853	154.022	65.1245	366.486
9.854	153.687	66.1926	368.835
9.855	153.229	65.8875	367.004
9.856	153.473	65.155	366.516
9.857	152.466	65.3687	367.554
9.858	150.604	65.094	364.441
9.859	148.956	64.6973	366.18
9.86	148.59	64.0259	365.753
9.861	149.078	63.385	363.77
9.862	148.315	63.446	366.028
9.863	147.766	63.6292	363.953
9.864	148.987	63.5986	364.41
9.865	149.78	64.1174	365.753
9.866	148.071	64.3311	363.037
9.867	147.369	63.7207	365.57
9.868	147.644	63.324	364.502
9.869	148.499	62.9883	363.159
9.87	147.644	63.4155	364.96
9.871	146.118	63.2935	362.701
9.872	147.522	63.1104	364.075
9.873	149.139	63.7817	364.838
9.874	148.987	64.2395	362.366
9.875	148.254	64.1785	365.601
9.876	148.529	63.324	364.136
9.877	150.208	63.0493	364.014
9.878	149.841	63.9343	365.753
9.879	148.712	63.9038	362.366
9.88	149.353	63.7512	364.197
9.881	150.726	64.4226	364.441
9.882	150.97	64.8193	361.572
9.883	149.994	64.8193	364.044
9.884	150.452	64.3921	361.969
9.885	152.924	64.5142	362.213
9.886	153.839	65.2771	364.014
9.887	153.29	65.0635	361.511
9.888	152.557	65.1855	363.708
9.889	153.381	65.3381	363.77
9.89	153.656	65.8569	362.488
9.891	153.564	66.6199	364.502
9.892	153.503	66.4368	362.396
9.893	154.785	66.4978	362.335
9.894	155.609	67.4744	363.525
9.895	155.487	67.3523	361.511
9.896	155.029	67.4438	363.77
9.897	155.334	67.2913	364.441
9.898	155.457	67.4133	363.525
9.899	155.273	68.3289	365.967
9.9	156.036	68.2678	364.746
9.901	157.196	68.6951	364.746
9.902	157.41	69.6411	366.302
9.903	156.86	70.2209	363.861
9.904	157.806	70.1294	366.394
9.905	158.844	70.3125	367.065
9.906	158.966	70.4651	366.119
9.907	158.234	70.7092	368.835
9.908	157.99	70.7397	367.279
9.909	160.095	71.0144	367.218
9.91	161.102	72.052	367.798
9.911	160.339	72.2656	364.838
9.912	159.546	72.2961	366.821
9.913	160.522	72.0825	366.211
9.914	161.835	72.0825	365.112
9.915	161.072	72.113	367.615
9.916	160.522	71.5637	365.967
9.917	161.713	71.228	367.798
9.918	162.659	72.1741	368.5
9.919	162.75	72.6318	365.967
9.92	162.811	72.6013	368.225
9.921	163.757	72.2046	367.249
9.922	164.978	71.7468	365.997
9.923	164.398	72.6013	368.378
9.924	163.513	72.4487	366.211
9.925	164.703	72.5403	367.096
9.926	165.771	73.3337	367.981
9.927	165.771	73.2117	365.54
9.928	165.253	73.2117	367.828
9.929	165.985	72.876	366.241
9.93	168.03	72.998	365.295
9.931	168.488	73.761	367.462
9.932	168.06	73.7915	365.57
9.933	167.542	74.0051	366.821
9.934	167.45	74.3713	367.95
9.935	167.267	74.6155	366.455
9.936	166.534	75.0427	369.415
9.937	166.809	74.8291	368.469
9.938	168.427	74.7375	368.622
9.939	169.312	75.2869	371.002
9.94	168.549	75.7446	368.683
9.941	169.037	75.5615	370.514
9.942	170.105	76.0193	372.467
9.943	170.197	76.3245	369.476
9.944	168.854	77.0569	373.444
9.945	168.182	76.9043	371.765
9.946	170.197	76.8433	371.46
9.947	169.617	77.4841	373.779
9.948	168.61	77.9114	371.033
9.949	169.586	77.5146	373.138
9.95	171.326	78.0029	373.199
9.951	172.302	78.064	370.88
9.952	171.478	78.4302	373.81
9.953	170.654	77.9419	371.399
9.954	173.248	78.2471	371.246
9.955	173.676	79.1016	372.314
9.956	172.119	79.1931	369.69
9.957	171.204	78.8269	371.826
9.958	171.57	78.3081	371.46
9.959	173.065	78.186	370.422
9.96	173.309	78.4302	373.535
9.961	173.431	78.2471	371.124
9.962	174.744	78.2166	371.918
9.963	175.568	79.2847	372.314
9.964	175.232	79.3762	369.415
9.965	175.11	79.0405	371.826
9.966	175.964	78.7048	370.27
9.967	176.941	79.0405	369.019
9.968	175.934	79.6814	371.368
9.969	175.385	79.7729	368.53
9.97	176.88	79.4067	369.934
9.971	177.917	79.9255	370.972
9.972	177.887	80.4749	368.835
9.973	177.246	80.658	371.796
9.974	178.192	80.3833	370.911
9.975	179.565	80.2307	370.087
9.976	179.199	81.1768	372.101
9.977	178.528	81.2988	369.751
9.978	178.864	81.543	370.758
9.979	179.474	82.0618	371.979
9.98	178.558	81.9397	370.453
9.981	178.314	81.9397	373.596
9.982	178.68	81.543	372.986
9.983	179.779	81.665	372.955
9.984	179.962	82.55	374.878
9.985	179.901	82.6111	372.284
9.986	181.03	82.6416	373.383
9.987	180.817	83.7402	374.42
9.988	180.511	84.3201	371.857
9.989	179.962	84.3506	374.725
9.99	180.115	83.8013	374.542
9.991	181.03	83.5266	374.481
9.992	181.03	84.1675	376.953
9.993	180.695	84.7168	374.878
9.994	182.831	85.1135	375.854
9.995	184.052	85.4187	376.495
9.996	183.96	85.8459	374.146
9.997	182.556	85.6018	377.197
9.998	182.098	85.2661	375.458
9.999	183.624	85.2966	375.336
10	183.441	85.8154	377.441
10.001	181.335	85.2661	375.58
10.002	181.396	85.2051	377.93
10.003	183.258	85.3271	378.357
10.004	184.235	86.5479	375.824
10.005	183.807	86.3953	378.693
10.006	183.258	85.3577	376.617
10.007	185.638	84.7168	377.136
10.008	185.486	85.5713	378.54
10.009	183.685	86.0291	375.885
10.01	182.526	85.5103	378.174
10.011	182.892	85.1135	377.808
10.012	183.624	85.4797	375.916
10.013	182.465	85.7239	378.174
10.014	181.458	84.137	375.793
10.015	182.251	83.374	375.824
10.016	182.22	82.7942	376.77
10.017	180.389	82.5806	373.627
10.018	178.253	81.8176	375.671
10.019	177.063	81.3599	374.023
10.02	176.392	81.3599	371.796
10.021	174.286	80.8105	373.535
10.022	172.913	79.4678	371.399
10.023	173.218	78.0029	371.857
10.024	173.798	78.9795	373.779
10.025	173.126	79.1931	371.948
10.026	173.462	78.2166	374.542
10.027	173.553	77.4841	374.786
10.028	173.584	77.7588	374.146
10.029	172.302	78.8879	377.319
10.03	171.509	78.6743	375.275
10.031	172.729	78.4302	376.038
10.032	172.882	78.5522	377.502
10.033	172.058	78.949	375.61
10.034	172.363	78.9795	378.174
10.035	173.859	78.8574	377.594
10.036	175.476	79.1321	376.953
10.037	175.507	79.4373	379.425
10.038	174.469	79.2236	376.953
10.039	174.469	79.3762	378.571
10.04	174.316	80.1392	378.326
10.041	173.187	80.3223	375.793
10.042	171.844	79.834	378.113
10.043	172.394	78.7964	376.434
10.044	174.286	78.3081	376.373
10.045	174.469	79.071	378.784
10.046	173.981	79.6204	376.465
10.047	175.11	79.7119	377.808
10.048	175.69	79.895	378.052
10.049	174.896	79.6814	376.282
10.05	173.279	79.5288	378.662
10.051	172.882	79.4067	376.617
10.052	174.866	79.3152	376.068
10.053	174.988	79.6814	377.686
10.054	174.561	79.6814	374.725
10.055	175.323	79.4373	376.526
10.056	177.246	79.834	376.495
10.057	177.155	80.658	374.237
10.058	176.3	80.2307	377.167
10.059	175.812	79.4983	375.092
10.06	177.002	79.2542	375.183
10.061	176.819	80.2307	376.404
10.062	175.812	80.4443	373.81
10.063	175.69	80.5359	376.434
10.064	176.117	80.0476	376.831
10.065	177.063	80.0781	375.916
10.066	177.338	80.719	379.089
10.067	177.49	80.6274	377.38
10.068	178.284	80.2612	377.838
10.069	177.979	80.719	380.005
10.07	177.582	80.8411	377.258
10.071	178.04	81.0242	379.639
10.072	177.917	81.4819	379.547
10.073	177.795	81.8481	378.143
10.074	177.216	81.8176	381.042
10.075	176.636	81.543	379.089
10.076	178.833	81.9092	379.913
10.077	179.474	82.8247	381.256
10.078	178.864	82.9468	379.303
10.079	178.986	82.4585	381.561
10.08	179.382	82.0007	380.707
10.081	179.901	82.7942	379.272
10.082	179.047	83.4656	381.256
10.083	178.101	83.2825	378.357
10.084	178.955	83.1299	379.639
10.085	180.237	83.0383	380.707
10.086	178.925	82.8857	378.479
10.087	178.894	82.7332	382.507
10.088	179.413	82.7637	381.226
10.089	181.03	82.9468	380.463
10.09	180.786	83.3435	383.331
10.091	180.634	82.8247	379.669
10.092	181.671	82.4585	381.012
10.093	182.251	83.5266	381.317
10.094	181.488	83.6182	378.326
10.095	180.725	83.6182	381.256
10.096	181.305	83.5571	379.059
10.097	183.563	83.2825	378.937
10.098	183.167	83.4656	381.165
10.099	183.105	82.5806	378.632
10.1	183.807	82.8247	380.432
10.101	184.814	83.2825	380.402
10.102	184.479	84.2896	378.113
10.103	183.014	84.5337	380.432
10.104	182.739	84.3506	378.662
10.105	183.899	83.4961	378.632
10.106	183.838	83.5266	380.768
10.107	183.472	83.252	378.448
10.108	184.418	83.1299	381.042
10.109	185.181	83.2825	381.256
10.11	184.479	83.7402	379.272
10.111	183.96	84.4727	382.05
10.112	183.929	83.7097	379.974
10.113	184.418	83.9844	379.852
10.114	183.563	83.9844	381.622
10.115	182.526	83.7402	379.181
10.116	182.709	83.7708	381.012
10.117	183.472	84.1675	381.622
10.118	184.174	84.3506	379.73
10.119	184.021	84.4116	382.843
10.12	184.296	84.3811	381.378
10.121	185.394	84.3506	381.104
10.122	184.998	84.7473	382.69
10.123	183.105	84.4421	380.249
10.124	182.19	84.4116	382.538
10.125	182.343	84.259	381.805
10.126	182.22	84.4421	380.096
10.127	181.61	83.8928	383.118
10.128	181.549	82.7942	381.134
10.129	183.502	82.3364	382.141
10.13	184.113	83.2214	383.331
10.131	183.228	83.4961	379.852
10.132	182.037	83.0078	382.111
10.133	182.068	82.0007	380.707
10.134	182.281	81.665	379.028
10.135	182.007	81.8787	381.012
10.136	181.702	81.0547	377.563
10.137	183.411	80.8411	378.571
10.138	183.929	81.5125	378.998
10.139	183.258	80.78	376.221
10.14	182.983	80.5664	378.876
10.141	182.831	80.0171	377.563
10.142	183.044	79.6204	376.19
10.143	182.19	79.3457	378.632
10.144	181.427	78.5217	374.817
10.145	181.976	77.8198	375.519
10.146	182.343	77.6367	375.58
10.147	181.915	77.5146	372.528
10.148	181.061	77.2705	374.969
10.149	179.962	75.8667	372.833
10.15	179.504	74.5239	371.857
10.151	177.826	73.7915	373.779
10.152	176.3	72.998	370.514
10.153	175.751	71.8384	370.667
10.154	174.988	71.4111	370.3
10.155	173.676	70.8618	367.249
10.156	172.729	70.4346	369.293
10.157	172.424	70.0989	368.317
10.158	172.852	69.519	367.462
10.159	171.6	69.5801	369.934
10.16	170.288	69.0308	368.073
10.161	170.624	68.573	369.781
10.162	171.234	68.6951	371.399
10.163	170.532	69.0918	369.812
10.164	169.891	68.4509	372.711
10.165	169.861	68.0847	371.002
10.166	171.631	68.2678	371.185
10.167	171.173	69.2139	371.918
10.168	169.495	69.6411	369.446
10.169	169.434	69.0918	371.063
10.17	170.288	68.7256	370.758
10.171	170.349	68.2068	368.988
10.172	169.556	68.2678	372.131
10.173	169.525	67.9016	370.422
10.174	172.119	68.1763	371.216
10.175	172.607	68.7561	372.437
10.176	171.417	69.1528	369.598
10.177	171.082	68.9697	371.613
10.178	172.028	68.9697	370.667
10.179	172.302	69.4275	368.591
10.18	172.302	69.397	371.429
10.181	172.15	68.573	368.53
10.182	174.561	68.5425	369.019
10.183	176.361	68.9697	369.965
10.184	175.812	69.2444	367.004
10.185	175.385	69.5496	369.11
10.186	175.507	69.8242	368.134
10.187	176.086	69.7327	366.211
10.188	175.232	70.282	368.347
10.189	174.652	70.1599	365.265
10.19	176.3	69.1833	366.089
10.191	177.582	69.2444	367.523
10.192	177.307	69.9463	364.685
10.193	178.07	70.1599	367.889
10.194	178.497	70.1294	367.767
10.195	179.169	70.3125	367.157
10.196	178.009	71.0144	370.331
10.197	177.673	71.228	368.134
10.198	178.833	70.6787	368.652
10.199	178.833	71.3501	370.178
10.2	178.284	71.4722	367.401
10.201	179.504	71.6858	370.575
10.202	180.603	71.8384	370.789
10.203	181.976	72.5403	369.995
10.204	181.58	73.2727	372.742
10.205	180.634	73.0896	370.27
10.206	181.824	72.937	371.216
10.207	181.915	73.3337	371.216
10.208	180.786	73.9746	368.805
10.209	180.756	73.5779	371.582
10.21	180.878	73.822	370.087
10.211	182.465	74.0051	370.117
10.212	182.373	74.6765	372.559
10.213	181.366	73.8831	370.697
10.214	182.037	73.3032	373.474
10.215	182.831	73.9441	374.084
10.216	182.922	74.8291	372.07
10.217	181.458	74.9512	374.054
10.218	181.824	73.9136	372.253
10.219	183.624	73.7	372.284
10.22	184.662	74.2798	374.023
10.221	184.143	74.7986	370.819
10.222	184.357	74.585	372.803
10.223	184.509	74.5239	372.894
10.224	185.394	74.5544	370.789
10.225	185.028	75.1648	373.199
10.226	184.906	74.7681	370.819
10.227	186.371	74.3103	370.728
10.228	186.768	74.4019	372.223
10.229	187.134	74.7986	369.232
10.23	187.592	74.646	371.399
10.231	187.653	75.2563	371.094
10.232	187.286	75.9277	369.72
10.233	186.676	76.0193	372.65
10.234	186.981	74.6765	371.094
10.235	188.171	73.9136	372.284
10.236	188.507	74.646	373.718
10.237	188.232	75.1343	371.185
10.238	189.301	74.9817	373.627
10.239	189.728	75.0732	373.749
10.24	189.85	75.7446	371.429
10.241	189.423	76.3245	374.42
10.242	188.69	75.8667	372.772
10.243	189.941	75.3784	372.925
10.244	190.308	75.7141	374.512
10.245	190.155	75.8667	371.399
10.246	190.552	76.1108	373.962
10.247	190.735	76.7212	373.779
10.248	191.62	76.9043	372.65
10.249	190.735	76.8127	375.977
10.25	190.247	76.3855	374.298
10.251	190.887	77.0264	374.939
10.252	191.01	77.9419	376.068
10.253	190.338	77.7283	372.986
10.254	189.85	77.2095	376.221
10.255	190.155	76.9043	375.58
10.256	191.498	77.24	375.183
10.257	191.437	77.6367	377.93
10.258	190.552	77.5146	376.068
10.259	190.338	76.6907	377.563
10.26	191.895	77.2705	377.563
10.261	190.918	77.4841	374.481
10.262	190.582	78.1555	377.075
10.263	189.941	77.8809	374.847
10.264	191.925	77.4841	373.871
10.265	192.139	77.6367	375.58
10.266	191.833	77.4231	372.498
10.267	192.627	77.24	374.359
10.268	193.024	77.179	374.878
10.269	193.39	77.8198	372.65
10.27	192.566	77.8809	374.878
10.271	193.085	78.1555	372.742
10.272	194.183	77.5757	372.07
10.273	194.489	77.8503	373.901
10.274	193.909	78.3081	370.728
10.275	194.153	77.4536	372.62
10.276	194.733	77.0264	372.986
10.277	194.672	77.7283	371.765
10.278	194.458	78.3997	374.786
10.279	194.519	77.7893	373.199
10.28	195.313	77.3315	372.498
10.281	195.496	77.7283	375.092
10.282	194.916	77.8809	371.735
10.283	195.648	78.125	373.718
10.284	195.923	78.3081	373.413
10.285	195.862	78.8879	371.582
10.286	194.794	79.071	375.366
10.287	194.489	78.4302	374.237
10.288	195.648	78.2776	375.366
10.289	195.801	78.7659	377.441
10.29	194.977	78.9185	375.031
10.291	195.19	78.7048	377.502
10.292	195.923	78.3997	376.556
10.293	196.594	79.2236	375.122
10.294	195.221	79.4678	377.563
10.295	193.817	78.8879	375.031
10.296	193.726	77.5757	376.19
10.297	193.359	77.2705	378.204
10.298	191.986	77.2095	374.969
10.299	191.528	76.6907	378.296
10.3	190.582	76.6296	377.441
10.301	190.643	76.6602	375.244
10.302	190.552	76.7212	377.258
10.303	190.063	75.4089	374.817
10.304	190.491	74.9207	375.458
10.305	189.728	74.7375	376.404
10.306	188.354	74.1882	373.749
10.307	187.714	73.822	376.495
10.308	187.408	73.2422	375.183
10.309	187.927	73.2422	373.688
10.31	187.103	73.2727	376.373
10.311	186.829	72.6929	374.054
10.312	187.592	72.0825	374.969
10.313	188.08	72.1436	375.519
10.314	187.439	72.0215	372.986
10.315	186.493	71.6553	375.61
10.316	185.577	71.3196	374.268
10.317	185.638	71.0754	373.383
10.318	184.845	71.2585	375.58
10.319	184.021	70.6482	373.26
10.32	184.235	70.0378	374.39
10.321	184.509	69.9158	375.031
10.322	184.296	70.0073	372.894
10.323	183.716	70.0684	374.847
10.324	183.563	69.6106	374.054
10.325	182.922	69.2444	372.925
10.326	181.61	69.2139	375.641
10.327	180.786	68.8171	373.566
10.328	182.159	68.6035	374.42
10.329	181.549	69.1833	375
10.33	180.45	69.1223	372.772
10.331	179.779	69.0918	375.305
10.332	180.878	68.5425	373.779
10.333	182.465	68.573	373.535
10.334	181.854	68.573	375.793
10.335	179.962	68.0847	372.772
10.336	180.023	68.3899	374.603
10.337	180.756	69.0613	374.451
10.338	180.298	69.5801	372.009
10.339	179.199	69.3054	374.969
10.34	178.497	68.4814	373.138
10.341	179.901	67.5659	373.871
10.342	180.695	67.9016	376.678
10.343	180.542	68.9087	373.627
10.344	181.122	69.2749	375.916
10.345	181.854	68.8782	375.946
10.346	181.61	68.8477	373.657
10.347	180.939	68.8171	377.228
10.348	180.176	68.8171	374.725
10.349	181.671	69.1223	375.183
10.35	182.098	69.4275	376.373
10.351	181.549	69.6716	373.81
10.352	182.22	68.9392	375.58
10.353	183.319	69.1528	375.122
10.354	184.082	70.1599	373.291
10.355	184.021	70.4651	375.977
10.356	183.075	70.0989	373.688
10.357	183.96	69.7632	374.39
10.358	183.868	70.343	375
10.359	182.861	70.7703	372.162
10.36	182.404	70.8313	374.969
10.361	183.655	69.9768	374.573
10.362	184.143	70.4346	373.505
10.363	184.692	71.2891	377.197
10.364	184.418	71.5027	374.634
10.365	186.035	71.0754	375.58
10.366	186.127	71.0449	377.258
10.367	185.638	71.4111	374.847
10.368	185.669	71.6553	376.923
10.369	185.699	71.8994	376.617
10.37	185.577	72.6624	375.336
10.371	185.455	72.9675	378.235
10.372	185.486	72.1741	376.129
10.373	187.378	72.0215	377.106
10.374	188.202	72.8149	377.899
10.375	188.11	73.4253	375.641
10.376	188.507	73.3032	378.448
10.377	188.385	73.1506	376.801
10.378	188.843	73.3948	376.19
10.379	187.866	73.822	378.632
10.38	186.737	73.8525	376.312
10.381	187.134	73.6084	378.082
10.382	186.951	73.6084	378.479
10.383	186.92	73.3643	377.106
10.384	186.92	73.6084	379.974
10.385	187.744	73.6084	378.51
10.386	189.178	73.2727	378.113
10.387	188.873	73.3643	380.28
10.388	187.622	73.0896	377.258
10.389	187.378	72.8455	378.815
10.39	187.286	72.9065	378.571
10.391	186.737	73.2727	375.488
10.392	185.425	73.2422	378.082
10.393	184.967	72.4182	375.885
10.394	185.76	71.5942	375.641
10.395	185.364	71.5332	377.441
10.396	184.601	70.9839	374.481
10.397	184.296	70.3735	375.885
10.398	183.624	70.0684	375.183
10.399	182.251	69.8547	372.62
10.4	179.688	70.1599	374.817
10.401	178.589	69.5496	372.803
10.402	178.589	68.6035	372.406
10.403	177.795	68.4204	374.512
10.404	176.575	67.7795	372.65
10.405	177.399	67.2302	375.031
10.406	177.338	67.3218	375.61
10.407	177.155	67.4133	374.573
10.408	176.392	67.3828	377.014
10.409	176.239	66.6504	375.61
10.41	176.941	67.0166	375.824
10.411	176.3	67.7185	377.045
10.412	174.5	67.4133	373.901
10.413	173.889	66.9556	376.373
10.414	173.981	66.864	376.526
10.415	174.652	67.2607	375.58
10.416	173.553	67.5354	378.357
10.417	173.096	66.9556	377.014
10.418	174.408	66.7725	377.625
10.419	174.988	66.925	378.418
10.42	173.462	66.7419	375.336
10.421	171.814	66.5588	377.777
10.422	171.417	66.3147	376.16
10.423	170.99	66.1926	375.122
10.424	170.258	66.0706	378.021
10.425	169.037	64.3311	375.58
10.426	168.854	63.7817	376.709
10.427	168.823	64.4836	377.625
10.428	168.549	64.9109	374.786
10.429	167.389	64.0869	377.38
10.43	166.656	63.2935	375.763
10.431	167.267	63.2324	374.39
10.432	165.833	63.385	376.709
10.433	163.818	62.8967	373.871
10.434	163.3	61.7065	374.847
10.435	163.971	61.9202	375.397
10.436	163.513	62.3474	372.864
10.437	162.659	62.1643	374.878
10.438	162.018	61.7371	373.81
10.439	162.506	61.4929	373.505
10.44	162.72	61.3708	375.763
10.441	161.102	60.6384	373.291
10.442	160.339	60.3943	374.786
10.443	159.76	60.3638	374.664
10.444	159.424	60.4248	372.925
10.445	158.203	60.4248	375.031
10.446	157.013	59.1736	373.535
10.447	156.769	58.8684	373.169
10.448	155.945	59.1125	374.786
10.449	153.992	58.2275	371.887
10.45	152.649	56.9458	372.559
10.451	151.367	56.6406	372.894
10.452	150.757	56.366	370.087
10.453	148.804	57.0374	371.46
10.454	147.797	56.1523	370.209
10.455	146.973	55.542	369.11
10.456	146.973	55.4504	371.277
10.457	145.905	55.2063	369.232
10.458	146.149	54.8096	370.911
10.459	145.721	54.9011	371.49
10.46	145.813	55.0537	370.209
10.461	145.386	54.7791	372.65
10.462	144.745	54.5044	370.667
10.463	144.989	54.3823	370.88
10.464	144.806	54.5654	371.948
10.465	143.585	53.9551	368.896
10.466	143.188	53.9246	370.636
10.467	143.768	53.894	370.056
10.468	143.89	53.7109	368.134
10.469	142.853	54.3518	371.002
10.47	141.876	53.5583	368.958
10.471	143.25	53.4363	370.026
10.472	143.738	53.3142	371.368
10.473	143.097	53.7109	368.5
10.474	143.036	53.772	370.85
10.475	143.86	53.833	369.507
10.476	144.318	53.9551	368.439
10.477	144.043	54.1077	370.636
10.478	143.494	54.0161	368.317
10.479	144.531	54.0771	369.69
10.48	145.386	54.2603	370.117
10.481	144.867	54.0771	367.584
10.482	144.47	54.1992	369.995
10.483	144.806	54.5044	368.256
10.484	146.057	55.0232	367.096
10.485	146.149	55.2368	369.202
10.486	144.867	55.0842	366.73
10.487	145.813	54.718	367.828
10.488	146.179	54.7485	368.378
10.489	145.569	55.1758	366.394
10.49	145.294	55.5115	369.415
10.491	145.416	55.6641	368.408
10.492	146.057	55.603	367.462
10.493	145.996	56.7017	369.629
10.494	145.813	55.9387	367.737
10.495	146.698	55.9998	369.08
10.496	147.491	56.5796	369.568
10.497	147.034	57.312	367.767
10.498	147.095	57.251	370.605
10.499	147.034	56.8542	369.812
10.5	148.193	57.5562	369.72
10.501	148.224	58.197	371.368
10.502	147.858	58.2275	369.141
10.503	148.468	58.197	370.056
10.504	149.139	58.4717	370.056
10.505	149.323	58.8379	368.011
10.506	149.017	59.2957	370.483
10.507	149.078	59.2041	368.988
10.508	149.689	59.6313	368.958
10.509	150.024	59.4482	371.674
10.51	149.017	59.1125	369.141
10.511	149.994	58.8074	371.582
10.512	150.574	59.5093	371.674
10.513	151.764	60.6079	369.324
10.514	152.008	60.6384	372.009
10.515	151.764	59.967	370.239
10.516	152.863	59.845	370.88
10.517	153.625	61.0657	372.62
10.518	153.046	61.1572	369.446
10.519	153.229	60.6384	371.857
10.52	153.931	60.7605	371.185
10.521	155.182	61.4929	368.774
10.522	155.914	61.9812	370.605
10.523	155.762	62.0117	368.652
10.524	156.158	62.1338	369.171
10.525	157.379	62.2559	371.033
10.526	156.891	62.439	368.53
10.527	156.372	62.6221	370.758
10.528	155.609	63.0798	370.453
10.529	156.189	63.2935	369.354
10.53	156.586	63.9954	371.765
10.531	156.647	63.7817	370.056
10.532	157.44	63.4155	371.155
10.533	158.691	63.7512	372.62
10.534	158.752	63.7817	370.85
10.535	158.386	63.7207	373.657
10.536	158.051	63.9343	373.199
10.537	158.661	65.2161	371.429
10.538	158.417	66.5283	373.993
10.539	157.288	65.7043	371.521
10.54	158.173	64.6667	372.345
10.541	158.905	65.0635	373.657
10.542	159.18	65.6738	370.911
10.543	159.454	65.918	373.932
10.544	160.095	66.2231	372.65
10.545	161.713	66.0706	371.826
10.546	162.018	66.6199	374.054
10.547	160.858	66.864	371.521
10.548	161.346	66.803	372.955
10.549	161.011	67.5354	372.772
10.55	160.675	67.4438	371.094
10.551	160.339	66.8945	373.779
10.552	160.553	66.5283	372.559
10.553	161.926	66.6504	372.803
10.554	163.086	67.3523	375.793
10.555	162.872	67.0471	373.199
10.556	163.177	66.8945	375.519
10.557	163.879	67.3828	374.878
10.558	163.971	67.688	372.223
10.559	163.544	68.4509	374.512
10.56	162.994	68.2068	371.948
10.561	163.94	67.8406	371.765
10.562	164.368	68.3899	374.084
10.563	164.001	68.1763	372.04
10.564	165.192	68.3289	374.115
10.565	165.741	68.2678	374.817
10.566	166.473	69.1223	372.62
10.567	166.748	69.519	374.725
10.568	166.779	69.3359	372.711
10.569	167.328	69.458	372.62
10.57	167.389	69.9158	374.451
10.571	166.84	69.7937	371.979
10.572	166.809	69.9158	374.023
10.573	167.236	69.4885	374.542
10.574	167.389	70.0378	373.535
10.575	168.06	70.6177	376.465
10.576	168.091	70.5872	374.512
10.577	169.128	70.8008	374.786
10.578	169.25	71.4111	375.732
10.579	168.762	71.5332	372.803
10.58	169.342	71.4417	374.847
10.581	168.823	71.9604	374.39
10.582	169.159	72.4182	372.742
10.583	168.823	72.8455	375.732
10.584	169.312	72.6929	374.908
10.585	170.898	72.5098	376.099
10.586	171.265	73.3337	377.991
10.587	170.593	74.0662	375.336
10.588	171.204	73.9746	377.533
10.589	171.997	73.7915	376.74
10.59	172.699	74.8291	375.183
10.591	172.729	75.0427	377.258
10.592	171.417	74.5544	375.519
10.593	172.638	74.8291	377.197
10.594	173.553	74.6765	378.296
10.595	173.401	74.5544	376.465
10.596	173.248	74.9817	379.15
10.597	173.798	75.1953	377.625
10.598	175.69	75.6226	376.251
10.599	175.842	75.8057	378.967
10.6	174.713	75.6226	376.587
10.601	175.018	75.8362	378.143
10.602	175.476	76.5381	379.333
10.603	175.293	76.4771	376.892
10.604	175.079	76.4771	380.188
10.605	175.446	76.416	378.601
10.606	177.368	76.9348	378.113
10.607	178.406	77.7588	380.157
10.608	178.314	77.6978	377.533
10.609	178.65	77.2705	379.211
10.61	179.047	77.3621	379.639
10.611	178.406	78.0334	377.625
10.612	177.704	78.1555	380.127
10.613	176.971	78.6133	378.662
10.614	177.49	78.8269	378.143
10.615	177.856	78.8269	380.493
10.616	177.887	78.3997	377.899
10.617	179.352	78.0029	380.219
10.618	180.42	78.7354	380.951
10.619	180.695	79.1931	378.235
10.62	180.206	79.9561	381.561
10.621	179.26	79.7424	379.639
10.622	179.718	79.9255	379.73
10.623	179.199	80.6274	382.599
10.624	178.558	80.658	380.188
10.625	179.504	79.8035	382.019
10.626	180.237	80.4138	382.599
10.627	181.702	80.9937	380.493
10.628	182.312	81.4819	383.087
10.629	182.19	81.665	381.561
10.63	183.319	81.543	381.775
10.631	183.35	81.9092	383.179
10.632	182.556	81.543	380.737
10.633	181.702	81.6956	382.324
10.634	181.976	81.9092	381.134
10.635	182.343	82.0007	379.669
10.636	182.8	82.1533	382.874
10.637	182.495	82.0007	380.341
10.638	183.868	82.0923	382.507
10.639	184.357	82.2449	383.698
10.64	183.624	82.0313	381.683
10.641	183.411	81.6956	384.43
10.642	183.899	81.5735	382.996
10.643	184.265	82.2449	381.165
10.644	183.99	83.0688	383.82
10.645	183.929	82.5195	381.195
10.646	185.394	81.7566	381.989
10.647	185.486	82.0007	383.423
10.648	184.662	82.0007	380.859
10.649	184.631	81.8481	383.972
10.65	184.418	81.7261	382.751
10.651	184.998	81.5125	381.195
10.652	184.204	82.0618	382.996
10.653	183.563	81.6956	379.944
10.654	183.838	81.7871	381.104
10.655	183.411	81.9702	381.165
10.656	182.404	81.6345	379.639
10.657	181.702	81.1462	382.385
10.658	181.274	80.4749	382.05
10.659	180.481	80.5054	381.531
10.66	179.626	80.8411	384.674
10.661	179.077	80.5054	381.958
10.662	179.321	80.0171	382.965
10.663	178.345	79.9866	383.545
10.664	177.155	79.1016	380.707
10.665	175.232	78.6133	382.996
10.666	173.004	77.301	381.927
10.667	171.051	76.5076	380.554
10.668	167.694	76.0498	381.744
10.669	163.361	73.6084	378.326
10.67	158.112	70.5261	377.075
10.671	153.107	67.9321	376.831
10.672	148.651	66.2842	371.948
10.673	144.44	64.7888	370.88
10.674	141.571	63.8428	367.523
10.675	139.557	62.2253	363.708
10.676	137.756	61.9202	364.532
10.677	134.979	61.9812	363.77
10.678	134.308	61.4319	367.004
10.679	134.338	60.6384	370.758
10.68	135.01	59.7839	372.406
10.681	136.658	59.7839	377.106
10.682	138.58	59.6008	376.984
10.683	141.052	59.6313	378.052
10.684	142.67	60.4553	380.585
10.685	142.517	61.0962	377.747
10.686	142.761	61.4014	378.998
10.687	142.853	61.7981	377.502
10.688	142.731	62.7441	374.268
10.689	142.426	63.2324	376.251
10.69	143.066	62.439	374.023
10.691	144.562	61.8286	375
10.692	145.63	61.7676	377.502
10.693	146.149	61.4014	375.824
10.694	146.149	61.4624	378.571
10.695	146.301	61.9202	376.953
10.696	146.332	62.561	374.237
10.697	145.63	63.385	375.153
10.698	144.196	63.4766	370.941
10.699	144.257	62.9883	370.972
10.7	144.165	62.1643	371.643
10.701	143.372	61.4014	370.117
10.702	143.463	61.1572	373.779
10.703	144.257	61.3098	373.535
10.704	143.646	61.554	372.467
10.705	142.914	62.1033	375.122
10.706	141.174	61.9812	371.674
10.707	141.357	62.3474	371.307
10.708	140.564	62.9272	371.246
10.709	138.977	62.8357	368.073
10.71	137.939	62.5	369.598
10.711	137.726	62.5305	369.293
10.712	138.428	63.2935	368.134
10.713	138.824	63.5071	371.216
10.714	138.245	63.324	369.873
10.715	139.557	63.0188	371.613
10.716	140.594	63.4155	372.711
10.717	139.771	64.1174	370.544
10.718	139.587	64.6667	373.169
10.719	138.184	64.9414	371.765
10.72	138.641	65.7349	371.918
10.721	138.641	66.4673	374.237
10.722	138.763	66.0095	372.437
10.723	139.404	65.5823	375.366
10.724	141.113	65.7959	376.556
10.725	142.426	66.3452	374.42
10.726	143.005	66.9861	376.953
10.727	144.196	66.9861	374.481
10.728	145.905	67.6575	373.993
10.729	146.393	68.5425	375.793
10.73	146.515	68.573	372.711
10.731	146.973	68.3289	374.725
10.732	147.614	68.3899	375.397
10.733	148.804	68.6951	373.627
10.734	150.146	68.9392	376.587
10.735	151.764	69.0308	374.664
10.736	154.358	69.1833	374.664
10.737	155.304	69.8547	376.373
10.738	155.579	69.9768	373.749
10.739	155.792	69.7937	375.336
10.74	155.731	70.1294	374.969
10.741	155.579	70.6787	373.077
10.742	155.609	70.7397	375.549
10.743	155.457	70.1294	374.298
10.744	157.074	69.7632	375.244
10.745	157.867	70.6787	377.075
10.746	157.867	71.0449	375.214
10.747	159.149	70.9534	377.136
10.748	159.485	70.8618	376.74
10.749	158.966	71.7163	375.244
10.75	157.44	72.1741	376.923
10.751	156.067	72.3877	375.336
10.752	156.555	72.4487	375.519
10.753	156.281	72.937	377.136
10.754	155.212	72.998	375.732
10.755	155.67	72.7844	377.93
10.756	156.494	73.2422	377.838
10.757	157.196	73.5474	376.648
10.758	156.494	73.7	379.181
10.759	155.548	73.9746	376.862
10.76	155.426	74.0356	377.472
10.761	154.053	74.9207	378.265
10.762	152.374	75.2258	375.336
10.763	151.886	74.8291	378.143
10.764	152.1	74.2493	376.434
10.765	153.564	74.1272	376.404
10.766	154.327	75.3784	379.15
10.767	153.992	75.6531	376.892
10.768	155.457	75.7751	378.632
10.769	156.403	75.8667	380.005
10.77	155.701	76.1719	377.167
10.771	155.121	76.416	380.157
10.772	155.151	76.416	378.662
10.773	156.555	76.5381	378.357
10.774	156.952	77.4536	380.829
10.775	156.952	77.4231	378.51
10.776	159.698	77.3621	380.768
10.777	161.865	77.3621	381.47
10.778	162.933	77.8809	379.608
10.779	162.75	78.2166	382.385
10.78	163.513	77.5452	380.341
10.781	164.246	77.7588	380.157
10.782	164.032	78.6133	381.378
10.783	163.147	79.1016	378.967
10.784	164.459	78.4302	380.402
10.785	165.71	78.7659	380.035
10.786	166.565	78.6743	378.357
10.787	167.084	78.2776	381.195
10.788	167.999	78.4912	380.188
10.789	168.884	78.8269	379.822
10.79	168.335	79.3152	382.05
10.791	167.419	79.3762	379.181
10.792	167.969	79.1016	380.768
10.793	168.671	79.5593	380.859
10.794	168.457	79.895	378.326
10.795	168.396	80.658	381.073
10.796	168.427	80.4443	379.547
10.797	169.861	80.8105	380.371
10.798	169.952	81.2378	382.263
10.799	169.006	81.4514	380.066
10.8	168.823	81.2988	382.416
10.801	168.945	81.1768	381.195
10.802	169.159	81.604	379.883
10.803	168.427	82.6721	381.836
10.804	167.236	83.1909	379.883
10.805	167.389	83.3435	381.012
10.806	167.694	83.7097	383.209
10.807	166.473	83.5571	381.531
10.808	166.687	83.1909	385.101
10.809	167.053	83.0994	384.521
10.81	167.847	84.0454	383.881
10.811	167.877	84.6863	386.536
10.812	167.45	84.4727	383.85
10.813	168.182	84.5947	384.735
10.814	168.335	85.3271	386.017
10.815	167.542	85.907	383.331
10.816	167.633	85.3882	386.322
10.817	167.755	85.2661	384.888
10.818	169.128	85.2966	383.667
10.819	169.678	85.968	386.23
10.82	169.861	85.8154	383.484
10.821	171.356	86.4563	384.827
10.822	172.272	86.8835	385.345
10.823	172.363	86.4868	382.69
10.824	172.15	86.4868	385.071
10.825	172.058	86.731	383.575
10.826	173.431	87.1887	382.66
10.827	174.194	87.5854	384.949
10.828	174.042	87.2192	383.057
10.829	174.957	86.9446	384.827
10.83	176.392	86.9446	386.261
10.831	176.788	87.5244	384.552
10.832	176.941	87.5854	387.238
10.833	177.246	87.1887	385.559
10.834	178.497	87.677	385.376
10.835	178.772	88.6536	386.81
10.836	178.375	88.7756	384.399
10.837	178.894	88.1958	385.895
10.838	179.565	88.7146	387.238
10.839	179.596	89.2029	385.223
10.84	179.626	89.1113	388.214
10.841	179.657	89.0198	387.39
10.842	181.091	89.5386	386.871
10.843	181.091	90.3625	388.885
10.844	180.237	90.4541	385.956
10.845	180.542	90.6067	388.397
10.846	181.183	90.7898	388.641
10.847	180.786	90.7593	387.024
10.848	179.535	90.6982	390.625
10.849	178.192	90.5151	388.885
10.85	179.688	90.3015	389.862
10.851	179.626	91.4917	391.876
10.852	179.169	91.6748	388.763
10.853	179.81	91.0645	390.686
10.854	180.054	90.9119	390.533
10.855	179.81	91.7358	388.214
10.856	179.504	92.2241	390.961
10.857	178.284	92.2546	388.306
10.858	179.291	92.5293	389.008
10.859	179.504	92.9871	390.411
10.86	178.65	92.9565	387.878
10.861	178.864	92.3462	390.472
10.862	179.901	92.5293	390.198
10.863	181.488	93.1702	388.123
10.864	181.702	93.5059	390.991
10.865	181.183	93.5059	388.489
10.866	181.763	93.9026	389.374
10.867	182.129	94.2688	390.564
10.868	181.152	94.4824	388.092
10.869	180.786	94.0552	391.052
10.87	181.183	93.5059	390.594
10.871	182.434	93.4753	389.404
10.872	183.014	93.9636	391.907
10.873	182.892	94.0247	389.893
10.874	184.448	94.2688	390.717
10.875	184.967	94.9707	391.327
10.876	184.54	94.9097	388.977
10.877	183.594	94.4519	391.357
10.878	183.289	94.2078	390.9
10.879	183.838	94.6045	389.893
10.88	183.655	95.2454	392.548
10.881	182.8	94.9097	390.93
10.882	184.875	94.8486	391.693
10.883	186.066	95.4895	392.731
10.884	186.371	95.9778	390.35
10.885	186.249	95.3064	393.127
10.886	186.493	95.2148	391.907
10.887	187.408	95.0928	390.9
10.888	186.371	96.1914	393.677
10.889	184.723	96.1609	390.411
10.89	185.059	95.3369	392.548
10.891	184.814	95.0012	393.005
10.892	184.937	95.3674	391.205
10.893	184.998	95.4285	393.707
10.894	185.547	95.4285	391.724
10.895	186.951	95.3979	391.754
10.896	186.707	95.7947	393.829
10.897	185.547	95.7031	391.174
10.898	186.096	95.459	393.524
10.899	185.852	95.8557	393.463
10.9	184.875	95.9473	391.296
10.901	183.899	96.2219	394.592
10.902	184.235	95.8252	392.242
10.903	186.279	95.8557	392.639
10.904	186.401	96.7102	394.318
10.905	185.974	96.8933	391.846
10.906	186.584	96.0693	394.623
10.907	187.531	95.7947	394.073
10.908	187.225	95.7947	391.632
10.909	186.005	96.6797	394.104
10.91	184.692	96.7102	391.693
10.911	185.303	96.6492	391.449
10.912	184.814	96.4966	392.151
10.913	184.418	96.0388	390.045
10.914	185.15	95.1233	392.426
10.915	185.608	95.1538	392.151
10.916	186.005	95.1233	390.594
10.917	185.852	94.9707	392.944
10.918	184.753	94.8792	390.747
10.919	185.15	95.0012	391.144
10.92	184.021	95.52	392.029
10.921	181.824	94.5435	389.618
10.922	180.878	93.7195	391.937
10.923	180.725	92.804	391.235
10.924	180.969	92.4988	389.496
10.925	180.42	91.8884	391.663
10.926	179.901	90.6677	389.221
10.927	179.443	89.7522	389.008
10.928	176.392	88.5925	388.947
10.929	171.326	86.3647	385.193
10.93	165.466	82.9773	385.223
10.931	161.041	80.1392	382.019
10.932	156.189	77.3315	376.526
10.933	150.635	74.2188	374.817
10.934	145.233	70.8923	369.507
10.935	144.379	68.512	366.577
10.936	141.296	68.1458	366.028
10.937	137.817	67.4133	363.464
10.938	134.308	64.8499	365.295
10.939	133.27	63.1714	367.279
10.94	133.575	62.8052	369.049
10.941	133.82	63.1714	373.566
10.942	133.331	62.8052	374.207
10.943	133.911	62.439	377.38
10.944	136.414	62.9883	379.303
10.945	137.39	63.7207	378.876
10.946	137.97	64.3311	381.561
10.947	139.343	64.4836	379.395
10.948	140.839	64.5142	377.93
10.949	141.479	65.3687	378.479
10.95	140.564	65.2466	374.847
10.951	140.656	65.033	376.251
10.952	140.778	65.094	376.556
10.953	140.472	65.2466	375.58
10.954	140.472	65.0024	378.143
10.955	141.296	64.3311	377.014
10.956	143.25	63.9343	376.984
10.957	144.104	65.0635	378.357
10.958	143.25	65.3687	375.092
10.959	144.073	64.8499	375.732
10.96	144.135	64.3921	375.397
10.961	143.738	64.2395	372.314
10.962	142.09	64.6362	374.451
10.963	141.357	64.0564	372.314
10.964	142.853	63.9954	372.04
10.965	142.7	64.6973	372.955
10.966	141.296	65.1245	370.422
10.967	142.303	64.3616	372.07
10.968	142.914	64.1174	370.972
10.969	142.548	64.5142	368.988
10.97	141.144	64.8193	369.965
10.971	139.252	64.7583	366.669
10.972	139.893	64.7583	366.455
10.973	139.679	65.4907	367.096
10.974	138.123	65.5823	364.349
10.975	137.238	65.094	367.981
10.976	138.397	64.7278	368.317
10.977	139.435	64.8193	368.408
10.978	138.947	65.4602	372.406
10.979	137.726	65.5823	370.88
10.98	139.099	66.3757	372.742
10.981	139.984	67.3523	373.596
10.982	138.702	67.627	371.307
10.983	138.184	67.7185	374.481
10.984	139.191	67.749	373.932
10.985	140.93	68.9087	372.772
10.986	141.327	69.9768	375.092
10.987	141.876	69.8242	373.383
10.988	143.524	69.7632	374.847
10.989	144.653	70.7092	376.007
10.99	144.348	71.4722	373.779
10.991	143.951	71.8994	376.373
10.992	144.653	71.991	375.092
10.993	146.881	72.2046	374.359
10.994	148.346	73.2422	375.977
10.995	148.346	73.5168	373.993
10.996	149.353	73.1506	376.282
10.997	150.818	72.9675	377.991
10.998	150.97	73.0286	376.984
10.999	151.184	73.2422	379.761
11	151.459	73.2422	378.571
11.001	153.229	73.0591	377.197
11.002	153.137	73.8525	378.601
11.003	153.351	73.9746	375.946
11.004	154.205	73.7915	375.977
11.005	154.724	74.6155	376.495
11.006	154.48	74.585	374.573
11.007	154.022	74.0051	377.472
11.008	154.51	73.1506	376.526
11.009	155.365	73.8525	375.763
11.01	154.968	75.1343	377.014
11.011	154.022	75.0427	374.634
11.012	155.06	74.0356	376.495
11.013	156.281	74.0051	376.007
11.014	155.975	74.3713	374.268
11.015	153.717	75.1343	377.197
11.016	151.978	75.1038	375.366
11.017	153.839	74.3713	376.862
11.018	153.931	74.2493	378.51
11.019	151.947	74.1882	376.862
11.02	151.001	74.3103	379.639
11.021	151.642	74.585	379.059
11.022	152.893	75.4089	377.777
11.023	152.435	75.531	379.242
11.024	151.886	75.3479	377.014
11.025	152.802	75.2869	377.136
11.026	152.771	76.8433	378.693
11.027	151.154	77.24	376.373
11.028	150.269	76.0498	379.456
11.029	150.818	76.1108	379.242
11.03	152.802	76.9043	378.418
11.031	152.924	78.125	380.707
11.032	153.046	77.7283	378.387
11.033	154.266	78.0334	379.547
11.034	155.396	78.6438	380.615
11.035	154.633	79.1931	378.815
11.036	154.633	78.9185	381.683
11.037	154.419	78.5217	381.683
11.038	155.792	78.7354	381.378
11.039	156.311	79.4678	383.362
11.04	156.281	78.5522	381.287
11.041	157.41	78.7048	382.233
11.042	158.417	79.9561	383.27
11.043	158.844	80.5054	380.035
11.044	159.18	80.2612	381.989
11.045	160.339	79.1931	380.463
11.046	161.377	78.3691	379.669
11.047	161.56	79.9561	381.836
11.048	161.56	80.0781	379.486
11.049	162.109	80.0476	379.822
11.05	162.872	80.7495	380.798
11.051	163.208	80.4443	378.906
11.052	163.086	80.3528	380.585
11.053	163.757	80.5664	378.815
11.054	165.161	80.3223	377.808
11.055	165.619	81.0242	379.089
11.056	165.131	80.8105	376.831
11.057	164.978	80.78	378.357
11.058	165.497	81.5125	378.632
11.059	164.52	81.7261	377.686
11.06	163.33	81.9397	380.402
11.061	162.201	81.4209	378.54
11.062	163.3	81.0852	378.815
11.063	164.368	82.1838	380.646
11.064	163.666	82.8857	377.93
11.065	164.093	82.55	380.829
11.066	164.703	82.8857	381.439
11.067	164.764	83.0688	381.012
11.068	162.964	84.1675	383.27
11.069	161.957	83.9233	382.111
11.07	163.116	84.137	382.782
11.071	163.147	84.9915	384.155
11.072	162.079	85.083	381.775
11.073	162.903	85.083	384.46
11.074	164.337	85.0525	384.064
11.075	164.978	85.3271	383.575
11.076	164.52	85.9375	386.23
11.077	163.818	85.4187	384.521
11.078	164.246	85.6323	384.644
11.079	164.429	86.9446	385.284
11.08	163.422	86.9446	382.69
11.081	163.208	86.3037	384.552
11.082	164.49	85.8765	384.277
11.083	166.29	86.0596	382.874
11.084	166.656	86.5479	385.223
11.085	166.168	86.2732	383.667
11.086	167.755	85.968	384.491
11.087	168.274	86.7615	385.864
11.088	168.06	86.792	383.453
11.089	167.938	86.3342	384.796
11.09	168.396	86.3342	384.674
11.091	170.105	86.1816	382.843
11.092	170.654	86.853	384.583
11.093	170.837	86.7615	382.843
11.094	173.096	87.0667	383.484
11.095	174.042	87.3108	384.491
11.096	173.035	87.5549	382.446
11.097	172.791	86.7615	384.46
11.098	173.523	86.853	384.064
11.099	174.652	87.0056	382.843
11.1	174.591	88.0432	384.521
11.101	174.072	88.0432	382.813
11.102	175.079	87.7991	383.667
11.103	175.629	88.501	384.949
11.104	174.896	88.1958	383.759
11.105	174.469	88.4094	387.238
11.106	174.774	88.1653	386.688
11.107	176.88	88.2568	386.322
11.108	176.941	88.9893	387.878
11.109	175.964	88.9893	385.803
11.11	176.025	88.8977	387.024
11.111	176.91	89.9048	387.573
11.112	176.27	90.332	385.803
11.113	174.957	90.5151	387.634
11.114	174.316	90.0574	386.597
11.115	175.964	90.1184	385.712
11.116	177.49	90.6067	387.482
11.117	177.063	90.7898	384.918
11.118	177.429	91.0645	386.23
11.119	177.979	91.6138	386.505
11.12	177.887	91.5833	385.284
11.121	176.727	92.1326	387.604
11.122	175.781	92.6208	385.803
11.123	175.842	92.6208	385.529
11.124	176.025	93.1702	387.482
11.125	175.598	92.5903	385.223
11.126	177.094	92.3462	387.909
11.127	179.077	92.6819	387.878
11.128	180.023	92.804	387.085
11.129	179.016	93.8416	389.526
11.13	178.802	93.5974	388.428
11.131	179.932	93.5974	387.817
11.132	180.206	94.5129	389.221
11.133	178.68	94.4214	386.719
11.134	178.833	94.4824	388.214
11.135	180.206	94.9402	388.702
11.136	181.824	94.696	386.597
11.137	182.495	95.1233	389.526
11.138	182.892	94.9402	388.092
11.139	185.15	94.9402	388.55
11.14	185.547	95.7031	390.045
11.141	184.387	96.0693	388.153
11.142	183.289	96.2219	389.679
11.143	183.96	96.1914	389.374
11.144	184.784	96.8323	388.153
11.145	184.845	96.8018	390.137
11.146	184.296	96.1304	389.313
11.147	186.249	95.6421	390.808
11.148	187.988	96.7102	392.09
11.149	187.683	97.168	390.503
11.15	187.5	97.1985	392.731
11.151	187.775	97.1069	391.937
11.152	188.721	96.8933	390.381
11.153	188.446	97.5952	392.365
11.154	187.653	97.4426	389.648
11.155	188.721	97.5647	390.625
11.156	189.819	98.5718	391.602
11.157	189.575	98.3887	390.381
11.158	189.545	98.4802	393.005
11.159	190.002	98.3887	392.548
11.16	191.589	98.7244	392.059
11.161	191.895	99.3652	394.318
11.162	190.979	99.0295	392.517
11.163	191.498	98.6328	393.341
11.164	192.017	100.006	393.86
11.165	191.284	100.555	392.487
11.166	190.308	100.311	394.867
11.167	190.43	99.7925	393.799
11.168	192.23	99.5483	393.768
11.169	193.054	100.525	395.538
11.17	192.81	99.823	393.25
11.171	193.512	99.6399	394.989
11.172	194.275	100.494	395.325
11.173	194	100.677	392.609
11.174	192.627	100.647	395.142
11.175	192.108	100.25	393.829
11.176	193.481	100.433	393.28
11.177	194	101.776	393.921
11.178	193.573	102.051	391.388
11.179	194.366	100.983	393.005
11.18	195.251	101.013	393.86
11.181	196.136	100.983	392.975
11.182	195.618	101.257	395.538
11.183	195.587	100.494	393.89
11.184	196.075	101.105	393.768
11.185	195.77	102.6	394.592
11.186	194.519	102.783	391.876
11.187	193.512	102.386	392.883
11.188	194.092	101.898	393.372
11.189	195.068	101.379	392.456
11.19	195.984	101.105	395.66
11.191	195.801	100.8	394.318
11.192	197.723	100.83	394.623
11.193	197.876	102.234	396.057
11.194	195.801	102.966	393.372
11.195	194.122	103.18	395.111
11.196	194.366	102.814	394.775
11.197	195.251	102.692	392.822
11.198	194.397	103.027	395.813
11.199	193.665	102.112	394.073
11.2	195.679	101.715	395.966
11.201	197.449	102.814	397.491
11.202	197.54	103.577	395.63
11.203	196.472	103.912	397.949
11.204	195.892	103.516	396.973
11.205	196.32	102.936	395.691
11.206	195.465	103.638	396.82
11.207	193.726	103.271	394.257
11.208	194.061	102.753	394.348
11.209	195.16	102.875	395.966
11.21	194.733	102.386	394.043
11.211	194.794	102.173	397.217
11.212	194.885	101.501	397.522
11.213	195.526	101.563	395.966
11.214	194.366	102.142	398.193
11.215	193.146	101.196	395.569
11.216	192.719	100.22	395.081
11.217	192.932	101.227	396.027
11.218	192.23	100.861	392.944
11.219	191.895	100.22	395.294
11.22	191.62	99.4263	395.966
11.221	192.719	99.1516	394.958
11.222	192.719	99.5483	396.912
11.223	192.108	98.7244	395.264
11.224	192.627	98.0225	395.966
11.225	192.78	97.9919	396.118
11.226	191.437	98.1445	393.524
11.227	189.575	98.0225	395.05
11.228	188.507	97.1069	393.829
11.229	189.514	96.6492	393.585
11.23	189.545	96.8933	395.782
11.231	188.293	96.405	393.951
11.232	187.714	95.5505	395.782
11.233	187.866	95.1233	396.515
11.234	187.958	94.8486	394.897
11.235	186.89	95.0012	396.606
11.236	186.432	94.0247	394.562
11.237	186.584	93.5364	394.348
11.238	185.577	93.7195	395.355
11.239	183.044	92.804	392.822
11.24	181	92.0715	393.982
11.241	180.45	91.1865	393.585
11.242	179.81	90.4541	391.632
11.243	177.887	90.1184	393.097
11.244	176.117	88.6536	390.839
11.245	175.629	87.2498	389.832
11.246	173.462	86.8835	390.167
11.247	169.342	85.8459	387.695
11.248	165.314	84.6252	388.214
11.249	163.147	83.8928	386.749
11.25	159.729	81.9092	383.331
11.251	154.694	80.3223	383.514
11.252	150.726	77.6062	382.141
11.253	148.56	75.6226	381.287
11.254	146.606	75.2258	381.561
11.255	143.066	73.7305	378.54
11.256	139.465	71.6248	376.831
11.257	135.468	69.7632	374.39
11.258	131.104	67.9016	372.589
11.259	126.312	66.2537	371.735
11.26	123.199	64.6973	371.643
11.261	123.81	64.27	371.582
11.262	126.862	65.4297	373.199
11.263	127.289	65.5518	372.101
11.264	127.777	65.918	374.939
11.265	129.639	66.04	377.045
11.266	131.531	66.3757	379.822
11.267	132.629	66.7114	383.728
11.268	133.331	66.1926	382.294
11.269	135.162	66.0095	383.209
11.27	137.268	67.5049	383.362
11.271	137.512	68.573	380.432
11.272	136.871	68.9392	381.866
11.273	138.092	68.4814	380.402
11.274	140.137	67.8711	379.089
11.275	140.228	68.8477	380.92
11.276	139.496	69.1223	378.326
11.277	140.717	68.6035	379.974
11.278	140.961	68.8171	380.859
11.279	139.74	68.634	379.181
11.28	138.641	68.3289	380.981
11.281	138.275	68.3289	379.822
11.282	139.587	68.1763	378.418
11.283	139.557	68.6035	378.967
11.284	137.756	68.8477	375.244
11.285	138.367	68.8477	375.122
11.286	138.763	69.519	374.573
11.287	138.092	69.5801	372.894
11.288	135.681	69.2139	375.549
11.289	134.705	68.4814	374.756
11.29	134.155	67.627	375.458
11.291	133.545	68.8477	377.258
11.292	132.202	69.5801	373.688
11.293	132.446	69.1223	374.268
11.294	132.843	69.5801	374.176
11.295	133.148	70.2209	372.375
11.296	132.202	70.9839	374.481
11.297	132.08	70.1294	373.444
11.298	132.904	70.1294	373.566
11.299	132.629	70.5566	376.678
11.3	131.653	70.4651	374.298
11.301	132.507	70.4956	376.77
11.302	133.24	71.5332	377.686
11.303	134.247	72.5708	376.373
11.304	134.216	73.1201	379.211
11.305	134.369	73.1812	378.601
11.306	136.322	73.3948	378.174
11.307	137.909	74.4629	380.035
11.308	137.756	75.1038	377.777
11.309	138.092	75.0122	379.15
11.31	139.587	74.7681	379.181
11.311	141.479	75.0427	377.38
11.312	141.846	75.7141	380.157
11.313	141.754	75.6531	378.662
11.314	142.853	75.6531	378.876
11.315	143.768	76.4465	380.524
11.316	143.86	76.9043	377.411
11.317	144.745	76.4771	379.608
11.318	145.721	76.0803	379.578
11.319	147.339	75.6226	378.815
11.32	147.461	75.8972	381.683
11.321	147.4	75.8667	379.974
11.322	148.834	76.2329	380.585
11.323	149.536	76.9653	381.531
11.324	148.407	77.2095	378.357
11.325	147.827	77.3621	380.28
11.326	147.827	76.8127	379.517
11.327	148.773	76.5686	378.387
11.328	148.59	76.9958	380.646
11.329	148.834	76.5686	379.028
11.33	149.506	76.5381	379.608
11.331	149.841	77.0569	380.981
11.332	148.407	77.6062	378.326
11.333	147.003	78.2776	380.798
11.334	146.088	78.2776	379.669
11.335	146.301	77.8503	379.242
11.336	145.142	77.5757	381.012
11.337	144.348	77.0874	379.547
11.338	144.806	77.0569	380.371
11.339	145.721	77.9114	381.409
11.34	145.081	78.7964	379.517
11.341	144.714	78.8574	381.317
11.342	144.165	78.2776	380.829
11.343	144.501	78.4607	380.707
11.344	143.585	79.3457	382.629
11.345	142.09	79.5288	379.974
11.346	142.242	79.2236	381.226
11.347	143.463	79.2542	381.805
11.348	144.348	79.5288	380.402
11.349	144.043	80.1086	383.057
11.35	144.47	80.5054	381.744
11.351	146.301	80.6885	381.805
11.352	146.698	80.78	383.453
11.353	145.447	80.9021	381.439
11.354	145.233	81.3599	382.416
11.355	146.088	81.9092	382.477
11.356	146.912	82.0618	380.859
11.357	146.942	81.604	384.186
11.358	146.759	80.78	382.843
11.359	149.628	80.8411	384.369
11.36	151.398	82.1838	385.986
11.361	150.818	83.0078	383.698
11.362	150.452	82.7637	385.986
11.363	151.794	82.0007	385.498
11.364	153.015	82.3364	383.392
11.365	152.924	83.252	386.108
11.366	152.1	83.1909	383.911
11.367	154.205	82.428	384.552
11.368	155.09	83.0078	385.406
11.369	155.67	83.1604	382.813
11.37	155.945	83.4656	384.033
11.371	156.799	83.7708	383.82
11.372	157.745	83.8318	381.805
11.373	157.654	83.8623	383.911
11.374	156.342	83.8623	381.5
11.375	156.982	84.3506	381.47
11.376	156.891	84.6863	382.477
11.377	156.128	85.083	380.28
11.378	155.792	84.7168	382.416
11.379	156.097	84.5947	382.202
11.38	157.074	85.0525	382.019
11.381	157.043	85.968	384.583
11.382	156.158	85.7239	383.148
11.383	156.616	85.8154	383.759
11.384	157.288	86.6699	385.101
11.385	156.799	87.0972	382.904
11.386	155.121	87.9211	385.437
11.387	154.572	87.8906	385.895
11.388	155.518	87.738	384.43
11.389	155.914	88.2263	387.848
11.39	155.884	88.2263	385.834
11.391	157.166	88.3179	387.177
11.392	158.02	89.1113	388.397
11.393	157.898	89.7827	385.803
11.394	156.708	90.2405	388.092
11.395	156.525	90.1489	387.024
11.396	157.074	90.3625	386.475
11.397	156.647	91.156	389.13
11.398	155.792	90.9424	386.719
11.399	156.586	90.3015	388.153
11.4	157.623	90.3931	389.282
11.401	159.18	90.7898	387.573
11.402	159.363	91.1255	391.052
11.403	159.576	90.9119	389.191
11.404	160.767	90.8813	389.374
11.405	160.919	91.5527	391.388
11.406	160.675	91.217	387.878
11.407	160.98	91.095	388.855
11.408	162.323	91.4307	389.038
11.409	163.483	91.4307	386.444
11.41	163.605	91.7664	389.404
11.411	164.001	91.6138	387.726
11.412	166.718	91.3696	388
11.413	167.664	91.98	389.679
11.414	166.931	92.3462	387.146
11.415	166.595	91.98	388.275
11.416	167.45	91.9189	388.306
11.417	168.06	92.4683	386.2
11.418	167.938	93.0786	388.702
11.419	167.084	92.926	387.39
11.42	168.915	92.8345	388.306
11.421	169.83	92.926	390.167
11.422	169.739	93.0176	388.763
11.423	169.8	93.2312	391.113
11.424	169.708	93.2312	391.479
11.425	169.617	93.7195	390.259
11.426	169.83	94.4824	392.242
11.427	169.586	93.9941	390.656
11.428	170.135	94.0552	390.503
11.429	170.258	95.2759	392.517
11.43	169.647	95.5811	389.313
11.431	169.617	95.3979	392.059
11.432	169.342	95.9778	392.151
11.433	170.105	96.1609	391.602
11.434	169.556	96.5271	393.829
11.435	168.976	96.1609	392.09
11.436	170.746	96.405	392.12
11.437	172.302	97.168	392.792
11.438	171.6	97.4426	390.076
11.439	170.044	97.7478	392.029
11.44	169.25	98.053	391.571
11.441	170.532	98.2666	390.9
11.442	170.471	98.6023	393.402
11.443	169.403	97.6563	391.754
11.444	170.135	96.7712	393.402
11.445	171.722	97.4426	394.073
11.446	172.211	98.6023	391.693
11.447	171.906	99.3652	393.463
11.448	172.028	98.8464	392.334
11.449	173.309	99.1516	391.602
11.45	173.126	100.372	394.196
11.451	172.119	99.3958	391.571
11.452	172.333	98.9685	393.402
11.453	173.615	99.4568	394.104
11.454	174.683	99.8535	391.876
11.455	174.835	100.281	394.531
11.456	175.446	100.067	392.792
11.457	177.582	100.433	392.578
11.458	177.887	101.166	394.653
11.459	176.605	100.769	392.365
11.46	175.781	100.464	393.463
11.461	176.636	100.83	394.135
11.462	177.094	101.135	392.181
11.463	176.819	101.227	394.531
11.464	176.575	100.281	393.86
11.465	178.406	100.281	393.921
11.466	180.054	101.349	396.149
11.467	179.169	101.929	393.341
11.468	178.741	101.471	394.775
11.469	178.467	101.379	395.325
11.47	178.711	101.563	393.341
11.471	177.643	102.234	395.63
11.472	177.612	101.349	394.623
11.473	178.741	100.952	394.714
11.474	179.413	101.44	397.125
11.475	178.619	102.203	394.379
11.476	178.864	101.99	395.905
11.477	179.352	102.142	396.545
11.478	179.993	102.264	394.379
11.479	179.138	102.203	397.034
11.48	177.368	101.654	394.928
11.481	178.223	101.105	395.874
11.482	178.101	101.746	396.942
11.483	177.338	101.807	394.653
11.484	175.232	101.624	396.942
11.485	175.537	101.013	396.576
11.486	176.117	101.074	395.203
11.487	176.636	101.746	397.644
11.488	175.751	100.83	395.905
11.489	175.934	100.311	396.79
11.49	176.178	100.037	398.102
11.491	175.568	100.433	395.264
11.492	174.988	100.952	397.766
11.493	174.774	100.861	396.729
11.494	175.751	100.128	395.691
11.495	174.896	100.616	397.522
11.496	174.164	100.281	395.325
11.497	175.323	99.7009	395.874
11.498	176.392	99.7314	396.881
11.499	175.873	99.5483	394.501
11.5	175.049	99.7009	396.79
11.501	175.201	99.2432	395.447
11.502	175.354	99.4568	394.226
11.503	174.438	100.22	396.149
11.504	173.37	99.5789	393.28
11.505	172.943	99.1821	394.196
11.506	173.95	98.5718	395.203
11.507	173.859	98.6023	393.005
11.508	173.126	99.1211	395.721
11.509	172.546	98.6938	395.416
11.51	172.668	98.3276	394.775
11.511	172.516	98.7549	397.583
11.512	171.936	98.2666	395.325
11.513	171.967	98.3582	395.905
11.514	171.265	98.5413	397.217
11.515	170.593	98.877	394.318
11.516	170.197	99.1211	396.759
11.517	170.99	98.5107	395.782
11.518	172.333	98.2361	395.752
11.519	171.692	98.877	398.376
11.52	170.41	98.4802	396.057
11.521	170.532	98.175	397.369
11.522	171.478	98.4802	397.491
11.523	171.326	99.4263	395.142
11.524	169.525	100.128	396.881
11.525	168.304	98.9075	395.111
11.526	169.189	98.1445	395.721
11.527	170.441	98.3582	397.552
11.528	169.708	97.8699	395.172
11.529	169.342	97.8699	397.919
11.53	170.044	97.9919	398.193
11.531	170.929	98.6023	396.027
11.532	170.38	98.9685	398.987
11.533	170.105	97.6868	396.729
11.534	170.837	97.3206	397.156
11.535	171.509	98.4802	398.712
11.536	170.898	98.5107	395.386
11.537	170.41	97.9309	397.278
11.538	170.99	97.8088	397.064
11.539	172.76	97.9614	395.264
11.54	173.279	98.5107	397.614
11.541	172.241	97.5952	395.752
11.542	172.607	97.3816	396.027
11.543	173.615	97.7478	397.4
11.544	173.309	98.1445	393.738
11.545	172.424	98.0225	395.63
11.546	171.906	98.0835	395.111
11.547	173.187	97.6563	393.89
11.548	173.065	97.6257	397.003
11.549	172.211	97.0154	394.958
11.55	172.668	96.6187	396.606
11.551	173.309	96.6797	398.224
11.552	173.37	97.4121	395.813
11.553	172.089	98.053	397.247
11.554	172.089	97.3511	397.125
11.555	172.241	96.8018	394.562
11.556	172.363	97.1375	397.522
11.557	171.448	97.5952	395.355
11.558	172.302	96.9238	395.874
11.559	172.333	96.8933	396.973
11.56	172.333	97.4121	395.477
11.561	171.387	97.0154	397.369
11.562	171.265	96.9238	396.606
11.563	171.692	97.4121	395.721
11.564	171.173	97.5952	397.43
11.565	169.678	97.6868	394.287
11.566	170.288	97.229	395.477
11.567	171.265	97.1069	395.721
11.568	170.99	97.3206	394.684
11.569	169.983	97.5647	397.064
11.57	168.976	96.7712	396.332
11.571	169.586	96.0388	396.79
11.572	169.281	96.9543	399.963
11.573	168.365	97.4121	396.637
11.574	168.61	96.8323	398.132
11.575	169.739	96.6797	397.919
11.576	170.288	96.8323	395.386
11.577	169.525	97.3816	397.919
11.578	169.159	96.4355	395.905
11.579	170.441	96.2524	396.057
11.58	170.685	97.0154	398.438
11.581	169.189	96.4661	396.149
11.582	169.067	96.3135	397.461
11.583	169.159	96.4355	397.766
11.584	170.319	96.8018	394.714
11.585	169.342	96.9543	397.156
11.586	168.854	96.1304	395.386
11.587	170.532	95.8557	395.386
11.588	171.051	95.8862	397.125
11.589	170.166	96.0693	394.104
11.59	168.579	95.3674	396.179
11.591	168.304	94.0552	396.606
11.592	168.396	94.1467	394.562
11.593	167.725	94.9707	396.851
11.594	166.718	94.1467	394.104
11.595	167.206	93.0481	393.982
11.596	167.786	92.5598	395.325
11.597	167.145	92.1631	391.815
11.598	165.619	92.2852	393.433
11.599	164.276	91.7664	393.219
11.6	163.849	91.156	391.632
11.601	161.926	90.4846	394.592
11.602	159.912	89.325	392.365
11.603	159.607	88.8062	391.998
11.604	159.241	88.7146	392.09
11.605	157.135	87.1582	388.58
11.606	152.191	85.022	387.543
11.607	147.827	80.5969	383.911
11.608	140.198	75.1038	376.465
11.609	130.615	69.9463	372.986
11.61	120.178	65.1855	366.364
11.611	113.983	62.1338	358.643
11.612	109.863	60.9436	355.194
11.613	106.659	60.7605	349.67
11.614	103.76	60.9436	349.152
11.615	102.478	60.7605	353.333
11.616	103.424	59.6924	357.178
11.617	104.889	59.1736	365.601
11.618	106.049	58.0139	371.49
11.619	108.795	57.3425	377.258
11.62	112.579	58.197	381.927
11.621	113.892	59.3872	381.531
11.622	114.777	62.0728	381.744
11.623	115.936	64.0564	378.235
11.624	117.676	65.2771	373.413
11.625	118.103	66.7419	372.62
11.626	118.195	66.4368	366.974
11.627	119.08	66.0095	367.95
11.628	120.941	65.3076	370.544
11.629	121.887	64.8499	371.49
11.63	121.704	64.7888	376.404
11.631	121.155	64.7583	377.441
11.632	121.857	64.6057	377.075
11.633	121.857	65.3076	377.35
11.634	120.972	65.7654	371.857
11.635	120.85	66.1926	368.744
11.636	122.04	65.8569	366.119
11.637	122.375	66.1316	361.847
11.638	121.643	66.3757	364.807
11.639	121.582	65.033	365.509
11.64	122.07	64.3616	367.584
11.641	121.307	64.4531	371.948
11.642	118.622	64.3005	370.056
11.643	118.134	64.4226	370.239
11.644	117.889	64.9719	367.92
11.645	118.134	66.0706	362.579
11.646	117.065	67.1082	361.664
11.647	116.516	67.1692	357.727
11.648	117.828	67.1082	357.666
11.649	118.469	66.4063	359.924
11.65	116.577	65.918	358.795
11.651	115.448	65.3687	362.762
11.652	116.241	65.5212	363.647
11.653	116.882	65.8569	363.342
11.654	115.967	66.6199	366.272
11.655	114.777	66.5283	365.448
11.656	116.241	67.0776	366.425
11.657	117.889	67.9321	368.744
11.658	117.615	69.0613	366.73
11.659	117.31	69.2749	369.751
11.66	118.134	69.0308	370.453
11.661	119.934	69.0918	369.415
11.662	120.605	69.9158	372.559
11.663	120.605	70.0989	369.934
11.664	121.735	70.5872	370.361
11.665	123.474	71.5942	371.246
11.666	124.207	71.8689	367.798
11.667	123.871	72.5098	369.446
11.668	124.939	72.9675	368.683
11.669	127.014	73.2422	367.706
11.67	127.777	73.9136	370.819
11.671	128.479	73.1812	369.415
11.672	129.578	73.1812	370.209
11.673	130.92	73.3032	371.582
11.674	130.829	73.8525	369.446
11.675	130.646	74.1272	371.277
11.676	130.798	74.0051	370.361
11.677	132.05	74.0051	369.507
11.678	132.629	74.646	371.124
11.679	132.416	74.4019	368.805
11.68	132.965	74.2493	369.537
11.681	134.064	74.2493	370.392
11.682	134.247	74.4019	367.798
11.683	133.27	75.531	370.148
11.684	132.996	75.47	369.019
11.685	133.118	75.1038	368.774
11.686	132.324	75.6531	371.185
11.687	131.104	75.6531	369.263
11.688	131.104	75.7446	370.026
11.689	132.446	76.2024	370.636
11.69	132.08	76.2634	368.225
11.691	131.5	76.8433	370.85
11.692	130.768	76.7822	369.141
11.693	131.958	76.8127	369.69
11.694	131.5	77.0874	371.979
11.695	129.15	77.0264	370.422
11.696	127.777	76.7517	372.681
11.697	128.174	76.5686	373.138
11.698	127.869	76.8738	370.728
11.699	127.289	77.6672	373.84
11.7	127.014	77.6978	371.796
11.701	128.906	77.8809	371.704
11.702	130.31	78.0945	373.779
11.703	128.448	78.186	371.49
11.704	127.563	78.7659	373.901
11.705	127.96	78.6438	373.962
11.706	129.242	78.8574	371.735
11.707	128.479	79.6814	374.481
11.708	127.899	79.6204	373.047
11.709	129.761	79.5898	372.925
11.71	132.202	79.895	375.122
11.711	131.958	80.3833	372.711
11.712	131.805	80.7495	375.427
11.713	132.751	80.3528	375.458
11.714	134.094	80.2612	374.42
11.715	133.392	81.3293	377.747
11.716	132.111	81.0547	375.519
11.717	133.301	80.3223	376.373
11.718	134.613	80.1392	377.747
11.719	134.979	80.0476	375.183
11.72	135.406	80.5054	376.831
11.721	136.597	80.8105	376.007
11.722	138.062	80.9937	373.535
11.723	138.733	81.2683	375.946
11.724	137.726	80.3528	373.627
11.725	137.939	79.7424	373.932
11.726	138	80.8411	375.092
11.727	137.512	81.1157	372.009
11.728	137.207	80.9631	372.559
11.729	137.695	80.5664	372.04
11.73	138.58	80.8105	370.239
11.731	139.801	81.7566	372.223
11.732	139.069	81.604	369.72
11.733	139.069	81.4209	370.789
11.734	139.191	81.6956	372.04
11.735	138.855	82.0313	369.629
11.736	137.573	82.8247	371.704
11.737	136.444	82.6416	370.758
11.738	137.085	83.0383	370.27
11.739	137.146	83.0078	373.23
11.74	136.719	83.1604	371.368
11.741	136.932	83.8318	372.681
11.742	138.031	84.137	374.115
11.743	138.611	84.2285	372.681
11.744	137.604	84.7473	375.58
11.745	137.115	84.3506	374.725
11.746	137.329	85.1135	374.542
11.747	137.726	86.6089	377.045
11.748	136.353	86.731	374.481
11.749	136.627	86.5784	376.434
11.75	137.329	86.6089	377.258
11.751	138.428	87.0667	375.519
11.752	137.97	87.7991	379.12
11.753	138.153	87.4939	378.357
11.754	139.801	87.3108	378.265
11.755	140.533	87.7075	380.646
11.756	139.496	87.8906	377.808
11.757	138.763	88.5315	378.784
11.758	138.947	88.5925	378.418
11.759	140.35	88.7756	376.434
11.76	140.625	89.1418	377.991
11.761	140.564	87.9517	376.556
11.762	141.357	87.5549	376.831
11.763	143.066	88.2568	379.333
11.764	143.036	88.1348	376.648
11.765	143.768	87.8601	378.052
11.766	144.226	87.8296	377.899
11.767	144.836	88.5315	375.397
11.768	144.806	89.1418	377.594
11.769	144.47	88.3789	375.214
11.77	145.264	88.0737	375.885
11.771	146.149	88.6841	377.93
11.772	146.454	88.2874	376.16
11.773	146.729	88.1958	378.632
11.774	147.4	88.5315	378.693
11.775	149.078	89.1113	377.045
11.776	148.895	90.0269	379.15
11.777	147.736	89.8438	376.953
11.778	148.376	89.9963	377.991
11.779	148.895	90.4236	378.967
11.78	147.766	90.6677	376.831
11.781	146.362	90.8203	379.547
11.782	147.369	90.0574	379.425
11.783	148.834	90.271	379.272
11.784	149.353	91.7969	382.965
11.785	148.376	91.8274	380.402
11.786	148.651	91.5833	381.042
11.787	150.726	91.5222	382.538
11.788	150.116	91.98	379.974
11.789	148.224	92.5293	382.019
11.79	147.156	92.5293	381.317
11.791	148.59	92.7734	379.913
11.792	148.346	93.5669	382.904
11.793	147.675	93.7805	380.585
11.794	148.926	93.3533	381.866
11.795	150.726	93.5059	382.538
11.796	151.978	94.1467	380.31
11.797	150.482	94.9707	382.08
11.798	150.238	94.696	380.859
11.799	151.367	94.8181	380.127
11.8	151.337	95.6726	381.866
11.801	149.139	96.1304	379.761
11.802	148.895	96.1609	381.409
11.803	150.848	94.9097	381.927
11.804	152.496	95.5505	380.28
11.805	153.107	96.3135	383.362
11.806	153.168	96.344	382.294
11.807	154.572	96.0693	381.866
11.808	154.877	97.0764	384.735
11.809	153.564	96.8018	381.866
11.81	153.656	96.283	383.392
11.811	153.992	96.9849	384.216
11.812	154.633	97.5342	381.47
11.813	154.358	98.2361	383.575
11.814	154.114	97.5647	382.385
11.815	156.738	97.7783	382.141
11.816	158.203	98.2361	384.521
11.817	157.379	98.0835	382.111
11.818	156.586	97.5037	384.186
11.819	156.952	97.7173	384.796
11.82	157.593	98.175	382.233
11.821	156.738	99.1211	384.064
11.822	155.334	99.1821	381.866
11.823	156.494	99.2432	382.599
11.824	157.135	99.1516	383.82
11.825	156.83	98.175	381.927
11.826	156.433	97.5647	384.491
11.827	156.677	97.3206	385.468
11.828	157.867	98.2056	383.789
11.829	157.745	98.8159	385.742
11.83	156.86	97.9919	383.331
11.831	157.562	97.9919	383.728
11.832	158.783	98.9075	384.705
11.833	157.928	98.9075	381.378
11.834	156.525	98.114	384.338
11.835	156.372	97.8088	384.644
11.836	158.478	98.3276	383.606
11.837	158.844	99.2737	386.139
11.838	157.623	98.7549	384.521
11.839	158.203	98.6328	385.529
11.84	160.095	98.8464	386.719
11.841	160.248	99.1821	384.064
11.842	158.661	99.6399	385.986
11.843	158.051	99.0906	385.284
11.844	158.691	99.3958	384.888
11.845	159.546	99.5789	387.207
11.846	158.722	98.6023	385.651
11.847	159.332	98.0835	387.36
11.848	160.614	98.4802	388.947
11.849	161.865	99.1516	386.444
11.85	161.621	98.999	388
11.851	161.743	98.6938	386.871
11.852	163.208	99.1821	385.071
11.853	162.476	99.823	387.634
11.854	161.011	98.877	385.376
11.855	161.591	98.2666	386.292
11.856	162.842	98.4192	387.238
11.857	163.147	99.0295	384.766
11.858	162.018	99.3958	386.566
11.859	162.781	98.7549	385.376
11.86	164.551	99.1211	385.101
11.861	164.764	99.5178	386.841
11.862	162.506	99.2432	384.766
11.863	161.316	98.7244	386.688
11.864	162.079	98.4497	387.146
11.865	162.476	98.877	385.193
11.866	161.438	99.7009	387.634
11.867	160.706	98.877	386.597
11.868	161.957	98.8159	387.177
11.869	163.33	99.9451	389.557
11.87	162.476	99.6399	386.841
11.871	161.255	99.3958	389.191
11.872	161.133	98.8159	389.313
11.873	162.079	98.938	387.848
11.874	161.041	100.189	389.954
11.875	159.393	100.372	388.794
11.876	160.187	100.159	388.611
11.877	161.255	100.647	390.808
11.878	160.217	100.555	389.069
11.879	159.698	100.494	390.808
11.88	159.637	100.403	391.296
11.881	160.98	100.494	389.465
11.882	160.767	101.074	392.426
11.883	159.302	100.616	390.778
11.884	159.637	100.159	391.388
11.885	160.37	100.983	393.097
11.886	160.034	101.227	390.228
11.887	158.905	101.196	392.426
11.888	159.912	100.159	392.273
11.889	161.011	99.7314	390.961
11.89	161.224	100.83	393.524
11.891	160.492	100.25	391.785
11.892	161.53	99.4873	392.273
11.893	162.506	99.9756	394.257
11.894	162.781	99.6704	391.266
11.895	161.713	99.6704	392.883
11.896	161.102	99.5483	392.975
11.897	162.567	99.4263	391.327
11.898	162.567	99.9146	393.982
11.899	162.231	98.9685	391.907
11.9	163.33	98.3582	392.456
11.901	164.52	98.7549	394.318
11.902	165.07	98.4497	392.487
11.903	164.49	98.0225	394.684
11.904	164.032	97.6257	393.982
11.905	164.764	98.2666	393.219
11.906	164.612	98.999	395.477
11.907	162.933	98.3582	393.036
11.908	162.231	97.3206	394.409
11.909	162.964	96.4966	395.477
11.91	163.452	96.405	393.433
11.911	162.75	97.1985	395.66
11.912	162.476	96.1914	394.775
11.913	163.574	95.7947	395.02
11.914	163.788	96.7407	397.491
11.915	162.75	96.3745	394.196
11.916	161.957	95.8557	395.66
11.917	161.652	95.459	396.332
11.918	161.774	95.1843	393.799
11.919	160.431	95.459	396.423
11.92	159.668	94.8486	395.05
11.921	161.133	94.8486	395.081
11.922	161.713	95.6421	397.339
11.923	160.828	94.7876	395.325
11.924	160.126	94.2688	397.125
11.925	160.736	94.5129	397.064
11.926	160.797	95.0928	394.806
11.927	159.882	95.5505	397.339
11.928	158.6	94.696	395.569
11.929	158.6	94.8181	395.905
11.93	159.241	95.0928	397.4
11.931	159.088	94.9097	395.66
11.932	158.966	94.5129	398.438
11.933	159.576	94.6045	398.712
11.934	160.095	94.9707	397.156
11.935	160.034	95.8862	398.926
11.936	159.454	95.2759	397.491
11.937	159.821	95.7947	398.254
11.938	159.973	96.1304	399.567
11.939	159.698	95.52	397.461
11.94	159.149	94.8181	399.048
11.941	159.882	95.4895	399.719
11.942	161.56	96.1609	398.315
11.943	161.926	96.405	400.238
11.944	161.377	96.0999	398.651
11.945	162.872	96.1914	398.499
11.946	164.215	96.7102	399.872
11.947	163.452	96.344	397.003
11.948	161.896	95.4895	399.109
11.949	161.652	95.7642	398.254
11.95	163.33	96.0693	396.759
11.951	163.361	97.0764	398.895
11.952	162.018	95.8862	397.278
11.953	162.903	95.0928	398.315
11.954	165.192	95.4895	400.269
11.955	165.955	95.9778	397.278
11.956	164.49	95.8252	399.78
11.957	164.032	95.1233	399.506
11.958	165.771	95.6421	398.163
11.959	166.168	96.8628	400.543
11.96	164.825	96.4966	398.163
11.961	164.673	95.8862	399.78
11.962	165.619	96.2219	400.909
11.963	166.138	96.283	398.743
11.964	165.161	96.5271	400.787
11.965	165.344	96.0083	399.811
11.966	167.236	96.2524	398.804
11.967	167.786	97.3511	401.154
11.968	166.595	96.9543	398.773
11.969	166.138	96.7712	400.116
11.97	166.321	96.405	400.787
11.971	166.748	97.0459	398.59
11.972	165.955	97.229	401.093
11.973	165.161	96.7102	399.811
11.974	166.443	96.344	399.994
11.975	167.419	97.1375	402.374
11.976	166.84	96.9849	399.475
11.977	166.412	96.5576	401.825
11.978	167.206	96.5576	402.13
11.979	167.847	96.8323	399.384
11.98	166.473	97.7173	401.825
11.981	165.649	97.0764	401.001
11.982	167.114	96.8933	400.421
11.983	167.328	97.6257	402.527
11.984	166.718	97.7478	400.238
11.985	167.45	96.9849	402.039
11.986	167.999	97.1069	402.222
11.987	169.495	97.5342	400.116
11.988	169.098	97.9614	401.886
11.989	168.488	97.7783	400.391
11.99	168.915	97.8088	400.757
11.991	169.189	98.0225	402.527
11.992	167.999	97.7783	400.238
11.993	167.358	97.3511	402.344
11.994	167.938	97.0154	402.252
11.995	169.373	97.7783	401.306
11.996	169.586	98.6633	403.9
11.997	169.312	97.9614	402.039
11.998	170.349	97.29	403.717
11.999	171.509	97.4121	405.518
12	170.654	98.0225	403.442
12.001	169.525	98.3582	405.548
12.002	169.281	97.9919	404.816
12.003	170.593	97.7783	402.954
12.004	170.898	98.6633	404.907
12.005	170.105	98.3276	403.137
12.006	170.471	98.0225	404.205
12.007	171.6	98.1445	405.67
12.008	172.028	98.1445	403.32
12.009	171.143	97.9309	405.853
12.01	170.013	97.7173	404.785
12.011	171.021	98.1445	403.412
12.012	170.837	99.0906	405.396
12.013	169.464	98.9685	402.924
12.014	168.823	98.2361	404.053
12.015	169.83	97.4121	405.396
12.016	170.288	97.4121	403.778
12.017	169.891	97.7478	406.067
12.018	169.647	97.4731	405.945
12.019	170.868	97.2595	403.961
12.02	171.204	97.9004	406.342
12.021	169.373	97.8699	403.961
12.022	168.945	97.6563	404.48
12.023	168.64	98.053	405.609
12.024	169.342	97.9309	402.679
12.025	167.877	97.3511	405.273
12.026	167.603	96.6797	404.999
12.027	169.373	96.7712	404.572
12.028	170.044	97.7478	406.982
12.029	169.281	97.5647	404.419
12.03	169.373	97.5647	405.457
12.031	169.952	97.1069	405.243
12.032	170.197	97.0459	402.283
12.033	168.854	96.9238	404.602
12.034	167.114	95.7947	402.74
12.035	167.603	94.8181	402.588
12.036	167.542	94.6655	405.121
12.037	165.955	93.7805	402.283
12.038	164.124	92.6819	403.931
12.039	164.612	92.1326	404.083
12.04	165.863	91.8579	400.055
12.041	164.673	91.6748	401.489
12.042	163.086	89.5386	398.773
12.043	162.75	88.3789	397.888
12.044	161.652	88.1958	399.628
12.045	158.783	87.0972	396.576
12.046	155.945	84.8694	397.461
12.047	155.212	83.0383	397.583
12.048	155.884	82.5195	394.012
12.049	155.243	82.0923	394.348
12.05	153.564	81.2073	392.151
12.051	154.236	80.0476	390.594
12.052	154.999	79.5288	392.151
12.053	153.259	79.2542	390.381
12.054	151.642	78.3997	392.792
12.055	150.94	77.8503	393.646
12.056	152.008	78.0334	392.944
12.057	151.764	78.3081	396.179
12.058	151.306	77.9724	395.508
12.059	153.229	77.7588	396.912
12.06	155.487	79.2236	398.529
12.061	156.219	78.949	396.118
12.062	155.64	78.4607	398.56
12.063	155.975	77.7893	398.01
12.064	157.288	78.9185	396.912
12.065	156.281	80.2917	398.987
12.066	154.449	80.2307	396.79
12.067	155.121	79.2847	397.003
12.068	157.166	79.4983	397.98
12.069	157.837	79.7729	396.301
12.07	157.684	80.0476	397.278
12.071	158.356	79.3457	395.66
12.072	160.187	79.071	395.172
12.073	160.37	79.2236	396.729
12.074	158.264	79.6814	393.402
12.075	157.532	79.5288	393.738
12.076	157.471	79.2847	393.86
12.077	157.41	79.1321	391.51
12.078	156.799	79.1321	393.097
12.079	156.738	78.7354	390.472
12.08	158.783	78.7048	390.778
12.081	159.027	79.3152	392.517
12.082	157.288	78.9185	390.381
12.083	157.471	78.3691	392.12
12.084	158.508	78.186	391.693
12.085	158.691	78.949	388.611
12.086	157.227	79.7119	390.778
12.087	156.189	79.2542	388.519
12.088	158.203	79.3152	387.939
12.089	159.088	80.3833	389.771
12.09	157.898	80.5664	388.153
12.091	157.532	79.9255	391.205
12.092	158.63	79.7729	392.578
12.093	159.851	80.6885	390.93
12.094	160.339	81.4819	392.914
12.095	159.424	81.5125	390.839
12.096	160.98	81.9702	391.571
12.097	161.896	83.0994	393.219
12.098	161.407	83.1604	390.9
12.099	160.675	83.0688	393.433
12.1	161.102	82.3975	394.318
12.101	162.598	82.7942	393.768
12.102	162.994	83.6792	396.484
12.103	163.269	83.9844	394.012
12.104	164.856	84.3506	394.44
12.105	166.29	84.8999	395.844
12.106	166.199	84.8694	394.012
12.107	166.168	84.6558	395.721
12.108	166.84	84.3506	396.24
12.109	167.114	85.2051	394.562
12.11	167.633	85.968	397.339
12.111	167.175	85.5713	395.63
12.112	169.495	85.1135	396.088
12.113	170.868	85.9985	397.217
12.114	170.99	85.9375	394.623
12.115	170.99	85.6628	396.271
12.116	171.6	84.8389	395.416
12.117	173.157	84.8694	393.799
12.118	172.333	86.2732	394.714
12.119	170.746	85.8459	393.188
12.12	170.99	85.022	393.86
12.121	171.661	84.8999	395.142
12.122	171.875	84.8389	393.341
12.123	171.448	84.3506	395.172
12.124	171.356	84.0759	394.562
12.125	172.638	84.2285	392.883
12.126	173.126	84.5947	395.02
12.127	171.6	83.6792	392.426
12.128	171.112	83.8318	393.555
12.129	170.868	84.0759	394.409
12.13	169.922	84.259	391.846
12.131	168.152	83.6487	393.707
12.132	167.511	82.8552	392.578
12.133	169.25	82.55	391.022
12.134	168.884	82.6416	392.517
12.135	168.304	82.428	390.503
12.136	167.267	82.3059	390.9
12.137	167.816	81.6956	391.113
12.138	166.718	81.6345	388.275
12.139	164.276	81.4819	390.503
12.14	162.415	80.78	388.977
12.141	162.292	80.9021	388.245
12.142	163.055	80.5359	390.442
12.143	162.17	79.3762	388.458
12.144	162.659	79.2236	390.32
12.145	164.032	79.3762	391.998
12.146	164.093	80.0171	389.435
12.147	163.91	79.7424	391.998
12.148	163.086	78.949	390.839
12.149	164.154	78.9795	390.594
12.15	163.818	79.9255	392.303
12.151	162.048	79.1931	389.771
12.152	161.285	78.2776	391.174
12.153	162.903	77.9419	392.029
12.154	164.917	78.0334	389.679
12.155	164.673	78.3386	391.693
12.156	164.032	77.7893	389.801
12.157	165.955	77.7588	389.374
12.158	167.023	78.064	390.442
12.159	165.68	77.4536	387.299
12.16	163.391	76.4465	389.13
12.161	162.567	75.7141	388.763
12.162	163.513	75.4395	386.81
12.163	163.086	75.8972	388.489
12.164	162.323	74.9207	386.108
12.165	163.757	74.585	385.864
12.166	165.222	74.8291	387.39
12.167	164.825	74.4019	384.766
12.168	163.208	73.761	386.993
12.169	162.598	72.5708	386.841
12.17	163.391	72.9065	384.888
12.171	162.842	74.1272	386.78
12.172	161.041	74.0051	384.094
12.173	161.194	73.5474	384.705
12.174	162.354	74.1882	385.742
12.175	162.781	74.2493	383.331
12.176	162.354	73.5474	385.62
12.177	162.018	73.3948	385.864
12.178	163.635	73.4253	385.193
12.179	163.147	74.585	387.268
12.18	161.194	74.6765	385.223
12.181	160.37	74.9207	386.536
12.182	160.889	75.4089	387.299
12.183	160.858	75.592	385.101
12.184	159.851	75.5005	387.939
12.185	160.095	74.6765	387.482
12.186	161.774	75.0732	387.634
12.187	162.842	76.355	390.228
12.188	161.835	76.4771	388.672
12.189	161.407	75.9277	390.045
12.19	161.621	76.3245	390.778
12.191	161.041	77.3926	389.191
12.192	160.736	77.9419	389.954
12.193	160.37	77.5452	388.458
12.194	162.72	77.301	387.512
12.195	163.3	77.9114	389.954
12.196	163.757	77.9419	388.062
12.197	164.52	77.9419	389.923
12.198	165.649	78.186	390.9
12.199	166.138	78.6133	389.191
12.2	165.192	78.4607	391.296
12.201	164.917	78.3081	388.824
12.202	167.114	78.5522	387.909
12.203	168.121	79.6509	388.977
12.204	167.48	79.5898	386.444
12.205	167.816	78.5522	388.733
12.206	169.037	78.0334	389.526
12.207	170.471	78.3691	388.428
12.208	170.105	78.9795	391.632
12.209	169.342	78.5522	389.465
12.21	171.265	78.8574	388.947
12.211	172.546	79.7424	390.045
12.212	171.906	79.5288	386.505
12.213	170.776	79.1321	388.977
12.214	171.417	79.1321	389.374
12.215	173.737	79.5898	387.878
12.216	173.645	80.3528	390.625
12.217	171.997	80.0171	389.221
12.218	172.882	79.834	389.74
12.219	174.896	80.4138	391.449
12.22	174.835	80.9021	388.641
12.221	173.492	80.9631	390.259
12.222	173.431	80.6885	390.32
12.223	174.408	80.9021	389.313
12.224	174.408	81.9397	391.235
12.225	173.096	81.9092	389.557
12.226	172.607	82.0007	389.923
12.227	173.462	82.2144	392.212
12.228	173.584	81.9397	389.526
12.229	173.737	81.9397	392.426
12.23	173.553	81.7871	391.876
12.231	174.866	82.1533	389.618
12.232	174.866	83.1299	392.212
12.233	173.584	83.0688	390.228
12.234	173.95	82.8247	390.9
12.235	174.133	83.7097	392.517
12.236	173.523	83.9844	390.289
12.237	173.218	83.9844	392.731
12.238	174.011	83.7402	392.792
12.239	176.331	83.5876	391.052
12.24	177.49	84.5642	393.921
12.241	176.666	84.6558	391.205
12.242	177.185	84.6558	392.517
12.243	177.826	85.144	393.646
12.244	177.429	85.7239	391.113
12.245	176.3	85.7239	393.127
12.246	175.842	84.9609	391.815
12.247	178.131	84.9915	391.266
12.248	179.474	85.7239	392.944
12.249	179.321	85.2661	390.442
12.25	179.413	84.6252	392.822
12.251	180.542	84.9915	394.318
12.252	181.274	85.8459	392.181
12.253	180.481	86.1511	394.196
12.254	179.413	85.083	392.822
12.255	180.756	84.9609	392.365
12.256	182.678	86.1816	394.165
12.257	182.739	86.3647	391.052
12.258	182.922	86.0901	393.158
12.259	183.411	85.968	393.738
12.26	185.028	86.2122	391.937
12.261	184.753	86.7615	394.653
12.262	183.685	86.4563	393.097
12.263	184.387	86.2427	393.158
12.264	184.967	86.8835	394.714
12.265	184.784	87.5244	391.724
12.266	184.662	87.5244	392.944
12.267	185.12	87.1887	393.219
12.268	186.371	87.738	391.937
12.269	185.699	88.1653	394.196
12.27	185.059	87.0667	393.555
12.271	185.577	87.1277	394.501
12.272	185.822	88.0432	396.301
12.273	184.967	88.4705	394.165
12.274	184.174	88.1958	396.301
12.275	184.692	87.9517	396.423
12.276	186.188	88.4094	393.86
12.277	186.096	89.447	396.21
12.278	185.577	88.8672	394.318
12.279	186.615	88.6536	395.111
12.28	186.92	89.1418	397.491
12.281	186.371	89.4775	395.203
12.282	185.333	89.4775	397.339
12.283	185.272	89.6606	397.003
12.284	186.523	89.6606	394.501
12.285	186.462	90.0574	396.271
12.286	185.974	89.6606	394.135
12.287	186.798	89.7827	394.379
12.288	187.225	90.2405	395.508
12.289	186.615	90.0574	393.494
12.29	185.242	89.6606	396.21
12.291	185.486	88.7451	396.088
12.292	186.462	89.2334	394.531
12.293	186.707	90.3625	397.034
12.294	185.974	90.0269	393.982
12.295	186.737	89.2944	395.142
12.296	187.775	89.5081	396.698
12.297	188.202	89.2029	394.257
12.298	187.103	89.7827	396.973
12.299	187.103	89.2334	396.179
12.3	188.477	89.3555	395.355
12.301	188.354	90.5762	397.369
12.302	187.073	90.4236	393.89
12.303	187.531	89.9658	395.203
12.304	187.744	90.1184	395.966
12.305	188.507	90.0574	394.196
12.306	187.775	90.2405	396.729
12.307	187.592	89.4165	395.172
12.308	188.904	89.6301	395.325
12.309	188.69	90.5762	397.675
12.31	187.622	90.8508	394.867
12.311	186.646	90.8508	396.851
12.312	186.279	89.8132	397.095
12.313	185.608	88.5925	395.508
12.314	183.197	87.8906	398.346
12.315	181.854	86.0901	397.125
12.316	179.108	84.3811	395.66
12.317	173.248	82.0618	395.508
12.318	164.276	75.4395	389.832
12.319	156.128	70.5566	388.123
12.32	149.78	68.0542	382.019
12.321	145.447	66.925	374.054
12.322	140.076	65.0024	368.53
12.323	138.092	64.27	363.77
12.324	137.543	65.033	362.762
12.325	138.428	65.094	367.828
12.326	137.177	64.27	372.04
12.327	137.756	62.5305	381.897
12.328	140.564	62.2559	388.824
12.329	144.012	61.9202	392.151
12.33	146.362	62.1643	396.027
12.331	146.79	63.7817	394.623
12.332	149.139	65.1855	392.853
12.333	151.154	67.3218	391.663
12.334	150.97	69.1223	386.688
12.335	149.75	69.0918	386.505
12.336	150.543	68.3899	386.292
12.337	153.168	68.0542	385.925
12.338	153.503	68.6035	390.381
12.339	153.076	67.3523	390.503
12.34	154.633	66.1621	393.097
12.341	156.433	66.9556	394.44
12.342	156.86	68.0847	391.388
12.343	156.006	67.9932	391.174
12.344	155.426	68.4509	387.024
12.345	156.982	67.9932	382.66
12.346	156.982	69.2444	382.263
12.347	156.555	68.8171	378.876
12.348	156.799	67.7185	380.432
12.349	156.86	67.5354	382.721
12.35	156.464	66.864	383.087
12.351	154.724	66.04	386.353
12.352	153.656	65.8875	385.529
12.353	154.022	66.2231	384.155
12.354	153.931	66.8945	383.514
12.355	152.313	67.5659	378.723
12.356	151.672	67.9016	377.563
12.357	151.367	68.3899	376.678
12.358	150.909	68.2678	373.657
12.359	149.963	67.2302	376.556
12.36	149.567	66.5283	376.617
12.361	150.543	66.2842	377.197
12.362	149.933	66.925	380.402
12.363	149.017	67.2302	379.089
12.364	149.719	67.5964	381.5
12.365	150.177	68.7561	382.355
12.366	150.146	69.9158	380.768
12.367	149.475	70.3125	382.599
12.368	149.811	70.5872	381.836
12.369	151.672	71.0449	381.897
12.37	152.679	71.5027	383.972
12.371	151.55	71.6248	381.866
12.372	151.672	71.8079	384.674
12.373	151.794	72.5098	385.376
12.374	153.229	72.6013	384.186
12.375	152.74	72.8455	386.81
12.376	152.13	72.6929	384.857
12.377	153.9	73.4558	384.888
12.378	156.036	74.7986	386.322
12.379	156.952	75.4395	383.24
12.38	157.257	75.2258	385.345
12.381	158.569	74.4629	385.864
12.382	160.828	74.4324	384.827
12.383	161.011	74.7986	387.482
12.384	160.706	74.3408	386.169
12.385	162.048	73.9136	386.261
12.386	163.666	75.2563	387.299
12.387	164.276	75.9888	384.003
12.388	164.52	75.8972	385.529
12.389	165.497	76.0498	384.796
12.39	167.389	75.7446	383.728
12.391	167.206	76.0803	385.681
12.392	167.175	75.3174	385.04
12.393	168.884	75.0732	385.498
12.394	169.006	76.3245	386.658
12.395	168.121	76.6907	384.674
12.396	167.053	76.0193	386.414
12.397	166.748	75.8057	385.773
12.398	167.938	76.3855	384.521
12.399	168.213	76.9653	385.986
12.4	167.572	76.4771	383.942
12.401	167.236	75.8667	384.796
12.402	167.877	76.9043	386.566
12.403	167.45	77.0569	384.003
12.404	166.046	77.3621	387.543
12.405	164.917	77.3926	386.963
12.406	166.107	76.9043	386.292
12.407	164.764	77.6978	388.214
12.408	163.269	78.064	385.864
12.409	164.001	78.1555	385.986
12.41	164.703	78.9185	386.658
12.411	164.886	79.3457	384.003
12.412	164.368	79.1016	386.292
12.413	163.879	78.8879	385.62
12.414	165.1	79.6509	385.193
12.415	165.161	80.658	386.993
12.416	163.544	80.4749	384.827
12.417	163.177	80.0476	387.299
12.418	163.666	80.7495	387.817
12.419	165.161	81.1462	386.475
12.42	164.52	81.543	389.435
12.421	164.856	81.2683	388.977
12.422	167.358	81.4209	389.252
12.423	169.556	82.0923	391.418
12.424	169.128	82.3364	389.099
12.425	169.25	82.3059	391.541
12.426	170.105	83.0078	392.029
12.427	171.57	83.0994	389.893
12.428	171.814	83.1909	392.303
12.429	172.028	82.9163	390.35
12.43	174.53	82.7942	389.984
12.431	176.758	83.9539	391.052
12.432	176.971	83.9539	388.275
12.433	176.758	83.4351	389.832
12.434	177.612	83.5571	389.74
12.435	179.352	83.7097	387.848
12.436	179.474	84.1064	389.313
12.437	178.284	84.0454	387.36
12.438	179.596	83.0383	387.054
12.439	180.573	83.4656	387.878
12.44	180.847	83.9233	385.681
12.441	180.878	83.7708	387.39
12.442	181.335	83.9844	388
12.443	182.556	83.8013	386.261
12.444	181.702	84.6558	388.214
12.445	181.335	84.4116	386.322
12.446	182.098	83.9539	386.627
12.447	182.007	85.022	387.939
12.448	181.274	85.5408	385.62
12.449	180.115	85.7239	387.451
12.45	180.176	85.5408	387.97
12.451	180.969	86.1511	386.963
12.452	181.183	87.0972	389.465
12.453	180.054	87.0056	387.909
12.454	180.481	86.7004	388.763
12.455	181	87.7075	389.923
12.456	180.756	88.1653	388.153
12.457	178.558	88.7451	390.656
12.458	178.192	88.9282	391.052
12.459	178.467	88.5925	390.625
12.46	177.917	89.5081	394.318
12.461	176.666	89.8132	392.029
12.462	177.429	89.5081	394.104
12.463	178.101	89.8438	394.958
12.464	178.864	90.6067	393.28
12.465	178.65	90.4236	395.172
12.466	178.772	89.7827	394.348
12.467	180.145	90.1489	393.646
12.468	180.054	91.3086	395.538
12.469	178.925	91.5833	392.761
12.47	179.474	91.0034	393.433
12.471	180.359	91.3391	393.951
12.472	181.244	91.7664	391.327
12.473	181.702	91.4612	393.188
12.474	183.624	90.8203	391.846
12.475	185.974	91.095	391.144
12.476	187.469	91.7053	393.158
12.477	187.347	91.3086	390.961
12.478	186.584	91.7664	392.487
12.479	186.829	92.6208	393.341
12.48	187.378	92.5293	391.083
12.481	187.195	92.1021	393.097
12.482	187.653	91.217	392.426
12.483	189.819	91.0034	391.968
12.484	191.803	92.041	393.829
12.485	192.291	92.2546	391.663
12.486	192.566	92.2546	392.975
12.487	192.963	92.4683	394.135
12.488	193.39	92.6819	392.242
12.489	191.559	93.3228	394.104
12.49	190.491	93.2007	392.975
12.491	191.65	92.8345	392.67
12.492	192.841	93.4448	394.104
12.493	192.81	93.5364	392.212
12.494	192.657	93.5059	394.165
12.495	193.817	93.9331	395.264
12.496	194.916	94.1162	393.982
12.497	193.756	94.635	396.454
12.498	191.772	93.811	394.897
12.499	191.803	93.5364	394.836
12.5	191.284	94.7876	395.538
12.501	190.46	94.9097	392.517
12.502	188.751	94.6045	394.684
12.503	188.538	94.3604	394.623
12.504	189.331	94.1772	393.341
12.505	189.728	94.8181	395.996
12.506	188.69	94.0857	394.684
12.507	189.331	93.7195	395.569
12.508	189.026	94.635	396.362
12.509	188.324	94.6655	393.127
12.51	186.768	95.0928	394.623
12.511	187.164	94.4824	393.89
12.512	187.897	94.3604	392.242
12.513	187.439	94.4824	394.745
12.514	186.401	93.8721	392.761
12.515	187.5	93.5059	394.012
12.516	188.538	93.9331	395.538
12.517	188.202	93.689	393.097
12.518	185.76	92.4683	395.294
12.519	183.899	91.2476	394.501
12.52	183.38	90.1794	392.273
12.521	180.786	89.1724	393.25
12.522	177.338	86.1511	389.404
12.523	173.035	83.313	387.817
12.524	170.197	80.0781	385.62
12.525	163.269	74.646	377.563
12.526	153.198	66.5894	371.674
12.527	144.226	59.6008	365.936
12.528	138.977	57.1594	358.826
12.529	136.444	58.8379	357.056
12.53	136.108	60.6995	352.936
12.531	137.665	60.7605	350.952
12.532	137.085	60.5164	356.232
12.533	136.169	60.0281	364.166
12.534	136.902	59.4177	375.977
12.535	141.327	58.5327	386.536
12.536	146.21	57.6477	391.205
12.537	149.078	58.4106	395.477
12.538	150.116	59.9976	393.738
12.539	152.252	62.9578	392.151
12.54	154.236	67.8101	388.336
12.541	154.724	69.4885	382.446
12.542	152.283	69.3665	380.249
12.543	151.825	68.8782	377.991
12.544	154.602	67.5354	378.204
12.545	155.792	67.1387	383.179
12.546	155.884	65.3687	386.078
12.547	156.311	64.0259	391.937
12.548	157.318	65.3687	394.196
12.549	158.508	66.5283	392.212
12.55	157.013	67.8406	389.648
12.551	155.212	68.3899	384.186
12.552	156.494	68.4204	379.12
12.553	157.318	68.8171	376.19
12.554	156.158	67.688	372.894
12.555	154.51	66.7725	375.58
12.556	155.396	65.918	379.089
12.557	156.891	64.9414	380.768
12.558	156.311	64.3311	385.193
12.559	153.625	64.3921	383.484
12.56	152.71	64.7278	380.371
12.561	154.083	66.5588	376.556
12.562	152.435	67.3828	369.049
12.563	151.123	67.1997	366.699
12.564	149.475	66.6809	363.678
12.565	150.299	66.4673	363.464
12.566	150.238	66.3147	367.188
12.567	148.987	64.8499	368.317
12.568	149.353	63.4766	371.033
12.569	150.909	63.9343	374.817
12.57	151.55	65.2161	372.742
12.571	150.726	66.4673	374.176
12.572	150.818	67.3523	373.505
12.573	152.344	67.9016	371.948
12.574	152.222	68.7256	374.847
12.575	151.703	69.0613	374.39
12.576	152.618	69.3359	376.099
12.577	154.083	70.2209	379.761
12.578	155.182	70.3735	379.364
12.579	155.731	70.9534	381.683
12.58	156.616	71.0754	381.714
12.581	159.149	72.1436	379.669
12.582	160.461	73.4558	381.042
12.583	160.065	74.6155	377.838
12.584	160.126	75.1038	378.815
12.585	161.652	75.6226	379.486
12.586	162.964	75.8057	378.845
12.587	162.659	76.416	382.874
12.588	163.635	75.592	383.667
12.589	165.833	74.8291	383.942
12.59	167.755	76.0803	386.597
12.591	167.938	76.2329	384.277
12.592	168.762	75.9277	385.315
12.593	169.952	76.7822	385.01
12.594	170.776	77.4231	382.721
12.595	169.617	77.7588	384.735
12.596	169.312	77.6672	382.965
12.597	171.936	77.3621	382.324
12.598	172.821	78.064	384.338
12.599	172.333	78.2166	381.927
12.6	172.424	77.1484	383.514
12.601	173.37	77.4536	383.759
12.602	174.896	77.9419	381.714
12.603	173.981	78.3691	383.545
12.604	172.241	77.7283	382.111
12.605	172.485	77.8198	381.683
12.606	172.943	78.949	382.111
12.607	171.783	78.7354	379.456
12.608	170.41	78.1555	381.439
12.609	170.807	78.0029	381.836
12.61	171.661	77.6672	381.012
12.611	170.654	77.9724	384.094
12.612	169.647	77.9114	383.087
12.613	170.166	77.6367	383.85
12.614	170.258	78.7048	384.277
12.615	168.762	79.6204	381.744
12.616	167.358	79.2542	382.721
12.617	166.809	79.3152	382.599
12.618	168.182	79.9255	380.157
12.619	167.542	80.2917	382.965
12.62	166.748	80.0781	382.141
12.621	169.098	79.5288	382.751
12.622	170.38	80.8411	384.094
12.623	170.929	81.8176	382.477
12.624	170.227	82.2449	384.613
12.625	170.197	81.9702	384.277
12.626	171.021	82.1228	384.155
12.627	171.173	83.252	387.054
12.628	170.563	83.0078	385.223
12.629	171.509	82.7637	387.085
12.63	172.882	83.0688	389.252
12.631	174.255	83.1299	388.153
12.632	174.591	83.7402	390.717
12.633	175.507	84.0454	390.228
12.634	176.88	83.9844	389.648
12.635	177.277	84.1675	391.785
12.636	177.46	83.4351	388.641
12.637	178.375	83.313	389.221
12.638	179.382	84.4116	389.221
12.639	179.443	84.7168	386.139
12.64	179.199	84.5032	388
12.641	179.901	83.8623	387.085
12.642	182.465	83.8928	386.23
12.643	183.685	84.6558	387.604
12.644	182.617	84.7473	384.583
12.645	182.709	84.0454	385.559
12.646	183.716	84.1675	385.254
12.647	184.143	84.5337	383.118
12.648	182.556	84.9609	384.399
12.649	180.817	84.8694	383.423
12.65	181.702	84.0454	383.179
12.651	183.472	84.7778	384.918
12.652	182.861	85.083	382.141
12.653	182.8	84.8999	383.911
12.654	182.495	85.4187	384.521
12.655	183.35	85.8154	382.69
12.656	182.068	85.6323	385.132
12.657	181	85.3271	384.338
12.658	181.152	85.6323	384.155
12.659	181.366	87.1277	386.566
12.66	180.817	87.5854	383.759
12.661	180.511	87.5549	385.925
12.662	181.519	88.0737	386.902
12.663	182.678	88.5925	386.353
12.664	182.526	88.9893	389.557
12.665	181.458	88.7146	389.618
12.666	182.861	88.4399	390.35
12.667	183.197	88.8062	392.151
12.668	181.61	89.447	390.35
12.669	181.549	89.9658	392.365
12.67	181.946	89.9963	391.266
12.671	183.594	90.0269	390.289
12.672	183.624	90.4541	392.883
12.673	183.075	89.4775	390.9
12.674	183.868	88.8062	391.632
12.675	184.967	89.325	393.829
12.676	185.028	89.3555	390.717
12.677	183.868	89.2944	392.822
12.678	184.479	89.386	392.059
12.679	186.31	89.325	389.587
12.68	186.646	89.9048	391.571
12.681	186.646	89.5996	389.069
12.682	187.592	89.1418	389.618
12.683	188.904	89.2944	391.296
12.684	188.843	89.1113	388.702
12.685	188.324	88.8062	391.418
12.686	187.714	88.9587	390.961
12.687	189.636	88.8977	389.404
12.688	189.667	89.5996	391.174
12.689	188.721	89.2944	388.641
12.69	189.148	88.7756	389.771
12.691	190.338	89.3555	389.893
12.692	190.826	89.8743	387.848
12.693	189.88	89.9353	390.137
12.694	188.904	88.9893	389.74
12.695	189.117	88.7756	389.557
12.696	188.965	89.7217	392.303
12.697	188.263	90.1489	389.832
12.698	188.141	89.5691	390.717
12.699	188.904	89.7217	392.639
12.7	188.629	90.5151	389.557
12.701	188.629	90.6982	392.761
12.702	188.141	90.5151	391.754
12.703	188.477	90.4541	391.937
12.704	188.11	90.8203	394.073
12.705	187.286	90.4846	391.937
12.706	187.805	90.0574	393.646
12.707	187.744	90.9119	393.494
12.708	187.836	91.2476	391.296
12.709	187.042	90.9119	393.951
12.71	186.523	89.8438	392.517
12.711	188.354	90.1489	392.426
12.712	188.721	90.9119	393.707
12.713	187.469	90.7288	391.052
12.714	186.096	90.1794	393.25
12.715	187.103	89.9963	393.616
12.716	188.202	89.5386	391.632
12.717	187.317	89.7827	394.836
12.718	186.584	89.386	393.463
12.719	188.507	88.7451	394.104
12.72	189.453	89.7827	395.63
12.721	188.843	89.3555	392.7
12.722	188.141	88.9893	394.897
12.723	188.599	89.2029	395.05
12.724	189.819	89.1724	393.494
12.725	188.507	89.1113	396.057
12.726	187.042	88.5315	393.921
12.727	188.141	87.738	394.104
12.728	189.117	88.7146	395.294
12.729	189.026	88.5315	392.151
12.73	187.286	87.9211	394.165
12.731	187.317	88.0432	394.379
12.732	188.019	88.0432	392.334
12.733	187.897	88.7146	394.958
12.734	186.157	88.0432	392.426
12.735	185.791	87.4634	393.188
12.736	185.76	87.8601	394.44
12.737	185.852	87.8601	392.334
12.738	185.15	87.7991	394.379
12.739	184.784	87.738	394.684
12.74	186.279	87.4939	393.585
12.741	186.432	88.1042	396.271
12.742	185.669	88.2263	394.44
12.743	186.066	87.677	394.684
12.744	186.218	88.4399	395.66
12.745	186.401	88.3789	392.578
12.746	185.669	88.1653	394.592
12.747	185.12	87.5854	393.951
12.748	186.34	87.4023	393.433
12.749	186.859	88.1348	395.63
12.75	187.134	88.0737	393.402
12.751	187.5	87.4939	393.982
12.752	187.744	87.6465	394.928
12.753	187.622	87.7686	392.578
12.754	186.737	87.6465	395.172
12.755	185.822	87.0361	393.616
12.756	186.493	86.2427	393.585
12.757	186.066	86.1816	395.844
12.758	184.998	85.5713	393.585
12.759	185.12	85.3882	395.386
12.76	186.127	85.6323	396.027
12.761	186.493	85.2966	393.707
12.762	185.516	85.6628	395.874
12.763	185.059	84.6863	394.653
12.764	186.401	83.8928	394.226
12.765	185.944	84.5642	396.118
12.766	184.937	84.2896	392.914
12.767	184.021	83.7708	394.806
12.768	183.929	83.8013	394.44
12.769	184.509	83.9233	392.242
12.77	183.533	84.4116	394.226
12.771	182.831	84.0149	392.487
12.772	184.174	83.4045	392.853
12.773	184.662	83.6182	393.951
12.774	183.472	83.1299	391.876
12.775	182.465	83.4351	393.463
12.776	182.77	83.8318	392.883
12.777	182.922	83.8318	391.754
12.778	181	83.8928	394.318
12.779	179.871	83.2214	393.097
12.78	181.122	82.9468	393.524
12.781	181.976	83.4351	394.775
12.782	181.824	83.8013	392.303
12.783	182.098	83.252	393.311
12.784	182.007	82.7026	393.372
12.785	182.495	82.8552	392.029
12.786	182.404	83.8623	393.646
12.787	181.671	83.4045	392.12
12.788	181.519	83.1299	391.815
12.789	181.854	83.6182	393.127
12.79	181.03	83.0688	390.625
12.791	180.573	82.6111	392.609
12.792	181.335	82.7332	392.059
12.793	183.014	82.8247	391.113
12.794	182.922	82.8552	393.25
12.795	182.19	82.0923	391.541
12.796	182.373	81.7871	392.151
12.797	182.465	82.55	392.548
12.798	181.549	82.3364	389.832
12.799	179.138	81.6956	392.975
12.8	177.429	81.0242	391.693
12.801	179.382	80.3223	391.571
12.802	179.626	81.2378	393.951
12.803	179.077	80.6885	391.998
12.804	178.589	80.0171	392.67
12.805	180.084	80.4138	393.738
12.806	180.267	80.6885	391.571
12.807	178.314	80.5969	393.555
12.808	176.147	79.9255	393.005
12.809	176.727	79.3762	392.181
12.81	176.208	79.4678	394.531
12.811	174.896	78.9795	391.937
12.812	173.676	78.8879	392.578
12.813	174.683	78.9185	393.097
12.814	175.11	78.6133	391.602
12.815	173.401	78.7354	393.219
12.816	172.211	78.2776	392.395
12.817	172.607	78.186	392.395
12.818	172.058	78.3081	393.738
12.819	170.502	77.8809	391.876
12.82	170.135	77.301	392.578
12.821	170.563	77.0569	393.28
12.822	170.776	77.24	391.876
12.823	169.708	77.4536	394.836
12.824	169.403	77.179	394.257
12.825	170.563	76.8738	393.372
12.826	170.837	77.6978	394.989
12.827	170.105	77.179	391.846
12.828	169.312	76.355	393.158
12.829	169.128	76.6907	393.494
12.83	170.197	76.8127	391.113
12.831	168.945	76.8127	393.28
12.832	167.877	76.355	392.548
12.833	168.884	76.2939	392.09
12.834	169.83	76.5381	393.433
12.835	169.373	75.9888	390.656
12.836	169.037	75.7446	392.273
12.837	169.403	75.7141	391.663
12.838	170.319	75.7751	390.259
12.839	169.647	76.2634	392.09
12.84	167.999	75.3479	389.74
12.841	168.213	74.4019	391.235
12.842	168.121	75.3479	392.334
12.843	168.121	75.47	389.954
12.844	167.175	74.8291	392.67
12.845	166.87	74.7375	392.426
12.846	168.121	75.0732	391.205
12.847	168.854	75.9583	393.768
12.848	167.877	75.8362	391.754
12.849	168.488	75.8667	392.853
12.85	168.976	76.416	393.89
12.851	168.335	76.416	391.724
12.852	166.87	76.0498	395.325
12.853	166.199	76.4771	394.226
12.854	167.236	76.5991	393.829
12.855	168.365	77.7893	395.966
12.856	168.03	77.2095	393.86
12.857	168.274	76.9043	394.928
12.858	169.128	77.5757	395.66
12.859	169.159	77.5146	393.494
12.86	167.877	78.2471	395.386
12.861	166.779	78.3691	394.867
12.862	167.725	77.9724	393.982
12.863	167.297	77.6978	396.149
12.864	166.565	77.5146	394.47
12.865	167.45	77.4231	395.66
12.866	168.671	78.4912	395.66
12.867	169.952	78.4912	393.524
12.868	169.373	78.2166	395.569
12.869	169.434	78.2166	394.989
12.87	169.769	78.4302	394.318
12.871	168.854	78.8269	396.088
12.872	168.396	78.2166	394.623
12.873	168.518	77.7893	395.203
12.874	169.281	78.3691	395.874
12.875	169.434	78.8879	393.219
12.876	169.922	78.8269	394.653
12.877	170.349	78.6438	393.433
12.878	172.211	78.9795	393.341
12.879	173.035	79.1626	394.623
12.88	171.906	78.6438	391.876
12.881	170.105	78.2166	394.379
12.882	169.952	79.4678	394.379
12.883	170.288	79.3457	392.303
12.884	169.312	79.4373	395.599
12.885	168.365	79.071	393.616
12.886	170.227	78.6743	394.073
12.887	172.302	79.2542	396.149
12.888	172.485	79.4678	393.555
12.889	171.783	79.071	395.752
12.89	171.387	79.3152	396.149
12.891	171.692	79.9866	394.196
12.892	170.654	80.8411	397.217
12.893	168.793	80.719	394.958
12.894	169.678	80.1086	395.599
12.895	170.441	80.8716	396.973
12.896	170.502	81.0547	394.806
12.897	170.929	80.9021	396.82
12.898	172.15	81.1768	395.996
12.899	173.401	81.4819	395.172
12.9	172.638	82.3364	397.949
12.901	171.265	82.2449	395.721
12.902	171.173	81.8176	396.637
12.903	171.051	82.1838	397.43
12.904	170.441	82.4585	394.928
12.905	169.83	82.1838	397.064
12.906	171.387	82.1838	396.362
12.907	173.584	82.0313	395.538
12.908	173.737	82.428	398.712
12.909	173.279	82.489	396.973
12.91	174.316	82.1838	398.102
12.911	174.286	82.9163	398.712
12.912	173.981	83.0688	396.423
12.913	172.485	82.9773	398.01
12.914	172.302	82.7637	397.095
12.915	174.286	83.0383	395.538
12.916	174.438	83.374	398.071
12.917	173.767	83.2825	396.271
12.918	174.957	82.8857	398.285
12.919	175.781	83.4045	399.17
12.92	175.873	83.8318	397.339
12.921	174.286	83.6182	399.292
12.922	172.943	83.6792	397.644
12.923	174.53	83.8013	396.82
12.924	174.744	83.8928	398.499
12.925	173.767	83.5571	395.935
12.926	172.424	82.9773	397.552
12.927	172.516	83.0994	398.621
12.928	173.218	83.0078	397.339
12.929	171.631	83.4961	399.933
12.93	170.288	82.9163	398.407
12.931	170.563	82.2144	398.041
12.932	170.898	82.3975	400.177
12.933	170.776	82.4585	396.759
12.934	169.678	81.8787	397.858
12.935	168.823	82.2449	398.01
12.936	169.098	81.8481	395.813
12.937	167.725	81.6345	398.987
12.938	166.077	81.543	397.675
12.939	166.29	80.9937	397.675
12.94	166.382	80.9631	399.506
12.941	165.955	80.2612	397.003
12.942	165.527	80.0476	398.102
12.943	165.07	79.8645	397.369
12.944	165.009	79.7729	395.172
12.945	163.208	80.2002	397.858
12.946	161.926	79.7424	396.454
12.947	161.499	78.4912	396.332
12.948	160.858	78.4607	397.858
12.949	159.485	78.125	395.508
12.95	159.363	77.5757	397.369
12.951	159.546	77.4231	396.545
12.952	159.515	76.9653	395.172
12.953	157.043	76.5686	396.179
12.954	155.579	75.1953	394.501
12.955	154.816	74.3103	394.104
12.956	152.924	74.2798	395.386
12.957	150.604	73.8831	391.937
12.958	148.743	72.9065	391.357
12.959	147.858	72.4487	390.442
12.96	146.942	71.4722	388.397
12.961	144.714	70.4041	390.015
12.962	142.731	69.7021	388.458
12.963	142.303	69.2444	388.153
12.964	142.029	69.0308	388.336
12.965	139.801	67.5964	385.712
12.966	137.97	67.1082	387.573
12.967	137.634	68.4509	386.81
12.968	139.496	68.2373	386.017
12.969	138.611	67.7795	388.153
12.97	136.627	66.2842	388.489
12.971	137.36	66.4673	390.503
12.972	139.648	67.9626	391.144
12.973	140.381	68.573	389.038
12.974	138.916	68.3289	392.273
12.975	138.306	68.2678	391.541
12.976	140.991	68.3289	390.778
12.977	141.693	69.7021	392.487
12.978	140.259	69.9158	390.533
[truncated: 304,159 more chars]
