# Supplementary material for: Model of Ploughing Cortical Bone with Single-Point Diamond Tool
Source: Materials (Basel). 2021 Oct 29;14(21):6530. doi: 10.3390/ma14216530 (PMC8585360; doi:10.3390/ma14216530)
Supplement: Supplementary file 1 [file materials-14-06530-s001.zip › 07-4.txt]

DynoWare	Version 2.6.5.16
Path:	C:\Users\CJ\Desktop\����0909\
Filename:	07б4.dwd
Config ID:	07б4.cfg
Setup ID:	0
Manipulated:	0
Filename 1:	
Filename 2:	
Date:	2020��9��9��
Time:	15:43:51
Sampling rate [Hz]:	1000
Measuring time [s]:	30
Delay time [s]:	0
Cycle time [s]:	0
Cycles:	1
Samples per channel:	30001
Cycle interval:	0
Cycle No:	1
Time	Ch1	Ch2	Ch3
s	N	N	N
0	1.15967	-0.946045	0.152588
0.001	1.25122	-1.00708	0.0610352
0.002	1.06812	-1.00708	-0.183105
0.003	1.12915	-1.09863	-0.152588
0.004	1.34277	-1.06812	-0.274658
0.005	1.49536	-0.823975	-0.213623
0.006	1.34277	-0.854492	-0.213623
0.007	1.43433	-1.25122	-0.213623
0.008	0.823975	-1.2207	-0.213623
0.009	1.09863	-0.854492	-0.183105
0.01	1.37329	-1.0376	-0.0305176
0.011	1.43433	-1.09863	-0.0915527
0.012	1.37329	-0.88501	-0.518799
0.013	1.31226	-0.854492	-0.488281
0.014	1.19019	-0.976563	-0.183105
0.015	1.25122	-0.88501	0
0.016	1.00708	-1.00708	-0.244141
0.017	1.06812	-0.946045	-0.183105
0.018	1.28174	-1.0376	-0.274658
0.019	1.28174	-0.823975	-0.274658
0.02	1.34277	-0.762939	-0.244141
0.021	1.43433	-1.09863	-0.0305176
0.022	1.25122	-1.00708	-0.0610352
0.023	1.19019	-0.854492	-0.213623
0.024	1.06812	-0.854492	-0.305176
0.025	1.12915	-0.946045	-0.183105
0.026	1.49536	-1.12915	-0.335693
0.027	1.49536	-1.09863	-0.518799
0.028	1.58691	-1.06812	-0.305176
0.029	1.37329	-0.915527	-0.152588
0.03	1.06812	-0.854492	-0.0305176
0.031	0.915527	-1.09863	-0.183105
0.032	1.28174	-1.06812	-0.152588
0.033	1.43433	-1.06812	-0.335693
0.034	1.5564	-0.915527	-0.396729
0.035	1.49536	-0.946045	-0.305176
0.036	1.40381	-1.00708	-0.244141
0.037	1.25122	-1.06812	-0.0915527
0.038	1.06812	-1.09863	-0.183105
0.039	1.09863	-0.976563	-0.274658
0.04	1.06812	-0.976563	-0.152588
0.041	1.19019	-1.09863	-0.274658
0.042	1.15967	-1.40381	-0.213623
0.043	1.34277	-0.915527	-0.335693
0.044	1.49536	-0.854492	-0.244141
0.045	1.2207	-0.946045	0
0.046	1.09863	-0.976563	0.152588
0.047	1.00708	-1.06812	-0.183105
0.048	1.2207	-0.976563	-0.213623
0.049	1.46484	-1.12915	-0.488281
0.05	1.46484	-0.854492	-0.274658
0.051	1.49536	-0.88501	-0.244141
0.052	1.19019	-0.976563	-0.305176
0.053	1.34277	-1.2207	-0.0305176
0.054	1.06812	-0.915527	0
0.055	1.28174	-1.0376	-0.366211
0.056	1.31226	-1.06812	-0.213623
0.057	1.46484	-0.915527	-0.457764
0.058	1.5564	-1.00708	-0.183105
0.059	1.25122	-1.00708	-0.12207
0.06	1.19019	-0.823975	-0.213623
0.061	0.976563	-0.946045	-0.0915527
0.062	1.15967	-0.88501	-0.0305176
0.063	1.12915	-1.12915	0.0305176
0.064	1.31226	-0.976563	-0.274658
0.065	1.28174	-1.00708	-0.274658
0.066	1.61743	-0.946045	-0.213623
0.067	1.37329	-1.00708	-0.0610352
0.068	1.2207	-0.823975	-0.12207
0.069	1.28174	-0.946045	-0.213623
0.07	1.09863	-1.19019	-0.152588
0.071	1.00708	-0.854492	-0.396729
0.072	1.34277	-0.946045	-0.396729
0.073	1.19019	-1.06812	-0.366211
0.074	1.5564	-1.06812	-0.213623
0.075	1.15967	-0.915527	-0.274658
0.076	1.25122	-0.946045	-0.335693
0.077	1.0376	-1.09863	-0.183105
0.078	1.06812	-0.88501	-0.12207
0.079	1.34277	-1.12915	-0.274658
0.08	1.19019	-1.00708	-0.305176
0.081	1.34277	-0.915527	-0.457764
0.082	1.43433	-0.946045	-0.213623
0.083	1.58691	-1.00708	-0.0610352
0.084	1.31226	-1.00708	-0.12207
0.085	1.25122	-0.915527	-0.244141
0.086	1.28174	-1.0376	-0.152588
0.087	1.5564	-1.09863	-0.335693
0.088	1.46484	-0.854492	-0.427246
0.089	1.37329	-0.793457	-0.457764
0.09	1.34277	-0.88501	-0.427246
0.091	0.976563	-1.00708	-0.274658
0.092	0.946045	-0.915527	-0.366211
0.093	1.28174	-0.915527	-0.244141
0.094	1.37329	-0.88501	-0.12207
0.095	1.64795	-0.946045	-0.396729
0.096	1.37329	-0.793457	-0.549316
0.097	1.58691	-0.946045	-0.305176
0.098	1.0376	-0.976563	-0.183105
0.099	1.09863	-1.06812	-0.335693
0.1	0.88501	-1.09863	-0.305176
0.101	1.31226	-1.12915	-0.183105
0.102	1.25122	-0.732422	-0.335693
0.103	1.49536	-0.823975	-0.335693
0.104	1.61743	-0.915527	-0.396729
0.105	1.49536	-1.0376	-0.305176
0.106	1.00708	-0.88501	-0.335693
0.107	1.06812	-0.854492	-0.152588
0.108	1.06812	-0.915527	-0.457764
0.109	1.31226	-1.28174	-0.183105
0.11	1.25122	-1.00708	-0.0305176
0.111	1.28174	-1.09863	-0.396729
0.112	1.43433	-1.00708	-0.274658
0.113	1.52588	-1.00708	-0.0305176
0.114	0.976563	-0.854492	-0.152588
0.115	0.854492	-0.976563	-0.0305176
0.116	1.34277	-0.915527	-0.0305176
0.117	1.31226	-0.793457	-0.274658
0.118	1.52588	-0.823975	-0.274658
0.119	1.43433	-0.915527	-0.12207
0.12	1.31226	-1.00708	-0.396729
0.121	1.28174	-0.88501	-0.213623
0.122	1.2207	-0.762939	0.213623
0.123	1.12915	-0.701904	-0.0915527
0.124	1.09863	-1.12915	-0.244141
0.125	1.15967	-1.0376	-0.213623
0.126	1.31226	-1.00708	-0.366211
0.127	1.5564	-0.946045	-0.244141
0.128	1.12915	-0.88501	-0.183105
0.129	1.09863	-0.946045	-0.274658
0.13	1.0376	-1.0376	-0.12207
0.131	0.915527	-1.09863	-0.183105
0.132	1.09863	-1.0376	-0.0915527
0.133	1.2207	-0.88501	-0.274658
0.134	1.31226	-1.0376	-0.244141
0.135	1.34277	-0.976563	-0.366211
0.136	1.28174	-0.88501	0.12207
0.137	1.2207	-0.732422	-0.0305176
0.138	1.25122	-0.823975	-0.12207
0.139	1.19019	-0.976563	-0.213623
0.14	1.2207	-0.915527	-0.457764
0.141	1.5564	-1.19019	-0.396729
0.142	1.46484	-0.915527	-0.244141
0.143	1.5564	-0.946045	-0.274658
0.144	1.31226	-0.946045	-0.335693
0.145	1.2207	-1.19019	-0.396729
0.146	1.19019	-0.976563	-0.305176
0.147	0.976563	-0.915527	-0.12207
0.148	1.31226	-1.12915	-0.152588
0.149	1.49536	-1.2207	-0.335693
0.15	1.43433	-1.06812	-0.396729
0.151	1.40381	-1.0376	-0.305176
0.152	1.31226	-1.0376	-0.152588
0.153	0.88501	-0.946045	0.0915527
0.154	1.00708	-1.06812	-0.152588
0.155	1.12915	-1.00708	-0.244141
0.156	1.34277	-1.06812	-0.366211
0.157	1.49536	-0.915527	-0.671387
0.158	1.5564	-0.946045	-0.457764
0.159	1.31226	-1.00708	-0.12207
0.16	1.25122	-0.946045	0.0305176
0.161	1.31226	-0.762939	-0.305176
0.162	1.28174	-1.06812	-0.0610352
0.163	1.31226	-1.0376	-0.335693
0.164	1.34277	-0.915527	-0.457764
0.165	1.40381	-0.915527	-0.518799
0.166	1.15967	-0.946045	-0.244141
0.167	1.25122	-0.915527	-0.12207
0.168	0.976563	-1.09863	-0.244141
0.169	1.28174	-1.0376	-0.12207
0.17	1.28174	-0.946045	-0.0305176
0.171	1.31226	-1.06812	-0.0610352
0.172	1.34277	-0.88501	-0.305176
0.173	1.49536	-1.00708	-0.244141
0.174	1.40381	-0.732422	-0.12207
0.175	1.09863	-1.00708	-0.0305176
0.176	1.40381	-1.09863	-0.244141
0.177	1.15967	-1.06812	-0.183105
0.178	1.46484	-0.915527	-0.152588
0.179	1.52588	-0.793457	-0.518799
0.18	1.58691	-1.06812	-0.305176
0.181	1.46484	-1.12915	-0.366211
0.182	1.52588	-1.28174	-0.0305176
0.183	1.0376	-0.915527	-0.152588
0.184	1.19019	-0.976563	-0.213623
0.185	1.06812	-1.00708	-0.0915527
0.186	1.37329	-1.25122	-0.213623
0.187	1.2207	-1.12915	-0.152588
0.188	1.43433	-1.00708	-0.213623
0.189	1.64795	-0.823975	-0.213623
0.19	1.46484	-1.06812	-0.152588
0.191	1.12915	-1.06812	-0.183105
0.192	1.19019	-1.19019	0.0305176
0.193	1.28174	-1.34277	-0.244141
0.194	1.09863	-0.946045	-0.213623
0.195	1.61743	-0.976563	-0.305176
0.196	1.58691	-1.12915	-0.0305176
0.197	1.31226	-1.12915	-0.152588
0.198	1.25122	-1.00708	-0.0610352
0.199	1.06812	-0.88501	-0.183105
0.2	1.52588	-0.88501	-0.12207
0.201	1.58691	-1.12915	-0.244141
0.202	1.49536	-0.915527	-0.213623
0.203	1.34277	-1.2207	-0.152588
0.204	1.0376	-0.793457	-0.213623
0.205	1.49536	-1.00708	-0.335693
0.206	1.15967	-0.976563	-0.244141
0.207	1.43433	-0.976563	-0.244141
0.208	1.09863	-1.25122	-0.0915527
0.209	1.52588	-1.19019	-0.0915527
0.21	1.52588	-1.06812	-0.12207
0.211	1.52588	-0.946045	-0.366211
0.212	1.46484	-0.88501	-0.305176
0.213	1.28174	-0.88501	-0.335693
0.214	1.19019	-1.00708	-0.12207
0.215	0.854492	-1.12915	-0.152588
0.216	1.37329	-0.793457	-0.244141
0.217	1.46484	-1.25122	-0.274658
0.218	1.31226	-1.06812	-0.457764
0.219	1.34277	-1.19019	-0.366211
0.22	1.28174	-1.19019	-0.305176
0.221	1.15967	-0.976563	-0.183105
0.222	0.946045	-0.88501	-0.183105
0.223	0.823975	-1.09863	0
0.224	1.15967	-1.0376	-0.244141
0.225	1.15967	-0.823975	-0.305176
0.226	1.46484	-1.2207	-0.183105
0.227	1.40381	-1.12915	-0.335693
0.228	1.46484	-1.06812	-0.366211
0.229	1.28174	-0.793457	-0.0915527
0.23	1.40381	-0.88501	0.0915527
0.231	1.19019	-0.946045	-0.274658
0.232	1.37329	-1.09863	-0.366211
0.233	1.43433	-0.915527	-0.335693
0.234	1.25122	-0.762939	-0.488281
0.235	1.43433	-0.946045	-0.183105
0.236	1.31226	-0.854492	-0.213623
0.237	1.19019	-0.732422	-0.0915527
0.238	1.00708	-0.946045	-0.152588
0.239	1.15967	-1.09863	0.0305176
0.24	1.19019	-0.823975	-0.274658
0.241	1.43433	-1.0376	-0.427246
0.242	1.34277	-0.823975	-0.335693
0.243	1.43433	-1.0376	-0.183105
0.244	1.28174	-1.06812	-0.213623
0.245	1.00708	-0.793457	-0.305176
0.246	1.06812	-0.976563	-0.244141
0.247	1.12915	-1.00708	-0.274658
0.248	1.49536	-1.2207	-0.152588
0.249	1.52588	-1.06812	-0.305176
0.25	1.31226	-0.793457	-0.335693
0.251	1.37329	-0.732422	-0.12207
0.252	0.823975	-0.701904	-0.12207
0.253	1.15967	-1.25122	-0.0610352
0.254	1.2207	-0.915527	-0.366211
0.255	1.31226	-0.915527	-0.152588
0.256	1.58691	-0.88501	-0.396729
0.257	1.52588	-0.946045	-0.305176
0.258	1.5564	-1.09863	-0.0915527
0.259	1.49536	-1.00708	0
0.26	1.2207	-0.946045	-0.0915527
0.261	1.12915	-0.701904	-0.0915527
0.262	1.19019	-1.09863	-0.213623
0.263	1.2207	-1.00708	-0.274658
0.264	1.67847	-1.0376	-0.396729
0.265	1.37329	-0.88501	-0.244141
0.266	1.34277	-1.00708	-0.244141
0.267	1.00708	-0.671387	-0.183105
0.268	1.0376	-0.793457	0.0305176
0.269	1.58691	-1.00708	0
0.27	1.31226	-0.88501	-0.427246
0.271	1.46484	-0.946045	-0.366211
0.272	1.64795	-1.09863	-0.244141
0.273	1.12915	-0.88501	-0.366211
0.274	1.28174	-0.976563	-0.305176
0.275	1.2207	-0.793457	-0.0305176
0.276	1.06812	-0.915527	-0.244141
0.277	1.25122	-0.915527	-0.244141
0.278	1.40381	-0.915527	-0.427246
0.279	1.46484	-0.976563	-0.274658
0.28	1.40381	-0.915527	-0.366211
0.281	1.2207	-0.946045	-0.183105
0.282	1.12915	-1.09863	0
0.283	1.15967	-1.0376	-0.244141
0.284	1.12915	-0.732422	-0.0915527
0.285	1.25122	-0.732422	-0.0610352
0.286	1.37329	-0.946045	-0.335693
0.287	1.43433	-0.976563	-0.274658
0.288	1.34277	-1.0376	-0.152588
0.289	1.19019	-0.732422	-0.244141
0.29	1.34277	-0.976563	0.0305176
0.291	0.915527	-1.00708	-0.12207
0.292	1.28174	-0.88501	-0.457764
0.293	1.31226	-1.06812	-0.274658
0.294	1.31226	-1.00708	-0.244141
0.295	1.15967	-0.732422	-0.549316
0.296	1.15967	-0.762939	-0.244141
0.297	1.34277	-0.946045	-0.305176
0.298	1.15967	-0.823975	-0.152588
0.299	1.00708	-0.793457	-0.0915527
0.3	1.06812	-0.88501	-0.183105
0.301	1.43433	-1.06812	-0.244141
0.302	1.52588	-1.00708	-0.305176
0.303	1.28174	-0.823975	-0.488281
0.304	1.61743	-1.25122	-0.0915527
0.305	1.28174	-0.88501	-0.366211
0.306	1.25122	-0.976563	-0.183105
0.307	1.15967	-0.88501	-0.183105
0.308	1.52588	-0.854492	0.0610352
0.309	1.34277	-0.946045	-0.12207
0.31	1.37329	-0.823975	-0.244141
0.311	1.43433	-1.12915	-0.305176
0.312	1.46484	-1.00708	-0.12207
0.313	1.12915	-0.854492	-0.305176
0.314	1.12915	-1.00708	-0.274658
0.315	1.09863	-1.06812	0.12207
0.316	1.46484	-1.12915	-0.0305176
0.317	1.37329	-0.854492	-0.488281
0.318	1.49536	-1.00708	-0.366211
0.319	1.43433	-1.06812	-0.305176
0.32	1.37329	-0.946045	0.213623
0.321	0.823975	-0.946045	-0.12207
0.322	0.976563	-1.0376	0.0305176
0.323	1.2207	-1.0376	-0.12207
0.324	1.34277	-1.06812	-0.427246
0.325	1.43433	-1.00708	-0.274658
0.326	1.37329	-0.671387	-0.244141
0.327	1.46484	-0.976563	-0.0915527
0.328	1.09863	-1.06812	-0.183105
0.329	1.40381	-0.946045	0.0610352
0.33	1.25122	-0.88501	-0.12207
0.331	1.28174	-1.19019	-0.183105
0.332	1.25122	-1.19019	-0.579834
0.333	1.49536	-1.06812	-0.396729
0.334	1.28174	-0.915527	-0.305176
0.335	1.34277	-1.09863	-0.244141
0.336	1.28174	-1.00708	-0.12207
0.337	1.15967	-0.946045	-0.274658
0.338	1.19019	-1.06812	-0.274658
0.339	1.12915	-0.976563	-0.305176
0.34	1.43433	-1.19019	-0.366211
0.341	1.52588	-1.06812	-0.244141
0.342	1.2207	-0.946045	-0.0915527
0.343	1.06812	-0.88501	0.0915527
0.344	1.06812	-0.88501	-0.0305176
0.345	1.25122	-0.976563	-0.183105
0.346	1.31226	-0.915527	-0.335693
0.347	1.40381	-0.946045	-0.213623
0.348	1.49536	-1.09863	-0.335693
0.349	1.5564	-1.19019	-0.427246
0.35	1.43433	-1.00708	-0.0305176
0.351	1.19019	-0.854492	-0.244141
0.352	1.19019	-1.12915	-0.366211
0.353	1.19019	-1.06812	-0.244141
0.354	1.43433	-0.976563	-0.213623
0.355	1.19019	-1.09863	-0.518799
0.356	1.49536	-1.12915	-0.274658
0.357	1.7395	-1.00708	-0.305176
0.358	1.31226	-0.793457	-0.183105
0.359	1.06812	-1.0376	-0.0305176
0.36	1.15967	-0.976563	-0.0305176
0.361	1.12915	-0.946045	-0.457764
0.362	1.31226	-1.00708	-0.274658
0.363	1.43433	-0.946045	-0.12207
0.364	1.34277	-0.823975	-0.518799
0.365	1.58691	-1.0376	-0.335693
0.366	1.06812	-0.946045	-0.0305176
0.367	1.00708	-0.640869	-0.488281
0.368	1.28174	-1.00708	-0.213623
0.369	1.09863	-0.946045	-0.457764
0.37	1.34277	-1.12915	-0.183105
0.371	1.34277	-1.00708	-0.305176
0.372	1.70898	-1.2207	-0.396729
0.373	1.19019	-1.0376	-0.305176
0.374	1.25122	-0.946045	-0.305176
0.375	1.25122	-1.19019	-0.335693
0.376	1.34277	-1.06812	-0.274658
0.377	1.28174	-0.976563	-0.396729
0.378	1.19019	-1.00708	-0.183105
0.379	1.52588	-0.946045	-0.274658
0.38	1.37329	-1.09863	-0.396729
0.381	1.12915	-0.976563	-0.274658
0.382	1.19019	-0.976563	-0.183105
0.383	1.43433	-0.976563	-0.335693
0.384	1.19019	-1.06812	-0.12207
0.385	1.25122	-0.854492	-0.335693
0.386	1.28174	-1.09863	-0.366211
0.387	1.40381	-0.946045	-0.427246
0.388	1.58691	-1.00708	-0.152588
0.389	1.19019	-0.976563	-0.305176
0.39	1.09863	-1.06812	-0.12207
0.391	1.2207	-1.0376	-0.0915527
0.392	1.06812	-0.915527	-0.183105
0.393	1.37329	-1.2207	-0.305176
0.394	1.46484	-0.88501	-0.12207
0.395	1.52588	-1.00708	-0.366211
0.396	1.25122	-1.0376	-0.152588
0.397	1.12915	-1.00708	-0.213623
0.398	1.15967	-1.00708	-0.335693
0.399	1.15967	-0.793457	-0.0610352
0.4	1.37329	-0.88501	-0.244141
0.401	1.40381	-1.34277	-0.213623
0.402	1.40381	-1.00708	-0.396729
0.403	1.34277	-0.976563	-0.244141
0.404	1.31226	-0.854492	-0.0915527
0.405	1.34277	-1.12915	0.0305176
0.406	0.946045	-0.946045	-0.274658
0.407	1.2207	-1.19019	-0.0915527
0.408	1.28174	-1.2207	-0.152588
0.409	1.28174	-0.88501	-0.457764
0.41	1.58691	-1.00708	-0.183105
0.411	1.2207	-0.946045	-0.0610352
0.412	1.00708	-0.946045	-0.0610352
0.413	1.00708	-0.854492	-0.0915527
0.414	1.06812	-1.25122	-0.183105
0.415	1.31226	-1.09863	-0.0610352
0.416	1.19019	-0.915527	-0.396729
0.417	1.5564	-1.06812	-0.213623
0.418	1.34277	-0.854492	-0.335693
0.419	1.52588	-0.946045	-0.0610352
0.42	1.25122	-0.88501	-0.0915527
0.421	1.12915	-1.00708	-0.213623
0.422	1.28174	-1.00708	-0.335693
0.423	1.34277	-0.976563	-0.396729
0.424	1.25122	-1.12915	-0.335693
0.425	1.31226	-0.946045	-0.305176
0.426	1.64795	-0.946045	-0.457764
0.427	1.09863	-0.701904	-0.183105
0.428	0.88501	-0.762939	-0.183105
0.429	1.00708	-0.915527	-0.274658
0.43	1.15967	-0.976563	-0.244141
0.431	1.37329	-1.09863	-0.183105
0.432	1.40381	-0.976563	-0.152588
0.433	1.34277	-0.915527	-0.549316
0.434	1.37329	-0.88501	-0.183105
0.435	1.15967	-0.823975	-0.0610352
0.436	1.19019	-1.06812	-0.0610352
0.437	1.06812	-0.915527	-0.274658
0.438	1.0376	-1.09863	-0.12207
0.439	1.2207	-1.00708	-0.457764
0.44	1.34277	-1.09863	-0.427246
0.441	1.49536	-0.88501	-0.396729
0.442	1.09863	-0.915527	-0.183105
0.443	1.15967	-0.915527	-0.274658
0.444	1.28174	-0.976563	-0.274658
0.445	1.19019	-1.06812	-0.244141
0.446	1.40381	-1.00708	-0.0915527
0.447	1.28174	-1.06812	-0.152588
0.448	1.43433	-0.854492	-0.274658
0.449	1.37329	-0.946045	-0.274658
0.45	1.34277	-0.976563	0.0305176
0.451	1.2207	-0.915527	-0.152588
0.452	1.09863	-0.976563	-0.0305176
0.453	1.09863	-0.915527	0
0.454	1.06812	-0.854492	-0.427246
0.455	1.43433	-1.06812	-0.274658
0.456	1.2207	-1.00708	-0.244141
0.457	1.43433	-0.946045	-0.183105
0.458	1.37329	-0.823975	0.12207
0.459	1.31226	-1.06812	-0.12207
0.46	1.12915	-1.0376	-0.0915527
0.461	1.40381	-0.88501	-0.0915527
0.462	1.43433	-1.06812	-0.579834
0.463	1.37329	-0.946045	0.0610352
0.464	1.52588	-1.09863	-0.427246
0.465	1.19019	-0.915527	0.0610352
0.466	1.25122	-0.946045	-0.335693
0.467	0.976563	-0.793457	0.0305176
0.468	1.06812	-1.31226	0.0610352
0.469	1.40381	-1.00708	-0.152588
0.47	1.37329	-1.06812	-0.305176
0.471	1.67847	-1.0376	-0.366211
0.472	1.34277	-0.823975	-0.183105
0.473	1.31226	-1.19019	-0.244141
0.474	1.15967	-0.610352	-0.335693
0.475	1.09863	-1.0376	-0.183105
0.476	1.00708	-0.946045	-0.396729
0.477	1.25122	-0.762939	-0.152588
0.478	1.43433	-1.00708	-0.244141
0.479	1.2207	-1.34277	-0.244141
0.48	1.49536	-0.88501	-0.12207
0.481	1.25122	-0.823975	0.0305176
0.482	1.15967	-0.88501	-0.213623
0.483	1.12915	-1.2207	0.0305176
0.484	1.31226	-0.946045	-0.0610352
0.485	1.46484	-0.915527	-0.152588
0.486	1.37329	-0.88501	-0.335693
0.487	1.37329	-0.915527	-0.305176
0.488	1.28174	-1.19019	-0.0915527
0.489	1.40381	-0.823975	-0.12207
0.49	1.0376	-0.88501	-0.274658
0.491	1.31226	-0.915527	-0.12207
0.492	1.25122	-0.88501	-0.274658
0.493	1.25122	-0.823975	-0.244141
0.494	1.09863	-1.0376	-0.427246
0.495	1.5564	-1.09863	-0.244141
0.496	1.06812	-0.915527	-0.244141
0.497	1.19019	-0.854492	0.0610352
0.498	1.06812	-0.946045	-0.0915527
0.499	1.00708	-1.25122	0
0.5	1.06812	-1.19019	-0.0610352
0.501	1.34277	-1.09863	-0.335693
0.502	1.2207	-0.823975	-0.518799
0.503	1.52588	-1.19019	-0.0610352
0.504	1.15967	-1.09863	-0.152588
0.505	1.0376	-1.12915	-0.244141
0.506	0.854492	-0.915527	-0.183105
0.507	1.31226	-0.915527	-0.213623
0.508	1.67847	-0.976563	-0.305176
0.509	1.49536	-1.00708	-0.12207
0.51	1.52588	-1.0376	-0.396729
0.511	1.31226	-1.0376	-0.183105
0.512	1.31226	-0.946045	-0.0915527
0.513	1.09863	-1.0376	-0.152588
0.514	1.00708	-1.12915	-0.305176
0.515	1.25122	-1.09863	-0.12207
0.516	1.2207	-1.00708	-0.335693
0.517	1.49536	-1.34277	-0.366211
0.518	1.58691	-1.25122	-0.366211
0.519	1.34277	-1.00708	-0.0610352
0.52	1.06812	-0.976563	-0.152588
0.521	1.12915	-1.0376	-0.0610352
0.522	0.976563	-1.09863	-0.152588
0.523	1.2207	-1.00708	-0.457764
0.524	1.31226	-0.976563	-0.335693
0.525	1.31226	-0.88501	-0.244141
0.526	1.46484	-0.946045	-0.213623
0.527	1.06812	-0.854492	-0.213623
0.528	1.12915	-0.976563	-0.213623
0.529	1.31226	-1.00708	-0.0610352
0.53	1.12915	-0.88501	-0.244141
0.531	1.52588	-0.854492	-0.152588
0.532	1.49536	-0.823975	-0.427246
0.533	1.40381	-0.946045	-0.244141
0.534	1.43433	-1.09863	-0.274658
0.535	1.15967	-1.0376	-0.213623
0.536	1.06812	-0.732422	-0.213623
0.537	1.06812	-0.946045	-0.0305176
0.538	1.31226	-1.37329	-0.335693
0.539	1.5564	-1.0376	-0.244141
0.54	1.58691	-1.12915	-0.396729
0.541	1.37329	-0.915527	-0.305176
0.542	0.946045	-0.915527	-0.183105
0.543	1.00708	-0.823975	-0.152588
0.544	1.15967	-1.09863	-0.12207
0.545	1.25122	-1.09863	-0.152588
0.546	1.31226	-0.946045	-0.305176
0.547	1.43433	-0.854492	-0.366211
0.548	1.06812	-1.12915	-0.366211
0.549	1.46484	-0.976563	-0.274658
0.55	1.34277	-1.09863	0.0915527
0.551	1.19019	-1.09863	-0.0915527
0.552	1.09863	-0.946045	-0.0305176
0.553	1.25122	-1.06812	-0.183105
0.554	1.28174	-1.06812	-0.305176
0.555	1.49536	-1.09863	-0.396729
0.556	1.37329	-0.915527	-0.183105
0.557	1.34277	-0.88501	-0.274658
0.558	1.0376	-1.09863	0
0.559	1.09863	-0.915527	0.0610352
0.56	1.12915	-1.09863	-0.244141
0.561	1.28174	-1.0376	-0.244141
0.562	1.52588	-1.00708	-0.244141
0.563	1.31226	-1.06812	-0.244141
0.564	1.28174	-1.12915	-0.305176
0.565	0.915527	-1.06812	-0.0305176
0.566	1.19019	-0.854492	-0.305176
0.567	1.31226	-0.976563	-0.0915527
0.568	1.2207	-0.915527	-0.12207
0.569	1.25122	-1.0376	-0.366211
0.57	1.34277	-1.09863	-0.213623
0.571	1.58691	-1.09863	-0.396729
0.572	1.37329	-0.915527	-0.305176
0.573	1.31226	-0.88501	-0.12207
0.574	1.15967	-1.2207	-0.0915527
0.575	1.12915	-0.915527	-0.244141
0.576	1.34277	-1.0376	-0.396729
0.577	1.40381	-1.0376	-0.213623
0.578	1.70898	-1.09863	-0.457764
0.579	1.34277	-1.0376	-0.213623
0.58	1.2207	-0.915527	-0.244141
0.581	1.06812	-0.823975	-0.0915527
0.582	1.25122	-0.976563	-0.183105
0.583	1.15967	-0.976563	0.0915527
0.584	1.2207	-1.0376	-0.366211
0.585	1.49536	-1.09863	-0.12207
0.586	1.09863	-1.06812	-0.457764
0.587	1.25122	-1.09863	-0.366211
0.588	1.34277	-1.0376	0
0.589	1.28174	-0.946045	-0.0915527
0.59	1.46484	-0.946045	-0.152588
0.591	1.46484	-1.06812	-0.244141
0.592	1.52588	-1.2207	-0.183105
0.593	1.49536	-1.0376	-0.244141
0.594	1.37329	-1.00708	-0.244141
0.595	1.19019	-0.88501	-0.305176
0.596	1.15967	-0.946045	-0.183105
0.597	1.12915	-1.09863	-0.0305176
0.598	1.40381	-1.19019	-0.396729
0.599	1.34277	-1.06812	-0.0610352
0.6	1.31226	-0.946045	-0.244141
0.601	1.46484	-1.06812	-0.244141
0.602	1.15967	-1.0376	-0.183105
0.603	1.34277	-0.88501	-0.0610352
0.604	1.09863	-0.946045	-0.213623
0.605	1.09863	-1.0376	0.0915527
0.606	1.19019	-1.06812	-0.244141
0.607	1.49536	-1.28174	-0.396729
0.608	1.19019	-1.12915	-0.427246
0.609	1.2207	-1.00708	-0.518799
0.61	1.64795	-1.0376	-0.0915527
0.611	1.0376	-0.946045	-0.213623
0.612	1.19019	-1.0376	-0.244141
0.613	1.2207	-1.19019	0.0305176
0.614	1.31226	-1.12915	-0.213623
0.615	1.09863	-0.915527	-0.152588
0.616	1.31226	-0.946045	-0.0915527
0.617	1.46484	-0.793457	-0.488281
0.618	1.5564	-1.28174	-0.305176
0.619	1.28174	-0.854492	0.0610352
0.62	1.2207	-1.00708	-0.183105
0.621	1.0376	-0.915527	-0.183105
0.622	1.15967	-0.915527	-0.0305176
0.623	1.37329	-1.00708	-0.183105
0.624	1.7395	-1.0376	-0.366211
0.625	1.12915	-1.00708	-0.0305176
0.626	1.09863	-0.88501	-0.213623
0.627	1.43433	-1.00708	0
0.628	1.09863	-1.0376	-0.0610352
0.629	1.15967	-0.88501	-0.0610352
0.63	1.12915	-1.00708	-0.213623
0.631	1.40381	-1.06812	-0.152588
0.632	1.2207	-1.28174	-0.518799
0.633	1.15967	-0.976563	-0.335693
0.634	1.0376	-1.09863	-0.0305176
0.635	1.0376	-1.09863	0.12207
0.636	1.09863	-0.946045	0
0.637	1.31226	-0.915527	-0.213623
0.638	1.46484	-1.00708	-0.305176
0.639	1.28174	-1.06812	-0.305176
0.64	1.40381	-1.06812	-0.213623
0.641	1.34277	-0.854492	-0.0305176
0.642	1.19019	-0.946045	-0.12207
0.643	1.06812	-0.976563	-0.0305176
0.644	1.31226	-1.06812	-0.274658
0.645	1.52588	-1.09863	-0.183105
0.646	1.19019	-0.976563	-0.335693
0.647	1.40381	-1.19019	-0.244141
0.648	1.2207	-0.946045	-0.518799
0.649	1.06812	-0.915527	-0.0915527
0.65	1.00708	-0.976563	0
0.651	1.19019	-0.946045	-0.274658
0.652	0.976563	-1.00708	-0.152588
0.653	1.31226	-0.946045	-0.213623
0.654	1.49536	-1.0376	-0.335693
0.655	1.31226	-0.976563	-0.244141
0.656	1.00708	-0.823975	-0.244141
0.657	1.15967	-0.793457	-0.427246
0.658	1.25122	-0.823975	-0.244141
0.659	1.2207	-0.946045	-0.0915527
0.66	1.28174	-0.793457	-0.518799
0.661	1.5564	-0.915527	-0.12207
0.662	1.40381	-0.854492	-0.274658
0.663	1.34277	-0.854492	-0.518799
0.664	1.06812	-0.762939	-0.213623
0.665	0.88501	-0.762939	0
0.666	0.976563	-0.762939	-0.183105
0.667	1.15967	-0.88501	-0.12207
0.668	1.37329	-0.976563	-0.305176
0.669	1.37329	-1.2207	-0.396729
0.67	1.46484	-0.915527	-0.213623
0.671	1.12915	-0.854492	-0.213623
0.672	1.15967	-0.88501	-0.12207
0.673	0.946045	-1.00708	-0.0305176
0.674	0.915527	-1.00708	-0.244141
0.675	1.2207	-0.854492	-0.213623
0.676	1.46484	-1.0376	-0.457764
0.677	1.34277	-0.976563	-0.12207
0.678	1.28174	-0.823975	-0.305176
0.679	1.25122	-1.09863	-0.305176
0.68	1.2207	-0.946045	-0.183105
0.681	1.06812	-1.09863	-0.274658
0.682	1.0376	-1.06812	-0.12207
0.683	1.2207	-1.06812	-0.396729
0.684	1.37329	-0.915527	-0.335693
0.685	1.43433	-1.12915	-0.274658
0.686	1.25122	-1.19019	0.0305176
0.687	1.31226	-0.946045	-0.12207
0.688	1.2207	-1.00708	-0.0915527
0.689	0.976563	-1.0376	-0.12207
0.69	1.09863	-0.976563	-0.183105
0.691	1.31226	-0.946045	-0.12207
0.692	1.43433	-1.19019	-0.396729
0.693	1.37329	-0.88501	-0.244141
0.694	1.31226	-0.88501	-0.183105
0.695	1.15967	-0.854492	-0.366211
0.696	1.25122	-1.09863	0.0610352
0.697	1.00708	-1.00708	-0.183105
0.698	1.15967	-0.88501	-0.12207
0.699	1.12915	-1.06812	-0.183105
0.7	1.49536	-1.12915	-0.366211
0.701	1.52588	-1.25122	-0.396729
0.702	1.28174	-1.19019	-0.244141
0.703	1.12915	-0.946045	-0.0610352
0.704	0.823975	-0.915527	-0.274658
0.705	1.31226	-1.09863	-0.183105
0.706	1.25122	-1.09863	-0.0915527
0.707	1.67847	-1.2207	-0.213623
0.708	1.09863	-0.854492	-0.366211
0.709	1.31226	-0.915527	-0.274658
0.71	1.31226	-1.00708	-0.152588
0.711	1.15967	-0.976563	-0.0305176
0.712	1.0376	-0.976563	-0.183105
0.713	1.28174	-0.915527	-0.12207
0.714	1.31226	-0.915527	-0.427246
0.715	1.25122	-0.976563	-0.213623
0.716	1.43433	-1.19019	-0.305176
0.717	1.31226	-1.06812	-0.335693
0.718	1.2207	-0.88501	-0.244141
0.719	1.19019	-0.88501	-0.152588
0.72	1.06812	-0.946045	-0.457764
0.721	1.15967	-1.19019	0
0.722	1.19019	-1.0376	-0.549316
0.723	1.5564	-0.915527	-0.0915527
0.724	1.7395	-1.31226	-0.244141
0.725	1.64795	-0.976563	-0.0915527
0.726	1.00708	-1.0376	-0.427246
0.727	1.00708	-0.976563	-0.213623
0.728	1.09863	-1.0376	-0.0915527
0.729	1.46484	-1.0376	-0.488281
0.73	1.37329	-1.12915	-0.0610352
0.731	1.28174	-0.88501	-0.335693
0.732	1.2207	-0.976563	-0.457764
0.733	1.09863	-0.88501	-0.244141
0.734	1.00708	-0.823975	0.213623
0.735	1.09863	-1.06812	-0.213623
0.736	1.06812	-1.0376	-0.244141
0.737	1.15967	-1.25122	-0.183105
0.738	1.15967	-1.06812	-0.366211
0.739	1.34277	-0.823975	-0.854492
0.74	1.43433	-0.946045	-0.12207
0.741	1.00708	-0.915527	-0.183105
0.742	0.701904	-1.06812	-0.305176
0.743	0.823975	-1.12915	-0.366211
0.744	1.49536	-1.25122	-0.0610352
0.745	1.43433	-1.06812	-0.244141
0.746	1.25122	-0.823975	-0.12207
0.747	1.2207	-1.37329	-0.213623
0.748	1.52588	-1.09863	-0.244141
0.749	1.52588	-0.976563	0
0.75	1.19019	-1.00708	0
0.751	1.15967	-0.946045	-0.274658
0.752	1.0376	-0.762939	-0.518799
0.753	1.34277	-1.19019	-0.244141
0.754	1.40381	-0.946045	-0.152588
0.755	1.31226	-1.00708	-0.427246
0.756	1.0376	-0.946045	0.0305176
0.757	0.946045	-1.09863	-0.274658
0.758	1.06812	-1.09863	-0.183105
0.759	1.5564	-1.19019	-0.0305176
0.76	1.25122	-1.06812	-0.549316
0.761	1.25122	-1.00708	-0.427246
0.762	1.43433	-1.25122	-0.335693
0.763	1.28174	-1.06812	-0.0915527
0.764	1.12915	-0.946045	-0.12207
0.765	1.12915	-0.946045	-0.12207
0.766	1.2207	-1.0376	-0.244141
0.767	1.2207	-1.06812	-0.0610352
0.768	1.52588	-1.06812	-0.274658
0.769	1.58691	-1.0376	-0.396729
0.77	1.43433	-0.976563	-0.305176
0.771	1.06812	-0.915527	0.0610352
0.772	1.49536	-1.06812	-0.12207
0.773	1.15967	-1.19019	-0.213623
0.774	1.19019	-1.09863	-0.0305176
0.775	1.28174	-0.915527	-0.152588
0.776	1.40381	-1.0376	-0.518799
0.777	1.31226	-1.19019	-0.213623
0.778	1.28174	-0.946045	-0.244141
0.779	0.946045	-1.0376	0.0915527
0.78	1.0376	-0.946045	0.0305176
0.781	1.06812	-1.00708	0.0610352
0.782	1.25122	-1.12915	-0.183105
0.783	1.06812	-1.00708	-0.244141
0.784	1.28174	-1.00708	-0.305176
0.785	1.31226	-1.09863	-0.0915527
0.786	1.34277	-1.00708	-0.0305176
0.787	1.19019	-0.976563	-0.183105
0.788	1.06812	-1.09863	-0.213623
0.789	1.2207	-0.946045	-0.305176
0.79	1.09863	-0.976563	-0.0915527
0.791	1.19019	-0.946045	-0.335693
0.792	1.49536	-1.00708	-0.213623
0.793	1.09863	-0.823975	-0.610352
0.794	1.00708	-1.06812	0.0305176
0.795	1.12915	-0.823975	-0.12207
0.796	1.06812	-1.00708	-0.12207
0.797	1.2207	-1.00708	-0.366211
0.798	1.49536	-1.37329	-0.396729
0.799	1.49536	-1.06812	-0.244141
0.8	1.31226	-1.00708	-0.610352
0.801	1.25122	-1.00708	-0.213623
0.802	1.0376	-1.00708	-0.12207
0.803	1.2207	-1.00708	-0.305176
0.804	1.19019	-0.88501	-0.152588
0.805	1.25122	-0.823975	-0.12207
0.806	1.43433	-1.0376	-0.427246
0.807	1.40381	-1.0376	-0.427246
0.808	1.25122	-1.00708	-0.396729
0.809	1.31226	-0.854492	-0.213623
0.81	1.09863	-0.762939	-0.244141
0.811	0.976563	-1.00708	-0.183105
0.812	0.915527	-0.946045	-0.396729
0.813	1.19019	-0.88501	-0.335693
0.814	1.34277	-0.88501	-0.427246
0.815	1.40381	-0.946045	-0.213623
0.816	1.2207	-1.12915	-0.152588
0.817	1.31226	-1.06812	-0.213623
0.818	1.31226	-1.06812	-0.12207
0.819	1.19019	-0.793457	-0.183105
0.82	1.31226	-0.88501	-0.335693
0.821	1.28174	-1.2207	-0.183105
0.822	1.49536	-1.25122	-0.305176
0.823	1.40381	-0.88501	-0.213623
0.824	1.34277	-0.854492	-0.12207
0.825	1.31226	-0.915527	0.0305176
0.826	1.19019	-1.00708	-0.12207
0.827	1.12915	-1.25122	-0.12207
0.828	1.25122	-0.976563	-0.274658
0.829	1.25122	-0.762939	-0.335693
0.83	1.34277	-0.915527	-0.366211
0.831	1.25122	-1.06812	-0.12207
0.832	1.15967	-0.976563	-0.244141
0.833	1.46484	-0.915527	0.0305176
0.834	1.28174	-0.946045	-0.0915527
0.835	0.946045	-1.0376	-0.0915527
0.836	1.12915	-1.0376	-0.213623
0.837	1.19019	-1.09863	-0.244141
0.838	1.31226	-0.823975	-0.457764
0.839	1.31226	-1.06812	0
0.84	1.37329	-1.00708	0.183105
0.841	1.25122	-0.88501	-0.0915527
0.842	1.09863	-0.946045	-0.0610352
0.843	1.25122	-0.915527	-0.366211
0.844	1.49536	-1.06812	-0.183105
0.845	1.40381	-0.762939	-0.640869
0.846	1.52588	-1.00708	-0.335693
0.847	1.31226	-0.946045	-0.12207
0.848	1.25122	-1.12915	0.0305176
0.849	0.88501	-0.823975	-0.427246
0.85	1.19019	-1.25122	-0.0915527
0.851	1.40381	-1.06812	-0.12207
0.852	1.19019	-0.915527	-0.213623
0.853	1.25122	-0.762939	-0.305176
0.854	1.34277	-1.0376	-0.305176
0.855	1.19019	-1.12915	-0.0610352
0.856	0.976563	-1.06812	-0.0305176
0.857	0.549316	-0.88501	-0.0305176
0.858	1.2207	-1.06812	-0.12207
0.859	1.34277	-1.0376	-0.244141
0.86	1.49536	-1.00708	-0.183105
0.861	1.5564	-1.06812	-0.366211
0.862	1.19019	-0.946045	-0.274658
0.863	1.46484	-0.701904	-0.335693
0.864	0.915527	-0.823975	-0.396729
0.865	1.12915	-1.06812	-0.366211
0.866	1.06812	-1.0376	-0.427246
0.867	1.2207	-0.976563	-0.366211
0.868	1.09863	-1.00708	-0.366211
0.869	1.06812	-1.2207	-0.152588
0.87	1.15967	-0.946045	-0.213623
0.871	1.15967	-1.00708	-0.183105
0.872	0.823975	-0.915527	0.0305176
0.873	1.09863	-0.88501	-0.0305176
0.874	1.34277	-1.12915	-0.213623
0.875	1.37329	-1.19019	-0.213623
0.876	1.46484	-0.946045	-0.366211
0.877	1.40381	-1.00708	-0.12207
0.878	1.28174	-1.0376	-0.183105
0.879	0.946045	-0.823975	-0.244141
0.88	1.06812	-0.976563	-0.183105
0.881	1.37329	-1.09863	-0.0610352
0.882	1.25122	-1.00708	-0.335693
0.883	0.946045	-1.00708	-0.244141
0.884	1.43433	-1.31226	-0.12207
0.885	1.34277	-1.34277	-0.274658
0.886	1.15967	-1.19019	-0.305176
0.887	1.34277	-1.0376	-0.0915527
0.888	1.31226	-0.88501	-0.396729
0.889	1.37329	-1.2207	-0.396729
0.89	1.15967	-1.0376	-0.213623
0.891	1.49536	-1.2207	-0.457764
0.892	1.31226	-1.09863	-0.457764
0.893	1.09863	-1.0376	0
0.894	1.06812	-0.88501	-0.213623
0.895	1.06812	-1.12915	-0.183105
0.896	1.25122	-1.06812	-0.0305176
0.897	1.25122	-1.00708	-0.152588
0.898	1.28174	-0.946045	-0.335693
0.899	1.40381	-1.09863	-0.183105
0.9	1.52588	-1.0376	-0.12207
0.901	1.34277	-0.671387	-0.488281
0.902	1.28174	-0.946045	-0.274658
0.903	1.09863	-1.06812	-0.183105
0.904	1.19019	-1.0376	-0.213623
0.905	1.06812	-0.793457	-0.305176
0.906	1.25122	-0.915527	-0.152588
0.907	1.31226	-0.88501	-0.274658
0.908	1.34277	-1.0376	-0.152588
0.909	1.15967	-1.12915	-0.366211
0.91	0.946045	-0.854492	-0.213623
0.911	1.2207	-0.915527	0.0305176
0.912	1.2207	-1.09863	-0.0915527
0.913	1.37329	-1.09863	-0.213623
0.914	1.49536	-1.0376	-0.152588
0.915	1.19019	-0.823975	-0.213623
0.916	1.31226	-1.00708	-0.213623
0.917	1.09863	-0.915527	-0.12207
0.918	1.00708	-1.12915	0.12207
0.919	1.0376	-0.976563	-0.152588
0.92	1.12915	-0.946045	-0.183105
0.921	1.31226	-1.00708	-0.12207
0.922	1.46484	-0.915527	-0.396729
0.923	1.40381	-1.00708	-0.335693
0.924	1.2207	-0.946045	-0.183105
0.925	1.49536	-1.12915	0
0.926	1.15967	-0.823975	0.0305176
0.927	1.06812	-1.00708	-0.396729
0.928	1.25122	-1.09863	-0.274658
0.929	1.15967	-0.976563	-0.396729
0.93	1.34277	-1.12915	-0.305176
0.931	1.40381	-1.00708	-0.244141
0.932	1.37329	-0.854492	-0.0610352
0.933	1.12915	-0.946045	0.0915527
0.934	1.09863	-1.0376	-0.0305176
0.935	1.0376	-0.976563	-0.12207
0.936	1.37329	-1.09863	-0.274658
0.937	1.19019	-1.00708	-0.305176
0.938	1.34277	-0.88501	-0.305176
0.939	1.61743	-1.09863	-0.305176
0.94	1.28174	-0.946045	-0.0610352
0.941	0.946045	-0.823975	-0.244141
0.942	1.00708	-0.946045	-0.183105
0.943	1.09863	-1.12915	-0.213623
0.944	1.15967	-1.12915	-0.366211
0.945	1.5564	-0.946045	-0.366211
0.946	1.49536	-0.946045	-0.396729
0.947	1.12915	-0.915527	-0.427246
0.948	1.0376	-0.976563	-0.244141
0.949	1.40381	-1.09863	-0.152588
0.95	1.06812	-0.946045	-0.0305176
0.951	1.06812	-1.00708	-0.213623
0.952	1.46484	-1.0376	-0.305176
0.953	1.5564	-1.0376	-0.396729
0.954	1.40381	-1.19019	-0.0915527
0.955	1.19019	-0.88501	-0.183105
0.956	1.0376	-0.946045	-0.335693
0.957	0.854492	-1.25122	0.213623
0.958	1.09863	-1.37329	-0.0610352
0.959	1.06812	-1.25122	-0.396729
0.96	1.49536	-1.00708	-0.396729
0.961	1.2207	-1.12915	-0.152588
0.962	1.09863	-1.00708	-0.12207
0.963	0.915527	-0.976563	-0.305176
0.964	0.946045	-1.19019	0.0305176
0.965	1.43433	-1.28174	0.152588
0.966	1.2207	-0.88501	-0.213623
0.967	1.43433	-1.00708	-0.335693
0.968	1.34277	-1.2207	-0.366211
0.969	1.15967	-1.12915	-0.274658
0.97	1.09863	-0.88501	-0.396729
0.971	1.06812	-0.88501	-0.152588
0.972	0.946045	-1.12915	0.0305176
0.973	0.976563	-1.0376	-0.244141
0.974	1.25122	-0.976563	-0.396729
0.975	1.34277	-1.00708	-0.274658
0.976	1.40381	-0.88501	-0.183105
0.977	1.06812	-0.946045	-0.366211
0.978	1.06812	-0.915527	-0.0610352
0.979	0.854492	-1.09863	-0.0915527
0.98	1.0376	-0.823975	-0.0915527
0.981	1.12915	-0.88501	-0.396729
0.982	1.25122	-0.915527	-0.549316
0.983	1.2207	-1.19019	-0.12207
0.984	1.25122	-1.31226	-0.244141
0.985	1.0376	-0.793457	-0.183105
0.986	0.762939	-0.946045	-0.0915527
0.987	1.0376	-1.06812	0
0.988	1.09863	-1.28174	-0.12207
0.989	1.06812	-1.2207	-0.0915527
0.99	1.31226	-0.854492	-0.366211
0.991	1.46484	-0.976563	-0.335693
0.992	1.52588	-1.37329	-0.396729
0.993	1.37329	-1.00708	-0.0610352
0.994	1.31226	-0.854492	0.0305176
0.995	1.06812	-1.00708	-0.0915527
0.996	0.946045	-0.976563	-0.274658
0.997	1.0376	-0.88501	-0.396729
0.998	0.915527	-1.09863	-0.366211
0.999	1.0376	-1.34277	-0.152588
1	1.19019	-1.06812	-0.427246
1.001	0.946045	-0.793457	-0.12207
1.002	0.854492	-1.00708	0.0915527
1.003	0.762939	-1.2207	0.0915527
1.004	1.00708	-1.25122	0.0305176
1.005	1.43433	-1.09863	-0.305176
1.006	1.64795	-1.00708	-0.183105
1.007	1.31226	-1.00708	-0.213623
1.008	1.19019	-0.946045	-0.457764
1.009	1.31226	-1.00708	-0.305176
1.01	1.06812	-0.854492	-0.12207
1.011	1.00708	-0.793457	-0.244141
1.012	1.46484	-1.09863	-0.213623
1.013	1.52588	-1.25122	-0.183105
1.014	1.80054	-1.00708	-0.244141
1.015	1.46484	-0.823975	-0.183105
1.016	1.28174	-1.19019	-0.213623
1.017	1.2207	-1.25122	-0.12207
1.018	0.946045	-1.12915	-0.0610352
1.019	1.19019	-0.976563	-0.396729
1.02	1.28174	-1.06812	-0.274658
1.021	1.49536	-1.0376	-0.610352
1.022	1.34277	-1.28174	-0.305176
1.023	1.00708	-1.0376	-0.366211
1.024	1.00708	-1.2207	0.0915527
1.025	0.854492	-1.0376	0.305176
1.026	1.0376	-1.00708	-0.0305176
1.027	1.25122	-1.00708	-0.0610352
1.028	1.46484	-1.0376	-0.366211
1.029	1.58691	-1.06812	-0.457764
1.03	1.43433	-0.854492	-0.274658
1.031	1.19019	-0.976563	-0.152588
1.032	0.976563	-0.976563	-0.213623
1.033	1.06812	-1.12915	-0.213623
1.034	0.976563	-1.0376	-0.335693
1.035	1.31226	-0.976563	-0.274658
1.036	1.40381	-0.946045	-0.305176
1.037	1.46484	-1.0376	-0.12207
1.038	1.28174	-1.00708	-0.0610352
1.039	1.15967	-0.915527	0.0915527
1.04	1.00708	-0.88501	-0.0610352
1.041	0.976563	-1.19019	-0.152588
1.042	1.28174	-1.19019	-0.0915527
1.043	1.2207	-1.0376	-0.366211
1.044	1.49536	-1.31226	-0.427246
1.045	1.15967	-0.88501	-0.335693
1.046	1.40381	-1.09863	-0.183105
1.047	1.19019	-1.12915	-0.213623
1.048	1.2207	-1.19019	-0.0610352
1.049	1.25122	-1.34277	0.0305176
1.05	0.976563	-0.976563	-0.213623
1.051	1.15967	-0.946045	-0.518799
1.052	1.43433	-1.00708	-0.213623
1.053	1.25122	-0.762939	-0.366211
1.054	1.37329	-1.00708	-0.152588
1.055	0.915527	-0.976563	-0.0610352
1.056	1.0376	-1.12915	-0.152588
1.057	1.40381	-1.0376	-0.0610352
1.058	1.43433	-0.915527	-0.183105
1.059	1.09863	-0.946045	0.0915527
1.06	1.31226	-0.88501	0.0610352
1.061	1.31226	-0.915527	0.0305176
1.062	1.19019	-0.976563	0
1.063	1.2207	-0.976563	-0.12207
1.064	1.34277	-1.0376	-0.213623
1.065	1.06812	-0.88501	-0.244141
1.066	1.49536	-0.946045	-0.518799
1.067	1.43433	-1.19019	-0.518799
1.068	1.31226	-1.0376	-0.366211
1.069	1.2207	-1.06812	-0.305176
1.07	1.0376	-0.823975	-0.335693
1.071	1.09863	-0.946045	-0.12207
1.072	0.823975	-0.946045	-0.0610352
1.073	1.15967	-1.06812	-0.0915527
1.074	1.06812	-0.88501	-0.244141
1.075	1.34277	-0.946045	-0.366211
1.076	1.43433	-0.854492	-0.183105
1.077	1.28174	-0.88501	-0.335693
1.078	1.12915	-0.946045	-0.0915527
1.079	1.00708	-1.00708	-0.305176
1.08	1.19019	-0.88501	0
1.081	1.34277	-0.854492	-0.0610352
1.082	1.31226	-1.2207	-0.366211
1.083	1.25122	-0.946045	-0.152588
1.084	1.52588	-0.976563	0
1.085	1.25122	-0.915527	-0.305176
1.086	1.15967	-0.915527	-0.0610352
1.087	1.25122	-0.946045	-0.244141
1.088	1.43433	-1.06812	-0.152588
1.089	1.34277	-1.25122	-0.366211
1.09	1.00708	-0.915527	-0.518799
1.091	1.19019	-0.793457	-0.701904
1.092	1.15967	-1.00708	-0.366211
1.093	1.15967	-1.12915	-0.0610352
1.094	0.976563	-1.12915	-0.152588
1.095	0.976563	-1.06812	-0.0610352
1.096	0.946045	-1.00708	-0.0915527
1.097	1.25122	-1.09863	-0.213623
1.098	1.52588	-1.09863	-0.305176
1.099	1.58691	-1.2207	-0.244141
1.1	1.46484	-1.06812	-0.0305176
1.101	1.15967	-1.00708	0.0305176
1.102	0.946045	-0.946045	-0.152588
1.103	1.00708	-1.2207	-0.152588
1.104	1.12915	-1.00708	-0.152588
1.105	1.19019	-1.09863	-0.305176
1.106	1.43433	-1.25122	-0.213623
1.107	1.19019	-0.946045	-0.213623
1.108	1.0376	-1.00708	-0.12207
1.109	1.25122	-1.00708	-0.0915527
1.11	1.34277	-1.12915	-0.0305176
1.111	1.15967	-1.06812	-0.335693
1.112	1.34277	-0.823975	-0.0915527
1.113	1.34277	-0.88501	-0.457764
1.114	1.43433	-1.0376	-0.0610352
1.115	1.2207	-0.915527	-0.12207
1.116	1.06812	-1.00708	-0.305176
1.117	1.2207	-0.976563	-0.12207
1.118	1.00708	-0.915527	0.0610352
1.119	1.09863	-1.09863	0
1.12	1.12915	-1.06812	-0.244141
1.121	1.25122	-1.00708	-0.0915527
1.122	1.40381	-1.12915	-0.335693
1.123	1.25122	-1.19019	-0.0610352
1.124	1.25122	-0.976563	0
1.125	0.946045	-0.976563	-0.213623
1.126	1.00708	-1.06812	-0.0305176
1.127	1.37329	-1.06812	-0.213623
1.128	1.46484	-0.946045	-0.396729
1.129	1.5564	-0.976563	-0.518799
1.13	1.2207	-1.09863	-0.213623
1.131	1.0376	-1.06812	-0.0915527
1.132	0.976563	-1.19019	-0.213623
1.133	1.12915	-1.0376	-0.12207
1.134	0.946045	-0.915527	-0.213623
1.135	1.46484	-0.946045	-0.335693
1.136	1.37329	-1.12915	-0.427246
1.137	1.43433	-1.00708	-0.12207
1.138	1.40381	-0.946045	-0.0915527
1.139	1.09863	-0.88501	0
1.14	0.946045	-0.976563	-0.12207
1.141	1.00708	-1.0376	-0.396729
1.142	1.15967	-0.915527	-0.213623
1.143	1.25122	-0.854492	-0.366211
1.144	1.40381	-0.88501	-0.488281
1.145	1.31226	-0.976563	-0.244141
1.146	1.34277	-1.00708	-0.0915527
1.147	1.2207	-0.976563	-0.0915527
1.148	1.28174	-0.823975	-0.0305176
1.149	1.2207	-0.946045	-0.12207
1.15	1.15967	-1.28174	-0.396729
1.151	1.06812	-1.00708	-0.244141
1.152	1.19019	-0.946045	-0.305176
1.153	1.06812	-0.823975	-0.305176
1.154	1.06812	-0.946045	-0.152588
1.155	1.19019	-1.09863	0.183105
1.156	1.09863	-1.0376	-0.183105
1.157	1.09863	-0.88501	-0.305176
1.158	1.25122	-0.762939	-0.0915527
1.159	1.34277	-0.976563	-0.305176
1.16	1.09863	-1.00708	-0.183105
1.161	1.09863	-1.19019	-0.0610352
1.162	1.0376	-0.88501	0.0305176
1.163	1.09863	-0.946045	-0.12207
1.164	1.34277	-0.762939	-0.274658
1.165	1.31226	-1.09863	-0.213623
1.166	1.43433	-1.06812	-0.427246
1.167	1.43433	-0.915527	-0.396729
1.168	1.34277	-0.854492	-0.12207
1.169	1.46484	-0.823975	0
1.17	0.976563	-1.0376	0.0915527
1.171	0.946045	-1.00708	-0.12207
1.172	1.12915	-0.915527	0.0305176
1.173	1.06812	-0.762939	-0.305176
1.174	1.15967	-1.0376	-0.0610352
1.175	1.31226	-0.976563	-0.305176
1.176	1.09863	-1.09863	-0.274658
1.177	1.25122	-0.88501	-0.0305176
1.178	1.09863	-0.946045	0.0305176
1.179	1.12915	-0.976563	-0.305176
1.18	1.06812	-1.09863	-0.427246
1.181	1.28174	-1.06812	-0.0305176
1.182	1.46484	-1.00708	-0.335693
1.183	1.37329	-1.31226	-0.0915527
1.184	1.2207	-1.0376	-0.0915527
1.185	1.12915	-0.793457	-0.335693
1.186	1.2207	-0.823975	-0.244141
1.187	1.2207	-1.0376	-0.0610352
1.188	1.19019	-1.25122	-0.0305176
1.189	1.40381	-1.12915	-0.12207
1.19	1.58691	-1.2207	0.0610352
1.191	1.37329	-0.701904	-0.244141
1.192	1.19019	-0.946045	0
1.193	0.976563	-1.19019	-0.335693
1.194	1.25122	-1.0376	-0.335693
1.195	1.09863	-0.732422	0.0610352
1.196	1.25122	-1.09863	-0.12207
1.197	1.34277	-1.19019	-0.244141
1.198	1.34277	-1.06812	-0.366211
1.199	1.46484	-0.915527	-0.152588
1.2	1.0376	-1.0376	-0.244141
1.201	0.976563	-1.25122	-0.305176
1.202	0.915527	-0.946045	0
1.203	0.946045	-1.00708	-0.244141
1.204	1.15967	-0.946045	-0.335693
1.205	1.46484	-0.88501	-0.366211
1.206	1.49536	-1.09863	-0.183105
1.207	1.31226	-0.946045	-0.427246
1.208	1.25122	-0.762939	0.0305176
1.209	1.25122	-0.88501	0.0915527
1.21	0.976563	-0.915527	-0.0610352
1.211	1.2207	-1.06812	-0.366211
1.212	1.25122	-1.12915	-0.396729
1.213	1.40381	-0.946045	-0.427246
1.214	1.25122	-0.946045	-0.335693
1.215	1.09863	-1.00708	-0.152588
1.216	1.09863	-0.88501	-0.0915527
1.217	1.15967	-1.00708	-0.335693
1.218	1.2207	-1.06812	0.0305176
1.219	1.19019	-1.0376	-0.152588
1.22	1.31226	-0.946045	-0.305176
1.221	1.31226	-1.09863	-0.335693
1.222	1.15967	-0.976563	-0.366211
1.223	1.19019	-0.732422	-0.213623
1.224	1.0376	-1.19019	-0.152588
1.225	0.915527	-1.06812	-0.0915527
1.226	1.0376	-1.06812	-0.244141
1.227	1.58691	-1.2207	-0.244141
1.228	1.40381	-0.946045	-0.152588
1.229	1.61743	-1.06812	-0.244141
1.23	1.37329	-1.09863	0.152588
1.231	1.09863	-1.2207	-0.335693
1.232	0.946045	-0.976563	-0.0305176
1.233	1.0376	-0.854492	-0.244141
1.234	0.946045	-1.12915	-0.579834
1.235	1.52588	-1.12915	-0.427246
1.236	1.12915	-1.00708	-0.396729
1.237	1.49536	-0.915527	-0.152588
1.238	1.19019	-1.2207	-0.305176
1.239	0.976563	-0.976563	0.0305176
1.24	0.701904	-1.2207	-0.0915527
1.241	0.946045	-0.946045	-0.213623
1.242	1.00708	-1.09863	-0.12207
1.243	0.976563	-1.06812	-0.518799
1.244	1.37329	-0.88501	-0.244141
1.245	1.00708	-1.09863	-0.0915527
1.246	1.40381	-0.88501	0.0305176
1.247	1.12915	-1.09863	0.0915527
1.248	1.06812	-1.52588	0.0915527
1.249	1.28174	-0.946045	-0.152588
1.25	1.28174	-1.00708	-0.12207
1.251	1.31226	-1.00708	-0.274658
1.252	1.25122	-1.06812	-0.183105
1.253	1.40381	-0.823975	-0.152588
1.254	0.915527	-1.09863	-0.183105
1.255	1.25122	-1.58691	0.0305176
1.256	1.19019	-0.976563	-0.183105
1.257	1.43433	-0.88501	-0.0915527
1.258	1.28174	-0.976563	-0.274658
1.259	1.25122	-1.34277	0
1.26	1.0376	-1.06812	-0.549316
1.261	1.12915	-1.00708	-0.12207
1.262	0.976563	-0.854492	-0.0305176
1.263	1.0376	-1.06812	-0.0305176
1.264	1.31226	-0.976563	0.0305176
1.265	1.31226	-1.00708	-0.152588
1.266	1.34277	-0.976563	-0.549316
1.267	1.52588	-1.09863	0.0610352
1.268	1.40381	-0.915527	-0.244141
1.269	1.0376	-0.88501	-0.0610352
1.27	1.15967	-1.12915	-0.0305176
1.271	1.06812	-1.12915	-0.152588
1.272	1.2207	-1.00708	0.0305176
1.273	1.19019	-0.946045	-0.305176
1.274	1.43433	-1.06812	-0.366211
1.275	1.37329	-1.19019	-0.457764
1.276	1.46484	-1.0376	-0.0610352
1.277	1.15967	-0.793457	-0.244141
1.278	0.823975	-0.88501	0.0305176
1.279	0.915527	-0.946045	-0.213623
1.28	0.976563	-0.976563	-0.305176
1.281	1.19019	-1.19019	-0.213623
1.282	1.19019	-1.00708	-0.488281
1.283	1.19019	-1.09863	-0.274658
1.284	1.15967	-1.0376	0.213623
1.285	1.25122	-1.0376	-0.183105
1.286	0.946045	-1.06812	-0.12207
1.287	1.28174	-1.25122	-0.274658
1.288	1.34277	-1.00708	-0.610352
1.289	1.58691	-1.00708	-0.366211
1.29	1.19019	-0.915527	-0.427246
1.291	1.25122	-1.06812	-0.0610352
1.292	1.15967	-0.915527	-0.183105
1.293	1.12915	-0.976563	-0.0305176
1.294	1.28174	-1.00708	-0.0610352
1.295	1.34277	-0.88501	-0.305176
1.296	1.37329	-1.09863	-0.183105
1.297	1.31226	-0.976563	-0.457764
1.298	1.37329	-1.06812	-0.305176
1.299	1.25122	-0.823975	-0.183105
1.3	1.00708	-0.915527	0.0915527
1.301	0.854492	-0.823975	-0.0305176
1.302	1.5564	-1.06812	0.0915527
1.303	1.12915	-1.19019	-0.0915527
1.304	1.43433	-0.976563	-0.0915527
1.305	1.31226	-0.88501	-0.274658
1.306	1.28174	-1.0376	-0.244141
1.307	1.0376	-0.823975	-0.12207
1.308	0.976563	-1.0376	0.0915527
1.309	1.0376	-1.00708	-0.12207
1.31	1.40381	-0.915527	-0.0915527
1.311	1.19019	-0.88501	-0.488281
1.312	1.37329	-0.88501	-0.244141
1.313	1.46484	-1.09863	-0.305176
1.314	1.00708	-1.06812	-0.244141
1.315	0.946045	-0.946045	0.0305176
1.316	1.06812	-0.946045	0.0305176
1.317	1.28174	-1.28174	-0.0915527
1.318	1.25122	-1.00708	-0.213623
1.319	1.34277	-0.823975	-0.183105
1.32	1.49536	-0.976563	-0.457764
1.321	1.31226	-1.06812	0
1.322	1.31226	-1.06812	-0.152588
1.323	1.0376	-1.00708	-0.0305176
1.324	0.854492	-1.12915	0.12207
1.325	1.15967	-1.06812	-0.0305176
1.326	1.49536	-1.25122	-0.305176
1.327	1.37329	-0.976563	-0.0610352
1.328	1.37329	-1.25122	-0.366211
1.329	1.12915	-0.88501	-0.274658
1.33	1.09863	-1.12915	-0.0915527
1.331	1.06812	-0.915527	-0.0610352
1.332	0.854492	-0.946045	-0.274658
1.333	1.2207	-1.00708	-0.213623
1.334	1.40381	-1.2207	-0.183105
1.335	1.46484	-0.823975	-0.396729
1.336	1.61743	-1.06812	-0.213623
1.337	1.40381	-1.0376	-0.0610352
1.338	1.15967	-0.823975	-0.244141
1.339	1.19019	-1.09863	0.0610352
1.34	1.09863	-0.762939	0
1.341	1.43433	-0.946045	-0.457764
1.342	1.43433	-1.06812	-0.183105
1.343	1.7395	-0.915527	-0.274658
1.344	1.00708	-0.793457	-0.457764
1.345	1.06812	-1.0376	0
1.346	0.823975	-0.88501	-0.12207
1.347	1.00708	-0.946045	-0.396729
1.348	0.915527	-0.976563	-0.213623
1.349	1.19019	-0.946045	-0.213623
1.35	1.49536	-1.2207	-0.488281
1.351	1.2207	-1.00708	-0.0305176
1.352	1.2207	-1.09863	-0.335693
1.353	1.0376	-0.915527	-0.0915527
1.354	0.946045	-1.00708	-0.244141
1.355	1.06812	-1.06812	-0.183105
1.356	1.40381	-0.823975	-0.305176
1.357	1.43433	-1.19019	-0.213623
1.358	1.34277	-1.2207	-0.305176
1.359	1.46484	-0.946045	-0.305176
1.36	1.0376	-0.823975	-0.12207
1.361	1.15967	-0.915527	-0.0915527
1.362	1.06812	-0.976563	-0.12207
1.363	1.15967	-1.00708	-0.366211
1.364	1.31226	-1.2207	-0.152588
1.365	1.19019	-1.06812	-0.305176
1.366	1.2207	-0.946045	-0.213623
1.367	1.19019	-0.88501	-0.213623
1.368	1.5564	-0.915527	-0.305176
1.369	1.2207	-1.19019	-0.152588
1.37	0.915527	-1.09863	-0.274658
1.371	1.06812	-1.19019	-0.396729
1.372	1.06812	-1.09863	-0.152588
1.373	1.19019	-1.0376	-0.152588
1.374	1.25122	-1.00708	-0.274658
1.375	1.37329	-1.12915	-0.244141
1.376	1.25122	-1.06812	-0.0610352
1.377	0.946045	-0.976563	-0.0915527
1.378	1.15967	-1.06812	-0.0915527
1.379	1.06812	-0.946045	-0.183105
1.38	1.31226	-1.09863	-0.0915527
1.381	1.37329	-0.854492	-0.518799
1.382	1.7395	-1.40381	-0.213623
1.383	1.25122	-0.976563	-0.152588
1.384	1.12915	-0.976563	-0.152588
1.385	1.06812	-1.0376	-0.152588
1.386	1.12915	-1.00708	-0.152588
1.387	1.15967	-0.976563	-0.12207
1.388	1.31226	-1.0376	-0.183105
1.389	1.43433	-1.25122	-0.0915527
1.39	1.19019	-0.732422	-0.12207
1.391	1.19019	-1.09863	-0.12207
1.392	0.946045	-1.00708	0.0610352
1.393	0.88501	-0.823975	-0.213623
1.394	1.0376	-1.12915	-0.12207
1.395	1.25122	-1.37329	-0.152588
1.396	1.12915	-1.37329	-0.152588
1.397	1.25122	-1.00708	-0.274658
1.398	1.15967	-0.915527	-0.12207
1.399	0.976563	-0.88501	-0.12207
1.4	1.19019	-1.00708	-0.152588
1.401	1.19019	-0.88501	0.0610352
1.402	1.61743	-1.34277	-0.0915527
1.403	1.19019	-1.09863	-0.213623
1.404	1.46484	-1.0376	-0.396729
1.405	1.25122	-1.19019	-0.427246
1.406	1.25122	-1.00708	-0.0610352
1.407	1.09863	-1.00708	-0.274658
1.408	0.88501	-0.946045	0.152588
1.409	1.15967	-1.00708	-0.12207
1.41	1.12915	-1.09863	-0.244141
1.411	1.31226	-0.88501	-0.457764
1.412	1.31226	-1.00708	-0.579834
1.413	1.43433	-1.12915	-0.213623
1.414	1.06812	-1.19019	-0.0915527
1.415	1.19019	-0.732422	-0.152588
1.416	1.06812	-1.09863	-0.213623
1.417	1.09863	-1.25122	-0.213623
1.418	1.2207	-1.28174	-0.488281
1.419	1.15967	-1.12915	-0.732422
1.42	1.15967	-1.12915	-0.183105
1.421	1.06812	-0.976563	-0.213623
1.422	1.09863	-0.915527	-0.366211
1.423	1.00708	-0.946045	-0.152588
1.424	0.976563	-1.06812	-0.152588
1.425	1.06812	-0.976563	-0.305176
1.426	1.25122	-1.06812	-0.335693
1.427	1.34277	-1.2207	-0.396729
1.428	1.37329	-0.946045	-0.427246
1.429	1.28174	-0.946045	-0.0915527
1.43	1.25122	-1.0376	-0.274658
1.431	1.15967	-1.00708	-0.244141
1.432	1.15967	-1.0376	-0.12207
1.433	1.0376	-0.88501	0.0305176
1.434	1.2207	-1.00708	-0.366211
1.435	1.19019	-0.946045	-0.183105
1.436	1.15967	-1.12915	-0.305176
1.437	0.946045	-0.976563	-0.152588
1.438	1.06812	-0.915527	-0.152588
1.439	1.25122	-0.793457	-0.274658
1.44	1.2207	-1.19019	-0.183105
1.441	1.28174	-1.34277	-0.213623
1.442	1.31226	-1.0376	-0.244141
1.443	1.86157	-1.0376	-0.274658
1.444	1.00708	-0.88501	-0.152588
1.445	0.915527	-1.12915	-0.183105
1.446	0.854492	-1.09863	-0.274658
1.447	0.976563	-0.976563	0
1.448	1.25122	-1.06812	0.0305176
1.449	1.2207	-0.946045	-0.579834
1.45	1.34277	-1.0376	-0.335693
1.451	1.43433	-1.31226	-0.213623
1.452	1.37329	-0.915527	-0.213623
1.453	1.46484	-1.00708	-0.213623
1.454	1.2207	-0.946045	-0.274658
1.455	1.28174	-1.12915	-0.0305176
1.456	1.09863	-1.2207	-0.0305176
1.457	1.19019	-1.12915	-0.152588
1.458	1.37329	-1.12915	-0.152588
1.459	1.40381	-1.06812	-0.213623
1.46	1.28174	-0.762939	-0.12207
1.461	1.19019	-0.976563	-0.0915527
1.462	1.0376	-1.06812	-0.152588
1.463	1.12915	-1.0376	0.335693
1.464	0.976563	-1.2207	-0.213623
1.465	1.19019	-1.06812	-0.12207
1.466	1.40381	-1.00708	-0.183105
1.467	1.49536	-0.976563	-0.274658
1.468	1.34277	-0.915527	-0.152588
1.469	1.09863	-0.823975	0.0915527
1.47	1.09863	-0.946045	-0.0915527
1.471	1.2207	-1.19019	-0.213623
1.472	1.31226	-1.09863	-0.213623
1.473	1.52588	-1.0376	-0.213623
1.474	1.25122	-1.19019	-0.183105
1.475	1.00708	-0.793457	-0.396729
1.476	1.00708	-1.0376	-0.0610352
1.477	1.12915	-0.915527	-0.0610352
1.478	1.25122	-1.0376	-0.274658
1.479	1.06812	-0.823975	-0.183105
1.48	1.28174	-0.946045	-0.183105
1.481	1.25122	-1.00708	-0.427246
1.482	1.09863	-1.09863	-0.244141
1.483	1.00708	-1.0376	0.0915527
1.484	1.06812	-1.00708	0.0915527
1.485	0.854492	-0.915527	-0.335693
1.486	1.00708	-0.732422	-0.183105
1.487	1.34277	-1.2207	-0.244141
1.488	1.43433	-0.976563	-0.366211
1.489	1.28174	-0.976563	-0.305176
1.49	1.34277	-0.823975	-0.0305176
1.491	0.946045	-1.12915	-0.183105
1.492	0.854492	-1.12915	-0.0610352
1.493	0.976563	-0.976563	-0.305176
1.494	1.2207	-1.0376	-0.213623
1.495	1.31226	-0.854492	-0.732422
1.496	1.31226	-1.00708	-0.396729
1.497	1.31226	-1.06812	-0.671387
1.498	0.946045	-0.946045	-0.0915527
1.499	1.28174	-1.52588	-0.12207
1.5	1.19019	-0.823975	0.0305176
1.501	0.946045	-1.06812	-0.488281
1.502	1.06812	-1.00708	-0.610352
1.503	1.31226	-1.19019	-0.183105
1.504	0.976563	-1.19019	-0.335693
1.505	1.15967	-1.12915	0.0305176
1.506	0.915527	-0.946045	-0.183105
1.507	0.762939	-0.946045	-0.244141
1.508	1.37329	-1.06812	-0.0610352
1.509	1.28174	-1.12915	-0.396729
1.51	1.00708	-1.12915	-0.183105
1.511	1.12915	-0.88501	-0.366211
1.512	1.34277	-1.25122	-0.274658
1.513	1.19019	-1.00708	-0.183105
1.514	1.31226	-1.40381	-0.12207
1.515	1.00708	-0.915527	-0.183105
1.516	1.0376	-0.976563	-0.0610352
1.517	1.09863	-0.976563	-0.335693
1.518	1.15967	-0.915527	-0.305176
1.519	1.19019	-1.43433	-0.213623
1.52	1.19019	-0.762939	-0.335693
1.521	1.25122	-0.823975	0.0610352
1.522	1.37329	-0.946045	-0.12207
1.523	0.976563	-1.00708	-0.335693
1.524	1.15967	-1.2207	0
1.525	1.15967	-1.12915	-0.0610352
1.526	1.25122	-1.00708	-0.0915527
1.527	1.46484	-1.0376	-0.152588
1.528	1.09863	-0.946045	-0.213623
1.529	1.09863	-0.976563	0.0610352
1.53	1.09863	-0.946045	-0.152588
1.531	1.19019	-0.88501	0.0305176
1.532	1.19019	-0.793457	-0.457764
1.533	1.2207	-1.06812	-0.305176
1.534	1.64795	-1.0376	-0.335693
1.535	1.58691	-0.915527	-0.274658
1.536	1.15967	-0.976563	-0.366211
1.537	0.823975	-1.00708	-0.152588
1.538	0.976563	-1.06812	-0.213623
1.539	1.12915	-0.976563	-0.0610352
1.54	1.06812	-0.946045	-0.0915527
1.541	1.09863	-0.88501	-0.12207
1.542	1.37329	-1.19019	-0.244141
1.543	1.15967	-1.06812	-0.152588
1.544	1.19019	-1.00708	-0.0610352
1.545	0.793457	-0.854492	-0.183105
1.546	0.762939	-1.06812	-0.305176
1.547	1.15967	-1.19019	-0.0305176
1.548	1.43433	-1.0376	-0.427246
1.549	1.40381	-0.915527	-0.396729
1.55	1.46484	-0.976563	-0.457764
1.551	1.31226	-0.88501	-0.213623
1.552	1.06812	-0.915527	-0.305176
1.553	0.915527	-1.19019	-0.152588
1.554	1.12915	-0.946045	-0.183105
1.555	1.09863	-0.976563	-0.457764
1.556	1.25122	-1.12915	-0.335693
1.557	1.5564	-1.00708	-0.335693
1.558	1.28174	-1.12915	-0.12207
1.559	1.25122	-0.946045	-0.152588
1.56	1.2207	-1.12915	-0.183105
1.561	1.2207	-0.915527	-0.0610352
1.562	0.976563	-0.88501	-0.244141
1.563	1.19019	-1.06812	-0.244141
1.564	1.2207	-1.28174	-0.0610352
1.565	1.58691	-1.2207	-0.152588
1.566	1.58691	-1.25122	-0.12207
1.567	1.0376	-1.0376	-0.213623
1.568	0.88501	-0.946045	-0.183105
1.569	1.0376	-1.09863	-0.213623
1.57	1.12915	-1.09863	-0.213623
1.571	1.00708	-0.946045	-0.396729
1.572	1.31226	-0.946045	-0.366211
1.573	1.37329	-1.2207	-0.274658
1.574	1.40381	-0.976563	-0.305176
1.575	1.12915	-1.06812	0.0305176
1.576	0.976563	-1.00708	0
1.577	1.31226	-1.00708	-0.213623
1.578	1.43433	-1.06812	-0.396729
1.579	1.46484	-1.0376	-0.213623
1.58	1.49536	-1.2207	-0.244141
1.581	1.2207	-0.823975	-0.213623
1.582	1.40381	-0.946045	-0.305176
1.583	1.19019	-1.12915	-0.0915527
1.584	1.06812	-1.19019	-0.12207
1.585	1.25122	-0.976563	-0.152588
1.586	1.34277	-1.06812	-0.396729
1.587	1.15967	-0.793457	-0.488281
1.588	1.19019	-1.06812	-0.305176
1.589	1.2207	-1.12915	-0.305176
1.59	0.946045	-0.946045	-0.0915527
1.591	1.15967	-0.793457	-0.305176
1.592	1.0376	-0.793457	-0.12207
1.593	1.19019	-1.00708	-0.274658
1.594	1.15967	-1.09863	-0.12207
1.595	1.31226	-1.00708	-0.274658
1.596	1.43433	-1.0376	-0.12207
1.597	1.2207	-0.915527	-0.183105
1.598	1.09863	-0.88501	-0.183105
1.599	1.09863	-1.00708	0.0610352
1.6	1.12915	-0.946045	-0.152588
1.601	1.31226	-1.09863	-0.274658
1.602	1.15967	-1.09863	-0.396729
1.603	1.46484	-0.976563	-0.366211
1.604	1.0376	-1.06812	-0.335693
1.605	0.915527	-0.946045	0.0915527
1.606	1.06812	-0.915527	-0.183105
1.607	1.0376	-1.19019	-0.152588
1.608	1.09863	-1.2207	-0.0915527
1.609	1.2207	-1.06812	-0.701904
1.61	1.43433	-1.06812	-0.244141
1.611	1.37329	-1.12915	-0.183105
1.612	1.34277	-1.00708	-0.12207
1.613	0.946045	-0.946045	-0.0915527
1.614	0.976563	-1.09863	-0.0610352
1.615	1.0376	-0.793457	-0.0610352
1.616	1.00708	-0.915527	-0.12207
1.617	1.40381	-1.06812	-0.0610352
1.618	1.5564	-1.12915	-0.427246
1.619	1.40381	-1.00708	-0.152588
1.62	1.34277	-0.915527	-0.0305176
1.621	0.88501	-0.854492	-0.244141
1.622	0.823975	-0.915527	0.0915527
1.623	1.31226	-1.2207	-0.0915527
1.624	1.0376	-0.915527	-0.366211
1.625	1.58691	-1.0376	-0.579834
1.626	1.52588	-0.915527	-0.183105
1.627	1.2207	-0.915527	-0.213623
1.628	1.06812	-1.0376	0.0305176
1.629	0.915527	-1.00708	0
1.63	1.00708	-0.915527	-0.152588
1.631	1.06812	-0.976563	-0.0305176
1.632	1.25122	-1.00708	-0.213623
1.633	1.46484	-1.00708	-0.183105
1.634	1.46484	-1.28174	-0.335693
1.635	1.2207	-0.976563	-0.244141
1.636	1.00708	-0.823975	-0.183105
1.637	1.09863	-0.823975	-0.274658
1.638	0.946045	-0.915527	-0.12207
1.639	1.31226	-1.06812	-0.152588
1.64	1.34277	-0.915527	-0.183105
1.641	1.52588	-1.19019	-0.305176
1.642	1.31226	-0.915527	-0.366211
1.643	1.19019	-0.946045	-0.274658
1.644	1.0376	-0.793457	-0.305176
1.645	1.12915	-0.946045	-0.0915527
1.646	1.12915	-0.946045	-0.12207
1.647	1.15967	-1.0376	-0.396729
1.648	1.19019	-1.06812	-0.457764
1.649	1.31226	-1.00708	-0.244141
1.65	1.31226	-0.976563	-0.274658
1.651	1.00708	-1.09863	-0.0610352
1.652	0.976563	-1.09863	0.183105
1.653	1.00708	-0.946045	-0.213623
1.654	1.09863	-1.25122	-0.152588
1.655	1.06812	-1.0376	-0.274658
1.656	1.61743	-1.2207	-0.183105
1.657	1.34277	-1.06812	-0.396729
1.658	1.00708	-1.19019	-0.183105
1.659	0.976563	-1.00708	-0.274658
1.66	1.06812	-1.00708	-0.335693
1.661	1.2207	-1.09863	-0.213623
1.662	1.31226	-1.25122	-0.244141
1.663	1.46484	-1.2207	-0.427246
1.664	1.49536	-0.976563	-0.274658
1.665	1.15967	-0.915527	-0.335693
1.666	1.37329	-0.823975	-0.152588
1.667	1.15967	-1.00708	-0.0915527
1.668	1.19019	-1.2207	-0.0610352
1.669	1.06812	-1.00708	-0.0915527
1.67	1.25122	-1.00708	-0.0305176
1.671	1.25122	-1.0376	-0.518799
1.672	1.28174	-1.00708	-0.152588
1.673	1.15967	-0.732422	0.0305176
1.674	1.25122	-0.946045	-0.0610352
1.675	0.793457	-1.00708	-0.0915527
1.676	0.915527	-0.976563	-0.0305176
1.677	0.976563	-0.946045	-0.0305176
1.678	1.19019	-1.0376	-0.335693
1.679	1.49536	-1.09863	-0.274658
1.68	1.25122	-0.915527	-0.335693
1.681	1.37329	-1.2207	-0.213623
1.682	0.915527	-1.00708	-0.12207
1.683	1.00708	-0.976563	-0.12207
1.684	0.88501	-0.823975	-0.305176
1.685	1.12915	-1.0376	-0.274658
1.686	1.31226	-1.09863	-0.0610352
1.687	1.40381	-1.00708	-0.457764
1.688	1.40381	-1.06812	-0.183105
1.689	1.09863	-1.06812	-0.0305176
1.69	1.12915	-1.06812	-0.0610352
1.691	0.762939	-1.28174	0.244141
1.692	0.88501	-1.00708	-0.0305176
1.693	1.15967	-0.915527	-0.183105
1.694	1.49536	-1.06812	-0.305176
1.695	1.46484	-1.00708	-0.152588
1.696	1.34277	-1.09863	-0.366211
1.697	1.0376	-0.946045	-0.0610352
1.698	0.793457	-0.946045	0.0915527
1.699	0.823975	-0.976563	-0.12207
1.7	0.976563	-1.06812	-0.274658
1.701	1.43433	-1.09863	-0.335693
1.702	1.25122	-1.09863	-0.396729
1.703	1.46484	-0.976563	-0.244141
1.704	1.37329	-0.946045	0.0610352
1.705	1.0376	-0.823975	-0.183105
1.706	1.0376	-1.09863	-0.183105
1.707	1.06812	-0.823975	-0.244141
1.708	1.46484	-1.09863	-0.335693
1.709	1.52588	-1.09863	-0.12207
1.71	1.46484	-0.946045	-0.244141
1.711	1.37329	-1.12915	-0.213623
1.712	1.19019	-1.00708	-0.274658
1.713	0.823975	-0.793457	-0.0610352
1.714	1.28174	-1.09863	-0.152588
1.715	1.06812	-1.25122	-0.0305176
1.716	1.15967	-1.06812	-0.0610352
1.717	1.49536	-1.2207	-0.457764
1.718	1.19019	-1.0376	-0.335693
1.719	1.37329	-0.946045	-0.183105
1.72	1.12915	-1.2207	-0.213623
1.721	0.762939	-0.88501	-0.305176
1.722	1.0376	-1.0376	-0.244141
1.723	1.00708	-1.00708	-0.244141
1.724	1.34277	-1.00708	-0.244141
1.725	1.15967	-0.88501	-0.396729
1.726	1.58691	-0.976563	0
1.727	1.19019	-0.823975	-0.12207
1.728	1.06812	-0.823975	-0.183105
1.729	1.00708	-1.09863	-0.0610352
1.73	1.2207	-1.09863	0
1.731	1.49536	-0.88501	-0.183105
1.732	1.28174	-0.946045	-0.183105
1.733	1.52588	-1.37329	-0.274658
1.734	1.19019	-0.854492	-0.457764
1.735	1.34277	-1.06812	-0.366211
1.736	0.854492	-0.88501	-0.213623
1.737	1.0376	-0.976563	-0.152588
1.738	1.09863	-1.12915	-0.213623
1.739	1.15967	-0.88501	-0.244141
1.74	1.2207	-0.976563	-0.12207
1.741	1.28174	-0.793457	-0.366211
1.742	1.40381	-0.976563	-0.0610352
1.743	1.0376	-1.00708	-0.0305176
1.744	1.15967	-0.946045	-0.0305176
1.745	1.15967	-0.946045	-0.183105
1.746	1.2207	-1.12915	-0.244141
1.747	1.25122	-0.946045	0.0610352
1.748	1.61743	-1.37329	-0.305176
1.749	1.58691	-0.976563	-0.12207
1.75	1.06812	-1.28174	-0.183105
1.751	1.06812	-0.88501	-0.0610352
1.752	1.25122	-1.25122	-0.213623
1.753	1.00708	-0.915527	-0.152588
1.754	1.28174	-1.34277	-0.152588
1.755	1.46484	-1.28174	-0.274658
1.756	1.34277	-1.06812	-0.305176
1.757	1.31226	-0.946045	-0.366211
1.758	1.34277	-0.854492	0.0305176
1.759	1.19019	-1.31226	0.0915527
1.76	1.09863	-0.762939	-0.0610352
1.761	1.09863	-1.06812	-0.152588
1.762	1.25122	-1.25122	-0.457764
1.763	1.28174	-0.946045	-0.0610352
1.764	1.34277	-0.823975	-0.152588
1.765	1.37329	-1.06812	-0.183105
1.766	1.34277	-1.2207	0.213623
1.767	0.915527	-0.946045	0.12207
1.768	1.12915	-1.00708	-0.0305176
1.769	1.28174	-1.28174	-0.335693
1.77	1.5564	-1.31226	-0.457764
1.771	1.37329	-0.854492	-0.335693
1.772	1.34277	-0.976563	0.0305176
1.773	1.0376	-1.00708	-0.274658
1.774	1.06812	-1.19019	-0.0610352
1.775	1.2207	-1.00708	-0.152588
1.776	1.12915	-0.823975	-0.12207
1.777	1.2207	-1.00708	-0.213623
1.778	1.31226	-1.00708	-0.335693
1.779	1.34277	-1.00708	-0.274658
1.78	1.19019	-1.00708	-0.244141
1.781	1.0376	-0.915527	-0.183105
1.782	0.88501	-1.12915	-0.0610352
1.783	0.823975	-0.946045	-0.305176
1.784	0.946045	-1.0376	-0.152588
1.785	1.2207	-1.06812	-0.183105
1.786	1.43433	-1.09863	-0.152588
1.787	1.37329	-1.12915	-0.244141
1.788	1.15967	-0.915527	-0.0610352
1.789	1.67847	-1.0376	-0.213623
1.79	1.19019	-1.0376	-0.244141
1.791	1.28174	-1.00708	-0.0610352
1.792	1.06812	-1.06812	-0.335693
1.793	1.37329	-0.946045	-0.457764
1.794	1.28174	-1.0376	-0.335693
1.795	1.25122	-0.854492	-0.183105
1.796	1.34277	-0.976563	-0.396729
1.797	0.854492	-0.946045	-0.244141
1.798	1.28174	-1.06812	-0.0305176
1.799	1.15967	-0.854492	0.0915527
1.8	1.31226	-1.0376	-0.12207
1.801	1.46484	-1.00708	-0.0610352
1.802	1.28174	-0.976563	-0.183105
1.803	1.40381	-1.2207	-0.0915527
1.804	1.31226	-0.946045	-0.0305176
1.805	1.31226	-1.12915	-0.244141
1.806	1.28174	-1.0376	-0.183105
1.807	1.09863	-0.88501	-0.274658
1.808	1.28174	-1.12915	-0.335693
1.809	1.31226	-1.06812	-0.183105
1.81	1.37329	-1.09863	-0.152588
1.811	1.31226	-0.946045	-0.213623
1.812	1.25122	-0.854492	-0.0610352
1.813	1.00708	-1.00708	-0.0610352
1.814	1.19019	-0.976563	-0.274658
1.815	1.15967	-1.00708	-0.152588
1.816	1.31226	-1.19019	-0.152588
1.817	1.37329	-1.06812	-0.488281
1.818	1.43433	-1.00708	0.12207
1.819	1.25122	-0.976563	-0.0915527
1.82	1.25122	-0.946045	0.0915527
1.821	1.12915	-0.88501	0
1.822	1.2207	-1.00708	-0.0305176
1.823	1.31226	-1.31226	-0.427246
1.824	1.12915	-0.946045	-0.0915527
1.825	1.46484	-1.12915	-0.274658
1.826	1.31226	-1.19019	-0.305176
1.827	1.2207	-0.732422	-0.366211
1.828	1.06812	-1.06812	-0.274658
1.829	1.2207	-1.12915	-0.0915527
1.83	1.31226	-1.28174	-0.396729
1.831	1.25122	-0.946045	-0.152588
1.832	1.25122	-1.0376	-0.457764
1.833	1.28174	-1.06812	-0.427246
1.834	1.12915	-1.06812	-0.152588
1.835	0.976563	-0.823975	0.0305176
1.836	1.25122	-0.915527	-0.12207
1.837	1.15967	-1.06812	-0.274658
1.838	1.25122	-1.00708	-0.12207
1.839	1.2207	-0.88501	-0.396729
1.84	1.40381	-1.12915	-0.366211
1.841	1.19019	-1.06812	-0.305176
1.842	1.28174	-0.915527	-0.305176
1.843	1.06812	-1.0376	-0.183105
1.844	0.701904	-0.823975	-0.274658
1.845	1.0376	-1.06812	-0.12207
1.846	1.06812	-1.0376	-0.152588
1.847	1.09863	-0.946045	-0.396729
1.848	1.40381	-1.06812	-0.427246
1.849	1.34277	-0.793457	-0.0915527
1.85	1.19019	-0.823975	-0.488281
1.851	0.946045	-1.00708	-0.12207
1.852	0.976563	-1.00708	-0.0915527
1.853	1.09863	-1.09863	-0.213623
1.854	1.19019	-1.0376	-0.274658
1.855	1.40381	-0.793457	-0.488281
1.856	1.34277	-0.88501	-0.0610352
1.857	1.5564	-1.12915	-0.0305176
1.858	1.28174	-1.0376	-0.12207
1.859	1.31226	-1.19019	0.0610352
1.86	1.19019	-1.09863	0
1.861	1.15967	-1.09863	-0.183105
1.862	1.2207	-1.12915	-0.396729
1.863	1.09863	-0.854492	-0.518799
1.864	1.2207	-0.946045	-0.457764
1.865	1.15967	-0.915527	-0.335693
1.866	0.823975	-0.854492	-0.213623
1.867	1.00708	-1.00708	0.0305176
1.868	1.15967	-0.946045	-0.366211
1.869	1.2207	-1.19019	-0.305176
1.87	1.15967	-0.915527	-0.427246
1.871	1.49536	-1.31226	-0.152588
1.872	1.31226	-0.946045	-0.0305176
1.873	1.06812	-0.976563	-0.152588
1.874	1.09863	-0.946045	-0.0915527
1.875	0.915527	-1.00708	0
1.876	1.15967	-0.976563	-0.152588
1.877	1.28174	-0.976563	-0.366211
1.878	1.49536	-1.25122	-0.335693
1.879	1.5564	-1.0376	-0.0610352
1.88	1.37329	-0.88501	-0.12207
1.881	1.28174	-1.0376	0
1.882	0.946045	-0.915527	-0.152588
1.883	0.823975	-1.0376	-0.152588
1.884	1.15967	-1.09863	-0.366211
1.885	1.0376	-1.06812	-0.244141
1.886	1.31226	-0.88501	-0.366211
1.887	1.25122	-0.976563	-0.366211
1.888	1.28174	-0.976563	0
1.889	1.12915	-0.946045	-0.0610352
1.89	1.00708	-0.793457	0.0610352
1.891	0.976563	-0.854492	-0.244141
1.892	1.00708	-1.0376	-0.396729
1.893	1.43433	-1.0376	-0.274658
1.894	1.52588	-0.976563	-0.0915527
1.895	1.19019	-1.09863	0.0915527
1.896	1.0376	-0.946045	-0.183105
1.897	1.09863	-0.793457	-0.12207
1.898	1.06812	-0.946045	0
1.899	1.12915	-1.00708	-0.274658
1.9	1.40381	-0.915527	-0.366211
1.901	1.61743	-0.976563	-0.244141
1.902	1.2207	-0.88501	-0.335693
1.903	1.06812	-0.88501	-0.0915527
1.904	0.946045	-0.823975	-0.213623
1.905	1.15967	-1.06812	-0.274658
1.906	1.12915	-0.946045	0.0305176
1.907	1.34277	-0.915527	-0.396729
1.908	1.40381	-1.19019	-0.579834
1.909	1.40381	-1.00708	-0.274658
1.91	1.15967	-0.671387	-0.0915527
1.911	1.09863	-0.701904	-0.152588
1.912	1.00708	-1.37329	-0.183105
1.913	0.854492	-1.12915	-0.152588
1.914	1.0376	-1.0376	-0.0915527
1.915	1.15967	-0.915527	-0.305176
1.916	1.5564	-1.09863	-0.152588
1.917	1.25122	-1.06812	-0.396729
1.918	1.31226	-1.12915	-0.0305176
1.919	1.31226	-1.06812	-0.0305176
1.92	1.19019	-0.946045	-0.0305176
1.921	1.28174	-0.946045	-0.305176
1.922	1.19019	-1.0376	-0.0305176
1.923	1.19019	-1.09863	-0.183105
1.924	1.25122	-0.823975	-0.366211
1.925	1.46484	-0.946045	-0.335693
1.926	1.12915	-0.854492	-0.152588
1.927	1.25122	-0.946045	-0.335693
1.928	1.15967	-0.976563	-0.335693
1.929	1.15967	-1.09863	0.0915527
1.93	1.25122	-0.946045	-0.335693
1.931	1.40381	-0.88501	-0.305176
1.932	1.31226	-1.00708	-0.335693
1.933	1.34277	-0.915527	-0.152588
1.934	1.12915	-0.88501	-0.183105
1.935	1.2207	-0.976563	0.0610352
1.936	0.823975	-0.88501	-0.213623
1.937	1.15967	-1.0376	-0.12207
1.938	1.19019	-0.915527	-0.488281
1.939	1.58691	-1.19019	-0.274658
1.94	1.31226	-0.671387	-0.640869
1.941	1.2207	-1.12915	-0.12207
1.942	1.06812	-0.88501	-0.0305176
1.943	0.88501	-0.88501	-0.0915527
1.944	1.19019	-0.88501	-0.518799
1.945	1.28174	-1.19019	-0.183105
1.946	1.25122	-1.00708	-0.305176
1.947	1.46484	-0.854492	-0.335693
1.948	1.49536	-0.88501	-0.12207
1.949	1.46484	-0.946045	0
1.95	1.09863	-0.823975	0.0305176
1.951	1.06812	-0.976563	-0.12207
1.952	1.06812	-1.06812	-0.274658
1.953	1.19019	-0.854492	-0.0610352
1.954	1.31226	-1.0376	-0.305176
1.955	1.40381	-1.12915	-0.274658
1.956	1.25122	-0.88501	-0.244141
1.957	1.00708	-0.88501	-0.152588
1.958	1.00708	-0.946045	-0.12207
1.959	1.09863	-0.946045	-0.152588
1.96	1.25122	-1.12915	-0.152588
1.961	0.976563	-0.823975	-0.427246
1.962	1.5564	-1.0376	-0.274658
1.963	1.12915	-0.823975	-0.0915527
1.964	1.2207	-0.823975	-0.0305176
1.965	1.25122	-1.0376	0.0610352
1.966	1.09863	-1.00708	0.12207
1.967	1.2207	-0.88501	-0.152588
1.968	1.31226	-0.946045	-0.183105
1.969	1.28174	-1.00708	-0.274658
1.97	1.15967	-1.09863	-0.305176
1.971	1.5564	-1.09863	-0.244141
1.972	1.19019	-1.00708	0.0915527
1.973	0.976563	-0.854492	-0.366211
1.974	1.15967	-1.12915	-0.213623
1.975	1.00708	-1.06812	-0.213623
1.976	1.15967	-0.946045	-0.12207
1.977	1.49536	-0.915527	-0.244141
1.978	1.37329	-0.946045	-0.488281
1.979	0.915527	-1.0376	-0.244141
1.98	1.00708	-0.946045	-0.244141
1.981	0.915527	-1.00708	-0.244141
1.982	0.946045	-1.0376	-0.0610352
1.983	0.976563	-1.12915	0
1.984	1.31226	-1.09863	-0.244141
1.985	1.46484	-1.09863	-0.427246
1.986	1.19019	-0.854492	-0.396729
1.987	1.06812	-0.946045	-0.274658
1.988	1.09863	-0.88501	-0.152588
1.989	0.823975	-1.06812	-0.396729
1.99	1.0376	-1.00708	-0.183105
1.991	1.09863	-1.00708	-0.335693
1.992	1.09863	-1.0376	-0.457764
1.993	1.37329	-1.06812	-0.427246
1.994	1.31226	-0.976563	-0.427246
1.995	1.31226	-1.06812	-0.183105
1.996	0.946045	-1.0376	-0.0610352
1.997	1.06812	-0.946045	-0.0915527
1.998	1.19019	-1.00708	-0.0305176
1.999	1.00708	-0.976563	-0.213623
2	1.49536	-1.0376	-0.274658
2.001	1.43433	-1.09863	-0.0915527
2.002	1.19019	-0.946045	-0.0610352
2.003	1.31226	-0.915527	0.183105
2.004	0.823975	-1.00708	0
2.005	0.946045	-1.00708	0.0915527
2.006	1.0376	-1.09863	-0.274658
2.007	1.31226	-1.06812	-0.152588
2.008	1.40381	-0.946045	-0.396729
2.009	1.28174	-1.12915	-0.0915527
2.01	1.25122	-0.915527	-0.213623
2.011	1.19019	-0.976563	-0.152588
2.012	0.854492	-1.40381	-0.0610352
2.013	1.09863	-0.854492	-0.335693
2.014	1.37329	-1.28174	-0.396729
2.015	1.19019	-0.946045	-0.610352
2.016	1.49536	-0.946045	-0.244141
2.017	1.49536	-1.00708	-0.244141
2.018	1.40381	-1.00708	-0.12207
2.019	0.976563	-0.915527	0.0915527
2.02	1.25122	-1.0376	-0.152588
2.021	1.34277	-1.09863	-0.0305176
2.022	1.5564	-1.37329	-0.0915527
2.023	1.5564	-1.31226	-0.0610352
2.024	1.19019	-0.976563	-0.183105
2.025	1.40381	-1.12915	0
2.026	1.19019	-0.88501	-0.0305176
2.027	1.2207	-1.19019	-0.0915527
2.028	0.88501	-1.0376	-0.0610352
2.029	1.28174	-1.19019	-0.366211
2.03	1.67847	-1.09863	-0.0915527
2.031	1.43433	-0.823975	-0.518799
2.032	1.15967	-1.2207	-0.305176
2.033	0.946045	-0.946045	-0.396729
2.034	1.19019	-1.28174	-0.396729
2.035	1.15967	-1.09863	-0.335693
2.036	1.09863	-1.06812	-0.335693
2.037	1.34277	-1.09863	-0.0610352
2.038	1.31226	-1.09863	-0.396729
2.039	1.43433	-1.43433	-0.0610352
2.04	1.2207	-1.06812	-0.274658
2.041	1.09863	-1.12915	-0.183105
2.042	0.915527	-1.37329	-0.183105
2.043	1.00708	-1.37329	-0.274658
2.044	1.19019	-1.31226	-0.213623
2.045	1.31226	-1.2207	-0.183105
2.046	1.58691	-1.28174	-0.335693
2.047	1.70898	-1.40381	-0.579834
2.048	1.40381	-1.09863	-0.213623
2.049	1.19019	-1.12915	-0.152588
2.05	1.12915	-1.25122	-0.0610352
2.051	1.00708	-1.09863	-0.274658
2.052	1.15967	-1.37329	-0.305176
2.053	1.40381	-1.28174	-0.518799
2.054	1.5564	-1.12915	-0.274658
2.055	1.37329	-1.06812	-0.244141
2.056	1.52588	-1.2207	0.0915527
2.057	1.28174	-1.12915	0.0305176
2.058	1.19019	-1.06812	-0.0915527
2.059	1.12915	-1.19019	-0.335693
2.06	1.25122	-1.19019	-0.213623
2.061	1.46484	-1.34277	-0.396729
2.062	1.61743	-1.2207	-0.152588
2.063	1.64795	-1.28174	0.183105
2.064	1.12915	-1.09863	-0.0610352
2.065	1.2207	-1.31226	0.0915527
2.066	0.915527	-1.0376	0
2.067	1.37329	-1.00708	-0.305176
2.068	1.46484	-0.88501	-0.518799
2.069	1.34277	-1.06812	-0.427246
2.07	1.37329	-1.31226	-0.579834
2.071	1.28174	-1.00708	-0.183105
2.072	0.762939	-0.823975	-0.335693
2.073	0.732422	-1.12915	-0.396729
2.074	1.00708	-1.19019	-0.335693
2.075	1.09863	-0.976563	-0.518799
2.076	1.25122	-1.09863	-0.640869
2.077	1.52588	-0.915527	-0.244141
2.078	1.49536	-0.823975	0.0610352
2.079	1.40381	-0.854492	0.213623
2.08	1.15967	-1.06812	0.152588
2.081	1.06812	-0.793457	-0.0610352
2.082	1.34277	-0.793457	-0.0305176
2.083	1.52588	-0.915527	-0.274658
2.084	1.67847	-0.946045	-0.488281
2.085	1.70898	-1.00708	-0.366211
2.086	1.46484	-0.946045	-0.152588
2.087	1.15967	-0.762939	-0.0915527
2.088	0.915527	-0.854492	0.0305176
2.089	0.946045	-0.88501	-0.0915527
2.09	0.88501	-0.946045	-0.335693
2.091	0.793457	-0.793457	-0.701904
2.092	1.09863	-0.88501	-0.640869
2.093	1.00708	-1.00708	-0.579834
2.094	0.854492	-0.915527	-0.0305176
2.095	0.915527	-0.915527	-0.305176
2.096	0.854492	-1.12915	0.152588
2.097	0.701904	-1.12915	-0.0305176
2.098	0.854492	-1.06812	-0.0915527
2.099	0.915527	-1.12915	-0.183105
2.1	1.31226	-1.12915	-0.518799
2.101	0.946045	-1.06812	-0.0305176
2.102	1.00708	-0.823975	-0.213623
2.103	0.854492	-0.88501	-0.152588
2.104	1.09863	-0.946045	-0.0305176
2.105	1.5564	-0.88501	0.152588
2.106	1.40381	-0.793457	-0.0915527
2.107	1.2207	-0.976563	0.152588
2.108	1.37329	-0.823975	-0.0305176
2.109	1.19019	-0.640869	-0.0305176
2.11	0.854492	-0.823975	0.0610352
2.111	1.12915	-0.854492	0
2.112	0.762939	-0.88501	0.152588
2.113	1.06812	-0.854492	0.0915527
2.114	0.88501	-0.854492	0.0305176
2.115	1.37329	-1.06812	-0.0305176
2.116	1.09863	-0.854492	0
2.117	1.25122	-1.0376	0.0915527
2.118	0.701904	-0.823975	-0.183105
2.119	0.762939	-0.823975	0.152588
2.12	0.854492	-0.88501	-0.427246
2.121	1.0376	-0.854492	-0.0610352
2.122	1.31226	-0.854492	-0.183105
2.123	1.28174	-0.762939	-0.244141
2.124	1.0376	-0.732422	-0.335693
2.125	1.12915	-0.88501	0.12207
2.126	1.34277	-0.88501	-0.183105
2.127	0.976563	-0.732422	-0.396729
2.128	1.15967	-0.946045	-0.213623
2.129	1.19019	-0.915527	-0.213623
2.13	1.40381	-0.946045	-0.305176
2.131	1.09863	-0.88501	-0.305176
2.132	1.12915	-0.762939	0.152588
2.133	1.09863	-0.640869	-0.0610352
2.134	0.915527	-0.732422	-0.366211
2.135	1.00708	-0.88501	0.213623
2.136	1.28174	-0.915527	-0.244141
2.137	1.61743	-1.0376	-0.305176
2.138	1.61743	-0.823975	-0.274658
2.139	1.37329	-1.06812	-0.183105
2.14	0.976563	-0.854492	-0.396729
2.141	0.854492	-0.946045	-0.183105
2.142	1.0376	-0.762939	-0.335693
2.143	1.28174	-1.00708	-0.427246
2.144	1.25122	-0.976563	-0.335693
2.145	1.46484	-1.06812	-0.396729
2.146	1.40381	-0.854492	-0.427246
2.147	1.37329	-0.946045	-0.0305176
2.148	0.793457	-1.12915	-0.0305176
2.149	0.823975	-0.762939	-0.12207
2.15	0.946045	-0.976563	0.0915527
2.151	0.854492	-0.732422	-0.183105
2.152	1.34277	-0.976563	-0.244141
2.153	1.52588	-0.976563	-0.12207
2.154	1.09863	-1.25122	-0.488281
2.155	1.28174	-1.00708	-0.183105
2.156	1.00708	-0.793457	-0.244141
2.157	1.00708	-1.0376	-0.183105
2.158	0.946045	-1.28174	-0.427246
2.159	1.09863	-1.19019	-0.366211
2.16	1.31226	-1.19019	-0.366211
2.161	1.52588	-1.2207	-0.274658
2.162	1.31226	-1.0376	-0.0610352
2.163	1.28174	-1.19019	-0.152588
2.164	1.25122	-1.2207	-0.152588
2.165	1.2207	-0.976563	0
2.166	0.915527	-0.946045	-0.12207
2.167	1.40381	-1.25122	-0.244141
2.168	1.40381	-1.2207	-0.244141
2.169	1.37329	-1.06812	-0.0610352
2.17	1.34277	-1.09863	-0.0915527
2.171	0.976563	-0.88501	-0.213623
2.172	1.06812	-1.09863	0.152588
2.173	1.06812	-1.00708	-0.152588
2.174	1.43433	-1.37329	-0.366211
2.175	1.40381	-1.2207	-0.244141
2.176	1.52588	-1.0376	-0.213623
2.177	1.40381	-1.00708	-0.335693
2.178	1.58691	-1.06812	-0.152588
2.179	1.06812	-1.12915	-0.0305176
2.18	1.06812	-1.09863	-0.244141
2.181	1.06812	-1.0376	-0.396729
2.182	1.49536	-1.09863	-0.183105
2.183	1.31226	-0.976563	-0.305176
2.184	1.43433	-0.976563	-0.12207
2.185	1.25122	-1.00708	-0.183105
2.186	1.28174	-0.946045	-0.366211
2.187	1.12915	-0.854492	-0.0610352
2.188	1.12915	-1.06812	0.0915527
2.189	1.12915	-1.06812	-0.305176
2.19	1.31226	-1.00708	-0.0305176
2.191	1.58691	-1.0376	-0.305176
2.192	1.40381	-1.25122	-0.305176
2.193	1.25122	-1.06812	-0.274658
2.194	1.28174	-0.823975	0
2.195	1.06812	-0.915527	-0.0305176
2.196	1.31226	-1.00708	-0.12207
2.197	1.19019	-0.976563	-0.183105
2.198	1.46484	-1.2207	-0.427246
2.199	1.31226	-1.19019	-0.366211
2.2	1.37329	-0.976563	-0.518799
2.201	1.28174	-0.854492	-0.396729
2.202	0.976563	-1.0376	-0.244141
2.203	1.09863	-1.19019	-0.305176
2.204	1.43433	-1.19019	-0.0915527
2.205	1.31226	-1.09863	-0.0915527
2.206	1.34277	-1.12915	-0.305176
2.207	1.37329	-1.09863	-0.244141
2.208	1.15967	-1.2207	-0.12207
2.209	1.2207	-1.34277	-0.0915527
2.21	0.823975	-1.06812	-0.0305176
2.211	1.12915	-1.12915	-0.12207
2.212	1.06812	-1.2207	-0.0915527
2.213	1.19019	-1.25122	-0.274658
2.214	1.46484	-1.00708	-0.0915527
2.215	1.2207	-1.06812	-0.488281
2.216	1.09863	-1.06812	-0.274658
2.217	1.2207	-0.946045	-0.12207
2.218	1.00708	-1.00708	-0.213623
2.219	1.25122	-1.09863	0.0305176
2.22	1.2207	-1.19019	-0.183105
2.221	1.37329	-1.34277	-0.213623
2.222	1.70898	-1.34277	-0.335693
2.223	1.40381	-1.28174	0.152588
2.224	1.34277	-1.19019	0.0305176
2.225	1.09863	-1.0376	-0.213623
2.226	1.12915	-1.06812	-0.0305176
2.227	1.28174	-1.19019	-0.0305176
2.228	1.31226	-1.28174	-0.305176
2.229	1.46484	-1.28174	-0.335693
2.23	1.49536	-1.31226	-0.396729
2.231	1.5564	-1.12915	-0.0305176
2.232	1.25122	-1.19019	-0.183105
2.233	1.31226	-1.25122	-0.12207
2.234	1.12915	-1.09863	-0.183105
2.235	1.15967	-1.0376	-0.244141
2.236	1.12915	-1.00708	-0.640869
2.237	1.49536	-0.946045	-0.549316
2.238	1.43433	-0.946045	-0.305176
2.239	1.67847	-1.09863	-0.274658
2.24	1.19019	-0.976563	-0.335693
2.241	1.15967	-0.88501	-0.12207
2.242	1.2207	-0.976563	-0.274658
2.243	1.64795	-1.09863	-0.457764
2.244	1.40381	-1.00708	-0.427246
2.245	1.52588	-1.06812	-0.335693
2.246	1.15967	-1.0376	-0.366211
2.247	1.28174	-0.762939	-0.213623
2.248	0.976563	-0.823975	-0.396729
2.249	1.12915	-0.762939	-0.366211
2.25	1.34277	-1.12915	-0.335693
2.251	1.58691	-1.09863	-0.274658
2.252	1.46484	-1.19019	-0.732422
2.253	1.46484	-1.19019	-0.305176
2.254	1.28174	-1.00708	-0.610352
2.255	1.0376	-0.946045	-0.335693
2.256	1.0376	-1.06812	-0.152588
2.257	1.0376	-1.00708	-0.12207
2.258	1.09863	-1.2207	-0.183105
2.259	1.28174	-1.0376	-0.244141
2.26	1.43433	-1.12915	-0.213623
2.261	1.58691	-0.854492	-0.0915527
2.262	1.0376	-0.88501	-0.152588
2.263	1.15967	-1.00708	0.0610352
2.264	0.854492	-1.0376	0.274658
2.265	1.15967	-1.09863	0.213623
2.266	0.823975	-1.37329	-0.274658
2.267	1.49536	-1.2207	-0.335693
2.268	1.31226	-0.976563	-0.274658
2.269	1.43433	-0.793457	-0.396729
2.27	1.15967	-1.06812	-0.305176
2.271	0.946045	-1.09863	-0.213623
2.272	0.823975	-1.09863	0
2.273	0.854492	-1.12915	-0.152588
2.274	1.28174	-1.06812	-0.274658
2.275	1.46484	-0.915527	-0.152588
2.276	1.15967	-0.976563	-0.335693
2.277	1.12915	-1.00708	-0.335693
2.278	1.00708	-0.793457	-0.12207
2.279	0.976563	-1.06812	0.0915527
2.28	0.88501	-1.06812	-0.0610352
2.281	1.00708	-1.00708	-0.152588
2.282	1.43433	-0.946045	0.0915527
2.283	1.34277	-1.0376	-0.0610352
2.284	1.09863	-0.946045	-0.12207
2.285	1.19019	-0.854492	-0.244141
2.286	1.00708	-0.671387	0.12207
2.287	0.976563	-1.0376	0.0305176
2.288	1.09863	-0.823975	-0.305176
2.289	1.25122	-1.25122	-0.12207
2.29	1.09863	-0.976563	-0.396729
2.291	1.40381	-1.06812	-0.305176
2.292	1.15967	-0.732422	-0.244141
2.293	0.946045	-0.88501	-0.244141
2.294	0.823975	-0.762939	0.0305176
2.295	0.88501	-0.823975	0
2.296	0.976563	-0.915527	-0.0610352
2.297	1.15967	-1.19019	-0.12207
2.298	1.19019	-0.88501	-0.0915527
2.299	1.28174	-0.823975	-0.335693
2.3	1.15967	-0.762939	-0.183105
2.301	0.915527	-1.00708	-0.12207
2.302	0.946045	-0.915527	-0.0915527
2.303	0.88501	-0.793457	-0.12207
2.304	1.0376	-0.823975	-0.335693
2.305	0.762939	-0.701904	-0.518799
2.306	1.15967	-1.00708	-0.335693
2.307	1.25122	-0.946045	-0.366211
2.308	1.28174	-0.732422	-0.213623
2.309	0.915527	-0.946045	-0.0915527
2.31	0.854492	-0.915527	0.0915527
2.311	0.946045	-0.946045	-0.366211
2.312	1.2207	-0.915527	-0.274658
2.313	1.19019	-0.915527	-0.213623
2.314	1.34277	-0.946045	-0.366211
2.315	1.31226	-0.946045	-0.12207
2.316	1.00708	-0.793457	-0.152588
2.317	0.976563	-0.762939	-0.183105
2.318	0.946045	-1.00708	-0.213623
2.319	1.2207	-0.946045	0
2.32	1.52588	-1.0376	-0.0305176
2.321	1.09863	-0.88501	-0.152588
2.322	1.34277	-1.00708	0.0915527
2.323	0.915527	-0.946045	-0.0915527
2.324	1.12915	-1.09863	-0.183105
2.325	1.09863	-1.06812	0.0610352
2.326	1.12915	-0.88501	-0.0915527
2.327	1.09863	-0.915527	-0.366211
2.328	1.28174	-1.09863	-0.244141
2.329	1.37329	-1.34277	-0.366211
2.33	1.2207	-0.854492	-0.518799
2.331	1.43433	-1.2207	-0.152588
2.332	1.00708	-1.12915	-0.12207
2.333	0.88501	-0.88501	-0.305176
2.334	0.946045	-1.2207	-0.0915527
2.335	1.28174	-0.976563	-0.305176
2.336	1.37329	-0.823975	-0.183105
2.337	1.31226	-0.793457	-0.457764
2.338	1.37329	-1.19019	-0.0915527
2.339	1.06812	-1.00708	-0.0915527
2.34	1.15967	-0.88501	-0.0915527
2.341	0.976563	-1.0376	-0.183105
2.342	1.15967	-1.06812	-0.366211
2.343	0.946045	-0.946045	-0.12207
2.344	1.37329	-1.12915	-0.213623
2.345	1.28174	-0.88501	-0.213623
2.346	1.31226	-0.854492	-0.152588
2.347	1.19019	-0.762939	-0.0915527
2.348	1.19019	-1.00708	-0.274658
2.349	1.19019	-1.19019	-0.152588
2.35	1.2207	-1.09863	0.0305176
2.351	1.46484	-0.946045	-0.396729
2.352	1.40381	-1.06812	-0.396729
2.353	1.31226	-0.88501	-0.12207
2.354	1.0376	-1.00708	-0.183105
2.355	0.946045	-1.06812	-0.274658
2.356	1.00708	-1.00708	-0.0305176
2.357	1.15967	-0.793457	-0.244141
2.358	1.12915	-0.732422	-0.396729
2.359	1.28174	-1.12915	-0.183105
2.36	1.31226	-1.00708	-0.183105
2.361	1.28174	-1.00708	-0.305176
2.362	1.15967	-0.946045	-0.0915527
2.363	1.28174	-0.946045	-0.244141
2.364	1.09863	-0.88501	-0.0915527
2.365	1.06812	-1.19019	-0.0610352
2.366	1.2207	-1.00708	-0.366211
2.367	1.43433	-0.915527	-0.579834
2.368	1.31226	-0.854492	-0.335693
2.369	1.15967	-0.946045	-0.213623
2.37	0.976563	-0.793457	-0.0915527
2.371	1.00708	-0.946045	0.0305176
2.372	1.0376	-1.40381	-0.183105
2.373	1.09863	-1.06812	-0.0915527
2.374	1.52588	-1.06812	-0.244141
2.375	1.34277	-1.2207	-0.305176
2.376	1.52588	-1.2207	-0.183105
2.377	1.2207	-1.00708	-0.183105
2.378	1.2207	-0.946045	-0.183105
2.379	1.2207	-1.06812	-0.0305176
2.38	1.25122	-1.2207	0.0915527
2.381	1.31226	-1.2207	-0.244141
2.382	1.43433	-1.19019	-0.335693
2.383	1.46484	-1.00708	-0.457764
2.384	1.34277	-1.06812	-0.0915527
2.385	1.25122	-1.09863	-0.274658
2.386	1.12915	-1.2207	-0.0610352
2.387	1.0376	-1.09863	-0.0915527
2.388	1.06812	-1.19019	-0.152588
2.389	1.46484	-1.2207	-0.305176
2.39	1.43433	-1.06812	-0.274658
2.391	1.61743	-1.31226	-0.0610352
2.392	1.00708	-0.946045	-0.0915527
2.393	1.00708	-1.00708	-0.244141
2.394	1.2207	-1.0376	-0.0305176
2.395	1.06812	-1.12915	-0.152588
2.396	1.34277	-1.09863	-0.335693
2.397	1.40381	-1.0376	-0.488281
2.398	1.34277	-1.0376	-0.457764
2.399	1.52588	-1.00708	-0.457764
2.4	1.61743	-1.31226	-0.183105
2.401	0.915527	-0.946045	-0.12207
2.402	1.0376	-0.88501	-0.488281
2.403	1.25122	-1.00708	-0.396729
2.404	1.2207	-1.19019	-0.213623
2.405	1.61743	-1.0376	-0.396729
2.406	1.46484	-1.19019	-0.335693
2.407	1.31226	-1.09863	-0.0610352
2.408	0.915527	-0.915527	-0.0915527
2.409	1.0376	-1.09863	-0.152588
2.41	1.25122	-1.28174	-0.305176
2.411	1.19019	-1.06812	-0.183105
2.412	1.25122	-1.00708	-0.274658
2.413	1.46484	-1.31226	0.0305176
2.414	1.40381	-0.946045	-0.335693
2.415	1.2207	-1.0376	-0.335693
2.416	1.09863	-0.946045	-0.183105
2.417	0.976563	-0.946045	-0.457764
2.418	1.12915	-1.06812	-0.0305176
2.419	1.34277	-0.915527	-0.213623
2.42	1.31226	-1.25122	-0.335693
2.421	1.15967	-1.00708	-0.427246
2.422	1.2207	-0.976563	-0.305176
2.423	1.06812	-1.06812	-0.244141
2.424	1.25122	-1.12915	-0.152588
2.425	0.976563	-1.12915	0.0305176
2.426	1.2207	-1.06812	-0.213623
2.427	1.25122	-1.28174	-0.213623
2.428	1.25122	-1.2207	-0.12207
2.429	1.31226	-1.06812	-0.0610352
2.43	1.31226	-1.09863	-0.244141
2.431	1.09863	-1.00708	-0.0915527
2.432	1.15967	-1.06812	0.0610352
2.433	1.31226	-1.19019	-0.152588
2.434	1.19019	-1.12915	-0.0915527
2.435	1.19019	-0.762939	-0.244141
2.436	1.5564	-1.0376	-0.396729
2.437	1.40381	-1.2207	-0.305176
2.438	1.31226	-1.31226	0.12207
2.439	0.915527	-0.793457	-0.396729
2.44	0.915527	-0.946045	-0.12207
2.441	1.2207	-1.19019	0.0610352
2.442	1.43433	-1.12915	-0.213623
2.443	1.34277	-1.0376	-0.0610352
2.444	1.49536	-1.28174	-0.152588
2.445	1.31226	-1.19019	-0.0610352
2.446	1.06812	-1.0376	0.0915527
2.447	1.19019	-1.2207	0.12207
2.448	1.00708	-1.2207	0.0305176
2.449	1.19019	-0.946045	-0.244141
2.45	1.15967	-1.19019	-0.0610352
2.451	1.5564	-1.19019	-0.213623
2.452	1.43433	-1.06812	-0.366211
2.453	1.34277	-0.88501	-0.0610352
2.454	1.31226	-1.00708	-0.305176
2.455	0.946045	-0.823975	-0.183105
2.456	1.19019	-1.00708	-0.274658
2.457	1.31226	-1.19019	-0.12207
2.458	1.2207	-0.976563	-0.396729
2.459	1.15967	-0.976563	-0.274658
2.46	1.12915	-0.88501	-0.396729
2.461	1.19019	-1.06812	-0.12207
2.462	0.732422	-0.946045	-0.0915527
2.463	1.06812	-0.976563	0.0305176
2.464	1.09863	-1.06812	-0.274658
2.465	1.0376	-0.854492	-0.183105
2.466	1.46484	-1.00708	-0.396729
2.467	1.43433	-0.854492	-0.274658
2.468	1.37329	-1.12915	-0.305176
2.469	1.09863	-0.88501	-0.152588
2.47	0.854492	-0.976563	-0.213623
2.471	0.976563	-0.976563	-0.305176
2.472	1.19019	-1.09863	-0.274658
2.473	1.37329	-0.976563	-0.335693
2.474	1.34277	-0.701904	-0.640869
2.475	1.19019	-0.976563	-0.183105
2.476	1.0376	-0.88501	-0.152588
2.477	1.00708	-0.88501	-0.213623
2.478	0.854492	-0.823975	-0.183105
2.479	1.06812	-1.00708	-0.152588
2.48	1.0376	-0.854492	-0.366211
2.481	1.00708	-1.09863	-0.183105
2.482	1.31226	-1.09863	-0.366211
2.483	1.52588	-1.25122	-0.0915527
2.484	1.28174	-0.88501	-0.0305176
2.485	0.915527	-0.88501	-0.0610352
2.486	0.915527	-0.88501	-0.152588
2.487	0.823975	-0.976563	-0.152588
2.488	1.06812	-1.0376	-0.366211
2.489	1.34277	-1.06812	-0.457764
2.49	1.12915	-0.88501	-0.12207
2.491	1.06812	-0.701904	-0.335693
2.492	1.12915	-1.12915	-0.12207
2.493	1.00708	-0.823975	-0.213623
2.494	0.946045	-0.946045	-0.12207
2.495	1.2207	-0.946045	-0.366211
2.496	1.15967	-0.915527	-0.396729
2.497	1.28174	-0.88501	-0.305176
2.498	1.34277	-0.88501	-0.0305176
2.499	1.19019	-0.823975	-0.0305176
2.5	0.823975	-0.823975	-0.152588
2.501	0.915527	-0.915527	-0.0915527
2.502	1.34277	-1.25122	0.0305176
2.503	1.25122	-1.31226	-0.213623
2.504	1.19019	-0.976563	-0.335693
2.505	1.43433	-1.00708	-0.305176
2.506	1.34277	-1.12915	-0.152588
2.507	1.19019	-1.12915	-0.12207
2.508	1.09863	-1.06812	0.0610352
2.509	0.823975	-0.823975	-0.213623
2.51	1.37329	-1.19019	-0.152588
2.511	1.19019	-0.946045	-0.427246
2.512	1.28174	-1.06812	-0.274658
2.513	1.25122	-0.88501	-0.518799
2.514	1.09863	-1.00708	-0.183105
2.515	1.28174	-0.732422	0
2.516	1.19019	-1.00708	-0.0915527
2.517	1.0376	-1.06812	-0.396729
2.518	1.43433	-1.09863	-0.152588
2.519	1.37329	-1.34277	-0.0915527
2.52	1.34277	-1.00708	-0.12207
2.521	1.25122	-1.06812	-0.305176
2.522	1.12915	-1.06812	0.12207
2.523	1.06812	-1.19019	-0.457764
2.524	1.19019	-1.0376	0.12207
2.525	1.0376	-1.40381	-0.213623
2.526	1.19019	-0.793457	-0.549316
2.527	1.31226	-1.19019	-0.366211
2.528	1.34277	-1.06812	-0.0305176
2.529	1.25122	-1.06812	-0.213623
2.53	1.0376	-1.28174	-0.335693
2.531	1.12915	-0.88501	-0.244141
2.532	1.31226	-1.0376	-0.305176
2.533	1.37329	-1.28174	-0.152588
2.534	1.43433	-1.00708	-0.305176
2.535	1.49536	-1.06812	-0.152588
2.536	1.43433	-1.09863	-0.396729
2.537	1.49536	-0.976563	-0.0305176
2.538	1.12915	-0.976563	0.0305176
2.539	0.946045	-0.976563	-0.244141
2.54	1.00708	-1.34277	-0.12207
2.541	1.25122	-1.06812	0.0305176
2.542	1.46484	-0.88501	-0.0915527
2.543	1.46484	-1.06812	-0.335693
2.544	1.19019	-1.09863	-0.274658
2.545	1.19019	-0.701904	-0.671387
2.546	1.19019	-1.06812	0
2.547	1.0376	-0.976563	-0.152588
2.548	1.09863	-1.12915	-0.396729
2.549	1.34277	-1.0376	-0.274658
2.55	1.34277	-1.06812	-0.427246
2.551	1.28174	-1.09863	-0.396729
2.552	1.34277	-1.0376	-0.0610352
2.553	1.40381	-1.06812	-0.0305176
2.554	1.15967	-0.976563	-0.152588
2.555	1.2207	-0.946045	-0.0610352
2.556	1.25122	-1.0376	-0.0915527
2.557	1.43433	-1.37329	-0.213623
2.558	1.43433	-1.19019	-0.305176
2.559	1.52588	-0.946045	-0.366211
2.56	1.49536	-1.0376	-0.244141
2.561	1.28174	-0.823975	-0.12207
2.562	0.976563	-0.854492	0.0610352
2.563	1.25122	-1.0376	0.152588
2.564	1.46484	-1.37329	-0.305176
2.565	1.46484	-0.946045	-0.183105
2.566	1.40381	-0.946045	-0.457764
2.567	1.43433	-0.946045	-0.274658
2.568	1.19019	-1.00708	-0.244141
2.569	1.12915	-1.2207	-0.183105
2.57	0.946045	-1.00708	-0.0915527
2.571	1.00708	-0.976563	-0.427246
2.572	1.25122	-1.06812	-0.152588
2.573	1.46484	-1.09863	-0.396729
2.574	1.34277	-1.00708	-0.335693
2.575	1.34277	-0.88501	-0.183105
2.576	1.40381	-0.976563	-0.0305176
2.577	1.25122	-1.06812	-0.0610352
2.578	1.31226	-1.12915	-0.12207
2.579	1.25122	-1.00708	-0.0610352
2.58	1.43433	-0.793457	-0.183105
2.581	1.37329	-1.06812	-0.0305176
2.582	1.46484	-1.34277	-0.274658
2.583	1.25122	-1.06812	-0.305176
2.584	1.40381	-0.915527	-0.183105
2.585	1.12915	-0.88501	-0.305176
2.586	1.28174	-1.06812	-0.244141
2.587	1.19019	-1.12915	-0.396729
2.588	1.28174	-1.19019	-0.335693
2.589	1.34277	-1.06812	-0.366211
2.59	1.2207	-0.793457	-0.305176
2.591	1.19019	-0.88501	-0.0915527
2.592	1.19019	-1.06812	-0.183105
2.593	1.19019	-1.06812	-0.152588
2.594	1.15967	-1.19019	-0.12207
2.595	1.40381	-1.19019	-0.152588
2.596	1.06812	-1.12915	-0.305176
2.597	1.15967	-1.06812	-0.0915527
2.598	1.34277	-0.88501	-0.396729
2.599	1.2207	-1.0376	-0.244141
2.6	1.15967	-1.09863	0.0305176
2.601	1.12915	-1.09863	-0.366211
2.602	1.46484	-1.06812	-0.335693
2.603	1.31226	-1.00708	-0.335693
2.604	1.46484	-1.19019	-0.335693
2.605	1.37329	-1.12915	-0.335693
2.606	1.15967	-0.88501	-0.152588
2.607	1.40381	-1.06812	-0.244141
2.608	1.15967	-0.793457	-0.305176
2.609	1.12915	-0.915527	-0.274658
2.61	1.15967	-1.12915	-0.274658
2.611	1.12915	-1.00708	-0.152588
2.612	1.31226	-0.946045	0
2.613	1.2207	-0.915527	-0.274658
2.614	1.15967	-0.915527	0
2.615	1.09863	-1.00708	0
2.616	1.19019	-1.00708	-0.183105
2.617	0.946045	-0.88501	-0.0305176
2.618	0.946045	-1.0376	-0.0915527
2.619	1.19019	-1.06812	-0.488281
2.62	1.12915	-1.09863	-0.305176
2.621	1.28174	-0.88501	-0.12207
2.622	1.34277	-1.09863	-0.12207
2.623	0.946045	-0.946045	-0.183105
2.624	1.00708	-0.915527	-0.244141
2.625	1.31226	-0.671387	-0.335693
2.626	1.40381	-1.06812	0
2.627	1.43433	-0.976563	-0.366211
2.628	1.15967	-0.946045	-0.366211
2.629	0.946045	-1.0376	-0.244141
2.63	0.946045	-0.793457	-0.274658
2.631	1.06812	-0.88501	-0.0610352
2.632	1.19019	-0.701904	-0.0915527
2.633	1.19019	-1.00708	-0.305176
2.634	1.19019	-1.06812	-0.183105
2.635	1.31226	-1.0376	-0.366211
2.636	1.34277	-0.915527	-0.183105
2.637	1.0376	-0.88501	-0.0915527
2.638	1.00708	-1.2207	-0.305176
2.639	0.976563	-1.2207	-0.0915527
2.64	1.19019	-1.06812	-0.305176
2.641	1.31226	-0.946045	-0.274658
2.642	1.28174	-0.915527	-0.396729
2.643	1.40381	-0.946045	-0.274658
2.644	1.19019	-0.946045	-0.366211
2.645	0.976563	-0.640869	-0.0305176
2.646	1.06812	-0.854492	-0.0915527
2.647	1.19019	-1.09863	0.12207
2.648	0.946045	-0.946045	-0.0915527
2.649	1.25122	-0.88501	-0.12207
2.65	1.37329	-1.06812	-0.183105
2.651	1.40381	-0.915527	-0.0610352
2.652	1.28174	-0.88501	-0.152588
2.653	1.46484	-1.00708	0.0915527
2.654	1.12915	-1.0376	0.0305176
2.655	0.976563	-0.88501	0.152588
2.656	0.915527	-0.946045	-0.335693
2.657	1.15967	-0.946045	-0.305176
2.658	1.28174	-0.915527	-0.579834
2.659	1.34277	-0.823975	-0.213623
2.66	1.00708	-0.976563	-0.152588
2.661	1.19019	-0.946045	-0.0915527
2.662	1.00708	-0.946045	0.0305176
2.663	1.15967	-1.00708	-0.0915527
2.664	1.40381	-1.2207	-0.152588
2.665	1.40381	-0.946045	-0.488281
2.666	1.37329	-0.88501	-0.244141
2.667	1.12915	-0.946045	-0.183105
2.668	1.09863	-0.823975	-0.12207
2.669	0.823975	-0.915527	-0.0305176
2.67	1.25122	-0.976563	-0.0305176
2.671	1.15967	-1.06812	-0.0915527
2.672	1.28174	-1.09863	-0.0915527
2.673	1.52588	-0.854492	-0.366211
2.674	1.46484	-1.06812	-0.244141
2.675	1.12915	-0.976563	-0.152588
2.676	1.06812	-0.88501	-0.12207
2.677	1.06812	-1.06812	-0.12207
2.678	1.12915	-0.946045	-0.335693
2.679	0.854492	-0.88501	-0.335693
2.68	1.15967	-0.854492	-0.427246
2.681	1.5564	-1.0376	-0.366211
2.682	1.25122	-1.00708	-0.152588
2.683	1.25122	-0.823975	0.0610352
2.684	0.915527	-0.793457	-0.366211
2.685	1.00708	-0.732422	-0.335693
2.686	1.09863	-0.976563	0.0305176
2.687	1.25122	-0.762939	-0.366211
2.688	1.43433	-1.00708	-0.244141
2.689	1.2207	-0.854492	-0.335693
2.69	1.09863	-1.00708	0.0610352
2.691	1.15967	-1.12915	-0.305176
2.692	1.12915	-1.09863	-0.152588
2.693	1.15967	-0.976563	-0.213623
2.694	1.0376	-0.88501	-0.457764
2.695	1.12915	-1.2207	-0.457764
2.696	1.40381	-1.2207	-0.12207
2.697	1.25122	-0.976563	-0.274658
2.698	1.06812	-0.823975	-0.274658
2.699	1.09863	-0.854492	-0.152588
2.7	1.06812	-0.88501	-0.183105
2.701	1.15967	-0.88501	-0.335693
2.702	1.34277	-1.09863	-0.305176
2.703	1.34277	-1.06812	-0.427246
2.704	1.49536	-1.12915	-0.244141
2.705	1.12915	-0.915527	-0.244141
2.706	1.37329	-0.946045	0.0915527
2.707	0.915527	-1.06812	-0.0305176
2.708	1.19019	-0.88501	-0.244141
2.709	1.06812	-1.28174	-0.213623
2.71	1.31226	-1.25122	-0.274658
2.711	1.43433	-1.00708	-0.244141
2.712	1.49536	-0.854492	0.0305176
2.713	1.52588	-0.823975	-0.12207
2.714	1.31226	-0.976563	-0.183105
2.715	1.00708	-0.946045	-0.12207
2.716	0.793457	-0.793457	-0.152588
2.717	1.40381	-1.19019	-0.0305176
2.718	1.46484	-1.34277	-0.213623
2.719	1.46484	-1.09863	-0.274658
2.72	1.31226	-0.88501	0.152588
2.721	1.31226	-0.793457	-0.213623
2.722	1.25122	-0.88501	-0.0915527
2.723	0.976563	-0.854492	0
2.724	1.12915	-1.06812	-0.0305176
2.725	1.31226	-1.12915	-0.0915527
2.726	1.34277	-0.976563	-0.244141
2.727	1.12915	-0.915527	-0.183105
2.728	1.49536	-0.946045	-0.244141
2.729	1.28174	-1.19019	-0.488281
2.73	1.19019	-0.946045	-0.213623
2.731	1.31226	-1.19019	-0.274658
2.732	1.15967	-1.12915	-0.0915527
2.733	1.15967	-0.976563	-0.305176
2.734	1.31226	-1.09863	-0.335693
2.735	1.2207	-1.06812	-0.274658
2.736	1.25122	-0.976563	-0.213623
2.737	1.2207	-0.88501	-0.305176
2.738	1.06812	-0.915527	-0.12207
2.739	1.34277	-0.976563	-0.12207
2.74	1.25122	-1.00708	-0.183105
2.741	1.31226	-1.06812	-0.274658
2.742	1.5564	-1.06812	-0.396729
2.743	1.25122	-1.25122	-0.335693
2.744	1.06812	-1.09863	-0.152588
2.745	1.25122	-1.06812	-0.0305176
2.746	1.00708	-1.00708	-0.0915527
2.747	1.34277	-1.2207	-0.183105
2.748	1.46484	-1.00708	-0.0915527
2.749	1.40381	-1.06812	-0.488281
2.75	1.37329	-1.09863	-0.335693
2.751	1.61743	-1.2207	-0.457764
2.752	1.31226	-1.06812	-0.427246
2.753	1.06812	-1.06812	-0.305176
2.754	1.06812	-1.06812	-0.0610352
2.755	1.06812	-1.00708	-0.427246
2.756	0.88501	-0.976563	-0.183105
2.757	1.00708	-0.88501	-0.274658
2.758	1.2207	-0.915527	-0.183105
2.759	1.31226	-0.946045	0.0610352
2.76	1.00708	-1.12915	-0.244141
2.761	0.88501	-1.19019	0.0915527
2.762	0.854492	-1.0376	-0.152588
2.763	1.06812	-1.31226	-0.0305176
2.764	1.12915	-1.06812	-0.213623
2.765	1.37329	-1.12915	-0.396729
2.766	1.46484	-1.34277	-0.183105
2.767	1.34277	-0.976563	-0.152588
2.768	1.2207	-0.88501	-0.0915527
2.769	1.06812	-1.06812	0.0305176
2.77	0.946045	-1.09863	0.0305176
2.771	1.15967	-1.06812	-0.213623
2.772	1.37329	-1.06812	-0.305176
2.773	1.46484	-1.00708	-0.335693
2.774	1.40381	-1.0376	-0.183105
2.775	1.15967	-1.00708	-0.0305176
2.776	1.12915	-1.2207	-0.305176
2.777	0.946045	-1.12915	0.183105
2.778	1.0376	-1.09863	0.0305176
2.779	1.37329	-1.00708	0.12207
2.78	1.31226	-0.88501	-0.640869
2.781	1.52588	-1.0376	-0.12207
2.782	1.15967	-1.31226	0.0915527
2.783	1.12915	-0.762939	-0.0610352
2.784	0.915527	-1.34277	-0.0915527
2.785	1.00708	-0.946045	0.0915527
2.786	1.28174	-0.88501	-0.183105
2.787	1.34277	-1.09863	-0.488281
2.788	1.58691	-1.0376	-0.396729
2.789	1.5564	-1.00708	-0.396729
2.79	1.19019	-0.823975	-0.244141
2.791	1.43433	-1.2207	-0.0915527
2.792	1.0376	-1.06812	-0.0915527
2.793	1.19019	-1.2207	-0.12207
2.794	1.34277	-0.762939	-0.396729
2.795	1.43433	-0.915527	-0.305176
2.796	1.43433	-0.88501	-0.213623
2.797	1.43433	-1.19019	-0.549316
2.798	1.40381	-1.06812	-0.12207
2.799	1.09863	-0.976563	0
2.8	1.06812	-1.25122	-0.0305176
2.801	0.915527	-1.46484	-0.335693
2.802	1.34277	-1.12915	-0.305176
2.803	1.25122	-0.946045	-0.183105
2.804	1.25122	-0.88501	-0.213623
2.805	1.06812	-1.19019	-0.152588
2.806	1.19019	-1.00708	-0.0610352
2.807	1.25122	-1.12915	-0.12207
2.808	1.12915	-1.2207	-0.457764
2.809	1.12915	-1.0376	-0.366211
2.81	1.06812	-0.88501	-0.366211
2.811	1.25122	-1.0376	-0.579834
2.812	1.00708	-1.0376	-0.244141
2.813	1.2207	-0.823975	-0.12207
2.814	1.09863	-1.00708	-0.0305176
2.815	1.09863	-1.00708	-0.152588
2.816	1.46484	-1.25122	-0.0915527
2.817	1.25122	-1.0376	-0.183105
2.818	1.58691	-1.0376	-0.0305176
2.819	1.28174	-1.09863	0.244141
2.82	1.00708	-1.37329	0.366211
2.821	0.640869	-1.34277	-0.0305176
2.822	0.915527	-0.396729	-0.88501
2.823	1.37329	0.0610352	-0.793457
2.824	1.49536	-0.488281	-0.854492
2.825	0.976563	-1.70898	-0.396729
2.826	0.976563	-1.98364	-0.305176
2.827	1.09863	-0.976563	0.183105
2.828	1.19019	0.0915527	0.213623
2.829	1.19019	-0.366211	-0.213623
2.83	1.0376	-1.64795	-0.762939
2.831	1.00708	-1.98364	-1.00708
2.832	1.25122	-1.2207	0.0915527
2.833	0.976563	-0.0610352	0.671387
2.834	0.854492	-0.671387	0.88501
2.835	0.854492	-1.70898	-0.0305176
2.836	1.31226	-1.67847	-0.549316
2.837	1.31226	-0.579834	-0.366211
2.838	1.06812	-0.213623	0.518799
2.839	0.732422	-1.2207	0.88501
2.84	0.946045	-1.64795	0.244141
2.841	1.61743	-0.854492	-0.549316
2.842	1.95313	0.244141	-1.09863
2.843	1.5564	-0.244141	-1.28174
2.844	0.640869	-1.58691	-1.09863
2.845	0.549316	-2.16675	-0.701904
2.846	0.88501	-0.671387	0.518799
2.847	1.43433	0.305176	0.488281
2.848	2.0752	-0.732422	-0.152588
2.849	1.52588	-1.98364	-1.28174
2.85	1.0376	-2.13623	-1.28174
2.851	0.854492	-0.518799	-0.0305176
2.852	0.701904	0.0915527	1.06812
2.853	0.640869	-0.946045	1.09863
2.854	0.640869	-2.19727	0.335693
2.855	1.31226	-1.86157	-0.671387
2.856	1.80054	-0.366211	-0.396729
2.857	1.7395	-0.213623	0.518799
2.858	0.976563	-1.12915	0.427246
2.859	0.915527	-1.83105	-0.0305176
2.86	1.12915	-0.793457	-0.610352
2.861	1.80054	0.549316	-0.946045
2.862	1.15967	-0.12207	-0.946045
2.863	0.640869	-2.04468	-0.915527
2.864	0.274658	-2.34985	-0.579834
2.865	1.31226	-0.823975	0.457764
2.866	1.77002	0.518799	0.549316
2.867	2.13623	-0.427246	-0.0610352
2.868	1.25122	-2.31934	-1.31226
2.869	0.732422	-2.41089	-0.976563
2.87	0.915527	-0.88501	0.0305176
2.871	1.0376	0.183105	1.31226
2.872	1.12915	-0.793457	0.701904
2.873	1.06812	-2.2583	-0.12207
2.874	1.64795	-2.01416	-0.915527
2.875	1.80054	-0.579834	-0.152588
2.876	1.49536	-0.244141	0.549316
2.877	0.88501	-1.31226	0.793457
2.878	1.0376	-1.83105	-0.274658
2.879	1.64795	-0.701904	-0.915527
2.88	2.47192	0.305176	-1.37329
2.881	1.61743	-0.0915527	-1.28174
2.882	0.457764	-2.01416	-0.88501
2.883	-0.305176	-2.04468	-0.0610352
2.884	0.946045	-0.427246	1.06812
2.885	1.89209	0.579834	0.701904
2.886	2.04468	-1.0376	-0.12207
2.887	1.40381	-2.56348	-1.52588
2.888	1.06812	-2.28882	-0.946045
2.889	1.06812	-0.457764	0.152588
2.89	0.671387	0.366211	1.80054
2.891	0.854492	-0.762939	0.854492
2.892	0.854492	-2.34985	-0.366211
2.893	1.61743	-2.19727	-0.823975
2.894	1.70898	-0.427246	-0.244141
2.895	1.80054	-0.274658	0.305176
2.896	1.12915	-1.37329	0.213623
2.897	1.34277	-1.67847	-0.396729
2.898	1.83105	-0.305176	-0.732422
2.899	1.7395	0.427246	-1.34277
2.9	0.976563	-0.823975	-1.2207
2.901	-0.0305176	-2.31934	-0.88501
2.902	0.366211	-1.77002	0.12207
2.903	1.80054	-0.213623	0.701904
2.904	2.68555	0.366211	0.457764
2.905	2.2583	-1.37329	-0.488281
2.906	1.25122	-2.74658	-1.43433
2.907	0.274658	-1.83105	-0.549316
2.908	0.579834	-0.0305176	0.823975
2.909	0.823975	0.244141	1.64795
2.91	1.09863	-1.64795	0.488281
2.911	1.5564	-2.62451	-0.88501
2.912	1.67847	-1.40381	-0.823975
2.913	1.31226	0.183105	0.152588
2.914	0.701904	-0.305176	0.793457
2.915	0.701904	-1.58691	0.152588
2.916	1.43433	-1.34277	-0.701904
2.917	2.41089	0.0305176	-1.00708
2.918	2.22778	0.244141	-1.49536
2.919	1.00708	-1.43433	-1.34277
2.92	-0.0915527	-2.53296	-0.854492
2.921	0.305176	-1.28174	0.701904
2.922	1.09863	0.457764	1.15967
2.923	2.13623	0	0.518799
2.924	1.86157	-2.19727	-1.00708
2.925	1.28174	-2.83813	-1.52588
2.926	1.00708	-1.19019	-0.701904
2.927	1.09863	0.213623	1.12915
2.928	0.732422	-0.396729	1.49536
2.929	0.335693	-2.13623	0.152588
2.93	1.00708	-2.34985	-1.19019
2.931	1.83105	-0.976563	-0.518799
2.932	1.64795	0.183105	0.335693
2.933	0.88501	-0.823975	0.732422
2.934	1.19019	-1.67847	-0.366211
2.935	1.61743	-0.976563	-1.00708
2.936	2.01416	0.335693	-1.06812
2.937	1.34277	-0.244141	-1.0376
2.938	0.0610352	-2.10571	-0.610352
2.939	-0.12207	-2.38037	-0.152588
2.94	1.15967	-0.366211	1.43433
2.941	2.65503	0.732422	0.762939
2.942	2.34985	-0.762939	0.0305176
2.943	1.31226	-2.56348	-1.49536
2.944	0.366211	-2.47192	-1.00708
2.945	0.305176	-0.396729	0.518799
2.946	0.610352	0.793457	1.98364
2.947	0.640869	-0.823975	0.976563
2.948	1.5564	-2.68555	-0.579834
2.949	1.80054	-1.95313	-1.00708
2.95	1.92261	0.12207	0
2.951	1.19019	-0.0610352	1.19019
2.952	0.427246	-1.34277	1.34277
2.953	0.671387	-2.04468	0.0610352
2.954	1.70898	-0.579834	0.0305176
2.955	2.28882	0.0915527	-0.0610352
2.956	1.15967	-1.06812	-0.0610352
2.957	0.0610352	-2.34985	-0.0610352
2.958	0.427246	-1.52588	0.823975
2.959	1.52588	0.0915527	1.52588
2.96	2.22778	-0.0305176	0.88501
2.961	1.70898	-1.89209	-0.488281
2.962	0.762939	-2.68555	-1.00708
2.963	0.610352	-0.946045	0.183105
2.964	1.15967	0.396729	1.52588
2.965	1.19019	-0.213623	2.10571
2.966	1.43433	-2.0752	0.946045
2.967	1.46484	-2.0752	0.12207
2.968	1.52588	-0.183105	0.457764
2.969	1.12915	0.305176	1.95313
2.97	0.793457	-1.12915	2.22778
2.971	1.25122	-2.19727	1.86157
2.972	1.80054	-1.37329	1.28174
2.973	2.22778	0.457764	1.40381
2.974	1.67847	0.0915527	0.762939
2.975	0.518799	-1.89209	0.88501
2.976	0.152588	-2.10571	1.34277
2.977	0.88501	-0.640869	2.2583
2.978	1.92261	0.213623	2.22778
2.979	1.95313	-0.976563	1.37329
2.98	1.49536	-2.2583	0.366211
2.981	1.2207	-1.49536	0.671387
2.982	1.19019	-0.0305176	1.86157
2.983	1.31226	-0.0610352	2.99072
2.984	1.15967	-1.7395	3.05176
2.985	1.34277	-2.38037	2.2583
2.986	1.98364	-0.701904	2.47192
2.987	1.64795	0.823975	3.23486
2.988	0.976563	-0.457764	3.69263
2.989	0.915527	-2.59399	3.54004
2.99	1.31226	-2.01416	3.32642
2.991	2.2583	0.274658	2.99072
2.992	2.2583	0.732422	2.7771
2.993	0.823975	-1.28174	2.31934
2.994	0.183105	-2.56348	2.74658
2.995	0.823975	-1.37329	2.92969
2.996	1.58691	0.579834	3.78418
2.997	2.31934	0.335693	3.17383
2.998	1.89209	-1.89209	2.56348
2.999	1.46484	-2.28882	1.34277
3	1.43433	-0.549316	2.53296
3.001	1.25122	0.457764	3.479
3.002	1.15967	-0.732422	4.02832
3.003	1.0376	-2.47192	3.54004
3.004	1.7395	-1.95313	3.479
3.005	2.0752	0.701904	4.02832
3.006	1.92261	1.2207	4.94385
3.007	1.00708	-1.49536	5.49316
3.008	1.06812	-3.41797	5.46265
3.009	1.92261	-1.7395	4.73022
3.01	2.47192	0.610352	4.3335
3.011	2.13623	0.427246	4.30298
3.012	0.488281	-1.86157	4.11987
3.013	-0.427246	-2.53296	4.21143
3.014	0.976563	-0.579834	4.63867
3.015	1.34277	1.15967	4.97437
3.016	2.19727	-0.427246	4.42505
3.017	1.52588	-2.53296	3.54004
3.018	1.15967	-2.28882	3.44849
3.019	1.12915	0.305176	4.3335
3.02	0.976563	0.88501	5.31006
3.021	0.915527	-1.2207	5.7373
3.022	0.823975	-2.68555	4.94385
3.023	1.49536	-1.37329	5.70679
3.024	1.7395	1.37329	6.86646
3.025	1.25122	0.701904	7.75146
3.026	0.88501	-2.28882	7.99561
3.027	1.12915	-2.99072	7.75146
3.028	2.13623	-0.579834	6.68335
3.029	2.41089	1.12915	6.68335
3.03	0.946045	-0.457764	6.31714
3.031	-0.274658	-2.56348	6.5918
3.032	-0.0305176	-1.89209	7.04956
3.033	1.09863	0.244141	6.83594
3.034	2.19727	0.640869	6.50024
3.035	2.01416	-1.46484	5.34058
3.036	1.5564	-2.41089	4.94385
3.037	0.88501	-1.12915	5.31006
3.038	0.854492	1.15967	6.89697
3.039	0.793457	0.152588	7.65991
3.04	1.43433	-2.56348	7.75146
3.041	1.46484	-2.86865	6.68335
3.042	2.01416	0.0610352	7.59888
3.043	1.95313	2.19727	8.75854
3.044	0.762939	0.396729	10.1929
3.045	0.823975	-2.65503	9.94873
3.046	1.58691	-2.44141	9.42993
3.047	2.13623	-0.0305176	8.88062
3.048	2.56348	0.762939	8.39233
3.049	0.732422	-0.793457	8.3313
3.05	0.0915527	-2.04468	8.54492
3.051	0.610352	-1.06812	8.48389
3.052	2.04468	0.793457	8.69751
3.053	2.38037	0.0305176	7.72095
3.054	2.04468	-2.13623	7.32422
3.055	1.43433	-2.38037	6.83594
3.056	1.15967	-0.0305176	7.93457
3.057	1.5564	0.518799	8.88062
3.058	1.46484	-1.06812	9.18579
3.059	1.37329	-2.59399	9.0332
3.06	1.64795	-2.01416	8.63647
3.061	2.01416	0.854492	10.3455
3.062	1.49536	1.40381	11.9019
3.063	0.823975	-0.854492	12.5122
3.064	1.09863	-2.86865	11.8103
3.065	2.0752	-1.64795	10.7422
3.066	2.50244	0.610352	10.1013
3.067	1.92261	0.12207	10.2539
3.068	0.396729	-1.64795	10.2234
3.069	0.0915527	-2.01416	10.8337
3.07	0.823975	-0.213623	10.5591
3.071	1.83105	1.09863	10.3149
3.072	2.13623	-0.640869	9.21631
3.073	1.2207	-2.13623	8.88062
3.074	0.976563	-1.37329	8.75854
3.075	1.15967	0.579834	10.3455
3.076	1.19019	0.244141	11.4136
3.077	1.40381	-1.83105	11.4746
3.078	1.19019	-2.62451	11.0474
3.079	1.31226	-1.34277	11.261
3.08	1.7395	1.34277	12.9089
3.081	1.61743	1.28174	14.0686
3.082	1.40381	-0.854492	14.0381
3.083	1.37329	-2.38037	13.6719
3.084	2.04468	-0.88501	12.7563
3.085	2.22778	0.213623	12.4817
3.086	1.37329	-0.549316	12.6648
3.087	0.305176	-1.77002	12.9089
3.088	0.488281	-1.00708	13.0005
3.089	1.37329	0.854492	12.7258
3.09	2.31934	0.823975	12.1765
3.091	2.04468	-1.0376	11.3525
3.092	1.70898	-2.13623	11.7188
3.093	1.15967	-0.366211	12.146
3.094	1.34277	0.823975	13.3972
3.095	1.64795	-0.213623	13.6414
3.096	1.40381	-1.80054	13.4583
3.097	1.92261	-1.83105	13.0615
3.098	1.86157	0.0610352	14.2212
3.099	1.80054	1.86157	15.564
3.1	0.976563	0.518799	16.51
3.101	1.31226	-1.98364	15.8081
3.102	1.80054	-1.98364	15.0452
3.103	2.44141	0.152588	14.2212
3.104	2.04468	0.701904	14.5569
3.105	1.06812	-0.823975	13.9771
3.106	0.0915527	-1.5564	14.9231
3.107	0.88501	-0.12207	14.7705
3.108	1.19019	1.09863	14.6179
3.109	1.70898	0.0610352	13.7634
3.11	1.49536	-1.77002	13.2141
3.111	1.2207	-0.915527	13.5193
3.112	1.40381	0.762939	14.2517
3.113	1.40381	0.793457	15.2893
3.114	1.43433	-0.976563	15.4114
3.115	1.0376	-1.86157	15.5029
3.116	1.06812	-1.06812	15.5945
3.117	1.34277	1.06812	16.8457
3.118	1.34277	1.7395	17.9138
3.119	0.854492	-0.274658	18.158
3.12	0.823975	-1.7395	17.0898
3.121	1.77002	-0.640869	16.6626
3.122	1.86157	0.793457	16.449
3.123	1.00708	0.12207	16.7236
3.124	0.305176	-1.64795	16.6626
3.125	-0.183105	-1.40381	17.1204
3.126	0.732422	1.0376	16.1438
3.127	1.31226	1.64795	15.9302
3.128	1.7395	-0.579834	14.679
3.129	1.06812	-1.95313	15.0146
3.13	0.640869	-0.518799	15.7166
3.131	1.00708	0.976563	16.6626
3.132	1.00708	0.152588	17.395
3.133	1.0376	-1.7395	17.2729
3.134	0.854492	-1.70898	16.7542
3.135	0.762939	-0.183105	17.2424
3.136	1.12915	1.52588	18.8599
3.137	0.488281	1.37329	19.8669
3.138	0.518799	-0.732422	20.2332
3.139	0.823975	-1.86157	18.9819
3.14	1.61743	-0.915527	18.2495
3.141	1.52588	0.457764	18.0664
3.142	0.610352	0.274658	18.0054
3.143	-0.213623	-1.12915	18.158
3.144	0.0305176	-0.793457	18.5852
3.145	0.915527	0.762939	18.0969
3.146	1.5564	0.671387	17.3035
3.147	1.06812	-0.915527	16.7542
3.148	0.823975	-1.67847	16.9983
3.149	1.0376	-0.213623	17.3645
3.15	1.34277	1.19019	18.7378
3.151	1.40381	0.0610352	18.7073
3.152	0.976563	-1.70898	18.9209
3.153	0.976563	-1.58691	18.4326
3.154	0.823975	-0.152588	19.7449
3.155	1.0376	1.80054	21.1792
3.156	1.0376	0.88501	21.9116
3.157	1.09863	-0.823975	21.1182
3.158	1.61743	-1.64795	20.5078
3.159	1.7395	0.12207	20.2026
3.16	1.49536	0.88501	20.0195
3.161	0.88501	-0.762939	20.3857
3.162	-0.183105	-1.61743	20.6604
3.163	0.457764	-0.213623	20.3857
3.164	1.34277	1.46484	19.8059
3.165	1.80054	0.823975	18.6768
3.166	1.25122	-1.00708	18.2495
3.167	0.915527	-0.88501	18.8599
3.168	0.854492	0.457764	19.989
3.169	1.34277	1.0376	20.813
3.17	1.43433	-0.915527	21.0571
3.171	0.823975	-1.7395	20.874
3.172	0.946045	-0.762939	20.6299
3.173	1.2207	0.762939	21.9727
3.174	1.49536	1.95313	23.2239
3.175	0.488281	1.12915	24.5361
3.176	1.09863	-1.25122	23.5596
3.177	1.25122	-1.83105	23.1018
3.178	1.86157	-0.366211	21.9727
3.179	1.46484	0.427246	22.1252
3.18	0.488281	-0.0915527	22.1863
3.181	-0.0305176	-0.976563	22.1558
3.182	0.488281	-0.0915527	21.8811
3.183	1.46484	1.15967	21.3013
3.184	1.58691	0.701904	20.5078
3.185	1.09863	-1.09863	20.2026
3.186	0.732422	-1.37329	20.6299
3.187	1.37329	0.213623	21.637
3.188	1.52588	0.946045	22.522
3.189	1.67847	-0.366211	22.7051
3.19	1.12915	-1.83105	22.3999
3.191	0.88501	-1.58691	22.583
3.192	1.09863	0.610352	24.1089
3.193	1.34277	2.13623	25.6348
3.194	1.00708	0.671387	25.8484
3.195	1.00708	-1.49536	24.8718
3.196	1.70898	-1.12915	23.7427
3.197	2.01416	0.244141	23.1934
3.198	1.49536	0.274658	23.4375
3.199	0.488281	-0.946045	23.8953
3.2	0.213623	-1.12915	24.292
3.201	0.793457	0.396729	23.7122
3.202	1.67847	1.19019	22.7661
3.203	2.13623	-0.0915527	21.8201
3.204	1.52588	-1.28174	21.5759
3.205	1.19019	-0.549316	22.4915
3.206	1.40381	0.640869	23.5291
3.207	1.67847	0.274658	24.3835
3.208	1.34277	-1.28174	24.353
3.209	0.915527	-1.89209	24.3225
3.21	0.854492	-0.823975	24.9329
3.211	1.37329	1.5564	26.4587
3.212	1.46484	1.98364	27.71
3.213	1.06812	-0.244141	27.5269
3.214	1.2207	-2.0752	25.8789
3.215	1.80054	-1.09863	25.3601
3.216	1.7395	0.518799	25.177
3.217	0.946045	0.0915527	25.0854
3.218	0.0915527	-1.40381	25.238
3.219	0.396729	-0.793457	25.4211
3.22	1.43433	1.19019	24.4751
3.221	1.61743	1.37329	24.0479
3.222	1.64795	-0.946045	23.2239
3.223	0.854492	-1.89209	24.0173
3.224	1.0376	-0.518799	24.8718
3.225	1.58691	0.88501	25.9094
3.226	1.58691	-0.0305176	25.7263
3.227	1.06812	-1.77002	25.5127
3.228	0.701904	-1.58691	25.0854
3.229	0.793457	0.0915527	26.9775
3.23	1.19019	2.13623	28.9917
3.231	1.2207	0.976563	29.6936
3.232	1.06812	-1.43433	29.0222
3.233	1.52588	-1.98364	27.4353
3.234	1.86157	0.12207	26.6113
3.235	1.67847	0.976563	26.7944
3.236	0.640869	-0.640869	27.1912
3.237	0.183105	-1.70898	27.7405
3.238	0.366211	-0.152588	27.6184
3.239	1.40381	1.49536	26.7029
3.24	1.61743	0.915527	25.3906
3.241	1.37329	-1.25122	25.177
3.242	1.15967	-0.732422	26.001
3.243	1.19019	0.732422	26.9165
3.244	1.49536	1.06812	28.0151
3.245	1.34277	-0.762939	28.1677
3.246	0.701904	-1.80054	28.0457
3.247	0.671387	-1.19019	27.9846
3.248	0.915527	1.09863	29.4189
3.249	1.31226	2.47192	30.304
3.25	0.854492	1.09863	30.6702
3.251	1.06812	-1.2207	29.1748
3.252	1.61743	-1.40381	28.3203
3.253	1.37329	0.88501	28.3203
3.254	0.946045	0.701904	29.1138
3.255	0.518799	-0.701904	29.2053
3.256	0.305176	-0.88501	29.6021
3.257	0.823975	0.946045	28.717
3.258	1.40381	1.92261	28.1677
3.259	1.52588	0.366211	27.3438
3.26	0.976563	-1.2207	27.6184
3.261	0.946045	-0.305176	28.4119
3.262	1.67847	1.2207	29.5105
3.263	1.83105	0.671387	29.6021
3.264	1.28174	-0.671387	29.2358
3.265	0.701904	-0.762939	29.5105
3.266	0.88501	0.183105	29.6326
3.267	0.88501	1.58691	31.6772
3.268	1.00708	2.28882	32.8064
3.269	0.610352	0.488281	32.8064
3.27	0.946045	-1.19019	31.0364
3.271	1.34277	-0.457764	30.0903
3.272	1.31226	1.31226	29.8462
3.273	0.823975	1.06812	30.7617
3.274	0.0610352	-0.457764	30.5481
3.275	0	-0.640869	31.0364
3.276	0.823975	1.31226	30.1208
3.277	1.37329	1.61743	29.4189
3.278	1.19019	-0.152588	28.5339
3.279	1.12915	-1.12915	28.9917
3.28	1.09863	-0.0305176	29.9072
3.281	1.64795	1.46484	30.8838
3.282	1.34277	0.335693	30.9143
3.283	1.15967	-1.43433	30.6091
3.284	0.610352	-1.43433	30.6396
3.285	0.701904	0.152588	31.3721
3.286	1.00708	1.98364	33.1421
3.287	1.12915	1.92261	33.5083
3.288	0.823975	-0.12207	32.8064
3.289	1.19019	-1.25122	31.3416
3.29	1.58691	0.213623	31.3416
3.291	1.00708	0.976563	31.7383
3.292	0.701904	-0.12207	32.2876
3.293	-0.0610352	-1.40381	32.3792
3.294	0.640869	0.396729	32.135
3.295	1.06812	2.10571	31.0669
3.296	1.15967	1.2207	30.2734
3.297	0.701904	-1.12915	30.0598
3.298	0.854492	-0.640869	31.3416
3.299	0.976563	1.19019	32.1045
3.3	1.34277	0.823975	32.5623
3.301	1.28174	-0.793457	32.6538
3.302	0.976563	-0.946045	32.6538
3.303	0.762939	0.0305176	32.5012
3.304	1.15967	0.274658	33.2336
3.305	0.976563	1.92261	34.6985
3.306	1.12915	1.5564	35.8276
3.307	1.00708	-0.518799	35.0342
3.308	1.58691	-1.25122	33.4473
3.309	1.5564	-0.0305176	32.8064
3.31	1.06812	1.2207	33.4167
3.311	0.427246	0.335693	33.3557
3.312	0.640869	-1.00708	33.6914
3.313	0.671387	0.244141	33.3557
3.314	1.31226	1.7395	33.02
3.315	1.06812	0.762939	32.196
3.316	1.06812	-1.28174	31.6467
3.317	1.15967	-0.549316	32.3181
3.318	1.58691	1.15967	33.2947
3.319	1.67847	0.823975	33.8745
3.32	1.15967	-0.549316	33.5693
3.321	0.915527	-1.37329	33.8135
3.322	0.762939	-0.732422	34.0576
3.323	0.88501	1.06812	35.9802
3.324	1.15967	2.56348	37.1399
3.325	0.823975	1.40381	38.0249
3.326	1.12915	-0.701904	36.3464
3.327	1.67847	-1.25122	34.9121
3.328	1.52588	0.366211	34.5459
3.329	0.854492	1.06812	35.3699
3.33	0.366211	-0.549316	35.7361
3.331	0.152588	-1.0376	35.8276
3.332	0.854492	0.183105	34.8206
3.333	1.34277	2.2583	33.6609
3.334	1.40381	1.2207	32.6233
3.335	0.823975	-0.640869	32.9895
3.336	0.488281	-0.732422	34.2712
3.337	1.12915	0.671387	35.675
3.338	1.2207	0.946045	36.2244
3.339	1.31226	-0.976563	35.9497
3.34	0.488281	-1.46484	35.4614
3.341	0.396729	-0.640869	35.7056
3.342	0.732422	2.2583	37.384
3.343	0.854492	2.99072	39.3372
3.344	0.549316	0.854492	39.5203
3.345	0.213623	-1.52588	37.9639
3.346	1.19019	-0.915527	37.0483
3.347	1.25122	0.823975	36.6516
3.348	0.823975	0.762939	37.0789
3.349	0.12207	-0.579834	37.5061
3.35	0.152588	-0.305176	37.6892
3.351	0.946045	1.19019	36.7126
3.352	1.49536	1.67847	35.9497
3.353	1.25122	0.152588	35.0952
3.354	0.701904	-1.0376	35.4309
3.355	0.88501	-0.0915527	36.6516
3.356	1.49536	1.28174	37.8418
3.357	1.67847	0.701904	38.0249
3.358	1.0376	-0.915527	37.7808
3.359	0.488281	-1.64795	37.7502
3.36	0.366211	-0.549316	39.1541
3.361	0.915527	2.44141	41.1072
3.362	0.946045	2.53296	42.0532
3.363	0.946045	0.183105	41.0767
3.364	1.00708	-1.2207	39.3677
3.365	1.46484	0.213623	38.3301
3.366	1.25122	1.2207	38.7268
3.367	0.762939	0.183105	39.5508
3.368	0.335693	-1.06812	40.2527
3.369	0.640869	0	39.856
3.37	1.49536	1.70898	38.7268
3.371	1.77002	1.49536	37.6892
3.372	1.46484	-0.366211	36.9568
3.373	1.06812	-0.610352	37.9333
3.374	1.31226	0.671387	39.3982
3.375	1.64795	1.09863	40.1917
3.376	1.40381	-0.244141	39.917
3.377	0.854492	-1.2207	40.1306
3.378	0.762939	-0.823975	39.7339
3.379	1.09863	0.732422	41.0461
3.38	1.28174	2.92969	43.396
3.381	1.25122	2.22778	44.3115
3.382	1.31226	-0.640869	43.0298
3.383	1.2207	-1.64795	41.5039
3.384	1.31226	0.396729	40.9546
3.385	1.19019	1.49536	41.3818
3.386	0.671387	-0.152588	41.4124
3.387	0.610352	-1.0376	41.8396
3.388	0.976563	0.732422	41.2292
3.389	1.46484	2.22778	40.1306
3.39	1.58691	0.946045	39.3066
3.391	1.31226	-0.946045	39.3982
3.392	0.88501	-0.701904	40.4968
3.393	1.31226	0.762939	41.5649
3.394	1.5564	1.06812	41.8091
3.395	1.43433	-0.488281	41.2903
3.396	0.854492	-1.25122	41.4429
3.397	0.732422	-0.549316	41.626
3.398	0.762939	1.19019	43.5791
3.399	1.0376	2.47192	44.8608
3.4	0.823975	0.671387	44.7693
3.401	0.976563	-0.88501	42.5415
3.402	1.5564	-0.488281	41.3208
3.403	1.40381	1.15967	41.4124
3.404	0.854492	0.701904	42.3889
3.405	0.274658	-0.640869	42.7856
3.406	0.244141	-0.579834	43.2739
3.407	0.701904	1.58691	42.2363
3.408	1.19019	1.58691	41.5039
3.409	1.31226	-0.305176	40.1611
3.41	1.09863	-0.823975	40.9241
3.411	1.0376	0.701904	41.9312
3.412	1.77002	1.5564	42.8467
3.413	1.31226	0.274658	42.9688
3.414	0.793457	-1.25122	42.8772
3.415	0.640869	-0.793457	42.9382
3.416	0.671387	0.335693	43.5791
3.417	0.976563	2.28882	45.99
3.418	0.88501	2.50244	46.936
3.419	0.579834	0.610352	46.4172
3.42	1.19019	-0.915527	44.4031
3.421	1.52588	0.0610352	44.1284
3.422	1.00708	1.43433	44.342
3.423	0.549316	0.213623	44.8608
3.424	0.213623	-1.09863	44.9524
3.425	0.488281	0.640869	44.7998
3.426	1.40381	2.50244	43.5791
3.427	1.34277	1.61743	42.8772
3.428	0.640869	-0.427246	42.8162
3.429	0.640869	-0.579834	44.1895
3.43	1.31226	0.823975	45.0745
3.431	1.52588	1.37329	45.5627
3.432	1.43433	0	45.1965
3.433	0.823975	-0.732422	44.9829
3.434	0.518799	-0.0915527	45.105
3.435	0.396729	0.88501	46.0815
3.436	0.457764	2.28882	48.1262
3.437	0.183105	2.41089	49.1638
3.438	0.396729	0.305176	48.0957
3.439	0.793457	-0.854492	46.2341
3.44	1.46484	0.610352	45.8069
3.441	0.976563	1.67847	46.3562
3.442	0.793457	0.457764	47.1802
3.443	0.0305176	-0.823975	47.2717
3.444	0.213623	0.671387	47.1802
3.445	0.88501	2.2583	46.1426
3.446	1.00708	1.25122	44.9219
3.447	1.19019	-0.457764	44.5251
3.448	0.640869	0.335693	45.4407
3.449	0.823975	1.86157	46.3867
3.45	1.19019	1.25122	47.0581
3.451	0.823975	-0.427246	47.2107
3.452	0	-0.488281	47.6379
3.453	0.335693	0.0610352	47.6685
3.454	0.396729	0.610352	48.3704
3.455	0.854492	2.83813	50.3235
3.456	0.793457	2.80762	50.9338
3.457	0.793457	0.396729	49.2859
3.458	0.823975	-0.915527	48.1873
3.459	1.06812	0.88501	48.4924
3.46	0.518799	1.86157	49.0417
3.461	0.0915527	0.0915527	49.0723
3.462	0.213623	-0.946045	48.8892
3.463	0.427246	1.25122	48.3704
3.464	1.09863	2.56348	47.2107
3.465	0.946045	1.12915	46.5393
3.466	0.579834	-0.457764	46.4783
3.467	0.823975	-0.0305176	47.5769
3.468	0.854492	1.37329	48.4924
3.469	1.15967	0.854492	48.6145
3.47	0.854492	-0.244141	48.3704
3.471	0.335693	-0.213623	48.645
3.472	0.427246	0.335693	48.7061
3.473	0.396729	1.31226	50.7507
3.474	0.671387	2.86865	52.8564
3.475	0.335693	2.04468	53.3752
3.476	0.762939	-0.335693	51.5747
3.477	0.976563	-0.854492	50.1099
3.478	1.09863	1.28174	49.6826
3.479	0.701904	1.61743	50.2014
3.48	0.0610352	-0.152588	50.5981
3.481	0.0610352	-0.518799	50.8728
3.482	0.457764	1.40381	50.354
3.483	0.976563	2.44141	48.9197
3.484	0.976563	0.701904	47.5769
3.485	0.823975	-0.610352	48.0347
3.486	0.762939	0.457764	49.4995
3.487	1.2207	1.67847	50.3235
3.488	1.12915	0.671387	50.5981
3.489	0.793457	-0.701904	50.8118
3.49	0.213623	-0.457764	50.8423
3.491	0.244141	0.183105	51.3306
3.492	0.488281	1.64795	53.2227
3.493	0.793457	3.05176	54.9927
3.494	0.152588	2.31934	54.5959
3.495	0.366211	-0.0915527	52.7039
3.496	1.09863	-0.427246	51.9714
3.497	0.732422	1.06812	52.2766
3.498	0.427246	1.0376	53.3447
3.499	0.213623	-0.274658	53.5583
3.5	0.152588	-0.244141	53.1311
3.501	0.976563	1.83105	51.9714
3.502	1.19019	2.44141	50.7813
3.503	1.12915	0.671387	50.0488
3.504	0.762939	-0.427246	50.7202
3.505	0.823975	0.823975	52.0325
3.506	1.40381	1.43433	52.9175
3.507	1.06812	0.305176	52.8259
3.508	0.823975	-0.732422	52.4902
3.509	0.610352	-0.457764	52.6733
3.51	0.335693	0.610352	53.5583
3.511	0.610352	2.7771	56.3354
3.512	0.854492	2.86865	57.9224
3.513	0.488281	1.00708	57.1899
3.514	1.0376	-1.12915	54.718
3.515	1.19019	-0.518799	53.6804
3.516	0.732422	1.49536	53.9551
3.517	0.823975	1.15967	54.718
3.518	0.579834	-0.366211	54.8401
3.519	0.396729	-0.0610352	54.657
3.52	0.976563	2.01416	53.8635
3.521	1.15967	2.13623	52.7649
3.522	0.946045	0	51.8494
3.523	0.732422	-0.732422	53.009
3.524	1.09863	1.00708	54.3213
3.525	1.46484	1.7395	55.0232
3.526	0.946045	0.335693	54.8096
3.527	0.335693	-0.671387	55.2063
3.528	0.152588	-0.396729	55.2979
3.529	0.0915527	0.946045	57.312
3.53	0.335693	3.08228	59.2651
3.531	0.946045	2.80762	59.6619
3.532	0.854492	0.488281	57.5562
3.533	1.09863	-0.640869	55.8777
3.534	0.854492	1.19019	55.7251
3.535	0.610352	1.52588	57.2205
3.536	0.0305176	0.488281	58.0444
3.537	-0.366211	-0.183105	57.9224
3.538	0.244141	1.00708	56.9153
3.539	0.762939	2.86865	55.8777
3.54	1.19019	2.22778	54.5959
3.541	0.946045	0	54.9316
3.542	0.732422	-0.12207	56.0608
3.543	0.854492	1.5564	57.4951
3.544	0.976563	1.70898	57.8918
3.545	0.946045	-0.12207	57.0679
3.546	0.183105	-1.28174	57.0374
3.547	0.0610352	0.427246	57.4646
3.548	0.244141	2.56348	59.7534
3.549	0.671387	3.96729	61.3708
3.55	0.579834	1.43433	60.8215
3.551	0.427246	-0.88501	58.5632
3.552	1.00708	-0.549316	57.4341
3.553	0.823975	1.98364	57.6782
3.554	0.518799	1.31226	58.4717
3.555	0.335693	-0.12207	58.5327
3.556	0.183105	0.0915527	58.8379
3.557	0.823975	2.38037	57.5867
3.558	1.06812	2.53296	56.8848
3.559	0.946045	0.335693	55.8167
3.56	0.793457	-0.610352	56.7627
3.561	0.793457	0.88501	58.136
3.562	1.67847	1.95313	58.4412
3.563	1.49536	0.610352	58.197
3.564	0.640869	-0.12207	58.4412
3.565	0.457764	-0.183105	58.8379
3.566	0.335693	0.518799	59.1736
3.567	0.701904	1.83105	61.7676
3.568	0.701904	2.47192	61.6455
3.569	0.610352	1.06812	60.3027
3.57	0.762939	-0.152588	58.1055
3.571	0.701904	1.46484	58.3801
3.572	0.762939	1.77002	58.9294
3.573	0.518799	0.183105	59.906
3.574	0.244141	-0.488281	60.1501
3.575	0.335693	1.31226	60.0281
3.576	0.946045	2.59399	58.9294
3.577	1.06812	1.12915	57.7393
3.578	1.06812	0.152588	57.7698
3.579	0.823975	1.00708	59.2041
3.58	0.946045	1.86157	59.4788
3.581	1.15967	0.946045	59.8145
3.582	0.762939	0.183105	59.7534
3.583	0.366211	0.183105	60.0586
3.584	0.335693	0.213623	59.9365
3.585	0.396729	0.701904	61.2488
3.586	0.366211	3.05176	63.9038
3.587	0.305176	3.44849	64.7278
3.588	0.488281	0.335693	62.8967
3.589	0.762939	-1.64795	60.6384
3.59	0.671387	0.701904	60.5774
3.591	0.335693	2.2583	61.4014
3.592	0.244141	0.793457	61.4319
3.593	0.0610352	-0.732422	61.0046
3.594	0.244141	1.15967	60.8521
3.595	0.793457	2.99072	60.1807
3.596	0.854492	1.61743	59.1125
3.597	0.610352	-0.579834	58.8989
3.598	0.427246	-0.12207	60.9436
3.599	0.488281	1.67847	61.7676
3.6	0.915527	1.31226	61.3708
3.601	0.732422	-0.0305176	61.1267
3.602	0.213623	0	61.5845
3.603	-0.0305176	0.396729	61.4929
3.604	0.12207	0.915527	63.1714
3.605	0.427246	3.05176	65.155
3.606	0.274658	2.92969	65.3687
3.607	0.549316	0.274658	63.1714
3.608	0.854492	-0.762939	61.5845
3.609	0.610352	1.46484	62.1338
3.61	0.366211	2.38037	63.8428
3.611	0.244141	0.213623	63.9954
3.612	-0.335693	-0.610352	64.0259
3.613	0.274658	1.83105	63.2324
3.614	0.640869	3.26538	62.1033
3.615	1.00708	1.12915	60.6995
3.616	0.946045	-0.335693	61.1267
3.617	0.762939	1.15967	62.8662
3.618	1.00708	2.38037	63.5986
3.619	0.701904	1.25122	63.7512
3.62	0.823975	-0.457764	63.6597
3.621	0.213623	-0.274658	64.8193
3.622	0.0610352	1.00708	64.8193
3.623	0.610352	2.22778	66.864
3.624	0.762939	3.96729	68.2678
3.625	0.152588	2.86865	68.634
3.626	0.244141	0.213623	65.8875
3.627	0.762939	-0.366211	65.094
3.628	0.427246	1.67847	65.7043
3.629	0.0915527	2.01416	66.9556
3.63	-0.0610352	0.244141	66.7114
3.631	0.0305176	0.396729	66.4673
3.632	0.488281	2.50244	65.2466
3.633	0.427246	3.26538	64.3921
3.634	0.579834	0.854492	63.5071
3.635	0.335693	-0.12207	64.4226
3.636	0.183105	1.15967	65.8569
3.637	0.915527	2.22778	65.918
3.638	0.793457	0.976563	65.4602
3.639	0.610352	0.0610352	65.5518
3.64	-0.274658	0.518799	65.979
3.641	-0.0305176	1.12915	66.7725
3.642	0.152588	2.89917	69.4885
3.643	0.305176	3.57056	70.8618
3.644	0.152588	1.77002	70.1904
3.645	0.396729	-0.213623	67.7185
3.646	0.579834	0.701904	66.8945
3.647	0.518799	1.95313	67.5964
3.648	0.274658	1.49536	68.6951
3.649	-0.244141	-0.12207	68.7256
3.65	-0.244141	0.946045	68.3594
3.651	0.366211	2.7771	67.1692
3.652	0.640869	2.38037	65.7959
3.653	0.610352	0.823975	64.9414
3.654	0.488281	0.457764	66.1621
3.655	0.579834	1.67847	67.2607
3.656	0.732422	1.89209	67.9932
3.657	0.366211	0.610352	67.9321
3.658	0.213623	-0.12207	68.2678
3.659	0.0305176	-0.0915527	68.4204
3.66	-0.12207	0.88501	69.7632
3.661	0.518799	3.479	72.052
3.662	0.427246	3.75366	73.0286
3.663	0.396729	1.61743	71.228
3.664	0.213623	-0.0915527	69.6106
3.665	0.732422	0.793457	69.519
3.666	0.0610352	1.80054	70.7703
3.667	-0.0305176	0.701904	71.0754
3.668	-0.0915527	-0.0305176	70.9839
3.669	0.305176	1.12915	70.0989
3.67	0.518799	3.02124	68.9392
3.671	0.793457	2.44141	67.8406
3.672	0.274658	0.915527	67.627
3.673	0.152588	0.640869	68.6951
3.674	0.640869	1.86157	69.8853
3.675	0.732422	1.64795	70.1599
3.676	0.457764	0.549316	69.8547
3.677	-0.213623	0.12207	70.3125
3.678	0	0.518799	70.5872
3.679	0.152588	1.92261	72.9065
3.68	0.366211	3.57056	75.2869
3.681	0.457764	2.7771	75.531
3.682	0.457764	0.244141	72.6624
3.683	0.549316	-0.0610352	71.2891
3.684	0.671387	1.92261	71.2891
3.685	0.335693	2.04468	72.2656
3.686	-0.0915527	0.183105	72.4792
3.687	0.152588	0.0915527	72.9675
3.688	0.0610352	2.22778	71.7773
3.689	0.793457	2.99072	70.7703
3.69	0.762939	1.34277	69.7632
3.691	0.427246	0.274658	70.0684
3.692	0.640869	1.15967	71.1975
3.693	1.06812	1.95313	71.8994
3.694	0.732422	1.58691	71.6553
3.695	0.427246	0.305176	71.7163
3.696	-0.244141	-0.12207	72.5403
3.697	-0.0610352	0.427246	72.7844
3.698	0.305176	2.0752	75.1648
3.699	0.457764	3.69263	76.5076
3.7	0.427246	2.34985	75.6531
3.701	0.213623	0.152588	73.2117
3.702	0.579834	0.671387	73.0286
3.703	0.396729	1.98364	73.822
3.704	0.0305176	1.43433	74.9207
3.705	-0.213623	-0.152588	74.7986
3.706	-0.0915527	0.823975	74.2188
3.707	0.640869	2.83813	73.1201
3.708	0.488281	2.65503	71.991
3.709	0.488281	0.762939	71.4722
3.71	0.183105	0.915527	72.4487
3.711	0.427246	2.04468	73.9136
3.712	0.701904	1.86157	73.761
3.713	0.427246	0.671387	73.6389
3.714	0.0305176	0.457764	74.2798
3.715	-0.0610352	0.976563	74.5544
3.716	-0.0610352	1.12915	75.1953
3.717	0.152588	2.7771	77.9724
3.718	-0.152588	3.84521	79.3457
3.719	-0.305176	1.86157	78.2471
3.72	0.0915527	-0.0305176	75.592
3.721	0.488281	0.915527	75.4395
3.722	0.152588	2.68555	76.3855
3.723	0.0305176	1.5564	76.7822
3.724	-0.183105	0.152588	76.4771
3.725	-0.0305176	1.46484	76.5076
3.726	0.274658	3.54004	75.3784
3.727	0.488281	2.38037	74.4019
3.728	0.427246	0.427246	73.7915
3.729	0.488281	0.762939	74.9817
3.73	0.762939	2.31934	75.8362
3.731	0.793457	1.92261	75.5005
3.732	0.274658	0.854492	75.6531
3.733	-0.213623	0.518799	76.416
3.734	-0.183105	0.671387	76.8738
3.735	-0.244141	0.946045	77.8809
3.736	0.0305176	3.41797	80.5969
3.737	0	4.11987	81.0852
3.738	0.427246	1.37329	79.071
3.739	0.488281	-0.12207	76.416
3.74	0.732422	1.5564	77.2705
3.741	-0.12207	2.50244	78.5828
3.742	-0.152588	1.06812	79.4678
3.743	-0.183105	-0.335693	78.3997
3.744	-0.0305176	1.70898	77.7893
3.745	0.335693	3.69263	76.6296
3.746	0.671387	2.50244	75.1038
3.747	0.274658	0.549316	75.47
3.748	0.0305176	1.19019	77.3315
3.749	0.305176	2.62451	78.3386
3.75	0.396729	1.67847	78.064
3.751	0.0610352	0.244141	78.0334
3.752	-0.518799	0.579834	78.6743
3.753	-0.335693	1.40381	78.9185
3.754	-0.12207	1.92261	80.0476
3.755	0.12207	3.96729	82.7026
3.756	-0.274658	3.78418	83.0688
3.757	-0.0915527	1.09863	80.4749
3.758	0.152588	-0.12207	79.2847
3.759	0.12207	1.89209	79.7119
3.76	-0.518799	2.83813	80.8716
3.761	-0.12207	1.0376	80.78
3.762	-0.0305176	0.396729	80.1697
3.763	-0.0610352	2.56348	79.7424
3.764	0.152588	3.57056	78.9795
3.765	0.244141	1.67847	77.8198
3.766	-0.12207	0.366211	78.3386
3.767	0.274658	1.67847	79.5288
3.768	0.823975	2.62451	79.6204
3.769	0.305176	1.83105	79.1626
3.77	0.183105	0.640869	79.5898
3.771	-0.549316	0.610352	80.5359
3.772	-0.518799	1.2207	81.1157
3.773	-0.0915527	2.13623	83.7097
3.774	0.183105	4.27246	85.6018
3.775	-0.274658	3.08228	85.1746
3.776	0.183105	0.671387	82.0923
3.777	0.732422	0.366211	81.3904
3.778	0.183105	2.31934	81.7871
3.779	-0.0915527	2.13623	83.4351
3.78	-0.701904	0.244141	83.2825
3.781	-0.427246	0.823975	82.8552
3.782	0.213623	2.74658	81.604
3.783	0.396729	3.63159	80.2307
3.784	0.518799	1.61743	79.1931
3.785	0.12207	0.793457	80.0781
3.786	-0.0610352	2.01416	81.6345
3.787	0.366211	2.44141	82.3975
3.788	0.12207	1.37329	81.7871
3.789	0.12207	0.274658	82.5195
3.79	-0.396729	0.488281	82.7637
3.791	-0.0915527	1.25122	83.2214
3.792	0.0915527	3.35693	86.0901
3.793	0	4.57764	87.6465
3.794	-0.457764	2.65503	86.7004
3.795	-0.366211	0.0610352	84.5337
3.796	0.12207	0.915527	83.9233
3.797	-0.0305176	2.56348	85.083
3.798	-0.0305176	1.64795	85.6628
3.799	-0.335693	0.518799	85.4187
3.8	-0.274658	1.70898	84.8999
3.801	-0.0915527	3.54004	83.8623
3.802	0.0915527	3.05176	82.7942
3.803	-0.152588	1.25122	82.428
3.804	-0.0915527	1.00708	83.6182
3.805	-0.0610352	2.34985	84.5337
3.806	0.183105	2.74658	84.3506
3.807	0.0610352	1.61743	84.3506
3.808	-0.457764	0.915527	85.0525
3.809	-0.549316	1.06812	85.7239
3.81	-1.00708	1.64795	87.8296
3.811	-0.274658	4.08936	90.3625
3.812	-0.0610352	4.05884	90.6677
3.813	-0.305176	1.49536	88.0127
3.814	0.0915527	0.701904	86.3342
3.815	-0.152588	2.41089	86.1511
3.816	-0.335693	3.05176	87.4329
3.817	-0.549316	1.61743	88.0432
3.818	-0.762939	0.579834	88.1348
3.819	-0.518799	2.31934	86.9141
3.82	-0.0610352	3.87573	85.8154
3.821	0.335693	2.59399	84.3506
3.822	0.183105	1.00708	84.4727
3.823	-0.0305176	1.61743	86.0901
3.824	0.427246	2.99072	86.5173
3.825	0.244141	2.10571	86.4868
3.826	-0.305176	0.854492	86.6394
3.827	-0.823975	0.549316	87.2498
3.828	-0.671387	1.25122	87.4329
3.829	-0.396729	2.53296	89.9963
3.83	-0.213623	5.0354	92.1936
3.831	-0.12207	3.60107	91.5527
3.832	0.183105	0.854492	88.7451
3.833	0.274658	0.549316	87.7991
3.834	-0.0305176	2.65503	88.8062
3.835	-0.640869	2.56348	89.9353
3.836	-0.488281	0.549316	89.5996
3.837	-0.366211	1.00708	89.0198
3.838	0	3.54004	87.7686
3.839	0	4.05884	86.6089
3.84	0.396729	1.67847	86.1206
3.841	-0.0305176	0.701904	86.853
3.842	-0.274658	1.86157	88.4094
3.843	0.518799	2.83813	88.8977
3.844	0.152588	1.67847	88.562
3.845	-0.244141	0.823975	88.6536
3.846	-0.701904	1.15967	89.5081
3.847	-0.610352	1.67847	89.9963
3.848	-0.549316	2.92969	92.4377
3.849	-0.213623	3.93677	93.3228
3.85	-0.732422	2.50244	92.2241
3.851	-0.213623	0.671387	89.5081
3.852	0.213623	1.43433	89.7217
3.853	-0.0610352	2.92969	90.6067
3.854	-0.0305176	1.83105	91.5222
3.855	-0.518799	0.457764	90.9729
3.856	-0.640869	1.52588	91.095
3.857	-0.366211	3.54004	90.0574
3.858	0.0305176	2.59399	88.6536
3.859	-0.0305176	0.946045	87.7991
3.86	0.183105	1.67847	89.1113
3.861	0.244141	3.23486	89.6606
3.862	0.823975	2.34985	89.4775
3.863	-0.152588	0.915527	89.8438
3.864	-0.488281	0.88501	90.8508
3.865	-0.640869	1.34277	91.5527
3.866	-0.579834	1.15967	91.8884
3.867	-0.305176	3.479	94.9097
3.868	-0.305176	4.69971	95.6116
3.869	-0.427246	2.2583	93.4448
3.87	0	0.0610352	91.1255
3.871	0.183105	1.67847	91.8579
3.872	-0.488281	2.89917	93.1702
3.873	-0.335693	1.46484	93.2312
3.874	-0.152588	0.305176	92.5293
3.875	0.152588	2.44141	91.9189
3.876	0.244141	4.02832	90.7898
3.877	0.610352	2.7771	89.9048
3.878	0	1.15967	89.9963
3.879	-0.0915527	1.46484	91.6748
3.88	-0.152588	2.62451	92.2241
3.881	0.305176	2.2583	92.2546
3.882	0.152588	1.28174	91.7358
3.883	-0.274658	1.15967	92.7124
3.884	-0.549316	1.67847	92.8955
3.885	-0.610352	2.28882	94.1467
3.886	-0.518799	4.27246	96.6797
3.887	-0.152588	3.72314	96.9238
3.888	-0.0915527	1.28174	94.4214
3.889	0	0.518799	92.926
3.89	0.0305176	2.7771	93.4448
3.891	-0.549316	3.14331	95.0317
3.892	-0.274658	1.34277	94.9402
3.893	-0.671387	0.946045	94.4214
3.894	-0.488281	2.96021	93.8721
3.895	-0.427246	4.05884	93.0481
3.896	-0.12207	2.38037	91.7358
3.897	-0.0610352	1.06812	91.9495
3.898	-0.244141	2.31934	93.2922
3.899	0.183105	3.41797	93.2007
3.9	-0.183105	2.28882	93.2922
3.901	-0.640869	1.31226	93.9331
3.902	-1.25122	1.49536	94.9707
3.903	-0.976563	1.52588	94.9402
3.904	-0.610352	2.04468	96.8323
3.905	-0.335693	4.57764	98.4192
3.906	-0.579834	3.93677	97.6563
3.907	-0.152588	1.49536	95.0928
3.908	-0.366211	1.09863	95.0317
3.909	-0.488281	3.11279	96.1609
3.91	-0.88501	2.56348	96.9849
3.911	-0.610352	0.488281	96.4966
3.912	-0.579834	1.12915	96.1304
3.913	-0.793457	3.90625	95.0928
3.914	-0.213623	3.78418	93.9636
3.915	-0.0915527	1.80054	92.9871
3.916	-0.305176	1.40381	94.1772
3.917	-0.152588	2.56348	95.3369
3.918	-0.0305176	2.50244	95.3674
3.919	-0.213623	1.46484	95.0317
3.92	-0.579834	1.25122	95.5811
3.921	-0.854492	1.67847	96.1304
3.922	-0.732422	1.70898	96.4661
3.923	-0.640869	3.479	100.006
3.924	-0.549316	5.37109	101.898
3.925	-0.610352	3.23486	101.227
3.926	-0.366211	0.396729	97.9614
3.927	-0.12207	0.946045	97.3816
3.928	-0.640869	3.26538	98.2056
3.929	-0.732422	2.65503	99.4263
3.93	-0.762939	1.15967	99.0295
3.931	-0.549316	1.86157	98.7854
3.932	-0.518799	3.87573	97.6563
3.933	-0.0915527	3.69263	96.3745
3.934	-0.213623	1.7395	95.459
3.935	-0.518799	1.28174	96.9238
3.936	-0.366211	2.56348	97.9614
3.937	0.152588	2.99072	97.7478
3.938	-0.0610352	1.95313	97.8699
3.939	-0.610352	1.19019	98.6023
3.94	-0.793457	1.25122	99.1516
3.941	-1.25122	1.61743	100.037
3.942	-0.610352	4.18091	102.966
3.943	-0.518799	5.40161	103.973
3.944	-0.671387	3.05176	102.203
3.945	-0.457764	0.579834	99.6399
3.946	-0.305176	1.83105	99.762
3.947	-0.488281	3.05176	101.288
3.948	-0.793457	2.01416	102.203
3.949	-0.976563	0.915527	102.02
3.95	-1.12915	2.10571	100.922
3.951	-0.457764	4.08936	98.8159
3.952	-0.396729	3.57056	97.7478
3.953	-0.335693	1.92261	97.7783
3.954	-0.701904	1.77002	99.0295
3.955	-0.732422	2.59399	100.006
3.956	-0.335693	2.53296	100.281
3.957	-0.732422	1.67847	100.311
3.958	-1.19019	0.915527	100.861
3.959	-0.823975	0.946045	101.318
3.96	-0.946045	2.28882	102.936
3.961	-0.457764	5.00488	105.957
3.962	-0.396729	5.0354	105.988
3.963	-0.457764	2.01416	103.546
3.964	-0.823975	0.762939	101.715
3.965	0.0305176	2.04468	102.264
3.966	-0.671387	3.08228	103.485
3.967	-0.762939	1.70898	103.577
3.968	-0.976563	1.19019	103.271
3.969	-0.915527	3.23486	102.539
3.97	-0.701904	4.11987	101.288
3.971	-0.518799	2.86865	100.189
3.972	-0.610352	1.46484	100.677
3.973	-0.579834	2.28882	102.081
3.974	-0.0610352	3.23486	102.081
3.975	-0.305176	2.62451	101.99
3.976	-0.701904	1.83105	102.631
3.977	-1.2207	1.5564	103.455
3.978	-0.946045	1.34277	104.065
3.979	-1.19019	2.65503	106.842
3.98	-0.762939	5.37109	109.131
3.981	-0.762939	4.3335	108.063
3.982	-0.335693	1.43433	104.889
3.983	-0.213623	1.52588	103.943
3.984	-0.579834	3.54004	105.103
3.985	-0.854492	3.05176	106.171
3.986	-1.28174	1.15967	106.079
3.987	-1.09863	1.52588	106.201
3.988	-1.06812	3.96729	104.797
3.989	-0.579834	4.30298	103.088
3.99	-0.213623	2.41089	101.99
3.991	-0.488281	2.19727	103.485
3.992	-0.549316	2.99072	104.767
3.993	-0.518799	2.89917	104.98
3.994	-0.518799	1.92261	105.072
3.995	-1.28174	1.77002	105.896
3.996	-1.52588	1.5564	106.445
3.997	-1.06812	1.49536	106.232
3.998	-0.762939	3.57056	108.917
3.999	-0.549316	5.61523	110.077
4	-0.823975	3.54004	108.795
4.001	-0.823975	0.976563	105.804
4.002	-0.518799	1.67847	106.323
4.003	-0.762939	3.44849	107.391
4.004	-0.793457	2.41089	107.849
4.005	-0.671387	0.946045	107.208
4.006	-0.946045	2.65503	107.147
4.007	-0.88501	4.39453	105.957
4.008	-0.610352	3.60107	104.95
4.009	-0.671387	1.64795	104.492
4.01	-0.701904	2.0752	106.079
4.011	-0.457764	3.32642	106.689
4.012	-0.183105	2.92969	105.988
4.013	-0.518799	1.83105	106.415
4.014	-1.28174	1.92261	107.544
4.015	-1.40381	1.86157	108.154
4.016	-1.46484	1.70898	108.856
4.017	-1.28174	4.15039	112.305
4.018	-0.946045	5.24902	112.915
4.019	-0.701904	2.71606	110.504
4.02	-0.305176	0.610352	107.88
4.021	-0.457764	2.83813	108.215
4.022	-1.00708	4.15039	109.589
4.023	-0.823975	2.19727	110.229
4.024	-0.732422	0.701904	109.467
4.025	-0.88501	2.89917	109.283
4.026	-0.488281	4.39453	107.758
4.027	-0.396729	3.23486	106.14
4.028	-0.457764	1.7395	106.018
4.029	-0.640869	2.62451	107.758
4.03	-0.274658	3.44849	108.551
4.031	-0.366211	2.71606	108.246
4.032	-0.579834	1.49536	108.734
4.033	-1.43433	1.64795	109.68
4.034	-1.09863	1.80054	109.772
4.035	-1.00708	2.22778	111.023
4.036	-0.549316	5.12695	113.434
4.037	-0.640869	5.15747	113.525
4.038	-0.549316	2.0752	110.779
4.039	-0.427246	0.701904	109.467
4.04	-0.671387	2.99072	110.596
4.041	-0.976563	3.35693	111.938
4.042	-0.701904	1.58691	111.664
4.043	-0.640869	1.12915	111.084
4.044	-0.88501	3.90625	110.077
4.045	-0.640869	4.69971	108.734
4.046	-0.366211	2.71606	107.697
4.047	-0.488281	1.49536	108.643
4.048	-0.915527	2.86865	110.229
4.049	-0.518799	3.26538	110.168
4.05	-0.274658	2.19727	109.833
4.051	-0.732422	1.89209	110.779
4.052	-1.46484	2.10571	111.633
4.053	-1.19019	1.83105	111.542
4.054	-1.09863	2.68555	113.708
4.055	-1.19019	5.5542	116.516
4.056	-1.06812	4.69971	115.57
4.057	-0.671387	1.28174	112.366
4.058	-0.488281	1.43433	112.03
4.059	-1.0376	4.24194	113.251
4.06	-1.12915	3.26538	114.227
4.061	-0.762939	1.00708	113.678
4.062	-1.2207	1.83105	113.434
4.063	-1.58691	4.60815	112.976
4.064	-0.640869	4.24194	111.084
4.065	-0.640869	2.0752	110.046
4.066	-0.366211	2.0752	110.901
4.067	-0.518799	3.75366	112.213
4.068	-0.213623	2.99072	111.633
4.069	-0.640869	1.98364	112.885
4.07	-1.37329	2.04468	113.403
4.071	-1.40381	2.04468	114.136
4.072	-1.2207	1.80054	114.288
4.073	-1.12915	3.57056	117.31
4.074	-0.823975	6.2561	119.141
4.075	-1.06812	4.18091	118.195
4.076	-0.88501	1.09863	115.295
4.077	-0.488281	2.22778	114.96
4.078	-0.88501	3.84521	116.486
4.079	-1.28174	2.68555	116.73
4.08	-1.34277	0.915527	116.302
4.081	-1.00708	2.65503	116.058
4.082	-0.88501	4.73022	114.532
4.083	-0.457764	4.45557	113.007
4.084	-0.762939	2.41089	112.061
4.085	-1.0376	2.38037	113.77
4.086	-0.976563	3.20435	114.96
4.087	-0.183105	2.86865	114.838
4.088	-0.915527	2.19727	114.929
4.089	-1.12915	1.95313	115.601
4.09	-1.2207	1.7395	116.394
4.091	-1.61743	2.22778	116.638
4.092	-1.43433	4.66919	120.483
4.093	-1.28174	6.10352	121.704
4.094	-1.37329	3.66211	120.026
4.095	-0.946045	1.0376	117.462
4.096	-0.762939	2.50244	117.126
4.097	-1.40381	4.05884	118.439
4.098	-1.00708	2.83813	119.019
4.099	-1.28174	1.64795	118.744
4.1	-1.52588	2.96021	118.103
4.101	-1.0376	4.79126	116.882
4.102	-0.762939	3.9978	115.173
4.103	-1.06812	2.44141	115.112
4.104	-1.12915	2.56348	116.364
4.105	-1.00708	3.57056	117.065
4.106	-0.671387	3.32642	116.943
4.107	-1.40381	2.34985	117.615
4.108	-1.83105	1.89209	118.805
4.109	-1.7395	1.77002	119.049
4.11	-1.70898	2.50244	121.338
4.111	-1.28174	6.073	124.146
4.112	-1.00708	6.34766	124.512
4.113	-0.671387	2.74658	121.338
4.114	-0.823975	1.2207	119.385
4.115	-1.25122	3.2959	119.965
4.116	-1.58691	3.84521	121.399
4.117	-1.49536	1.89209	122.009
4.118	-1.61743	1.70898	121.277
4.119	-1.28174	3.75366	120.239
4.12	-0.946045	5.06592	118.256
4.121	-1.06812	4.02832	116.791
4.122	-1.34277	2.44141	117.523
4.123	-1.28174	2.62451	119.568
4.124	-0.88501	3.38745	119.995
4.125	-0.854492	2.68555	120.056
4.126	-1.52588	1.92261	120.3
4.127	-1.77002	1.95313	121.216
4.128	-1.64795	2.19727	121.216
4.129	-1.64795	3.8147	124.298
4.13	-1.12915	6.50024	126.709
4.131	-1.37329	4.82178	126.221
4.132	-0.976563	1.67847	122.192
4.133	-0.549316	1.15967	120.941
4.134	-1.31226	3.78418	122.162
4.135	-1.06812	3.69263	123.962
4.136	-1.09863	2.01416	123.383
4.137	-1.09863	2.04468	122.955
4.138	-1.52588	4.54712	122.009
4.139	-0.946045	4.94385	120.422
4.14	-1.00708	2.68555	119.476
4.141	-1.12915	1.7395	121.063
4.142	-1.46484	2.99072	122.04
4.143	-0.518799	3.84521	121.826
4.144	-0.762939	2.99072	121.552
4.145	-1.37329	2.10571	122.589
4.146	-1.7395	1.89209	123.627
4.147	-1.46484	2.0752	124.023
4.148	-1.19019	3.96729	126.587
4.149	-1.2207	5.95093	127.411
4.15	-1.28174	4.05884	125.366
4.151	-1.00708	1.80054	122.681
4.152	-0.854492	2.74658	123.169
4.153	-1.37329	4.27246	124.817
4.154	-1.31226	2.89917	126.007
4.155	-1.40381	1.46484	125.031
4.156	-1.58691	3.05176	124.481
4.157	-1.34277	4.91333	123.291
4.158	-1.06812	4.18091	121.796
4.159	-1.12915	2.71606	121.246
4.16	-1.25122	3.14331	123.047
4.161	-1.00708	3.93677	123.901
4.162	-0.946045	3.32642	123.505
4.163	-1.46484	2.2583	123.779
4.164	-1.7395	2.41089	125.244
4.165	-1.95313	2.56348	125.763
4.166	-1.52588	2.59399	126.312
4.167	-1.25122	4.79126	128.265
4.168	-1.2207	5.46265	127.991
4.169	-1.43433	3.23486	125.977
4.17	-1.52588	2.13623	124.878
4.171	-1.19019	3.66211	125.549
4.172	-1.31226	3.90625	126.862
4.173	-1.28174	2.44141	126.16
4.174	-1.28174	2.34985	125.946
4.175	-1.7395	4.30298	125.58
4.176	-1.34277	4.76074	125.031
4.177	-0.946045	2.96021	123.535
4.178	-0.946045	2.56348	124.054
4.179	-1.31226	3.90625	125.671
4.18	-0.976563	4.02832	125.275
4.181	-0.762939	2.44141	124.542
4.182	-1.58691	2.65503	125.183
4.183	-1.92261	3.63159	126.495
4.184	-1.83105	2.89917	126.495
4.185	-1.31226	2.22778	127.441
4.186	-1.49536	4.88281	130.554
4.187	-1.19019	5.76782	130.402
4.188	-0.823975	2.56348	127.075
4.189	-0.610352	1.61743	125.702
4.19	-1.00708	4.24194	127.655
4.191	-1.5564	4.73022	128.662
4.192	-1.40381	2.01416	127.594
4.193	-1.40381	1.80054	127.533
4.194	-1.80054	4.48608	127.35
4.195	-1.31226	4.63867	126.129
4.196	-0.854492	2.7771	124.42
4.197	-0.793457	2.80762	125.305
4.198	-1.40381	4.5166	127.167
4.199	-1.00708	3.90625	126.862
4.2	-0.915527	2.04468	126.74
4.201	-1.64795	2.59399	128.113
4.202	-1.95313	2.92969	128.693
4.203	-1.52588	2.50244	127.96
4.204	-1.58691	3.479	130.432
4.205	-1.58691	6.92749	133.545
4.206	-1.7395	5.61523	132.751
4.207	-1.12915	1.67847	129.364
4.208	-1.19019	1.67847	128.693
4.209	-1.52588	4.18091	130.524
4.21	-1.80054	3.96729	131.104
4.211	-1.43433	1.80054	129.944
4.212	-1.19019	2.92969	129.608
4.213	-1.70898	5.46265	128.815
4.214	-1.43433	5.15747	127.289
4.215	-1.28174	2.80762	126.526
4.216	-1.43433	2.28882	128.052
4.217	-1.64795	3.50952	129.486
4.218	-1.09863	3.54004	128.906
4.219	-1.00708	3.05176	128.937
4.22	-1.37329	2.59399	130.066
4.221	-2.01416	2.56348	130.615
4.222	-1.70898	2.31934	130.615
4.223	-1.67847	4.63867	134.247
4.224	-1.5564	6.86646	135.498
4.225	-1.7395	4.08936	133.759
4.226	-1.31226	1.43433	129.974
4.227	-1.40381	2.62451	130.859
4.228	-1.70898	4.69971	132.507
4.229	-1.49536	3.11279	133.392
4.23	-1.58691	1.61743	132.66
4.231	-1.5564	3.14331	132.233
4.232	-1.70898	5.15747	130.554
4.233	-0.88501	4.36401	128.906
4.234	-1.12915	2.62451	128.693
4.235	-1.37329	3.05176	130.371
4.236	-1.2207	3.96729	130.92
4.237	-1.06812	3.60107	130.646
4.238	-1.46484	2.65503	131.317
4.239	-2.28882	2.31934	132.904
4.24	-1.7395	2.34985	133.087
4.241	-1.98364	2.68555	134.369
4.242	-1.5564	5.70679	137.115
4.243	-1.5564	6.53076	137.451
4.244	-1.5564	3.8147	135.193
4.245	-1.25122	2.04468	133.392
4.246	-1.7395	3.66211	134.064
4.247	-1.92261	4.18091	135.62
4.248	-1.7395	2.56348	135.437
4.249	-1.80054	2.50244	135.101
4.25	-1.64795	4.5166	134.46
4.251	-1.64795	5.67627	132.782
4.252	-1.52588	4.05884	131.561
4.253	-1.49536	3.05176	132.141
4.254	-1.70898	3.35693	133.636
4.255	-1.2207	3.8147	133.728
4.256	-1.34277	3.479	133.667
4.257	-1.98364	3.14331	134.216
4.258	-2.28882	2.96021	135.376
4.259	-1.80054	2.59399	135.59
4.26	-1.89209	3.32642	137.329
4.261	-1.5564	6.28662	140.686
4.262	-1.86157	6.34766	140.808
4.263	-1.43433	3.14331	137.695
4.264	-1.34277	2.0752	136.047
4.265	-1.40381	3.96729	136.566
4.266	-1.89209	4.57764	137.817
4.267	-1.98364	2.74658	137.512
4.268	-2.13623	2.44141	137.512
4.269	-2.19727	4.48608	136.993
4.27	-1.67847	5.12695	135.01
4.271	-1.5564	3.63159	133.484
4.272	-1.40381	3.11279	133.85
4.273	-1.70898	4.05884	135.315
4.274	-1.2207	4.08936	135.651
4.275	-1.61743	3.11279	135.956
4.276	-2.13623	2.68555	137.146
4.277	-2.56348	2.62451	138.092
4.278	-1.98364	2.22778	138.123
4.279	-1.95313	3.90625	140.747
4.28	-1.80054	7.17163	142.883
4.281	-1.92261	6.01196	142.151
4.282	-1.34277	2.41089	138.672
4.283	-1.31226	2.50244	138.214
4.284	-2.0752	4.48608	139.954
4.285	-2.2583	3.9978	140.991
4.286	-2.01416	2.04468	140.564
4.287	-2.16675	3.05176	140.076
4.288	-1.83105	5.61523	138.763
4.289	-1.46484	5.5542	136.963
4.29	-1.70898	3.69263	136.017
4.291	-1.92261	3.17383	137.573
4.292	-2.01416	3.9978	138.947
4.293	-1.31226	3.84521	138.672
4.294	-1.67847	3.08228	138.824
4.295	-2.22778	3.14331	139.801
4.296	-2.31934	3.05176	140.808
4.297	-1.95313	2.99072	141.083
4.298	-1.86157	4.82178	143.524
4.299	-1.43433	6.68335	144.653
4.3	-1.98364	4.69971	142.822
4.301	-1.7395	2.31934	140.015
4.302	-1.43433	3.479	140.686
4.303	-1.89209	4.88281	142.029
4.304	-1.70898	3.66211	142.09
4.305	-1.67847	2.22778	141.235
4.306	-2.0752	3.87573	141.174
4.307	-2.10571	5.43213	140.472
4.308	-1.52588	4.15039	138.641
4.309	-1.40381	2.89917	138.397
4.31	-1.49536	3.50952	139.526
4.311	-1.34277	4.76074	139.313
4.312	-0.976563	3.57056	139.13
4.313	-1.83105	3.05176	139.801
4.314	-2.44141	3.14331	141.571
4.315	-2.31934	2.68555	141.968
4.316	-2.04468	2.62451	143.127
4.317	-2.0752	5.67627	146.484
4.318	-1.86157	6.86646	146.881
4.319	-1.19019	3.93677	144.012
4.32	-1.40381	2.01416	141.388
4.321	-1.58691	4.18091	143.036
4.322	-2.41089	5.15747	144.47
4.323	-1.98364	3.23486	144.501
4.324	-1.95313	1.86157	143.768
4.325	-1.80054	4.66919	142.975
4.326	-1.64795	5.95093	141.602
4.327	-1.61743	4.3335	139.862
4.328	-1.28174	3.14331	140.594
4.329	-1.95313	4.21143	142.67
4.33	-1.64795	4.48608	142.792
4.331	-1.52588	3.20435	142.7
4.332	-2.2583	2.92969	143.188
4.333	-2.41089	3.20435	144.073
4.334	-2.28882	3.23486	143.86
4.335	-1.92261	3.69263	145.508
4.336	-1.64795	6.43921	148.468
4.337	-1.58691	6.13403	147.827
4.338	-1.67847	3.08228	145.172
4.339	-1.52588	2.19727	144.226
4.34	-1.70898	4.30298	145.813
4.341	-1.92261	4.73022	146.545
4.342	-1.89209	2.71606	145.874
4.343	-2.13623	3.08228	145.508
4.344	-2.41089	5.49316	144.775
4.345	-1.95313	5.46265	143.555
4.346	-1.34277	3.479	142.181
4.347	-1.58691	3.32642	143.219
4.348	-1.64795	4.39453	144.165
4.349	-1.19019	4.3335	143.646
4.35	-1.40381	3.63159	143.86
4.351	-2.10571	3.32642	145.111
4.352	-2.28882	3.14331	146.24
4.353	-2.01416	2.65503	146.149
4.354	-1.80054	4.05884	148.438
4.355	-1.58691	6.80542	150.635
4.356	-1.64795	5.88989	149.536
4.357	-1.37329	2.92969	146.423
4.358	-1.2207	2.96021	146.027
4.359	-1.80054	4.97437	148.285
4.36	-1.70898	4.15039	148.621
4.361	-2.0752	2.22778	147.98
4.362	-2.2583	3.41797	147.827
4.363	-2.13623	5.70679	146.973
4.364	-1.58691	5.24902	144.867
4.365	-1.46484	3.57056	143.921
4.366	-1.61743	4.11987	145.538
4.367	-1.92261	4.88281	146.667
4.368	-1.37329	3.9978	146.301
4.369	-1.92261	3.2959	146.942
4.37	-2.38037	3.54004	148.407
4.371	-2.62451	3.479	148.804
4.372	-2.0752	3.05176	148.56
4.373	-2.2583	5.76782	152.344
4.374	-1.89209	7.84302	154.205
4.375	-2.22778	5.27954	152.466
4.376	-1.80054	2.38037	149.261
4.377	-1.83105	3.38745	149.506
4.378	-2.38037	5.21851	150.848
4.379	-2.0752	3.75366	151.276
4.38	-2.0752	2.62451	150.33
4.381	-2.22778	4.3335	150.208
4.382	-1.95313	6.04248	148.499
4.383	-1.67847	5.21851	147.095
4.384	-1.92261	3.41797	146.912
4.385	-2.01416	3.2959	148.743
4.386	-2.19727	4.45557	149.261
4.387	-1.46484	4.18091	148.773
4.388	-2.13623	3.69263	148.895
4.389	-2.59399	3.2959	150.574
4.39	-2.41089	2.74658	150.97
4.391	-2.34985	3.2959	151.52
4.392	-2.16675	5.92041	154.816
4.393	-2.13623	7.17163	155.548
4.394	-1.77002	4.54712	153.076
4.395	-1.77002	2.68555	150.94
4.396	-1.92261	4.02832	151.489
4.397	-2.31934	4.82178	153.198
4.398	-2.2583	3.2959	152.954
4.399	-2.34985	2.7771	152.802
4.4	-2.59399	4.39453	152.069
4.401	-2.0752	5.79834	150.543
4.402	-1.83105	4.63867	148.682
4.403	-2.04468	3.9978	149.048
4.404	-2.2583	4.24194	150.635
4.405	-1.89209	4.79126	151.031
4.406	-1.92261	3.8147	151.001
4.407	-2.62451	3.54004	152.466
4.408	-2.96021	3.20435	153.503
4.409	-2.62451	2.80762	153.564
4.41	-2.44141	4.08936	155.304
4.411	-2.13623	7.23267	157.776
4.412	-1.92261	6.95801	157.288
4.413	-1.95313	3.78418	154.297
4.414	-2.01416	3.14331	153.87
4.415	-2.34985	5.0354	154.907
4.416	-2.80762	4.54712	156.036
4.417	-2.31934	2.7771	155.212
4.418	-2.22778	3.44849	155.029
4.419	-2.56348	5.76782	154.083
4.42	-2.38037	5.82886	152.557
4.421	-1.95313	4.11987	151.672
4.422	-2.53296	3.8147	152.496
4.423	-2.2583	4.30298	153.839
4.424	-2.13623	4.69971	153.473
4.425	-2.10571	3.87573	153.351
4.426	-2.56348	3.87573	154.48
4.427	-2.83813	3.63159	155.487
4.428	-2.68555	3.54004	156.006
4.429	-2.92969	5.0354	159.668
4.43	-2.38037	7.41577	161.652
4.431	-2.31934	5.76782	160.004
4.432	-1.7395	2.71606	155.945
4.433	-1.80054	3.32642	155.914
4.434	-2.22778	5.49316	156.799
4.435	-2.44141	4.69971	158.295
4.436	-2.47192	2.80762	157.532
4.437	-2.44141	3.8147	157.318
4.438	-2.47192	6.04248	155.67
4.439	-1.83105	5.31006	154.236
4.44	-1.92261	3.72314	153.473
4.441	-2.13623	4.02832	155.06
4.442	-2.53296	5.09644	156.006
4.443	-1.86157	4.57764	155.67
4.444	-2.04468	3.72314	156.219
4.445	-2.86865	3.41797	157.837
4.446	-2.71606	2.96021	158.325
4.447	-2.38037	3.38745	158.508
4.448	-2.16675	6.31714	161.499
4.449	-2.01416	7.2937	161.346
4.45	-2.01416	4.27246	158.813
4.451	-2.19727	2.83813	156.86
4.452	-2.44141	4.85229	158.875
4.453	-2.62451	5.09644	159.851
4.454	-1.89209	3.20435	159.271
4.455	-2.0752	2.80762	158.447
4.456	-2.56348	5.46265	158.051
4.457	-2.38037	6.37817	156.677
4.458	-2.2583	4.48608	155.304
4.459	-2.13623	3.78418	156.464
4.46	-2.50244	5.00488	157.684
4.461	-1.83105	4.69971	157.135
4.462	-1.89209	3.66211	157.196
4.463	-2.59399	4.15039	158.417
4.464	-2.74658	4.45557	159.546
4.465	-2.34985	3.44849	159.637
4.466	-2.47192	3.84521	160.919
4.467	-2.68555	7.04956	164.856
4.468	-2.65503	7.2937	164.276
4.469	-1.77002	3.41797	161.011
4.47	-1.95313	2.71606	159.088
4.471	-2.28882	5.70679	160.492
4.472	-2.28882	5.27954	161.133
4.473	-2.28882	3.20435	160.614
4.474	-2.41089	3.17383	160.248
4.475	-2.68555	5.76782	160.248
4.476	-2.50244	5.92041	158.661
4.477	-1.92261	3.96729	156.921
4.478	-1.89209	3.72314	157.776
4.479	-2.22778	5.0354	159.058
4.48	-1.70898	5.00488	158.936
4.481	-1.92261	3.93677	158.966
4.482	-2.31934	3.8147	160.614
4.483	-3.02124	3.69263	161.591
4.484	-2.68555	3.32642	161.469
4.485	-2.34985	4.08936	162.506
4.486	-2.31934	7.2937	164.764
4.487	-2.16675	6.46973	163.544
4.488	-1.58691	3.41797	160.553
4.489	-1.89209	3.32642	160.706
4.49	-2.22778	5.31006	162.506
4.491	-2.59399	4.39453	163.3
4.492	-1.95313	2.74658	162.17
4.493	-2.56348	3.66211	161.896
4.494	-2.62451	5.95093	161.224
4.495	-2.0752	5.58472	159.79
4.496	-1.67847	4.05884	158.691
4.497	-2.22778	4.39453	160.278
4.498	-2.41089	5.09644	161.224
4.499	-1.83105	4.48608	160.95
4.5	-2.28882	3.9978	161.163
4.501	-2.62451	4.05884	162.476
4.502	-2.86865	4.27246	163.055
4.503	-2.2583	4.21143	162.994
4.504	-2.50244	5.43213	166.016
4.505	-2.34985	7.32422	167.175
4.506	-2.65503	5.64575	165.619
4.507	-2.19727	3.26538	163.177
4.508	-1.92261	4.15039	163.635
4.509	-2.62451	5.88989	164.825
4.51	-2.44141	4.57764	164.825
4.511	-2.31934	3.17383	163.574
4.512	-2.59399	4.73022	163.818
4.513	-2.62451	6.073	163.147
4.514	-2.19727	4.97437	161.652
4.515	-2.28882	3.8147	161.041
4.516	-2.16675	4.39453	162.506
4.517	-1.95313	5.12695	162.506
4.518	-1.98364	4.73022	161.896
4.519	-2.7771	4.21143	162.933
4.52	-2.7771	4.11987	164.673
4.521	-2.7771	3.84521	164.978
4.522	-2.47192	3.60107	165.07
4.523	-2.53296	6.34766	169.128
4.524	-2.31934	7.93457	170.654
4.525	-2.44141	5.40161	168.671
4.526	-2.01416	3.08228	165.771
4.527	-1.7395	4.27246	166.046
4.528	-2.83813	5.64575	167.419
4.529	-2.65503	4.08936	167.786
4.53	-2.68555	3.32642	167.297
4.531	-2.62451	4.69971	166.382
4.532	-2.16675	6.31714	164.215
4.533	-1.77002	5.95093	162.75
4.534	-1.7395	4.48608	162.933
4.535	-2.65503	4.5166	164.581
4.536	-2.53296	4.5166	165.619
4.537	-2.0752	4.3335	165.802
4.538	-2.47192	3.9978	166.565
4.539	-2.74658	3.69263	167.114
4.54	-2.50244	3.479	167.175
4.541	-2.56348	4.3335	168.213
4.542	-2.44141	7.72095	171.509
4.543	-2.38037	7.8125	171.967
4.544	-2.28882	4.60815	169.495
4.545	-2.31934	2.74658	168.06
4.546	-2.7771	4.63867	168.793
4.547	-2.62451	5.43213	170.197
4.548	-2.34985	3.93677	169.861
4.549	-2.53296	3.60107	169.25
4.55	-2.99072	5.27954	168.518
4.551	-2.80762	6.40869	167.145
4.552	-2.44141	5.31006	165.375
4.553	-2.62451	4.15039	165.985
4.554	-2.65503	4.57764	167.389
4.555	-2.10571	5.00488	167.236
4.556	-2.28882	5.00488	167.084
4.557	-2.71606	4.30298	168.701
4.558	-3.38745	3.78418	170.105
4.559	-3.11279	3.479	170.38
4.56	-2.83813	4.63867	172.943
4.561	-2.28882	7.8125	175.018
4.562	-2.22778	6.98853	174.072
4.563	-2.19727	4.02832	170.471
4.564	-2.22778	4.02832	169.739
4.565	-2.62451	5.85938	171.021
4.566	-2.96021	4.97437	172.272
4.567	-2.68555	3.41797	171.814
4.568	-2.83813	3.87573	171.906
4.569	-2.83813	5.95093	170.776
4.57	-2.44141	6.28662	168.61
4.571	-2.28882	4.91333	167.572
4.572	-2.56348	4.63867	168.61
4.573	-2.62451	5.0354	169.861
4.574	-2.2583	4.57764	169.891
4.575	-2.50244	4.5166	170.532
4.576	-2.74658	3.96729	171.478
4.577	-2.86865	3.60107	172.089
4.578	-2.59399	3.78418	172.363
4.579	-2.83813	6.43921	176.331
4.58	-2.59399	8.02612	178.375
4.581	-2.71606	6.43921	177.063
4.582	-2.16675	3.20435	173.309
4.583	-2.34985	4.3335	173.462
4.584	-2.80762	5.70679	174.683
4.585	-2.50244	4.79126	174.805
4.586	-2.62451	3.54004	174.164
4.587	-2.7771	4.60815	174.072
4.588	-2.65503	6.80542	172.699
4.589	-2.71606	6.13403	170.837
4.59	-2.80762	4.57764	170.685
4.591	-2.99072	4.76074	172.485
4.592	-2.83813	5.06592	173.34
4.593	-2.28882	4.66919	172.699
4.594	-2.71606	4.63867	173.309
4.595	-3.11279	4.66919	175.018
4.596	-3.08228	4.11987	174.896
4.597	-3.20435	3.96729	175.476
4.598	-3.05176	6.71387	178.375
4.599	-2.74658	8.02612	178.833
4.6	-2.65503	5.06592	176.025
4.601	-2.56348	3.50952	173.676
4.602	-2.41089	4.88281	174.896
4.603	-2.89917	5.98145	176.392
4.604	-2.50244	3.8147	176.27
4.605	-2.83813	3.44849	175.751
4.606	-3.2959	5.43213	175.507
4.607	-2.83813	6.56128	173.981
4.608	-2.47192	5.0354	172.15
4.609	-2.38037	4.45557	172.546
4.61	-2.74658	5.67627	174.194
4.611	-2.38037	5.61523	174.042
4.612	-2.31934	4.5166	173.798
4.613	-2.92969	4.5166	175.873
4.614	-3.54004	4.39453	177.185
4.615	-3.08228	3.72314	176.88
4.616	-2.86865	4.36401	178.223
4.617	-2.74658	8.11768	182.068
4.618	-2.74658	8.27026	181.274
4.619	-2.34985	4.3335	177.795
4.62	-2.28882	3.57056	176.086
4.621	-2.89917	5.92041	178.345
4.622	-2.92969	5.92041	179.108
4.623	-2.62451	3.60107	178.253
4.624	-2.68555	3.96729	177.429
4.625	-3.23486	6.56128	177.307
4.626	-2.86865	7.08008	175.659
4.627	-2.31934	5.00488	174.652
4.628	-2.74658	4.5166	176.025
4.629	-2.7771	5.64575	177.521
4.63	-2.28882	5.40161	177.063
4.631	-2.10571	4.57764	177.032
4.632	-2.74658	4.97437	178.284
4.633	-3.08228	4.73022	179.291
4.634	-2.65503	4.08936	178.955
4.635	-2.89917	5.31006	180.939
4.636	-2.83813	7.96509	183.624
4.637	-2.68555	6.80542	182.007
4.638	-2.19727	3.93677	178.741
4.639	-2.2583	3.90625	178.406
4.64	-2.71606	6.28662	180.054
4.641	-2.7771	5.15747	180.481
4.642	-2.80762	3.50952	179.535
4.643	-3.02124	4.42505	179.413
4.644	-2.99072	6.28662	178.619
4.645	-2.56348	5.76782	177.246
4.646	-2.62451	4.54712	176.392
4.647	-2.2583	4.79126	177.246
4.648	-2.38037	5.61523	178.284
4.649	-1.98364	5.21851	177.826
4.65	-2.68555	4.73022	178.497
4.651	-3.2959	4.36401	180.42
4.652	-3.2959	3.93677	181.427
4.653	-2.7771	3.84521	180.969
4.654	-2.83813	5.85938	183.289
4.655	-2.53296	8.20923	184.57
4.656	-2.74658	6.5918	183.35
4.657	-2.47192	4.08936	180.481
4.658	-2.62451	4.54712	181.244
4.659	-3.17383	5.98145	182.526
4.66	-3.02124	4.66919	183.289
4.661	-2.89917	3.69263	181.946
4.662	-2.83813	4.97437	181.702
4.663	-3.05176	6.83594	180.542
4.664	-2.74658	6.34766	178.864
4.665	-2.56348	4.76074	178.65
4.666	-2.65503	5.18799	180.237
4.667	-2.80762	5.70679	180.634
4.668	-2.10571	5.15747	180.542
4.669	-2.53296	4.66919	181.488
4.67	-3.23486	4.79126	182.77
4.671	-2.80762	4.60815	183.289
4.672	-2.68555	4.5166	183.624
4.673	-2.86865	6.95801	187.195
4.674	-2.89917	8.20923	187.958
4.675	-2.68555	5.64575	186.066
4.676	-2.62451	3.84521	183.35
4.677	-2.50244	5.27954	183.96
4.678	-2.80762	6.16455	184.601
4.679	-2.68555	4.54712	184.265
4.68	-2.92969	4.24194	183.929
4.681	-3.38745	5.58472	183.685
4.682	-2.80762	6.56128	182.281
4.683	-2.2583	5.18799	181.03
4.684	-2.2583	4.85229	180.573
4.685	-2.44141	5.09644	181.946
4.686	-2.56348	5.7373	182.068
4.687	-1.95313	5.00488	182.8
4.688	-3.17383	4.82178	183.777
4.689	-3.44849	4.36401	185.242
4.69	-3.41797	4.08936	185.333
4.691	-3.23486	4.82178	186.676
4.692	-2.83813	7.72095	189.728
4.693	-2.44141	8.08716	189.789
4.694	-2.38037	5.34058	187.012
4.695	-2.41089	4.27246	185.333
4.696	-2.56348	5.49316	186.371
4.697	-3.17383	5.76782	187.744
4.698	-3.26538	4.15039	187.073
4.699	-3.17383	4.36401	186.829
4.7	-3.60107	6.19507	185.608
4.701	-2.65503	7.01904	184.082
4.702	-2.62451	6.22559	182.709
4.703	-2.56348	5.24902	183.624
4.704	-2.92969	5.58472	185.394
4.705	-2.62451	5.40161	185.577
4.706	-2.74658	5.0354	186.096
4.707	-3.2959	4.82178	187.347
4.708	-3.50952	4.42505	188.019
4.709	-2.99072	4.5166	187.836
4.71	-3.20435	6.073	190.552
4.711	-3.05176	8.66699	193.39
4.712	-3.20435	7.59888	192.719
4.713	-2.71606	4.63867	189.636
4.714	-2.62451	4.30298	188.568
4.715	-2.80762	5.88989	189.178
4.716	-2.83813	5.7373	190.308
4.717	-2.99072	4.76074	189.972
4.718	-3.23486	5.09644	189.484
4.719	-3.32642	6.50024	188.11
4.72	-3.23486	6.74438	186.707
4.721	-3.23486	5.7373	185.822
4.722	-2.96021	5.06592	186.768
4.723	-2.74658	5.27954	187.561
4.724	-2.44141	5.79834	187.744
4.725	-2.62451	5.67627	188.049
4.726	-2.96021	5.09644	189.392
4.727	-3.2959	4.24194	190.735
4.728	-3.35693	4.36401	191.315
4.729	-3.02124	6.43921	194.885
4.73	-2.71606	8.42285	195.892
4.731	-2.83813	6.95801	194.061
4.732	-2.44141	4.27246	190.186
4.733	-2.62451	4.79126	190.094
4.734	-3.17383	6.2561	191.681
4.735	-3.02124	5.58472	193.237
4.736	-2.89917	4.18091	192.291
4.737	-3.23486	5.00488	191.345
4.738	-2.99072	6.89697	189.667
4.739	-2.96021	7.01904	188.202
4.74	-2.83813	5.49316	187.897
4.741	-3.17383	5.24902	189.575
4.742	-3.11279	5.95093	190.582
4.743	-2.2583	5.5542	190.674
4.744	-2.92969	5.24902	191.162
4.745	-3.54004	4.97437	192.322
4.746	-3.23486	4.21143	193.146
4.747	-3.2959	4.76074	193.634
4.748	-2.92969	7.65991	196.838
4.749	-2.86865	8.54492	196.899
4.75	-2.92969	5.61523	193.848
4.751	-2.99072	3.50952	191.345
4.752	-3.08228	5.61523	192.993
4.753	-3.14331	6.46973	194.305
4.754	-2.74658	4.69971	193.939
4.755	-3.08228	4.30298	192.688
4.756	-3.41797	6.50024	192.719
4.757	-3.38745	7.62939	191.223
4.758	-2.7771	5.82886	190.277
4.759	-2.7771	4.94385	190.887
4.76	-3.05176	5.46265	192.413
4.761	-2.62451	6.01196	191.864
4.762	-2.68555	5.5542	191.803
4.763	-3.05176	5.40161	193.207
4.764	-3.69263	4.94385	194.336
4.765	-3.35693	4.36401	194.885
4.766	-3.44849	5.24902	195.587
4.767	-3.17383	7.50732	197.998
4.768	-2.99072	7.14111	196.198
4.769	-2.31934	4.66919	193.512
4.77	-2.7771	5.06592	193.024
4.771	-2.96021	6.56128	194.397
4.772	-3.08228	5.82886	195.129
4.773	-2.7771	4.18091	194.183
4.774	-3.479	4.63867	194.427
4.775	-3.479	6.50024	193.695
4.776	-3.02124	6.62231	192.688
4.777	-2.62451	5.18799	191.65
4.778	-2.38037	5.43213	192.261
4.779	-2.59399	6.34766	193.39
4.78	-2.47192	6.04248	193.451
4.781	-2.99072	4.97437	193.817
4.782	-3.26538	4.88281	195.251
4.783	-3.479	5.15747	196.381
4.784	-2.89917	5.09644	195.74
4.785	-2.96021	5.5542	197.083
4.786	-3.14331	8.08716	199.158
4.787	-2.86865	7.44629	198.7
4.788	-2.83813	5.15747	196.35
4.789	-2.2583	4.63867	196.198
4.79	-3.02124	6.16455	197.205
4.791	-3.2959	5.76782	197.174
4.792	-2.65503	4.60815	195.74
4.793	-3.17383	5.64575	195.679
4.794	-3.23486	6.86646	195.343
4.795	-2.99072	6.65283	194.183
4.796	-2.50244	5.37109	193.573
4.797	-2.86865	5.49316	194.855
4.798	-3.08228	6.01196	195.74
4.799	-2.65503	5.64575	195.251
4.8	-3.08228	5.09644	196.075
4.801	-3.38745	5.64575	197.54
4.802	-3.11279	5.27954	197.815
4.803	-3.14331	4.85229	197.998
4.804	-3.35693	6.74438	200.897
4.805	-2.86865	8.45337	201.996
4.806	-2.80762	6.28662	199.921
4.807	-2.50244	4.24194	197.235
4.808	-2.7771	5.37109	197.571
4.809	-3.26538	7.04956	199.097
4.81	-2.96021	5.24902	199.036
4.811	-3.32642	4.48608	198.486
4.812	-3.72314	5.85938	198.059
4.813	-3.08228	7.1106	196.747
4.814	-2.34985	6.37817	195.007
4.815	-2.38037	5.58472	194.916
4.816	-3.05176	5.92041	196.777
4.817	-2.80762	6.19507	197.266
4.818	-2.47192	5.61523	197.144
4.819	-3.11279	5.27954	198.547
4.82	-3.60107	5.09644	199.829
4.821	-3.14331	4.42505	199.585
4.822	-2.92969	5.00488	200.378
4.823	-3.08228	8.45337	204.071
4.824	-2.83813	9.15527	204.468
4.825	-2.50244	5.79834	201.63
4.826	-2.96021	4.05884	199.829
4.827	-3.11279	5.98145	201.05
4.828	-3.38745	6.43921	202.057
4.829	-3.05176	4.76074	201.569
4.83	-3.17383	4.39453	200.867
4.831	-3.20435	6.83594	200.5
4.832	-2.96021	7.84302	198.151
4.833	-2.65503	6.10352	197.266
4.834	-2.80762	5.5542	198.212
4.835	-3.23486	5.88989	199.921
4.836	-2.65503	5.82886	200.012
4.837	-2.53296	5.24902	199.89
4.838	-3.05176	5.43213	201.08
4.839	-3.44849	5.49316	202.606
4.84	-3.11279	4.3335	202.606
4.841	-3.05176	5.64575	203.4
4.842	-3.17383	7.96509	206.36
4.843	-3.05176	8.39233	206.207
4.844	-2.86865	5.7373	203.217
4.845	-2.62451	4.15039	201.813
4.846	-2.80762	6.10352	202.82
4.847	-3.17383	6.34766	203.796
4.848	-3.17383	4.66919	203.156
4.849	-3.35693	4.88281	203.308
4.85	-3.63159	6.7749	202.82
4.851	-3.05176	6.7749	201.08
4.852	-2.7771	5.70679	199.493
4.853	-2.65503	5.98145	200.195
4.854	-3.08228	6.5918	201.324
4.855	-2.62451	5.98145	201.63
4.856	-3.05176	5.24902	202.148
4.857	-3.479	5.37109	204.163
4.858	-3.84521	5.09644	205.109
4.859	-3.11279	4.30298	205.078
4.86	-3.479	5.79834	207.245
4.861	-2.99072	8.72803	209.686
4.862	-2.86865	8.11768	208.527
4.863	-2.59399	5.12695	204.926
4.864	-3.17383	4.91333	204.407
4.865	-3.60107	6.34766	205.872
4.866	-3.44849	5.70679	206.512
4.867	-3.26538	4.24194	206.085
4.868	-3.41797	5.46265	205.414
4.869	-3.11279	7.26318	204.102
4.87	-3.17383	7.38525	202.454
4.871	-2.86865	5.98145	201.874
4.872	-3.20435	5.70679	203.735
4.873	-3.32642	5.88989	204.468
4.874	-2.74658	6.04248	204.803
4.875	-3.08228	5.79834	205.292
4.876	-3.17383	5.31006	206.421
4.877	-3.41797	4.82178	206.94
4.878	-3.41797	4.97437	207.306
4.879	-3.479	7.26318	211.212
4.88	-3.35693	9.12476	212.219
4.881	-3.44849	6.46973	210.022
4.882	-2.99072	4.36401	206.543
4.883	-3.23486	5.58472	206.97
4.884	-3.41797	6.95801	208.099
4.885	-3.02124	5.76782	208.588
4.886	-2.89917	4.63867	207.672
4.887	-3.35693	6.10352	207.855
4.888	-3.57056	7.62939	206.39
4.889	-3.05176	6.68335	204.926
4.89	-3.08228	5.67627	205.2
4.891	-3.17383	5.92041	206.36
4.892	-2.7771	6.40869	206.818
4.893	-2.44141	6.19507	206.573
4.894	-3.2959	5.85938	207.825
4.895	-3.93677	5.49316	209.564
4.896	-3.60107	4.66919	209.869
4.897	-3.23486	4.94385	210.693
4.898	-3.44849	7.99561	213.989
4.899	-3.2959	8.78906	213.44
4.9	-2.86865	5.95093	210.083
4.901	-3.26538	4.54712	207.977
4.902	-3.11279	6.37817	209.9
4.903	-3.479	6.62231	210.876
4.904	-3.11279	4.54712	210.327
4.905	-3.11279	4.5166	209.778
4.906	-3.60107	7.20215	208.862
4.907	-3.35693	7.62939	207.52
4.908	-3.17383	6.28662	206.451
4.909	-3.17383	5.64575	207.489
4.91	-3.35693	6.40869	209.259
4.911	-2.68555	6.31714	209.045
4.912	-2.96021	5.76782	208.862
4.913	-3.38745	5.70679	210.571
4.914	-3.78418	5.24902	211.792
4.915	-3.35693	5.15747	211.609
4.916	-3.44849	5.95093	213.043
4.917	-3.54004	8.91113	216.278
4.918	-3.23486	8.11768	215.027
4.919	-2.96021	4.79126	211.731
4.92	-2.74658	4.54712	210.327
4.921	-3.35693	6.7749	212.189
4.922	-3.26538	6.53076	212.585
4.923	-2.7771	4.79126	211.578
4.924	-3.41797	5.37109	211.304
4.925	-3.69263	7.50732	211.243
4.926	-3.32642	7.35474	209.869
4.927	-2.99072	5.5542	208.923
4.928	-3.2959	5.58472	210.144
4.929	-2.96021	6.71387	211.151
4.93	-2.41089	6.50024	210.876
4.931	-2.96021	5.64575	211.212
4.932	-3.35693	5.64575	213.013
4.933	-3.63159	5.67627	214.02
4.934	-3.17383	4.88281	213.867
4.935	-3.57056	6.53076	216.125
4.936	-3.08228	9.06372	217.987
4.937	-3.17383	7.69043	216.37
4.938	-2.56348	4.97437	212.952
4.939	-2.68555	5.12695	212.982
4.94	-3.23486	7.2937	214.783
4.941	-3.17383	5.88989	214.905
4.942	-3.17383	4.45557	214.05
4.943	-3.35693	5.95093	214.386
4.944	-3.479	7.90405	212.952
4.945	-2.99072	7.01904	210.785
4.946	-2.80762	5.92041	210.602
4.947	-2.86865	6.10352	212.555
4.948	-2.96021	6.65283	213.318
4.949	-2.41089	5.88989	212.952
4.95	-2.74658	5.27954	213.989
4.951	-3.54004	5.82886	215.424
4.952	-3.26538	5.15747	215.668
4.953	-2.89917	5.12695	215.332
4.954	-3.32642	7.78198	218.75
4.955	-3.11279	9.58252	220.306
4.956	-3.35693	6.80542	217.651
4.957	-3.11279	4.39453	214.874
4.958	-3.05176	5.64575	215.668
4.959	-3.57056	7.04956	216.797
4.96	-3.08228	5.70679	216.675
4.961	-3.17383	4.94385	215.698
4.962	-3.75366	6.68335	216.125
4.963	-3.35693	7.96509	214.539
4.964	-3.08228	6.74438	213.135
4.965	-3.02124	5.85938	213.318
4.966	-3.20435	6.34766	215.088
4.967	-2.89917	6.5918	215.363
4.968	-2.41089	6.01196	214.935
4.969	-3.26538	6.10352	216.248
4.97	-3.72314	6.10352	217.743
4.971	-3.57056	5.12695	217.773
4.972	-3.17383	5.00488	218.475
4.973	-3.41797	8.08716	222.137
4.974	-3.20435	9.49097	222.565
4.975	-2.96021	6.43921	219.696
4.976	-2.7771	4.66919	217.133
4.977	-3.17383	6.2561	217.865
4.978	-3.38745	6.92749	219.513
4.979	-3.23486	5.43213	219.299
4.98	-3.2959	4.97437	219.208
4.981	-3.84521	6.74438	218.597
4.982	-3.17383	7.56836	216.675
4.983	-2.89917	7.01904	215.057
4.984	-2.68555	6.13403	216.217
4.985	-3.08228	6.50024	217.468
4.986	-3.02124	6.43921	217.896
4.987	-2.65503	5.92041	218.201
4.988	-3.26538	5.61523	219.574
4.989	-3.8147	5.27954	220.795
4.99	-3.26538	4.79126	220.245
4.991	-3.11279	5.7373	221.008
4.992	-3.14331	8.66699	223.602
4.993	-2.89917	9.0332	223.724
4.994	-2.74658	6.2561	220.703
4.995	-2.83813	4.63867	219.696
4.996	-3.41797	6.073	220.612
4.997	-3.2959	6.40869	221.466
4.998	-3.05176	5.18799	221.069
4.999	-2.99072	5.21851	220.612
5	-3.66211	7.38525	220.032
5.001	-3.38745	7.87354	218.536
5.002	-2.89917	6.50024	217.773
5.003	-3.02124	5.88989	218.719
5.004	-3.05176	6.31714	219.818
5.005	-2.74658	6.22559	220.001
5.006	-2.74658	5.95093	220.062
5.007	-3.14331	5.92041	221.558
5.008	-3.78418	5.61523	222.565
5.009	-3.35693	5.12695	222.504
5.01	-3.57056	6.34766	225.403
5.011	-3.23486	9.00269	226.99
5.012	-2.86865	7.87354	225.403
5.013	-2.59399	5.09644	222.198
5.014	-3.02124	5.5542	221.924
5.015	-3.63159	7.38525	223.145
5.016	-3.60107	6.10352	223.633
5.017	-3.60107	5.00488	222.961
5.018	-3.60107	5.98145	223.389
5.019	-3.8147	7.53784	222.504
5.02	-3.11279	6.98853	220.764
5.021	-2.89917	6.31714	220.245
5.022	-3.32642	6.80542	221.954
5.023	-3.05176	6.95801	222.412
5.024	-2.59399	6.073	222.198
5.025	-3.23486	6.01196	223.663
5.026	-3.87573	6.10352	224.915
5.027	-3.60107	5.27954	225.281
5.028	-3.479	5.34058	225.067
5.029	-3.57056	8.05664	229.095
5.03	-3.14331	9.39941	229.279
5.031	-2.86865	6.86646	226.654
5.032	-3.32642	4.97437	224.091
5.033	-3.20435	6.50024	224.823
5.034	-3.44849	6.86646	226.105
5.035	-2.96021	5.21851	225.8
5.036	-3.17383	4.88281	225.311
5.037	-3.60107	7.17163	225.128
5.038	-3.32642	7.90405	223.389
5.039	-2.83813	6.98853	222.382
5.04	-2.92969	6.04248	222.839
5.041	-3.32642	6.34766	224.701
5.042	-2.86865	6.40869	224.548
5.043	-2.53296	5.70679	224.731
5.044	-3.38745	6.34766	225.555
5.045	-3.63159	5.85938	227.142
5.046	-3.32642	5.12695	226.959
5.047	-3.479	5.43213	227.661
5.048	-3.32642	8.36182	231.14
5.049	-3.50952	8.91113	230.499
5.05	-2.89917	5.5542	227.173
5.051	-2.80762	4.66919	225.067
5.052	-3.14331	6.89697	227.081
5.053	-3.35693	7.23267	227.661
5.054	-2.86865	5.21851	227.264
5.055	-3.44849	5.40161	227.325
5.056	-3.8147	7.26318	227.234
5.057	-3.8147	7.8125	225.403
5.058	-2.92969	6.16455	224.396
5.059	-2.99072	6.43921	225.586
5.06	-3.14331	7.08008	226.837
5.061	-2.62451	6.53076	226.654
5.062	-2.92969	6.2561	226.959
5.063	-3.63159	6.2561	229.156
5.064	-4.02832	5.82886	229.98
5.065	-3.35693	5.00488	229.431
5.066	-3.66211	6.28662	231.293
5.067	-3.50952	9.70459	234.192
5.068	-2.7771	8.3313	231.445
5.069	-2.2583	5.21851	227.783
5.07	-2.74658	5.21851	227.844
5.071	-3.50952	7.72095	229.889
5.072	-3.54004	6.28662	230.316
5.073	-2.96021	4.82178	228.821
5.074	-3.60107	5.98145	229.462
5.075	-3.69263	8.17871	228.149
5.076	-2.96021	7.32422	226.379
5.077	-2.99072	6.22559	226.318
5.078	-2.99072	6.43921	228.21
5.079	-3.23486	6.56128	228.79
5.08	-2.56348	5.95093	228.119
5.081	-2.86865	6.13403	229.095
5.082	-3.35693	6.10352	230.621
5.083	-2.92969	5.43213	230.56
5.084	-3.05176	5.5542	230.042
5.085	-3.57056	7.41577	232.91
5.086	-3.35693	9.27734	234.283
5.087	-3.17383	7.01904	232.025
5.088	-2.80762	4.88281	229.279
5.089	-3.54004	6.2561	230.316
5.09	-3.05176	7.26318	231.018
5.091	-3.38745	5.98145	230.957
5.092	-2.92969	5.27954	230.225
5.093	-3.75366	6.80542	230.713
5.094	-3.75366	7.96509	229.98
5.095	-3.2959	6.83594	228.638
5.096	-2.53296	6.01196	228.577
5.097	-2.71606	6.68335	230.255
5.098	-2.44141	6.74438	230.042
5.099	-2.41089	6.37817	229.797
5.1	-3.23486	6.13403	231.476
5.101	-3.54004	6.13403	232.941
5.102	-3.38745	5.27954	233.124
5.103	-3.23486	5.24902	232.452
5.104	-3.54004	7.84302	236.145
5.105	-2.99072	9.58252	236.206
5.106	-2.83813	6.2561	233.307
5.107	-2.92969	5.12695	230.682
5.108	-3.08228	6.7749	232.513
5.109	-3.78418	7.41577	233.459
5.11	-3.2959	5.43213	233.429
5.111	-2.99072	5.0354	232.758
5.112	-3.50952	7.17163	232.91
5.113	-3.17383	7.72095	231.018
5.114	-2.59399	6.53076	229.401
5.115	-2.7771	6.43921	230.347
5.116	-2.89917	6.89697	232.117
5.117	-2.89917	6.43921	232.086
5.118	-2.53296	5.76782	232.117
5.119	-3.02124	6.073	233.459
5.12	-3.38745	5.95093	234.344
5.121	-2.96021	5.24902	233.704
5.122	-3.26538	6.13403	234.589
5.123	-3.479	9.21631	238.678
5.124	-3.2959	9.21631	238.678
5.125	-2.86865	5.82886	235.535
5.126	-2.74658	4.5166	233.795
5.127	-3.2959	6.62231	234.741
5.128	-3.479	6.89697	235.687
5.129	-3.02124	5.76782	235.138
5.13	-3.14331	5.70679	234.924
5.131	-3.75366	7.56836	234.406
5.132	-3.35693	8.05664	232.971
5.133	-2.53296	6.80542	232.208
5.134	-2.83813	6.073	233.093
5.135	-3.05176	6.34766	234.344
5.136	-2.56348	6.37817	234.1
5.137	-2.53296	6.37817	234.467
5.138	-3.02124	6.22559	236.115
5.139	-3.63159	5.67627	236.816
5.14	-3.14331	4.88281	236.725
5.141	-3.66211	6.31714	238.617
5.142	-3.44849	9.39941	241.241
5.143	-3.05176	8.75854	239.99
5.144	-2.74658	6.073	236.816
5.145	-2.80762	5.58472	236.053
5.146	-3.20435	6.98853	237.671
5.147	-3.26538	6.74438	238.861
5.148	-3.41797	5.43213	238.251
5.149	-3.2959	5.88989	238.281
5.15	-3.57056	7.56836	236.755
5.151	-3.17383	7.96509	235.168
5.152	-2.80762	7.04956	234.497
5.153	-2.71606	6.62231	235.901
5.154	-2.92969	6.74438	236.908
5.155	-2.68555	6.5918	237.213
5.156	-3.20435	6.16455	237.701
5.157	-3.63159	5.82886	239.227
5.158	-3.69263	5.43213	239.594
5.159	-2.92969	5.46265	239.136
5.16	-3.26538	7.17163	241.943
5.161	-3.02124	9.8877	243.713
5.162	-3.02124	8.3313	242.096
5.163	-2.56348	5.09644	239.197
5.164	-3.05176	5.37109	239.258
5.165	-3.38745	6.98853	240.326
5.166	-3.17383	6.16455	241.058
5.167	-2.86865	5.34058	240.021
5.168	-3.23486	6.74438	239.838
5.169	-3.50952	8.39233	238.708
5.17	-3.08228	7.59888	237.457
5.171	-2.7771	6.53076	237.183
5.172	-2.7771	6.19507	238.861
5.173	-2.89917	6.46973	239.258
5.174	-2.56348	6.46973	238.953
5.175	-3.11279	6.46973	240.112
5.176	-3.41797	6.10352	241.608
5.177	-3.44849	5.49316	242.065
5.178	-3.23486	5.5542	242.157
5.179	-3.2959	8.20923	246.368
5.18	-3.02124	9.52148	246.368
5.181	-2.99072	6.86646	243.439
5.182	-2.86865	5.24902	240.967
5.183	-3.14331	6.5918	241.943
5.184	-3.60107	7.56836	243.225
5.185	-3.14331	5.79834	243.347
5.186	-3.35693	5.27954	243.011
5.187	-3.54004	7.04956	242.92
5.188	-3.26538	8.05664	241.333
5.189	-2.71606	7.47681	239.777
5.19	-2.38037	6.50024	240.112
5.191	-3.02124	6.98853	241.76
5.192	-2.96021	6.98853	241.852
5.193	-2.71606	6.37817	242.371
5.194	-3.41797	6.073	243.927
5.195	-3.87573	5.88989	244.812
5.196	-3.44849	5.12695	244.354
5.197	-3.11279	5.98145	244.751
5.198	-2.99072	9.00269	247.192
5.199	-2.96021	9.21631	246.429
5.2	-3.08228	6.65283	243.774
5.201	-2.99072	5.49316	243.042
5.202	-3.41797	6.92749	244.537
5.203	-3.32642	6.50024	245.087
5.204	-2.92969	5.37109	244.049
5.205	-3.17383	6.01196	244.11
5.206	-3.69263	7.8125	244.049
5.207	-3.38745	7.8125	242.798
5.208	-2.89917	6.7749	241.638
5.209	-2.56348	6.50024	242.859
5.21	-2.7771	6.65283	243.744
5.211	-2.34985	6.31714	243.164
5.212	-2.71606	6.31714	243.652
5.213	-3.20435	6.46973	245.544
5.214	-3.57056	6.13403	246.124
5.215	-3.32642	5.5542	245.514
5.216	-3.38745	6.46973	248.077
5.217	-3.57056	9.21631	250.61
5.218	-2.86865	8.3313	248.779
5.219	-2.13623	5.82886	245.697
5.22	-2.59399	6.01196	245.27
5.221	-3.11279	7.65991	246.399
5.222	-3.35693	6.98853	247.04
5.223	-3.11279	5.37109	246.674
5.224	-3.41797	6.43921	247.009
5.225	-3.44849	7.78198	246.033
5.226	-2.92969	7.62939	244.507
5.227	-2.56348	6.68335	243.958
5.228	-2.83813	7.17163	245.026
5.229	-2.7771	7.2937	245.819
5.23	-2.28882	6.71387	245.758
5.231	-2.99072	6.53076	246.979
5.232	-3.87573	6.28662	248.505
5.233	-3.35693	5.67627	248.444
5.234	-2.96021	5.46265	247.711
5.235	-3.23486	7.69043	250.671
5.236	-3.23486	9.91821	252.045
5.237	-2.83813	7.75146	249.817
5.238	-2.59399	5.64575	246.429
5.239	-3.26538	6.2561	247.711
5.24	-3.69263	7.56836	249.176
5.241	-3.23486	6.22559	249.542
5.242	-3.23486	5.27954	247.925
5.243	-3.20435	6.74438	248.535
5.244	-3.60107	8.45337	247.101
5.245	-2.68555	7.59888	245.819
5.246	-2.50244	6.62231	245.972
5.247	-2.7771	6.68335	248.26
5.248	-2.68555	6.56128	248.108
5.249	-2.13623	6.073	247.833
5.25	-2.92969	6.37817	248.871
5.251	-3.35693	6.5918	250.275
5.252	-3.20435	5.5542	249.817
5.253	-3.05176	5.49316	249.207
5.254	-3.60107	8.11768	252.777
5.255	-2.99072	9.58252	253.51
5.256	-3.02124	6.80542	250.671
5.257	-2.86865	5.61523	248.505
5.258	-3.32642	6.95801	250.153
5.259	-3.23486	7.72095	250.671
5.26	-2.71606	5.67627	250.824
5.261	-3.14331	5.95093	250.824
5.262	-3.54004	7.59888	250.946
5.263	-3.60107	7.8125	249.451
5.264	-2.7771	7.01904	248.108
5.265	-2.56348	6.65283	248.474
5.266	-2.53296	7.1106	249.847
5.267	-2.50244	7.1106	249.451
5.268	-2.38037	6.83594	249.969
5.269	-3.35693	6.95801	251.526
5.27	-3.50952	5.98145	252.655
5.271	-3.05176	5.18799	252.258
5.272	-3.2959	6.16455	253.082
5.273	-3.2959	9.49097	256.958
5.274	-2.89917	9.73511	256.439
5.275	-2.56348	6.7749	253.296
5.276	-2.7771	5.61523	251.465
5.277	-3.35693	7.14111	253.113
5.278	-3.63159	7.2937	253.937
5.279	-2.92969	5.92041	254.12
5.28	-3.14331	5.7373	253.387
5.281	-3.17383	7.56836	252.563
5.282	-2.7771	8.39233	250.458
5.283	-2.22778	7.65991	249.664
5.284	-2.50244	6.7749	250.946
5.285	-2.80762	6.5918	252.502
5.286	-2.83813	6.43921	252.625
5.287	-2.65503	6.34766	252.93
5.288	-2.83813	6.2561	253.998
5.289	-3.20435	6.073	254.333
5.29	-2.86865	5.49316	254.15
5.291	-3.02124	6.71387	255.432
5.292	-3.17383	9.70459	258.484
5.293	-2.80762	8.94165	258.118
5.294	-2.80762	6.10352	255.219
5.295	-3.05176	5.40161	254.486
5.296	-3.32642	7.01904	255.127
5.297	-3.20435	7.1106	256.348
5.298	-2.80762	5.64575	255.92
5.299	-3.14331	6.31714	255.859
5.3	-3.60107	7.96509	255.188
5.301	-2.92969	8.05664	253.723
5.302	-2.89917	7.04956	252.655
5.303	-2.62451	6.40869	253.967
5.304	-2.53296	7.08008	254.425
5.305	-2.38037	6.98853	254.456
5.306	-2.65503	6.7749	255.432
5.307	-3.57056	6.65283	256.836
5.308	-3.54004	5.67627	257.965
5.309	-3.20435	5.58472	257.599
5.31	-3.50952	7.26318	260.376
5.311	-2.89917	9.91821	262.299
5.312	-2.68555	8.42285	259.705
5.313	-2.53296	5.85938	256.592
5.314	-2.99072	6.37817	256.927
5.315	-3.23486	7.56836	258.789
5.316	-3.35693	6.46973	259.613
5.317	-2.80762	5.18799	258.606
5.318	-3.23486	6.74438	258.575
5.319	-3.11279	8.20923	257.172
5.32	-2.68555	8.14819	255.249
5.321	-2.22778	6.89697	255.157
5.322	-2.80762	6.92749	256.897
5.323	-2.86865	6.7749	257.355
5.324	-2.2583	6.43921	257.507
5.325	-2.89917	6.28662	258.453
5.326	-2.80762	6.01196	259.949
5.327	-3.05176	5.43213	259.705
5.328	-2.89917	5.98145	259.521
5.329	-3.02124	8.69751	263.702
5.33	-3.14331	9.94873	264.282
5.331	-2.74658	7.1106	261.566
5.332	-3.02124	5.24902	258.881
5.333	-3.23486	6.68335	259.796
5.334	-3.54004	7.44629	261.139
5.335	-2.83813	6.28662	261.108
5.336	-2.89917	5.95093	260.681
5.337	-3.2959	7.32422	260.712
5.338	-3.02124	8.11768	259.186
5.339	-2.22778	7.75146	258.453
5.34	-2.41089	6.71387	258.423
5.341	-2.47192	6.40869	259.46
5.342	-2.38037	6.74438	259.369
5.343	-2.47192	7.1106	260.315
5.344	-3.23486	6.89697	261.261
5.345	-3.60107	6.13403	262.482
5.346	-3.20435	5.58472	262.207
5.347	-3.26538	6.43921	263.336
5.348	-3.35693	9.00269	265.869
5.349	-2.62451	9.09424	264.526
5.35	-2.7771	6.46973	261.902
5.351	-2.83813	6.10352	260.529
5.352	-3.11279	7.50732	262.146
5.353	-3.02124	7.14111	263.428
5.354	-2.56348	5.58472	263.062
5.355	-2.99072	5.7373	262.909
5.356	-3.35693	7.84302	262.482
5.357	-2.99072	8.08716	260.651
5.358	-2.41089	6.92749	259.674
5.359	-2.44141	6.98853	260.834
5.36	-2.74658	7.1106	261.78
5.361	-2.47192	6.5918	261.505
5.362	-2.47192	6.43921	261.78
5.363	-3.2959	6.43921	263.58
5.364	-3.54004	6.10352	263.947
5.365	-2.92969	5.58472	263.062
5.366	-2.74658	6.83594	264.435
5.367	-2.92969	9.3689	265.808
5.368	-3.05176	8.48389	264.618
5.369	-2.38037	5.98145	262.665
5.37	-2.96021	6.01196	262.634
5.371	-2.80762	7.26318	263.916
5.372	-2.96021	6.92749	264.648
5.373	-2.44141	6.10352	263.367
5.374	-3.26538	6.53076	263.306
5.375	-3.41797	7.96509	263
5.376	-3.17383	8.02612	263.184
5.377	-2.56348	6.65283	261.749
5.378	-2.04468	6.37817	262.39
5.379	-2.62451	7.26318	263.031
5.38	-2.34985	7.20215	262.817
5.381	-2.38037	6.43921	262.787
5.382	-2.62451	6.56128	264.313
5.383	-3.23486	6.40869	265.472
5.384	-3.02124	6.073	265.045
5.385	-3.2959	7.17163	267.883
5.386	-2.89917	9.15527	268.86
5.387	-2.68555	7.41577	266.235
5.388	-2.19727	5.64575	263.245
5.389	-2.68555	6.86646	264.709
5.39	-3.20435	8.11768	266.388
5.391	-2.50244	6.40869	265.961
5.392	-2.83813	5.43213	265.045
5.393	-3.17383	7.35474	266.022
5.394	-3.17383	8.08716	265.045
5.395	-2.28882	6.95801	263.306
5.396	-2.2583	6.65283	263.641
5.397	-2.89917	7.59888	264.984
5.398	-2.38037	7.04956	264.862
5.399	-2.22778	6.43921	264.954
5.4	-2.7771	6.40869	266.205
5.401	-3.23486	6.37817	266.724
5.402	-2.68555	5.76782	265.839
5.403	-2.71606	6.40869	266.266
5.404	-3.08228	8.91113	270.05
5.405	-2.99072	9.552	270.294
5.406	-2.62451	6.86646	268.555
5.407	-2.92969	5.67627	266.449
5.408	-3.02124	6.92749	267.426
5.409	-3.20435	7.47681	268.616
5.41	-2.62451	6.19507	268.585
5.411	-2.56348	6.16455	268.005
5.412	-2.86865	7.62939	267.365
5.413	-2.80762	8.48389	265.686
5.414	-2.34985	7.62939	265.289
5.415	-2.41089	6.74438	265.991
5.416	-2.68555	6.5918	266.907
5.417	-2.41089	6.89697	267.151
5.418	-2.34985	6.80542	267.303
5.419	-2.56348	6.56128	268.311
5.42	-2.96021	6.04248	269.226
5.421	-2.89917	6.16455	268.799
5.422	-3.23486	6.56128	269.775
5.423	-3.2959	9.30786	272.858
5.424	-2.86865	9.46045	272.339
5.425	-2.41089	6.80542	269.775
5.426	-2.65503	5.67627	268.341
5.427	-3.20435	7.59888	269.836
5.428	-2.99072	7.50732	271.088
5.429	-2.19727	6.04248	270.935
5.43	-2.86865	6.2561	270.782
5.431	-2.96021	7.53784	270.386
5.432	-2.83813	8.11768	268.402
5.433	-2.38037	6.98853	266.968
5.434	-2.50244	7.17163	267.944
5.435	-2.38037	7.23267	268.86
5.436	-2.10571	6.92749	268.524
5.437	-2.44141	6.68335	269.348
5.438	-2.96021	6.43921	271.332
5.439	-3.08228	5.70679	271.729
5.44	-2.68555	5.31006	270.813
5.441	-2.96021	7.32422	272.98
5.442	-2.56348	9.85718	275.146
5.443	-2.47192	9.15527	273.804
5.444	-2.28882	6.31714	270.844
5.445	-2.99072	6.34766	271.301
5.446	-3.72314	7.62939	272.675
5.447	-3.02124	6.7749	273.285
5.448	-2.59399	5.70679	273.01
5.449	-2.71606	6.62231	272.949
5.45	-3.08228	8.27026	271.79
5.451	-2.31934	8.11768	270.386
5.452	-2.34985	7.2937	269.897
5.453	-2.7771	6.92749	271.088
5.454	-2.68555	6.89697	271.484
5.455	-2.47192	6.56128	271.362
5.456	-2.65503	6.80542	271.973
5.457	-2.7771	6.65283	273.285
5.458	-3.05176	6.16455	273.712
5.459	-3.11279	6.01196	273.712
5.46	-3.38745	7.90405	277.039
5.461	-2.92969	9.8877	278.107
5.462	-2.71606	7.99561	276.825
5.463	-2.59399	5.95093	273.712
5.464	-2.68555	6.2561	274.109
5.465	-3.2959	7.59888	275.085
5.466	-2.53296	7.04956	275.848
5.467	-2.92969	6.22559	275.574
5.468	-3.05176	6.86646	275.696
5.469	-2.89917	7.90405	274.414
5.47	-2.34985	7.8125	273.041
5.471	-1.95313	6.95801	272.614
5.472	-2.34985	6.89697	273.468
5.473	-2.38037	7.1106	273.895
5.474	-2.31934	7.32422	274.261
5.475	-2.89917	6.86646	275.116
5.476	-3.17383	6.28662	276.184
5.477	-3.02124	5.61523	276.306
5.478	-2.89917	6.31714	276.886
5.479	-2.83813	9.15527	280.762
5.48	-2.50244	9.8877	280.212
5.481	-2.16675	7.47681	277.802
5.482	-2.80762	5.64575	276.093
5.483	-2.86865	7.1106	277.466
5.484	-2.96021	7.44629	278.656
5.485	-2.50244	5.92041	278.137
5.486	-2.65503	5.82886	277.74
5.487	-2.99072	7.75146	277.008
5.488	-2.56348	8.3313	274.994
5.489	-2.0752	7.47681	274.2
5.49	-2.34985	6.83594	275.177
5.491	-2.62451	6.7749	276.367
5.492	-2.28882	6.56128	276.306
5.493	-2.10571	6.37817	276.794
5.494	-2.92969	6.65283	277.71
5.495	-3.17383	6.073	278.625
5.496	-2.59399	5.7373	277.985
5.497	-2.7771	6.74438	279.144
5.498	-2.83813	9.49097	282.288
5.499	-2.50244	8.94165	281.342
5.5	-2.13623	6.31714	278.412
5.501	-2.50244	6.01196	277.405
5.502	-3.20435	7.50732	279.297
5.503	-2.86865	7.32422	280.121
5.504	-2.41089	6.073	279.724
5.505	-2.80762	6.43921	279.602
5.506	-3.32642	8.14819	279.51
5.507	-3.17383	8.08716	277.893
5.508	-2.28882	6.95801	276.978
5.509	-2.0752	6.83594	277.832
5.51	-2.41089	7.2937	278.381
5.511	-2.19727	7.08008	277.954
5.512	-2.71606	6.89697	278.748
5.513	-3.26538	7.01904	280.548
5.514	-3.23486	6.22559	281.158
5.515	-2.99072	5.61523	280.731
5.516	-3.14331	7.1106	282.654
5.517	-2.86865	10.1013	284.943
5.518	-2.2583	8.72803	283.02
5.519	-1.86157	6.37817	280.09
5.52	-2.65503	6.43921	280.396
5.521	-3.2959	8.23975	282.349
5.522	-2.74658	6.86646	282.684
5.523	-2.19727	5.67627	281.494
5.524	-2.86865	6.89697	281.83
5.525	-2.86865	8.39233	280.945
5.526	-2.10571	7.78198	279.175
5.527	-1.64795	7.14111	278.595
5.528	-1.7395	7.2937	280.273
5.529	-2.38037	7.08008	280.365
5.53	-1.7395	6.40869	279.999
5.531	-2.38037	6.68335	280.945
5.532	-2.86865	6.65283	282.41
5.533	-2.53296	5.67627	282.043
5.534	-2.38037	5.92041	281.769
5.535	-2.86865	8.27026	285.645
5.536	-2.38037	10.2844	287.079
5.537	-2.2583	7.56836	284.363
5.538	-2.10571	5.67627	281.83
5.539	-2.7771	6.62231	283.112
5.54	-2.65503	7.84302	284.454
5.541	-2.13623	6.68335	284.18
5.542	-2.04468	6.04248	283.508
5.543	-2.65503	7.53784	283.875
5.544	-2.62451	8.5144	282.593
5.545	-1.95313	7.84302	281.219
5.546	-1.92261	6.80542	281.677
5.547	-2.2583	6.83594	282.776
5.548	-2.10571	6.80542	282.562
5.549	-1.95313	6.98853	282.593
5.55	-2.47192	7.47681	284.058
5.551	-3.11279	6.74438	285.156
5.552	-2.99072	5.92041	285.034
5.553	-2.89917	6.22559	284.943
5.554	-3.02124	8.91113	288.239
5.555	-2.53296	9.70459	288.361
5.556	-2.22778	7.44629	286.102
5.557	-2.31934	6.073	284.21
5.558	-2.99072	7.2937	285.339
5.559	-2.86865	7.84302	286.743
5.56	-2.38037	6.28662	286.743
5.561	-2.59399	6.01196	286.133
5.562	-2.99072	7.41577	285.889
5.563	-2.65503	8.27026	284.027
5.564	-1.83105	7.65991	282.623
5.565	-1.77002	7.01904	282.959
5.566	-2.2583	7.17163	284.454
5.567	-1.98364	6.92749	284.21
5.568	-2.13623	6.34766	284.271
5.569	-2.68555	6.53076	285.706
5.57	-3.05176	6.31714	286.56
5.571	-2.74658	5.70679	286.255
5.572	-2.71606	6.56128	287.201
5.573	-2.53296	9.61304	290.71
5.574	-2.31934	9.82666	290.131
5.575	-1.80054	6.68335	287.476
5.576	-2.71606	6.04248	286.713
5.577	-2.80762	7.35474	288.574
5.578	-2.53296	7.14111	289.032
5.579	-1.95313	5.98145	288.361
5.58	-2.16675	6.50024	288.269
5.581	-2.89917	8.27026	287.872
5.582	-2.04468	8.08716	285.919
5.583	-1.64795	7.26318	285.339
5.584	-1.92261	7.08008	286.316
5.585	-2.28882	7.20215	286.774
5.586	-1.80054	6.74438	286.133
5.587	-2.01416	6.98853	287.262
5.588	-2.80762	7.08008	288.696
5.589	-2.71606	6.28662	289.337
5.59	-2.65503	6.13403	289.063
5.591	-2.59399	7.41577	291.26
5.592	-2.34985	9.82666	293.854
5.593	-1.95313	8.88062	292.48
5.594	-1.92261	6.56128	289.734
5.595	-2.10571	6.65283	289.551
5.596	-2.68555	7.93457	290.985
5.597	-2.68555	7.1106	291.748
5.598	-2.16675	6.01196	291.412
5.599	-2.65503	6.68335	291.321
5.6	-2.96021	7.96509	290.283
5.601	-2.10571	8.05664	288.269
5.602	-1.49536	7.26318	287.384
5.603	-1.77002	7.23267	288.605
5.604	-2.0752	7.44629	288.757
5.605	-1.67847	6.89697	289.124
5.606	-2.65503	6.98853	289.948
5.607	-2.68555	6.56128	291.412
5.608	-3.08228	5.88989	291.534
5.609	-2.28882	5.92041	290.985
5.61	-2.62451	7.93457	293.762
5.611	-2.44141	10.2234	294.891
5.612	-2.44141	8.69751	293.884
5.613	-2.7771	6.22559	291.595
5.614	-2.62451	6.43921	292.389
5.615	-2.80762	7.53784	293.671
5.616	-2.04468	6.37817	293.762
5.617	-2.01416	5.95093	293.06
5.618	-2.38037	7.1106	292.877
5.619	-2.53296	8.14819	291.809
5.62	-2.19727	7.87354	290.649
5.621	-1.92261	7.20215	290.253
5.622	-2.44141	6.74438	291.321
5.623	-2.16675	6.71387	291.443
5.624	-1.86157	6.7749	291.443
5.625	-2.31934	6.98853	292.297
5.626	-2.74658	7.01904	293.64
5.627	-2.47192	6.22559	293.579
5.628	-2.38037	6.46973	294.464
5.629	-2.80762	9.24683	298.401
5.63	-2.44141	9.42993	298.859
5.631	-1.7395	7.47681	295.929
5.632	-2.13623	6.10352	293.762
5.633	-2.59399	7.38525	294.495
5.634	-2.74658	7.90405	296.143
5.635	-1.86157	6.83594	296.387
5.636	-2.0752	6.19507	295.837
5.637	-2.62451	7.50732	295.563
5.638	-2.28882	8.3313	293.64
5.639	-1.67847	7.75146	292.542
5.64	-1.37329	7.04956	292.694
5.641	-1.80054	7.1106	293.61
5.642	-1.70898	7.08008	293.884
5.643	-1.89209	7.08008	294.189
5.644	-2.34985	6.86646	295.654
5.645	-2.96021	6.37817	296.478
5.646	-2.44141	5.70679	296.112
5.647	-2.62451	6.65283	296.997
5.648	-2.59399	9.64355	299.744
5.649	-1.92261	9.52148	298.279
5.65	-1.49536	6.5918	295.685
5.651	-2.38037	6.10352	295.166
5.652	-2.83813	7.72095	297.699
5.653	-2.65503	7.32422	298.004
5.654	-1.40381	5.82886	296.936
5.655	-2.04468	6.53076	296.967
5.656	-2.74658	8.11768	296.6
5.657	-2.16675	8.05664	295.013
5.658	-1.58691	6.95801	294.159
5.659	-2.0752	7.01904	295.471
5.66	-2.22778	7.1106	295.959
5.661	-1.80054	6.71387	295.41
5.662	-1.98364	6.80542	295.929
5.663	-2.68555	6.92749	297.485
5.664	-2.62451	6.62231	297.638
5.665	-2.19727	6.13403	297.302
5.666	-2.68555	7.72095	300.323
5.667	-2.34985	10.0708	302.887
5.668	-1.92261	8.27026	300.69
5.669	-1.7395	5.88989	297.638
5.67	-2.47192	6.2561	297.729
5.671	-2.47192	8.39233	299.713
5.672	-2.13623	7.53784	299.805
5.673	-1.2207	6.16455	298.645
5.674	-2.28882	7.04956	299.53
5.675	-2.50244	8.23975	298.065
5.676	-1.92261	7.84302	296.814
5.677	-1.46484	6.92749	296.326
5.678	-1.37329	6.89697	297.394
5.679	-1.86157	7.2937	297.76
5.68	-1.25122	6.98853	297.546
5.681	-2.22778	7.17163	298.431
5.682	-2.62451	6.86646	300.018
5.683	-2.38037	6.10352	299.805
5.684	-2.22778	6.22559	299.591
5.685	-2.50244	8.30078	302.582
5.686	-1.98364	9.97925	302.948
5.687	-1.92261	7.38525	300.323
5.688	-1.61743	6.04248	298.157
5.689	-2.38037	7.23267	300.507
5.69	-2.2583	8.11768	301.819
5.691	-1.77002	6.19507	301.117
5.692	-1.61743	5.92041	300.171
5.693	-1.95313	7.59888	300.568
5.694	-1.89209	8.20923	298.492
5.695	-1.28174	7.59888	297.302
5.696	-1.46484	7.23267	298.126
5.697	-1.98364	7.53784	299.438
5.698	-1.58691	6.83594	298.981
5.699	-1.58691	6.40869	299.011
5.7	-2.2583	7.14111	300.629
5.701	-2.01416	6.65283	301.697
5.702	-1.98364	5.76782	300.873
5.703	-1.98364	6.80542	301.422
5.704	-2.50244	9.76563	305.267
5.705	-1.70898	9.30786	304.26
5.706	-1.70898	6.56128	301.636
5.707	-2.13623	5.98145	300.69
5.708	-2.50244	7.78198	302.795
5.709	-2.0752	7.56836	303.162
5.71	-1.06812	6.16455	302.063
5.711	-2.13623	6.86646	302.338
5.712	-2.62451	8.39233	302.216
5.713	-1.80054	7.99561	300.568
5.714	-1.43433	7.04956	299.469
5.715	-1.52588	7.17163	300.598
5.716	-1.98364	7.47681	301.086
5.717	-1.43433	6.95801	300.659
5.718	-1.86157	7.1106	301.3
5.719	-2.41089	7.50732	302.917
5.72	-2.65503	6.71387	303.314
5.721	-2.10571	5.95093	302.673
5.722	-2.74658	7.35474	305.145
5.723	-2.41089	10.1929	308.502
5.724	-1.49536	9.00269	306.671
5.725	-0.640869	6.2561	303.925
5.726	-1.61743	6.37817	303.284
5.727	-2.19727	7.93457	305.145
5.728	-2.0752	7.08008	305.756
5.729	-1.49536	5.88989	305.054
5.73	-2.28882	6.71387	304.81
5.731	-2.19727	8.08716	303.497
5.732	-1.49536	8.11768	301.208
5.733	-0.976563	7.44629	300.72
5.734	-1.52588	7.32422	302.185
5.735	-1.67847	6.98853	302.948
5.736	-1.34277	6.7749	302.948
5.737	-1.77002	6.43921	304.016
5.738	-2.50244	6.56128	305.237
5.739	-1.95313	5.95093	305.115
5.74	-1.67847	6.13403	304.26
5.741	-2.13623	7.96509	306.854
5.742	-2.19727	10.5896	309.57
5.743	-1.80054	8.88062	308.411
5.744	-1.28174	6.13403	305.603
5.745	-2.0752	6.073	306.396
5.746	-2.38037	7.62939	307.678
5.747	-1.7395	6.95801	307.953
5.748	-1.28174	6.04248	307.037
5.749	-1.95313	7.1106	307.037
5.75	-2.10571	8.5144	305.847
5.751	-1.77002	7.99561	304.382
5.752	-1.28174	7.2937	303.925
5.753	-1.61743	6.92749	305.603
5.754	-1.7395	7.04956	305.298
5.755	-1.31226	7.04956	305.145
5.756	-1.95313	7.32422	306.213
5.757	-2.2583	6.89697	307.892
5.758	-2.59399	6.34766	308.441
5.759	-2.10571	6.16455	308.441
5.76	-2.13623	8.23975	311.401
5.761	-1.89209	9.85718	312.531
5.762	-1.52588	8.3313	310.394
5.763	-1.70898	6.56128	308.105
5.764	-1.58691	6.7749	308.99
5.765	-2.19727	7.78198	310.577
5.766	-1.64795	6.68335	310.486
5.767	-1.67847	5.98145	309.998
5.768	-2.0752	7.20215	309.692
5.769	-1.89209	8.05664	308.014
5.77	-1.37329	8.02612	306.366
5.771	-1.09863	7.2937	306.122
5.772	-1.46484	7.41577	307.251
5.773	-1.5564	7.14111	307.343
5.774	-1.49536	6.98853	307.77
5.775	-1.86157	6.7749	309.052
5.776	-2.28882	6.31714	310.272
5.777	-2.04468	5.92041	309.937
5.778	-2.04468	6.5918	310.608
5.779	-1.98364	9.33838	314.606
5.78	-1.61743	10.2844	314.636
5.781	-1.5564	7.84302	312.592
5.782	-1.92261	6.10352	310.883
5.783	-2.13623	7.04956	312.164
5.784	-1.83105	7.59888	313.293
5.785	-1.43433	6.37817	312.469
5.786	-1.49536	6.34766	311.981
5.787	-2.13623	8.11768	311.768
5.788	-1.52588	8.60596	309.906
5.789	-1.12915	7.90405	308.899
5.79	-0.976563	7.2937	309.448
5.791	-1.7395	7.26318	310.516
5.792	-1.67847	6.95801	310.486
5.793	-1.40381	7.01904	310.577
5.794	-1.95313	7.38525	312.378
5.795	-2.44141	6.83594	313.477
5.796	-1.95313	5.92041	312.805
5.797	-2.19727	7.01904	314.087
5.798	-2.16675	9.79614	317.108
5.799	-1.58691	9.30786	315.582
5.8	-1.0376	6.74438	312.653
5.801	-1.61743	6.5918	312.317
5.802	-1.83105	8.23975	314.392
5.803	-1.40381	7.35474	314.636
5.804	-1.06812	5.95093	313.66
5.805	-2.2583	6.86646	314.24
5.806	-2.22778	8.36182	313.751
5.807	-1.67847	7.72095	311.584
5.808	-0.854492	7.1106	310.638
5.809	-1.46484	7.78198	311.829
5.81	-1.7395	7.84302	311.859
5.811	-1.00708	7.14111	311.523
5.812	-1.7395	7.20215	312.958
5.813	-2.22778	7.41577	314.728
5.814	-2.04468	6.01196	314.667
5.815	-1.5564	5.88989	314.484
5.816	-2.38037	8.20923	317.871
5.817	-1.37329	10.5896	319.366
5.818	-0.915527	8.27026	316.589
5.819	-0.976563	6.34766	314.484
5.82	-1.95313	7.14111	315.46
5.821	-2.13623	7.90405	316.986
5.822	-1.40381	6.62231	316.864
5.823	-1.00708	6.073	315.887
5.824	-1.83105	7.59888	315.704
5.825	-1.92261	8.48389	314.117
5.826	-1.28174	8.05664	312.531
5.827	-0.946045	7.47681	313.08
5.828	-1.58691	7.41577	314.667
5.829	-1.28174	7.08008	314.423
5.83	-0.915527	6.74438	314.484
5.831	-1.52588	7.53784	315.582
5.832	-1.86157	6.98853	316.864
5.833	-1.64795	6.22559	316.437
5.834	-1.61743	6.74438	316.589
5.835	-2.28882	9.24683	320.343
5.836	-1.34277	9.73511	320.923
5.837	-1.09863	7.44629	318.512
5.838	-1.12915	6.01196	316.528
5.839	-1.61743	7.38525	318.146
5.84	-1.64795	7.90405	318.97
5.841	-0.579834	6.53076	318.726
5.842	-1.61743	6.28662	317.963
5.843	-1.64795	7.47681	318.237
5.844	-2.01416	8.39233	316.162
5.845	-0.946045	7.50732	314.941
5.846	-0.732422	7.44629	315.094
5.847	-1.06812	7.38525	316.101
5.848	-1.00708	7.2937	315.796
5.849	-1.31226	7.1106	316.65
5.85	-1.86157	7.35474	318.207
5.851	-1.83105	6.65283	319.214
5.852	-1.70898	5.58472	319
5.853	-1.80054	6.95801	319.061
5.854	-1.98364	9.46045	322.571
5.855	-1.37329	10.1013	321.96
5.856	-0.946045	7.59888	319.672
5.857	-1.28174	6.5918	318.451
5.858	-1.86157	7.75146	320.221
5.859	-1.70898	7.26318	320.892
5.86	-1.06812	6.22559	320.251
5.861	-1.52588	6.53076	319.824
5.862	-2.01416	8.02612	319.214
5.863	-1.25122	8.42285	317.352
5.864	-0.88501	7.96509	316.315
5.865	-1.2207	7.53784	317.078
5.866	-1.61743	7.72095	318.237
5.867	-1.00708	6.65283	317.81
5.868	-1.12915	6.98853	318.573
5.869	-2.01416	7.01904	320.221
5.87	-1.70898	6.68335	320.709
5.871	-1.40381	6.46973	320.526
5.872	-2.01416	7.62939	322.296
5.873	-1.92261	10.2844	325.531
5.874	-0.88501	9.00269	324.219
5.875	-0.610352	6.43921	321.625
5.876	-1.31226	6.86646	321.472
5.877	-1.64795	8.20923	322.601
5.878	-1.58691	7.50732	322.876
5.879	-1.12915	6.74438	321.869
5.88	-1.58691	7.44629	322.327
5.881	-1.92261	8.08716	321.747
5.882	-1.28174	8.08716	319.733
5.883	-0.88501	7.23267	319.092
5.884	-0.946045	7.62939	320.19
5.885	-1.19019	7.32422	320.099
5.886	-0.88501	7.35474	320.099
5.887	-1.25122	7.14111	321.259
5.888	-1.92261	7.08008	322.784
5.889	-1.83105	6.28662	323.395
5.89	-1.67847	6.31714	322.937
5.891	-2.04468	8.05664	326.08
5.892	-1.43433	9.94873	327.576
5.893	-0.823975	8.91113	326.416
5.894	-0.701904	7.08008	323.914
5.895	-1.43433	7.14111	324.493
5.896	-1.77002	7.72095	325.317
5.897	-1.09863	7.04956	325.836
5.898	-1.40381	6.2561	325.012
5.899	-1.31226	7.17163	324.615
5.9	-1.64795	8.23975	323.212
5.901	-0.946045	8.57544	321.594
5.902	-0.671387	8.14819	321.075
5.903	-1.28174	7.44629	322.418
5.904	-1.37329	7.47681	323.09
5.905	-1.06812	7.23267	323.273
5.906	-1.49536	6.98853	324.371
5.907	-1.64795	6.7749	325.592
5.908	-1.52588	6.46973	325.531
5.909	-1.43433	6.83594	325.5
5.91	-1.58691	8.75854	329.437
5.911	-1.0376	10.376	330.688
5.912	-0.976563	8.48389	328.766
5.913	-1.37329	6.28662	326.294
5.914	-1.40381	6.95801	326.752
5.915	-1.7395	7.84302	328.278
5.916	-0.976563	7.04956	327.972
5.917	-0.976563	6.68335	327.362
5.918	-1.43433	7.72095	327.118
5.919	-1.46484	8.69751	325.684
5.92	-0.946045	8.08716	324.219
5.921	-0.793457	7.32422	323.944
5.922	-1.46484	7.2937	325.073
5.923	-1.12915	7.56836	325.226
5.924	-0.854492	7.62939	325.409
5.925	-1.40381	7.50732	326.996
5.926	-1.95313	7.01904	328.552
5.927	-1.83105	6.34766	328.674
5.928	-1.89209	6.5918	329.346
5.929	-1.95313	9.67407	333.801
5.93	-1.19019	10.8337	333.618
5.931	-0.671387	7.65991	329.987
5.932	-0.88501	6.073	327.026
5.933	-1.95313	7.72095	329.62
5.934	-1.61743	8.45337	330.994
5.935	-0.823975	6.5918	330.383
5.936	-1.19019	6.073	329.742
5.937	-1.7395	8.14819	329.163
5.938	-1.31226	9.15527	326.996
5.939	-0.183105	8.05664	325.409
5.94	-0.854492	7.65991	326.538
5.941	-1.43433	7.78198	328.247
5.942	-1.00708	7.1106	328.094
5.943	-1.37329	6.83594	328.674
5.944	-1.61743	7.35474	330.505
5.945	-2.01416	6.98853	331.36
5.946	-1.40381	5.82886	330.292
5.947	-1.64795	7.65991	332.672
5.948	-1.19019	10.5591	334.656
5.949	-0.946045	9.46045	332.825
5.95	-0.823975	6.83594	330.505
5.951	-1.5564	6.56128	331.024
5.952	-1.52588	8.08716	332.55
5.953	-0.671387	7.01904	332.581
5.954	-0.518799	6.40869	331.024
5.955	-1.00708	7.41577	331.39
5.956	-1.83105	9.06372	330.231
5.957	-1.37329	8.36182	329.193
5.958	-0.976563	7.44629	328.796
5.959	-0.915527	7.78198	330.048
5.96	-0.915527	7.44629	329.834
5.961	-0.640869	7.35474	329.681
5.962	-1.37329	7.90405	330.658
5.963	-1.95313	7.78198	332.642
5.964	-1.46484	6.5918	332.855
5.965	-1.43433	6.7749	332.733
5.966	-1.83105	8.20923	335.144
5.967	-1.52588	9.8877	335.907
5.968	-0.946045	8.27026	333.71
5.969	-0.762939	7.08008	331.635
5.97	-1.37329	7.78198	332.733
5.971	-1.25122	8.17871	333.313
5.972	-1.19019	7.1106	333.618
5.973	-1.31226	6.65283	333.038
5.974	-1.86157	7.53784	332.977
5.975	-1.77002	8.27026	331.543
5.976	-0.88501	7.78198	330.383
5.977	-0.823975	7.8125	330.383
5.978	-0.88501	7.99561	331.146
5.979	-0.946045	7.93457	331.024
5.98	-1.09863	7.62939	331.36
5.981	-1.70898	7.53784	333.038
5.982	-1.77002	7.14111	333.74
5.983	-1.40381	6.40869	333.679
5.984	-1.49536	7.1106	334.045
5.985	-1.7395	9.70459	338.104
5.986	-0.946045	10.1624	337.341
5.987	-0.640869	7.35474	334.839
5.988	-0.976563	6.74438	333.405
5.989	-1.61743	8.17871	335.541
5.99	-1.52588	8.02612	335.754
5.991	-0.579834	6.56128	334.869
5.992	-1.34277	6.98853	334.32
5.993	-2.0752	8.63647	334.351
5.994	-1.46484	8.88062	332.031
5.995	-0.518799	7.84302	331.573
5.996	-0.946045	7.59888	332.581
5.997	-1.7395	7.78198	333.588
5.998	-0.854492	7.23267	332.703
5.999	-0.976563	7.47681	333.405
6	-1.64795	8.05664	335.022
6.001	-1.77002	7.32422	335.236
6.002	-1.19019	6.43921	334.625
6.003	-1.83105	7.56836	336.823
6.004	-1.70898	10.498	341.187
6.005	-0.915527	9.49097	338.654
6.006	-0.366211	6.7749	336.09
6.007	-1.52588	6.86646	335.419
6.008	-1.43433	8.75854	337.402
6.009	-1.34277	7.84302	337.524
6.01	-0.213623	6.50024	336.578
6.011	-1.64795	7.35474	336.853
6.012	-2.16675	8.63647	335.846
6.013	-1.09863	8.54492	333.557
6.014	-0.610352	7.75146	332.977
6.015	-1.2207	8.23975	334.503
6.016	-1.70898	8.05664	334.808
6.017	-0.549316	7.56836	334.442
6.018	-1.28174	7.72095	336.151
6.019	-1.83105	7.56836	338.196
6.02	-1.40381	6.50024	338.226
6.021	-1.25122	6.2561	337.341
6.022	-1.58691	8.39233	339.386
6.023	-1.37329	10.8643	341.339
6.024	-0.701904	9.552	340.179
6.025	-0.518799	7.47681	338.043
6.026	-1.49536	7.35474	338.867
6.027	-1.58691	8.30078	339.783
6.028	-0.976563	7.35474	340.179
6.029	-0.946045	6.86646	339.142
6.03	-1.28174	7.72095	339.111
6.031	-1.70898	9.00269	338.013
6.032	-1.19019	8.75854	336.06
6.033	-0.946045	8.27026	335.51
6.034	-1.00708	8.02612	337.006
6.035	-1.49536	7.69043	337.219
6.036	-0.946045	7.50732	337.097
6.037	-1.19019	7.53784	338.409
6.038	-1.34277	7.8125	340.118
6.039	-1.46484	7.14111	340.179
6.04	-0.946045	7.01904	339.691
6.041	-1.7395	8.94165	343.689
6.042	-1.34277	10.5591	345.123
6.043	-0.762939	8.72803	342.834
6.044	-0.579834	7.04956	340.057
6.045	-1.19019	7.72095	341.125
6.046	-1.43433	8.69751	341.766
6.047	-0.701904	7.23267	341.766
6.048	-1.28174	7.23267	341.309
6.049	-1.7395	8.17871	341.797
6.05	-1.46484	8.69751	339.661
6.051	-1.09863	8.48389	338.135
6.052	-0.793457	8.08716	338.104
6.053	-1.00708	8.20923	339.417
6.054	-0.762939	7.8125	339.417
6.055	-0.88501	7.99561	339.508
6.056	-1.67847	8.08716	341.431
6.057	-1.77002	7.32422	342.804
6.058	-1.67847	6.40869	342.438
6.059	-1.46484	7.04956	342.743
6.06	-1.77002	9.67407	346.069
6.061	-1.0376	10.8032	346.954
6.062	-0.732422	8.97217	344.971
6.063	-1.12915	7.23267	343.079
6.064	-1.37329	7.87354	344.177
6.065	-1.61743	8.20923	345.398
6.066	-0.946045	7.35474	344.971
6.067	-1.19019	6.89697	344.33
6.068	-1.61743	8.39233	343.689
6.069	-1.34277	9.3689	341.644
6.07	-0.88501	9.15527	340.393
6.071	-0.823975	8.36182	340.851
6.072	-1.19019	8.17871	342.346
6.073	-1.31226	7.84302	342.346
6.074	-1.12915	7.59888	342.743
6.075	-1.95313	7.87354	344.788
6.076	-1.86157	7.59888	345.337
6.077	-1.46484	6.7749	345.52
6.078	-1.83105	7.87354	346.771
6.079	-1.40381	10.6812	350.159
6.08	-1.2207	10.6506	349.213
6.081	-0.610352	7.96509	346.771
6.082	-1.37329	6.98853	345.886
6.083	-1.34277	8.3313	346.802
6.084	-1.40381	8.42285	347.351
6.085	-0.793457	7.23267	346.68
6.086	-1.37329	7.75146	346.893
6.087	-1.83105	8.91113	346.344
6.088	-1.0376	9.06372	344.269
6.089	-0.823975	8.5144	343.292
6.09	-0.854492	8.39233	344.238
6.091	-1.19019	8.17871	344.604
6.092	-0.640869	8.08716	344.452
6.093	-1.00708	8.17871	345.459
6.094	-1.67847	8.05664	347.778
6.095	-2.04468	7.20215	348.206
6.096	-1.52588	6.71387	347.931
6.097	-1.95313	8.17871	350.372
6.098	-1.2207	10.8643	352.264
6.099	-0.305176	9.67407	350.067
6.1	-0.335693	7.59888	347.443
6.101	-1.31226	7.93457	347.961
6.102	-1.83105	9.00269	349.426
6.103	-0.915527	7.65991	349.213
6.104	-0.946045	6.74438	348.48
6.105	-1.46484	7.96509	348.846
6.106	-1.86157	9.12476	347.382
6.107	-0.88501	8.72803	345.398
6.108	-0.946045	8.57544	345.276
6.109	-1.37329	8.88062	346.771
6.11	-1.19019	8.20923	347.137
6.111	-1.0376	7.75146	347.229
6.112	-1.77002	8.27026	348.846
6.113	-2.04468	7.87354	350.159
6.114	-1.52588	6.95801	349.701
6.115	-1.25122	7.53784	349.792
6.116	-2.01416	9.52148	353.333
6.117	-0.946045	11.0779	354.645
6.118	-0.823975	8.97217	352.386
6.119	-0.946045	7.32422	350.311
6.12	-1.5564	7.90405	351.349
6.121	-1.83105	8.91113	351.715
6.122	-0.946045	7.84302	351.563
6.123	-1.31226	7.62939	350.555
6.124	-1.67847	8.75854	350.922
6.125	-1.95313	9.552	349.274
6.126	-1.12915	9.15527	347.931
6.127	-0.793457	8.45337	348.236
6.128	-1.52588	8.3313	349.579
6.129	-1.2207	7.93457	349.213
6.13	-0.793457	8.42285	349.426
6.131	-1.7395	8.57544	351.227
6.132	-1.89209	7.59888	352.6
6.133	-1.52588	7.04956	352.173
6.134	-1.40381	7.56836	352.631
6.135	-1.61743	10.0098	356.415
6.136	-0.976563	10.6506	355.804
6.137	-0.457764	8.48389	353.18
6.138	-1.25122	7.56836	351.746
6.139	-1.70898	8.97217	353.516
6.14	-1.43433	8.63647	353.76
6.141	-0.610352	7.38525	353.363
6.142	-1.40381	7.72095	352.783
6.143	-1.92261	8.81958	352.814
6.144	-1.61743	9.30786	350.25
6.145	-0.579834	8.36182	349.579
6.146	-0.915527	8.91113	350.25
6.147	-1.49536	9.00269	351.685
6.148	-0.854492	8.45337	350.952
6.149	-1.06812	8.08716	352.264
6.15	-2.13623	8.48389	354.095
6.151	-1.83105	7.75146	354.736
6.152	-1.28174	7.17163	354.187
6.153	-1.52588	8.30078	355.347
6.154	-1.61743	11.1389	358.917
6.155	-0.915527	11.0474	357.88
6.156	-0.579834	8.11768	355.408
6.157	-1.58691	7.65991	354.706
6.158	-1.70898	8.81958	356.537
6.159	-1.34277	8.39233	356.567
6.16	-0.518799	7.26318	355.53
6.161	-1.67847	8.30078	355.286
6.162	-2.22778	9.79614	354.584
6.163	-0.88501	9.33838	352.661
6.164	-0.671387	8.78906	352.051
6.165	-1.00708	8.60596	353.455
6.166	-1.40381	8.63647	353.668
6.167	-0.854492	8.23975	353.424
6.168	-1.06812	8.36182	354.401
6.169	-1.77002	8.66699	356.323
6.17	-1.77002	7.41577	356.598
6.171	-1.40381	7.44629	356.506
6.172	-1.64795	8.66699	358.704
6.173	-1.5564	11.2305	361.572
6.174	-0.701904	10.2234	360.321
6.175	-0.488281	7.96509	357.422
6.176	-1.12915	7.99561	357.056
6.177	-1.7395	9.30786	358.612
6.178	-1.09863	8.72803	358.856
6.179	-1.09863	7.53784	357.88
6.18	-1.95313	8.3313	357.941
6.181	-2.19727	9.46045	356.903
6.182	-1.25122	9.46045	354.98
6.183	-0.732422	8.94165	354.126
6.184	-1.40381	9.33838	355.469
6.185	-1.09863	8.81958	356.14
6.186	-0.88501	8.36182	356.445
6.187	-1.70898	8.57544	357.849
6.188	-1.86157	8.30078	359.436
6.189	-1.61743	7.44629	359.619
6.19	-0.88501	7.56836	359.07
6.191	-1.5564	9.49097	361.938
6.192	-0.946045	11.5967	363.007
6.193	-0.762939	10.0098	361.542
6.194	-0.732422	8.20923	359.314
6.195	-1.12915	8.45337	360.687
6.196	-1.40381	8.94165	361.145
6.197	-0.793457	7.90405	361.206
6.198	-1.34277	7.87354	359.924
6.199	-1.52588	8.88062	360.107
6.2	-1.7395	9.91821	358.307
6.201	-1.00708	9.52148	357.239
6.202	-0.915527	9.33838	357.3
6.203	-1.28174	9.0332	358.459
6.204	-1.19019	8.39233	358.307
6.205	-0.915527	8.42285	358.673
6.206	-1.58691	8.63647	360.229
6.207	-1.70898	8.60596	361.45
6.208	-1.37329	7.65991	361.633
6.209	-1.19019	8.05664	361.969
6.21	-1.70898	10.498	365.753
6.211	-1.12915	11.4441	366.425
6.212	-0.610352	9.18579	363.739
6.213	-1.06812	7.69043	361.633
6.214	-1.43433	8.88062	362.732
6.215	-1.64795	9.46045	363.586
6.216	-0.793457	8.27026	362.793
6.217	-1.67847	7.87354	362.579
6.218	-2.13623	9.21631	363.098
6.219	-1.61743	9.73511	360.565
6.22	-1.06812	9.24683	359.192
6.221	-0.946045	9.0332	360.016
6.222	-1.52588	9.552	360.87
6.223	-0.88501	8.88062	360.962
6.224	-0.946045	8.54492	361.755
6.225	-1.7395	8.88062	364.075
6.226	-2.0752	8.08716	364.777
6.227	-1.28174	7.35474	363.861
6.228	-2.0752	8.63647	365.479
6.229	-1.52588	11.8103	369.507
6.23	-0.823975	11.322	367.676
6.231	-0.366211	8.5144	365.448
6.232	-1.52588	8.23975	364.532
6.233	-1.70898	9.33838	366.241
6.234	-1.58691	8.88062	366.455
6.235	-0.701904	7.50732	365.509
6.236	-1.46484	8.14819	365.326
6.237	-1.77002	9.79614	364.288
6.238	-1.2207	10.1929	362.152
6.239	-0.793457	9.58252	361.725
6.24	-1.2207	9.33838	363.007
6.241	-1.58691	8.97217	364.288
6.242	-0.793457	8.3313	363.922
6.243	-0.854492	8.54492	365.204
6.244	-1.7395	8.54492	366.943
6.245	-1.83105	8.14819	367.004
6.246	-1.09863	7.72095	366.699
6.247	-1.61743	9.33838	369.232
6.248	-1.28174	11.4136	371.063
6.249	-0.915527	10.4065	368.988
6.25	-0.274658	8.27026	366.486
6.251	-1.06812	8.27026	366.943
6.252	-1.86157	9.67407	368.195
6.253	-1.09863	9.00269	367.859
6.254	-0.915527	7.75146	367.249
6.255	-1.86157	9.18579	367.706
6.256	-2.13623	10.2539	366.608
6.257	-1.37329	9.49097	365.082
6.258	-1.12915	9.12476	364.655
6.259	-0.762939	9.52148	366.15
6.26	-0.762939	9.33838	365.753
6.261	-0.701904	8.94165	366.18
6.262	-1.61743	9.21631	367.737
6.263	-1.89209	8.88062	369.629
6.264	-1.67847	7.75146	369.537
6.265	-1.19019	8.08716	369.11
6.266	-1.83105	10.1929	372.406
6.267	-1.06812	11.9019	372.833
6.268	-0.427246	10.0403	370.514
6.269	-0.549316	8.48389	368.378
6.27	-1.58691	9.18579	369.446
6.271	-1.80054	9.552	370.422
6.272	-1.31226	8.30078	370.239
6.273	-1.37329	8.11768	369.293
6.274	-1.70898	9.30786	369.354
6.275	-1.98364	10.2234	367.462
6.276	-1.06812	10.0098	366.455
6.277	-0.823975	9.552	366.73
6.278	-1.31226	9.15527	368.622
6.279	-1.0376	8.88062	368.378
6.28	-1.31226	8.78906	368.805
6.281	-1.40381	8.91113	370.331
6.282	-1.64795	8.39233	370.911
6.283	-1.2207	7.99561	370.483
6.284	-1.37329	9.00269	371.033
6.285	-1.80054	11.0168	374.237
6.286	-0.854492	11.1084	373.169
6.287	-0.854492	8.81958	371.124
6.288	-1.64795	8.54492	370.392
6.289	-1.52588	9.58252	371.582
6.29	-1.31226	9.42993	371.826
6.291	-0.88501	8.42285	370.941
6.292	-1.67847	8.81958	371.124
6.293	-2.19727	10.2234	371.063
6.294	-1.58691	10.0403	369.141
6.295	-0.946045	9.39941	368.469
6.296	-1.06812	9.61304	369.72
6.297	-1.25122	9.30786	369.995
6.298	-0.427246	8.88062	369.476
6.299	-1.2207	9.58252	370.88
6.3	-2.0752	9.58252	372.498
6.301	-1.61743	8.39233	372.894
6.302	-1.31226	8.11768	372.589
6.303	-1.89209	9.15527	373.688
6.304	-1.52588	11.4746	376.77
6.305	-0.549316	11.1084	375.031
6.306	-0.305176	8.97217	372.864
6.307	-1.34277	8.72803	372.62
6.308	-1.58691	9.94873	373.749
6.309	-1.46484	9.39941	374.054
6.31	-0.854492	8.27026	373.291
6.311	-1.77002	8.97217	373.322
6.312	-2.13623	9.97925	372.345
6.313	-1.06812	10.0403	370.483
6.314	-0.793457	10.1013	369.751
6.315	-0.854492	9.76563	371.887
6.316	-1.46484	9.552	372.009
6.317	-0.671387	8.72803	372.131
6.318	-1.12915	9.21631	373.23
6.319	-1.46484	9.09424	374.725
6.32	-1.49536	8.20923	374.695
6.321	-0.88501	8.27026	374.207
6.322	-1.58691	10.2234	377.106
6.323	-1.43433	12.4817	379.15
6.324	-0.732422	10.7727	377.502
6.325	-0.488281	8.5144	375.122
6.326	-1.77002	8.81958	376.007
6.327	-2.01416	10.1318	376.648
6.328	-1.09863	9.24683	376.587
6.329	-1.06812	8.69751	375.458
6.33	-1.64795	9.76563	375.916
6.331	-1.83105	10.7422	374.542
6.332	-1.00708	10.498	372.894
6.333	-1.00708	9.70459	373.138
6.334	-1.12915	9.64355	374.603
6.335	-1.06812	9.39941	374.603
6.336	-0.732422	9.09424	374.603
6.337	-1.31226	9.61304	376.221
6.338	-1.5564	9.30786	377.686
6.339	-1.37329	8.27026	377.472
6.34	-0.854492	8.23975	377.228
6.341	-1.64795	10.5286	380.829
6.342	-1.09863	12.085	381.653
6.343	-0.732422	10.5591	379.608
6.344	-0.701904	8.57544	377.258
6.345	-1.46484	9.552	378.296
6.346	-1.58691	10.0403	379.486
6.347	-0.915527	9.12476	378.967
6.348	-1.25122	8.39233	378.51
6.349	-1.86157	9.52148	378.448
6.35	-1.58691	10.7422	376.617
6.351	-1.12915	10.4675	375.214
6.352	-0.762939	10.1929	375.061
6.353	-1.40381	9.8877	376.953
6.354	-1.00708	9.552	376.984
6.355	-0.701904	9.30786	377.533
6.356	-1.64795	9.27734	379.425
6.357	-1.64795	8.69751	380.493
6.358	-1.49536	8.14819	379.913
6.359	-1.09863	9.00269	380.035
6.36	-1.46484	11.7188	383.911
6.361	-0.854492	12.6953	383.453
6.362	-0.244141	10.1013	381.622
6.363	-1.28174	8.78906	380.035
6.364	-1.28174	9.42993	381.561
6.365	-1.40381	9.85718	381.744
6.366	-0.549316	8.78906	381.195
6.367	-1.40381	9.12476	380.829
6.368	-1.7395	10.3149	380.646
6.369	-1.34277	11.0474	378.723
6.37	-0.946045	10.498	378.052
6.371	-0.946045	10.0403	378.784
6.372	-1.19019	9.67407	379.73
6.373	-0.640869	9.15527	379.517
6.374	-0.701904	9.79614	380.585
6.375	-1.2207	9.82666	382.08
6.376	-1.49536	8.91113	382.965
6.377	-1.2207	8.45337	382.782
6.378	-1.58691	9.61304	384.766
6.379	-1.0376	12.2375	388.641
6.38	-0.427246	12.4512	387.634
6.381	-0.305176	9.67407	384.644
6.382	-1.2207	8.91113	383.606
6.383	-1.58691	10.3149	384.491
6.384	-1.43433	10.1318	385.437
6.385	-1.0376	9.46045	384.583
6.386	-1.58691	9.30786	384.644
6.387	-2.28882	10.7117	383.667
6.388	-0.732422	11.261	381.744
6.389	-0.305176	10.6812	380.707
6.39	-0.701904	10.1624	382.111
6.391	-1.09863	10.2844	383.545
6.392	-1.00708	9.85718	383.85
6.393	-1.12915	9.33838	384.644
6.394	-1.67847	9.76563	386.749
6.395	-1.46484	8.75854	386.963
6.396	-0.946045	8.5144	385.834
6.397	-1.52588	10.376	387.665
6.398	-0.762939	13.0005	389.252
6.399	0.0915527	11.4136	387.085
6.4	-0.183105	9.12476	385.01
6.401	-1.67847	9.67407	386.047
6.402	-1.64795	10.2844	387.299
6.403	-0.88501	9.33838	386.871
6.404	-0.732422	9.0332	385.529
6.405	-1.49536	10.2234	386.2
6.406	-1.80054	11.1694	384.857
6.407	-0.915527	10.7422	383.484
6.408	-0.793457	10.437	383.636
6.409	-1.06812	10.376	385.468
6.41	-0.762939	9.79614	384.857
6.411	-0.549316	9.52148	385.101
6.412	-1.28174	10.1624	386.841
6.413	-1.43433	9.67407	387.848
6.414	-1.37329	9.15527	387.787
6.415	-1.12915	9.58252	388.184
6.416	-1.70898	11.4441	392.09
6.417	-0.762939	12.6343	392.059
6.418	-0.396729	10.5896	390.015
6.419	-0.732422	9.3689	387.665
6.42	-1.09863	10.4065	388.702
6.421	-1.61743	10.8948	389.13
6.422	-0.579834	9.73511	388.794
6.423	-1.70898	9.70459	388.428
6.424	-1.89209	10.5896	388.824
6.425	-1.58691	11.0779	386.932
6.426	-0.579834	10.6506	385.651
6.427	-0.732422	10.4675	386.139
6.428	-1.0376	10.6812	387.512
6.429	-0.701904	10.4065	387.604
6.43	-0.579834	10.1013	388.214
6.431	-1.40381	10.1624	390.076
6.432	-1.34277	9.552	390.808
6.433	-0.915527	8.88062	390.076
6.434	-1.25122	9.67407	390.259
6.435	-1.06812	12.2375	393.555
6.436	-0.610352	12.6648	392.548
6.437	-0.335693	10.3455	390.594
6.438	-1.37329	9.67407	389.526
6.439	-1.40381	10.8032	391.449
6.44	-1.40381	10.5896	391.724
6.441	-0.793457	9.24683	390.869
6.442	-1.40381	9.552	390.472
6.443	-1.7395	10.8643	390.198
6.444	-1.0376	11.3831	388.275
6.445	-0.610352	11.0474	387.695
6.446	-0.823975	10.6812	389.038
6.447	-1.00708	10.4675	390.076
6.448	-0.427246	9.97925	389.679
6.449	-0.640869	9.94873	390.686
6.45	-1.37329	10.2234	392.212
6.451	-1.34277	9.39941	392.487
6.452	-0.518799	9.18579	391.876
6.453	-1.34277	10.4675	392.975
6.454	-1.12915	12.2986	395.569
6.455	-0.671387	12.3291	395.203
6.456	-0.488281	10.437	393.25
6.457	-0.732422	9.552	392.273
6.458	-0.976563	10.1624	393.005
6.459	-1.19019	10.6812	393.555
6.46	-0.762939	9.91821	392.914
6.461	-1.25122	10.0403	392.944
6.462	-2.01416	10.9558	392.609
6.463	-1.12915	11.2915	391.144
6.464	-0.518799	10.7117	390.411
6.465	-0.610352	10.7727	391.022
6.466	-0.518799	10.5896	391.968
6.467	-0.457764	10.3149	391.937
6.468	-0.946045	10.437	393.311
6.469	-1.43433	10.1929	394.745
6.47	-1.12915	9.49097	395.294
6.471	-0.915527	9.27734	394.897
6.472	-1.46484	10.7422	397.034
6.473	-0.793457	13.1226	398.743
6.474	-0.152588	12.3901	397.156
6.475	-0.0610352	10.5591	394.592
6.476	-0.88501	10.376	395.142
6.477	-1.58691	11.0779	396.545
6.478	-1.12915	10.437	396.637
6.479	-0.88501	9.52148	395.538
6.48	-1.19019	10.1929	395.844
6.481	-1.40381	11.4136	394.165
6.482	-0.88501	11.5662	392.822
6.483	-0.396729	11.3525	392.578
6.484	-1.00708	10.9558	394.287
6.485	-0.701904	10.2844	394.531
6.486	-0.671387	10.1013	395.142
6.487	-0.946045	10.2539	396.332
6.488	-1.00708	10.0098	397.308
6.489	-0.976563	9.58252	396.973
6.49	-0.762939	10.2234	396.79
6.491	-1.34277	12.0239	400.146
6.492	-0.854492	13.4583	401.031
6.493	-0.640869	11.7188	399.811
6.494	-0.823975	10.0708	397.308
6.495	-1.28174	10.5286	397.552
6.496	-1.25122	11.1084	398.712
6.497	-0.396729	10.498	398.438
6.498	-1.06812	10.1929	397.888
6.499	-1.34277	10.8337	398.163
6.5	-1.34277	11.7188	396.82
6.501	-0.732422	11.7493	395.63
6.502	-0.640869	10.8948	395.905
6.503	-1.0376	10.9253	397.186
6.504	-0.579834	10.7117	397.095
6.505	-0.518799	10.9253	397.583
6.506	-1.09863	11.0168	399.2
6.507	-1.25122	10.2539	400.33
6.508	-0.915527	9.552	400.208
6.509	-1.34277	10.3149	400.543
6.51	-1.06812	12.6038	404.419
6.511	-0.640869	13.5803	404.266
6.512	-0.0305176	11.8103	402.466
6.513	-0.854492	10.1013	400.421
6.514	-0.762939	10.8643	401.306
6.515	-1.25122	11.2915	402.222
6.516	-0.640869	10.3455	401.886
6.517	-1.09863	10.1318	401.52
6.518	-1.46484	11.2305	401.123
6.519	-0.671387	12.146	398.987
6.52	-0.457764	11.9324	397.827
6.521	-0.457764	11.6577	398.621
6.522	-0.701904	11.1084	400.421
6.523	-0.396729	10.7422	400.299
6.524	-0.244141	10.5591	401.398
6.525	-0.915527	10.5896	403.32
6.526	-0.976563	10.0403	403.687
6.527	-0.518799	9.49097	402.954
6.528	-1.06812	11.0474	404.48
6.529	-0.976563	13.8245	407.745
6.53	-0.213623	13.6414	406.769
6.531	0	11.0168	403.564
6.532	-1.06812	10.0708	403.137
6.533	-1.61743	11.2915	404.419
6.534	-0.88501	11.0474	405.09
6.535	-0.396729	10.1013	404.205
6.536	-0.915527	10.8643	404.114
6.537	-1.46484	12.2375	403.442
6.538	-0.732422	12.4207	401.642
6.539	-0.335693	11.8103	400.97
6.54	-0.549316	11.4441	402.863
6.541	-0.610352	10.9558	403.229
6.542	-0.0610352	10.7727	403.107
6.543	-0.640869	11.3525	404.449
6.544	-0.915527	11.0168	406.494
6.545	-1.28174	10.1013	406.372
6.546	-0.823975	10.0098	406.219
6.547	-1.40381	11.9019	408.081
6.548	-0.671387	13.7024	409.821
6.549	-0.0915527	12.8479	407.44
6.55	-0.213623	10.7117	404.907
6.551	-0.946045	10.8032	405.151
6.552	-1.31226	12.146	406.891
6.553	-0.671387	11.1389	406.769
6.554	-0.396729	10.2234	406.036
6.555	-1.40381	11.1694	406.647
6.556	-1.25122	12.146	405.212
6.557	-0.274658	11.8408	403.32
6.558	-0.0610352	11.6272	403.198
6.559	-0.335693	11.9019	404.999
6.56	-0.518799	11.4136	404.846
6.561	0.0915527	11.1084	405.121
6.562	-0.762939	11.2305	407.104
6.563	-1.12915	10.5896	408.203
6.564	-0.793457	9.67407	407.593
6.565	-0.823975	10.5286	407.471
6.566	-0.976563	12.8479	410.156
6.567	-0.183105	13.3667	408.844
6.568	-0.0305176	11.4746	407.196
6.569	-0.671387	10.8643	406.555
6.57	-0.427246	11.322	407.99
6.571	-0.701904	11.1084	407.776
6.572	-0.0305176	10.2844	406.921
6.573	-1.28174	10.8948	407.257
6.574	-1.58691	12.146	407.379
6.575	-1.00708	12.2375	405.884
6.576	-0.427246	11.3831	405.151
6.577	-0.457764	11.5051	406.311
6.578	-0.579834	11.7493	407.104
6.579	0.488281	10.8337	406.342
6.58	-0.152588	11.0168	406.799
6.581	-1.09863	11.6882	408.722
6.582	-0.518799	10.9253	408.936
6.583	-0.152588	10.1013	408.539
6.584	-1.06812	11.2915	409.821
6.585	-0.946045	13.7329	414.093
6.586	-0.335693	13.1226	411.652
6.587	0.274658	10.8032	409.088
6.588	-0.762939	10.8032	408.447
6.589	-0.823975	12.2986	410.339
6.59	-0.762939	11.5662	410.339
6.591	-0.0610352	10.6201	409.424
6.592	-0.915527	11.1694	409.729
6.593	-1.58691	12.0239	409.363
6.594	-0.213623	11.9934	407.257
6.595	0.183105	11.6577	406.86
6.596	-0.305176	11.9324	408.447
6.597	-0.549316	11.5967	408.813
6.598	0.12207	11.1084	408.386
6.599	-0.366211	11.3525	410.217
6.6	-1.06812	11.1389	411.499
6.601	-0.671387	10.3149	411.102
6.602	-0.213623	10.3149	410.187
6.603	-0.701904	11.8713	411.713
6.604	-0.915527	14.0381	414.398
6.605	0.0915527	12.97	412.201
6.606	0.213623	10.9253	410.553
6.607	-0.976563	10.9863	411.194
6.608	-0.915527	11.8713	412.323
6.609	-0.518799	11.2	412.476
6.61	-0.213623	10.5896	411.072
6.611	-0.915527	11.5356	411.407
6.612	-1.2207	12.7258	410.522
6.613	-0.0305176	12.6038	408.783
6.614	-0.152588	11.9629	409.18
6.615	-0.427246	11.8713	410.858
6.616	-0.183105	11.4136	410.98
6.617	0.0915527	10.8948	410.828
6.618	-0.12207	11.4441	412.17
6.619	-0.701904	11.4746	413.422
6.62	-0.457764	10.7117	412.781
6.621	0.0305176	10.8643	412.567
6.622	-1.09863	12.7258	415.894
6.623	-0.488281	14.5874	417.389
6.624	0.0610352	12.9089	415.68
6.625	0.305176	10.9253	413.361
6.626	-0.457764	11.2915	413.727
6.627	-0.88501	12.2986	414.886
6.628	-0.152588	11.5967	415.1
6.629	-0.671387	11.1084	414.398
6.63	-0.701904	11.8713	414.948
6.631	-0.976563	12.7563	413.147
6.632	0	12.5427	411.835
6.633	0.244141	11.8408	411.346
6.634	0	12.1765	413.239
6.635	0	11.7493	412.811
6.636	0.274658	11.5967	413.361
6.637	-0.671387	11.4441	415.07
6.638	-1.40381	11.5051	416.534
6.639	-0.671387	10.437	415.894
6.64	-0.213623	11.0168	415.771
6.641	-0.305176	13.2446	418.884
6.642	0.213623	14.0991	418.06
6.643	0.396729	12.5122	416.26
6.644	-0.518799	11.4441	415.039
6.645	-0.732422	12.085	416.718
6.646	-0.671387	12.146	417.389
6.647	-0.366211	10.8032	416.626
6.648	-1.06812	10.8032	416.412
6.649	-0.640869	12.3901	416.534
6.65	-0.0305176	13.031	414.703
6.651	0.457764	12.5427	413.544
6.652	-0.0915527	11.9324	414.825
6.653	-0.274658	11.9629	415.833
6.654	0.396729	11.6577	415.253
6.655	-0.0610352	11.5356	416.168
6.656	-1.0376	11.9019	417.664
6.657	-0.640869	11.261	417.908
6.658	0.0305176	10.7727	417.389
6.659	-0.579834	12.0544	418.61
6.66	-0.518799	14.4348	422.638
6.661	0.579834	15.0146	422.943
6.662	0.518799	12.5732	420.776
6.663	-0.427246	11.0474	419.067
6.664	-0.518799	12.085	419.403
6.665	-0.579834	12.4817	420.746
6.666	-0.0305176	11.9934	419.922
6.667	-0.579834	11.4441	420.135
6.668	-1.28174	12.6343	419.647
6.669	-0.305176	13.3972	417.725
6.67	0.305176	12.7869	416.87
6.671	0.244141	12.3901	417.358
6.672	-0.213623	11.8713	418.701
6.673	0.213623	11.9019	418.823
6.674	0.12207	11.9324	419.434
6.675	-0.549316	11.9629	421.356
6.676	-0.793457	11.0779	422.241
6.677	-0.610352	10.8337	421.387
6.678	-0.823975	11.8408	422.577
6.679	-0.244141	14.801	425.598
6.68	0.305176	14.6484	424.225
6.681	0.762939	12.2986	421.6
6.682	-0.457764	11.5356	421.448
6.683	-1.00708	12.6343	423.34
6.684	-0.518799	12.2375	423.889
6.685	-0.0610352	11.0474	422.791
6.686	-0.762939	11.8103	422.943
6.687	-0.946045	13.2751	421.875
6.688	0.213623	13.5803	420.013
6.689	0.12207	13.1836	419.342
6.69	0.305176	12.7563	421.173
6.691	0.0610352	12.3901	421.844
6.692	0.396729	11.5356	421.753
6.693	-0.12207	11.8408	422.852
6.694	-0.640869	11.9934	424.53
6.695	-0.610352	11.4136	424.011
6.696	-0.0305176	11.5051	423.859
6.697	-0.549316	13.031	426.422
6.698	-0.335693	15.2893	427.277
6.699	0.274658	13.6719	425.385
6.7	-0.0915527	11.7798	423.431
6.701	-0.305176	11.9629	424.774
6.702	-0.579834	12.7258	425.079
6.703	0.152588	11.9019	424.896
6.704	0.152588	11.6882	424.438
6.705	-0.518799	12.7869	425.049
6.706	-0.854492	13.4888	423.798
6.707	0.183105	13.031	422.607
6.708	0.12207	12.5732	422.607
6.709	-0.0610352	12.6038	423.92
6.71	0.518799	12.2986	423.279
6.711	0.701904	12.5427	423.676
6.712	-0.183105	12.6648	425.293
6.713	-0.457764	12.085	426.422
6.714	-0.274658	11.2305	425.873
6.715	-0.274658	12.0544	425.964
6.716	-0.732422	13.916	429.993
6.717	0.152588	15.0757	429.993
6.718	0.610352	13.031	427.216
6.719	0.12207	11.9629	425.507
6.72	-0.396729	12.9089	426.971
6.721	-0.396729	12.97	427.887
6.722	0.0305176	11.9019	427.002
6.723	-0.366211	11.9629	426.849
6.724	-0.88501	13.092	427.185
6.725	0.0915527	13.4583	425.049
6.726	0.549316	13.3362	423.767
6.727	0.701904	13.3362	424.713
6.728	0.335693	12.9395	426.331
6.729	0.335693	12.146	425.873
6.73	0.457764	12.085	426.758
6.731	-0.427246	12.6343	428.558
6.732	-0.274658	11.8713	428.68
6.733	-0.0610352	11.261	427.612
6.734	-0.0610352	12.4512	428.406
6.735	-0.335693	15.2283	432.648
6.736	0.305176	15.1978	431.152
6.737	0.274658	12.6648	429.291
6.738	-0.549316	11.6577	428.436
6.739	-0.488281	12.7869	430.054
6.74	-0.427246	12.8174	430.511
6.741	0.579834	12.0239	429.321
6.742	-0.244141	12.4817	429.535
6.743	-0.946045	13.6414	429.077
6.744	0.274658	13.8855	427.46
6.745	0.610352	13.4583	426.91
6.746	0.732422	12.7869	428.223
6.747	0.213623	12.8174	428.894
6.748	0.732422	12.3901	428.467
6.749	0.488281	12.5732	429.718
6.75	-0.549316	12.7258	431.641
6.751	-0.640869	12.4207	431.213
6.752	-0.0305176	11.9629	430.603
6.753	-0.671387	13.0005	432.648
6.754	-0.274658	15.3503	434.448
6.755	0.396729	14.6179	432.8
6.756	0.823975	12.7563	430.786
6.757	-0.0915527	12.7258	431
6.758	-0.213623	13.4277	432.19
6.759	0.183105	12.9089	432.495
6.76	0.0915527	12.146	432.129
6.761	0	12.4817	432.343
6.762	-0.610352	13.5498	430.969
6.763	0.274658	13.5803	429.718
6.764	0.549316	13.4583	428.741
6.765	0.488281	13.6108	430.42
6.766	0.549316	13.031	430.42
6.767	0.579834	12.7869	430.817
6.768	0.213623	12.9089	432.343
6.769	-0.244141	12.5427	433.411
6.77	-0.12207	11.6272	433.289
6.771	0.274658	12.085	432.587
6.772	-0.335693	13.916	435.822
6.773	0.0610352	16.2659	437.317
6.774	0.793457	14.8926	435.638
6.775	0.457764	12.5122	433.044
6.776	-0.305176	12.4817	434.265
6.777	-0.793457	13.4888	435.486
6.778	0.244141	12.97	435.059
6.779	0.183105	12.3596	434.448
6.78	-0.396729	13.4888	434.479
6.781	-0.152588	14.1907	433.014
6.782	0.549316	14.0686	431.335
6.783	0.793457	13.4277	431.793
6.784	0.0915527	13.3362	433.685
6.785	0.274658	12.7869	433.044
6.786	0.610352	12.7258	433.624
6.787	-0.183105	13.1531	435.211
6.788	-0.0305176	12.7563	436.127
6.789	-0.183105	12.085	435.73
6.79	-0.12207	12.5732	435.516
6.791	-0.427246	14.5569	438.66
6.792	0.152588	15.7471	439.148
6.793	0.488281	14.4043	438.232
6.794	0.152588	12.6343	435.76
6.795	0.0915527	13.1226	436.768
6.796	-0.396729	13.6719	437.531
6.797	0.396729	13.1226	437.714
6.798	-0.213623	12.7563	437.286
6.799	-0.213623	13.3972	437.195
6.8	-0.244141	14.3433	435.852
6.801	0.671387	13.916	434.418
6.802	0.640869	13.7024	434.54
6.803	0.457764	13.5803	435.577
6.804	0.762939	13.5498	435.699
6.805	0.518799	13.2446	436.432
6.806	-0.183105	13.3057	438.08
6.807	-0.305176	12.6648	438.965
6.808	0.12207	12.0239	438.477
6.809	-0.0915527	12.6648	439.087
6.81	0.0915527	15.5945	442.566
6.811	0.88501	16.1438	441.772
6.812	0.823975	14.0991	439.545
6.813	0.0305176	12.5732	438.751
6.814	-0.12207	13.4888	440.277
6.815	-0.0305176	13.3667	440.857
6.816	0.946045	12.6343	439.667
6.817	0.183105	12.8784	440.125
6.818	-0.305176	14.0686	439.392
6.819	0.549316	14.6484	437.378
6.82	0.701904	14.3738	436.798
6.821	0.579834	14.0076	438.019
6.822	0.518799	13.2751	438.69
6.823	0.976563	13.031	438.354
6.824	0.610352	13.1836	439.209
6.825	0.0305176	13.2751	440.857
6.826	0	12.7869	440.857
6.827	0.244141	12.7258	440.704
6.828	-0.671387	13.855	442.902
6.829	-0.213623	16.4185	446.35
6.83	0.457764	15.9302	445.251
6.831	1.15967	13.5803	442.749
6.832	0.0610352	12.7563	442.169
6.833	-0.0305176	14.0381	443.237
6.834	0.457764	14.1296	443.909
6.835	0.366211	12.9395	443.115
6.836	-0.305176	13.4277	443.665
6.837	-0.610352	14.4958	442.596
6.838	0.457764	14.74	440.887
6.839	0.946045	14.4348	439.972
6.84	0.762939	14.1602	441.406
6.841	0.793457	13.855	441.62
6.842	0.762939	13.5193	441.895
6.843	0	13.7634	443.237
6.844	-0.183105	13.3057	444.824
6.845	-0.488281	12.6038	444.733
6.846	0.213623	12.9089	444.122
6.847	-0.427246	14.7705	446.32
6.848	0.701904	16.2659	446.289
6.849	0.762939	15.2893	444.397
6.85	0.396729	13.7634	443.024
6.851	0.0915527	13.8245	444.55
6.852	-0.183105	14.0381	445.679
6.853	0.88501	12.8784	445.343
6.854	0.457764	12.97	444.763
6.855	0.0610352	14.2517	444.611
6.856	0.183105	14.801	443.085
6.857	0.488281	14.801	442.23
6.858	0.610352	14.4653	442.444
6.859	0.366211	14.4348	443.848
6.86	0.701904	13.7024	443.146
6.861	0.88501	13.4583	443.756
6.862	0.0610352	14.0991	445.313
6.863	0.183105	13.4583	445.74
6.864	0.335693	12.8174	445.587
6.865	0.12207	13.5803	445.923
6.866	-0.152588	15.7471	449.799
6.867	0.396729	16.3574	449.402
6.868	1.19019	14.4653	447.113
6.869	0.427246	13.2446	445.709
6.87	0.549316	13.9771	447.205
6.871	0.152588	14.5264	447.876
6.872	1.00708	13.4583	446.747
6.873	0.183105	13.8245	446.899
6.874	-0.274658	14.4958	447.296
6.875	0.793457	14.9231	445.465
6.876	1.31226	14.4348	444.275
6.877	1.0376	14.3127	445.129
6.878	0.823975	14.4043	446.35
6.879	0.946045	13.9465	445.374
6.88	0.915527	14.0076	446.564
6.881	0.0305176	14.2822	448.242
6.882	0.274658	13.4888	448.73
6.883	0.488281	12.8784	448.181
6.884	0.0915527	13.8245	448.883
6.885	0.518799	16.4185	451.813
6.886	0.854492	16.1743	450.012
6.887	1.19019	13.9771	447.937
6.888	-0.152588	13.8855	448.029
6.889	0.213623	14.9841	449.799
6.89	0.579834	13.8855	449.799
6.891	1.00708	13.1531	449.005
6.892	0.0610352	14.1296	449.402
6.893	-0.0610352	14.9841	448.578
6.894	0.915527	15.1062	446.32
6.895	0.976563	15.1062	446.289
6.896	0.946045	14.6179	448.151
6.897	0.579834	14.4653	448.364
6.898	1.67847	13.7024	448.151
6.899	0.457764	14.0991	449.646
6.9	0.0305176	14.1296	450.714
6.901	0.213623	13.1226	449.738
6.902	0.854492	13.5498	449.219
6.903	-0.12207	15.0452	451.66
6.904	0.274658	17.334	453.949
6.905	0.976563	15.8997	451.935
6.906	1.19019	13.8245	450.256
6.907	0.396729	13.6719	451.019
6.908	0.12207	14.5264	451.752
6.909	0.823975	14.1907	451.569
6.91	0.946045	13.8855	450.806
6.911	0	14.679	451.355
6.912	0.305176	15.2893	449.799
6.913	0.976563	14.8621	448.395
6.914	1.25122	14.5569	448.303
6.915	1.00708	14.6179	450.195
6.916	1.25122	14.1296	449.89
6.917	1.34277	14.2212	449.707
6.918	0.335693	14.6484	451.447
6.919	0.366211	14.2517	452.362
6.92	0.213623	13.3362	452.087
6.921	0.640869	13.916	451.782
6.922	-0.0610352	15.625	455.353
6.923	0.732422	17.395	455.933
6.924	1.09863	15.5029	454.254
6.925	0.762939	14.0076	451.996
6.926	0.244141	14.5264	453.583
6.927	0.0610352	15.1672	454.712
6.928	0.762939	14.4043	454.224
6.929	0.640869	13.7329	453.766
6.93	0.0915527	14.9231	453.979
6.931	0.518799	15.5945	451.965
6.932	1.2207	15.4419	450.592
6.933	1.2207	15.2893	450.928
6.934	0.915527	15.1978	452.637
6.935	0.915527	14.2517	452.332
6.936	1.15967	14.2822	453.064
6.937	0.396729	14.4348	454.59
6.938	0.274658	13.9465	455.353
6.939	0.183105	13.6414	454.163
6.94	0.396729	14.3738	454.376
6.941	0.152588	16.7847	457.916
6.942	1.00708	17.5781	458.038
6.943	1.49536	15.5945	456.512
6.944	0.640869	13.9465	455.017
6.945	0.396729	14.4958	456.635
6.946	0.305176	14.6179	457.184
6.947	1.31226	14.0076	456.573
6.948	0.579834	14.3433	456.207
6.949	0.244141	15.3198	456.207
6.95	0.640869	16.2048	454.132
6.951	1.15967	15.4114	453.217
6.952	0.976563	15.0452	454.224
6.953	0.762939	14.8621	454.987
6.954	1.2207	14.4958	454.62
6.955	1.0376	14.6484	455.383
6.956	0.244141	15.0146	457.092
6.957	0.335693	14.1907	457.642
6.958	0.457764	13.8855	457.336
6.959	0	14.7705	458.618
6.96	0.305176	17.334	462.036
6.961	1.0376	17.4561	461.761
6.962	1.61743	15.3809	459.259
6.963	0.640869	14.3738	458.313
6.964	0.549316	15.2893	459.656
6.965	0.366211	15.3503	460.785
6.966	1.12915	14.4653	459.991
6.967	0.854492	14.4958	460.297
6.968	-0.0305176	15.6555	459.381
6.969	0.854492	16.1438	457.245
6.97	1.43433	15.8997	455.597
6.971	1.46484	15.7776	456.909
6.972	1.09863	15.3809	457.947
6.973	0.976563	14.9536	457.916
6.974	0.640869	14.74	458.74
6.975	0.305176	14.6484	460.785
6.976	0.0915527	14.1296	460.907
6.977	0.854492	14.0076	459.991
6.978	0.183105	15.1978	462.372
6.979	0.427246	18.4631	465.332
6.98	1.43433	17.6392	463.684
6.981	1.49536	14.9841	460.968
6.982	0.488281	14.5569	461.823
6.983	0.244141	15.4114	463.135
6.984	1.19019	14.9841	463.257
6.985	0.976563	14.0076	462.067
6.986	0.396729	15.2283	462.341
6.987	0.244141	16.571	461.029
6.988	1.34277	16.51	459.381
6.989	1.19019	16.0522	458.71
6.99	0.823975	15.8081	460.785
6.991	0.823975	15.1367	460.602
6.992	1.49536	14.679	460.602
6.993	0.396729	15.3198	462.189
6.994	0.488281	15.1978	463.593
6.995	0.671387	14.1907	463.348
6.996	0.640869	14.6484	463.623
6.997	-0.0915527	16.6626	466.766
6.998	0.823975	18.0359	466.705
6.999	1.00708	16.51	464.722
7	0.671387	15.1367	462.921
7.001	0.457764	15.7776	464.508
7.002	0.335693	15.9912	464.905
7.003	1.2207	15.3503	464.844
7.004	0.244141	14.9841	465.302
7.005	0.244141	15.8691	464.966
7.006	0.518799	16.3879	463.165
7.007	0.823975	16.3879	462.219
7.008	0.946045	16.1133	462.097
7.009	0.946045	16.2354	463.287
7.01	1.49536	15.686	462.555
7.011	1.43433	15.625	463.806
7.012	0.427246	15.8081	465.515
7.013	0.244141	15.0452	466.064
7.014	0.854492	14.5264	465.851
7.015	1.43433	15.8386	465.729
7.016	1.64795	16.5405	463.501
7.017	1.80054	16.8457	463.104
7.018	1.52588	17.7002	462.83
7.019	3.05176	17.9749	462.952
7.02	4.30298	17.1814	463.562
7.021	4.30298	17.4561	463.44
7.022	5.37109	17.8528	464.447
7.023	6.89697	18.6768	463.257
7.024	8.02612	19.989	463.165
7.025	7.84302	20.9045	464.081
7.026	6.83594	20.752	462.677
7.027	7.96509	20.6299	463.47
7.028	8.36182	20.4163	464.63
7.029	7.62939	20.5994	464.355
7.03	7.75146	21.2708	465.912
7.031	9.70459	21.7896	465.393
7.032	12.1155	22.583	465.363
7.033	12.7869	22.7966	467.865
7.034	12.5122	23.2849	466.156
7.035	13.4888	23.8342	467.621
7.036	14.3127	24.5056	468.903
7.037	13.5803	24.5667	467.01
7.038	13.4583	24.7192	469.116
7.039	13.7939	25.238	467.804
7.04	15.9302	25.6653	467.651
7.041	16.5405	26.0925	468.048
7.042	16.8457	26.7029	466.492
7.043	18.3105	27.2522	467.56
7.044	19.928	27.5574	467.255
7.045	20.0806	28.2288	466.095
7.046	20.3552	28.3813	467.743
7.047	19.8364	28.5034	466.98
7.048	20.752	28.656	467.804
7.049	20.752	28.4119	469.543
7.05	19.7754	28.8086	468.75
7.051	21.4233	28.595	470.428
7.052	22.7661	29.541	469.574
7.053	24.0173	30.4565	467.926
7.054	24.5972	30.6396	468.872
7.055	25.177	30.6091	466.736
7.056	26.5503	30.8228	467.255
7.057	26.6418	30.9448	468.567
7.058	25.9705	31.4636	467.224
7.059	26.3367	31.3721	468.964
7.06	26.1841	31.5857	468.597
7.061	27.2827	31.9824	467.316
7.062	28.1982	32.6843	468.414
7.063	29.2969	33.2336	466.034
7.064	31.1584	34.1492	466.583
7.065	31.9519	34.3933	467.224
7.066	31.25	34.4849	466.187
7.067	31.311	34.3933	467.834
7.068	31.189	34.2407	468.018
7.069	31.0364	35.0037	467.743
7.07	31.6162	35.5225	469.421
7.071	31.3721	35.675	468.323
7.072	32.8674	35.8582	469.33
7.073	34.3018	36.499	470.032
7.074	34.6069	37.2314	468.353
7.075	35.1257	37.8723	469.727
7.076	35.614	37.6587	469.055
7.077	36.4075	37.8113	468.75
7.078	36.4685	38.3606	470.245
7.079	36.0718	38.5742	468.811
7.08	36.7432	38.8489	469.788
7.081	37.8418	38.9709	470.612
7.082	37.5366	39.8254	469.238
7.083	39.1846	40.1917	470.245
7.084	40.1306	40.4663	468.597
7.085	41.5649	41.1072	467.743
7.086	42.3584	41.3513	468.964
7.087	41.8091	41.5649	467.346
7.088	42.0837	41.2903	469.147
7.089	41.6565	41.4124	470.093
7.09	41.5344	41.687	469.055
7.091	42.6941	41.3513	470.764
7.092	43.1824	41.687	468.842
7.093	44.8303	42.2363	468.719
7.094	45.8679	42.9077	469.482
7.095	45.3186	43.8232	467.163
7.096	46.8445	43.5791	468.384
7.097	47.1497	42.7551	468.506
7.098	47.1191	42.7246	467.407
7.099	47.3328	43.335	469.482
7.1	47.4548	44.22	467.59
7.101	48.5535	44.8303	467.316
7.102	49.3164	45.3186	468.384
7.103	49.2249	45.3186	466.125
7.104	50.4456	45.1965	467.468
7.105	51.2085	45.5017	466.919
7.106	51.8799	46.2036	465.912
7.107	52.7649	45.8984	467.896
7.108	52.4597	46.0815	466.003
7.109	53.3447	46.814	466.949
7.11	53.3752	47.3938	467.926
7.111	52.3682	47.8821	466.4
7.112	52.9175	47.7295	467.834
7.113	53.4058	47.4854	467.224
7.114	53.9856	47.6685	466.339
7.115	55.2673	48.4009	467.712
7.116	55.9082	48.645	465.515
7.117	57.3425	48.9807	466.736
7.118	57.8308	48.8281	467.743
7.119	57.3425	49.2249	466.064
7.12	57.4951	49.6521	467.834
7.121	57.2815	49.8047	467.224
7.122	57.373	50.4456	465.576
7.123	58.4412	50.8118	467.102
7.124	58.5938	51.239	465.027
7.125	60.5469	51.3916	465.576
7.126	61.3098	51.239	466.278
7.127	61.7676	51.4832	465.454
7.128	62.7136	51.7578	467.468
7.129	62.8967	51.9714	465.881
7.13	62.9272	52.6123	464.905
7.131	62.8662	52.887	466.278
7.132	61.9202	53.0701	464.05
7.133	63.2324	52.6428	464.966
7.134	64.2395	52.6733	464.661
7.135	64.27	53.009	463.684
7.136	65.5823	52.9175	465.668
7.137	66.1011	53.4973	464.233
7.138	67.2913	54.2908	463.989
7.139	67.6575	54.3213	464.722
7.14	66.7725	54.2603	462.524
7.141	67.7185	53.6194	463.806
7.142	68.0847	54.1077	463.867
7.143	68.1763	54.7791	462.128
7.144	68.8477	55.3284	463.501
7.145	69.0613	55.7861	461.914
7.146	71.0754	56.0303	462.494
7.147	71.8689	56.1523	462.982
7.148	71.5027	56.427	461.426
7.149	71.6858	56.3965	463.135
7.15	72.1436	56.2439	463.318
7.151	72.2351	56.5186	462.067
7.152	72.6013	56.7627	463.226
7.153	72.2961	57.7393	461.182
7.154	73.4863	58.3496	461.212
7.155	73.822	58.5022	461.884
7.156	73.761	58.7769	460.51
7.157	74.646	58.4106	461.884
7.158	74.3103	58.3191	461.548
7.159	74.3713	58.7769	461.487
7.16	75.2258	59.2041	462.921
7.161	75.5615	58.8684	461.029
7.162	76.6296	59.4788	461.212
7.163	76.9043	60.2112	462.219
7.164	76.2024	61.0046	460.144
7.165	77.3621	61.2488	461.212
7.166	78.064	61.1267	461.792
7.167	78.2776	60.6995	460.602
7.168	78.6743	61.0352	462.341
7.169	79.5898	61.0046	460.602
7.17	81.665	61.8591	461.09
7.171	82.0618	62.1033	461.761
7.172	80.9937	62.9578	459.808
7.173	80.7495	63.0188	460.754
7.174	81.4514	62.561	459.717
7.175	80.9631	63.0188	458.588
7.176	81.604	62.9578	460.266
7.177	81.7261	62.8052	458.252
7.178	83.313	62.8662	459.167
7.179	84.3811	63.0798	460.175
7.18	83.9539	64.1479	458.496
7.181	84.9304	63.9038	460.48
7.182	85.022	63.324	459.29
7.183	85.6323	63.9648	458.832
7.184	85.7239	64.7278	459.961
7.185	85.3271	65.155	457.458
7.186	86.1206	65.155	458.008
7.187	86.731	64.8499	458.527
7.188	87.0667	65.0024	457.306
7.189	88.623	65.4297	459.137
7.19	89.6301	65.918	457.581
7.191	90.1794	66.2842	457.367
7.192	90.1184	66.3147	458.466
7.193	89.9963	66.8335	456.299
7.194	90.6677	67.1692	456.696
7.195	90.21	67.4438	456.665
7.196	89.5996	68.0237	455.414
7.197	90.1489	67.6575	457.092
7.198	90.8813	67.0776	455.841
7.199	92.2852	67.2607	456.268
7.2	93.3838	68.0847	457.611
7.201	93.3533	69.2139	456.512
7.202	93.9026	69.3665	457.611
7.203	93.8416	69.3054	457.886
7.204	93.3838	68.8477	455.78
7.205	93.7195	68.9087	457.458
7.206	93.9026	69.8853	455.841
7.207	95.5505	70.1904	455.75
7.208	95.8862	70.3735	457.062
7.209	95.8862	70.5566	455.75
7.21	97.4426	70.5566	457.184
7.211	98.053	71.0144	457.336
7.212	98.114	71.4722	455.872
7.213	98.1445	71.2891	456.665
7.214	98.0835	71.5637	454.803
7.215	99.1821	71.9299	454.407
7.216	99.6399	72.5708	454.803
7.217	98.4497	72.7539	452.789
7.218	99.2737	72.5403	454.834
7.219	100.037	72.2046	454.926
7.22	101.166	72.052	454.437
7.221	101.41	71.991	456.665
7.222	100.83	72.6318	454.681
7.223	101.746	73.4558	455.414
7.224	102.448	73.7	455.78
7.225	102.295	73.5474	453.43
7.226	103.394	73.3643	454.681
7.227	104.065	73.9746	453.735
7.228	104.95	74.1577	452.85
7.229	104.98	74.1272	454.651
7.23	104.645	74.2188	452.972
7.231	106.049	74.8901	453.888
7.232	106.598	75.0427	453.857
7.233	106.11	75.3174	452.148
7.234	106.476	75.2869	453.583
7.235	106.903	75.531	451.752
7.236	108.276	75.8667	451.141
7.237	108.612	76.2939	452.24
7.238	108.551	76.8127	450.928
7.239	109.528	76.7517	452.118
7.24	109.436	76.6907	453.094
7.241	108.459	76.8433	452.179
7.242	109.558	76.6907	454.376
7.243	109.833	76.6296	452.82
7.244	110.718	77.4841	452.209
7.245	111.877	77.7283	453.125
7.246	111.633	78.064	450.714
7.247	112.854	78.3997	452.057
7.248	113.525	78.7964	451.904
7.249	112.335	79.2847	450.714
7.25	112.335	78.7354	453.033
7.251	112.183	78.3997	451.965
7.252	113.739	78.7354	451.691
7.253	114.777	79.2236	452.332
7.254	114.99	80.1392	449.89
7.255	116.18	80.3223	450.897
7.256	116.943	79.8035	450.714
7.257	116.302	80.4138	448.792
7.258	116.028	80.5969	451.508
7.259	115.356	80.8411	449.493
7.26	116.241	81.0852	449.677
7.261	116.364	80.3833	450.806
7.262	115.967	80.4138	448.944
7.263	117.493	79.9255	451.172
7.264	118.622	80.6274	450.439
7.265	119.415	81.2988	448.883
7.266	119.019	81.1768	450.623
7.267	119.324	81.1157	448.425
7.268	120.605	81.2683	448.273
7.269	120.239	82.2144	448.792
7.27	118.622	82.7026	446.259
7.271	118.988	82.2144	448.7
7.272	119.781	81.5735	447.998
7.273	121.216	81.7871	446.899
7.274	122.345	82.1228	448.761
7.275	122.925	82.6416	446.747
7.276	123.993	83.1909	446.991
7.277	123.779	83.4045	447.571
7.278	122.528	83.5876	444.946
7.279	122.131	83.6182	446.808
7.28	122.772	83.313	445.831
7.281	122.864	83.7402	445.038
7.282	123.566	83.2825	446.899
7.283	124.298	82.7332	445.099
7.284	125.458	83.4351	446.167
7.285	126.221	84.2896	446.93
7.286	125.702	84.5947	444.702
7.287	125.488	84.0454	446.625
7.288	125.214	83.8318	445.16
7.289	125.183	84.0149	443.298
7.29	125.641	84.2285	444.946
7.291	125.305	84.4116	442.2
7.292	126.892	84.3811	443.481
7.293	127.136	84.5337	444.336
7.294	126.831	84.7168	442.535
7.295	127.991	84.3201	444.824
7.296	127.716	84.4727	443.39
7.297	127.991	84.6863	442.566
7.298	127.93	84.3506	443.207
7.299	127.197	84.2285	440.155
7.3	128.448	84.5947	440.521
7.301	129.15	84.8999	440.491
7.302	128.387	84.8694	438.69
7.303	128.51	83.9233	440.979
7.304	127.869	83.8318	439.697
7.305	128.815	84.0149	439.606
7.306	128.693	84.259	441.01
7.307	127.411	84.3811	437.927
7.308	128.601	83.8013	438.904
7.309	129.578	83.4656	437.988
7.31	129.578	83.6182	435.974
7.311	129.517	84.0759	438.232
7.312	129.395	83.9844	435.516
7.313	130.676	83.4961	435.944
7.314	130.31	83.6182	437.286
7.315	129.944	84.137	434.662
7.316	130.035	83.9539	435.822
7.317	130.249	83.5571	435.638
7.318	130.31	83.7708	434.052
7.319	131.134	83.1299	435.822
7.32	131.622	83.0994	432.77
7.321	132.599	83.6792	433.533
7.322	132.233	84.5032	434.448
7.323	131.561	84.259	431.732
7.324	131.531	83.8928	433.38
7.325	131.561	83.2825	432.77
7.326	131.775	83.374	431.58
7.327	132.08	83.6487	433.38
7.328	132.202	83.6182	431.274
7.329	133.27	83.7402	432.007
7.33	133.331	84.0454	432.434
7.331	133.514	84.3201	430.664
7.332	133.667	84.2896	432.465
7.333	133.27	83.9844	432.19
7.334	132.629	84.1675	430.969
7.335	132.935	84.3506	432.526
7.336	133.514	84.259	429.962
7.337	135.223	84.5947	430.603
7.338	135.651	84.7168	430.939
7.339	134.918	84.8083	428.925
7.34	135.071	84.5947	431.183
7.341	134.705	84.0454	429.657
7.342	134.613	84.6252	429.138
7.343	134.399	84.7168	430.359
7.344	133.392	84.8389	427.338
7.345	134.521	84.9304	428.009
7.346	135.254	84.6558	428.101
7.347	134.491	84.198	426.239
7.348	135.345	83.8318	429.047
7.349	135.101	83.7097	427.673
7.35	136.139	83.9844	426.971
7.351	135.986	84.0759	428.833
7.352	134.613	83.9844	425.507
7.353	135.254	83.8013	426.544
7.354	135.681	84.0149	426.331
7.355	135.04	84.198	424.133
7.356	135.071	83.9844	426.788
7.357	135.59	83.2214	425.232
7.358	136.81	83.4656	424.927
7.359	137.543	83.5571	425.873
7.36	136.841	83.8013	422.791
7.361	137.268	84.0149	424.133
7.362	137.482	83.6487	423.981
7.363	136.444	83.6487	421.326
7.364	135.468	83.4351	423.34
7.365	135.04	83.0688	420.929
7.366	135.651	83.1604	420.929
7.367	135.62	83.1909	422.18
7.368	135.986	82.489	420.044
7.369	136.78	82.2754	421.967
7.37	137.482	82.1533	422.18
7.371	136.871	82.6416	420.227
7.372	135.925	82.6111	422.638
7.373	135.895	81.5735	420.654
7.374	136.841	81.7871	419.647
7.375	136.292	82.489	420.776
7.376	135.376	82.5806	417.847
7.377	135.651	81.4819	419.25
7.378	135.559	81.2988	419.739
7.379	135.651	81.543	417.664
7.38	136.047	81.4819	419.495
7.381	136.139	80.9021	417.114
7.382	136.963	80.8105	416.992
7.383	136.78	80.9021	417.725
7.384	135.712	81.3293	414.52
7.385	135.101	81.5735	416.168
7.386	134.949	80.9021	414.856
7.387	134.705	80.3223	413.574
7.388	134.094	79.6814	416.199
7.389	134.186	79.2542	413.391
7.39	135.101	79.5898	414.276
7.391	135.437	79.4678	415.405
7.392	134.705	79.5898	412.75
7.393	135.376	79.2542	415.039
7.394	135.437	78.8879	413.574
7.395	135.101	79.071	411.926
7.396	134.033	79.1321	414.001
7.397	133.698	78.5217	410.065
7.398	135.162	78.3081	410.828
7.399	135.345	78.3691	410.767
7.4	134.735	78.5217	407.684
7.401	134.918	78.2776	410.004
7.402	135.04	77.9419	409.149
7.403	135.345	77.24	407.776
7.404	134.399	77.1484	409.058
7.405	132.69	76.9043	406.006
7.406	133.148	77.4536	407.013
7.407	132.385	77.3926	406.189
7.408	131.744	77.5757	403.351
7.409	131.683	76.7212	405.487
7.41	132.08	75.531	403.625
7.411	132.568	75.0427	403.534
7.412	132.385	74.9817	405.334
7.413	131.653	75.3479	402.985
7.414	131.256	75.4395	403.961
7.415	130.798	75.2258	403.717
7.416	130.066	75.531	401.794
7.417	130.31	74.7986	403.748
7.418	130.402	74.7375	401.886
7.419	130.92	75.6531	401.52
7.42	131.348	75.7446	403.503
7.421	131.409	75.1648	401.459
7.422	132.935	75.2258	403.259
7.423	133.209	75.7751	403.87
7.424	132.233	76.416	402.161
7.425	131.714	76.5991	403.931
7.426	131.744	75.7751	400.879
7.427	133.667	76.2024	400.818
7.428	134.064	76.4465	401.672
7.429	133.575	76.7212	399.2
7.43	133.698	76.6602	401.642
7.431	134.827	75.47	402.649
7.432	134.033	76.1414	401.428
7.433	133.881	76.5686	404.938
7.434	133.423	76.7212	401.55
7.435	135.437	76.6602	401.52
7.436	135.773	76.9653	402.13
7.437	134.705	77.24	398.499
7.438	135.925	76.9043	401.306
7.439	135.956	76.9043	400.543
7.44	136.2	77.3926	400.024
7.441	135.59	78.0029	402.435
7.442	135.59	77.6367	399.933
7.443	137.207	77.6367	400.421
7.444	137.848	77.9114	400.97
7.445	136.505	78.5522	397.98
7.446	137.054	78.6133	400.299
7.447	138.092	78.3386	399.078
7.448	138.611	78.9795	398.682
7.449	138.336	79.4373	401.459
7.45	137.451	79.3762	399.017
7.451	137.939	79.2542	400.482
7.452	137.878	79.9561	401.306
7.453	137.695	79.7424	399.017
7.454	138.519	79.6814	401.917
7.455	139.099	79.3762	400.879
7.456	140.015	80.1697	400.36
7.457	140.717	80.9937	402.313
7.458	140.533	80.8105	399.536
7.459	141.205	81.2988	400.848
7.46	140.869	81.7566	402.222
7.461	139.984	81.9397	399.994
7.462	140.289	81.3599	402.71
7.463	140.625	81.543	402.13
7.464	142.273	82.1228	401.306
7.465	143.402	82.1533	403.412
7.466	143.982	82.4585	400.482
7.467	145.233	83.0383	402.039
7.468	146.057	83.8013	402.344
7.469	145.172	84.3201	400.421
7.47	144.47	84.259	403.046
7.471	144.47	83.7097	401.672
7.472	145.142	83.1909	401.581
7.473	145.325	83.4656	403.259
7.474	145.05	83.8928	401.001
7.475	146.118	84.137	402.771
7.476	147.125	84.0759	403.29
7.477	147.522	84.8083	401.672
7.478	147.491	84.8083	403.9
7.479	147.339	84.2285	401.703
7.48	148.376	84.0454	401.733
7.481	148.651	84.5337	403.381
7.482	147.98	84.9915	400.055
7.483	148.682	85.2356	402.313
7.484	149.353	85.5103	401.855
7.485	149.994	85.5713	400.818
7.486	149.933	85.7544	403.564
7.487	150.208	85.3271	401.55
7.488	151.489	85.5408	402.222
7.489	152.1	86.1816	403.412
7.49	151.276	86.7004	400.482
7.491	151.154	86.8835	401.886
7.492	151.184	86.9141	401.367
7.493	150.452	87.3413	400.269
7.494	150.299	87.1582	402.74
7.495	150.33	86.6699	401.154
7.496	151.55	86.5173	402.588
7.497	151.947	86.9141	403.656
7.498	152.1	87.5854	401.276
7.499	152.283	87.9822	403.564
7.5	152.466	87.9517	402.802
7.501	152.557	88.3484	401.825
7.502	152.771	88.1653	404.236
7.503	152.222	88.1653	401.398
7.504	152.74	88.623	402.985
7.505	152.893	88.8977	403.87
7.506	152.74	89.2334	402.466
7.507	154.053	89.0808	404.846
7.508	155.396	89.2639	404.022
7.509	156.281	90.2405	403.259
7.51	156.494	90.1184	405.243
7.511	155.518	89.8438	402.405
7.512	155.945	90.4541	403.32
7.513	156.036	91.0645	403.87
7.514	155.396	91.4917	401.306
7.515	155.121	90.7898	404.144
7.516	155.334	89.7217	403.29
7.517	156.891	89.9048	404.022
7.518	158.356	90.4846	406.128
7.519	158.264	91.217	403.687
7.52	159.149	91.4001	405.029
7.521	159.485	91.2781	405.334
7.522	158.6	91.4917	402.893
7.523	158.112	91.7358	405.06
7.524	157.379	91.8579	403.717
7.525	158.936	91.7053	403.564
7.526	159.546	91.2781	405.914
7.527	159.821	92.1326	403.534
7.528	161.682	92.2852	404.755
7.529	162.75	92.7429	404.663
7.53	162.628	93.4143	402.71
7.531	161.53	93.2312	405.304
7.532	161.224	92.7429	403.412
7.533	161.469	92.5903	403.229
7.534	161.743	93.6584	404.541
7.535	161.072	93.9636	402.161
7.536	161.987	93.9026	404.358
7.537	162.994	93.5974	404.48
7.538	163.544	94.1162	403.809
7.539	163.605	94.5435	407.104
7.54	163.483	94.4214	405.67
7.541	163.818	94.5435	405.731
7.542	163.544	94.3604	407.593
7.543	162.598	94.696	404.724
7.544	163.666	94.9707	405.945
7.545	163.879	95.5505	406.25
7.546	164.001	95.7642	404.51
7.547	164.063	96.0693	407.684
7.548	164.276	96.0693	405.975
7.549	165.802	96.1914	406.433
7.55	165.833	96.4355	407.99
7.551	165.039	96.2219	405.609
7.552	165.649	96.2219	407.44
7.553	166.321	96.4355	406.647
7.554	166.351	97.229	405.212
7.555	166.077	97.4121	407.196
7.556	165.375	97.3816	405.029
7.557	166.687	97.3816	406.067
7.558	166.931	97.0764	407.135
7.559	166.046	96.8323	405.121
7.56	166.321	96.4966	408.203
7.561	166.595	96.5271	407.715
7.562	167.297	96.6187	407.013
7.563	167.023	97.168	408.752
7.564	167.023	97.1375	406.067
7.565	168.793	97.4731	406.677
7.566	169.128	97.6563	407.135
7.567	167.999	97.7478	404.51
7.568	168.213	97.5342	406.982
7.569	168.488	97.2595	405.396
7.57	169.342	97.168	405.548
7.571	169.037	97.1069	408.112
7.572	168.427	97.1069	405.64
7.573	169.952	96.9543	406.342
7.574	170.105	97.5342	406.525
7.575	168.854	98.2056	404.327
7.576	168.61	97.9309	406.281
7.577	168.243	97.168	404.663
7.578	168.182	96.6187	404.785
7.579	167.542	96.405	407.013
7.58	167.084	95.5505	404.358
7.581	167.389	95.2454	405.914
7.582	167.084	94.7571	406.097
7.583	164.581	94.2688	403.137
7.584	162.75	93.4143	404.633
7.585	160.675	91.4917	402.222
7.586	158.508	89.7217	399.841
7.587	155.487	88.1042	399.902
7.588	153.351	86.1206	395.538
7.589	151.306	83.8928	393.097
7.59	148.865	82.2754	392.853
7.591	144.714	79.7729	388.062
7.592	140.9	77.24	388.031
7.593	139.038	75.5005	385.681
7.594	138.031	73.3337	381.866
7.595	135.712	71.991	381.958
7.596	132.416	70.5872	377.625
7.597	131.653	68.8477	378.052
7.598	130.92	68.0847	379.761
7.599	130.554	67.8711	379.974
7.6	130.402	67.4744	383.606
7.601	129.883	66.4368	384.674
7.602	131.927	65.979	385.529
7.603	133.27	66.3757	387.787
7.604	132.66	67.4438	386.139
7.605	133.575	67.5964	388.062
7.606	134.521	67.4133	387.695
7.607	135.834	67.5964	386.414
7.608	135.345	68.3594	389.069
7.609	135.498	68.2983	386.536
7.61	137.604	68.0237	387.024
7.611	137.787	68.512	387.787
7.612	137.726	68.8477	385.193
7.613	138.489	68.6646	386.81
7.614	139.862	68.0847	385.193
7.615	139.893	68.4509	383.972
7.616	139.465	68.8782	385.62
7.617	139.221	68.3594	382.721
7.618	139.893	68.1152	383.118
7.619	139.954	68.2068	383.118
7.62	138.794	68.4814	380.524
7.621	138.794	67.9321	381.927
7.622	139.099	67.1082	379.791
7.623	138.641	67.0471	379.242
7.624	137.909	67.2302	380.737
7.625	136.719	66.9556	377.472
7.626	137.878	67.0166	377.808
7.627	138.184	66.8335	377.625
7.628	136.505	66.864	374.939
7.629	135.681	67.3218	376.648
7.63	135.773	67.2607	375.122
7.631	136.078	67.3828	374.023
7.632	135.376	67.5354	376.221
7.633	134.613	67.3523	374.481
7.634	135.986	67.1692	375.336
7.635	137.054	67.8711	376.556
7.636	136.353	68.7561	374.786
7.637	136.139	69.0918	377.808
7.638	136.047	69.0308	376.953
7.639	137.146	69.3665	377.472
7.64	136.841	69.9768	379.791
7.641	135.254	70.282	377.838
7.642	135.773	70.343	380.341
7.643	136.688	70.5872	381.226
7.644	136.871	71.1365	380.035
7.645	137.39	71.6858	383.24
7.646	137.451	71.8994	381.744
7.647	139.038	72.6318	382.416
7.648	139.954	73.2117	383.606
7.649	140.503	73.0896	380.707
7.65	141.632	72.998	382.813
7.651	142.914	73.6389	382.935
7.652	143.524	73.9441	381.47
7.653	143.677	74.4629	384.277
7.654	143.585	74.2493	382.996
7.655	145.691	74.2798	383.759
7.656	147.064	74.9817	384.552
7.657	147.797	75.1343	381.653
7.658	148.254	75.1038	383.179
7.659	149.292	75.0427	382.996
7.66	150.085	75.5005	381.531
7.661	150.177	75.592	383.331
7.662	149.475	75.3479	382.233
7.663	150.696	75.2869	382.721
7.664	150.94	75.3174	383.728
7.665	150.482	76.0193	382.294
7.666	151.398	76.2634	383.392
7.667	152.008	75.7141	382.66
7.668	151.794	76.3855	381.714
7.669	151.886	76.5991	383.911
7.67	151.306	76.2329	381.805
7.671	152.069	76.3245	383.057
7.672	151.642	77.0569	384.308
7.673	150.513	77.0264	382.599
7.674	150.604	77.0264	384.46
7.675	151.489	76.9348	384.155
7.676	151.184	77.8198	382.721
7.677	150.848	78.4607	384.521
7.678	149.994	78.3386	382.385
7.679	151.306	77.7893	382.599
7.68	151.489	77.9724	383.636
7.681	150.238	78.7354	381.195
7.682	150.024	79.2236	384.125
7.683	149.353	79.2236	383.484
7.684	150.299	78.9795	383.453
7.685	149.597	79.1931	385.773
7.686	148.651	79.4067	383.301
7.687	149.231	79.8035	385.01
7.688	150.391	79.7729	386.322
7.689	150.879	80.2612	384.033
7.69	150.879	80.7495	387.024
7.691	151.642	80.6885	386.108
7.692	152.71	81.2073	386.139
7.693	152.863	81.665	389.099
7.694	152.13	81.665	386.963
7.695	153.351	81.5735	388.672
7.696	153.717	82.0618	389.435
7.697	154.205	82.6721	387.207
7.698	154.877	83.1909	389.954
7.699	156.311	82.9468	388
7.7	158.722	82.7942	388
7.701	159.882	83.3435	390.381
7.702	159.241	83.374	387.604
7.703	158.905	83.1299	389.435
7.704	159.363	83.5876	389.832
7.705	158.997	83.8928	387.573
7.706	159.271	84.0149	389.648
7.707	159.027	83.5571	387.512
7.708	160.828	83.0383	387.787
7.709	161.743	83.313	389.252
7.71	162.445	83.5266	386.688
7.711	163.025	83.6182	388.184
7.712	163.116	83.5571	388.55
7.713	162.872	83.8013	386.597
7.714	162.079	83.9844	388.55
7.715	161.377	83.6487	386.353
7.716	161.987	83.6487	386.108
7.717	161.713	84.3201	387.512
7.718	160.919	84.6558	385.132
7.719	162.14	84.5337	386.932
7.72	162.811	84.4727	386.719
7.721	162.75	85.083	386.169
7.722	161.682	85.6628	389.13
7.723	160.95	85.1135	387.604
7.724	161.499	85.2661	388.062
7.725	160.889	85.8765	389.832
7.726	159.576	86.6089	387.604
7.727	158.936	86.853	390.625
7.728	158.569	86.792	389.954
7.729	158.447	86.8225	390.228
7.73	157.745	86.7004	394.226
7.731	157.715	86.5784	392.09
7.732	159.241	87.0972	393.524
7.733	159.302	87.738	394.104
7.734	157.928	87.5854	392.029
7.735	157.715	87.9211	394.592
7.736	158.264	88.0127	393.524
7.737	158.875	88.7146	392.639
7.738	157.959	88.9587	395.02
7.739	157.837	88.562	393.036
7.74	159.18	88.4094	394.196
7.741	160.431	88.501	394.897
7.742	160.339	88.501	393.036
7.743	160.004	89.2334	395.508
7.744	160.828	89.0808	394.287
7.745	162.018	89.0198	393.219
7.746	161.743	89.2334	395.447
7.747	160.98	89.0808	392.67
7.748	161.377	88.9893	393.921
7.749	161.987	88.4399	394.44
7.75	161.285	87.9517	392.365
7.751	161.652	87.9517	395.508
7.752	162.476	87.8296	394.104
7.753	163.635	88.0432	393.707
7.754	163.086	88.2263	395.447
7.755	162.476	87.7991	393.25
7.756	162.292	87.5549	394.257
7.757	162.384	88.0432	394.501
7.758	161.621	88.3484	392.883
7.759	160.583	88.2874	395.447
7.76	161.102	87.4329	394.653
7.761	162.933	87.5854	394.745
7.762	163.025	88.3789	397.125
7.763	161.652	88.2263	395.081
7.764	161.896	88.1653	397.247
7.765	162.292	87.5549	397.156
7.766	162.262	88.4094	395.874
7.767	160.4	89.6301	398.071
7.768	159.485	89.2334	395.538
7.769	159.76	88.4399	396.545
7.77	159.088	88.0127	398.315
7.771	158.234	87.5549	396.088
7.772	157.898	87.677	398.895
7.773	158.752	87.8601	398.529
7.774	159.149	88.8367	396.912
7.775	158.02	88.9587	399.597
7.776	156.921	88.1042	397.064
7.777	157.562	88.0432	397.217
7.778	156.494	88.9282	398.438
7.779	154.724	89.1724	396.027
7.78	153.748	88.3179	398.224
7.781	154.114	87.616	398.071
7.782	154.541	88.0127	396.423
7.783	154.602	88.7146	399.414
7.784	153.778	88.3789	396.79
7.785	153.748	87.9517	397.919
7.786	153.198	87.4023	398.376
7.787	151.428	87.2498	395.355
7.788	149.414	87.5549	397.552
7.789	148.651	87.1887	396.271
7.79	148.193	86.9446	394.958
7.791	147.4	87.0361	397.156
7.792	147.675	86.0291	395.294
7.793	149.384	85.968	396.301
7.794	149.872	86.0291	398.254
7.795	148.834	86.0291	396.179
7.796	148.56	85.907	398.987
7.797	148.865	85.5408	397.888
7.798	148.956	86.2732	397.034
7.799	147.491	86.7004	398.743
7.8	146.454	85.907	396.729
7.801	147.675	85.3882	397.552
7.802	148.682	85.6628	398.956
7.803	148.834	86.0291	396.912
7.804	149.078	86.5173	399.323
7.805	149.719	86.0901	398.438
7.806	150.97	86.3342	397.705
7.807	150.818	86.6089	399.689
7.808	149.78	86.2732	396.301
7.809	149.078	85.968	397.461
7.81	149.109	85.7544	397.003
7.811	148.254	86.0901	395.264
7.812	148.132	86.5784	397.949
7.813	148.193	85.6018	395.996
7.814	148.682	85.5713	396.79
7.815	148.285	85.7239	399.475
7.816	147.705	85.4187	397.308
7.817	148.254	85.3882	398.956
7.818	149.048	85.5713	399.261
7.819	148.895	85.9985	397.156
7.82	148.071	86.7615	399.445
7.821	147.766	86.4258	397.4
7.822	148.621	86.4868	397.4
7.823	148.682	86.4563	399.628
7.824	147.461	86.4868	397.278
7.825	147.98	86.5784	399.414
7.826	148.499	86.4563	399.231
7.827	148.926	87.0361	397.217
7.828	148.193	87.4329	399.323
7.829	148.376	87.1277	396.82
7.83	149.536	87.677	396.851
7.831	149.231	87.5549	397.888
7.832	147.949	87.4939	395.538
7.833	147.766	87.616	398.01
7.834	148.224	87.0056	397.552
7.835	148.438	87.1277	396.362
7.836	148.438	88.1958	399.414
7.837	148.315	87.6465	396.759
7.838	149.689	87.7075	397.369
7.839	149.841	87.8296	398.804
7.84	149.506	88.0432	395.325
7.841	148.743	88.6536	397.461
7.842	149.017	88.6841	397.247
7.843	149.719	88.8062	395.569
7.844	149.139	89.0808	398.163
7.845	149.048	88.3484	396.729
7.846	150.848	88.7756	397.308
7.847	151.611	89.2944	398.529
7.848	150.726	89.8132	395.905
7.849	151.031	89.7827	397.888
7.85	151.733	89.2944	396.515
7.851	152.222	89.7827	395.691
7.852	150.97	90.6372	398.621
7.853	149.658	90.5457	395.66
7.854	150.391	90.21	397.522
7.855	150.879	90.0574	398.407
7.856	150.421	89.9353	397.003
7.857	150.482	90.5151	400.146
7.858	150.421	90.0269	399.261
7.859	151.855	90.5762	398.956
7.86	152.283	90.9729	401.367
7.861	151.276	90.4541	398.621
7.862	150.94	90.5457	399.841
7.863	151.642	91.0034	400.635
7.864	150.726	91.5527	398.01
7.865	150.085	91.6748	400.513
7.866	149.963	91.156	399.2
7.867	151.367	90.8813	398.376
7.868	152.466	91.0339	401.276
7.869	151.733	91.4307	397.797
7.87	152.069	91.5833	399.811
7.871	152.313	91.1255	399.719
7.872	152.283	91.0645	397.369
7.873	151.154	92.2241	400.269
7.874	150.116	92.0105	397.339
7.875	149.689	92.0715	397.308
7.876	149.658	91.7664	399.719
7.877	149.475	90.7898	396.973
7.878	150.818	90.5151	399.17
7.879	152.802	90.6067	400.055
7.88	153.046	91.1255	397.552
7.881	152.618	91.8274	400.574
7.882	151.672	91.3696	398.376
7.883	152.008	91.6138	397.675
7.884	150.665	92.2546	399.506
7.885	149.872	91.6138	396.423
7.886	149.689	90.9424	398.499
7.887	150.452	90.5762	399.048
7.888	151.52	91.3086	397.186
7.889	152.435	92.1021	400.36
7.89	152.618	91.98	397.766
7.891	153.87	91.9189	398.376
7.892	154.266	91.5833	399.811
7.893	152.496	91.7053	396.667
7.894	151.672	92.0105	398.468
7.895	151.093	91.7053	397.156
7.896	151.062	91.2476	396.088
7.897	150.574	91.5833	398.926
7.898	150.665	90.4541	396.698
7.899	152.008	90.5151	398.01
7.9	152.863	91.1255	399.506
7.901	153.107	91.2781	396.637
7.902	152.283	90.9424	399.261
7.903	152.374	90.4541	397.644
7.904	152.191	91.1255	396.454
7.905	151.581	91.7053	398.987
7.906	150.146	91.4612	396.179
7.907	151.459	91.0034	397.888
7.908	152.161	91.0339	398.438
7.909	152.679	91.4612	396.118
7.91	153.107	92.2546	398.926
7.911	153.381	92.0715	397.614
7.912	153.839	92.2241	396.973
7.913	153.748	92.3462	399.17
7.914	152.802	92.1021	396.332
7.915	152.924	92.2852	397.98
7.916	152.557	92.2546	398.346
7.917	151.672	92.8955	396.545
7.918	151.733	93.4143	398.529
7.919	152.313	92.804	397.766
7.92	153.595	93.2312	397.4
7.921	154.053	93.2007	400.085
7.922	153.473	92.5598	397.675
7.923	154.327	92.6819	399.323
7.924	153.656	93.4753	399.231
7.925	153.29	93.8721	396.82
7.926	152.405	93.8721	399.109
7.927	152.405	93.0786	397.491
7.928	153.534	94.2688	397.888
7.929	153.29	95.459	399.658
7.93	153.381	94.635	397.644
7.931	154.541	94.2078	399.414
7.932	156.128	93.9331	400.665
7.933	155.548	95.1843	398.315
7.934	154.999	95.9167	400.391
7.935	154.541	94.9097	398.621
7.936	156.097	95.0012	399.017
7.937	156.677	95.7642	400.421
7.938	155.731	96.2219	396.454
7.939	155.396	95.6421	399.139
7.94	155.334	95.3064	399.841
7.941	156.311	95.7947	398.376
7.942	156.25	95.6726	401.733
7.943	155.914	94.6655	399.2
7.944	157.257	94.9402	400.543
7.945	157.776	95.9473	402.344
7.946	157.196	96.2219	398.987
7.947	157.196	96.405	401.123
7.948	157.104	95.8557	400.421
7.949	157.44	96.2219	399.261
7.95	157.532	96.8018	402.222
7.951	157.104	96.1914	400.269
7.952	158.539	95.9167	401.428
7.953	159.149	96.4355	402.771
7.954	159.149	96.9543	399.231
7.955	159.698	96.8323	401.672
7.956	160.309	96.3745	400.238
7.957	160.37	96.8018	399.17
7.958	158.997	98.0835	401.428
7.959	157.959	97.7783	398.773
7.96	158.234	96.8628	399.933
7.961	159.119	96.4355	401.398
7.962	158.6	96.4966	398.773
7.963	159.454	96.9849	401.733
7.964	160.309	96.9849	401.306
7.965	161.346	97.6563	400.024
7.966	160.919	98.4497	402.1
7.967	159.821	97.5647	400.024
7.968	160.675	97.3816	400.604
7.969	160.431	97.9919	402.405
7.97	159.454	98.1445	399.414
7.971	159.454	97.8088	401.917
7.972	160.248	97.4426	401.52
7.973	162.018	98.1445	400.421
7.974	162.598	98.9685	402.954
7.975	161.438	98.4497	400.269
7.976	161.652	98.1445	401.367
7.977	162.811	97.8088	401.947
7.978	162.14	98.2361	398.987
7.979	161.224	98.938	401.398
7.98	160.309	98.2666	399.658
7.981	160.858	98.0835	399.628
7.982	161.163	97.9309	402.496
7.983	160.37	97.9004	400.024
7.984	161.133	98.0225	401.947
7.985	161.56	97.5037	402.71
7.986	161.438	97.6563	400.848
7.987	161.438	98.4192	403.015
7.988	161.957	97.9309	400.635
7.989	163.086	97.4426	400.635
7.99	162.201	97.8088	403.29
7.991	161.499	97.4426	400.543
7.992	162.018	97.8394	402.466
7.993	162.567	97.4121	401.917
7.994	162.445	97.6868	399.902
7.995	161.591	98.3582	402.71
7.996	162.262	97.7478	400.055
7.997	164.429	97.3816	399.902
7.998	164.581	97.6563	401.581
7.999	163.574	97.5952	398.773
8	163.605	97.29	401.337
8.001	163.727	97.29	400.391
8.002	163.177	97.9309	398.804
8.003	162.415	98.1445	401.581
8.004	161.652	97.3206	399.445
8.005	162.659	97.0459	400.726
8.006	163.147	97.0764	402.069
8.007	163.055	96.7712	399.292
8.008	163.788	97.0154	401.398
8.009	164.551	96.7712	400.879
8.01	164.673	96.9849	399.628
8.011	163.757	97.5647	402.374
8.012	162.689	97.3206	399.597
8.013	162.842	96.9238	400.146
8.014	162.292	97.0459	401.825
8.015	161.804	96.7102	398.865
8.016	162.079	96.4661	401.093
8.017	162.445	96.5881	400.238
8.018	163.91	97.0459	399.048
8.019	163.391	97.0459	400.848
8.02	162.384	96.5576	398.712
8.021	162.598	96.5271	399.384
8.022	161.835	96.1304	400.146
8.023	159.668	95.8557	397.552
8.024	158.142	95.1233	400.604
8.025	158.386	93.811	399.231
8.026	159.576	93.8721	398.254
8.027	159.424	94.696	401.154
8.028	158.752	94.1162	397.919
8.029	159.027	93.2617	399.139
8.03	158.63	92.6208	399.078
8.031	156.281	92.1631	395.905
8.032	153.076	91.2476	398.193
8.033	150.696	89.4165	396.332
8.034	148.743	87.7686	394.44
8.035	144.501	86.2427	395.111
8.036	140.991	83.4351	390.167
8.037	136.902	80.9326	387.634
8.038	132.446	78.5522	384.766
8.039	125.061	74.6155	376.923
8.04	115.54	69.8547	370.3
8.041	108.856	66.1926	367.188
8.042	106.445	66.5894	365.265
8.043	108.948	68.3289	364.838
8.044	107.269	67.8711	363.342
8.045	106.262	65.2466	365.021
8.046	105.774	64.1174	370.514
8.047	106.567	65.4907	377.716
8.048	109.924	66.4673	383.942
8.049	112.946	64.9109	385.559
8.05	116.455	63.7207	386.017
8.051	118.286	64.7888	386.566
8.052	118.591	66.803	383.575
8.053	119.354	68.634	384.247
8.054	119.354	69.1833	382.69
8.055	119.171	69.3359	377.258
8.056	118.469	69.6106	377.045
8.057	118.622	69.7632	374.969
8.058	121.674	69.6411	376.068
8.059	123.047	68.573	380.157
8.06	123.413	67.9626	380.157
8.061	124.42	67.1082	383.606
8.062	124.908	66.8945	382.751
8.063	124.359	67.9932	379.578
8.064	122.498	68.9087	378.723
8.065	121.002	69.2749	373.199
8.066	121.521	69.3665	371.399
8.067	121.826	68.6951	370.667
8.068	120.88	68.1458	367.523
8.069	120.941	67.2302	372.284
8.07	121.002	65.7654	373.901
8.071	121.124	65.7959	375.092
8.072	118.988	66.1621	377.96
8.073	117.828	66.5283	374.054
8.074	118.317	66.864	372.131
8.075	117.92	67.9626	370.056
8.076	116.455	68.7256	364.655
8.077	116.028	68.8477	365.601
8.078	115.906	68.4509	364.624
8.079	115.997	68.8477	365.051
8.08	116.394	68.2983	369.69
8.081	115.967	67.4133	369.019
8.082	117.279	67.3523	372.314
8.083	118.378	67.9626	373.566
8.084	117.615	69.2749	371.643
8.085	117.706	70.0073	373.688
8.086	117.432	70.5872	371.765
8.087	117.767	71.7163	371.368
8.088	117.828	72.6318	374.237
8.089	118.042	72.2046	372.955
8.09	119.507	71.7773	376.099
8.091	120.697	71.228	378.204
8.092	121.185	71.8994	376.617
8.093	122.498	73.1201	379.181
8.094	124.023	73.7305	376.526
8.095	125.061	74.3713	375.244
8.096	124.817	75.3784	376.709
8.097	124.786	75.7446	373.81
8.098	126.129	76.0193	374.969
8.099	127.563	75.8972	376.587
8.1	128.418	75.9583	375.58
8.101	129.7	75.9583	378.784
8.102	132.355	75.5005	377.38
8.103	134.277	76.355	376.953
8.104	134.888	76.7212	378.662
8.105	133.881	76.6602	375.946
8.106	134.277	76.6296	377.228
8.107	135.132	77.0569	375.977
8.108	134.979	77.3621	374.084
8.109	134.583	77.6978	376.434
8.11	134.857	77.0569	375.183
8.111	136.505	76.6296	375.854
8.112	137.817	77.24	377.869
8.113	137.665	77.5757	375.702
8.114	138.184	77.5146	377.686
8.115	138.672	76.9043	377.655
8.116	137.604	77.7588	375.885
8.117	136.078	78.7354	377.991
8.118	134.796	78.6743	375.092
8.119	135.895	78.6438	376.373
8.12	135.712	78.7964	377.441
8.121	134.796	78.4302	375.092
8.122	134.827	78.0334	377.655
8.123	135.925	78.4912	376.984
8.124	136.414	79.3457	376.068
8.125	135.773	79.895	379.059
8.126	133.667	79.4678	375.946
8.127	133.636	79.8035	376.923
8.128	133.148	80.1697	377.655
8.129	131.317	80.6885	374.939
8.13	130.676	80.5054	377.838
8.131	131.531	79.9255	376.648
8.132	133.087	80.3223	376.251
8.133	134.552	81.4209	379.974
8.134	134.857	81.665	377.319
8.135	135.376	81.8176	379.364
8.136	135.712	81.8481	381.104
8.137	134.674	81.665	378.204
8.138	133.881	82.7637	381.042
8.139	134.674	82.8247	380.066
8.14	136.475	82.8552	378.51
8.141	137.787	83.2825	381.866
8.142	138.275	83.374	380.005
8.143	140.411	83.6182	381.744
8.144	142.883	83.7097	383.484
8.145	142.212	84.0149	381.409
8.146	141.693	84.0454	384.277
8.147	141.449	83.8928	382.416
8.148	142.853	84.0149	381.195
8.149	143.86	84.7778	382.66
8.15	143.829	84.5337	379.333
8.151	145.203	84.0454	380.981
8.152	147.247	83.7402	381.042
8.153	147.736	83.8623	379.547
8.154	147.308	83.8318	382.813
8.155	147.43	83.7097	380.859
8.156	147.949	83.5571	380.524
8.157	148.407	83.8623	381.836
8.158	147.186	83.5876	378.265
8.159	147.278	83.7097	379.15
8.16	148.773	83.8013	378.265
8.161	149.261	84.1675	375.916
8.162	148.56	84.7168	378.784
8.163	147.888	84.198	376.923
8.164	149.048	84.4421	377.93
8.165	148.956	84.9609	379.974
8.166	147.583	85.022	377.197
8.167	146.912	85.3577	379.456
8.168	147.186	85.2661	378.204
8.169	147.217	86.0901	376.953
8.17	147.034	86.8225	379.944
8.171	146.423	86.9446	377.96
8.172	146.729	87.2803	380.157
8.173	146.21	87.1277	382.629
8.174	145.142	87.4939	381.317
8.175	145.02	87.9211	384.094
8.176	145.874	87.8296	383.759
8.177	145.172	88.6536	382.355
8.178	145.386	89.4165	385.01
8.179	145.325	88.6841	381.989
8.18	145.935	89.2334	383.606
8.181	144.958	90.1184	385.345
8.182	144.806	90.4541	382.843
8.183	145.233	89.6301	386.047
8.184	145.233	89.7522	385.986
8.185	146.698	90.6372	385.04
8.186	146.606	91.1865	387.238
8.187	146.79	91.095	384.125
8.188	148.865	91.3086	384.888
8.189	150.574	91.2476	385.376
8.19	150.726	90.6067	382.233
8.191	150.177	91.2476	385.254
8.192	150.879	91.3391	383.636
8.193	151.855	91.8274	382.477
8.194	152.222	91.5527	385.437
8.195	151.947	90.4541	382.568
8.196	153.351	90.0879	384.705
8.197	155.121	90.8203	385.529
8.198	155.487	90.8508	382.721
8.199	155.823	90.9729	385.01
8.2	156.342	90.2405	383.82
8.201	157.654	90.6067	383.087
8.202	157.837	92.041	385.651
8.203	157.166	92.0105	382.782
8.204	157.684	91.5222	384.979
8.205	158.6	91.0034	385.529
8.206	158.173	91.4307	383.301
8.207	158.264	91.7053	385.864
8.208	158.722	91.8884	384.399
8.209	160.675	92.7124	384.43
8.21	160.767	92.9565	386.353
8.211	159.424	92.7429	384.033
8.212	159.149	92.926	386.566
8.213	159.18	93.2007	386.597
8.214	158.234	93.689	385.04
8.215	157.715	93.5974	388.397
8.216	157.623	92.4377	386.108
8.217	158.325	92.7429	386.536
8.218	159.119	93.9941	388.947
8.219	158.569	94.1467	385.62
8.22	158.569	94.1162	387.512
8.221	159.149	93.5059	387.054
8.222	157.99	94.2078	384.949
8.223	156.982	95.1233	387.573
8.224	156.403	94.8792	385.468
8.225	156.799	94.5129	385.803
8.226	157.318	95.2148	388.519
8.227	156.555	95.3979	385.712
8.228	157.684	95.6421	387.939
8.229	158.752	95.9167	387.604
8.23	159.729	96.1609	386.017
8.231	159.454	96.5576	388.672
8.232	159.393	96.6187	385.803
8.233	160.217	96.8018	386.475
8.234	159.882	96.9849	387.665
8.235	159.058	97.1069	385.742
8.236	159.821	96.344	388.031
8.237	160.461	96.0693	387.451
8.238	161.377	96.4355	386.688
8.239	161.407	97.5647	389.465
8.24	161.591	97.7478	387.146
8.241	163.3	97.5647	387.787
8.242	164.307	97.229	389.13
8.243	163.727	97.5952	386.017
8.244	163.879	97.7478	389.313
8.245	164.429	97.4121	387.878
8.246	165.131	97.5342	387.177
8.247	165.039	98.5413	390.259
8.248	164.612	98.7854	387.421
8.249	165.955	98.877	388.702
8.25	166.779	98.9685	389.648
8.251	167.297	98.5718	387.054
8.252	167.236	98.3582	389.862
8.253	168.121	98.0225	388.367
8.254	169.464	98.8159	387.451
8.255	168.976	99.884	389.771
8.256	167.542	99.8535	387.238
8.257	167.328	99.5789	388.794
8.258	167.786	99.3958	389.832
8.259	167.328	99.3042	387.787
8.26	167.053	99.7925	390.778
8.261	167.358	98.999	389.374
8.262	168.884	98.9075	388.947
8.263	169.098	100.433	391.724
8.264	168.915	100.311	388.977
8.265	169.189	100.311	390.9
8.266	169.312	100.494	392.029
8.267	168.518	100.372	389.496
8.268	167.358	100.739	392.487
8.269	167.542	100.677	391.113
8.27	168.06	100.983	390.961
8.271	168.182	101.624	393.524
8.272	168.396	101.288	390.594
8.273	169.586	100.769	393.585
8.274	170.685	100.8	392.639
8.275	170.471	101.593	390.656
8.276	169.373	102.081	393.219
8.277	168.793	101.593	390.686
8.278	169.006	101.624	390.472
8.279	169.098	101.776	392.029
8.28	168.427	101.166	389.465
8.281	168.61	100.708	391.968
8.282	169.098	100.464	392.151
8.283	170.258	100.861	390.35
8.284	170.715	100.983	393.005
8.285	170.227	100.372	390.076
8.286	171.387	100.739	390.564
8.287	171.875	101.013	392.334
8.288	170.746	100.769	389.13
8.289	169.586	100.494	391.113
8.29	169.83	100.403	390.289
8.291	170.319	100.372	388.489
8.292	170.776	100.83	391.571
8.293	170.471	100.25	389.069
8.294	171.417	99.9451	390.137
8.295	171.509	99.9451	391.998
8.296	170.99	99.9146	388.916
8.297	170.593	100.22	390.9
8.298	170.41	99.7925	390.106
8.299	169.464	99.7925	388.062
8.3	169.098	99.9146	391.357
8.301	167.999	98.7549	389.099
8.302	168.701	98.5413	390.747
8.303	169.037	99.1211	392.578
8.304	168.152	98.7244	390.259
8.305	167.938	98.5107	393.372
8.306	168.213	97.7478	392.426
8.307	168.243	98.6328	390.778
8.308	167.542	99.5483	393.158
8.309	165.649	98.2666	390.839
8.31	165.68	97.9004	391.418
8.311	166.718	97.5952	393.524
8.312	166.016	98.114	390.381
8.313	165.527	98.0225	393.28
8.314	165.1	97.229	391.846
8.315	166.687	96.8933	391.052
8.316	166.565	97.5342	393.524
8.317	165.436	97.0154	390.228
8.318	165.1	96.8628	391.266
8.319	165.253	96.5576	391.51
8.32	164.673	96.2219	388.916
8.321	164.185	95.7642	391.632
8.322	163.849	94.0247	389.771
8.323	164.673	94.2078	390.076
8.324	164.185	95.0012	392.395
8.325	163.452	94.6045	389.008
8.326	164.185	93.5059	390.411
8.327	164.52	92.9565	390.167
8.328	164.337	93.1702	387.787
8.329	163.635	93.0176	390.106
8.33	163.757	92.1021	387.97
8.331	164.063	91.7664	388.184
8.332	163.727	92.5598	390.32
8.333	163.086	91.9495	387.177
8.334	162.628	91.7664	389.893
8.335	163.116	91.3696	389.679
8.336	163.879	91.1865	387.329
8.337	163.605	91.0339	389.679
8.338	162.842	90.4846	387.115
8.339	163.361	90.4541	387.665
8.34	162.964	90.1794	388.977
8.341	161.316	89.3555	386.292
8.342	160.492	88.7756	388.641
8.343	160.248	88.0737	388.763
8.344	159.912	88.1348	386.444
8.345	159.729	88.5925	389.13
8.346	159.271	88.0127	386.658
8.347	159.973	87.8296	387.024
8.348	159.454	88.1958	388.428
8.349	158.661	87.677	386.261
8.35	158.63	87.0972	388.489
8.351	158.386	86.5173	389.16
8.352	157.959	86.8835	387.878
8.353	157.44	88.2263	390.411
8.354	157.196	87.7991	388.489
8.355	157.593	87.738	388.489
8.356	158.569	87.9822	390.35
8.357	157.837	88.1653	387.604
8.358	157.99	87.677	390.167
8.359	158.081	86.9141	389.13
8.36	158.325	87.4329	388.763
8.361	157.928	87.7991	390.9
8.362	157.227	87.4939	388.611
8.363	156.586	87.677	389.954
8.364	156.982	87.3413	390.503
8.365	156.372	86.7004	388.489
8.366	156.311	87.0972	391.205
8.367	156.525	86.8225	389.374
8.368	157.501	87.1582	388.245
8.369	157.806	87.4939	390.9
8.37	156.677	87.0972	388.092
8.371	157.379	86.792	390.686
8.372	157.501	86.6089	390.9
8.373	156.738	87.1582	388.824
8.374	156.097	87.2803	391.449
8.375	156.25	86.6089	389.374
8.376	157.959	86.9141	388.733
8.377	158.752	87.5244	390.32
8.378	158.539	87.2192	387.177
8.379	158.478	87.1887	389.252
8.38	159.576	86.4258	390.259
8.381	159.241	86.3342	388.397
8.382	158.234	87.0361	391.357
8.383	157.104	86.8225	388.824
8.384	158.02	87.0361	389.13
8.385	158.356	87.1887	391.052
8.386	158.112	86.8835	388.153
8.387	158.356	87.0056	390.076
8.388	159.088	86.4868	391.327
8.389	159.027	86.3342	389.526
8.39	158.661	86.5173	393.219
8.391	158.295	85.968	391.449
8.392	158.356	86.3953	391.022
8.393	158.173	87.2803	393.738
8.394	157.043	87.1582	390.686
8.395	157.257	86.6394	392.303
8.396	157.379	86.1206	392.303
8.397	157.745	86.0901	390.228
8.398	157.837	86.7615	393.158
8.399	157.898	85.907	391.357
8.4	159.149	85.8765	391.968
8.401	158.997	85.9985	393.677
8.402	157.349	86.2122	390.35
8.403	156.555	86.2732	392.822
8.404	155.914	85.5103	391.449
8.405	155.701	85.4797	389.74
8.406	154.755	85.7239	392.181
8.407	154.48	85.1135	389.099
8.408	155.396	84.7778	390.93
8.409	155.487	84.6558	392.639
8.41	154.785	84.7168	390.503
8.411	155.212	84.5337	393.402
8.412	155.792	84.1675	391.998
8.413	155.548	84.6252	390.228
8.414	155.182	85.6323	392.426
8.415	154.663	84.4727	388.794
8.416	155.273	84.2285	390.076
8.417	155.518	84.4421	391.235
8.418	155.182	84.3506	388.702
8.419	155.029	84.2285	392.09
8.42	155.334	83.7097	390.411
8.421	156.494	84.0454	389.954
8.422	156.342	84.8083	392.487
8.423	155.701	84.5947	389.191
8.424	156.281	84.5947	390.564
8.425	156.281	84.6863	391.602
8.426	155.518	84.7473	389.13
8.427	155.09	84.5947	391.998
8.428	155.701	83.6182	391.541
8.429	156.372	84.1675	391.693
8.43	156.952	84.5642	394.47
8.431	156.799	84.6252	392.029
8.432	157.898	84.7778	393.738
8.433	157.318	84.4116	394.226
8.434	157.013	84.3506	392.059
8.435	156.525	84.8999	394.44
8.436	156.799	84.198	392.914
8.437	157.288	84.9304	392.334
8.438	156.982	85.5713	394.409
8.439	156.403	84.9915	392.273
8.44	157.043	84.5947	394.348
8.441	157.684	85.0525	395.111
8.442	157.501	85.3577	393.127
8.443	156.738	85.5408	395.477
8.444	156.281	85.3271	393.311
8.445	157.288	86.0901	392.975
8.446	157.227	86.7004	394.409
8.447	155.701	86.5173	391.388
8.448	155.609	86.3647	394.989
8.449	156.525	85.3577	394.714
8.45	156.281	84.9915	393.433
8.451	156.311	85.5713	397.003
8.452	156.097	85.7239	394.165
8.453	157.532	85.8154	394.745
8.454	157.074	86.6699	396.454
8.455	155.975	86.2427	392.303
8.456	155.365	86.731	395.538
8.457	156.433	86.5784	394.562
8.458	157.532	86.6089	392.578
8.459	157.318	86.5784	396.576
8.46	156.86	86.5173	393.707
8.461	158.63	87.0972	395.05
8.462	160.004	87.9211	396.484
8.463	159.149	88.0432	393.524
8.464	158.386	88.1653	396.912
8.465	158.844	87.616	395.386
8.466	159.79	88.1042	393.585
8.467	159.851	89.2334	396.057
8.468	159.637	88.7756	393.616
8.469	160.797	88.3179	395.294
8.47	161.774	87.9517	397.491
8.471	161.621	88.1042	395.538
8.472	161.53	88.7146	398.804
8.473	162.231	88.2568	398.193
8.474	161.987	89.2639	396.637
8.475	161.957	89.7217	398.987
8.476	161.285	88.562	395.599
8.477	162.109	88.8977	396.698
8.478	162.598	89.9048	398.712
8.479	161.896	89.5691	396.545
8.48	161.926	89.1113	399.506
8.481	162.018	89.0808	399.689
8.482	163.513	89.7827	398.529
8.483	162.872	90.9119	400.97
8.484	161.713	90.7898	398.499
8.485	162.842	90.4846	399.994
8.486	163.757	90.0574	400.269
8.487	163.086	89.9963	398.254
8.488	162.323	90.6677	401.031
8.489	162.567	90.0574	399.597
8.49	163.025	90.21	399.139
8.491	162.445	90.5457	401.581
8.492	161.316	89.9048	399.292
8.493	161.194	89.7217	401.093
8.494	162.109	89.9353	401.672
8.495	162.323	90.0879	399.323
8.496	161.285	89.8438	402.191
8.497	161.163	88.7756	399.841
8.498	163.086	89.1418	399.933
8.499	163.696	90.4236	402.405
8.5	162.354	90.6982	398.987
8.501	162.231	90.3015	401.581
8.502	162.415	89.9963	401.001
8.503	162.933	90.0269	399.2
8.504	162.109	90.271	401.611
8.505	162.292	89.1113	399.414
8.506	163.544	89.2639	399.811
8.507	164.307	89.8132	401.764
8.508	163.33	89.8743	398.834
8.509	163.391	90.332	401.489
8.51	163.757	89.9963	400.269
8.511	163.94	90.3015	398.682
8.512	163.3	90.4846	401.215
8.513	163.025	89.0808	398.621
8.514	163.452	88.8672	399.567
8.515	163.818	89.9048	401.764
8.516	163.94	89.7827	399.17
8.517	163.757	89.7827	402.313
8.518	164.154	89.7522	401.978
8.519	164.673	90.1489	400.33
8.52	164.398	91.095	403.137
8.521	163.91	90.5762	400.33
8.522	164.856	90.8203	401.154
8.523	164.886	91.0034	402.924
8.524	164.398	90.4846	400.696
8.525	164.703	90.3931	404.51
8.526	164.978	90.271	403.961
8.527	166.595	90.9424	402.71
8.528	166.473	91.6138	404.419
8.529	165.985	91.2476	401.428
8.53	166.931	91.5527	402.222
8.531	167.389	91.9495	402.588
8.532	165.71	91.6138	399.658
8.533	164.764	90.7898	403.381
8.534	165.253	89.4775	402.1
8.535	166.229	90.3931	402.008
8.536	167.328	91.3086	404.572
8.537	166.595	90.7898	401.398
8.538	167.297	90.9424	403.412
8.539	168.274	91.4001	404.022
8.54	167.725	91.4917	401.215
8.541	166.992	91.0339	403.778
8.542	166.809	90.1184	402.283
8.543	167.938	90.7593	401.703
8.544	167.816	91.4612	403.992
8.545	167.084	90.6982	401.154
8.546	167.999	90.6677	403.381
8.547	169.617	91.156	403.564
8.548	169.922	91.7358	401.093
8.549	169.464	91.5222	403.687
8.55	168.793	90.6372	400.97
8.551	169.006	91.0034	400.97
8.552	169.128	91.9189	402.71
8.553	167.664	91.8884	400.269
8.554	167.511	91.4612	402.679
8.555	167.847	90.271	403.32
8.556	168.152	90.8203	401.764
8.557	168.365	91.4917	404.907
8.558	168.61	91.2476	402.557
8.559	170.044	91.4001	402.13
8.56	169.891	91.7053	404.358
8.561	168.884	91.0034	401.459
8.562	168.335	91.0645	403.534
8.563	168.304	90.8813	403.717
8.564	168.365	90.8508	401.245
8.565	167.786	91.1255	404.572
8.566	167.45	90.5762	402.771
8.567	169.647	90.6677	402.893
8.568	169.861	91.5527	404.48
8.569	169.403	91.5833	402.008
8.57	169.312	91.3391	403.9
8.571	170.197	90.4846	403.778
8.572	169.861	90.4236	401.672
8.573	169.128	91.3086	404.114
8.574	168.091	90.5762	401.337
8.575	168.854	90.7593	402.527
8.576	169.189	90.9119	403.625
8.577	168.274	90.4541	401.031
8.578	167.847	90.1489	404.785
8.579	168.427	89.5386	403.809
8.58	168.945	89.9353	402.557
8.581	168.793	90.332	405.243
8.582	167.877	89.1724	401.703
8.583	169.037	89.4775	402.802
8.584	169.678	90.1489	403.564
8.585	168.671	89.7827	400.36
8.586	167.297	89.4775	403.748
8.587	166.992	88.3484	402.1
8.588	167.969	88.7756	401.123
8.589	167.908	89.4775	403.442
8.59	166.962	89.0808	400.696
8.591	167.419	89.0198	402.1
8.592	168.61	89.1418	402.344
8.593	167.694	89.325	400.116
8.594	167.175	89.4775	402.985
8.595	166.84	88.4094	401.276
8.596	167.328	88.8062	401.093
8.597	166.84	89.1724	403.839
8.598	165.833	88.4399	401.001
8.599	166.26	88.7146	403.229
8.6	166.748	88.8672	403.748
8.601	166.443	89.1113	401.154
8.602	166.077	89.2334	403.961
8.603	166.534	87.8601	402.313
8.604	166.748	88.0432	402.1
8.605	166.229	89.447	404.48
8.606	166.26	89.5386	401.794
8.607	166.626	89.2639	403.32
8.608	166.168	88.9587	404.938
8.609	165.1	89.7217	402.985
8.61	164.917	89.9048	405.457
8.611	165.619	89.1724	403.351
8.612	167.694	89.1724	403.687
8.613	167.48	89.9963	405.334
8.614	166.412	89.8743	402.649
8.615	166.168	89.6606	405.06
8.616	165.68	89.7217	404.999
8.617	165.68	90.271	403.809
8.618	164.52	90.1184	406.586
8.619	164.032	88.1653	403.961
8.62	164.673	88.3179	404.755
8.621	165.649	89.7217	406.158
8.622	165.68	89.9963	402.954
8.623	165.619	89.4775	405.426
8.624	165.619	88.3179	405.243
8.625	165.619	88.7451	403.229
8.626	165.192	89.5081	406.25
8.627	163.544	88.501	403.442
8.628	164.032	88.2874	404.602
8.629	164.246	88.623	405.792
8.63	163.452	88.9893	402.191
8.631	163.574	88.9282	404.877
8.632	164.154	88.2874	404.053
8.633	165.375	88.5925	402.802
8.634	165.009	88.7756	406.036
8.635	163.361	87.5244	403.32
8.636	163.483	87.677	404.694
8.637	164.215	88.3484	405.518
8.638	162.964	88.8672	402.405
8.639	161.835	88.562	405.09
8.64	161.53	86.8225	404.236
8.641	162.048	86.6699	402.405
8.642	162.811	87.677	405.914
8.643	161.652	87.0972	402.649
8.644	161.774	86.9446	404.236
8.645	161.285	87.0056	406.342
8.646	161.102	87.0667	403.168
8.647	160.187	87.3718	406.097
8.648	159.637	86.7004	405.212
8.649	160.126	86.6089	404.175
8.65	159.607	87.0667	407.257
8.651	159.149	87.0361	405.029
8.652	160.4	87.2803	406.342
8.653	161.56	87.2192	407.532
8.654	160.614	87.7991	405.243
8.655	160.492	87.2498	408.051
8.656	159.76	86.3342	406.097
8.657	160.248	86.9446	405.579
8.658	160.248	87.5549	407.684
8.659	158.844	87.2498	404.114
8.66	158.203	86.792	406.372
8.661	158.569	86.2732	406.25
8.662	158.356	86.3342	404.449
8.663	158.295	86.9751	408.112
8.664	158.508	86.2122	405.731
8.665	159.454	86.3953	406.25
8.666	159.027	86.8225	408.112
8.667	158.02	86.2732	404.694
8.668	157.776	86.4563	407.227
8.669	157.684	85.968	407.166
8.67	157.288	86.0291	405.243
8.671	156.921	86.3342	407.745
8.672	156.433	85.6323	405.243
8.673	157.715	85.7544	405.64
8.674	158.752	86.2732	407.166
8.675	158.051	86.1511	403.778
8.676	157.074	85.968	406.616
8.677	156.677	85.2966	405.518
8.678	156.067	85.022	403.961
8.679	154.51	85.5713	406.708
8.68	153.29	84.8083	403.534
8.681	153.503	84.259	404.236
8.682	152.802	84.198	405.457
8.683	151.611	83.5571	402.893
8.684	150.604	83.5571	405.029
8.685	150.482	82.55	404.358
8.686	149.139	82.1533	402.13
8.687	147.339	81.6956	404.572
8.688	145.05	79.895	401.581
8.689	143.127	78.5828	401.093
8.69	140.259	78.4302	401.642
8.691	137.177	77.9724	398.346
8.692	135.01	76.3855	397.827
8.693	134.552	75.6531	397.583
8.694	133.575	75.3174	394.501
8.695	133.27	75.4089	395.66
8.696	131.989	74.8901	394.47
8.697	132.446	74.3103	395.294
8.698	132.416	74.3103	396.973
8.699	130.371	74.6155	395.905
8.7	130.432	74.5239	398.621
8.701	130.219	74.5239	397.827
8.702	131.317	74.707	398.315
8.703	132.263	74.9817	400.116
8.704	132.629	74.6765	397.797
8.705	134.125	74.7375	399.536
8.706	135.559	75.0427	400.421
8.707	134.979	75.7141	397.705
8.708	134.949	76.2329	400.818
8.709	134.979	74.9817	398.621
8.71	135.986	74.8596	398.193
8.711	135.162	76.0193	400.238
8.712	134.186	76.0193	396.912
8.713	134.644	75.7751	398.071
8.714	136.017	75.4395	397.827
8.715	136.2	75.8667	395.508
8.716	136.505	76.1414	397.736
8.717	137.207	74.8901	394.592
8.718	138.092	75.531	394.226
8.719	137.787	76.2634	395.325
8.72	136.353	75.7751	391.907
8.721	136.139	76.0193	393.982
8.722	135.681	76.0498	393.25
8.723	135.162	76.2939	391.571
8.724	134.247	76.4771	394.501
8.725	134.43	74.9817	392.944
8.726	135.468	74.8901	392.761
8.727	136.597	76.1414	395.05
8.728	135.864	76.7822	391.266
8.729	135.59	76.8433	393.005
8.73	135.376	76.5076	393.097
8.731	135.376	76.5991	391.205
8.732	134.827	77.4231	393.463
8.733	134.216	77.0874	391.602
8.734	134.979	77.24	392.212
8.735	135.284	77.6367	394.775
8.736	134.644	78.2471	393.158
8.737	135.651	78.8879	395.142
8.738	136.688	78.9185	395.05
8.739	136.749	79.834	394.073
8.74	136.993	80.2002	396.606
8.741	136.78	79.6814	393.677
8.742	137.756	80.5359	394.318
8.743	138.123	80.9021	396.484
8.744	137.299	81.3293	394.073
8.745	137.817	81.3904	397.156
8.746	138.245	80.9937	396.576
8.747	139.404	81.543	395.782
8.748	139.74	82.7637	398.712
8.749	139.771	81.7566	395.538
8.75	141.327	81.3293	396.912
8.751	142.639	81.8176	397.797
8.752	142.548	82.8247	394.836
8.753	142.822	83.4351	397.614
8.754	143.005	82.9468	396.149
8.755	144.012	83.1909	395.081
8.756	144.409	83.5266	397.339
8.757	144.623	83.4961	394.226
8.758	145.66	83.252	395.844
8.759	146.881	83.6182	396.912
8.76	147.003	84.0759	394.043
8.761	147.827	84.0759	396.545
8.762	147.888	84.0149	394.409
8.763	148.407	84.3506	393.799
8.764	148.193	85.1746	396.149
8.765	147.034	84.8389	393.372
8.766	147.552	84.8694	395.02
8.767	148.01	84.5337	395.386
8.768	147.705	85.2051	393.677
8.769	147.919	85.144	396.729
8.77	148.621	83.8623	395.355
8.771	148.499	85.083	394.775
8.772	148.529	86.1206	396.82
8.773	147.339	86.2122	393.707
8.774	147.491	86.5173	395.508
8.775	147.125	86.4258	396.149
8.776	146.24	86.4868	394.226
8.777	145.966	87.1887	397.4
8.778	146.362	86.853	396.027
8.779	148.102	87.3108	396.423
8.78	148.865	87.738	398.376
8.781	148.041	87.616	395.447
8.782	148.499	88.4399	397.552
8.783	148.59	88.7146	397.186
8.784	148.224	89.4165	395.569
8.785	147.43	89.5081	397.858
8.786	146.79	88.1958	395.599
8.787	147.491	88.4094	396.667
8.788	148.712	89.2334	398.621
8.789	148.224	89.2639	395.569
8.79	148.621	89.5386	399.353
8.791	149.811	89.4775	398.865
8.792	150.787	90.1184	397.278
8.793	150.635	90.5457	399.994
8.794	150.665	89.6301	397.369
8.795	150.94	90.0574	398.01
8.796	152.069	90.6677	400.146
8.797	152.039	90.7898	396.851
8.798	152.679	91.0034	399.567
8.799	153.168	90.5151	399.292
8.8	154.877	90.7898	398.01
8.801	155.914	91.5527	400.146
8.802	156.433	91.0034	397.064
8.803	157.379	91.156	397.919
8.804	157.806	91.4612	398.407
8.805	157.288	91.98	395.874
8.806	156.647	92.1021	397.522
8.807	156.525	91.4612	396.729
8.808	156.982	91.7664	395.844
8.809	157.654	91.8579	398.071
8.81	157.44	91.3696	395.477
8.811	158.997	91.6748	397.278
8.812	160.248	92.3462	397.095
8.813	159.576	92.7429	394.531
8.814	159.18	92.8345	397.705
8.815	158.539	92.0715	396.576
8.816	158.722	92.2546	396.271
8.817	157.837	93.1091	398.468
8.818	156.799	93.1396	396.759
8.819	157.837	93.2007	398.01
8.82	158.783	93.8416	398.987
8.821	158.997	94.5129	396.912
8.822	159.271	94.696	399.475
8.823	159.241	94.2078	398.59
8.824	160.034	94.574	398.01
8.825	159.393	95.2454	400.085
8.826	157.806	94.9707	397.156
8.827	156.921	95.3064	399.261
8.828	157.013	95.7031	398.956
8.829	156.311	96.0693	397.675
8.83	156.219	96.283	400.421
8.831	156.464	95.3369	398.438
8.832	157.074	96.1914	399.353
8.833	158.356	96.5881	401.55
8.834	157.104	96.4355	398.438
8.835	157.501	96.1914	401.398
8.836	157.532	95.9473	401.154
8.837	157.623	96.3745	399.872
8.838	157.227	97.168	402.313
8.839	157.532	96.5271	399.597
8.84	158.997	96.7712	399.689
8.841	159.607	97.4426	401.001
8.842	159.973	97.4121	397.552
8.843	160.736	97.168	400.299
8.844	161.224	96.6492	399.994
8.845	161.53	96.6492	398.407
8.846	161.53	97.1069	400.909
8.847	161.316	96.6492	398.376
8.848	162.415	97.0459	398.285
8.849	162.628	97.6563	399.017
8.85	162.109	97.9309	396.454
8.851	162.476	97.6868	398.743
8.852	162.964	96.8323	398.499
8.853	163.055	96.9543	398.163
8.854	162.994	97.1985	401.581
8.855	163.055	96.5271	399.506
8.856	163.971	96.8323	400.452
8.857	164.154	97.168	401.245
8.858	163.361	97.2595	398.804
8.859	162.994	97.4731	401.093
8.86	163.208	97.1069	400.391
8.861	163.3	97.3816	399.353
8.862	162.048	97.8088	401.947
8.863	161.469	96.6187	399.872
8.864	162.903	96.6187	401.093
8.865	163.025	97.1375	401.917
8.866	162.292	97.229	399.078
8.867	161.743	97.29	401.642
8.868	160.98	96.7712	399.658
8.869	160.492	96.9543	399.078
8.87	159.119	96.9543	401.154
8.871	157.684	96.2219	398.285
8.872	156.891	95.52	399.841
8.873	157.318	95.1843	400.482
8.874	156.555	94.9402	398.621
8.875	155.792	94.6045	401.337
8.876	155.548	93.9026	400.391
8.877	156.067	94.1162	399.475
8.878	155.609	94.2078	400.97
8.879	154.144	93.2617	397.766
8.88	153.351	92.804	399.567
8.881	152.924	92.804	399.261
8.882	151.703	93.1702	396.729
8.883	150.787	92.4988	399.2
8.884	150.299	91.156	397.491
8.885	151.611	90.9424	397.217
8.886	151.886	91.5222	398.132
8.887	151.123	91.2476	395.66
8.888	150.848	90.7593	397.095
8.889	150.94	89.8743	397.034
8.89	149.689	90.1184	395.142
8.891	147.858	89.9658	397.461
8.892	146.759	88.2263	395.752
8.893	146.423	87.9517	395.538
8.894	147.125	88.2568	397.064
8.895	146.362	87.738	394.318
8.896	146.79	87.1887	395.905
8.897	146.515	86.2732	395.905
8.898	145.813	85.8459	394.287
8.899	144.104	85.8459	396.301
8.9	142.731	84.2285	394.318
8.901	141.388	83.313	393.433
8.902	139.374	82.7942	394.379
8.903	136.78	81.3599	389.771
8.904	133.942	78.9795	388.947
8.905	131.683	76.8127	387.939
8.906	129.395	75.2563	383.789
8.907	126.77	74.7375	383.911
8.908	124.756	73.1506	380.798
8.909	123.718	71.2585	378.174
8.91	121.796	70.4041	378.326
8.911	118.286	70.1904	376.282
8.912	116.974	69.3359	377.716
8.913	116.272	67.5659	378.967
8.914	116.211	67.1387	379.15
8.915	116.18	67.1692	381.958
8.916	115.906	66.2231	380.92
8.917	116.486	65.7654	382.477
8.918	117.432	66.0095	384.583
8.919	116.333	66.7725	382.507
8.92	115.631	67.2302	384.155
8.921	116.089	66.6504	382.416
8.922	116.791	66.7419	381.226
8.923	116.791	67.1082	382.568
8.924	116.669	66.7114	379.578
8.925	118.164	66.803	381.805
8.926	118.591	66.7114	382.263
8.927	118.286	66.925	380.402
8.928	118.103	67.0471	382.965
8.929	118.469	66.3147	381.256
8.93	119.141	66.8335	380.157
8.931	119.263	67.2607	381.134
8.932	118.958	66.4978	377.228
8.933	119.171	66.5283	377.899
8.934	119.995	66.7114	377.472
8.935	119.995	67.0471	375.092
8.936	119.415	66.5894	378.235
8.937	118.713	65.6128	376.495
8.938	119.476	65.918	376.801
8.939	119.72	66.4063	377.716
8.94	119.019	66.3147	374.268
8.941	118.713	66.0706	375.275
8.942	118.958	66.4063	374.39
8.943	118.622	67.2607	371.704
8.944	117.767	67.688	373.505
8.945	117.706	66.5588	372.162
8.946	118.164	67.0471	371.979
8.947	119.08	67.5964	374.359
8.948	117.981	67.5049	371.979
8.949	119.263	67.9626	374.42
8.95	118.774	68.3594	374.756
8.951	118.5	69.0308	373.81
8.952	118.439	69.2139	376.587
8.953	118.713	68.1458	374.298
8.954	119.659	69.458	375.305
8.955	119.354	70.6482	376.892
8.956	118.561	70.7092	374.542
8.957	118.225	71.3501	377.35
8.958	118.774	70.4346	377.686
8.959	119.385	71.0754	376.129
8.96	118.683	71.991	379.791
8.961	118.713	71.228	377.777
8.962	120.331	71.8994	377.777
8.963	121.887	72.9065	379.181
8.964	121.002	73.0896	376.251
8.965	121.735	73.3948	379.425
8.966	122.711	73.5474	379.944
8.967	123.352	74.1272	378.143
8.968	123.291	74.8596	381.714
8.969	123.291	74.1272	379.15
8.97	125.671	74.1882	379.944
8.971	127.716	74.4019	380.707
8.972	128.082	75.2258	377.441
8.973	127.747	75.1038	379.211
8.974	128.326	74.1577	378.693
8.975	129.028	74.8901	377.258
8.976	129.913	75.9888	379.944
8.977	128.723	75.3479	377.136
8.978	129.395	75.1953	378.204
8.979	130.615	75.1343	379.486
8.98	131.104	75.4395	376.831
8.981	131.409	75.8362	379.791
8.982	132.141	75.3784	378.754
8.983	132.782	76.2939	378.021
8.984	132.996	76.416	380.768
8.985	132.599	75.3479	378.082
8.986	132.874	75.8667	379.059
8.987	133.24	76.8127	380.402
8.988	132.813	77.0874	377.045
8.989	132.69	76.9043	380.219
8.99	132.507	76.416	379.028
8.991	133.575	76.7517	378.418
8.992	133.636	77.5146	380.707
8.993	133.087	77.0874	378.235
8.994	133.82	77.179	380.28
8.995	134.43	77.5146	379.791
8.996	133.575	78.6133	377.38
8.997	132.385	79.071	379.913
8.998	132.202	78.064	378.174
8.999	132.874	78.2471	378.326
9	132.813	78.2776	380.859
9.001	131.744	78.4302	378.174
9.002	132.507	78.9185	380.92
9.003	133.392	79.3152	381.134
9.004	133.575	80.1697	379.303
9.005	133.392	80.3833	382.507
9.006	133.087	79.1016	380.676
9.007	134.46	79.2236	381.866
9.008	135.406	80.0781	383.545
9.009	134.583	80.2002	380.615
9.01	134.888	80.6274	383.209
9.011	136.23	80.9021	382.324
9.012	136.81	81.9092	380.493
9.013	136.841	82.3059	383.24
9.014	136.902	80.9631	381.073
9.015	138.062	81.3293	382.172
9.016	139.191	81.6345	383.179
9.017	138.55	81.9397	380.157
9.018	138.641	82.3364	382.507
9.019	139.648	82.1533	381.744
9.02	139.862	82.8247	380.096
9.021	140.778	83.2825	382.538
9.022	140.778	82.2449	380.096
9.023	141.998	82.4585	380.951
9.024	142.517	82.6111	382.08
9.025	142.67	82.6721	379.517
9.026	143.188	82.7332	381.714
9.027	143.677	82.3975	381.073
9.028	143.707	83.252	379.639
9.029	143.89	84.1064	381.775
9.03	143.555	83.4045	378.601
9.031	144.745	83.4045	379.517
9.032	145.355	84.4727	380.798
9.033	145.172	84.8694	378.235
9.034	145.111	84.7778	380.737
9.035	145.447	84.3201	380.493
9.036	145.691	84.8999	380.188
9.037	146.24	85.3882	382.874
9.038	145.813	85.7239	380.341
9.039	146.393	86.4258	381.805
9.04	146.362	86.853	382.385
9.041	145.905	87.0972	380.31
9.042	145.264	87.2498	383.575
9.043	145.508	86.0596	382.599
9.044	145.905	86.4868	383.423
9.045	146.118	87.677	386.444
9.046	145.538	87.4939	383.911
9.047	146.118	87.738	385.803
9.048	147.186	87.9211	386.017
9.049	147.308	89.0198	383.362
9.05	146.423	89.5996	386.322
9.051	146.057	88.7756	384.521
9.052	146.698	88.2874	384.796
9.053	147.125	89.1724	387.36
9.054	147.43	89.5691	384.308
9.055	148.254	89.8438	386.078
9.056	149.536	89.8743	386.23
9.057	150.085	90.5151	383.667
9.058	150.452	90.6067	386.566
9.059	150.665	90.21	384.338
9.06	151.794	90.3931	384.521
9.061	152.161	90.8203	386.963
9.062	151.428	90.5457	384.186
9.063	152.008	90.8813	386.23
9.064	153.32	90.6372	385.834
9.065	153.656	91.0339	384.308
9.066	154.388	91.98	387.207
9.067	155.243	91.0339	385.01
9.068	156.555	91.1255	385.193
9.069	157.227	91.7358	387.177
9.07	156.921	91.7358	384.247
9.071	157.043	92.0715	386.292
9.072	157.471	92.4377	386.749
9.073	157.837	93.2007	384.369
9.074	157.837	93.7195	387.756
9.075	157.898	93.0176	386.139
9.076	159.973	93.1091	386.963
9.077	161.255	93.8721	389.038
9.078	161.224	93.9636	386.597
9.079	161.072	94.2688	388.763
9.08	161.316	94.5435	388.611
9.081	161.652	95.1843	387.146
9.082	161.102	95.2759	389.832
9.083	159.912	95.0623	387.665
9.084	160.645	95.4285	388.458
9.085	161.316	95.6726	388.916
9.086	161.194	95.7031	386.78
9.087	160.95	95.52	389.496
9.088	161.224	94.9707	389.008
9.089	162.384	95.6726	388.519
9.09	162.17	96.4966	390.9
9.091	161.041	96.5576	388.275
9.092	161.53	96.9238	389.496
9.093	162.292	97.168	389.221
9.094	162.14	97.6563	386.444
9.095	162.018	97.7783	389.496
9.096	162.445	97.168	388.367
9.097	163.483	97.5342	388.489
9.098	163.94	98.0225	391.388
9.099	163.544	97.1985	388.824
9.1	164.429	97.8394	390.289
9.101	165.741	98.5413	390.167
9.102	165.222	99.2737	387.146
9.103	164.429	99.4873	389.557
9.104	164.52	98.938	387.909
9.105	165.771	99.3042	387.482
9.106	166.29	99.3042	389.862
9.107	165.436	98.9685	387.726
9.108	166.443	98.6328	390.289
9.109	167.48	98.877	391.113
9.11	168.03	100.006	389.038
9.111	167.786	100.433	391.327
9.112	167.999	99.7009	390.076
9.113	168.671	99.9146	389.465
9.114	169.708	100.922	391.724
9.115	169.281	100.739	388.855
9.116	169.495	100.8	390.594
9.117	169.891	100.616	391.998
9.118	170.532	101.166	390.503
9.119	171.295	101.288	393.585
9.12	171.265	100.983	392.059
9.121	171.875	101.532	392.181
9.122	172.18	102.02	393.188
9.123	172.638	101.746	390.442
9.124	172.76	102.234	391.602
9.125	172.607	102.478	391.235
9.126	171.997	102.814	389.618
9.127	171.6	102.936	393.433
9.128	171.661	101.776	391.571
9.129	172.974	101.593	393.402
9.13	174.103	102.142	395.355
9.131	173.065	102.722	393.188
9.132	172.882	103.241	396.149
9.133	173.248	103.058	394.592
9.134	173.889	103.485	392.853
9.135	173.065	104.37	395.935
9.136	172.394	103.302	393.707
9.137	173.492	103.18	395.05
9.138	174.347	103.607	397.156
9.139	174.622	103.79	394.073
9.14	174.255	104.248	397.125
9.141	174.744	103.76	396.149
9.142	175.507	104.553	394.623
9.143	175.018	105.042	397.034
9.144	174.164	104.523	393.86
9.145	173.981	104.614	394.623
9.146	174.774	104.889	395.477
9.147	174.438	105.286	392.7
9.148	174.438	105.316	395.294
9.149	174.683	104.492	394.623
9.15	175.934	104.492	395.05
9.151	176.178	105.377	397.705
9.152	175.72	105.103	395.05
9.153	175.812	105.286	395.996
9.154	176.208	105.164	396.332
9.155	176.025	105.194	393.707
9.156	176.147	105.865	396.362
9.157	175.751	105.713	395.081
9.158	176.575	106.018	394.012
9.159	177.032	106.323	397.858
9.16	176.727	105.53	395.264
9.161	177.612	105.835	396.545
9.162	178.07	106.445	397.003
9.163	178.131	107.117	394.562
9.164	177.521	107.117	397.522
9.165	177.521	106.293	395.691
9.166	178.253	106.659	395.477
9.167	178.284	107.239	397.705
9.168	177.002	107.483	395.416
9.169	177.002	107.391	397.644
9.17	177.277	106.445	398.071
9.171	176.88	106.506	396.851
9.172	176.056	107.147	400.024
9.173	176.117	106.628	398.041
9.174	177.429	106.323	398.651
9.175	177.46	106.232	400.879
9.176	176.453	105.927	397.675
9.177	176.758	106.293	400.574
9.178	176.697	106.506	399.231
9.179	177.032	107.056	397.644
9.18	175.659	107.33	400.787
9.181	175.568	106.079	398.254
9.182	176.025	105.927	398.926
9.183	176.453	106.659	401.062
9.184	175.751	105.865	398.468
9.185	175.507	105.652	401.428
9.186	175.934	105.591	400.574
9.187	176.727	105.865	398.682
9.188	176.025	106.415	401.672
9.189	175.385	105.499	399.353
9.19	175.751	105.103	399.841
9.191	175.751	104.675	401.52
9.192	174.53	104.156	398.773
9.193	173.279	103.943	402.283
9.194	173.035	103.333	401.855
9.195	172.882	102.936	400.36
9.196	171.844	103.088	403.229
9.197	171.6	102.051	400.33
9.198	171.57	101.959	400.391
9.199	171.661	102.203	401.611
9.2	171.356	101.685	398.804
9.201	170.166	101.196	401.062
9.202	169.495	100.677	401.093
9.203	168.915	100.952	400.055
9.204	168.427	100.616	403.442
9.205	168.579	99.1516	401.337
9.206	168.61	98.7549	403.015
9.207	169.586	98.9075	403.656
9.208	168.671	99.0295	400.452
9.209	168.03	99.1821	402.802
9.21	167.358	98.6328	400.818
9.211	167.236	98.0835	400.482
9.212	166.107	97.9004	402.863
9.213	165.039	96.1914	400.848
9.214	164.49	95.7642	403.442
9.215	165.253	96.3745	404.327
9.216	165.527	97.1375	401.306
9.217	165.375	97.1069	403.87
9.218	165.405	95.7642	402.344
9.219	166.229	95.8557	401.886
9.22	165.924	96.6797	404.236
9.221	164.886	96.2524	401.276
9.222	163.666	95.4895	403.259
9.223	163.91	95.1843	403.839
9.224	164.398	95.6116	401.215
9.225	163.788	96.4661	404.053
9.226	163.757	95.3979	402.344
9.227	165.161	95.4285	402.161
9.228	165.405	95.3064	404.327
9.229	164.917	95.0928	400.635
9.23	163.818	95.1843	402.405
9.231	163.3	94.7266	402.557
9.232	162.506	94.8181	400.299
9.233	162.14	95.2148	403.717
9.234	161.896	93.8416	400.97
9.235	162.781	93.4753	401.093
9.236	163.574	94.5435	403.473
9.237	163.422	94.4214	400.024
9.238	163.544	94.2993	401.947
9.239	163.788	93.5364	401.917
9.24	163.116	93.4143	399.628
9.241	161.713	94.1772	403.015
9.242	161.346	93.1091	401.001
9.243	161.926	92.7734	401.154
9.244	162.201	93.1091	403.137
9.245	161.896	92.8345	399.78
9.246	162.628	92.9565	401.917
9.247	163.483	92.804	401.062
9.248	164.185	92.8345	399.323
9.249	163.696	92.804	401.703
9.25	162.659	91.5527	398.926
9.251	163.055	90.8813	399.933
9.252	163.025	91.3086	400.787
9.253	162.384	91.6748	397.339
9.254	161.407	91.5833	399.872
9.255	161.346	90.1794	398.499
9.256	162.445	89.9963	397.858
9.257	162.506	90.6372	400.879
9.258	162.292	90.21	398.102
9.259	162.842	89.6912	399.994
9.26	163.361	89.6606	400.421
9.261	162.842	89.6301	397.827
9.262	162.476	89.6301	400.909
9.263	163.086	88.7756	399.414
9.264	163.086	89.2029	398.346
9.265	163.116	89.9353	401.154
9.266	162.476	89.325	398.041
9.267	163.574	88.8977	399.231
9.268	164.337	88.8062	399.231
9.269	164.52	88.8977	396.271
9.27	163.971	88.6841	398.499
9.271	163.818	87.677	396.271
9.272	164.49	87.4634	395.66
9.273	163.849	88.1653	397.491
9.274	162.872	87.8296	394.287
9.275	162.262	87.5854	395.386
9.276	162.476	87.1277	394.897
9.277	162.292	86.6394	392.822
9.278	161.896	86.792	394.989
9.279	161.713	85.9985	393.829
9.28	162.323	85.5103	393.494
9.281	162.903	85.5713	395.233
9.282	162.048	85.022	392.975
9.283	162.323	84.9915	393.677
9.284	162.14	85.083	393.433
9.285	161.652	85.083	390.686
9.286	160.37	85.022	392.761
9.287	160.065	84.0454	391.022
9.288	161.011	83.8013	390.411
9.289	160.828	84.0454	392.09
9.29	160.614	83.7708	389.496
9.291	161.102	83.5876	390.228
9.292	162.079	83.2214	390.045
9.293	161.896	82.9773	388.123
9.294	161.072	83.5876	391.113
9.295	160.095	82.9773	388.885
9.296	160.614	82.9773	389.679
9.297	160.797	82.7637	391.174
9.298	160.004	81.8787	389.099
9.299	160.004	81.9702	391.968
9.3	161.438	82.3059	390.869
9.301	162.994	82.2449	390.167
9.302	162.415	82.7942	392.67
9.303	162.17	81.9092	390.411
9.304	163.147	81.5125	391.388
9.305	163.33	82.3975	391.815
9.306	162.231	82.2144	388.489
9.307	161.377	82.0618	390.442
9.308	162.292	81.1157	388.794
9.309	163.147	81.0547	387.451
9.31	163.391	81.604	389.893
9.311	163.574	81.1768	387.115
9.312	164.581	81.1462	387.726
9.313	165.436	81.0547	388.214
9.314	164.795	80.8716	385.376
9.315	164.001	80.5359	387.146
9.316	163.422	80.1697	386.2
9.317	163.971	80.2002	384.888
9.318	163.788	80.2307	387.421
9.319	162.933	79.2847	384.918
9.32	164.185	78.7354	386.169
9.321	165.344	79.2542	386.902
9.322	165.497	79.4678	384.003
9.323	164.429	79.4678	385.864
9.324	164.49	78.4607	384.705
9.325	164.825	78.4607	383.759
9.326	164.551	79.2542	385.895
9.327	163.91	78.8879	383.362
9.328	164.093	78.0945	384.43
9.329	164.49	78.186	384.766
9.33	164.703	78.5217	382.813
9.331	164.948	78.7964	384.674
9.332	165.1	78.6133	383.362
9.333	166.168	78.4912	382.813
9.334	165.741	78.4607	384.735
9.335	165.1	77.3926	382.141
9.336	165.009	77.6672	383.728
9.337	166.046	77.6062	383.484
9.338	165.314	77.7283	381.683
9.339	164.612	77.24	384.308
9.34	164.368	76.2329	382.416
9.341	165.466	76.6907	382.69
9.342	165.558	77.1484	384.033
9.343	164.795	76.416	381.866
9.344	165.283	75.9277	382.782
9.345	166.26	75.5005	382.416
9.346	166.534	75.6531	380.463
9.347	165.649	75.9277	382.782
9.348	166.199	75.2258	381.012
9.349	167.419	75.3174	381.042
9.35	167.175	75.531	382.599
9.351	166.351	74.9207	379.791
9.352	166.534	74.7986	381.287
9.353	167.755	74.6155	380.676
9.354	168.152	74.6765	379.028
9.355	167.542	74.585	381.592
9.356	167.48	73.5779	379.15
9.357	168.854	73.9441	379.913
9.358	169.006	74.3408	381.195
9.359	168.091	74.1577	378.601
9.36	167.572	73.7915	380.737
9.361	167.999	73.0286	379.883
9.362	168.457	72.9675	378.296
9.363	167.847	74.1577	380.859
9.364	167.877	73.2422	378.54
9.365	168.793	72.4487	378.998
9.366	169.128	72.8455	380.219
9.367	168.762	72.5403	377.686
9.368	168.61	72.9675	379.181
9.369	168.549	72.7844	378.296
9.37	168.884	73.0286	376.678
9.371	168.06	73.2117	379.12
9.372	167.603	72.5098	377.228
9.373	169.189	72.2656	377.93
9.374	169.647	72.9675	378.967
9.375	168.793	72.7844	376.74
9.376	168.579	72.5098	378.906
9.377	169.8	71.9604	377.411
9.378	171.051	72.6318	376.526
9.379	170.197	73.3032	378.479
9.38	168.427	72.8455	375.61
9.381	169.281	72.6624	377.228
9.382	170.471	72.3877	377.472
9.383	169.83	72.2046	376.068
9.384	168.457	72.052	379.211
9.385	169.434	72.1436	377.747
9.386	171.57	72.8149	377.472
9.387	172.302	73.822	379.822
9.388	171.173	73.2117	377.075
9.389	171.631	73.1812	378.906
9.39	173.065	73.5474	379.456
9.391	173.187	73.4863	377.258
9.392	171.936	73.4558	380.157
9.393	172.089	73.0896	379.12
9.394	173.92	74.1577	378.479
9.395	175.049	74.7375	380.341
9.396	174.53	74.3103	377.319
9.397	175.293	74.1882	379.211
9.398	176.575	74.1577	378.876
9.399	176.88	74.2493	377.258
9.4	175.629	74.7681	379.517
9.401	175.232	74.4934	378.143
9.402	176.025	74.3713	377.594
9.403	176.453	74.9817	379.395
9.404	176.392	74.5239	376.984
9.405	177.002	74.6155	378.876
9.406	177.917	74.8596	379.364
9.407	178.345	75.1038	377.563
9.408	177.979	75.3479	380.615
9.409	177.795	74.707	378.693
9.41	178.802	75.3784	378.967
9.411	178.741	76.2939	381.165
9.412	178.467	75.7141	378.326
9.413	178.833	75.2258	380.615
9.414	179.596	75.5615	380.524
9.415	180.45	76.3855	378.54
9.416	180.817	76.9043	381.348
9.417	180.969	76.416	379.425
9.418	182.098	76.355	379.456
9.419	182.281	76.9958	380.646
9.42	181.946	76.7517	378.418
9.421	181.854	76.8738	380.432
9.422	182.556	76.8127	379.456
9.423	182.434	77.3621	378.723
9.424	181.793	77.6672	381.256
9.425	181.396	76.9348	379.272
9.426	182.251	76.5076	381.195
9.427	183.38	77.3315	382.416
9.428	183.655	77.1179	380.463
9.429	183.685	77.2705	383.24
9.43	184.509	77.301	381.531
9.431	186.005	77.6978	380.707
9.432	184.54	78.3691	383.057
9.433	184.357	77.9114	380.707
9.434	185.303	77.5452	381.653
9.435	185.852	77.8198	382.385
9.436	184.448	77.9114	380.463
9.437	184.54	77.8198	382.874
9.438	186.035	78.1555	381.195
9.439	187.927	78.6438	380.371
9.44	187.653	79.5288	382.233
9.441	186.676	78.9185	379.608
9.442	187.439	78.2471	381.744
9.443	187.775	79.071	381.775
9.444	187.042	79.4983	380.157
9.445	185.638	79.2542	383.27
9.446	185.516	78.2776	381.958
9.447	186.523	78.6438	382.568
9.448	187.134	79.4067	384.491
9.449	187.683	79.1321	381.836
9.45	188.69	79.4067	383.789
9.451	188.812	79.2542	384.003
9.452	188.263	79.1626	382.141
9.453	187.592	79.2542	384.491
9.454	187.622	79.4067	382.904
9.455	188.812	79.2542	382.507
9.456	187.592	79.9255	384.827
9.457	187.286	79.5898	382.843
9.458	188.202	79.2542	383.911
9.459	189.697	79.8645	384.003
9.46	189.758	80.0781	382.172
9.461	189.026	80.1392	384.766
9.462	189.606	79.2847	382.721
9.463	190.826	79.4678	383.087
9.464	190.002	79.9255	384.552
9.465	188.049	79.6814	382.66
9.466	188.08	79.2236	385.193
9.467	189.362	78.6743	384.552
9.468	189.758	79.071	383.606
9.469	188.965	79.7424	387.115
9.47	188.934	79.5593	384.155
9.471	191.284	79.4983	385.376
9.472	191.01	79.7424	386.658
9.473	190.186	79.3762	384.064
9.474	189.575	79.071	386.963
9.475	189.85	79.4678	386.078
9.476	190.247	80.1697	384.369
9.477	189.026	80.6274	386.993
9.478	188.385	79.6204	384.399
9.479	190.826	79.5593	385.162
9.48	192.017	80.2612	386.444
9.481	191.376	80.3528	384.155
9.482	190.674	79.6814	386.597
9.483	190.887	79.3152	385.864
9.484	191.528	79.4373	384.857
9.485	190.765	80.2917	387.238
9.486	188.69	80.4443	384.735
9.487	189.514	80.0171	385.681
9.488	190.308	79.5898	386.81
9.489	189.972	78.9185	384.247
9.49	190.247	78.8879	386.993
9.491	190.643	78.6133	385.895
9.492	191.528	79.1321	384.827
9.493	190.613	79.7424	387.115
9.494	189.789	78.949	384.613
9.495	189.88	78.5217	385.223
9.496	189.423	79.4067	386.169
9.497	188.843	78.7964	383.606
9.498	188.904	78.2471	386.017
9.499	189.056	77.7893	384.918
9.5	190.247	78.0334	383.972
9.501	189.484	79.071	386.749
9.502	189.514	78.5828	383.759
9.503	190.399	78.125	385.956
9.504	190.247	78.2471	385.742
9.505	189.24	77.9419	383.789
9.506	187.927	77.6672	385.773
9.507	187.683	77.1484	383.759
9.508	188.751	76.9958	384.521
9.509	187.927	77.3621	386.688
9.51	187.103	77.0569	384.338
9.511	187.469	77.1484	386.627
9.512	187.805	77.0569	386.597
9.513	187.469	76.9653	385.223
9.514	186.646	76.9958	387.817
9.515	186.798	76.3245	385.04
9.516	187.836	76.2634	385.529
9.517	187.134	77.179	387.299
9.518	186.493	76.4465	384.705
9.519	186.615	75.8057	386.993
9.52	186.462	76.0803	386.749
9.521	186.615	76.2939	385.345
9.522	185.455	76.8433	387.878
9.523	184.998	75.7141	385.406
9.524	186.31	75.3174	385.468
9.525	186.31	75.2258	386.169
9.526	184.967	74.7375	383.484
9.527	184.692	74.2188	385.406
9.528	184.601	74.0051	384.521
9.529	183.807	73.8525	382.874
9.53	181.793	73.3337	384.674
9.531	180.298	72.4487	382.629
9.532	180.603	71.8384	382.843
9.533	180.054	72.113	383.392
9.534	179.413	71.2891	380.92
9.535	179.199	69.9768	382.721
9.536	179.504	69.1528	382.141
9.537	179.291	69.6411	381.714
9.538	178.375	70.4956	383.331
9.539	177.094	69.519	381.836
9.54	176.697	69.0918	382.599
9.541	176.3	69.3359	384.094
9.542	175.262	68.9392	381.805
9.543	175.323	67.8711	383.667
9.544	175.354	67.3523	382.935
9.545	176.392	67.5964	382.019
9.546	175.659	67.8406	384.033
9.547	175.201	67.5659	381.256
9.548	175.568	67.1692	382.965
9.549	174.194	67.1082	382.538
9.55	171.997	66.5588	380.89
9.551	169.708	65.3992	382.935
9.552	168.64	64.3005	380.89
9.553	168.701	63.6597	380.493
9.554	167.206	63.7817	381.653
9.555	166.473	62.7747	379.089
9.556	166.138	61.4624	379.15
9.557	165.955	60.1807	379.425
9.558	163.025	59.1431	376.312
9.559	159.851	57.9224	377.075
9.56	157.532	56.1829	373.566
9.561	155.945	54.5959	370.667
9.562	152.313	53.4363	369.598
9.563	149.231	51.8188	366.119
9.564	148.621	50.1404	365.57
9.565	148.804	49.9268	366.119
9.566	148.254	49.8047	364.41
9.567	148.01	49.6216	366.089
9.568	147.583	49.0723	366.241
9.569	148.346	49.0723	367.584
9.57	147.064	49.2249	369.476
9.571	145.874	49.0417	369.263
9.572	145.294	49.0417	371.857
9.573	146.088	48.4924	372.803
9.574	146.515	48.7976	371.948
9.575	147.4	49.6216	374.542
9.576	148.59	49.9268	372.437
9.577	150.269	50.5066	372.62
9.578	150.055	51.8799	374.023
9.579	149.597	51.6968	370.758
9.58	150.055	50.5981	373.108
9.581	148.682	50.6287	373.169
9.582	147.949	50.9644	372.375
9.583	147.766	51.3611	374.847
9.584	148.499	50.8728	372.498
9.585	150.269	51.7578	373.138
9.586	150.94	52.3682	373.505
9.587	150.513	52.2461	370.27
9.588	151.886	52.0325	371.735
9.589	152.771	52.002	369.843
9.59	152.1	52.3987	368.347
9.591	150.604	52.2766	370.117
9.592	149.902	51.6052	367.95
9.593	150.665	51.4221	368.958
9.594	150.055	51.8494	370.27
9.595	149.445	51.7273	367.859
9.596	150.696	51.3916	370.27
9.597	152.405	51.3611	368.011
9.598	153.351	52.0935	366.547
9.599	152.985	52.3682	367.462
9.6	152.74	51.7273	364.349
9.601	154.144	51.4526	365.753
9.602	154.327	51.8799	366.455
9.603	152.985	52.2156	364.563
9.604	152.039	52.2461	367.249
9.605	153.259	51.7883	366.089
9.606	155.334	52.7039	365.936
9.607	156.006	53.5889	367.981
9.608	155.884	53.5889	365.509
9.609	157.471	53.6499	367.95
9.61	158.661	53.6499	368.408
9.611	157.166	54.2603	366.943
9.612	156.464	54.6265	369.904
9.613	156.403	55.0232	368.164
9.614	157.135	55.542	367.92
9.615	156.952	56.1829	370.514
9.616	156.128	55.9387	368.195
9.617	158.142	55.9998	370.636
9.618	160.126	56.3965	370.941
9.619	160.278	56.9153	369.507
9.62	159.546	57.373	372.498
9.621	160.339	57.1289	370.941
9.622	161.407	57.7393	370.667
9.623	160.461	59.2651	372.162
9.624	158.936	59.4177	370.27
9.625	160.065	58.4717	371.796
9.626	160.706	58.6243	372.406
9.627	161.346	59.5398	370.636
9.628	162.292	59.3262	372.955
9.629	163.239	59.2346	371.552
9.63	165.436	59.845	371.887
9.631	165.527	60.1196	373.291
9.632	164.886	59.9976	370.27
9.633	164.398	60.2417	372.131
9.634	164.246	60.4858	371.704
9.635	163.849	60.3027	370.087
9.636	163.361	60.1501	371.948
9.637	163.849	59.2041	369.965
9.638	166.077	59.3567	371.216
9.639	167.236	59.5703	372.62
9.64	166.656	59.6313	370.087
9.641	166.84	59.4482	372.101
9.642	167.145	58.4717	370.697
9.643	166.809	58.7463	368.805
9.644	165.222	59.6619	371.429
9.645	164.368	59.1736	368.286
9.646	164.948	58.7769	368.896
9.647	164.978	59.4788	369.965
9.648	165.039	58.8074	367.92
9.649	165.833	58.0139	371.063
9.65	166.748	58.0444	369.11
9.651	167.206	58.8684	368.103
9.652	166.565	59.021	369.69
9.653	165.07	58.5632	367.004
9.654	165.07	58.3801	367.981
9.655	164.032	58.7463	367.981
9.656	162.292	59.1125	366.302
9.657	161.591	59.0515	368.866
9.658	162.75	58.5938	368.073
9.659	164.49	58.5938	367.828
9.66	164.917	59.3567	370.728
9.661	164.429	59.2651	368.683
9.662	164.978	59.3872	370.819
9.663	164.795	60.0281	372.009
9.664	163.605	59.9976	370.331
9.665	162.659	60.3638	373.291
9.666	162.079	60.4553	371.613
9.667	163.33	60.791	371.399
9.668	163.574	61.7371	373.413
9.669	163.971	61.8591	371.46
9.67	166.107	61.6455	372.681
9.671	167.908	62.1643	373.383
9.672	167.877	61.8286	371.796
9.673	166.962	61.7065	374.42
9.674	167.175	61.4929	371.948
9.675	168.243	62.5	371.094
9.676	168.243	63.2935	372.101
9.677	166.748	63.0798	368.652
9.678	168.03	62.3779	371.155
9.679	169.983	62.2864	370.514
9.68	170.563	62.2864	369.354
9.681	169.739	62.3779	372.04
9.682	170.258	61.676	370.27
9.683	172.363	61.9812	370.422
9.684	172.76	63.1714	371.49
9.685	171.478	62.9578	368.256
9.686	172.211	62.7747	370.209
9.687	173.126	63.0493	369.873
9.688	173.95	63.5986	367.828
9.689	173.92	63.8123	370.636
9.69	173.828	63.2019	368.347
9.691	176.025	63.6292	369.629
9.692	176.788	64.5447	371.368
9.693	175.69	64.6362	369.293
9.694	175.629	64.0259	371.796
9.695	175.781	64.6057	370.88
9.696	176.331	65.2771	369.385
9.697	175.507	65.7959	372.04
9.698	174.988	65.8264	369.843
9.699	175.659	66.3452	371.46
9.7	175.873	66.925	372.955
9.701	175.11	66.5588	371.643
9.702	174.957	66.5894	375.366
9.703	175.812	66.4368	374.908
9.704	176.178	66.7725	374.573
9.705	175.812	67.9016	376.617
9.706	175.995	67.627	374.207
9.707	176.331	67.5354	375.366
9.708	175.995	68.6646	376.282
9.709	175.262	68.9087	373.871
9.71	175.69	68.3289	377.075
9.711	175.751	68.2678	375.702
9.712	176.636	68.9697	375.488
9.713	176.727	69.5801	377.075
9.714	177.612	69.6716	374.146
9.715	179.291	68.7866	375.854
9.716	179.382	69.9768	375.946
9.717	178.894	69.8547	373.962
9.718	178.07	69.5801	376.312
9.719	178.589	69.6411	374.664
9.72	178.925	69.9768	374.268
9.721	179.26	70.2209	376.434
9.722	178.467	69.5801	373.901
9.723	179.84	69.3054	376.251
9.724	181.427	70.3125	376.312
9.725	181.122	70.343	374.756
9.726	181	70.1599	377.93
9.727	181.305	69.7021	375.488
9.728	182.8	69.6411	375.671
9.729	182.22	71.228	377.594
9.73	181.366	71.228	374.634
9.731	182.281	71.0449	376.617
9.732	183.472	71.6248	376.251
9.733	183.38	71.8079	374.756
9.734	183.014	71.6248	377.869
9.735	183.746	70.9534	375.793
9.736	185.73	71.6248	376.373
9.737	185.516	72.2961	378.021
9.738	184.113	72.1741	375.824
9.739	184.113	72.1436	378.51
9.74	184.753	73.1201	377.747
9.741	184.479	73.761	376.923
9.742	183.716	73.3643	379.425
9.743	183.014	72.2046	377.441
9.744	184.662	72.2351	378.632
9.745	185.303	73.8525	380.585
9.746	184.875	73.3948	377.96
9.747	184.845	72.937	381.042
9.748	184.662	73.0591	381.317
9.749	184.998	73.5779	379.272
9.75	184.387	74.3713	381.927
9.751	183.533	73.8525	379.12
9.752	184.54	73.7305	379.639
9.753	184.021	74.646	381.348
9.754	183.502	74.3103	378.876
9.755	184.204	73.8831	381.439
9.756	184.753	74.0051	381.805
9.757	184.631	74.4324	380.432
9.758	184.143	74.0356	382.843
9.759	183.685	73.6389	380.096
9.76	184.967	74.1882	380.859
9.761	184.57	74.8901	381.409
9.762	183.319	74.1577	379.364
9.763	182.19	73.3337	381.897
9.764	182.098	72.7539	380.707
9.765	183.044	73.3032	380.31
9.766	182.281	73.7305	383.087
9.767	181.702	73.0591	380.463
9.768	182.739	72.937	381.805
9.769	183.105	73.4863	382.05
9.77	182.22	73.4558	379.303
9.771	181.854	73.0896	382.507
9.772	182.343	72.937	380.585
9.773	183.197	72.7234	379.73
9.774	182.159	73.4558	381.775
9.775	181.152	73.0896	378.906
9.776	181.976	73.3643	380.768
9.777	182.556	73.2727	381.439
9.778	182.068	73.3032	379.791
9.779	181.396	72.876	381.958
9.78	181.366	72.6929	380.829
9.781	182.831	72.7844	380.737
9.782	182.77	73.2727	382.141
9.783	181.671	73.2422	379.791
9.784	181.885	73.1201	381.897
9.785	181.61	73.2117	382.08
9.786	180.634	72.9065	380.92
9.787	180.267	72.6013	384.003
9.788	180.084	71.7468	382.324
9.789	180.817	72.4792	382.263
9.79	180.389	73.6389	384.003
9.791	180.237	72.8455	381.683
9.792	180.45	72.3572	383.484
9.793	180.206	72.4792	384.155
9.794	179.474	72.6929	382.751
9.795	179.169	72.876	385.315
9.796	178.65	72.3877	383.27
9.797	179.382	72.4182	383.911
9.798	178.894	72.937	385.01
9.799	178.864	72.4487	382.843
9.8	179.199	72.2656	384.766
9.801	179.199	72.3877	384.277
9.802	178.986	72.3572	382.843
9.803	177.887	72.4487	384.521
9.804	177.856	71.4417	381.592
9.805	178.284	71.7773	382.355
9.806	177.734	71.8384	383.514
9.807	175.659	71.0449	380.768
9.808	175.781	70.7703	383.881
9.809	176.575	70.8923	382.66
9.81	177.338	71.228	381.195
9.811	175.812	71.4722	383.392
9.812	175.049	70.5566	381.165
9.813	177.185	70.4956	381.989
9.814	177.002	71.1365	382.996
9.815	175.049	71.3196	380.463
9.816	173.95	70.8923	383.301
9.817	174.591	70.5566	382.355
9.818	175.72	70.5872	381.226
9.819	175.751	71.228	383.392
9.82	175.14	70.8923	380.524
9.821	176.208	71.106	381.989
9.822	177.429	71.4722	382.721
9.823	176.392	71.5027	380.615
9.824	175.354	71.3806	383.392
9.825	174.622	71.1365	382.538
9.826	174.469	71.167	381.5
9.827	174.225	71.5027	383.972
9.828	174.286	70.8618	381.409
9.829	175.629	70.7703	382.813
9.83	175.568	71.5332	383.82
9.831	175.171	71.6248	381.561
9.832	174.774	71.3501	384.491
9.833	174.347	70.7092	383.118
9.834	175.201	70.5872	382.751
9.835	173.584	70.9839	385.162
9.836	171.936	70.7092	382.172
9.837	171.6	70.0989	383.545
9.838	171.326	70.0378	383.881
9.839	169.708	69.458	381.409
9.84	167.908	68.6035	383.301
9.841	167.053	67.2302	381.531
9.842	166.534	66.6504	379.456
9.843	164.764	66.3147	380.463
9.844	161.896	65.5518	376.16
9.845	160.614	64.6057	376.892
9.846	159.393	64.4836	376.068
9.847	157.166	64.1479	374.146
9.848	155.06	62.9578	375.793
9.849	154.144	61.7981	374.725
9.85	155.151	61.554	375.366
9.851	155.243	62.1033	377.319
9.852	154.114	61.8286	375.946
9.853	154.327	60.73	378.204
9.854	155.09	60.6689	378.265
9.855	154.968	60.8826	377.197
9.856	154.205	61.1267	379.395
9.857	153.412	60.9131	376.495
9.858	154.236	61.1267	376.587
9.859	154.053	61.4929	376.953
9.86	153.046	61.2793	374.573
9.861	152.924	60.73	376.648
9.862	153.381	60.8521	376.251
9.863	153.961	60.9131	375.122
9.864	153.503	61.0962	377.014
9.865	152.924	61.0046	374.542
9.866	154.144	61.1572	374.573
9.867	153.778	62.1948	375.153
9.868	152.863	62.2253	372.406
9.869	152.313	62.1643	374.634
9.87	152.344	61.4929	373.657
9.871	152.802	61.5234	373.383
9.872	152.924	61.9202	375.824
9.873	152.893	61.2488	373.932
9.874	154.114	61.2793	374.725
9.875	154.48	61.8591	375.397
9.876	154.266	62.5	373.322
9.877	154.358	62.7747	374.634
9.878	154.022	62.6831	373.566
9.879	153.87	62.7136	372.498
9.88	153.687	63.1409	374.207
9.881	153.717	62.561	372.009
9.882	155.243	62.8662	372.65
9.883	155.518	63.4155	373.718
9.884	155.121	63.5376	372.009
9.885	156.006	63.6597	374.39
9.886	157.41	63.5681	372.162
9.887	158.081	64.209	371.246
9.888	157.166	64.8804	373.535
9.889	156.372	64.3616	370.819
9.89	157.837	64.3311	372.498
9.891	158.264	64.6362	373.413
9.892	157.135	64.8499	372.406
9.893	157.013	64.6362	375.58
9.894	158.02	64.5447	374.42
9.895	160.065	65.155	374.298
9.896	160.736	65.9485	375.946
9.897	160.278	65.8569	372.467
9.898	161.072	66.2537	374.451
9.899	161.713	67.1692	374.725
9.9	160.858	67.3218	372.772
9.901	160.248	67.2913	375.397
9.902	160.614	67.0166	374.115
9.903	162.292	67.5964	374.298
9.904	162.964	68.0847	375.885
9.905	162.811	68.6646	373.077
9.906	164.185	69.0613	375.031
9.907	165.314	69.519	374.878
9.908	165.253	69.519	373.627
9.909	164.001	69.5801	376.526
9.91	163.788	69.397	374.908
9.911	165.619	69.8242	374.908
9.912	166.016	70.5261	376.77
9.913	165.771	70.6177	374.847
9.914	166.595	70.5566	376.862
9.915	167.603	70.7397	377.045
9.916	168.091	71.3501	375.641
9.917	167.877	71.4111	378.235
9.918	168.182	70.9839	376.587
9.919	169.647	71.3196	376.129
9.92	169.373	72.5708	377.411
9.921	167.755	72.937	374.908
9.922	168.61	72.3572	376.282
9.923	169.83	72.6929	376.709
9.924	171.356	72.998	375.519
9.925	171.509	72.937	377.93
9.926	171.356	72.5708	375.763
9.927	173.096	73.2727	376.617
9.928	174.255	73.7915	377.716
9.929	172.516	73.8525	375.458
9.93	171.692	73.5168	377.411
9.931	171.387	73.4863	376.373
9.932	172.241	73.9441	375.702
9.933	172.516	73.9136	377.594
9.934	172.028	73.1506	375.366
9.935	173.492	73.0896	376.923
9.936	174.988	74.1272	377.838
9.937	174.408	74.4934	375.702
9.938	173.615	73.9746	378.632
9.939	173.584	74.1577	377.38
9.94	174.408	74.4629	376.77
9.941	173.279	75.4395	378.571
9.942	172.058	75.2258	375.946
9.943	173.676	74.8901	377.716
9.944	174.805	75.7446	378.296
9.945	174.744	75.8667	376.74
9.946	174.622	76.0498	380.31
9.947	175.201	76.0193	378.876
9.948	176.971	76.5991	379.272
9.949	176.605	77.3926	381.226
9.95	175.293	76.8433	378.387
9.951	175.415	76.9043	379.883
9.952	176.453	78.0945	380.066
9.953	176.025	78.4912	378.418
9.954	175.72	78.0029	381.195
9.955	176.27	77.5757	380.035
9.956	178.07	77.6978	380.524
9.957	178.406	78.3386	382.69
9.958	178.04	78.4607	380.188
9.959	178.802	78.5828	381.378
9.96	179.352	79.1321	381.378
9.961	179.199	79.0405	379.181
9.962	179.047	79.3457	381.744
9.963	179.199	78.949	379.883
9.964	181.183	78.8574	380.066
9.965	181.03	79.9561	381.622
9.966	180.664	79.8645	379.944
9.967	182.404	79.1931	382.111
9.968	183.258	79.4983	382.019
9.969	183.99	80.2307	380.585
9.97	182.77	79.9255	382.874
9.971	182.922	79.3457	380.219
9.972	184.143	80.0781	380.219
9.973	184.723	81.0242	381.47
9.974	183.044	81.1768	378.815
9.975	182.678	80.6885	381.622
9.976	182.77	79.895	381.439
9.977	183.746	79.7729	381.287
9.978	183.441	80.6274	383.759
9.979	183.868	80.5054	381.226
9.98	185.425	81.0242	382.019
9.981	185.425	81.5735	383.148
9.982	184.418	81.604	380.554
9.983	183.105	81.1768	383.301
9.984	182.281	80.9021	383.27
9.985	182.678	81.4514	382.477
9.986	182.465	81.665	385.498
9.987	182.495	81.665	382.568
9.988	184.937	81.4209	383.82
9.989	186.066	82.0618	384.583
9.99	185.242	82.7026	381.592
9.991	184.631	82.6721	384.491
9.992	183.838	82.1533	383.362
9.993	183.746	82.2754	382.904
9.994	182.8	82.4585	384.796
9.995	181.671	82.5806	382.019
9.996	182.831	82.7942	383.118
9.997	184.052	82.7942	384.003
9.998	184.265	82.7637	381.378
9.999	184.875	82.7637	384.369
10	185.181	82.5195	384.003
10.001	185.791	82.428	383.606
10.002	185.028	82.9773	386.292
10.003	183.777	82.6111	383.82
10.004	184.387	82.6416	384.033
10.005	184.937	83.6487	385.01
10.006	184.54	83.8623	382.233
10.007	184.784	83.1909	384.857
10.008	185.394	82.7942	384.155
10.009	187.469	82.9468	384.125
10.01	187.164	83.374	386.2
10.011	186.188	83.0383	383.911
10.012	186.92	83.0078	385.315
10.013	186.981	83.8928	384.918
10.014	186.798	84.137	382.263
10.015	185.669	84.137	384.796
10.016	184.937	83.313	382.538
10.017	186.127	83.2825	383.972
10.018	186.371	83.0688	385.559
10.019	186.005	82.6416	383.636
10.02	186.34	82.6111	386.688
10.021	187.042	83.313	386.932
10.022	186.646	83.7097	385.01
10.023	186.157	83.3435	387.817
10.024	185.822	82.6721	384.949
10.025	187.042	83.0078	385.468
10.026	187.256	83.5266	386.81
10.027	186.432	83.4656	383.575
10.028	186.401	82.6721	386.719
10.029	186.646	82.8857	386.505
10.03	186.981	83.4656	385.559
10.031	186.493	83.6792	387.817
10.032	185.791	83.1299	384.949
10.033	187.347	83.2825	385.529
10.034	188.049	83.7708	385.681
10.035	187.195	83.7402	382.751
10.036	186.676	83.4961	385.406
10.037	186.157	83.3435	384.857
10.038	186.523	83.4351	384.552
10.039	186.035	83.1604	387.512
10.04	185.181	82.2754	385.193
10.041	186.646	82.8247	386.719
10.042	186.737	83.4045	386.932
10.043	186.066	83.8318	384.216
10.044	186.554	83.374	386.23
10.045	186.523	82.55	385.223
10.046	186.096	82.8857	384.949
10.047	185.608	83.5266	387.299
10.048	184.875	83.0688	384.827
10.049	186.218	83.0078	386.047
10.05	185.669	83.6182	386.932
10.051	184.937	83.8318	384.033
10.052	184.967	83.6182	386.108
10.053	185.944	83.2825	384.766
10.054	187.408	83.4045	383.881
10.055	186.707	83.4045	385.803
10.056	185.669	83.0688	383.209
10.057	186.462	83.2825	384.644
10.058	186.432	83.5876	385.193
10.059	184.662	83.5266	383.087
10.06	183.38	83.1909	386.078
10.061	183.563	82.0007	384.125
10.062	184.845	82.3975	383.82
10.063	185.12	82.9163	385.742
10.064	184.387	82.0923	382.355
10.065	184.479	81.7871	384.796
10.066	184.784	81.604	384.644
10.067	183.685	81.7871	382.507
10.068	181.427	81.9092	386.078
10.069	180.206	81.2073	382.721
10.07	180.786	80.658	382.263
10.071	180.298	80.6274	383.484
10.072	179.688	79.834	380.615
10.073	180.023	79.3152	382.294
10.074	179.962	79.071	382.294
10.075	178.68	79.071	380.524
10.076	177.277	78.4607	382.751
10.077	175.69	77.0569	381.134
10.078	175.079	76.9043	380.31
10.079	173.523	76.5381	381.042
10.08	171.57	75.7446	377.686
10.081	169.983	74.8596	378.723
10.082	169.678	73.6694	377.869
10.083	168.732	72.6013	375.793
10.084	167.664	72.2046	377.747
10.085	166.107	71.3501	376.099
10.086	164.917	70.7397	375.702
10.087	163.574	70.2515	377.045
10.088	161.56	69.3359	374.115
10.089	160.126	68.3899	374.634
10.09	158.813	67.8406	374.359
10.091	156.769	67.1997	371.582
10.092	154.144	66.0095	372.864
10.093	152.496	64.3921	370.728
10.094	152.161	63.385	369.537
10.095	150.116	63.0798	369.72
10.096	145.966	62.2559	366.302
10.097	142.426	60.5469	365.814
10.098	138.824	58.5327	362.427
10.099	132.904	55.9387	356.445
10.1	125.031	52.2461	352.997
10.101	117.249	49.1638	346.222
10.102	114.227	48.0652	345.917
10.103	113.647	49.8657	347.015
10.104	115.204	51.0559	346.466
10.105	115.692	50.1099	348.48
10.106	114.868	49.4385	351.013
10.107	115.112	50.0183	354.767
10.108	116.76	50.8423	360.229
10.109	118.439	50.9949	359.772
10.11	121.399	50.1709	362.457
10.111	122.955	50.5371	362.823
10.112	123.596	51.8188	361.267
10.113	125.122	53.9246	362.793
10.114	126.129	55.0232	360.565
10.115	126.526	55.0537	358.215
10.116	126.617	55.5725	357.269
10.117	126.77	55.481	352.264
10.118	127.869	55.7556	353.027
10.119	128.235	56.0303	354.37
10.12	128.052	55.6641	354.645
10.121	128.326	55.3894	359.192
10.122	128.204	55.2063	358.551
10.123	128.143	55.1758	358.215
10.124	127.502	55.8472	358.154
10.125	126.404	56.2744	353.119
10.126	127.197	56.6406	352.081
10.127	127.747	56.8237	349.762
10.128	127.228	56.8848	346.985
10.129	127.594	56.8237	349.365
10.13	127.197	56.6711	350.037
10.131	127.777	55.9082	352.722
10.132	127.167	55.603	355.804
10.133	125.58	55.7251	353.668
10.134	126.495	56.2744	353.851
10.135	126.495	57.4036	351.105
10.136	126.495	58.197	346.344
10.137	127.136	58.4717	347.168
10.138	128.021	58.5327	343.811
10.139	129.73	58.8989	344.635
10.14	129.822	59.021	347.534
10.141	128.54	57.7393	346.588
10.142	128.937	57.8308	350.952
10.143	130.127	58.4106	351.807
10.144	129.852	59.1125	350.8
10.145	129.761	59.4482	353.943
10.146	129.822	58.8989	351.318
10.147	132.507	59.7229	352.783
10.148	134.033	61.2793	354.279
10.149	133.881	62.1948	351.776
10.15	133.026	62.3779	355.316
10.151	133.636	61.676	355.988
10.152	133.972	62.0422	355.316
10.153	134.552	62.4695	357.758
10.154	133.789	62.5916	354.645
10.155	135.742	63.1409	355.164
10.156	137.36	64.4836	355.072
10.157	137.543	65.6738	351.807
10.158	138.184	65.9485	353.668
10.159	139.282	66.5283	352.264
10.16	140.228	66.6504	352.753
10.161	140.869	66.864	355.774
10.162	140.137	66.0095	353.943
10.163	140.747	65.9485	355.774
10.164	141.449	66.7725	356.537
10.165	141.022	67.749	354.492
10.166	141.602	68.2678	356.445
10.167	142.212	67.9932	354.706
10.168	143.616	68.2373	354.584
10.169	144.196	68.7866	357.147
10.17	144.775	68.7256	354.462
10.171	145.813	69.1223	355.682
10.172	146.088	68.8782	357.269
10.173	144.958	69.4275	354.645
10.174	145.966	69.7632	357.208
10.175	146.759	69.9768	355.53
10.176	147.827	70.2515	355.225
10.177	147.705	70.2515	357.147
10.178	147.339	69.9463	355.011
10.179	148.834	70.4346	356.262
10.18	150.543	70.6177	356.445
10.181	149.811	71.106	354.889
10.182	149.414	70.9534	356.964
10.183	149.75	70.1599	355.286
10.184	150.94	70.5261	355.713
10.185	150.665	70.6787	357.208
10.186	148.865	71.0754	355.072
10.187	149.506	71.167	357.117
10.188	150.024	71.228	356.537
10.189	149.567	71.167	355.591
10.19	148.499	70.8008	358.215
10.191	148.285	70.6787	356.049
10.192	150.208	70.7703	356.506
10.193	150.269	71.7163	357.849
10.194	149.048	71.7163	354.309
10.195	149.017	72.0825	356.72
10.196	149.414	72.2961	355.865
10.197	149.231	72.7539	354.309
10.198	147.888	72.8455	357.422
10.199	146.973	72.876	355.286
10.2	148.468	72.876	356.598
10.201	149.475	73.3337	358.215
10.202	148.346	73.6084	355.194
10.203	148.315	74.1577	358.276
10.204	149.109	74.4324	357.178
10.205	149.689	74.646	356.262
10.206	148.743	75.0732	359.497
10.207	147.827	74.707	356.72
10.208	149.139	74.8596	357.849
10.209	149.567	75.0732	358.917
10.21	149.414	74.7681	356.201
10.211	149.841	75.0427	358.734
10.212	150.879	75.3174	357.544
10.213	151.794	75.9277	355.743
10.214	152.496	76.2329	357.544
10.215	152.496	75.6531	354.797
10.216	154.114	75.47	355.072
10.217	154.327	76.0193	356.14
10.218	153.687	76.416	353.21
10.219	153.748	76.1108	355.56
10.22	154.785	76.1414	354.645
10.221	156.097	76.2634	353.729
10.222	157.043	76.3855	355.865
10.223	157.166	76.5686	352.875
10.224	159.027	76.9653	354.095
10.225	160.126	77.7588	354.279
10.226	159.546	77.5757	352.234
10.227	158.63	77.7283	354.797
10.228	158.264	77.7283	353.973
10.229	158.997	78.2776	354.156
10.23	158.752	77.7893	356.689
10.231	157.806	77.4536	354.736
10.232	159.637	77.7283	356.567
10.233	160.461	78.9795	356.049
10.234	160.126	80.3528	354.553
10.235	159.241	79.834	357.88
10.236	158.783	79.1321	356.567
10.237	159.332	79.3762	357.3
10.238	158.295	80.0476	359.924
10.239	156.525	80.2917	356.995
10.24	156.83	80.3528	359.802
10.241	158.783	81.0547	359.802
10.242	158.844	81.4514	358.093
10.243	158.112	81.4819	360.87
10.244	157.867	81.5125	358.49
10.245	159.393	82.0007	359.68
10.246	158.966	82.7026	360.504
10.247	158.02	82.0007	357.788
10.248	157.715	82.55	359.833
10.249	158.936	82.6416	359.1
10.25	158.997	83.0688	357.544
10.251	158.905	83.0994	360.382
10.252	159.546	82.0923	358.551
10.253	161.285	82.55	358.948
10.254	162.048	83.7402	360.718
10.255	161.591	83.7402	357.025
10.256	161.713	83.252	358.734
10.257	162.14	82.9163	358.795
10.258	162.781	83.6792	356.72
10.259	163.361	84.1675	359.711
10.26	163.635	83.8013	357.758
10.261	165.619	83.4045	358.765
10.262	166.016	84.5337	360.565
10.263	166.016	85.2661	357.819
10.264	167.023	85.2051	359.497
10.265	167.694	85.4187	358.978
10.266	168.488	85.8765	357.971
10.267	169.067	85.6628	359.894
10.268	169.067	85.6323	357.361
10.269	170.532	86.2732	358.154
10.27	171.417	86.9751	359.344
10.271	170.288	87.0972	358.032
10.272	169.342	87.0361	360.687
10.273	169.373	87.0361	360.199
10.274	170.074	87.1277	359.833
10.275	170.471	87.9517	362.488
10.276	170.41	88.0127	359.772
10.277	172.394	87.7991	361.115
10.278	173.553	87.738	362.122
10.279	172.943	87.8906	359.985
10.28	172.119	88.501	363.434
10.281	172.424	88.8062	362.03
10.282	173.584	89.0808	361.298
10.283	172.363	89.5691	363.586
10.284	171.509	89.1724	360.779
10.285	172.974	89.0198	361.603
10.286	174.835	89.447	361.847
10.287	174.713	90.0879	359.375
10.288	174.255	90.1489	362.183
10.289	173.889	89.7217	361.389
10.29	174.652	89.9963	361.389
10.291	173.981	90.4846	363.708
10.292	172.363	90.6067	360.779
10.293	172.699	90.8813	362.274
10.294	173.615	90.8203	362.03
10.295	174.042	90.4541	360.413
10.296	173.889	90.7288	363.281
10.297	174.347	90.5151	362
10.298	175.232	90.6372	362.701
10.299	174.774	90.8203	365.051
10.3	173.798	90.4541	362.549
10.301	174.103	90.6982	364.014
10.302	174.194	91.4612	363.892
10.303	173.92	91.8884	361.359
10.304	173.645	91.3696	363.678
10.305	173.37	91.095	362.244
10.306	175.079	91.4612	362.213
10.307	175.537	92.1326	363.861
10.308	175.049	91.7664	361.847
10.309	175.262	91.6443	363.77
10.31	175.323	91.9189	363.708
10.311	175.018	92.5903	361.603
10.312	174.072	92.3157	364.288
10.313	173.615	91.6443	362.457
10.314	174.622	91.7358	363.251
10.315	175.14	91.9495	364.807
10.316	173.95	91.1255	361.816
10.317	174.164	91.2476	364.96
10.318	175.018	91.5833	364.624
10.319	176.025	91.7969	363.617
10.32	174.377	91.4001	366.302
10.321	173.004	90.0574	364.777
10.322	174.164	90.1489	365.021
10.323	174.652	90.6372	366.73
10.324	172.394	90.4846	363.831
10.325	170.502	89.7522	365.906
10.326	169.403	88.4705	366.15
10.327	168.61	87.2498	364.227
10.328	165.71	85.8459	367.371
10.329	162.506	82.9468	364.441
10.33	160.278	80.0781	362.152
10.331	156.494	78.064	360.992
10.332	151.703	75.6226	355.377
10.333	146.79	74.2188	353.943
10.334	144.684	73.3643	351.44
10.335	143.677	72.4487	347.717
10.336	141.907	71.9299	350.098
10.337	140.9	71.106	350.677
10.338	142.517	70.6482	353.333
10.339	144.684	70.3735	357.758
10.34	145.325	70.1904	359.833
10.341	146.912	69.6411	364.197
10.342	147.766	69.4275	365.448
10.343	148.01	70.8313	365.601
10.344	147.034	72.0215	367.645
10.345	145.966	72.4487	364.075
10.346	146.973	72.9675	364.014
10.347	147.827	74.0051	363.281
10.348	148.193	74.3713	360.077
10.349	148.285	74.7375	362.274
10.35	149.658	73.6084	361.847
10.351	150.909	73.2422	362.274
10.352	151.398	73.4253	365.631
10.353	150.36	73.1812	363.037
10.354	150.177	73.5779	364.746
10.355	149.658	74.646	363.831
10.356	148.224	75.0427	360.046
10.357	147.095	74.8901	360.931
10.358	147.43	74.1577	358.521
10.359	149.658	74.1577	357.971
10.36	150.391	74.3713	360.382
10.361	149.292	73.8525	358.398
10.362	149.689	72.8455	361.115
10.363	149.506	72.876	361.694
10.364	149.475	73.7305	360.626
10.365	147.858	74.585	362.671
10.366	147.369	74.1882	359.772
10.367	148.865	74.6155	358.734
10.368	149.597	74.7375	359.039
10.369	148.956	74.2493	355.56
10.37	150.024	74.0967	357.88
10.371	151.459	74.1272	357.269
10.372	152.954	74.4324	356.659
10.373	152.283	74.6765	360.413
10.374	151.001	74.0051	359.253
10.375	152.802	74.0662	360.138
10.376	153.687	74.9817	362.244
10.377	152.863	75.7751	359.314
10.378	152.252	75.9277	361.725
10.379	153.595	75.8362	361.572
10.38	155.09	75.7751	360.504
10.381	154.51	76.5991	364.532
10.382	154.327	76.416	363.037
10.383	155.579	76.3245	363.8
10.384	155.914	76.6907	365.784
10.385	155.212	76.416	363.068
10.386	154.938	77.3621	365.051
10.387	154.877	77.9419	365.143
10.388	155.182	78.4912	363.495
10.389	154.938	78.4912	366.302
10.39	154.816	77.5757	364.96
10.391	156.738	77.9419	365.723
10.392	157.928	78.8269	367.523
10.393	157.074	79.2236	365.173
10.394	157.227	79.1626	367.554
10.395	157.288	78.6438	366.669
10.396	158.203	78.8574	365.417
10.397	158.051	79.6509	367.401
10.398	157.043	79.1016	365.051
10.399	156.708	78.8574	366.058
10.4	157.41	79.1321	367.34
10.401	157.379	78.8574	364.655
10.402	157.776	78.6438	368.347
10.403	157.776	78.7048	367.737
10.404	159.302	79.0405	366.791
10.405	159.698	79.2847	369.446
10.406	159.454	78.1555	366.272
10.407	160.309	78.3997	367.493
10.408	160.828	79.1321	368.378
10.409	160.431	79.2542	365.723
10.41	159.485	78.9795	368.286
10.411	159.637	78.4607	366.913
10.412	162.018	78.8269	366.394
10.413	163.177	78.8269	368.744
10.414	162.323	78.5522	366.089
10.415	162.659	78.3691	368.469
10.416	163.727	78.4302	368.378
10.417	164.001	78.7048	367.065
10.418	162.231	79.3762	369.72
10.419	160.858	78.6743	368.103
10.42	161.682	78.949	367.737
10.421	163.025	79.071	370.056
10.422	162.079	78.5828	367.249
10.423	162.292	78.8574	369.69
10.424	163.147	78.8574	370.514
10.425	163.818	79.2542	368.591
10.426	163.086	79.895	372.07
10.427	161.774	79.4678	370.636
10.428	162.75	79.4983	370.758
10.429	162.659	80.5359	373.596
10.43	161.591	80.6274	370.911
10.431	161.774	80.5969	372.62
10.432	162.354	80.8411	373.474
10.433	163.177	81.5125	371.948
10.434	162.659	81.8787	374.939
10.435	162.964	81.2683	374.115
10.436	164.215	81.4209	374.573
10.437	164.764	81.8787	376.251
10.438	163.391	82.1533	374.115
10.439	162.781	82.2754	376.099
10.44	163.483	82.0618	375.214
10.441	164.429	82.489	373.871
10.442	164.459	82.9773	376.434
10.443	163.757	82.2449	373.84
10.444	165.009	82.0007	374.969
10.445	166.229	82.1838	376.709
10.446	166.29	81.604	374.084
10.447	166.443	81.3293	376.862
10.448	166.687	81.5125	375.641
10.449	167.664	82.3059	373.474
10.45	167.786	83.0078	375.275
10.451	168.152	82.0923	372.009
10.452	169.922	81.7566	372.986
10.453	170.746	81.9397	373.993
10.454	170.135	81.6956	371.552
10.455	169.586	81.7566	374.512
10.456	170.715	81.6345	373.749
10.457	172.729	81.9397	372.925
10.458	172.333	82.4585	375.427
10.459	171.326	82.2144	373.199
10.46	172.15	82.5806	374.359
10.461	173.187	83.0688	374.725
10.462	172.18	83.1299	372.864
10.463	171.204	83.0383	375.885
10.464	171.112	82.1533	375.671
10.465	172.089	82.3975	376.19
10.466	172.058	83.1909	379.456
10.467	171.143	83.0688	377.136
10.468	172.363	83.4045	378.967
10.469	173.248	83.8013	379.089
10.47	173.004	84.1064	377.93
10.471	171.326	84.8389	380.127
10.472	170.502	84.3506	379.089
10.473	171.082	84.0454	378.906
10.474	170.959	84.5642	382.019
10.475	170.502	84.0149	380.737
10.476	171.753	84.259	382.477
10.477	172.913	84.7473	382.965
10.478	172.729	85.5713	380.676
10.479	172.028	85.8765	383.423
10.48	171.997	85.3271	380.951
10.481	173.492	85.3271	381.104
10.482	173.37	85.6018	382.507
10.483	171.6	85.1135	379.822
10.484	171.844	84.7168	382.751
10.485	172.913	84.137	382.385
10.486	173.828	84.4116	381.439
10.487	173.95	85.5103	384.247
10.488	173.737	85.3882	381.134
10.489	175.354	85.2051	381.866
10.49	175.568	85.5713	383.118
10.491	174.957	84.8694	380.402
10.492	174.835	84.6558	382.843
10.493	174.866	85.022	382.66
10.494	175.507	85.4492	381.165
10.495	175.293	85.968	383.942
10.496	175.323	85.1746	381.836
10.497	177.46	85.7239	382.935
10.498	178.497	86.3342	384.247
10.499	178.223	85.9985	381.775
10.5	177.429	85.9375	383.789
10.501	177.46	85.5713	383.392
10.502	178.467	86.4258	381.927
10.503	178.314	86.7004	384.216
10.504	177.551	86.2732	382.69
10.505	178.223	86.2122	384.186
10.506	179.535	86.1511	385.071
10.507	178.894	85.9375	383.453
10.508	178.711	86.4868	386.169
10.509	178.833	86.5173	385.437
10.51	179.932	86.7615	384.277
10.511	179.749	87.0056	386.963
10.512	178.68	85.968	384.399
10.513	179.047	86.1816	385.742
10.514	179.413	87.0667	387.115
10.515	178.65	86.9446	384.735
10.516	178.467	86.4258	387.421
10.517	178.65	86.8835	387.36
10.518	180.42	87.4939	386.292
10.519	180.328	87.8601	388.397
10.52	179.474	87.0667	386.475
10.521	180.298	86.7004	387.665
10.522	181.519	86.9446	387.726
10.523	181.488	87.4023	385.773
10.524	179.749	87.7991	387.97
10.525	178.497	87.0361	386.78
10.526	179.382	86.7004	386.688
10.527	179.626	86.8225	388.824
10.528	179.596	86.6089	386.2
10.529	179.443	86.7615	387.787
10.53	180.45	86.1511	388.214
10.531	179.596	85.9375	387.146
10.532	178.589	86.5784	389.771
10.533	178.558	86.3953	387.421
10.534	180.359	86.731	387.36
10.535	180.359	87.0056	389.191
10.536	178.772	86.1206	386.444
10.537	179.352	85.6323	388.367
10.538	180.206	85.9985	387.878
10.539	181	86.7004	386.719
10.54	179.718	86.8225	389.465
10.541	179.413	85.7239	387.756
10.542	180.878	86.0596	388.519
10.543	181.213	86.6394	389.038
10.544	180.084	86.3953	387.177
10.545	179.718	86.5173	388.947
10.546	180.542	85.968	388.641
10.547	180.817	85.968	386.719
10.548	180.054	86.0291	389.618
10.549	179.169	85.2966	388.184
10.55	180.115	85.5408	389.374
10.551	179.932	85.5408	390.808
10.552	179.108	85.022	388.428
10.553	178.925	84.7473	390.533
10.554	178.253	84.4727	390.381
10.555	178.009	84.4116	389.191
10.556	176.941	84.5032	391.998
10.557	176.422	83.313	390.625
10.558	176.666	83.7402	391.052
10.559	176.697	83.8318	392.456
10.56	174.713	83.0383	390.991
10.561	173.676	82.5195	392.639
10.562	174.133	82.5195	392.09
10.563	174.408	82.9773	390.442
10.564	173.187	82.2144	391.998
10.565	172.272	80.7495	390.35
10.566	173.096	80.9326	390.93
10.567	173.37	80.9631	391.357
10.568	171.204	80.8105	389.587
10.569	169.098	80.0171	391.846
10.57	168.854	78.8879	391.083
10.571	169.128	78.7659	390.198
10.572	168.335	78.6743	391.937
10.573	166.779	77.9419	389.557
10.574	167.48	77.5146	390.289
10.575	168.762	77.1179	390.35
10.576	168.335	76.6907	387.665
10.577	166.046	76.4465	389.557
10.578	164.093	75.3479	388.306
10.579	164.368	75.6226	387.909
10.58	163.116	75.8057	389.282
10.581	161.743	74.5544	386.749
10.582	160.797	73.3337	387.207
10.583	161.255	72.937	387.054
10.584	160.736	72.6013	384.277
10.585	159.088	71.7163	385.773
10.586	156.799	71.0449	384.399
10.587	156.86	70.7397	383.728
10.588	155.396	70.4651	384.796
10.589	152.344	69.4275	382.355
10.59	150.146	67.627	382.263
10.591	149.078	66.5588	382.019
10.592	147.705	65.3992	379.791
10.593	145.447	64.8193	381.012
10.594	144.135	63.2935	379.913
10.595	143.86	62.2864	378.479
10.596	142.853	61.9202	379.456
10.597	140.289	61.2183	377.777
10.598	138.977	60.4248	377.96
10.599	137.817	60.3027	378.906
10.6	136.871	60.2722	377.38
10.601	136.139	60.0891	379.15
10.602	135.742	59.5093	379.456
10.603	137.97	59.7839	380.127
10.604	139.252	60.3638	381.989
10.605	138.977	60.0586	381.287
10.606	139.679	60.0281	383.087
10.607	140.747	60.4553	382.874
10.608	140.533	60.791	381.744
10.609	139.313	61.4319	383.057
10.61	138.458	60.6384	381.012
10.611	139.709	60.9131	380.768
10.612	140.625	61.1877	381.744
10.613	140.106	60.5774	379.517
10.614	140.137	60.791	381.653
10.615	141.327	60.73	381.622
10.616	143.005	61.0962	380.981
10.617	141.846	61.0046	383.24
10.618	140.35	60.7605	380.92
10.619	141.479	60.8215	381.104
10.62	142.67	61.4319	381.073
10.621	141.724	61.4319	377.563
10.622	140.93	61.4319	378.815
10.623	141.113	61.2183	377.594
10.624	143.036	61.8286	376.892
10.625	143.585	62.4695	378.845
10.626	142.792	61.554	377.106
10.627	142.883	61.4014	379.089
10.628	143.982	61.4929	378.998
10.629	143.25	61.7371	376.709
10.63	142.242	62.5916	378.113
10.631	142.7	62.4695	376.312
10.632	143.707	63.2019	375.214
10.633	144.196	62.9272	377.441
10.634	143.921	62.5916	375.397
10.635	144.806	62.8357	377.808
10.636	144.836	62.9578	378.754
10.637	144.684	63.0493	377.655
10.638	144.226	63.7207	379.669
10.639	144.714	63.446	378.693
10.64	145.416	63.7817	378.54
10.641	145.111	65.0635	380.371
10.642	144.562	65.3076	378.326
10.643	145.996	65.1245	379.883
10.644	147.034	65.3992	380.554
10.645	147.034	65.8875	379.913
10.646	146.851	66.2842	382.294
10.647	146.912	66.7114	381.378
10.648	148.56	67.7185	381.409
10.649	148.773	67.7795	382.477
10.65	147.43	67.4744	380.676
10.651	147.797	67.9932	382.05
10.652	149.536	68.573	381.5
10.653	149.445	69.1528	380.524
10.654	148.346	69.5801	382.965
10.655	148.407	68.3899	382.233
10.656	150.33	68.4814	383.209
10.657	151.062	69.9463	385.376
10.658	150.391	69.7632	383.087
10.659	150.818	69.5801	384.644
10.66	152.222	69.7937	384.247
10.661	153.595	70.4651	382.294
10.662	152.374	71.1975	384.094
10.663	151.611	70.4651	382.904
10.664	152.985	70.6177	383.667
10.665	154.297	71.167	385.315
10.666	154.114	70.9839	383.301
10.667	154.724	71.167	385.04
10.668	156.006	70.9229	383.881
10.669	157.837	71.5637	382.538
10.67	157.837	72.1741	384.583
10.671	157.654	71.8689	382.294
10.672	158.295	72.0825	382.965
10.673	158.813	72.2656	384.613
10.674	157.562	71.4417	382.935
10.675	156.799	71.8994	384.979
10.676	157.654	71.7773	384.338
10.677	158.844	71.991	383.118
10.678	159.149	72.5098	385.925
10.679	158.752	72.2046	383.759
10.68	160.339	72.052	384.735
10.681	160.675	72.2351	385.925
10.682	159.302	72.4182	384.308
10.683	157.867	72.8455	386.261
10.684	157.898	72.7539	385.986
10.685	158.356	73.1201	385.101
10.686	157.715	73.8525	387.543
10.687	157.013	73.6084	385.742
10.688	158.691	73.9441	386.78
10.689	160.553	74.0051	387.695
10.69	159.912	73.9746	385.62
10.691	158.691	74.4019	387.97
10.692	158.356	74.585	386.627
10.693	158.905	75.7141	386.505
10.694	158.112	75.9888	388.397
10.695	156.158	75.4089	386.139
10.696	156.158	75.3479	388.428
10.697	157.471	75.47	388.092
10.698	158.112	75.4395	386.932
10.699	157.776	75.5615	389.648
10.7	158.356	75.4395	388.306
10.701	159.821	76.1108	388.58
10.702	160.248	76.3855	390.106
10.703	159.088	76.1108	387.665
10.704	158.997	76.1108	389.374
10.705	159.943	76.3855	388.214
10.706	161.377	76.5076	386.322
10.707	160.522	76.9653	387.878
10.708	161.285	76.7212	386.047
10.709	163.879	77.0264	386.169
10.71	165.405	77.3621	387.451
10.711	164.917	76.7822	385.712
10.712	164.612	76.7212	387.299
10.713	165.436	76.9043	386.871
10.714	166.107	77.6367	385.101
10.715	165.71	78.0945	386.688
10.716	164.856	77.9724	384.521
10.717	166.901	78.125	385.223
10.718	167.999	78.2471	386.627
10.719	168.091	77.7588	385.498
10.72	168.06	77.8809	388.092
10.721	168.854	77.9419	388.58
10.722	169.189	78.7354	387.36
10.723	169.006	79.5593	390.015
10.724	168.854	79.1321	388.153
10.725	169.098	79.4678	388.489
10.726	168.884	80.0476	390.198
10.727	168.243	79.9866	387.787
10.728	168.243	80.0171	389.832
10.729	168.61	80.4138	390.106
10.73	170.197	80.9631	389.771
10.731	170.013	81.2073	392.029
10.732	168.884	81.4819	390.961
10.733	169.678	81.9092	391.052
10.734	170.38	82.0007	392.151
10.735	169.434	81.8787	390.045
10.736	168.762	82.0007	392.334
10.737	168.762	81.9092	391.266
10.738	168.976	82.0618	390.717
10.739	168.091	82.4585	393.188
10.74	167.236	81.6956	391.51
10.741	168.732	82.1228	392.944
10.742	170.898	82.4585	393.219
10.743	169.8	82.3975	390.747
10.744	168.976	82.2144	393.585
10.745	169.342	81.1157	391.754
10.746	170.41	81.6956	391.357
10.747	169.739	82.3059	393.402
10.748	168.671	82.2449	390.93
10.749	169.189	82.0313	392.273
10.75	170.502	82.6416	392.029
10.751	171.173	82.6721	389.435
10.752	170.41	82.4585	391.418
10.753	170.959	82.1533	389.923
10.754	173.248	82.3059	389.893
10.755	173.218	82.8247	391.266
10.756	171.936	82.3059	389.343
10.757	171.417	82.2144	391.235
10.758	171.967	82.1228	391.113
10.759	172.76	83.0078	389.771
10.76	171.967	83.4045	391.357
10.761	171.753	82.7332	390.015
10.762	172.913	82.6416	389.923
10.763	174.103	82.6721	392.548
10.764	172.455	82.0618	390.747
10.765	172.18	82.1228	392.303
10.766	172.394	81.9092	392.242
10.767	171.387	81.8787	389.832
10.768	170.013	82.0618	392.242
10.769	169.098	81.1768	390.35
10.77	170.227	80.8411	389.282
10.771	169.342	81.1462	391.205
10.772	167.511	80.0781	388.672
10.773	166.168	78.9185	390.137
10.774	165.833	78.125	390.289
10.775	165.405	78.186	388.672
10.776	163.788	77.9724	389.923
10.777	161.346	76.4771	388.55
10.778	160.614	75.47	387.695
10.779	159.76	74.7375	388.336
10.78	157.593	73.5779	385.559
10.781	155.121	72.8149	386.353
10.782	154.022	71.8689	386.505
10.783	153.32	70.9839	383.82
10.784	151.794	70.4346	386.047
10.785	149.811	69.5496	384.338
10.786	149.994	69.0918	385.04
10.787	150.452	68.6646	386.688
10.788	149.475	68.2678	385.01
10.789	149.536	68.1763	386.261
10.79	149.75	67.9321	385.864
10.791	151.215	68.1763	385.468
10.792	150.391	68.4814	387.421
10.793	149.475	67.8406	386.566
10.794	149.689	67.688	387.482
10.795	151.123	68.0847	388.275
10.796	151.245	68.0237	386.414
10.797	150.848	68.3899	387.665
10.798	150.513	68.3289	386.047
10.799	151.672	68.6646	385.254
10.8	151.398	69.6411	386.505
10.801	150.024	69.2444	383.942
10.802	149.658	68.512	385.315
10.803	149.933	67.5049	385.681
10.804	149.597	67.2302	384.399
10.805	149.536	67.9626	385.895
10.806	149.933	68.2373	384.003
10.807	150.574	68.0237	383.148
10.808	149.689	68.573	385.04
10.809	149.292	68.2678	382.507
10.81	149.963	68.2983	383.453
10.811	150.116	68.3289	384.033
10.812	149.414	68.2983	382.111
10.813	148.346	68.0237	384.216
10.814	149.231	67.3218	383.423
10.815	150.36	67.9321	383.362
10.816	150.787	68.7256	384.827
10.817	149.933	69.2749	382.874
10.818	151.55	68.9392	383.972
10.819	152.283	68.8477	383.423
10.82	151.917	68.9697	381.226
10.821	150.879	68.9697	383.575
10.822	150.299	68.8171	382.263
10.823	151.794	69.3054	383.453
10.824	151.917	69.3054	385.315
10.825	150.879	68.3899	383.759
10.826	151.031	68.7256	386.78
10.827	152.496	69.7632	386.078
10.828	153.412	70.0989	384.216
10.829	153.015	70.6482	386.719
10.83	152.1	69.6106	384.094
10.831	153.687	70.0684	385.254
10.832	154.419	70.8313	387.054
10.833	152.863	70.4651	384.521
10.834	152.618	70.343	387.268
10.835	153.32	70.5261	386.627
10.836	154.388	71.0449	384.918
10.837	154.266	71.8994	386.688
10.838	154.022	71.8994	384.125
10.839	155.579	72.1436	384.155
10.84	156.677	72.2961	385.529
10.841	155.884	71.7773	383.362
10.842	154.816	71.8994	385.101
10.843	154.572	72.5708	385.01
10.844	155.334	72.876	383.85
10.845	154.877	73.3948	386.261
10.846	154.327	72.5403	384.186
10.847	156.036	72.4182	385.101
10.848	157.288	72.998	386.78
10.849	157.928	73.3032	383.667
10.85	158.539	73.3948	385.59
10.851	158.936	72.998	385.071
10.852	159.637	73.1201	383.972
10.853	159.149	73.9136	387.115
10.854	157.654	73.9746	385.101
10.855	158.386	73.7305	386.292
10.856	158.661	73.7915	386.78
10.857	158.905	74.0356	384.705
10.858	160.248	74.1577	385.803
10.859	161.865	73.9441	384.125
10.86	163.513	74.7681	383.667
10.861	163.422	74.9207	385.437
10.862	162.292	74.3408	383.606
10.863	161.469	74.6765	384.949
10.864	161.987	74.4324	386.047
10.865	160.706	74.4629	384.705
10.866	159.515	74.6155	386.2
10.867	159.607	74.0662	385.132
10.868	162.262	74.3408	384.918
10.869	163.818	75.3174	386.719
10.87	163.3	75.0427	384.796
10.871	163.696	74.7681	386.505
10.872	163.757	74.8596	387.299
10.873	163.33	75.0427	384.979
10.874	161.621	75.8057	386.932
10.875	161.133	75.3784	385.284
10.876	162.384	75.7141	384.918
10.877	162.75	75.9888	386.2
10.878	161.957	76.2939	384.43
10.879	162.933	76.5991	385.803
10.88	164.398	76.1108	386.078
10.881	164.948	76.5991	385.01
10.882	164.215	77.0569	387.115
10.883	163.666	76.5381	385.437
10.884	164.246	77.3621	385.834
10.885	164.337	77.9419	386.81
10.886	162.933	77.7283	384.644
10.887	163.177	77.4536	386.688
10.888	164.368	77.0569	386.169
10.889	165.192	77.301	385.59
10.89	165.314	78.064	387.787
10.891	165.161	77.8503	386.139
10.892	166.687	78.125	386.292
10.893	166.992	78.6133	387.39
10.894	166.199	77.9724	384.613
10.895	166.29	77.9114	386.2
10.896	166.779	78.064	385.681
10.897	167.755	78.6438	383.759
10.898	167.511	79.1626	385.651
10.899	167.175	78.6133	383.942
10.9	169.434	78.6438	384.949
10.901	170.197	79.2236	386.444
10.902	169.617	79.3152	384.338
10.903	169.586	78.9185	386.23
10.904	170.929	78.5828	385.284
10.905	171.478	79.3762	384.644
10.906	171.265	80.3528	386.139
10.907	169.983	79.9255	383.881
10.908	170.166	79.834	385.345
10.909	170.929	79.7424	386.902
10.91	170.776	79.4373	385.712
10.911	170.471	79.7729	388.397
10.912	171.234	79.4678	386.597
10.913	172.302	80.1086	386.505
10.914	172.18	80.7495	387.97
10.915	171.326	79.895	385.651
10.916	171.295	80.4443	387.115
10.917	171.448	80.7495	388.092
10.918	170.166	80.658	386.444
10.919	168.884	80.78	389.282
10.92	169.25	80.5969	387.543
10.921	171.967	81.1157	387.115
10.922	171.997	81.665	388.153
10.923	171.387	81.2683	386.536
10.924	171.722	81.2378	388.092
10.925	172.485	80.9021	387.665
10.926	171.906	81.0242	386.078
10.927	170.929	81.7261	388.245
10.928	169.922	81.665	386.536
10.929	170.837	81.5735	385.742
10.93	171.143	81.4209	387.665
10.931	170.654	80.4443	385.04
10.932	172.15	80.9631	387.207
10.933	173.37	81.543	386.871
10.934	173.706	81.665	384.613
10.935	172.424	81.3904	386.81
10.936	172.302	80.1392	385.468
10.937	173.187	80.9631	385.529
10.938	173.065	81.7871	386.871
10.939	171.814	81.3293	384.613
10.94	171.661	80.9937	386.139
10.941	172.729	81.0852	386.658
10.942	173.706	81.2073	384.613
10.943	174.042	81.3599	386.841
10.944	174.194	81.0547	385.01
10.945	175.385	81.4209	385.498
10.946	175.323	81.6956	386.2
10.947	173.767	81.2988	384.003
10.948	172.943	81.0547	385.864
10.949	173.187	81.0547	385.071
10.95	173.462	81.604	384.094
10.951	172.699	81.7871	385.925
10.952	171.814	80.6885	383.667
10.953	173.096	80.78	385.529
10.954	174.255	81.2988	386.414
10.955	173.462	81.3293	384.857
10.956	172.913	81.1157	387.207
10.957	173.187	80.78	385.712
10.958	174.042	81.2378	385.04
10.959	173.859	81.7871	386.78
10.96	172.516	81.2683	384.247
10.961	172.943	81.3904	385.742
10.962	173.859	81.5125	386.292
10.963	173.187	81.1768	384.644
10.964	172.974	81.2683	387.207
10.965	173.798	80.6885	385.132
10.966	175.262	81.1157	384.338
10.967	174.713	81.5735	385.712
10.968	172.729	81.2683	383.301
10.969	172.668	81.2378	384.338
10.97	172.791	80.9631	384.186
10.971	171.967	80.658	382.69
10.972	170.319	80.5054	384.888
10.973	170.135	79.4067	383.545
10.974	170.532	78.9795	383.179
10.975	169.678	79.071	384.583
10.976	168.365	77.7893	382.355
10.977	166.84	77.24	382.996
10.978	165.039	75.7751	382.69
10.979	161.53	74.2188	379.944
10.98	157.013	73.4253	379.578
10.981	154.327	71.1975	376.892
10.982	151.093	68.7866	374.054
10.983	146.912	67.2302	373.993
10.984	142.456	64.7888	369.904
10.985	139.862	62.2559	367.462
10.986	137.299	61.1267	366.791
10.987	135.101	60.8826	363.831
10.988	133.82	60.3943	364.105
10.989	133.331	59.6313	363.495
10.99	133.942	59.1431	363.831
10.991	133.209	58.8684	366.058
10.992	131.165	58.5327	367.31
10.993	131.836	57.2205	371.277
10.994	133.24	56.1218	373.383
10.995	133.514	56.3049	372.894
10.996	133.545	57.9224	375.122
10.997	133.82	58.5327	372.742
10.998	136.322	59.0515	372.009
10.999	137.054	59.6619	372.223
11	136.475	59.1736	369.385
11.001	136.383	58.4106	371.399
11.002	136.261	58.4717	371.765
11.003	137.634	58.96	371.124
11.004	136.505	59.3262	373.169
11.005	136.078	59.2346	371.765
11.006	137.695	59.3872	371.368
11.007	138.763	59.7229	372.131
11.008	138.428	59.967	368.927
11.009	138.58	59.6313	369.202
11.01	138.733	58.8989	367.462
11.011	139.191	58.96	365.845
11.012	139.221	59.9365	367.554
11.013	137.054	59.6008	365.509
11.014	136.108	59.5093	366.425
11.015	136.169	59.1736	367.889
11.016	135.651	58.5938	365.997
11.017	135.956	58.2886	367.645
11.018	135.773	58.4717	365.936
11.019	136.292	58.8379	363.922
11.02	136.078	59.5093	365.021
11.021	135.254	59.4482	361.847
11.022	135.62	59.6619	361.969
11.023	134.674	59.9976	363.617
11.024	133.209	59.7229	361.511
11.025	132.355	59.7839	363.586
11.026	133.087	59.6619	363.647
11.027	134.735	59.7229	362.61
11.028	135.59	60.5164	365.448
11.029	134.888	60.791	363.739
11.03	136.475	61.3708	365.356
11.031	137.421	62.1643	366.119
11.032	136.719	62.4695	364.99
11.033	135.986	63.0798	367.249
11.034	135.651	63.1104	365.54
11.035	137.268	63.2629	366.211
11.036	137.848	63.385	368.683
11.037	137.238	63.324	366.913
11.038	138.58	63.4155	369.965
11.039	140.106	64.0564	370.361
11.04	141.174	64.6667	369.72
11.041	140.9	65.155	371.918
11.042	141.296	65.2161	369.11
11.043	143.524	65.918	368.805
11.044	144.714	66.5588	370.087
11.045	144.47	66.3757	367.859
11.046	144.592	66.3147	369.568
11.047	145.813	66.1011	370.514
11.048	147.217	66.1621	369.354
11.049	148.102	66.7419	371.826
11.05	148.132	66.8945	369.751
11.051	149.719	67.1692	369.965
11.052	150.757	67.688	370.636
11.053	150.543	68.2068	367.615
11.054	150.146	68.1763	369.11
11.055	150.696	67.3523	369.11
11.056	150.482	67.2913	368.378
11.057	150.787	67.7185	370.575
11.058	150.513	67.5659	369.08
11.059	151.215	67.8101	370.361
11.06	151.703	68.4509	371.155
11.061	151.52	69.0613	368.805
11.062	151.245	68.8477	370.178
11.063	151.52	68.4814	369.263
11.064	151.245	68.7866	367.706
11.065	150.757	69.458	369.507
11.066	149.536	68.6646	367.828
11.067	150.269	69.2139	369.08
11.068	150.391	70.0684	370.575
11.069	149.628	70.2515	369.08
11.07	149.261	70.0684	371.643
11.071	149.323	70.1294	371.094
11.072	150.208	70.7397	369.904
11.073	150.116	70.9839	371.857
11.074	148.834	71.167	369.141
11.075	150.116	71.4417	370.361
11.076	150.848	71.8384	370.728
11.077	149.841	71.9299	369.141
11.078	148.712	72.052	372.223
11.079	149.261	71.1975	371.338
11.08	150.97	71.3196	370.911
11.081	151.245	72.6013	374.146
11.082	150.421	72.4792	370.972
11.083	151.611	72.8455	372.314
11.084	153.107	72.7844	372.955
11.085	153.32	72.876	371.033
11.086	152.771	72.7844	374.207
11.087	153.442	72.7844	372.62
11.088	155.334	73.0286	372.864
11.089	155.212	73.6694	375.031
11.09	154.419	73.5474	373.138
11.091	155.182	73.4558	374.695
11.092	156.647	73.5168	374.542
11.093	157.44	73.6389	372.62
11.094	157.318	73.822	374.359
11.095	157.898	73.5779	372.131
11.096	159.576	74.0051	371.857
11.097	159.424	75.2258	372.772
11.098	158.661	74.9817	370.361
11.099	158.783	74.2798	372.253
11.1	159.363	73.7305	372.681
11.101	159.637	73.6084	371.307
11.102	159.454	74.1882	373.383
11.103	159.882	74.4629	371.277
11.104	161.407	74.707	370.575
11.105	162.476	75.3174	372.07
11.106	161.682	74.9512	369.598
11.107	161.133	75.2869	371.582
11.108	161.072	75.5615	372.04
11.109	161.346	75.8972	370.789
11.11	161.133	75.9277	373.352
11.111	160.553	75.3784	371.735
11.112	162.231	76.2634	372.559
11.113	163.086	77.5146	373.322
11.114	162.598	77.9419	371.399
11.115	162.384	77.8809	373.199
11.116	162.689	77.4841	373.138
11.117	162.872	78.186	371.796
11.118	162.567	78.7354	374.237
11.119	160.95	78.5522	372.498
11.12	161.804	79.071	373.749
11.121	162.201	79.4373	375
11.122	161.652	79.1626	373.627
11.123	161.835	79.5288	376.77
11.124	162.628	80.1697	376.068
11.125	164.429	80.4138	375.214
11.126	163.94	80.1392	377.838
11.127	162.872	79.7729	375.58
11.128	164.734	80.0476	377.167
11.129	166.107	80.8411	377.747
11.13	166.138	80.8716	375.244
11.131	165.527	80.719	377.747
11.132	165.955	80.719	376.068
11.133	168.671	80.8411	374.817
11.134	169.373	81.4514	376.404
11.135	168.579	81.3904	373.718
11.136	168.732	81.3293	375.458
11.137	169.8	81.1157	375.488
11.138	169.891	80.9937	373.718
11.139	169.8	81.1157	375.732
11.14	169.8	81.1157	374.207
11.141	171.478	81.3904	373.718
11.142	172.302	81.8481	375.58
11.143	171.753	81.7261	373.138
11.144	172.089	81.8176	375.031
11.145	172.546	81.7566	375.641
11.146	172.546	82.0313	374.023
11.147	172.241	81.8176	376.648
11.148	172.058	81.3904	375.397
11.149	173.859	81.5125	374.969
11.15	174.164	82.9773	377.045
11.151	173.584	83.2825	374.39
11.152	173.828	83.313	375.793
11.153	173.706	83.5571	376.587
11.154	173.798	83.6182	375.214
11.155	173.431	83.9233	377.441
11.156	173.431	83.5571	376.16
11.157	174.866	84.2285	376.617
11.158	175.415	84.6558	377.441
11.159	174.744	84.8389	375.763
11.16	174.286	85.144	377.777
11.161	174.896	85.2966	377.136
11.162	174.652	85.7239	376.251
11.163	173.859	85.6628	378.54
11.164	172.668	84.9304	376.862
11.165	174.042	84.7778	378.082
11.166	174.896	86.1511	379.425
11.167	174.194	86.1816	376.587
11.168	174.774	86.6089	379.242
11.169	175.476	86.0291	378.723
11.17	176.3	86.0291	377.411
11.171	175.781	86.5479	379.822
11.172	175.751	86.6699	377.594
11.173	176.88	87.1582	378.021
11.174	177.246	87.4939	378.815
11.175	176.392	86.9141	376.617
11.176	176.91	86.8225	378.601
11.177	178.558	87.0056	377.991
11.178	180.42	87.5549	376.678
11.179	180.298	87.7991	378.51
11.18	179.901	86.8225	376.953
11.181	180.45	86.9446	377.991
11.182	181.03	87.4329	378.662
11.183	179.871	87.7075	376.74
11.184	178.925	87.677	378.571
11.185	179.321	86.8225	377.38
11.186	181.152	86.2732	376.373
11.187	182.129	86.5479	378.326
11.188	181.702	86.4563	376.312
11.189	182.404	87.0667	377.167
11.19	182.556	87.4023	377.93
11.191	181.671	87.0056	375.824
11.192	180.481	87.0056	378.571
11.193	179.535	86.5479	377.319
11.194	180.115	87.0667	376.282
11.195	179.962	87.5854	378.357
11.196	179.413	87.5549	375.977
11.197	181.152	87.2192	377.045
11.198	182.556	87.616	377.594
11.199	182.526	87.7686	375.824
11.2	182.068	87.4329	378.418
11.201	181.061	87.3108	377.106
11.202	181.488	87.5854	377.228
11.203	180.573	88.1042	377.808
11.204	178.711	87.7686	375.366
11.205	177.979	87.677	376.953
11.206	178.497	87.4023	376.953
11.207	179.993	87.1277	375.61
11.208	180.298	87.3108	378.571
11.209	180.298	87.3718	376.617
11.21	181.549	87.4023	377.502
11.211	181.396	87.738	378.967
11.212	179.779	87.5854	376.19
11.213	178.955	87.5244	378.418
11.214	178.772	87.4939	377.197
11.215	179.535	87.3108	375.671
11.216	179.077	87.2498	377.93
11.217	180.115	86.3953	375.183
11.218	182.159	86.6699	375.366
11.219	183.075	87.0361	377.014
11.22	182.037	86.5479	374.634
11.221	181.335	86.0901	376.923
11.222	180.664	85.4492	375.488
11.223	180.45	85.2356	373.779
11.224	178.894	85.144	374.756
11.225	177.643	84.2896	371.948
11.226	178.04	83.8013	371.368
11.227	178.345	82.7942	372.07
11.228	176.788	81.9397	369.781
11.229	175.934	81.5735	371.368
11.23	174.53	80.4443	370.911
11.231	173.096	78.7354	368.683
11.232	170.044	77.4841	370.026
11.233	166.595	75.1953	366.638
11.234	162.842	72.937	364.258
11.235	157.654	69.9768	362.457
11.236	151.123	65.8875	355.652
11.237	144.623	61.615	351.501
11.238	136.078	56.3354	342.865
11.239	124.847	48.4009	330.017
11.24	114.349	42.7551	324.829
11.241	106.415	41.1682	318.604
11.242	104.736	42.9688	319.611
11.243	105.347	43.4875	319.214
11.244	104.279	41.7786	320.343
11.245	102.509	41.1682	327.087
11.246	102.356	41.8396	334.961
11.247	104.889	41.9617	343.597
11.248	107.758	41.3208	351.776
11.249	110.138	40.741	354.126
11.25	114.38	41.0767	356.445
11.251	118.286	43.6401	355.713
11.252	120.087	47.4854	353.394
11.253	120.453	49.4995	352.02
11.254	121.277	49.6216	346.497
11.255	121.979	49.1943	342.712
11.256	121.46	50.2319	342.59
11.257	120.453	49.6216	340.546
11.258	122.681	48.6755	343.323
11.259	124.054	48.0042	347.412
11.26	125.519	47.6074	349.152
11.261	127.411	46.936	352.081
11.262	127.838	47.3022	349.884
11.263	129.7	48.1567	347.382
11.264	128.723	48.9807	343.14
11.265	126.587	49.3774	337.158
11.266	125	49.0112	335.083
11.267	125.305	47.9431	333.16
11.268	124.847	47.0276	332.123
11.269	124.359	46.0815	336.151
11.27	124.451	45.105	337.921
11.271	124.786	44.3115	340.24
11.272	124.969	45.3186	341.125
11.273	123.26	46.6309	337.158
11.274	121.979	46.8445	334.442
11.275	121.216	46.2036	330.2
11.276	120.27	47.4243	324.738
11.277	119.446	47.8516	325.562
11.278	117.676	47.821	323.7
11.279	118.5	46.936	326.141
11.28	118.866	46.9055	330.933
11.281	118.378	46.6614	332.306
11.282	118.988	46.7224	336.609
11.283	119.476	47.7295	337.891
11.284	120.209	48.8586	337.067
11.285	120.453	49.7131	339.05
11.286	118.988	50.7202	336.67
11.287	119.476	51.5442	338.074
11.288	120.026	52.3376	340.088
11.289	119.171	53.1921	339.569
11.29	119.873	53.0396	343.842
11.291	119.537	52.6123	344.055
11.292	121.857	52.7649	344.208
11.293	123.779	53.833	345.917
11.294	124.817	54.7791	342.621
11.295	126.495	55.542	342.773
11.296	127.93	56.5186	342.773
11.297	128.418	57.0984	339.874
11.298	128.357	57.5256	342.072
11.299	128.967	57.7087	341.827
11.3	131.073	57.4036	342.194
11.301	132.813	57.5562	345.184
11.302	133.759	57.4646	343.262
11.303	135.376	57.7393	344.666
11.304	137.146	57.7698	345.093
11.305	137.36	57.9834	342.56
11.306	137.512	58.3191	344.299
11.307	137.36	58.2581	342.102
11.308	138.214	58.3191	340.698
11.309	137.97	58.9294	342.102
11.31	136.932	58.4106	339.478
11.311	137.177	57.8003	340.485
11.312	137.787	57.373	341.431
11.313	137.39	57.4036	339.478
11.314	137.024	57.6782	342.194
11.315	136.047	56.9763	340.759
11.316	135.895	56.6711	340.088
11.317	135.254	57.2205	341.37
11.318	133.881	57.1289	338.074
11.319	132.66	57.4036	339.355
11.32	131.561	57.251	339.63
11.321	130.28	56.9458	337.738
11.322	129.761	56.366	341.003
11.323	129.242	56.3965	340.179
11.324	129.883	56.7017	340.851
11.325	129.852	57.4951	342.621
11.326	128.296	57.8613	340.881
11.327	128.418	57.8308	342.407
11.328	127.93	57.251	341.98
11.329	127.655	57.7393	340.851
11.33	127.502	57.9834	343.17
11.331	126.343	58.0444	340.912
11.332	127.319	58.5632	341.461
11.333	127.991	58.9294	342.712
11.334	128.174	58.7463	340.668
11.335	128.143	59.1736	344.116
11.336	128.326	59.6619	344.116
11.337	129.211	59.7534	342.621
11.338	129.669	59.5703	345.947
11.339	129.73	59.7534	343.994
11.34	131.592	60.3027	344.971
11.341	132.355	60.9436	347.168
11.342	131.683	61.1877	344.91
11.343	131.836	61.554	347.992
11.344	132.721	61.3708	347.992
11.345	134.521	61.4929	347.107
11.346	135.62	61.4319	349.426
11.347	135.895	61.554	346.405
11.348	138.062	61.6455	346.741
11.349	139.557	61.7676	347.351
11.35	139.526	61.7676	344.421
11.351	139.343	62.0422	346.68
11.352	139.038	62.1338	345.245
11.353	139.648	62.7441	344.055
11.354	140.137	62.5	345.673
11.355	140.533	61.7371	342.377
11.356	142.639	61.3708	343.353
11.357	143.951	61.8591	343.75
11.358	143.524	62.2864	340.607
11.359	143.188	62.2864	343.109
11.36	142.365	62.1643	341.583
11.361	142.792	62.4695	340.546
11.362	142.059	63.324	342.468
11.363	140.808	63.7512	339.813
11.364	141.571	63.5376	340.698
11.365	142.059	63.8428	342.102
11.366	142.273	64.3921	339.935
11.367	143.097	64.8804	343.048
11.368	142.7	65.5212	342.163
11.369	143.372	66.1316	342.499
11.37	143.311	66.4978	344.971
11.371	141.541	66.6809	342.59
11.372	141.266	67.4744	345.001
11.373	140.991	68.3594	345.337
11.374	140.625	68.8171	343.933
11.375	140.686	69.3054	347.809
11.376	141.083	69.1528	346.436
11.377	142.365	69.3665	348.297
11.378	143.127	70.0989	351.44
11.379	142.273	70.6177	350.281
11.38	142.456	70.9534	353.516
11.381	142.578	71.2891	353.668
11.382	142.67	71.7773	351.898
11.383	142.914	72.5403	354.706
11.384	142.883	72.2961	352.356
11.385	145.172	72.4487	352.57
11.386	146.332	72.4182	353.973
11.387	147.339	72.5098	351.41
11.388	147.675	73.3948	353.271
11.389	148.926	73.3643	352.783
11.39	149.506	73.4253	351.227
11.391	149.475	73.4558	353.577
11.392	149.933	73.1201	350.952
11.393	151.611	73.2422	350.586
11.394	153.076	74.0051	351.593
11.395	152.832	74.1882	348.938
11.396	153.656	73.4863	351.196
11.397	154.877	73.3032	351.471
11.398	156.158	73.4863	350.8
11.399	157.379	74.1272	353.668
11.4	157.532	73.9441	351.929
11.401	158.051	73.6084	351.99
11.402	158.63	73.8525	353.363
11.403	158.173	74.4324	350.769
11.404	158.325	74.9817	352.997
11.405	158.6	75.531	352.692
11.406	159.607	75.3784	352.02
11.407	159.79	75.0427	354.98
11.408	160.126	75.4395	353.394
11.409	161.469	76.2024	354.889
11.41	161.774	77.301	355.591
11.411	160.98	77.7588	354.095
11.412	160.339	77.6978	356.537
11.413	159.973	77.4536	355.499
11.414	160.095	77.9724	355.469
11.415	159.668	78.7048	358.215
11.416	159.79	78.9185	355.988
11.417	160.065	78.8574	357.788
11.418	160.645	79.1626	358.948
11.419	160.309	79.3152	356.842
11.42	160.004	79.6814	359.955
11.421	159.851	79.7729	358.765
11.422	160.919	79.9866	357.88
11.423	160.919	80.5359	359.741
11.424	159.973	80.6274	356.659
11.425	160.339	81.1157	358.063
11.426	160.736	81.2378	357.758
11.427	160.431	81.7566	356.476
11.428	160.248	81.7871	359.161
11.429	161.438	81.9092	357.605
11.43	163.269	82.3364	357.361
11.431	164.063	82.8857	359.192
11.432	164.307	82.6416	356.903
11.433	164.398	82.7026	359.283
11.434	164.978	83.374	359.589
11.435	164.978	83.9539	357.635
11.436	164.978	84.0149	360.504
11.437	164.856	84.0759	359.07
11.438	166.748	83.9233	359.1
11.439	168.457	84.198	360.626
11.44	168.823	84.1064	358.246
11.441	169.098	84.2896	361.084
11.442	170.044	84.4727	361.542
11.443	170.624	84.6252	359.924
11.444	170.288	84.7168	362.823
11.445	169.434	85.022	360.901
11.446	170.959	85.1746	360.87
11.447	171.722	86.1511	362.885
11.448	171.753	86.3037	359.863
11.449	171.875	86.0291	362.122
11.45	172.363	86.3647	362.457
11.451	173.645	86.731	361.572
11.452	173.737	86.9751	364.502
11.453	173.431	87.0667	363.19
11.454	174.164	86.8225	363.525
11.455	174.5	87.2498	364.899
11.456	174.408	87.677	362.427
11.457	174.805	87.4329	364.594
11.458	174.835	88.0737	364.41
11.459	175.262	88.8672	362.885
11.46	175.323	88.5925	365.875
11.461	174.744	88.1653	364.41
11.462	175.415	87.8601	366.455
11.463	175.873	88.562	367.706
11.464	174.927	89.3555	365.57
11.465	174.469	89.5996	368.164
11.466	174.683	89.386	366.974
11.467	176.575	89.7827	366.302
11.468	177.216	90.5762	368.774
11.469	176.666	90.7288	366.364
11.47	176.91	90.6677	368.469
11.471	177.521	91.2476	369.995
11.472	177.399	91.3391	368.073
11.473	176.636	91.5527	371.216
11.474	176.3	91.5833	370.605
11.475	177.826	91.7053	370.148
11.476	179.413	91.7053	372.284
11.477	179.871	92.0715	368.927
11.478	180.786	92.1936	370.392
11.479	181.183	93.0176	369.934
11.48	181.061	93.3838	367.981
11.481	180.45	92.7734	370.88
11.482	179.657	92.3462	369.537
11.483	179.932	92.6208	369.171
11.484	180.817	92.8955	370.911
11.485	181.061	92.5903	368.286
11.486	182.22	92.5598	369.873
11.487	183.136	92.865	369.293
11.488	183.472	94.0857	367.828
11.489	183.228	94.1467	370.667
11.49	182.77	93.5974	370.148
11.491	183.594	93.4143	370.239
11.492	183.35	93.9941	372.009
11.493	181.854	94.1467	369.843
11.494	182.556	94.0857	371.674
11.495	183.197	94.9707	371.521
11.496	184.723	95.3674	370.178
11.497	185.12	95.1538	372.681
11.498	184.967	95.1843	370.85
11.499	185.822	95.3369	372.162
11.5	185.547	96.0388	373.871
11.501	183.472	96.3135	371.399
11.502	182.648	96.1914	373.993
11.503	182.251	96.2524	373.444
11.504	182.373	96.6797	372.681
11.505	182.709	96.9238	376.068
11.506	182.556	96.8018	374.207
11.507	183.929	97.168	375.061
11.508	184.906	97.5647	376.77
11.509	184.418	97.6563	375.031
11.51	183.502	97.6563	378.357
11.511	183.746	97.8394	377.991
11.512	183.838	98.2361	376.678
11.513	182.892	98.877	379.242
11.514	182.373	98.5107	376.709
11.515	184.418	98.5107	377.38
11.516	186.066	98.8159	378.296
11.517	186.493	99.1821	375.732
11.518	186.798	99.4568	378.632
11.519	186.981	98.8464	377.991
11.52	188.232	98.4192	377.319
11.521	188.08	98.938	379.578
11.522	187.073	99.6399	376.373
11.523	187.469	99.5483	377.106
11.524	187.531	99.2737	377.411
11.525	188.11	99.4568	375.244
11.526	188.965	99.4873	377.808
11.527	189.728	99.1516	377.258
11.528	190.613	99.0906	377.625
11.529	191.467	98.6633	381.165
11.53	191.406	98.2971	379.181
11.531	191.956	98.877	379.883
11.532	192.291	99.762	380.951
11.533	191.04	100.098	377.96
11.534	191.04	100.067	380.432
11.535	191.101	99.884	380.035
11.536	192.139	100.067	378.937
11.537	192.413	99.7009	381.592
11.538	192.657	99.6704	379.761
11.539	194.031	99.7009	381.958
11.54	194.55	99.9756	382.08
11.541	194.397	100.494	379.761
11.542	193.42	101.013	382.08
11.543	192.261	101.257	380.066
11.544	192.749	100.922	380.005
11.545	191.772	100.769	381.592
11.546	191.04	100.494	379.425
11.547	191.162	99.9451	382.019
11.548	191.864	99.9146	383.484
11.549	193.024	100.525	381.958
11.55	193.329	100.891	385.315
11.551	192.993	100.983	382.813
11.552	193.695	101.196	383.453
11.553	193.085	101.379	385.101
11.554	191.925	101.471	381.714
11.555	191.589	101.227	384.094
11.556	190.552	101.624	383.606
11.557	191.406	101.807	382.416
11.558	191.772	102.112	385.437
11.559	192.657	101.868	383.698
11.56	194.489	101.837	384.613
11.561	194.763	102.509	385.712
11.562	194.244	102.692	383.118
11.563	193.298	102.844	385.62
11.564	192.932	102.844	384.521
11.565	192.139	102.966	383.24
11.566	191.406	102.997	385.742
11.567	191.681	102.295	384.613
11.568	193.298	102.112	386.047
11.569	194.275	102.631	387.97
11.57	194.611	103.241	385.376
11.571	195.526	103.119	387.726
11.572	195.923	103.088	387.512
11.573	196.198	102.997	386.23
11.574	195.068	103.455	388.763
11.575	194	102.936	386.719
11.576	194.55	102.509	387.299
11.577	195.007	102.814	388.58
11.578	195.404	103.027	386.139
11.579	196.533	103.149	388.153
11.58	197.51	103.302	387.451
11.581	198.822	103.333	386.353
11.582	199.219	103.21	389.282
11.583	198.578	102.325	386.902
11.584	198.486	101.929	388.489
11.585	197.937	102.448	389.496
11.586	196.564	103.241	387.024
11.587	195.465	102.997	390.106
11.588	195.801	102.386	388.702
11.589	197.418	101.807	388.58
11.59	198.425	102.448	391.693
11.591	198.7	102.753	388.977
11.592	199.768	102.02	390.656
11.593	199.371	101.501	391.724
11.594	198.334	101.746	389.435
11.595	196.747	102.478	392.578
11.596	196.014	102.448	390.381
11.597	196.747	102.844	390.198
11.598	196.32	102.844	391.907
11.599	195.801	102.081	389.465
11.6	196.869	101.868	391.541
11.601	198.425	102.081	391.693
11.602	198.303	102.875	390.198
11.603	197.723	102.844	392.853
11.604	196.899	102.112	390.869
11.605	197.571	102.264	391.357
11.606	196.625	103.027	392.334
11.607	194.611	103.21	389.16
11.608	193.695	102.936	391.296
11.609	194.519	102.448	391.174
11.61	195.526	102.112	389.313
11.611	196.228	102.081	392.853
11.612	196.198	102.203	391.296
11.613	197.357	102.142	391.602
11.614	197.235	102.783	394.012
11.615	196.106	102.966	390.289
11.616	195.679	103.149	391.663
11.617	194.946	103.088	391.907
11.618	194.946	103.149	389.343
11.619	194.611	102.844	392.578
11.62	194.855	102.539	391.083
11.621	197.021	102.6	391.602
11.622	197.998	102.753	393.707
11.623	197.937	102.814	391.449
11.624	198.334	102.661	393.707
11.625	198.242	102.936	392.944
11.626	197.784	103.241	391.113
11.627	196.381	103.302	394.073
11.628	194.763	102.539	391.51
11.629	195.831	101.532	392.914
11.63	196.32	101.257	393.86
11.631	196.045	100.952	391.876
11.632	195.007	101.257	395.081
11.633	195.099	100.922	394.226
11.634	195.77	100.739	392.944
11.635	195.282	100.189	395.233
11.636	193.542	99.5483	392.334
11.637	193.024	98.999	393.616
11.638	192.657	98.7244	393.982
11.639	191.315	98.3582	390.594
11.64	190.155	97.7783	393.677
11.641	188.904	96.9849	392.12
11.642	189.606	96.6492	391.296
11.643	189.728	96.405	393.341
11.644	187.805	95.6726	390.442
11.645	186.92	94.4519	391.602
11.646	186.279	93.9026	391.388
11.647	184.601	93.2617	388.397
11.648	181.854	92.7734	390.137
11.649	180.054	91.6443	388.428
11.65	178.772	91.0339	387.024
11.651	178.314	90.1489	389.16
11.652	176.666	89.2944	386.841
11.653	176.147	88.3484	387.512
11.654	175.629	88.0432	387.695
11.655	174.866	87.9822	385.834
11.656	173.92	87.2498	387.39
11.657	173.462	86.5479	386.169
11.658	173.035	85.9985	385.986
11.659	171.814	86.3342	388.031
11.66	170.441	86.1816	385.834
11.661	170.197	85.2051	387.207
11.662	170.105	85.2966	387.787
11.663	170.044	85.8154	385.162
11.664	169.678	85.5103	387.756
11.665	169.678	84.5642	385.62
11.666	170.715	84.0149	386.169
11.667	170.135	83.4961	386.536
11.668	167.877	83.4045	383.759
11.669	166.138	82.6416	384.918
11.67	164.825	82.1228	383.392
11.671	163.208	81.8481	381.042
11.672	160.309	80.5969	381.561
11.673	158.264	78.4302	378.967
11.674	156.83	76.8738	378.113
11.675	155.518	76.3245	379.15
11.676	153.229	75.3784	375.092
11.677	150.94	73.1812	376.007
11.678	148.438	71.7773	374.634
11.679	146.24	71.4722	371.552
11.68	143.372	71.2891	372.498
11.681	140.167	69.7632	369.507
11.682	137.97	67.4133	368.195
11.683	136.2	66.2537	369.11
11.684	134.735	66.1011	366.974
11.685	135.498	65.7959	368.317
11.686	135.956	65.5212	368.744
11.687	136.81	65.033	367.34
11.688	136.23	65.2161	369.72
11.689	134.552	65.3687	368.866
11.69	134.766	65.2466	370.88
11.691	134.43	65.2161	371.552
11.692	134.247	65.5823	369.904
11.693	134.064	65.1245	372.131
11.694	135.712	64.8804	370.972
11.695	137.726	65.4297	370.697
11.696	138.031	65.979	373.413
11.697	137.451	66.0706	371.368
11.698	138.275	65.4907	372.009
11.699	138.397	65.3687	372.711
11.7	137.268	66.1926	370.056
11.701	136.169	65.9485	371.796
11.702	135.254	65.3992	370.239
11.703	136.505	65.4907	368.988
11.704	136.536	65.9485	370.789
11.705	136.444	66.1011	368.439
11.706	137.421	65.3381	368.958
11.707	138.489	65.0635	369.293
11.708	137.878	65.4602	367.218
11.709	136.536	65.6738	368.317
11.71	135.01	65.3687	365.601
11.711	134.674	65.5823	365.234
11.712	134.43	65.7043	366.425
11.713	133.148	65.4907	363.617
11.714	133.362	64.9719	365.112
11.715	134.064	64.5447	364.929
11.716	134.552	64.6362	363.77
11.717	134.247	65.0024	366.669
11.718	133.911	65.2161	365.021
11.719	134.613	65.0024	364.929
11.72	133.82	65.1855	366.791
11.721	132.507	65.3076	363.77
11.722	132.66	65.3687	365.387
11.723	133.24	65.6128	364.929
11.724	133.698	65.8264	362.64
11.725	133.759	66.0095	365.875
11.726	133.331	65.8569	363.708
11.727	134.796	65.7043	365.234
11.728	135.468	66.1621	366.608
11.729	134.46	66.3452	363.739
11.73	133.667	66.4063	365.906
11.731	133.942	66.1316	364.655
11.732	134.064	66.864	362.457
11.733	133.606	67.0471	364.349
11.734	132.904	66.9556	361.969
11.735	134.583	66.5588	363.403
11.736	135.529	66.3757	364.655
11.737	136.108	66.2842	362.946
11.738	136.2	66.3757	365.753
11.739	136.536	66.7114	365.234
11.74	136.963	67.2607	363.861
11.741	137.207	67.2913	365.753
11.742	136.841	66.925	363.586
11.743	137.848	67.1387	363.8
11.744	138.55	67.5964	364.441
11.745	138.641	67.5354	362.03
11.746	138.947	67.1692	364.166
11.747	138.855	67.1082	363.647
11.748	140.015	67.627	362.854
11.749	140.045	67.688	364.868
11.75	139.069	67.8711	362.732
11.751	140.137	67.7795	363.007
11.752	141.357	67.749	363.342
11.753	140.564	68.1458	360.504
11.754	139.587	68.3594	362.762
11.755	139.13	68.2983	361.572
11.756	139.618	68.0847	361.084
11.757	139.679	67.9932	364.349
11.758	138.245	67.5659	362.122
11.759	138.702	67.0471	363.831
11.76	139.404	67.5964	364.014
11.761	139.252	68.2373	361.633
11.762	138.428	68.6951	363.037
11.763	138.367	68.2373	361.084
11.764	139.069	68.0847	360.809
11.765	138.214	68.6646	362.946
11.766	136.871	68.9087	360.748
11.767	137.299	68.8477	362.061
11.768	138.428	68.8782	362.457
11.769	138.519	69.1833	360.321
11.77	138.489	69.4275	362.366
11.771	138.885	69.1223	360.138
11.772	140.137	70.0989	360.504
11.773	139.587	70.343	361.908
11.774	138.672	70.3125	359.619
11.775	138.58	70.0073	362.183
11.776	139.587	70.6482	362.213
11.777	139.587	71.6553	360.504
11.778	139.832	71.6858	363.525
11.779	140.259	71.106	361.633
11.78	142.761	71.228	362.854
11.781	143.433	72.0825	364.899
11.782	142.578	72.1741	362.366
11.783	142.67	71.9604	364.502
11.784	143.738	71.7468	364.838
11.785	144.409	72.1436	362.396
11.786	144.196	73.1812	364.868
11.787	143.646	73.3032	363.22
11.788	145.355	73.2422	363.678
11.789	146.545	73.2727	365.112
11.79	146.088	73.6389	363.22
11.791	146.332	73.1812	364.807
11.792	146.973	73.0591	364.624
11.793	147.98	73.9441	362.915
11.794	148.407	74.707	364.716
11.795	147.4	74.3408	362
11.796	148.468	74.0356	362.885
11.797	148.682	74.4934	363.464
11.798	148.163	74.5544	360.962
11.799	147.919	74.585	362.946
11.8	148.499	73.8831	362.061
11.801	149.2	74.2493	361.328
11.802	149.017	74.8901	363.464
11.803	147.766	74.8596	361.023
11.804	149.261	74.4019	362.701
11.805	149.719	74.6765	363.586
11.806	149.536	75.2869	361.023
11.807	149.139	75.7751	363.647
11.808	149.109	75.8057	361.755
11.809	150.299	76.5076	361.298
11.81	149.719	77.1179	363.831
11.811	149.017	76.6907	361.725
11.812	149.628	76.3855	364.014
11.813	150.879	77.0264	364.532
11.814	151.031	77.9419	362.854
11.815	149.811	78.2166	365.479
11.816	149.902	78.0945	364.044
11.817	151.123	78.5828	363.434
11.818	151.459	79.4983	365.723
11.819	150.33	79.8645	363.19
11.82	150.909	79.1321	365.509
11.821	151.825	78.7048	366.15
11.822	152.557	79.2847	363.892
11.823	152.1	80.0781	367.065
11.824	152.069	80.1392	365.601
11.825	153.625	80.0476	366.486
11.826	153.717	80.3223	367.981
11.827	153.168	80.78	365.326
11.828	153.931	80.5969	367.279
11.829	155.273	81.0852	366.821
11.83	156.189	81.3599	365.234
11.831	155.762	81.3293	367.95
11.832	155.701	80.9937	366.882
11.833	157.99	81.4514	367.432
11.834	159.424	82.4585	368.866
11.835	158.966	82.6111	366.455
11.836	159.332	82.2754	367.706
11.837	160.37	82.0313	366.974
11.838	161.194	82.6721	365.204
11.839	160.614	83.0383	367.615
11.84	159.576	82.7942	365.723
11.841	161.285	82.6721	367.157
11.842	162.201	82.6416	368.225
11.843	160.858	82.5806	366.18
11.844	161.133	82.55	369.385
11.845	162.415	82.8857	368.408
11.846	164.063	83.7402	367.584
11.847	163.208	84.198	369.873
11.848	162.048	83.7097	367.706
11.849	163.177	83.3435	368.927
11.85	164.307	84.1675	370.3
11.851	162.598	84.7778	367.981
11.852	161.56	84.5032	370.392
11.853	162.323	84.0454	369.812
11.854	164.49	84.8083	368.256
11.855	164.795	85.7544	370.239
11.856	163.391	85.7544	367.645
11.857	164.49	85.5103	369.049
11.858	164.978	86.0291	369.934
11.859	164.093	86.731	367.554
11.86	162.659	86.6699	369.995
11.861	161.835	86.5173	369.11
11.862	163.025	86.6394	368.469
11.863	163.391	87.0972	371.124
11.864	162.598	87.3718	368.927
11.865	164.185	86.853	370.911
11.866	165.558	87.0667	371.399
11.867	166.077	87.4939	369.385
11.868	165.71	87.8296	371.796
11.869	165.009	88.1348	370.392
11.87	165.283	88.7756	369.934
11.871	164.642	89.4165	372.131
11.872	163.483	88.6536	370.27
11.873	164.856	87.9211	372.375
11.874	166.779	88.8977	372.955
11.875	167.572	89.7217	370.605
11.876	167.786	89.9658	373.169
11.877	168.518	90.1184	371.338
11.878	170.593	90.0574	371.399
11.879	170.532	90.7898	372.955
11.88	168.915	90.6982	370.636
11.881	168.701	90.3015	372.742
11.882	169.525	90.1184	372.589
11.883	169.83	90.3015	371.552
11.884	169.403	90.6372	374.023
11.885	169.159	90.7593	372.284
11.886	171.539	90.3931	374.268
11.887	172.18	90.9729	375.519
11.888	171.539	91.3391	373.627
11.889	171.814	90.4541	375.122
11.89	173.065	90.5457	374.634
11.891	173.37	90.9119	373.138
11.892	172.424	91.6138	375.58
11.893	171.448	91.6138	373.108
11.894	172.668	91.4307	373.596
11.895	173.492	92.1936	375
11.896	173.126	92.1631	372.62
11.897	172.943	91.6138	375.336
11.898	173.95	91.7053	374.207
11.899	175.018	92.1021	373.138
11.9	174.286	92.5598	375.732
11.901	173.126	92.4683	374.237
11.902	173.37	92.041	375.366
11.903	172.913	92.7429	376.892
11.904	171.783	93.4753	374.756
11.905	171.234	93.3228	376.587
11.906	171.417	92.4072	376.709
11.907	172.028	92.4072	375.793
11.908	171.692	93.0481	378.357
11.909	171.234	92.7429	376.617
11.91	172.058	91.7969	377.686
11.911	171.783	92.3157	379.578
11.912	170.258	92.5293	376.648
11.913	169.128	92.3462	378.967
11.914	168.579	92.1936	377.991
11.915	168.61	92.4072	376.648
11.916	167.206	93.1091	378.937
11.917	166.809	92.2241	377.045
11.918	168.671	91.3696	378.235
11.919	170.258	91.6748	379.456
11.92	169.556	91.9495	377.991
11.921	168.61	91.7053	380.768
11.922	168.64	91.2476	378.906
11.923	169.678	91.9189	378.998
11.924	168.518	92.5293	380.341
11.925	165.802	92.3462	377.838
11.926	165.283	91.3391	379.486
11.927	166.534	90.6067	379.822
11.928	167.419	89.9658	378.174
11.929	167.023	90.1794	381.775
11.93	167.358	89.9353	380.035
11.931	169.373	89.8438	379.547
11.932	168.304	90.5762	381.378
11.933	166.992	89.9353	378.601
11.934	166.046	89.5081	380.157
11.935	165.863	89.386	380.402
11.936	164.948	89.4775	377.808
11.937	163.055	89.0198	380.28
11.938	162.994	88.2874	378.998
11.939	165.497	88.0432	379.395
11.94	165.924	89.1113	381.5
11.941	164.459	89.1113	379.425
11.942	164.276	88.0432	381.622
11.943	164.581	88.1042	381.378
11.944	164.764	88.0432	379.761
11.945	161.987	88.6536	381.317
11.946	159.637	87.9822	379.089
11.947	159.79	87.0667	379.456
11.948	159.515	86.4868	380.981
11.949	158.997	85.4492	378.967
11.95	157.99	84.3506	380.737
11.951	158.234	84.1675	381.256
11.952	157.837	84.8694	378.784
11.953	156.738	84.9609	380.127
11.954	155.121	83.8013	378.143
11.955	154.205	83.4656	377.747
11.956	153.229	84.2285	379.303
11.957	152.1	83.7402	377.441
11.958	151.672	82.6416	379.73
11.959	152.954	82.4585	380.798
11.96	154.327	82.7942	380.371
11.961	154.938	83.6182	382.599
11.962	154.816	83.7708	381.073
11.963	155.762	83.7402	381.989
11.964	156.25	84.137	382.141
11.965	155.334	83.9539	379.456
11.966	154.358	83.5266	381.5
11.967	154.236	83.3435	380.432
11.968	155.334	83.7097	379.303
11.969	155.182	83.8928	382.416
11.97	154.816	83.5266	380.524
11.971	156.006	83.0383	382.996
11.972	156.891	83.8928	383.972
11.973	157.013	84.2896	381.47
11.974	156.647	84.0454	383.698
11.975	156.311	83.5266	382.324
11.976	157.654	83.6792	381.195
11.977	157.41	84.4727	382.568
11.978	156.677	84.1675	380.524
11.979	157.562	83.9233	382.538
11.98	158.6	84.7473	382.813
11.981	158.875	85.2661	381.012
11.982	158.508	85.083	383.148
11.983	158.691	84.7778	381.866
11.984	160.37	84.8083	381.165
11.985	160.37	85.3882	382.751
11.986	158.752	85.3882	379.883
11.987	158.081	85.3882	381.744
11.988	158.875	85.5408	381.653
11.989	158.905	86.3953	380.432
11.99	158.356	86.5784	382.477
11.991	158.051	85.9985	381.531
11.992	158.966	85.5103	382.141
11.993	159.363	86.731	384.064
11.994	159.271	86.1816	382.294
11.995	159.393	86.4563	384.216
11.996	159.76	86.5173	384.521
11.997	159.546	87.2803	382.782
11.998	158.661	87.7991	385.071
11.999	158.783	87.4939	383.728
12	160.126	87.677	383.881
12.001	159.851	88.8672	385.803
12.002	158.691	88.501	383.85
12.003	159.882	87.8906	385.864
12.004	161.713	88.1653	386.108
12.005	163.086	88.6536	384.247
12.006	161.774	89.3555	386.23
12.007	160.706	89.386	384.613
12.008	161.865	89.3555	385.04
12.009	162.292	89.9658	386.322
12.01	160.828	90.0269	383.911
12.011	160.248	89.4775	386.505
12.012	162.262	88.6536	385.956
12.013	164.246	88.8062	384.705
12.014	164.185	89.447	387.573
12.015	163.3	89.4165	385.071
12.016	164.948	89.5081	386.353
12.017	165.771	89.8132	387.573
12.018	165.009	89.9963	384.766
12.019	163.513	89.2334	387.573
12.02	163.635	89.2639	386.688
12.021	166.077	89.5386	384.705
12.022	166.565	90.3931	386.322
12.023	165.558	89.5996	384.308
12.024	166.534	89.2334	385.681
12.025	168.182	89.7827	386.566
12.026	168.243	89.9353	384.491
12.027	167.114	89.9048	386.261
12.028	166.473	89.0808	385.132
12.029	167.145	88.6841	383.85
12.03	167.023	89.5691	385.376
12.031	165.222	89.325	382.66
12.032	164.886	88.9893	383.881
12.033	165.741	88.3484	385.04
12.034	166.046	88.0737	383.331
12.035	165.955	88.2263	385.925
12.036	165.741	88.0127	384.979
12.037	166.229	88.1042	384.369
12.038	165.009	88.9282	386.78
12.039	164.52	88.3179	384.644
12.04	164.551	88.0127	385.254
12.041	164.764	88.1042	386.566
12.042	165.039	88.623	384.399
12.043	164.703	88.9282	386.2
12.044	164.825	88.5315	385.59
12.045	166.321	88.9282	384.766
12.046	166.412	89.2944	387.085
12.047	164.948	89.2639	384.979
12.048	165.68	88.501	386.902
12.049	166.992	88.8062	386.566
12.05	167.419	89.1724	385.071
12.051	166.321	89.9658	386.597
12.052	165.802	89.6912	385.071
12.053	166.534	89.4775	384.521
12.054	166.992	89.6301	387.177
12.055	166.229	89.325	384.705
12.056	166.809	88.7451	387.451
12.057	167.114	88.8062	387.36
12.058	168.365	88.5315	385.803
12.059	168.304	89.2029	387.665
12.06	168.365	88.623	385.162
12.061	170.166	88.9893	385.376
12.062	170.38	89.7217	386.322
12.063	169.647	89.4165	383.575
12.064	169.617	88.9587	386.047
12.065	170.288	88.6841	385.62
12.066	170.99	89.2029	384.033
12.067	171.204	89.2334	386.353
12.068	170.837	89.1113	384.308
12.069	172.18	88.8977	385.04
12.07	173.279	89.2944	385.803
12.071	172.363	89.2029	383.484
12.072	171.6	89.325	385.681
12.073	171.448	89.5691	384.613
12.074	172.485	89.4775	383.148
12.075	172.241	89.325	385.254
12.076	170.959	88.6536	383.575
12.077	171.509	88.3789	385.04
12.078	171.814	89.1418	385.62
12.079	171.417	89.1113	384.064
12.08	171.478	88.3789	386.078
12.081	171.814	87.8296	385.498
12.082	172.211	88.4705	383.942
12.083	171.478	89.2639	385.437
12.084	169.464	88.623	383.606
12.085	170.197	88.1348	384.277
12.086	171.021	88.4399	385.956
12.087	170.166	88.0737	384.003
12.088	168.518	87.5854	386.444
12.089	168.182	87.4329	385.895
12.09	170.044	87.5854	384.827
12.091	170.105	87.8601	386.2
12.092	167.816	86.7615	383.636
12.093	167.358	86.2732	384.399
12.094	167.023	86.5173	384.277
12.095	166.809	86.0596	382.355
12.096	164.581	85.1135	384.277
12.097	163.696	83.8013	383.484
12.098	164.215	83.2825	383.209
12.099	164.276	83.9539	384.979
12.1	163.055	83.374	381.927
12.101	162.506	82.1533	383.484
12.102	162.842	81.2073	383.423
12.103	162.72	81.3599	381.226
12.104	160.889	81.3293	382.69
12.105	159.668	80.4138	381.287
12.106	159.76	79.4678	380.89
12.107	159.912	79.5593	382.202
12.108	159.18	79.3152	380.249
12.109	159.271	79.071	381.531
12.11	160.004	78.4607	381.5
12.111	160.431	78.2166	379.913
12.112	160.614	78.2166	381.897
12.113	160.095	77.2705	379.791
12.114	160.461	77.179	379.547
12.115	160.156	77.301	380.524
12.116	157.745	76.8738	377.869
12.117	156.891	75.8362	379.547
12.118	156.891	74.9207	378.845
12.119	157.135	74.5544	376.74
12.12	155.457	74.6155	378.571
12.121	154.846	73.5474	376.831
12.122	156.158	72.7844	375.946
12.123	156.25	73.4558	376.77
12.124	154.083	73.1506	374.573
12.125	152.557	72.113	376.801
12.126	151.947	71.6553	377.258
12.127	152.74	72.2656	375.702
12.128	151.733	72.6318	377.258
12.129	150.452	72.1436	376.434
12.13	151.917	71.7163	376.648
12.131	153.412	72.1436	377.747
12.132	153.198	72.5708	375.763
12.133	152.588	72.3877	377.38
12.134	152.222	71.7773	376.74
12.135	153.046	72.052	376.007
12.136	151.917	72.6624	377.502
12.137	150.33	72.5708	374.847
12.138	150.482	72.0215	375.732
12.139	150.879	72.4792	376.678
12.14	151.459	72.2961	375.061
12.141	151.428	72.052	377.38
12.142	151.825	71.6553	376.495
12.143	152.924	72.052	376.434
12.144	153.717	72.7234	378.052
12.145	152.618	72.6013	375.702
12.146	152.466	72.0215	376.77
12.147	153.107	72.4487	376.587
12.148	153.168	73.0286	373.535
12.149	152.649	73.0591	375.824
12.15	152.924	72.5708	374.207
12.151	155.701	72.4487	373.596
12.152	156.708	73.0286	375.305
12.153	155.243	73.1812	373.23
12.154	154.724	73.2117	374.878
12.155	155.914	72.9675	375.275
12.156	155.518	73.0896	373.199
12.157	155.426	73.7305	375.214
12.158	155.426	73.9441	373.077
12.159	156.708	74.2188	372.498
12.16	157.043	74.4019	374.268
12.161	156.036	73.7915	372.864
12.162	156.403	73.7	375.58
12.163	157.471	74.0662	376.709
12.164	157.349	74.6765	375.366
12.165	156.83	75.2258	377.502
12.166	156.86	74.6765	375.793
12.167	158.966	75.0732	375.946
12.168	159.424	76.1719	376.709
12.169	158.112	75.9277	375.031
12.17	157.043	75.6531	377.045
12.171	158.478	75.9583	378.174
12.172	159.515	76.2939	376.587
12.173	158.875	76.9043	379.456
12.174	157.715	76.7517	377.441
12.175	159.393	77.2095	377.899
12.176	160.4	77.9114	378.601
12.177	159.515	77.4536	376.16
12.178	158.936	76.9653	378.296
12.179	159.302	77.24	378.754
12.18	160.431	77.9419	377.106
12.181	160.065	78.5217	380.096
12.182	158.691	77.6672	378.51
12.183	159.821	77.4231	379.425
12.184	160.553	78.3997	381.287
12.185	159.821	78.4912	378.174
12.186	158.966	77.7283	380.493
12.187	159.882	77.24	380.188
12.188	162.201	78.0334	378.601
12.189	162.567	78.949	380.28
12.19	160.919	78.4607	378.082
12.191	160.919	78.4302	378.876
12.192	161.255	78.949	380.157
12.193	160.797	79.0405	377.441
12.194	159.943	78.7048	379.608
12.195	160.431	78.125	378.784
12.196	162.445	78.2776	377.563
12.197	163.605	79.1931	380.127
12.198	163.483	79.4373	377.228
12.199	163.574	79.2236	378.387
12.2	162.933	79.4067	379.639
12.201	162.018	79.4983	377.899
12.202	160.553	79.7424	380.554
12.203	160.858	79.0405	379.395
12.204	162.201	78.125	378.479
12.205	162.445	79.1321	381.409
12.206	162.231	79.4373	378.937
12.207	162.903	79.3152	379.73
12.208	163.635	79.3762	380.859
12.209	163.727	79.6814	378.754
12.21	162.201	80.2612	381.531
12.211	162.231	79.9255	380.829
12.212	163.116	80.0476	379.517
12.213	162.903	80.78	382.08
12.214	161.713	80.78	379.913
12.215	162.964	80.3528	381.348
12.216	164.612	80.5054	382.385
12.217	164.825	81.0852	380.432
12.218	164.429	82.0007	383.24
12.219	164.368	81.7566	381.714
12.22	165.497	81.5735	381.744
12.221	165.07	82.0618	383.728
12.222	163.574	81.9702	381.195
12.223	162.72	81.604	383.179
12.224	164.093	81.3599	383.667
12.225	165.039	81.8787	382.019
12.226	165.07	82.8552	384.491
12.227	164.948	82.1838	382.813
12.228	166.26	81.5735	383.606
12.229	166.87	82.3975	385.498
12.23	166.168	82.8857	382.446
12.231	165.771	83.0383	384.338
12.232	166.26	82.4585	383.759
12.233	166.26	82.9773	381.775
12.234	166.229	83.374	384.247
12.235	165.802	83.1604	381.775
12.236	167.328	83.1604	382.782
12.237	168.121	83.8623	384.613
12.238	167.786	83.7402	382.477
12.239	167.572	83.4045	385.04
12.24	168.304	83.2825	384.46
12.241	169.525	84.3506	382.477
12.242	169.067	85.3271	384.613
12.243	168.152	84.8999	382.111
12.244	168.488	84.4421	383.209
12.245	168.945	84.3506	384.827
12.246	167.572	84.7473	382.904
12.247	167.542	84.8999	385.59
12.248	168.701	84.5947	385.681
12.249	170.349	85.0525	384.521
12.25	170.502	86.0901	386.566
12.251	170.044	85.907	384.094
12.252	170.715	85.968	385.345
12.253	171.143	86.8835	387.054
12.254	170.258	86.6089	384.918
12.255	168.64	86.5784	388.062
12.256	169.159	86.5173	388.367
12.257	170.99	86.9751	387.543
12.258	171.753	87.9211	389.496
12.259	171.539	88.0737	387.054
12.26	172.455	87.8906	388.55
12.261	174.225	88.3484	389.221
12.262	173.737	88.7451	387.024
12.263	171.661	88.5315	389.984
12.264	170.807	88.0432	388.885
12.265	172.028	88.2263	388.092
12.266	172.424	89.3555	390.381
12.267	171.356	88.8672	387.726
12.268	171.631	88.2568	389.984
12.269	173.248	88.5925	390.869
12.27	175.14	89.6301	389.221
12.271	174.255	89.9048	391.51
12.272	173.737	88.7756	389.984
12.273	174.194	88.6841	389.893
12.274	174.5	89.9963	392.09
12.275	173.248	90.21	388.824
12.276	172.821	89.9658	390.656
12.277	174.103	89.8743	391.296
12.278	175.629	90.2405	389.313
12.279	175.72	90.4236	391.815
12.28	175.751	90.1184	389.893
12.281	177.338	90.0879	389.832
12.282	178.162	90.8813	391.815
12.283	176.697	90.9729	389.313
12.284	175.14	91.1255	391.205
12.285	175.018	90.3625	391.296
12.286	175.232	91.3696	389.557
12.287	175.568	91.98	391.754
12.288	175.049	91.3086	390.259
12.289	176.453	90.7898	390.839
12.29	177.307	91.3696	393.524
12.291	177.368	91.9189	390.778
12.292	176.483	92.4072	393.25
12.293	176.422	91.7358	393.829
12.294	176.91	91.9189	391.479
12.295	176.422	92.5903	394.836
12.296	175.629	92.7429	392.426
12.297	176.605	92.5598	392.944
12.298	176.971	93.2617	395.63
12.299	176.453	93.3228	392.7
12.3	176.605	93.4753	395.477
12.301	177.002	93.1702	395.66
12.302	178.436	93.0481	393.646
12.303	178.192	93.811	395.569
12.304	177.551	93.4448	393.341
12.305	177.643	93.2312	394.226
12.306	178.009	93.1396	395.233
12.307	176.849	93.811	392.731
12.308	175.995	94.0247	395.813
12.309	175.873	93.4753	394.775
12.31	176.666	93.0481	394.409
12.311	177.002	93.7195	397.491
12.312	177.216	93.4753	395.294
12.313	178.04	93.2922	396.729
12.314	178.009	93.4448	397.217
12.315	177.673	93.811	394.836
12.316	177.032	93.811	397.186
12.317	177.551	93.3533	395.752
12.318	178.528	93.5364	394.501
12.319	178.406	94.4519	397.186
12.32	177.124	94.1162	394.073
12.321	177.277	93.5974	396.149
12.322	178.497	93.689	396.698
12.323	178.772	93.811	395.142
12.324	177.734	93.8416	397.675
12.325	178.223	93.7195	395.813
12.326	179.84	93.9636	395.477
12.327	179.871	94.7571	397.247
12.328	178.253	94.9707	394.775
12.329	176.788	94.3909	396.698
12.33	177.124	93.6279	397.797
12.331	177.46	93.5059	396.24
12.332	177.338	94.1772	399.261
12.333	177.887	93.9636	398.132
12.334	178.528	93.6584	397.644
12.335	178.284	94.1772	400.269
12.336	177.765	94.574	397.675
12.337	177.826	95.0928	399.017
12.338	177.246	94.9402	399.475
12.339	176.361	94.2383	397.614
12.34	174.744	93.8416	400.635
12.341	174.683	93.5974	399.597
12.342	176.697	94.1467	398.865
12.343	177.216	94.3909	401.062
12.344	175.354	94.3909	398.499
12.345	174.774	93.9636	400.726
12.346	175.415	93.4448	400.085
12.347	175.293	93.2312	398.743
12.348	173.126	93.7195	401.031
12.349	171.417	93.1396	398.956
12.35	172.302	92.5903	399.078
12.351	172.974	92.2852	400.909
12.352	171.692	91.7358	397.736
12.353	169.891	91.9189	400.696
12.354	170.929	91.1865	400.94
12.355	171.997	91.1255	399.231
12.356	171.722	91.4917	402.466
12.357	170.349	90.6067	399.414
12.358	171.143	90.3015	399.933
12.359	171.722	91.2781	401.459
12.36	170.105	91.4917	398.071
12.361	168.579	90.7898	400.33
12.362	168.579	89.6912	400.482
12.363	170.441	90.1184	399.17
12.364	171.448	91.3086	401.855
12.365	171.204	90.8508	399.353
12.366	171.509	90.1184	399.994
12.367	172.119	90.3931	401.459
12.368	171.417	90.3931	398.834
12.369	170.319	90.9424	401.428
12.37	170.044	90.271	400.513
12.371	170.929	90.7288	399.567
12.372	170.868	91.4917	401.978
12.373	170.38	90.5762	399.109
12.374	171.021	89.8438	400.909
12.375	172.058	90.271	402.13
12.376	171.906	90.7593	399.994
12.377	171.204	90.6067	402.649
12.378	171.112	89.7827	402.191
12.379	171.692	90.4846	400.848
12.38	171.57	92.2241	403.046
12.381	170.349	92.041	399.536
12.382	169.983	91.0034	400.665
12.383	170.685	90.8813	402.527
12.384	171.326	90.7593	400.665
12.385	171.204	91.3086	403.29
12.386	171.6	91.2476	402.161
12.387	173.737	91.156	402.069
12.388	173.95	91.8579	403.656
12.389	172.821	92.1021	400.36
12.39	171.6	92.0715	401.367
12.391	170.868	91.7358	401.398
12.392	170.288	91.6443	399.872
12.393	170.105	91.3696	402.863
12.394	170.532	90.21	401.093
12.395	172.455	90.332	401.855
12.396	173.798	91.7358	403.87
12.397	172.516	92.041	400.574
12.398	172.211	92.0715	402.985
12.399	172.729	91.7664	402.527
12.4	173.279	92.041	400.848
12.401	171.692	92.5293	403.839
12.402	170.959	91.6443	401.55
12.403	172.943	91.4001	402.222
12.404	175.049	92.3462	404.022
12.405	175.201	92.5293	400.97
12.406	174.683	92.926	403.87
12.407	175.323	92.8345	403.809
12.408	176.788	93.1396	402.039
12.409	175.507	93.5974	404.419
12.41	174.713	93.2922	401.825
12.411	175.537	93.1396	401.917
12.412	176.758	93.6584	403.198
12.413	176.575	93.9636	400.574
12.414	175.72	93.5669	403.259
12.415	176.605	93.2007	403.992
12.416	177.856	93.6279	403.32
12.417	178.07	94.6655	406.067
12.418	177.765	94.3604	403.656
12.419	177.887	94.1772	403.839
12.42	178.314	94.4824	404.968
12.421	178.04	94.8486	401.947
12.422	177.856	94.7571	404.724
12.423	178.101	94.2993	404.999
12.424	179.077	95.0012	404.022
12.425	179.077	95.7947	406.647
12.426	179.108	95.4285	404.541
12.427	180.176	95.8557	405.518
12.428	180.511	96.5271	406.158
12.429	179.596	96.6187	403.595
12.43	178.955	95.7031	405.67
12.431	179.565	95.0623	404.694
12.432	181.244	95.6726	404.358
12.433	180.969	96.6797	406.128
12.434	179.26	96.9238	403.381
12.435	178.955	96.9238	405.212
12.436	180.389	97.1069	405.457
12.437	180.359	96.7712	404.022
12.438	179.474	96.6492	407.471
12.439	179.596	96.344	405.975
12.44	181.305	96.3135	405.365
12.441	181.854	96.8628	407.745
12.442	180.756	96.9238	404.785
12.443	181.061	96.9543	406.799
12.444	181.915	97.4426	406.891
12.445	181.702	98.0835	404.846
12.446	180.481	97.9614	407.654
12.447	180.359	97.1069	405.945
12.448	182.8	97.3816	405.151
12.449	184.143	98.2056	406.433
12.45	183.685	97.6563	403.931
12.451	182.983	97.7783	406.128
12.452	183.685	97.7173	406.311
12.453	184.082	98.1445	404.297
12.454	183.014	98.877	407.44
12.455	181.519	98.7549	405.243
12.456	182.709	98.6328	405.518
12.457	183.99	98.4192	406.097
12.458	184.235	98.2361	403.931
12.459	183.838	98.175	406.616
12.46	184.662	98.053	407.318
12.461	185.303	98.8159	405.029
12.462	184.662	98.877	408.264
12.463	184.357	98.1445	406.555
12.464	185.242	97.6868	406.311
12.465	185.638	99.2126	408.081
12.466	184.479	99.5178	404.602
12.467	183.167	98.6633	406.677
12.468	183.289	97.8088	406.677
12.469	184.784	98.0225	405.334
12.47	185.12	98.8464	407.806
12.471	183.899	98.3276	405.548
12.472	183.868	97.7783	405.762
12.473	184.906	97.7478	406.25
12.474	184.326	97.5647	403.656
12.475	182.526	97.3206	405.823
12.476	180.389	96.3135	404.999
12.477	179.565	95.1538	403.656
12.478	177.612	94.696	406.128
12.479	176.208	93.2617	403.473
12.48	174.683	92.2852	403.412
12.481	174.042	91.7664	404.175
12.482	173.096	90.7288	400.299
12.483	171.051	89.4775	401.978
12.484	169.067	87.7686	401.123
12.485	167.206	86.5173	398.529
12.486	164.459	85.5103	400.299
12.487	159.363	82.6721	396.545
12.488	154.175	79.4678	394.714
12.489	150.665	76.5381	393.28
12.49	147.552	73.7	387.604
12.491	144.135	72.7539	387.085
12.492	143.494	72.937	385.437
12.493	144.135	73.0591	382.629
12.494	145.142	72.5708	384.247
12.495	143.463	72.6318	384.583
12.496	143.066	72.5708	389.038
12.497	144.897	72.2656	393.402
12.498	145.569	71.5637	395.294
12.499	146.362	71.1975	399.963
12.5	147.888	70.6787	400.024
12.501	150.574	71.5332	400.024
12.502	152.435	73.761	401.672
12.503	152.71	75.1648	397.766
12.504	153.32	75.3174	397.308
12.505	154.144	75.5615	396.515
12.506	154.083	75.9888	393.555
12.507	153.442	75.3479	396.515
12.508	153.534	74.1882	396.149
12.509	155.426	74.0356	396.667
12.51	156.494	74.9817	399.414
12.511	155.09	75.3479	397.156
12.512	155.64	75.1038	398.132
12.513	157.257	75.3784	397.217
12.514	158.264	76.0803	393.555
12.515	157.043	76.0193	394.379
12.516	155.579	75.3479	390.93
12.517	156.403	75.47	390.717
12.518	157.227	76.1719	391.602
12.519	155.396	75.5615	389.465
12.52	153.381	74.4019	392.883
12.521	152.863	73.7915	393.768
12.522	153.687	73.822	392.487
12.523	154.083	74.1577	393.768
12.524	152.863	74.707	390.686
12.525	153.748	75.4089	389.557
12.526	154.816	76.0498	388.519
12.527	153.015	76.1719	385.345
12.528	151.001	75.9277	388.214
12.529	150.116	75.3479	388.306
12.53	150.757	75.8057	388.031
12.531	150.36	76.416	391.418
12.532	150.146	76.3245	390.106
12.533	151.459	76.4465	391.083
12.534	154.205	77.4536	392.487
12.535	155.121	78.4912	390.076
12.536	154.388	78.7659	393.158
12.537	153.87	78.5217	392.609
12.538	154.053	79.4373	392.212
12.539	154.022	80.7495	394.928
12.54	152.313	81.0547	392.639
12.541	153.748	80.8716	394.348
12.542	155.548	80.5359	395.569
12.543	156.311	81.2073	394.196
12.544	157.959	81.2683	396.82
12.545	159.454	81.6345	396.362
12.546	161.621	81.8787	394.958
12.547	161.774	83.8318	397.644
12.548	161.652	83.6487	394.501
12.549	161.926	83.7097	395.05
12.55	162.567	84.2285	397.156
12.551	163.3	84.4116	394.836
12.552	163.513	83.9539	397.766
12.553	164.429	83.5266	397.583
12.554	166.901	84.5337	397.43
12.555	169.128	85.2661	398.682
12.556	169.708	85.4797	396.423
12.557	170.074	85.2661	397.186
12.558	171.234	84.8694	397.186
12.559	170.837	85.6018	394.501
12.56	169.8	85.8459	396.851
12.561	168.213	85.6323	395.538
12.562	169.495	85.3882	395.172
12.563	170.776	85.7239	397.217
12.564	170.319	85.4187	394.501
12.565	170.685	85.144	397.034
12.566	171.204	85.5713	396.912
12.567	171.295	85.8459	395.233
12.568	170.441	85.907	398.01
12.569	168.732	85.4492	395.447
12.57	169.281	85.8459	395.813
12.571	170.349	86.9141	396.881
12.572	168.884	87.1277	393.89
12.573	167.419	86.6394	396.637
12.574	167.48	86.4563	397.278
12.575	168.61	86.9141	395.905
12.576	169.037	87.3108	399.048
12.577	168.274	87.1277	396.667
12.578	169.006	87.0361	397.034
12.579	169.983	87.5549	397.919
12.58	169.678	88.0432	394.073
12.581	167.725	88.3179	396.362
12.582	166.443	88.8062	396.027
12.583	166.901	88.9587	395.325
12.584	167.084	89.2334	398.285
12.585	167.145	88.4399	397.125
12.586	168.518	88.562	398.102
12.587	170.563	89.0808	399.628
12.588	171.021	89.5691	397.552
12.589	171.356	89.9658	399.963
12.59	171.112	89.9048	399.628
12.591	172.028	89.9963	398.651
12.592	171.936	90.6982	401.52
12.593	171.631	90.4236	399.078
12.594	172.729	90.3625	399.597
12.595	174.072	90.7898	401.031
12.596	174.408	91.156	398.56
12.597	175.476	90.6067	401.093
12.598	176.147	90.271	400.36
12.599	177.979	90.6677	399.231
12.6	178.406	91.217	400.696
12.601	177.307	91.1865	397.491
12.602	177.826	91.0645	397.339
12.603	178.497	91.5527	397.919
12.604	178.253	91.3696	394.806
12.605	177.49	90.7593	397.491
12.606	177.612	89.8743	396.942
12.607	179.565	89.8132	396.79
12.608	180.817	90.7593	398.804
12.609	179.901	90.7288	396.24
12.61	179.016	90.6372	397.369
12.611	179.993	90.3625	397.461
12.612	179.932	90.8813	394.867
12.613	178.284	91.5833	397.705
12.614	176.392	90.9729	396.027
12.615	178.345	90.4236	396.088
12.616	179.291	91.4001	398.01
12.617	178.833	91.9189	395.508
12.618	177.582	92.3462	396.973
12.619	178.223	92.1021	397.797
12.62	178.345	92.3462	395.63
12.621	177.704	92.6819	398.895
12.622	176.544	92.5293	396.698
12.623	176.88	92.8345	396.912
12.624	177.246	93.9331	398.682
12.625	176.605	94.1772	396.515
12.626	175.934	93.8416	399.109
12.627	176.422	93.1396	400.116
12.628	176.758	93.5669	398.834
12.629	177.002	94.2383	402.649
12.63	177.338	93.6279	400.635
12.631	178.497	93.3533	401.031
12.632	178.833	94.2993	402.74
12.633	178.589	94.6655	398.895
12.634	178.711	94.8486	400.818
12.635	178.833	94.6045	400.543
12.636	179.138	94.0857	399.017
12.637	178.925	94.2688	402.374
12.638	179.382	94.2078	400.269
12.639	181.366	94.1772	400.635
12.64	182.526	94.8181	402.1
12.641	183.411	94.9097	398.895
12.642	183.197	94.8792	400.33
12.643	183.38	94.574	399.811
12.644	183.35	94.4824	397.919
12.645	183.472	94.7266	400.879
12.646	182.77	94.6045	398.834
12.647	183.289	93.9941	399.567
12.648	183.472	93.7805	400.787
12.649	183.685	93.7805	398.926
12.65	183.807	93.9331	401.703
12.651	184.143	93.689	401.031
12.652	184.784	93.8721	399.841
12.653	184.448	94.4824	401.703
12.654	183.624	93.7805	398.743
12.655	183.807	93.8721	400.146
12.656	184.814	93.9941	400.482
12.657	183.838	94.3604	397.614
12.658	182.678	94.7266	400.421
12.659	182.465	94.1772	399.475
12.66	183.38	94.0552	399.17
12.661	184.235	94.574	401.855
12.662	183.105	94.6655	398.895
12.663	182.892	94.9097	400.574
12.664	183.258	94.8486	400.299
12.665	182.495	94.9402	398.132
12.666	181.305	94.9707	400.909
12.667	180.756	94.3909	399.261
12.668	181.671	94.3298	398.987
12.669	182.8	94.635	401.031
12.67	181.915	94.1772	398.804
12.671	182.037	94.3909	400.085
12.672	182.251	94.6655	400.36
12.673	182.495	95.0012	397.858
12.674	181.61	94.7266	400.818
12.675	181.793	93.7195	399.475
12.676	183.258	93.7195	399.017
12.677	183.502	94.5129	400.848
12.678	183.105	94.4824	398.438
12.679	183.899	94.1772	400.177
12.68	184.784	94.1467	400.482
12.681	185.059	94.3298	398.865
12.682	184.357	94.6045	401.459
12.683	183.655	93.9636	399.933
12.684	185.425	93.7805	400.269
12.685	186.066	93.8416	401.52
12.686	185.211	93.5059	398.529
12.687	184.174	93.2617	400.787
12.688	184.357	93.3838	400.085
12.689	184.692	93.689	398.438
12.69	183.38	93.689	401.276
12.691	181.976	91.6443	399.292
12.692	182.373	91.3391	400.33
12.693	183.167	92.6514	401.672
12.694	182.037	92.926	398.285
12.695	180.45	92.1326	400.208
12.696	179.962	90.5151	400.421
12.697	180.817	90.9729	398.804
12.698	180.298	92.041	401.215
12.699	178.192	91.4307	399.048
12.7	178.101	90.3931	399.567
12.701	178.07	90.332	400.36
12.702	177.734	90.1489	397.583
12.703	175.873	89.7217	399.078
12.704	174.957	88.623	398.804
12.705	175.293	88.3179	397.095
12.706	175.14	88.7756	398.743
12.707	173.859	87.7075	396.637
12.708	172.791	87.2803	396.423
12.709	172.241	87.1277	397.003
12.71	171.082	86.8835	394.44
12.711	169.464	85.8459	396.484
12.712	168.884	83.8318	396.271
12.713	169.037	83.3435	394.653
12.714	168.671	83.9233	396.851
12.715	167.847	83.374	394.562
12.716	167.755	82.6416	394.806
12.717	167.48	81.7566	395.935
12.718	165.131	80.9021	393.158
12.719	162.506	80.2002	395.294
12.72	161.621	78.7964	394.623
12.721	160.461	77.5146	392.761
12.722	157.99	76.5381	393.86
12.723	155.151	74.7681	390.228
12.724	152.496	72.7844	388.397
12.725	151.367	71.167	388.275
12.726	148.956	69.7632	383.667
12.727	144.897	68.634	383.209
12.728	141.968	67.1387	381.256
12.729	141.602	66.3757	379.211
12.73	141.815	67.0471	381.104
12.731	140.076	67.1692	380.219
12.732	139.984	66.2231	382.263
12.733	140.839	65.2161	384.888
12.734	141.449	65.8264	386.444
12.735	142.029	65.8569	389.648
12.736	142.395	65.033	389.923
12.737	143.982	65.6128	390.503
12.738	144.836	67.2607	390.747
12.739	144.684	67.6575	387.421
12.74	144.073	67.9626	388.336
12.741	145.233	68.1152	387.573
12.742	146.21	68.0542	385.254
12.743	145.508	68.6035	387.939
12.744	144.836	67.6575	386.475
12.745	146.149	67.5964	388.062
12.746	147.461	67.9626	389.648
12.747	147.705	68.1458	387.024
12.748	146.912	68.4814	387.97
12.749	147.034	68.4509	386.963
12.75	147.491	68.8477	384.155
12.751	147.278	69.458	385.254
12.752	146.271	69.2444	383.057
12.753	146.484	69.519	383.057
12.754	146.942	68.9087	384.949
12.755	146.881	68.7561	383.728
12.756	146.637	68.573	386.322
12.757	146.667	68.4509	386.841
12.758	147.4	68.6646	385.712
12.759	147.369	69.6411	387.329
12.76	146.851	69.9158	384.491
12.761	147.247	70.3125	383.453
12.762	148.041	70.8923	383.972
12.763	147.552	70.8618	381.012
12.764	146.362	70.4041	383.759
12.765	145.966	70.2209	384.125
12.766	147.156	70.5566	383.728
12.767	147.919	71.1975	386.292
12.768	148.712	71.3196	385.284
12.769	150.36	72.0215	386.23
12.77	152.222	72.937	386.536
12.771	152.13	73.5168	384.521
12.772	150.055	74.0356	387.207
12.773	149.841	73.4558	387.238
12.774	150.879	73.6389	387.421
12.775	151.123	74.1882	389.954
12.776	150.177	73.9441	388.031
12.777	151.093	74.1882	389.923
12.778	153.473	74.646	390.656
12.779	154.327	75.47	388.184
12.78	153.839	75.7446	390.472
12.781	153.29	75.2258	389.252
12.782	154.785	75.3784	389.313
12.783	155.334	76.416	390.991
12.784	154.083	75.9888	389.008
12.785	154.053	75.8667	390.076
12.786	155.426	76.5991	390.839
12.787	157.166	77.2705	388.062
12.788	157.074	77.179	390.625
12.789	156.342	76.1414	389.191
12.79	157.837	76.0193	389.099
12.791	158.936	76.7517	390.503
12.792	158.539	76.7822	387.726
12.793	157.867	76.8127	388.947
12.794	158.02	76.7822	389.191
12.795	158.02	76.8433	386.658
12.796	157.074	77.3621	388.947
12.797	156.738	76.2939	387.939
12.798	158.203	75.8972	388.519
12.799	159.271	76.6296	389.893
12.8	158.997	76.8433	387.238
12.801	158.447	76.8433	388.763
12.802	158.783	76.416	388.672
12.803	158.844	77.0874	386.505
12.804	157.928	77.5757	389.557
12.805	156.799	77.0264	388.062
12.806	157.043	77.2095	388.123
12.807	157.715	78.125	389.587
12.808	157.806	78.5522	387.451
12.809	157.074	78.2776	389.557
12.81	157.593	78.2776	390.167
12.811	158.813	78.6743	389.008
12.812	159.119	79.1321	391.724
12.813	157.745	78.8269	390.289
12.814	158.508	78.8269	390.808
12.815	159.485	79.4983	391.113
12.816	158.752	80.0476	388.58
12.817	157.898	80.1086	390.32
12.818	157.227	79.1321	389.893
12.819	158.508	79.1931	389.832
12.82	159.393	80.0171	392.212
12.821	159.058	79.4373	390.198
12.822	160.309	80.2307	391.541
12.823	161.896	80.2002	391.998
12.824	162.262	80.3528	390.137
12.825	161.163	80.658	392.548
12.826	161.285	80.5969	391.357
12.827	162.415	81.0547	390.991
12.828	162.842	81.9397	392.761
12.829	162.292	81.2378	390.9
12.83	163.025	80.8411	392.334
12.831	165.222	80.9326	392.639
12.832	166.901	81.3293	390.808
12.833	166.534	81.665	393.005
12.834	166.26	80.6885	391.937
12.835	167.633	80.7495	391.388
12.836	168.488	81.7261	392.395
12.837	167.694	82.0007	389.648
12.838	167.236	81.9397	390.35
12.839	167.328	81.2988	390.137
12.84	167.786	80.9326	388.275
12.841	167.755	80.9326	390.472
12.842	167.969	80.6885	390.015
12.843	168.61	81.2378	389.374
12.844	168.945	81.5125	391.388
12.845	168.243	81.1462	389.069
12.846	168.549	81.3599	389.801
12.847	168.671	81.9092	389.771
12.848	168.61	82.428	387.146
12.849	166.992	82.489	389.526
12.85	166.077	81.5735	388.519
12.851	168.182	81.2683	389.008
12.852	169.098	82.5195	391.083
12.853	168.488	82.55	389.13
12.854	167.725	82.6111	391.144
12.855	167.999	82.6416	390.93
12.856	168.121	83.1909	389.038
12.857	166.504	83.8013	390.656
12.858	165.161	83.4961	388.672
12.859	165.741	83.2214	389.191
12.86	167.206	83.313	390.594
12.861	166.87	83.313	388.641
12.862	166.016	83.4961	391.174
12.863	166.229	83.4351	391.907
12.864	166.901	83.9844	390.625
12.865	166.26	84.7473	393.158
12.866	165.039	84.198	391.571
12.867	166.626	83.8013	391.876
12.868	167.389	84.5032	393.097
12.869	167.694	85.0525	390.076
12.87	167.206	84.9304	391.632
12.871	167.48	84.3506	391.541
12.872	168.823	84.2285	391.113
12.873	169.281	85.1746	393.341
12.874	168.945	84.6863	391.327
12.875	169.739	84.4421	391.541
12.876	171.265	84.9304	391.449
12.877	172.211	85.022	388.336
12.878	171.967	85.2051	389.954
12.879	171.6	85.083	389.496
12.88	172.607	85.1135	388.458
12.881	172.607	85.083	390.472
12.882	172.089	84.5337	389.648
12.883	173.065	84.0759	390.93
12.884	174.957	84.3811	391.693
12.885	175.171	85.083	388.672
12.886	174.835	84.9915	390.991
12.887	175.079	84.4421	389.679
12.888	176.91	84.3201	388.977
12.889	176.575	85.144	391.266
12.89	175.079	85.083	389.526
12.891	174.896	84.7168	389.954
12.892	175.873	85.083	390.991
12.893	176.666	85.022	389.038
12.894	176.27	85.2051	390.9
12.895	176.483	84.7473	389.374
12.896	178.284	85.022	389.313
12.897	179.016	85.3882	390.747
12.898	178.65	84.9609	388.184
[truncated: 365,209 more chars]
