# Supplementary material for: Model of Ploughing Cortical Bone with Single-Point Diamond Tool
Source: Materials (Basel). 2021 Oct 29;14(21):6530. doi: 10.3390/ma14216530 (PMC8585360; doi:10.3390/ma14216530)
Supplement: Supplementary file 1 [file materials-14-06530-s001.zip › 07-5.txt]

DynoWare	Version 2.6.5.16
Path:	C:\Users\CJ\Desktop\����0909\
Filename:	07б5.dwd
Config ID:	07б5.cfg
Setup ID:	0
Manipulated:	0
Filename 1:	
Filename 2:	
Date:	2020��9��9��
Time:	15:45:02
Sampling rate [Hz]:	1000
Measuring time [s]:	30
Delay time [s]:	0
Cycle time [s]:	0
Cycles:	1
Samples per channel:	30001
Cycle interval:	0
Cycle No:	1
Time	Ch1	Ch2	Ch3
s	N	N	N
0	1.09863	-1.0376	-0.0305176
0.001	1.31226	-1.0376	0.152588
0.002	1.00708	-1.0376	-0.12207
0.003	1.46484	-1.31226	-0.335693
0.004	1.37329	-1.25122	-0.335693
0.005	1.40381	-1.28174	0
0.006	1.28174	-0.976563	0.335693
0.007	1.31226	-0.762939	-0.305176
0.008	1.19019	-0.88501	-0.244141
0.009	1.12915	-1.19019	0.12207
0.01	1.12915	-1.37329	-0.0610352
0.011	1.2207	-1.28174	-0.305176
0.012	1.25122	-0.88501	-0.12207
0.013	1.19019	-0.732422	0
0.014	1.12915	-1.06812	-0.12207
0.015	1.09863	-1.43433	-0.335693
0.016	1.25122	-1.12915	-0.0610352
0.017	1.2207	-0.823975	-0.0305176
0.018	1.31226	-1.0376	-0.335693
0.019	1.34277	-1.40381	-0.274658
0.02	1.15967	-1.25122	-0.213623
0.021	1.06812	-1.19019	-0.12207
0.022	1.61743	-1.06812	0.0915527
0.023	0.915527	-0.915527	-0.366211
0.024	1.00708	-1.19019	0.0305176
0.025	1.0376	-1.28174	-0.213623
0.026	1.34277	-1.2207	-0.335693
0.027	1.49536	-0.88501	-0.335693
0.028	1.43433	-0.88501	0.0305176
0.029	1.25122	-1.19019	-0.12207
0.03	1.15967	-1.2207	-0.213623
0.031	1.00708	-1.09863	-0.152588
0.032	1.0376	-0.976563	-0.12207
0.033	1.0376	-1.00708	-0.152588
0.034	1.09863	-1.12915	-0.305176
0.035	0.88501	-1.09863	-0.213623
0.036	1.37329	-1.0376	-0.335693
0.037	1.28174	-1.06812	0.305176
0.038	1.31226	-0.946045	-0.0610352
0.039	1.25122	-1.28174	-0.366211
0.04	1.15967	-0.946045	-0.244141
0.041	1.46484	-1.19019	-0.366211
0.042	1.46484	-1.2207	-0.305176
0.043	1.34277	-1.25122	-0.0305176
0.044	0.946045	-0.915527	0.0610352
0.045	0.946045	-1.00708	-0.213623
0.046	0.854492	-1.19019	-0.427246
0.047	1.2207	-1.25122	-0.183105
0.048	1.15967	-1.25122	-0.274658
0.049	1.31226	-1.19019	-0.152588
0.05	1.43433	-1.28174	-0.213623
0.051	1.25122	-1.06812	0.0610352
0.052	1.25122	-1.31226	0.0915527
0.053	0.946045	-1.09863	-0.0305176
0.054	1.37329	-0.946045	0
0.055	1.2207	-1.19019	0.12207
0.056	1.31226	-1.25122	0
0.057	1.19019	-1.31226	-0.12207
0.058	1.37329	-1.12915	-0.183105
0.059	1.28174	-0.915527	0.244141
0.06	1.25122	-1.09863	0.12207
0.061	1.31226	-1.06812	-0.213623
0.062	1.43433	-1.28174	-0.12207
0.063	1.37329	-1.25122	0.152588
0.064	1.49536	-1.2207	-0.213623
0.065	1.37329	-0.946045	-0.12207
0.066	1.5564	-1.19019	-0.274658
0.067	1.06812	-1.19019	-0.0610352
0.068	1.06812	-1.09863	-0.213623
0.069	1.12915	-0.823975	-0.213623
0.07	1.25122	-1.09863	0.0610352
0.071	1.25122	-1.19019	0.0610352
0.072	1.52588	-1.37329	0.152588
0.073	1.06812	-1.31226	-0.579834
0.074	0.915527	-1.0376	0.213623
0.075	1.2207	-1.0376	0
0.076	1.12915	-1.09863	-0.244141
0.077	1.31226	-1.31226	-0.244141
0.078	1.31226	-1.19019	0.0915527
0.079	1.43433	-1.00708	-0.305176
0.08	1.46484	-1.0376	-0.213623
0.081	1.19019	-1.25122	-0.0305176
0.082	1.06812	-1.09863	-0.12207
0.083	0.823975	-1.00708	-0.12207
0.084	0.915527	-1.0376	-0.0610352
0.085	1.09863	-0.88501	-0.0915527
0.086	1.06812	-1.00708	-0.366211
0.087	1.12915	-1.00708	-0.335693
0.088	1.19019	-1.25122	-0.305176
0.089	1.31226	-0.823975	-0.0915527
0.09	1.46484	-0.946045	0
0.091	1.09863	-1.2207	-0.183105
0.092	0.854492	-1.25122	-0.12207
0.093	0.976563	-1.0376	-0.305176
0.094	1.28174	-1.19019	-0.0915527
0.095	1.2207	-1.09863	-0.0915527
0.096	1.34277	-0.915527	-0.396729
0.097	1.52588	-1.12915	-0.305176
0.098	1.34277	-1.09863	-0.183105
0.099	0.976563	-1.00708	0.152588
0.1	0.88501	-0.976563	-0.518799
0.101	1.2207	-1.00708	-0.427246
0.102	1.09863	-0.946045	-0.0305176
0.103	1.06812	-1.12915	-0.366211
0.104	1.15967	-1.19019	-0.579834
0.105	0.976563	-1.00708	0.366211
0.106	1.06812	-0.823975	0.0305176
0.107	0.976563	-0.793457	-0.244141
0.108	1.19019	-1.25122	-0.305176
0.109	1.09863	-1.06812	-0.152588
0.11	0.915527	-0.976563	-0.427246
0.111	1.31226	-1.06812	-0.0305176
0.112	1.2207	-1.0376	-0.12207
0.113	1.2207	-1.34277	0.0305176
0.114	0.976563	-1.2207	-0.183105
0.115	1.34277	-1.06812	-0.244141
0.116	1.25122	-0.976563	-0.183105
0.117	1.09863	-0.823975	0
0.118	1.19019	-1.25122	-0.335693
0.119	1.28174	-1.09863	-0.335693
0.12	1.28174	-1.06812	0.183105
0.121	1.00708	-0.976563	0.0305176
0.122	0.88501	-1.12915	-0.274658
0.123	0.946045	-1.34277	0.0305176
0.124	1.25122	-1.2207	-0.12207
0.125	1.43433	-1.12915	-0.244141
0.126	1.40381	-1.0376	0.152588
0.127	1.43433	-1.2207	0
0.128	1.09863	-1.12915	0.244141
0.129	1.19019	-1.31226	0.274658
0.13	0.946045	-1.12915	0.0610352
0.131	1.34277	-1.25122	-0.244141
0.132	1.5564	-1.25122	0
0.133	1.52588	-1.09863	0.274658
0.134	1.34277	-1.0376	-0.183105
0.135	1.12915	-1.09863	-0.244141
0.136	1.31226	-1.09863	-0.0305176
0.137	1.31226	-1.0376	0.213623
0.138	1.06812	-1.19019	0.0610352
0.139	1.19019	-1.09863	-0.152588
0.14	1.2207	-1.00708	-0.0915527
0.141	1.37329	-1.09863	0
0.142	1.31226	-1.19019	0.12207
0.143	1.31226	-1.25122	-0.152588
0.144	1.25122	-1.09863	-0.213623
0.145	1.40381	-1.06812	0.152588
0.146	1.12915	-0.976563	-0.213623
0.147	1.15967	-1.31226	-0.427246
0.148	1.15967	-1.06812	-0.12207
0.149	1.43433	-1.2207	-0.152588
0.15	1.31226	-1.12915	-0.12207
0.151	1.19019	-1.00708	-0.213623
0.152	1.34277	-1.28174	-0.305176
0.153	1.00708	-1.2207	-0.213623
0.154	1.25122	-1.28174	-0.244141
0.155	1.34277	-1.00708	-0.457764
0.156	1.31226	-1.09863	-0.0915527
0.157	1.31226	-0.88501	-0.488281
0.158	1.25122	-1.09863	-0.427246
0.159	1.49536	-1.12915	0.0915527
0.16	1.19019	-0.946045	-0.274658
0.161	1.28174	-1.06812	-0.152588
0.162	1.09863	-0.946045	-0.0915527
0.163	1.19019	-1.06812	-0.213623
0.164	1.49536	-1.0376	-0.152588
0.165	1.12915	-1.0376	-0.213623
0.166	1.5564	-1.09863	-0.244141
0.167	1.12915	-1.09863	-0.0305176
0.168	1.12915	-1.12915	0.0305176
0.169	1.09863	-1.0376	-0.213623
0.17	1.31226	-1.46484	-0.518799
0.171	1.43433	-1.19019	-0.152588
0.172	1.46484	-1.0376	-0.152588
0.173	1.37329	-1.00708	-0.213623
0.174	1.28174	-1.09863	-0.0915527
0.175	1.46484	-1.28174	-0.0915527
0.176	1.00708	-0.915527	-0.0305176
0.177	1.00708	-1.31226	-0.244141
0.178	1.09863	-1.06812	-0.0610352
0.179	1.40381	-1.12915	-0.335693
0.18	1.34277	-1.06812	-0.274658
0.181	1.43433	-1.06812	0
0.182	1.46484	-1.12915	-0.0915527
0.183	1.43433	-1.34277	0.12207
0.184	0.854492	-1.12915	-0.0305176
0.185	1.37329	-1.2207	-0.335693
0.186	1.37329	-1.2207	-0.0610352
0.187	1.49536	-1.19019	-0.0305176
0.188	1.43433	-1.12915	-0.305176
0.189	1.15967	-1.00708	-0.0610352
0.19	1.2207	-0.976563	0.0915527
0.191	1.31226	-1.09863	-0.366211
0.192	1.19019	-0.88501	-0.12207
0.193	1.2207	-1.09863	-0.0305176
0.194	1.43433	-0.976563	-0.244141
0.195	1.28174	-1.31226	-0.274658
0.196	1.46484	-1.09863	0.12207
0.197	1.43433	-1.12915	0.0610352
0.198	1.0376	-1.31226	0.213623
0.199	0.823975	-1.09863	0.0915527
0.2	1.09863	-1.28174	-0.0915527
0.201	0.915527	-0.946045	-0.244141
0.202	1.43433	-1.25122	0.0610352
0.203	1.25122	-0.915527	0
0.204	1.15967	-1.09863	0.0915527
0.205	1.28174	-1.25122	0.0610352
0.206	1.09863	-1.25122	0.0305176
0.207	1.06812	-1.2207	-0.152588
0.208	1.25122	-1.06812	0.0305176
0.209	1.67847	-1.12915	-0.0915527
0.21	1.46484	-1.0376	0.0610352
0.211	1.40381	-1.31226	-0.0305176
0.212	1.06812	-1.00708	-0.0610352
0.213	1.15967	-0.946045	0
0.214	0.976563	-1.19019	0.305176
0.215	1.00708	-1.2207	-0.0305176
0.216	0.976563	-1.2207	-0.244141
0.217	1.15967	-1.00708	-0.335693
0.218	1.40381	-0.946045	0.0305176
0.219	1.40381	-1.12915	-0.0305176
0.22	0.946045	-0.88501	-0.152588
0.221	1.15967	-1.19019	0.0305176
0.222	0.88501	-1.00708	-0.0305176
0.223	1.19019	-0.946045	0
0.224	0.915527	-1.00708	-0.427246
0.225	1.7395	-1.46484	-0.152588
0.226	1.09863	-1.19019	-0.152588
0.227	1.40381	-0.976563	-0.0305176
0.228	1.06812	-1.19019	-0.244141
0.229	1.2207	-1.19019	-0.0610352
0.23	1.2207	-1.12915	-0.274658
0.231	1.06812	-1.0376	-0.12207
0.232	1.5564	-1.25122	-0.183105
0.233	1.25122	-1.2207	-0.457764
0.234	1.46484	-1.06812	-0.152588
0.235	1.19019	-1.06812	-0.0610352
0.236	1.31226	-0.976563	-0.366211
0.237	1.12915	-1.0376	-0.244141
0.238	1.28174	-1.19019	0.183105
0.239	1.06812	-1.31226	0.0305176
0.24	0.915527	-0.976563	-0.579834
0.241	1.15967	-0.88501	-0.274658
0.242	1.43433	-1.31226	-0.213623
0.243	1.25122	-0.88501	-0.0305176
0.244	1.31226	-1.06812	0
0.245	1.28174	-1.00708	-0.396729
0.246	1.09863	-1.09863	-0.183105
0.247	1.19019	-1.31226	0.0915527
0.248	1.2207	-1.2207	-0.640869
0.249	1.58691	-1.12915	-0.244141
0.25	1.31226	-0.946045	-0.0305176
0.251	0.976563	-0.88501	-0.274658
0.252	1.31226	-1.19019	-0.396729
0.253	1.19019	-1.2207	0.0915527
0.254	1.19019	-1.19019	-0.152588
0.255	0.946045	-1.2207	-0.274658
0.256	1.40381	-1.2207	-0.152588
0.257	1.43433	-0.915527	-0.152588
0.258	1.12915	-1.09863	0.366211
0.259	1.09863	-0.88501	-0.0610352
0.26	1.31226	-1.49536	-0.152588
0.261	1.61743	-0.976563	-0.0915527
0.262	1.0376	-1.09863	-0.0305176
0.263	1.25122	-1.40381	-0.427246
0.264	1.15967	-1.31226	-0.305176
0.265	1.31226	-0.88501	0.244141
0.266	1.15967	-0.640869	0.0610352
0.267	1.34277	-1.25122	-0.0915527
0.268	0.88501	-1.2207	-0.0915527
0.269	1.19019	-1.09863	-0.0610352
0.27	1.15967	-1.0376	0.0915527
0.271	1.37329	-0.976563	0.213623
0.272	1.58691	-1.31226	-0.274658
0.273	1.64795	-1.2207	-0.0915527
0.274	1.0376	-1.19019	0.244141
0.275	0.823975	-0.88501	-0.274658
0.276	0.976563	-0.976563	0
0.277	1.46484	-1.46484	0.12207
0.278	1.12915	-1.25122	-0.12207
0.279	1.25122	-1.09863	-0.0610352
0.28	1.19019	-1.0376	0.0915527
0.281	1.34277	-1.06812	0
0.282	1.12915	-1.19019	0.0915527
0.283	1.25122	-0.976563	-0.0305176
0.284	1.49536	-1.28174	-0.183105
0.285	1.00708	-1.19019	-0.12207
0.286	1.2207	-1.06812	-0.0305176
0.287	1.40381	-1.09863	-0.274658
0.288	1.09863	-1.2207	-0.0610352
0.289	1.09863	-1.09863	-0.12207
0.29	1.25122	-1.00708	-0.0915527
0.291	1.12915	-1.19019	-0.213623
0.292	0.976563	-1.28174	0.0305176
0.293	1.28174	-1.37329	-0.152588
0.294	1.49536	-1.00708	-0.244141
0.295	1.40381	-0.793457	-0.274658
0.296	1.61743	-0.915527	0
0.297	1.40381	-1.40381	-0.152588
0.298	0.854492	-1.52588	-0.366211
0.299	1.19019	-1.06812	-0.0305176
0.3	1.37329	-0.732422	-0.12207
0.301	1.09863	-0.88501	-0.671387
0.302	1.25122	-1.28174	-0.640869
0.303	1.49536	-1.40381	-0.0915527
0.304	0.946045	-1.00708	-0.0610352
0.305	1.15967	-0.88501	0
0.306	1.15967	-0.976563	-0.12207
0.307	0.915527	-1.12915	-0.0610352
0.308	1.00708	-1.43433	0.0305176
0.309	1.19019	-1.2207	-0.457764
0.31	1.46484	-1.09863	-0.183105
0.311	1.34277	-1.00708	0.0915527
0.312	1.2207	-1.0376	-0.0610352
0.313	1.00708	-1.25122	-0.274658
0.314	1.09863	-1.12915	-0.244141
0.315	1.19019	-1.25122	-0.152588
0.316	1.43433	-1.00708	-0.305176
0.317	1.40381	-1.09863	-0.274658
0.318	1.25122	-1.31226	-0.244141
0.319	1.19019	-1.25122	0.274658
0.32	1.46484	-0.946045	0.0305176
0.321	1.46484	-0.88501	-0.274658
0.322	1.2207	-1.46484	-0.0305176
0.323	1.19019	-1.40381	0
0.324	1.31226	-0.976563	-0.488281
0.325	1.28174	-1.09863	-0.213623
0.326	1.31226	-0.976563	0.244141
0.327	1.19019	-1.09863	0.12207
0.328	1.00708	-1.06812	0
0.329	0.976563	-1.00708	0.183105
0.33	1.25122	-1.09863	-0.0915527
0.331	1.31226	-1.2207	0.0915527
0.332	1.31226	-1.28174	-0.305176
0.333	1.15967	-1.0376	0.12207
0.334	1.28174	-1.00708	0.244141
0.335	1.40381	-1.09863	-0.0915527
0.336	1.09863	-1.0376	-0.183105
0.337	0.946045	-1.12915	0.0305176
0.338	1.31226	-1.06812	-0.274658
0.339	1.28174	-1.0376	-0.244141
0.34	1.5564	-1.0376	0.0915527
0.341	1.34277	-1.00708	0.0610352
0.342	1.49536	-1.25122	-0.0610352
0.343	1.06812	-1.0376	-0.0305176
0.344	1.15967	-1.00708	-0.244141
0.345	1.25122	-0.88501	-0.152588
0.346	1.15967	-1.06812	-0.152588
0.347	1.2207	-1.12915	-0.366211
0.348	1.12915	-1.0376	0.152588
0.349	1.37329	-1.12915	0.244141
0.35	1.46484	-1.06812	0.183105
0.351	1.40381	-0.976563	-0.0610352
0.352	0.946045	-1.2207	0
0.353	1.12915	-1.2207	-0.12207
0.354	1.09863	-1.25122	0.152588
0.355	1.49536	-0.976563	-0.183105
0.356	1.64795	-1.06812	-0.244141
0.357	1.52588	-1.28174	-0.0305176
0.358	1.15967	-1.12915	-0.183105
0.359	1.19019	-1.2207	-0.244141
0.36	0.88501	-1.09863	-0.183105
0.361	1.0376	-0.976563	0.152588
0.362	1.19019	-1.2207	-0.518799
0.363	1.64795	-1.77002	-0.152588
0.364	1.46484	-1.0376	0.0305176
0.365	1.46484	-1.0376	0
0.366	0.915527	-1.2207	0.0305176
0.367	0.823975	-1.12915	-0.457764
0.368	0.915527	-1.19019	-0.183105
0.369	1.25122	-0.88501	-0.457764
0.37	1.31226	-0.946045	-0.518799
0.371	1.49536	-0.976563	-0.762939
0.372	1.37329	-1.06812	-0.457764
0.373	1.46484	-1.19019	-0.0915527
0.374	1.52588	-1.19019	-0.244141
0.375	1.2207	-0.823975	-0.152588
0.376	1.31226	-1.25122	-0.213623
0.377	1.52588	-1.58691	-0.366211
0.378	1.25122	-1.37329	-0.518799
0.379	1.49536	-1.25122	-0.183105
0.38	0.946045	-0.915527	-0.183105
0.381	1.0376	-1.00708	-0.0610352
0.382	0.88501	-1.2207	0.213623
0.383	0.976563	-1.28174	0.0305176
0.384	0.976563	-1.0376	-0.12207
0.385	1.0376	-0.762939	0.0305176
0.386	1.5564	-0.762939	0
0.387	1.43433	-0.915527	-0.152588
0.388	1.46484	-1.31226	-0.213623
0.389	1.31226	-0.915527	0.12207
0.39	1.00708	-0.976563	-0.0915527
0.391	0.762939	-1.09863	-0.0305176
0.392	0.488281	-1.25122	-0.183105
0.393	0.88501	-1.64795	-0.305176
0.394	0.640869	-1.25122	-0.427246
0.395	0.976563	-0.946045	0.213623
0.396	1.19019	-1.00708	-0.0915527
0.397	1.46484	-1.34277	0.183105
0.398	1.43433	-1.2207	0.0610352
0.399	1.80054	-1.31226	0.12207
0.4	1.92261	-1.0376	0.0305176
0.401	1.95313	-1.0376	-0.274658
0.402	1.37329	-1.0376	-0.183105
0.403	1.09863	-1.12915	-0.305176
0.404	0.823975	-1.0376	-0.213623
0.405	1.06812	-1.09863	-0.305176
0.406	0.671387	-1.06812	-0.12207
0.407	0.854492	-1.37329	-0.0305176
0.408	1.06812	-1.2207	0.152588
0.409	1.2207	-0.946045	0.183105
0.41	1.43433	-0.854492	0.0915527
0.411	1.0376	-0.976563	0.366211
0.412	1.49536	-1.09863	-0.549316
0.413	1.46484	-1.12915	-0.12207
0.414	1.49536	-1.06812	-0.183105
0.415	1.40381	-1.09863	-0.335693
0.416	1.28174	-1.09863	-0.457764
0.417	1.19019	-1.0376	-0.244141
0.418	0.671387	-0.976563	-0.183105
0.419	0.793457	-1.0376	-0.305176
0.42	0.793457	-1.19019	0.0305176
0.421	1.06812	-1.2207	0.0610352
0.422	1.15967	-1.00708	0
0.423	1.25122	-1.06812	-0.183105
0.424	1.46484	-1.37329	-0.274658
0.425	1.43433	-1.12915	-0.427246
0.426	1.64795	-1.25122	-0.0305176
0.427	1.25122	-0.976563	0
0.428	1.31226	-0.762939	-0.396729
0.429	0.88501	-1.09863	-0.0915527
0.43	0.793457	-1.00708	-0.335693
0.431	1.0376	-1.43433	-0.305176
0.432	1.0376	-1.12915	0.0915527
0.433	1.15967	-0.823975	0.366211
0.434	1.09863	-0.976563	0
0.435	1.2207	-1.37329	-0.335693
0.436	1.40381	-1.40381	-0.488281
0.437	1.43433	-0.946045	-0.610352
0.438	1.37329	-0.976563	-0.305176
0.439	1.40381	-1.12915	-0.579834
0.44	1.70898	-1.5564	-0.579834
0.441	1.43433	-1.06812	-0.183105
0.442	1.31226	-0.946045	-0.0305176
0.443	1.15967	-1.06812	0.0915527
0.444	1.0376	-1.34277	-0.0305176
0.445	0.854492	-1.09863	-0.152588
0.446	0.946045	-0.946045	-0.335693
0.447	1.43433	-1.09863	-0.183105
0.448	1.43433	-1.34277	-0.12207
0.449	1.49536	-1.49536	0.0915527
0.45	1.34277	-1.31226	-0.152588
0.451	1.15967	-1.00708	-0.152588
0.452	0.946045	-1.00708	0.0305176
0.453	1.2207	-1.09863	-0.427246
0.454	0.793457	-1.34277	-0.0305176
0.455	1.43433	-1.31226	-0.0305176
0.456	1.12915	-0.88501	-0.0610352
0.457	1.28174	-1.0376	0.0305176
0.458	1.09863	-1.2207	0.213623
0.459	1.31226	-1.43433	0.0610352
0.46	1.19019	-1.28174	-0.213623
0.461	1.43433	-1.2207	0.0305176
0.462	1.58691	-1.25122	0
0.463	1.70898	-1.37329	-0.12207
0.464	1.64795	-1.09863	-0.12207
0.465	1.37329	-1.2207	0.0610352
0.466	1.2207	-1.12915	0.0610352
0.467	1.37329	-0.976563	-0.0305176
0.468	1.40381	-1.52588	0
0.469	0.854492	-1.2207	0.0915527
0.47	0.579834	-1.12915	-0.244141
0.471	0.823975	-1.09863	-0.488281
0.472	0.976563	-1.12915	-0.549316
0.473	1.25122	-0.823975	-0.518799
0.474	1.46484	-1.09863	-0.610352
0.475	1.43433	-1.2207	-0.396729
0.476	1.40381	-1.25122	0.0610352
0.477	1.37329	-1.40381	-0.152588
0.478	1.67847	-1.28174	0.335693
0.479	1.67847	-1.46484	-0.0610352
0.48	1.80054	-1.40381	0.305176
0.481	1.37329	-1.70898	0
0.482	1.0376	-1.49536	-0.0915527
0.483	0.854492	-1.19019	-0.305176
0.484	1.09863	-1.06812	0.0305176
0.485	0.915527	-1.31226	-0.488281
0.486	1.12915	-1.37329	-0.213623
0.487	1.0376	-1.19019	-0.0305176
0.488	1.00708	-0.671387	0.0610352
0.489	1.43433	-0.946045	-0.0305176
0.49	1.64795	-0.854492	-0.366211
0.491	1.70898	-1.00708	-0.640869
0.492	1.49536	-1.37329	-0.610352
0.493	1.19019	-1.46484	-0.610352
0.494	1.19019	-1.06812	-0.213623
0.495	0.823975	-1.61743	0.0915527
0.496	0.671387	-1.34277	-0.183105
0.497	0.396729	-1.43433	-0.152588
0.498	1.19019	-1.40381	-0.0610352
0.499	1.34277	-1.09863	0.183105
0.5	1.70898	-1.67847	0.152588
0.501	1.92261	-1.37329	-0.0610352
0.502	1.80054	-1.31226	0.0915527
0.503	1.80054	-1.31226	0.213623
0.504	1.5564	-0.88501	-0.0305176
0.505	1.31226	-0.946045	-0.274658
0.506	1.06812	-1.0376	-0.335693
0.507	1.25122	-1.52588	-0.518799
0.508	1.06812	-0.823975	-0.183105
0.509	1.09863	-0.946045	0.0915527
0.51	0.915527	-1.19019	0.12207
0.511	0.488281	-1.12915	-0.0305176
0.512	0.915527	-1.00708	0.366211
0.513	1.06812	-0.946045	0.366211
0.514	1.19019	-1.0376	0.0915527
0.515	1.34277	-1.49536	0.0610352
0.516	1.64795	-1.58691	-0.244141
0.517	1.67847	-1.31226	0.366211
0.518	1.5564	-0.701904	0.366211
0.519	1.43433	-0.946045	0.12207
0.52	1.37329	-1.09863	0.12207
0.521	0.823975	-1.2207	-0.0610352
0.522	1.19019	-1.09863	0.0915527
0.523	1.28174	-0.793457	0.335693
0.524	1.12915	-0.762939	0.0305176
0.525	1.49536	-1.06812	-0.213623
0.526	1.64795	-1.06812	0.0305176
0.527	1.86157	-0.946045	0.0305176
0.528	1.43433	-1.0376	-0.213623
0.529	1.28174	-0.610352	-0.213623
0.53	1.12915	-1.25122	-0.0305176
0.531	1.19019	-1.12915	-0.183105
0.532	1.7395	-1.31226	0.396729
0.533	1.25122	-0.88501	0.12207
0.534	1.09863	-1.00708	0.335693
0.535	1.0376	-1.09863	0.0305176
0.536	1.06812	-1.19019	0.0305176
0.537	1.43433	-1.06812	0.12207
0.538	1.43433	-0.88501	-0.244141
0.539	1.46484	-1.19019	-0.549316
0.54	1.61743	-1.06812	-0.396729
0.541	1.52588	-1.06812	-0.244141
0.542	1.49536	-1.00708	-0.0610352
0.543	1.25122	-0.823975	-0.152588
0.544	1.19019	-0.946045	-0.366211
0.545	1.12915	-1.12915	-0.366211
0.546	1.37329	-0.976563	-0.12207
0.547	1.37329	-0.640869	-0.457764
0.548	1.43433	-0.915527	-0.152588
0.549	1.15967	-1.19019	-0.0305176
0.55	1.19019	-1.25122	-0.0610352
0.551	1.19019	-1.19019	-0.396729
0.552	1.28174	-0.88501	-0.152588
0.553	1.52588	-1.0376	-0.457764
0.554	1.64795	-1.31226	-0.457764
0.555	1.43433	-1.28174	-0.0610352
0.556	1.25122	-0.762939	-0.274658
0.557	1.46484	-0.854492	-0.427246
0.558	1.37329	-1.28174	-0.183105
0.559	1.25122	-1.19019	-0.427246
0.56	1.43433	-1.12915	-0.610352
0.561	1.49536	-0.915527	-0.579834
0.562	1.40381	-0.946045	-0.579834
0.563	1.25122	-0.762939	-0.640869
0.564	1.25122	-0.854492	-0.793457
0.565	1.31226	-0.976563	-0.0915527
0.566	1.31226	-0.946045	-0.183105
0.567	1.31226	-0.915527	-0.12207
0.568	1.19019	-1.00708	0.0305176
0.569	1.43433	-1.0376	0.152588
0.57	1.19019	-0.88501	0.0305176
0.571	1.46484	-0.915527	-0.183105
0.572	1.31226	-1.00708	-0.0915527
0.573	1.0376	-0.915527	0.12207
0.574	0.915527	-0.854492	-0.183105
0.575	1.15967	-1.0376	-0.549316
0.576	1.2207	-0.946045	0.305176
0.577	1.34277	-1.00708	0.213623
0.578	1.19019	-0.946045	0.0610352
0.579	1.28174	-0.946045	0.244141
0.58	1.37329	-0.88501	0.488281
0.581	1.25122	-0.793457	0.549316
0.582	1.61743	-1.06812	0.0915527
0.583	1.40381	-1.06812	0.549316
0.584	1.7395	-1.00708	0.152588
0.585	1.40381	-0.823975	0.152588
0.586	1.43433	-0.946045	0.12207
0.587	1.2207	-0.915527	0.183105
0.588	1.49536	-1.0376	0.183105
0.589	0.976563	-0.671387	0.183105
0.59	1.0376	-0.88501	0.0305176
0.591	1.31226	-0.732422	0.0610352
0.592	1.5564	-1.00708	0.0305176
0.593	1.58691	-0.915527	0.0915527
0.594	1.67847	-0.854492	0.0915527
0.595	1.5564	-1.00708	0.305176
0.596	1.37329	-1.0376	0
0.597	1.64795	-1.12915	-0.12207
0.598	1.37329	-0.976563	-0.0915527
0.599	1.25122	-0.88501	-0.0610352
0.6	1.31226	-0.88501	-0.396729
0.601	1.15967	-1.06812	-0.152588
0.602	1.15967	-0.946045	0
0.603	1.49536	-0.823975	0.0610352
0.604	1.00708	-0.793457	-0.213623
0.605	1.19019	-0.793457	0.0305176
0.606	1.25122	-1.00708	-0.244141
0.607	1.28174	-1.0376	-0.457764
0.608	1.70898	-1.06812	-0.274658
0.609	1.52588	-0.793457	-0.213623
0.61	1.2207	-1.09863	-0.488281
0.611	1.09863	-1.28174	-0.0610352
0.612	0.976563	-0.976563	-0.274658
0.613	1.2207	-1.00708	-0.0915527
0.614	1.31226	-1.12915	-0.0610352
0.615	1.25122	-0.976563	-0.0610352
0.616	1.25122	-1.12915	-0.457764
0.617	1.28174	-0.823975	0.0305176
0.618	1.19019	-1.12915	-0.0915527
0.619	1.19019	-0.88501	-0.610352
0.62	1.37329	-0.946045	-0.366211
0.621	1.43433	-0.976563	-0.305176
0.622	1.28174	-1.12915	-0.610352
0.623	1.12915	-1.2207	-0.701904
0.624	1.2207	-1.06812	-0.0915527
0.625	1.37329	-1.00708	0
0.626	0.88501	-0.915527	0.0610352
0.627	1.12915	-1.40381	0.183105
0.628	1.0376	-1.2207	-0.488281
0.629	1.31226	-1.0376	-0.152588
0.63	1.0376	-0.579834	-0.0610352
0.631	1.31226	-1.06812	-0.366211
0.632	1.2207	-1.25122	-0.366211
0.633	1.7395	-1.40381	0.0610352
0.634	1.49536	-0.976563	0
0.635	1.12915	-0.915527	-0.183105
0.636	1.19019	-1.34277	-0.183105
0.637	1.15967	-1.31226	-0.366211
0.638	1.31226	-1.37329	-0.152588
0.639	1.31226	-1.0376	0.0305176
0.64	1.67847	-0.854492	-0.152588
0.641	1.25122	-0.946045	-0.0305176
0.642	1.40381	-1.34277	0.0915527
0.643	1.37329	-1.28174	-0.0305176
0.644	1.25122	-1.09863	-0.0610352
0.645	1.25122	-0.88501	0.305176
0.646	1.46484	-1.06812	0.12207
0.647	1.52588	-1.2207	0.12207
0.648	1.19019	-1.2207	0.244141
0.649	1.37329	-1.06812	0.396729
0.65	1.19019	-0.823975	0.274658
0.651	1.09863	-1.19019	0.427246
0.652	0.915527	-1.09863	0.366211
0.653	1.15967	-1.09863	0.0305176
0.654	1.40381	-0.976563	-0.0305176
0.655	1.2207	-0.762939	0.0305176
0.656	1.37329	-0.701904	0.0610352
0.657	1.40381	-1.00708	0.274658
0.658	1.46484	-1.06812	0.0915527
0.659	1.37329	-0.823975	-0.0610352
0.66	1.52588	-0.946045	-0.12207
0.661	1.52588	-1.19019	0.213623
0.662	1.46484	-1.2207	-0.152588
0.663	1.49536	-0.915527	0
0.664	1.43433	-1.00708	0.244141
0.665	1.09863	-1.2207	-0.213623
0.666	0.915527	-1.25122	0.12207
0.667	1.06812	-1.2207	0.274658
0.668	1.09863	-0.793457	-0.12207
0.669	1.37329	-0.823975	-0.0305176
0.67	1.37329	-1.12915	-0.12207
0.671	1.70898	-1.34277	-0.0915527
0.672	1.2207	-1.06812	0.0915527
0.673	1.34277	-0.976563	0
0.674	1.80054	-1.34277	-0.305176
0.675	1.31226	-1.09863	-0.488281
0.676	1.19019	-1.25122	-0.305176
0.677	1.28174	-1.25122	-0.305176
0.678	1.06812	-0.823975	-0.518799
0.679	1.06812	-1.06812	0
0.68	1.31226	-0.915527	0
0.681	1.19019	-1.2207	-0.12207
0.682	0.946045	-1.00708	-0.244141
0.683	1.49536	-1.28174	-0.396729
0.684	1.58691	-0.946045	-0.396729
0.685	1.5564	-0.976563	-0.366211
0.686	1.37329	-1.31226	-0.213623
0.687	1.49536	-1.00708	-0.488281
0.688	1.46484	-0.946045	-0.366211
0.689	1.0376	-0.946045	-0.305176
0.69	1.25122	-1.00708	-0.518799
0.691	0.946045	-0.946045	-0.549316
0.692	1.19019	-1.34277	-0.12207
0.693	1.28174	-1.06812	-0.0610352
0.694	1.15967	-1.12915	-0.366211
0.695	1.09863	-1.19019	-0.396729
0.696	1.19019	-1.25122	-0.396729
0.697	1.00708	-1.06812	-0.152588
0.698	1.09863	-1.09863	-0.335693
0.699	1.37329	-1.31226	-0.213623
0.7	1.52588	-1.00708	-0.213623
0.701	1.5564	-1.0376	-0.0610352
0.702	1.40381	-1.00708	-0.0915527
0.703	1.09863	-1.0376	-0.579834
0.704	1.15967	-0.823975	0
0.705	0.976563	-1.09863	-0.213623
0.706	1.0376	-0.793457	-0.457764
0.707	1.00708	-0.88501	-0.366211
0.708	1.40381	-1.2207	-0.12207
0.709	1.43433	-1.00708	-0.366211
0.71	1.34277	-1.19019	-0.0610352
0.711	1.28174	-0.915527	-0.0915527
0.712	1.0376	-1.06812	-0.0305176
0.713	1.15967	-1.25122	0.152588
0.714	1.19019	-1.37329	-0.183105
0.715	1.31226	-1.0376	-0.244141
0.716	1.2207	-0.732422	-0.0305176
0.717	1.34277	-1.12915	0.0915527
0.718	1.06812	-1.28174	0.12207
0.719	1.19019	-1.06812	0
0.72	1.0376	-1.00708	0.305176
0.721	1.31226	-0.854492	-0.0305176
0.722	1.58691	-1.2207	-0.0915527
0.723	1.31226	-1.2207	-0.427246
0.724	1.2207	-1.19019	0.0305176
0.725	1.49536	-1.06812	0.0610352
0.726	1.58691	-1.19019	0.213623
0.727	1.2207	-1.40381	0.335693
0.728	1.31226	-1.0376	-0.0610352
0.729	1.2207	-1.31226	0
0.73	1.25122	-1.25122	-0.152588
0.731	1.28174	-1.19019	-0.213623
0.732	1.37329	-1.06812	0.0610352
0.733	1.34277	-1.37329	0.0610352
0.734	1.15967	-1.34277	0.0305176
0.735	1.12915	-1.40381	0.0915527
0.736	1.15967	-1.31226	-0.12207
0.737	1.34277	-1.2207	-0.213623
0.738	1.09863	-1.19019	-0.12207
0.739	1.37329	-1.2207	0.152588
0.74	1.40381	-1.09863	-0.0915527
0.741	1.0376	-1.00708	0.0915527
0.742	0.976563	-1.31226	0.0305176
0.743	1.09863	-1.2207	-0.12207
0.744	1.31226	-1.43433	-0.335693
0.745	1.19019	-1.49536	-0.152588
0.746	1.5564	-1.25122	-0.183105
0.747	1.31226	-1.19019	-0.488281
0.748	1.15967	-1.28174	-0.0305176
0.749	1.25122	-1.34277	-0.396729
0.75	1.15967	-1.52588	-0.0610352
0.751	1.58691	-1.34277	-0.152588
0.752	1.49536	-1.25122	-0.244141
0.753	1.34277	-0.854492	-0.396729
0.754	1.09863	-1.37329	-0.549316
0.755	1.43433	-1.64795	-0.488281
0.756	1.34277	-1.28174	-0.274658
0.757	1.15967	-1.06812	-0.183105
0.758	1.40381	-1.19019	-0.640869
0.759	1.15967	-1.25122	-0.610352
0.76	1.25122	-1.43433	-0.396729
0.761	1.19019	-1.43433	-0.762939
0.762	1.43433	-0.946045	-0.152588
0.763	1.09863	-0.976563	-0.0610352
0.764	1.19019	-1.2207	-0.0610352
0.765	1.15967	-1.40381	-0.213623
0.766	1.25122	-1.31226	-0.457764
0.767	1.40381	-1.2207	-0.305176
0.768	1.28174	-1.0376	-0.701904
0.769	1.31226	-1.43433	-0.366211
0.77	1.06812	-1.31226	-0.427246
0.771	0.976563	-1.09863	-0.0610352
0.772	0.88501	-0.915527	0.12207
0.773	1.12915	-0.946045	0.0610352
0.774	1.09863	-1.52588	-0.0915527
0.775	1.00708	-1.52588	-0.518799
0.776	1.67847	-1.28174	-0.152588
0.777	1.46484	-0.915527	-0.305176
0.778	1.5564	-0.976563	-0.12207
0.779	1.15967	-1.00708	0
0.78	1.25122	-1.12915	-0.213623
0.781	1.19019	-1.28174	-0.305176
0.782	1.2207	-1.19019	-0.183105
0.783	1.43433	-1.2207	-0.213623
0.784	1.31226	-1.19019	-0.274658
0.785	1.31226	-1.25122	-0.0305176
0.786	0.915527	-1.0376	0.183105
0.787	0.946045	-1.06812	-0.0915527
0.788	0.732422	-1.2207	-0.12207
0.789	0.823975	-1.19019	0
0.79	1.31226	-1.19019	-0.0305176
0.791	1.19019	-1.19019	0.305176
0.792	1.06812	-1.2207	-0.0305176
0.793	1.2207	-1.25122	0.0305176
0.794	1.52588	-1.2207	0.0305176
0.795	1.40381	-1.09863	0.213623
0.796	1.31226	-0.88501	-0.0610352
0.797	1.19019	-1.00708	-0.152588
0.798	1.19019	-1.25122	-0.12207
0.799	1.15967	-1.12915	-0.213623
0.8	1.43433	-1.19019	0.12207
0.801	1.12915	-0.946045	-0.0915527
0.802	0.823975	-1.19019	0.0915527
0.803	1.28174	-1.12915	-0.0610352
0.804	0.946045	-1.09863	-0.0915527
0.805	1.40381	-1.06812	0.0305176
0.806	1.34277	-1.12915	0
0.807	1.49536	-1.34277	0.0305176
0.808	1.34277	-1.12915	-0.0915527
0.809	1.31226	-1.25122	-0.152588
0.81	0.946045	-0.88501	0.0915527
0.811	1.15967	-1.2207	0.0305176
0.812	1.37329	-1.19019	-0.183105
0.813	1.09863	-1.06812	0
0.814	1.37329	-1.12915	-0.244141
0.815	1.37329	-1.31226	-0.183105
0.816	1.52588	-1.06812	-0.12207
0.817	1.31226	-0.976563	-0.0915527
0.818	1.2207	-1.00708	-0.427246
0.819	1.15967	-1.06812	-0.305176
0.82	1.19019	-1.28174	-0.274658
0.821	1.40381	-1.0376	0.0610352
0.822	1.12915	-0.976563	-0.305176
0.823	1.25122	-0.946045	-0.274658
0.824	1.19019	-0.915527	-0.457764
0.825	1.25122	-1.06812	-0.183105
0.826	1.2207	-1.00708	-0.244141
0.827	1.25122	-1.06812	-0.183105
0.828	1.2207	-1.09863	-0.457764
0.829	1.09863	-1.06812	-0.244141
0.83	1.34277	-1.00708	-0.213623
0.831	1.61743	-0.946045	-0.12207
0.832	1.34277	-1.09863	-0.0305176
0.833	1.2207	-1.09863	-0.12207
0.834	1.12915	-1.0376	-0.335693
0.835	1.19019	-0.946045	-0.244141
0.836	1.64795	-1.09863	-0.366211
0.837	1.67847	-1.37329	-0.396729
0.838	1.49536	-1.09863	-0.396729
0.839	1.43433	-0.854492	-0.12207
0.84	1.12915	-1.09863	-0.213623
0.841	1.25122	-1.09863	-0.213623
0.842	0.88501	-1.09863	-0.152588
0.843	1.67847	-1.40381	-0.213623
0.844	1.19019	-0.976563	-0.183105
0.845	1.28174	-1.0376	-0.366211
0.846	1.31226	-1.2207	-0.244141
0.847	1.40381	-1.2207	-0.152588
0.848	1.40381	-0.88501	0.0915527
0.849	1.25122	-1.09863	0.0610352
0.85	1.0376	-0.946045	-0.305176
0.851	1.09863	-1.25122	-0.183105
0.852	1.46484	-1.19019	-0.335693
0.853	1.40381	-1.09863	0.152588
0.854	1.37329	-0.915527	0.0610352
0.855	1.43433	-0.946045	-0.0915527
0.856	1.37329	-1.00708	-0.0305176
0.857	1.28174	-0.946045	0.0305176
0.858	1.15967	-0.88501	0.0610352
0.859	1.19019	-1.0376	-0.274658
0.86	1.49536	-1.28174	0
0.861	1.28174	-1.34277	-0.152588
0.862	1.28174	-1.09863	0.183105
0.863	1.25122	-0.701904	0.0305176
0.864	1.2207	-1.19019	-0.12207
0.865	1.0376	-1.00708	-0.12207
0.866	1.37329	-1.2207	0.0915527
0.867	1.34277	-1.19019	0.0305176
0.868	1.46484	-0.976563	0
0.869	1.34277	-0.946045	0.0305176
0.87	1.49536	-0.946045	0.0915527
0.871	1.28174	-1.34277	-0.152588
0.872	1.34277	-0.793457	0.183105
0.873	1.15967	-0.854492	-0.152588
0.874	1.31226	-1.25122	0.183105
0.875	1.46484	-1.25122	-0.12207
0.876	1.40381	-1.12915	-0.152588
0.877	1.5564	-1.06812	0.0915527
0.878	1.43433	-1.06812	0.12207
0.879	1.12915	-1.00708	-0.12207
0.88	1.25122	-1.09863	0.0305176
0.881	0.976563	-1.00708	-0.12207
0.882	1.83105	-1.31226	-0.0610352
0.883	1.58691	-1.00708	0.0915527
0.884	1.37329	-1.12915	-0.12207
0.885	1.49536	-1.0376	-0.0305176
0.886	1.25122	-1.0376	0.0610352
0.887	1.34277	-1.00708	-0.0305176
0.888	1.5564	-1.2207	-0.183105
0.889	1.25122	-1.00708	-0.0305176
0.89	1.31226	-1.06812	-0.274658
0.891	1.61743	-0.976563	-0.305176
0.892	1.19019	-0.88501	0.12207
0.893	1.09863	-1.12915	-0.213623
0.894	1.09863	-1.25122	-0.0610352
0.895	1.28174	-1.09863	-0.0305176
0.896	1.34277	-0.88501	-0.366211
0.897	0.854492	-0.823975	-0.427246
0.898	1.15967	-0.88501	-0.0915527
0.899	1.31226	-1.25122	-0.457764
0.9	1.49536	-1.09863	-0.213623
0.901	1.31226	-0.793457	0.0305176
0.902	1.52588	-1.09863	0.0915527
0.903	1.25122	-1.28174	-0.305176
0.904	1.06812	-1.12915	-0.274658
0.905	1.2207	-1.28174	-0.335693
0.906	1.34277	-0.854492	-0.152588
0.907	0.976563	-0.793457	-0.12207
0.908	1.12915	-0.946045	-0.0915527
0.909	0.793457	-0.915527	-0.152588
0.91	1.31226	-1.12915	0.0915527
0.911	1.12915	-0.88501	-0.213623
0.912	1.19019	-1.0376	-0.274658
0.913	1.12915	-1.12915	-0.305176
0.914	1.34277	-1.12915	-0.12207
0.915	1.40381	-1.09863	-0.366211
0.916	1.28174	-0.915527	-0.0610352
0.917	1.09863	-1.06812	-0.152588
0.918	1.2207	-1.09863	-0.366211
0.919	1.0376	-1.19019	-0.0610352
0.92	0.701904	-1.00708	-0.152588
0.921	1.09863	-1.00708	-0.366211
0.922	1.34277	-1.00708	-0.0610352
0.923	1.34277	-1.2207	0.213623
0.924	1.06812	-1.19019	-0.213623
0.925	1.49536	-1.28174	-0.152588
0.926	1.34277	-1.19019	0.0305176
0.927	1.19019	-1.12915	-0.305176
0.928	1.25122	-1.19019	-0.152588
0.929	1.43433	-1.25122	-0.305176
0.93	1.25122	-1.00708	-0.152588
0.931	1.06812	-0.946045	0.152588
0.932	0.915527	-1.06812	0.0610352
0.933	1.12915	-1.46484	0.0305176
0.934	0.946045	-1.19019	0
0.935	1.25122	-1.12915	-0.0305176
0.936	1.5564	-1.19019	0.0610352
0.937	1.34277	-1.25122	-0.0610352
0.938	1.2207	-1.49536	-0.0915527
0.939	1.25122	-1.25122	0.213623
0.94	1.2207	-1.0376	0
0.941	0.732422	-0.976563	0.213623
0.942	1.34277	-1.25122	-0.0915527
0.943	1.34277	-1.52588	-0.0610352
0.944	1.2207	-1.28174	-0.12207
0.945	1.61743	-0.946045	-0.0305176
0.946	1.37329	-0.915527	-0.0305176
0.947	1.2207	-0.976563	0.0610352
0.948	1.31226	-1.37329	-0.152588
0.949	1.19019	-1.25122	0.0305176
0.95	1.40381	-1.09863	-0.0610352
0.951	1.31226	-1.09863	-0.12207
0.952	1.5564	-1.09863	0
0.953	1.31226	-1.09863	-0.0915527
0.954	1.28174	-1.34277	-0.12207
0.955	1.15967	-1.12915	0.0915527
0.956	1.31226	-1.2207	0.0915527
0.957	1.25122	-1.34277	-0.0305176
0.958	1.28174	-1.31226	-0.0915527
0.959	1.34277	-1.37329	-0.305176
0.96	1.70898	-1.00708	-0.0305176
0.961	1.52588	-1.12915	-0.0915527
0.962	1.25122	-1.25122	-0.0915527
0.963	1.28174	-1.28174	-0.213623
0.964	1.15967	-1.12915	-0.213623
0.965	1.25122	-1.00708	0.0305176
0.966	1.34277	-1.12915	-0.244141
0.967	1.49536	-1.40381	-0.396729
0.968	1.2207	-1.09863	-0.396729
0.969	1.28174	-0.946045	-0.0915527
0.97	1.31226	-1.00708	-0.0610352
0.971	1.2207	-1.06812	-0.0610352
0.972	1.28174	-1.37329	-0.488281
0.973	1.2207	-1.09863	-0.366211
0.974	1.61743	-0.946045	-0.427246
0.975	1.46484	-1.2207	-0.183105
0.976	1.28174	-1.09863	-0.213623
0.977	1.40381	-1.25122	0
0.978	1.34277	-1.06812	-0.183105
0.979	1.25122	-1.0376	-0.396729
0.98	1.31226	-1.0376	-0.152588
0.981	1.15967	-1.2207	-0.244141
0.982	1.2207	-1.43433	-0.213623
0.983	1.49536	-1.19019	-0.396729
0.984	1.49536	-0.946045	-0.244141
0.985	1.49536	-0.88501	-0.366211
0.986	1.40381	-1.12915	-0.396729
0.987	1.15967	-1.28174	-0.396729
0.988	1.19019	-0.88501	-0.305176
0.989	1.43433	-1.25122	-0.305176
0.99	1.28174	-1.12915	-0.274658
0.991	1.34277	-1.31226	-0.0305176
0.992	1.49536	-1.00708	-0.0305176
0.993	1.28174	-0.823975	-0.0915527
0.994	1.52588	-0.946045	0.0305176
0.995	1.25122	-1.37329	-0.152588
0.996	1.15967	-1.46484	-0.244141
0.997	1.40381	-1.09863	-0.12207
0.998	1.31226	-0.823975	-0.12207
0.999	1.31226	-1.12915	0.0610352
1	1.46484	-1.34277	-0.152588
1.001	1.37329	-1.12915	0
1.002	1.19019	-0.793457	0.152588
1.003	1.15967	-0.579834	0
1.004	1.09863	-1.06812	-0.274658
1.005	1.52588	-1.5564	-0.274658
1.006	1.40381	-1.12915	0.12207
1.007	1.40381	-0.732422	0
1.008	1.28174	-0.579834	0.0915527
1.009	1.12915	-1.34277	-0.0610352
1.01	1.15967	-1.2207	-0.0610352
1.011	1.28174	-1.19019	-0.305176
1.012	1.64795	-0.915527	-0.183105
1.013	1.43433	-0.854492	0.213623
1.014	1.0376	-1.0376	-0.244141
1.015	1.15967	-1.2207	0.0305176
1.016	1.25122	-1.0376	0.213623
1.017	1.0376	-0.88501	0.0915527
1.018	1.15967	-0.823975	0
1.019	1.12915	-1.19019	-0.12207
1.02	1.40381	-1.12915	-0.152588
1.021	1.34277	-1.19019	-0.366211
1.022	1.40381	-1.06812	0.0305176
1.023	1.31226	-0.823975	0.213623
1.024	1.19019	-1.0376	-0.0915527
1.025	0.946045	-1.09863	0.0915527
1.026	0.946045	-1.25122	-0.305176
1.027	1.25122	-0.915527	-0.0610352
1.028	1.31226	-0.976563	-0.12207
1.029	1.49536	-1.12915	0.183105
1.03	1.40381	-1.19019	0
1.031	1.40381	-1.34277	-0.0305176
1.032	1.49536	-1.06812	-0.274658
1.033	1.25122	-1.0376	0
1.034	1.09863	-1.2207	-0.0610352
1.035	1.09863	-1.12915	-0.335693
1.036	1.52588	-0.88501	-0.457764
1.037	1.43433	-0.732422	-0.12207
1.038	1.28174	-1.19019	0.0610352
1.039	1.09863	-1.06812	-0.396729
1.04	1.00708	-1.19019	-0.274658
1.041	1.09863	-0.793457	-0.0915527
1.042	1.00708	-0.946045	-0.244141
1.043	1.49536	-1.12915	-0.396729
1.044	1.34277	-1.28174	-0.274658
1.045	1.46484	-1.0376	-0.335693
1.046	0.946045	-0.854492	-0.12207
1.047	1.15967	-0.915527	-0.335693
1.048	1.28174	-1.2207	-0.244141
1.049	0.946045	-1.09863	-0.213623
1.05	0.976563	-0.976563	-0.0610352
1.051	1.2207	-1.09863	-0.488281
1.052	1.43433	-1.00708	0.0610352
1.053	1.43433	-1.12915	0
1.054	1.28174	-1.28174	-0.244141
1.055	1.2207	-1.00708	-0.335693
1.056	1.43433	-0.823975	0.0305176
1.057	1.25122	-0.762939	-0.0915527
1.058	1.19019	-1.19019	-0.396729
1.059	1.25122	-1.25122	-0.579834
1.06	1.46484	-1.09863	-0.0915527
1.061	1.0376	-0.793457	0.12207
1.062	0.915527	-0.976563	-0.0915527
1.063	1.12915	-1.12915	-0.457764
1.064	1.06812	-1.25122	-0.152588
1.065	1.25122	-1.06812	-0.0305176
1.066	1.19019	-0.88501	-0.244141
1.067	1.43433	-1.19019	-0.305176
1.068	1.37329	-1.19019	-0.0305176
1.069	1.49536	-1.2207	0.213623
1.07	1.37329	-1.0376	0.0610352
1.071	1.28174	-1.0376	0
1.072	1.31226	-1.37329	-0.0915527
1.073	1.31226	-1.31226	-0.366211
1.074	1.25122	-1.28174	-0.335693
1.075	1.19019	-0.823975	-0.0915527
1.076	1.25122	-1.00708	-0.0610352
1.077	1.00708	-1.12915	0.0610352
1.078	1.2207	-1.12915	-0.0305176
1.079	1.43433	-1.37329	0.0305176
1.08	1.67847	-1.0376	-0.0915527
1.081	1.58691	-1.00708	-0.213623
1.082	1.40381	-1.25122	-0.183105
1.083	1.37329	-1.09863	-0.12207
1.084	1.19019	-1.12915	-0.244141
1.085	1.19019	-1.06812	-0.0915527
1.086	1.19019	-1.2207	-0.152588
1.087	1.06812	-1.25122	-0.152588
1.088	1.06812	-1.2207	-0.213623
1.089	1.25122	-1.40381	0.0305176
1.09	1.25122	-1.0376	0.152588
1.091	1.46484	-1.00708	0.274658
1.092	1.58691	-1.2207	0
1.093	1.06812	-0.946045	0.12207
1.094	1.2207	-1.12915	-0.0915527
1.095	1.2207	-0.976563	-0.244141
1.096	1.52588	-1.00708	-0.213623
1.097	1.25122	-1.0376	-0.183105
1.098	1.12915	-1.19019	-0.12207
1.099	1.31226	-1.25122	-0.0915527
1.1	1.00708	-1.09863	0.12207
1.101	1.15967	-0.762939	-0.152588
1.102	1.19019	-0.88501	-0.305176
1.103	0.915527	-1.2207	-0.0915527
1.104	1.25122	-1.37329	-0.152588
1.105	1.5564	-0.976563	-0.244141
1.106	1.64795	-0.915527	0.0915527
1.107	0.915527	-1.00708	-0.0915527
1.108	1.12915	-1.0376	-0.518799
1.109	1.19019	-1.2207	-0.335693
1.11	1.2207	-1.06812	-0.0305176
1.111	0.946045	-0.823975	0.183105
1.112	0.976563	-0.946045	-0.305176
1.113	1.31226	-1.28174	-0.0610352
1.114	1.15967	-0.88501	0.0915527
1.115	1.09863	-1.00708	-0.152588
1.116	1.31226	-1.0376	-0.427246
1.117	1.2207	-1.12915	-0.12207
1.118	1.43433	-1.12915	0
1.119	1.25122	-1.12915	-0.0610352
1.12	1.70898	-1.49536	-0.518799
1.121	1.28174	-1.0376	-0.305176
1.122	1.52588	-0.88501	0.12207
1.123	1.09863	-1.0376	0.0305176
1.124	0.823975	-1.19019	-0.213623
1.125	0.946045	-1.2207	0
1.126	1.15967	-1.28174	0.0610352
1.127	1.80054	-1.2207	-0.12207
1.128	1.34277	-1.09863	-0.335693
1.129	1.5564	-1.12915	0
1.13	0.976563	-1.0376	-0.396729
1.131	1.34277	-1.12915	-0.213623
1.132	1.12915	-1.09863	-0.0610352
1.133	1.40381	-1.09863	-0.12207
1.134	1.37329	-1.12915	-0.396729
1.135	1.37329	-0.976563	-0.396729
1.136	1.37329	-1.25122	-0.0915527
1.137	1.19019	-1.40381	0.0610352
1.138	1.19019	-1.06812	0.0610352
1.139	1.19019	-0.762939	-0.0610352
1.14	1.00708	-1.0376	-0.244141
1.141	1.15967	-1.5564	0.0915527
1.142	1.31226	-1.28174	-0.366211
1.143	1.7395	-1.00708	-0.12207
1.144	1.58691	-0.854492	0.0305176
1.145	1.46484	-1.00708	0.152588
1.146	1.34277	-1.28174	-0.335693
1.147	1.15967	-1.2207	-0.0305176
1.148	1.34277	-1.00708	0.335693
1.149	1.2207	-0.732422	0.0610352
1.15	1.46484	-1.06812	-0.579834
1.151	1.12915	-1.0376	-0.12207
1.152	1.52588	-1.34277	0.183105
1.153	1.00708	-0.946045	0
1.154	1.49536	-1.31226	-0.152588
1.155	1.46484	-1.2207	-0.183105
1.156	1.19019	-0.976563	0.0610352
1.157	1.28174	-1.28174	-0.183105
1.158	1.5564	-1.12915	-0.274658
1.159	1.64795	-0.976563	-0.244141
1.16	1.52588	-0.976563	0.152588
1.161	1.52588	-1.25122	-0.0610352
1.162	1.00708	-1.00708	-0.12207
1.163	1.49536	-1.25122	0.335693
1.164	1.19019	-1.09863	-0.366211
1.165	1.28174	-1.00708	0.12207
1.166	1.43433	-1.09863	-0.183105
1.167	1.58691	-1.19019	-0.152588
1.168	1.49536	-1.12915	-0.12207
1.169	1.19019	-0.946045	-0.0915527
1.17	1.19019	-1.0376	-0.0610352
1.171	1.25122	-0.88501	-0.152588
1.172	1.06812	-1.00708	0.0915527
1.173	1.31226	-0.915527	-0.244141
1.174	1.64795	-1.09863	-0.274658
1.175	1.67847	-1.0376	0.0305176
1.176	1.46484	-1.28174	-0.0305176
1.177	1.49536	-0.976563	-0.518799
1.178	1.31226	-1.0376	0.0305176
1.179	1.19019	-1.06812	-0.244141
1.18	1.2207	-1.28174	-0.183105
1.181	1.34277	-1.12915	-0.213623
1.182	1.25122	-0.976563	-0.152588
1.183	1.92261	-1.06812	-0.244141
1.184	1.09863	-1.25122	0.0305176
1.185	1.49536	-1.34277	-0.0610352
1.186	1.37329	-1.06812	-0.244141
1.187	1.52588	-0.915527	0.12207
1.188	1.46484	-1.00708	-0.396729
1.189	1.12915	-1.25122	-0.640869
1.19	1.31226	-1.12915	-0.396729
1.191	1.09863	-0.976563	-0.0305176
1.192	1.19019	-0.976563	-0.0610352
1.193	1.00708	-1.00708	0.0305176
1.194	1.34277	-1.28174	-0.152588
1.195	1.31226	-1.28174	-0.274658
1.196	1.2207	-0.946045	-0.183105
1.197	1.52588	-1.28174	-0.335693
1.198	1.49536	-1.37329	-0.0305176
1.199	1.15967	-1.25122	0.152588
1.2	1.00708	-1.06812	-0.183105
1.201	1.25122	-1.00708	-0.335693
1.202	1.5564	-1.19019	-0.213623
1.203	1.25122	-1.06812	-0.396729
1.204	1.43433	-1.12915	-0.0610352
1.205	1.31226	-0.915527	-0.244141
1.206	1.25122	-0.946045	-0.274658
1.207	1.25122	-1.06812	-0.0610352
1.208	1.09863	-0.976563	0
1.209	1.12915	-1.12915	-0.396729
1.21	1.09863	-0.915527	-0.335693
1.211	1.09863	-1.12915	-0.396729
1.212	1.12915	-1.12915	-0.244141
1.213	1.40381	-1.37329	-0.0610352
1.214	1.61743	-0.946045	0.0305176
1.215	1.34277	-1.09863	0.152588
1.216	1.2207	-1.40381	-0.0610352
1.217	0.946045	-1.31226	0
1.218	0.915527	-1.12915	-0.12207
1.219	1.28174	-0.976563	-0.0305176
1.22	1.15967	-0.88501	-0.12207
1.221	1.31226	-1.09863	-0.0915527
1.222	1.37329	-1.46484	-0.0610352
1.223	0.976563	-0.946045	0.0610352
1.224	1.2207	-0.732422	0.12207
1.225	1.19019	-1.09863	-0.213623
1.226	1.40381	-1.2207	-0.0915527
1.227	1.37329	-1.09863	-0.366211
1.228	1.15967	-0.915527	-0.366211
1.229	1.15967	-0.732422	-0.0610352
1.23	1.28174	-0.946045	0.0915527
1.231	1.0376	-1.0376	-0.12207
1.232	0.579834	-1.34277	0.0305176
1.233	0.946045	-1.12915	-0.0305176
1.234	1.12915	-0.823975	-0.213623
1.235	1.43433	-0.976563	0.213623
1.236	1.43433	-1.0376	0.152588
1.237	1.15967	-1.25122	-0.183105
1.238	1.2207	-1.28174	0
1.239	1.2207	-0.976563	0.183105
1.24	1.25122	-0.976563	-0.152588
1.241	1.49536	-1.09863	-0.244141
1.242	1.34277	-1.2207	-0.366211
1.243	1.34277	-1.12915	-0.488281
1.244	1.15967	-0.823975	-0.0305176
1.245	1.46484	-0.88501	-0.0305176
1.246	1.15967	-0.976563	-0.366211
1.247	1.19019	-1.28174	0.0305176
1.248	0.946045	-1.2207	-0.244141
1.249	1.37329	-1.12915	-0.366211
1.25	1.64795	-1.25122	-0.213623
1.251	1.19019	-1.12915	-0.0305176
1.252	1.34277	-1.09863	-0.396729
1.253	1.31226	-1.19019	0
1.254	1.00708	-1.12915	-0.0305176
1.255	0.946045	-1.06812	-0.366211
1.256	0.88501	-1.2207	-0.396729
1.257	1.34277	-1.25122	-0.274658
1.258	1.25122	-1.09863	-0.12207
1.259	1.15967	-1.12915	-0.0305176
1.26	1.2207	-1.31226	-0.0610352
1.261	1.40381	-1.12915	-0.244141
1.262	1.19019	-1.00708	-0.244141
1.263	1.46484	-0.793457	-0.183105
1.264	1.2207	-1.34277	-0.518799
1.265	1.46484	-1.2207	-0.274658
1.266	1.28174	-1.2207	-0.12207
1.267	1.64795	-0.854492	-0.0305176
1.268	1.12915	-1.00708	-0.183105
1.269	1.09863	-1.2207	-0.488281
1.27	1.19019	-1.2207	-0.152588
1.271	1.06812	-1.28174	-0.152588
1.272	1.00708	-0.946045	-0.305176
1.273	1.43433	-1.00708	0.0610352
1.274	1.61743	-1.2207	-0.244141
1.275	1.25122	-1.40381	-0.0305176
1.276	1.52588	-1.28174	-0.12207
1.277	1.40381	-0.946045	-0.0305176
1.278	1.19019	-1.28174	-0.0610352
1.279	1.37329	-1.00708	-0.12207
1.28	1.40381	-1.09863	-0.12207
1.281	1.37329	-0.976563	-0.152588
1.282	1.52588	-1.00708	-0.0305176
1.283	1.19019	-0.946045	0.366211
1.284	1.34277	-1.06812	-0.152588
1.285	1.19019	-1.25122	0.0915527
1.286	1.49536	-1.12915	0.0305176
1.287	1.46484	-1.09863	-0.12207
1.288	1.49536	-1.34277	-0.152588
1.289	1.5564	-1.25122	-0.183105
1.29	1.61743	-1.2207	-0.244141
1.291	1.49536	-1.12915	0
1.292	1.19019	-1.00708	0.183105
1.293	1.19019	-0.915527	0.0915527
1.294	1.09863	-1.43433	-0.305176
1.295	1.2207	-1.37329	-0.0610352
1.296	1.28174	-1.06812	-0.0305176
1.297	1.49536	-0.946045	-0.0610352
1.298	1.46484	-0.671387	0.0305176
1.299	1.61743	-1.34277	-0.0915527
1.3	1.19019	-1.37329	-0.12207
1.301	1.0376	-1.09863	-0.0915527
1.302	1.31226	-0.854492	0.0305176
1.303	1.34277	-0.88501	-0.12207
1.304	1.37329	-1.0376	-0.12207
1.305	1.43433	-1.49536	-0.244141
1.306	1.19019	-1.09863	0.12207
1.307	1.31226	-0.946045	0.0915527
1.308	1.43433	-0.793457	-0.0915527
1.309	1.34277	-1.00708	-0.0915527
1.31	1.2207	-1.52588	-0.366211
1.311	1.37329	-1.34277	-0.152588
1.312	1.7395	-0.88501	-0.213623
1.313	1.61743	-0.610352	0.12207
1.314	1.37329	-0.915527	0.12207
1.315	1.25122	-1.43433	-0.152588
1.316	1.06812	-1.43433	-0.213623
1.317	1.12915	-0.946045	-0.183105
1.318	1.31226	-0.640869	-0.183105
1.319	1.46484	-1.06812	-0.12207
1.32	1.15967	-1.34277	-0.427246
1.321	1.31226	-1.12915	-0.335693
1.322	1.28174	-0.88501	0.274658
1.323	1.2207	-0.793457	-0.0305176
1.324	1.2207	-0.946045	-0.366211
1.325	0.946045	-1.19019	-0.274658
1.326	1.40381	-1.28174	-0.0610352
1.327	1.5564	-0.823975	-0.244141
1.328	1.61743	-0.762939	-0.183105
1.329	1.49536	-1.28174	0.0305176
1.33	1.0376	-1.28174	-0.183105
1.331	1.25122	-1.09863	0.12207
1.332	1.40381	-0.915527	-0.244141
1.333	1.15967	-0.946045	-0.0915527
1.334	1.34277	-0.915527	-0.244141
1.335	1.49536	-1.40381	-0.274658
1.336	1.5564	-0.976563	-0.366211
1.337	1.46484	-0.732422	-0.12207
1.338	1.19019	-0.976563	0.0305176
1.339	1.2207	-1.12915	-0.0915527
1.34	1.15967	-1.37329	-0.244141
1.341	1.19019	-1.12915	-0.183105
1.342	1.15967	-0.854492	-0.305176
1.343	1.46484	-0.854492	-0.183105
1.344	1.31226	-1.25122	-0.152588
1.345	1.2207	-1.31226	0.244141
1.346	1.09863	-1.06812	-0.274658
1.347	1.25122	-1.00708	-0.152588
1.348	1.37329	-0.946045	-0.213623
1.349	1.52588	-1.06812	-0.244141
1.35	1.40381	-1.34277	-0.518799
1.351	1.46484	-0.976563	-0.152588
1.352	0.946045	-0.640869	0.0915527
1.353	1.25122	-0.823975	-0.0610352
1.354	1.0376	-1.0376	-0.274658
1.355	1.40381	-1.06812	-0.244141
1.356	1.31226	-1.06812	-0.274658
1.357	1.40381	-1.09863	-0.244141
1.358	1.70898	-1.00708	-0.396729
1.359	1.5564	-0.915527	-0.12207
1.36	1.52588	-0.946045	0.12207
1.361	1.12915	-1.12915	-0.12207
1.362	1.09863	-1.0376	0.0305176
1.363	1.0376	-1.09863	-0.0915527
1.364	1.37329	-1.00708	-0.152588
1.365	1.43433	-1.09863	-0.152588
1.366	1.40381	-0.946045	-0.0610352
1.367	1.31226	-1.06812	-0.213623
1.368	1.19019	-1.0376	0.152588
1.369	1.19019	-1.0376	0
1.37	1.12915	-1.12915	-0.0610352
1.371	1.34277	-0.732422	-0.183105
1.372	1.64795	-0.823975	-0.335693
1.373	1.49536	-1.00708	-0.305176
1.374	1.46484	-1.34277	-0.12207
1.375	1.31226	-1.0376	0.0915527
1.376	1.31226	-0.88501	0.0915527
1.377	1.0376	-1.06812	-0.0305176
1.378	1.15967	-1.31226	-0.213623
1.379	1.06812	-1.31226	-0.396729
1.38	1.0376	-0.976563	-0.213623
1.381	1.25122	-0.946045	0.152588
1.382	1.25122	-0.976563	0.274658
1.383	1.19019	-1.06812	-0.12207
1.384	0.976563	-1.25122	0.0305176
1.385	1.25122	-1.0376	-0.0610352
1.386	1.31226	-0.946045	-0.183105
1.387	1.49536	-1.00708	0
1.388	1.46484	-0.946045	-0.183105
1.389	1.49536	-1.19019	-0.0915527
1.39	1.25122	-1.0376	0
1.391	1.00708	-0.88501	0.0610352
1.392	0.854492	-1.0376	-0.244141
1.393	1.12915	-1.0376	0.0305176
1.394	1.19019	-1.09863	-0.12207
1.395	1.52588	-1.12915	-0.183105
1.396	1.43433	-1.0376	-0.0915527
1.397	1.46484	-0.976563	-0.183105
1.398	1.0376	-0.854492	-0.213623
1.399	1.06812	-1.0376	0.0305176
1.4	0.976563	-0.823975	-0.274658
1.401	1.2207	-0.915527	-0.183105
1.402	1.37329	-1.40381	0
1.403	1.2207	-1.00708	-0.457764
1.404	1.12915	-1.06812	-0.213623
1.405	0.915527	-0.762939	-0.0915527
1.406	1.46484	-0.793457	0.0915527
1.407	1.40381	-0.915527	-0.244141
1.408	1.46484	-1.28174	-0.0610352
1.409	1.25122	-1.28174	0.0610352
1.41	1.19019	-0.976563	-0.366211
1.411	1.43433	-0.915527	-0.183105
1.412	1.19019	-0.854492	-0.183105
1.413	1.25122	-1.12915	-0.0610352
1.414	1.15967	-1.09863	-0.213623
1.415	1.37329	-1.37329	-0.152588
1.416	1.12915	-1.2207	-0.152588
1.417	1.06812	-1.09863	-0.274658
1.418	1.25122	-1.12915	-0.335693
1.419	1.5564	-1.09863	-0.0915527
1.42	1.19019	-0.732422	-0.244141
1.421	1.0376	-1.0376	0
1.422	0.915527	-0.976563	-0.366211
1.423	1.06812	-1.06812	-0.183105
1.424	1.25122	-1.0376	-0.152588
1.425	1.19019	-1.12915	-0.0915527
1.426	0.976563	-1.0376	-0.396729
1.427	1.0376	-1.00708	-0.244141
1.428	1.40381	-1.0376	-0.12207
1.429	1.15967	-0.946045	0.244141
1.43	1.28174	-1.12915	-0.0305176
1.431	1.12915	-1.25122	0.0305176
1.432	0.976563	-1.09863	0.0610352
1.433	0.976563	-1.28174	-0.488281
1.434	1.19019	-1.25122	-0.274658
1.435	1.58691	-1.09863	0
1.436	1.46484	-1.0376	0.0610352
1.437	1.06812	-1.25122	-0.0915527
1.438	1.00708	-1.43433	-0.183105
1.439	1.12915	-1.2207	-0.305176
1.44	1.34277	-1.00708	0.0305176
1.441	1.28174	-1.19019	-0.12207
1.442	1.46484	-1.19019	-0.366211
1.443	1.5564	-1.28174	-0.0915527
1.444	1.34277	-1.06812	0.244141
1.445	1.34277	-0.976563	-0.396729
1.446	1.31226	-1.06812	-0.0305176
1.447	1.15967	-1.12915	0.0305176
1.448	1.19019	-1.19019	-0.213623
1.449	1.31226	-0.946045	-0.305176
1.45	1.19019	-0.946045	0
1.451	1.2207	-1.40381	0
1.452	1.0376	-1.2207	-0.0305176
1.453	1.19019	-1.09863	0.0305176
1.454	1.49536	-1.0376	0.0610352
1.455	1.46484	-1.25122	-0.274658
1.456	1.64795	-1.0376	-0.0915527
1.457	1.46484	-1.2207	-0.152588
1.458	1.34277	-1.28174	-0.0915527
1.459	1.40381	-1.2207	-0.0915527
1.46	1.34277	-1.37329	-0.183105
1.461	1.34277	-1.2207	0.12207
1.462	1.43433	-0.946045	0.0915527
1.463	1.49536	-1.12915	-0.305176
1.464	1.58691	-1.25122	-0.305176
1.465	1.5564	-1.2207	-0.12207
1.466	1.70898	-1.28174	0.183105
1.467	1.43433	-1.06812	-0.12207
1.468	1.37329	-1.09863	0.0305176
1.469	1.58691	-1.28174	0.0915527
1.47	1.49536	-1.28174	-0.12207
1.471	1.31226	-1.2207	-0.366211
1.472	1.43433	-1.31226	-0.12207
1.473	1.49536	-1.00708	-0.305176
1.474	1.34277	-1.06812	0.305176
1.475	1.15967	-1.19019	-0.0610352
1.476	1.09863	-1.28174	-0.244141
1.477	1.34277	-1.31226	0
1.478	1.46484	-1.00708	-0.183105
1.479	1.40381	-1.12915	-0.12207
1.48	1.70898	-1.2207	-0.274658
1.481	1.43433	-1.28174	-0.305176
1.482	1.52588	-1.25122	-0.183105
1.483	1.34277	-1.12915	-0.305176
1.484	1.52588	-1.09863	-0.244141
1.485	1.46484	-1.31226	-0.305176
1.486	1.25122	-1.43433	-0.0610352
1.487	1.70898	-1.49536	-0.335693
1.488	1.58691	-1.25122	-0.12207
1.489	1.43433	-1.0376	-0.12207
1.49	1.5564	-1.37329	-0.0915527
1.491	0.915527	-1.19019	-0.366211
1.492	1.40381	-1.37329	0.0305176
1.493	1.31226	-1.06812	-0.0610352
1.494	1.5564	-1.09863	-0.213623
1.495	1.15967	-1.09863	-0.305176
1.496	1.25122	-1.31226	-0.305176
1.497	0.854492	-1.09863	-0.488281
1.498	0.976563	-1.00708	-0.305176
1.499	1.0376	-1.06812	-0.152588
1.5	0.671387	-0.976563	-0.366211
1.501	1.06812	-1.09863	-0.0915527
1.502	1.2207	-1.25122	0
1.503	1.46484	-1.2207	0.213623
1.504	1.40381	-1.12915	-0.0610352
1.505	0.88501	-1.0376	-0.12207
1.506	1.06812	-1.52588	-0.305176
1.507	0.915527	-1.67847	-0.244141
1.508	1.37329	-1.40381	-0.732422
1.509	1.40381	-1.25122	-0.549316
1.51	1.52588	-1.31226	-0.152588
1.511	1.70898	-1.31226	-0.0305176
1.512	1.46484	-1.25122	0.213623
1.513	1.64795	-1.40381	0.579834
1.514	1.37329	-1.00708	0.457764
1.515	1.52588	-1.2207	0.335693
1.516	1.19019	-1.19019	-0.274658
1.517	1.31226	-1.52588	-0.244141
1.518	1.25122	-1.09863	-0.183105
1.519	1.70898	-1.19019	-0.0915527
1.52	1.46484	-1.09863	-0.12207
1.521	1.25122	-1.09863	0.244141
1.522	1.06812	-0.946045	0.244141
1.523	0.915527	-1.0376	-0.274658
1.524	1.25122	-1.06812	-0.518799
1.525	1.49536	-0.88501	-0.427246
1.526	1.49536	-0.976563	-0.396729
1.527	1.80054	-0.946045	0.12207
1.528	1.15967	-0.946045	0.366211
1.529	1.2207	-0.793457	0
1.53	1.19019	-0.976563	0.244141
1.531	1.31226	-1.12915	-0.152588
1.532	1.31226	-1.31226	-0.610352
1.533	1.49536	-1.00708	-0.762939
1.534	1.43433	-1.12915	-0.305176
1.535	1.46484	-1.25122	-0.335693
1.536	1.2207	-1.52588	-0.335693
1.537	1.34277	-1.34277	-0.183105
1.538	1.43433	-1.09863	-0.305176
1.539	1.12915	-1.28174	-0.183105
1.54	1.86157	-1.2207	-0.183105
1.541	1.46484	-1.40381	-0.396729
1.542	1.58691	-0.88501	-0.183105
1.543	1.2207	-1.12915	0
1.544	1.2207	-0.976563	0.335693
1.545	1.12915	-0.854492	0.152588
1.546	1.37329	-1.0376	0.152588
1.547	1.31226	-0.854492	-0.183105
1.548	1.5564	-1.00708	-0.366211
1.549	1.37329	-0.823975	-0.213623
1.55	1.46484	-0.640869	-0.0915527
1.551	1.12915	-0.671387	-0.152588
1.552	1.43433	-1.00708	0.0305176
1.553	1.06812	-1.06812	0.0610352
1.554	1.31226	-0.915527	-0.0915527
1.555	0.915527	-1.09863	-0.183105
1.556	0.946045	-1.06812	-0.335693
1.557	1.06812	-1.19019	-0.335693
1.558	1.15967	-1.25122	-0.0305176
1.559	0.976563	-1.00708	-0.305176
1.56	1.12915	-1.31226	-0.213623
1.561	0.946045	-1.09863	-0.0915527
1.562	0.915527	-1.31226	-0.152588
1.563	0.915527	-1.06812	-0.274658
1.564	1.00708	-0.88501	-0.0915527
1.565	1.15967	-1.06812	-0.0915527
1.566	1.19019	-1.09863	-0.152588
1.567	1.2207	-0.88501	-0.305176
1.568	0.976563	-0.88501	0.0915527
1.569	1.37329	-1.28174	-0.213623
1.57	1.25122	-0.976563	-0.152588
1.571	1.58691	-1.00708	0.213623
1.572	1.28174	-0.976563	0.274658
1.573	1.49536	-0.946045	0.427246
1.574	1.12915	-0.579834	-0.0305176
1.575	1.19019	-0.762939	0
1.576	1.19019	-0.946045	0.274658
1.577	1.2207	-1.2207	-0.0610352
1.578	1.15967	-1.0376	-0.152588
1.579	1.34277	-0.732422	0.213623
1.58	1.25122	-0.732422	-0.152588
1.581	0.915527	-0.823975	-0.152588
1.582	0.701904	-0.976563	-0.274658
1.583	0.854492	-1.12915	-0.0915527
1.584	1.00708	-0.793457	0.0305176
1.585	1.31226	-0.823975	0.0305176
1.586	1.46484	-1.00708	-0.152588
1.587	1.34277	-1.0376	0.183105
1.588	1.31226	-0.915527	0.305176
1.589	1.37329	-0.579834	0.183105
1.59	1.34277	-0.762939	0.0915527
1.591	1.31226	-0.946045	-0.0610352
1.592	1.06812	-0.823975	-0.305176
1.593	1.0376	-1.0376	-0.518799
1.594	1.40381	-0.946045	-0.427246
1.595	1.34277	-0.640869	-0.213623
1.596	1.12915	-0.732422	-0.183105
1.597	0.946045	-0.793457	-0.427246
1.598	1.09863	-1.00708	0
1.599	1.19019	-1.06812	-0.183105
1.6	1.52588	-1.28174	0.213623
1.601	1.67847	-1.00708	0.0305176
1.602	1.83105	-0.946045	-0.183105
1.603	1.5564	-1.00708	-0.0915527
1.604	1.34277	-1.09863	0.0305176
1.605	1.25122	-1.00708	-0.183105
1.606	1.49536	-1.25122	-0.335693
1.607	1.15967	-1.06812	-0.0915527
1.608	1.09863	-1.00708	-0.213623
1.609	1.19019	-0.88501	-0.12207
1.61	1.49536	-1.06812	-0.305176
1.611	1.40381	-1.06812	0
1.612	1.15967	-0.976563	0
1.613	0.976563	-1.0376	-0.0305176
1.614	1.00708	-0.976563	-0.152588
1.615	0.976563	-0.976563	-0.152588
1.616	1.2207	-1.06812	-0.640869
1.617	1.34277	-1.19019	-0.518799
1.618	1.34277	-1.25122	-0.305176
1.619	1.19019	-0.946045	0
1.62	1.06812	-1.19019	-0.213623
1.621	1.37329	-1.37329	-0.0305176
1.622	1.09863	-1.19019	0.213623
1.623	1.31226	-1.19019	-0.0915527
1.624	1.37329	-1.19019	0.0915527
1.625	1.40381	-1.19019	0.0915527
1.626	1.49536	-1.19019	0.0305176
1.627	1.5564	-1.09863	0.0915527
1.628	1.40381	-1.06812	0.0915527
1.629	1.15967	-1.00708	-0.152588
1.63	1.15967	-1.00708	-0.0305176
1.631	1.31226	-1.25122	-0.366211
1.632	1.37329	-1.40381	-0.183105
1.633	1.70898	-1.06812	-0.0610352
1.634	1.49536	-1.06812	0.0305176
1.635	1.46484	-1.00708	-0.0915527
1.636	1.34277	-1.09863	-0.0305176
1.637	1.0376	-1.40381	0.0610352
1.638	1.46484	-1.2207	-0.244141
1.639	1.25122	-1.19019	-0.396729
1.64	1.52588	-1.06812	-0.183105
1.641	1.31226	-1.09863	-0.366211
1.642	1.15967	-0.946045	-0.366211
1.643	1.28174	-1.09863	-0.213623
1.644	1.06812	-0.946045	-0.12207
1.645	1.09863	-1.31226	-0.366211
1.646	1.06812	-1.12915	-0.396729
1.647	1.64795	-1.19019	-0.0610352
1.648	1.61743	-0.854492	-0.0610352
1.649	1.58691	-0.946045	-0.152588
1.65	1.40381	-1.09863	-0.0305176
1.651	1.31226	-1.0376	-0.0915527
1.652	1.31226	-0.88501	-0.0305176
1.653	1.31226	-0.854492	-0.183105
1.654	1.52588	-1.12915	-0.305176
1.655	1.37329	-1.09863	-0.244141
1.656	1.5564	-0.946045	-0.183105
1.657	1.37329	-1.00708	-0.12207
1.658	1.31226	-0.946045	0.0915527
1.659	1.37329	-1.06812	-0.0915527
1.66	1.31226	-1.31226	-0.0305176
1.661	1.12915	-1.28174	0
1.662	1.31226	-1.34277	-0.335693
1.663	1.43433	-1.2207	-0.244141
1.664	1.37329	-1.09863	-0.244141
1.665	1.58691	-1.06812	-0.0915527
1.666	1.34277	-1.52588	-0.244141
1.667	1.28174	-1.49536	-0.488281
1.668	1.15967	-1.09863	-0.152588
1.669	1.15967	-1.09863	-0.274658
1.67	1.37329	-1.19019	-0.335693
1.671	1.49536	-1.40381	-0.305176
1.672	1.61743	-1.12915	-0.0610352
1.673	1.40381	-1.06812	-0.335693
1.674	1.12915	-1.28174	-0.183105
1.675	1.28174	-1.12915	-0.12207
1.676	1.28174	-1.09863	-0.244141
1.677	1.34277	-1.19019	-0.152588
1.678	1.28174	-1.2207	-0.0915527
1.679	1.34277	-1.25122	-0.244141
1.68	1.25122	-1.19019	0.244141
1.681	0.946045	-1.12915	0.0915527
1.682	1.34277	-1.06812	0.0305176
1.683	1.19019	-1.12915	-0.0305176
1.684	1.28174	-1.31226	-0.244141
1.685	1.34277	-1.40381	-0.305176
1.686	1.31226	-1.31226	0.152588
1.687	1.34277	-1.2207	-0.366211
1.688	1.49536	-1.40381	-0.0610352
1.689	1.40381	-0.915527	-0.213623
1.69	1.34277	-1.2207	-0.183105
1.691	1.37329	-1.37329	-0.183105
1.692	1.43433	-1.40381	-0.152588
1.693	1.49536	-1.28174	-0.12207
1.694	1.58691	-1.40381	-0.274658
1.695	1.40381	-1.2207	-0.0305176
1.696	1.40381	-1.34277	-0.274658
1.697	1.49536	-1.40381	-0.0610352
1.698	1.37329	-1.2207	-0.244141
1.699	1.34277	-0.915527	-0.396729
1.7	1.37329	-1.09863	-0.152588
1.701	1.46484	-1.37329	-0.305176
1.702	1.06812	-1.28174	-0.183105
1.703	1.34277	-0.976563	-0.427246
1.704	1.25122	-1.00708	-0.0305176
1.705	1.15967	-1.06812	-0.274658
1.706	1.25122	-1.34277	-0.0305176
1.707	0.976563	-1.09863	-0.457764
1.708	1.46484	-1.19019	-0.396729
1.709	1.19019	-1.00708	-0.0305176
1.71	1.49536	-1.06812	-0.335693
1.711	1.43433	-1.19019	-0.12207
1.712	1.2207	-1.25122	0.0610352
1.713	1.19019	-1.09863	-0.12207
1.714	1.25122	-1.12915	-0.640869
1.715	1.34277	-1.28174	-0.396729
1.716	1.31226	-1.19019	-0.12207
1.717	1.43433	-1.31226	0.152588
1.718	1.49536	-1.00708	-0.152588
1.719	1.31226	-1.00708	-0.0305176
1.72	1.25122	-1.12915	0.0305176
1.721	1.34277	-1.0376	-0.152588
1.722	1.49536	-1.25122	0.0305176
1.723	1.40381	-0.976563	-0.366211
1.724	1.34277	-1.0376	-0.0305176
1.725	1.43433	-1.0376	-0.183105
1.726	1.31226	-0.854492	-0.0610352
1.727	1.09863	-1.00708	0.0305176
1.728	1.06812	-1.12915	0.0915527
1.729	1.0376	-1.2207	-0.366211
1.73	1.00708	-1.19019	0.213623
1.731	1.52588	-1.12915	0.0915527
1.732	1.5564	-1.34277	-0.0305176
1.733	1.40381	-1.40381	0.152588
1.734	1.09863	-1.25122	0.305176
1.735	1.28174	-1.34277	-0.0915527
1.736	1.2207	-1.00708	-0.0610352
1.737	1.25122	-0.946045	-0.305176
1.738	1.46484	-1.09863	0.0610352
1.739	1.43433	-1.28174	-0.335693
1.74	1.40381	-1.2207	-0.0915527
1.741	1.25122	-0.915527	-0.0915527
1.742	1.34277	-0.88501	0.183105
1.743	0.946045	-1.06812	-0.0915527
1.744	1.12915	-1.19019	-0.274658
1.745	1.49536	-1.28174	-0.213623
1.746	1.19019	-1.06812	0.0610352
1.747	1.5564	-1.00708	-0.183105
1.748	1.43433	-1.00708	-0.183105
1.749	1.2207	-1.00708	-0.0915527
1.75	1.43433	-1.06812	0.0915527
1.751	0.823975	-0.946045	-0.183105
1.752	1.28174	-1.19019	-0.152588
1.753	1.06812	-0.946045	-0.12207
1.754	1.31226	-1.0376	-0.0305176
1.755	1.2207	-1.09863	-0.183105
1.756	1.49536	-1.12915	-0.396729
1.757	1.31226	-1.00708	-0.244141
1.758	0.976563	-1.0376	-0.0915527
1.759	1.28174	-0.823975	-0.0915527
1.76	1.25122	-0.976563	-0.579834
1.761	1.61743	-1.19019	0
1.762	1.25122	-1.0376	-0.305176
1.763	1.25122	-0.915527	-0.518799
1.764	1.12915	-0.88501	-0.244141
1.765	0.976563	-0.976563	-0.152588
1.766	1.06812	-1.12915	-0.213623
1.767	0.854492	-0.915527	-0.152588
1.768	1.06812	-1.0376	-0.579834
1.769	1.49536	-1.00708	-0.183105
1.77	0.946045	-0.88501	-0.457764
1.771	1.40381	-1.43433	-0.457764
1.772	1.2207	-1.0376	-0.12207
1.773	1.37329	-0.610352	0.0610352
1.774	1.15967	-1.2207	-0.244141
1.775	1.25122	-1.25122	-0.152588
1.776	1.40381	-1.28174	-0.274658
1.777	1.43433	-1.00708	-0.244141
1.778	1.5564	-0.915527	-0.183105
1.779	1.37329	-0.915527	-0.152588
1.78	1.15967	-1.0376	-0.183105
1.781	1.19019	-1.12915	0.0610352
1.782	1.06812	-1.06812	-0.12207
1.783	1.2207	-0.854492	-0.244141
1.784	1.28174	-0.946045	-0.0915527
1.785	1.19019	-1.06812	-0.274658
1.786	1.37329	-0.88501	-0.213623
1.787	1.0376	-0.946045	0.183105
1.788	1.25122	-1.00708	0.183105
1.789	1.19019	-1.06812	0.244141
1.79	0.915527	-1.06812	-0.305176
1.791	0.976563	-0.732422	-0.152588
1.792	1.40381	-1.06812	0.12207
1.793	1.06812	-0.671387	-0.183105
1.794	1.43433	-0.946045	-0.274658
1.795	1.37329	-0.976563	-0.0305176
1.796	1.2207	-1.06812	0
1.797	1.15967	-0.946045	-0.12207
1.798	1.28174	-1.06812	0.0915527
1.799	1.34277	-1.0376	-0.0610352
1.8	1.25122	-1.12915	-0.305176
1.801	1.5564	-1.28174	-0.671387
1.802	1.06812	-0.793457	-0.152588
1.803	1.19019	-1.00708	0.335693
1.804	1.12915	-0.88501	-0.0915527
1.805	1.12915	-1.2207	-0.152588
1.806	1.43433	-1.25122	-0.152588
1.807	1.37329	-1.00708	-0.0610352
1.808	1.77002	-0.88501	-0.183105
1.809	1.40381	-0.976563	-0.183105
1.81	1.09863	-1.00708	0.0610352
1.811	1.15967	-1.19019	0.152588
1.812	1.2207	-1.12915	-0.0610352
1.813	1.25122	-0.915527	-0.213623
1.814	1.5564	-0.640869	-0.0305176
1.815	1.31226	-0.915527	-0.183105
1.816	1.2207	-1.06812	-0.183105
1.817	1.49536	-1.0376	-0.274658
1.818	1.31226	-0.823975	-0.0610352
1.819	1.31226	-0.793457	-0.0305176
1.82	1.15967	-1.00708	-0.366211
1.821	1.37329	-1.00708	-0.366211
1.822	1.25122	-1.19019	-0.457764
1.823	1.46484	-1.09863	-0.213623
1.824	1.43433	-0.946045	-0.335693
1.825	1.7395	-0.976563	-0.0305176
1.826	1.28174	-0.946045	0
1.827	1.06812	-1.25122	-0.12207
1.828	0.88501	-1.19019	-0.213623
1.829	1.34277	-1.09863	-0.305176
1.83	1.46484	-0.88501	-0.213623
1.831	1.46484	-1.00708	-0.0610352
1.832	1.25122	-1.00708	-0.488281
1.833	1.28174	-1.2207	-0.396729
1.834	1.12915	-1.00708	-0.0915527
1.835	1.31226	-1.06812	0
1.836	1.2207	-1.00708	-0.213623
1.837	1.49536	-1.19019	-0.305176
1.838	1.40381	-1.09863	-0.12207
1.839	1.64795	-1.25122	-0.12207
1.84	1.40381	-1.31226	-0.152588
1.841	1.37329	-1.0376	-0.0305176
1.842	1.34277	-0.88501	0.12207
1.843	1.37329	-1.09863	-0.0305176
1.844	1.43433	-1.19019	-0.12207
1.845	1.31226	-1.40381	0.549316
1.846	0.976563	-1.49536	0.457764
1.847	1.12915	-0.946045	0.152588
1.848	1.49536	-0.335693	-1.28174
1.849	1.67847	0.152588	-0.671387
1.85	1.34277	-0.976563	-0.793457
1.851	0.732422	-2.19727	-0.0915527
1.852	0.762939	-2.10571	-0.366211
1.853	1.46484	-0.488281	0.427246
1.854	1.77002	0.305176	-0.0610352
1.855	1.98364	-0.732422	-0.518799
1.856	1.64795	-2.38037	-1.49536
1.857	1.52588	-2.22778	-0.579834
1.858	0.976563	-0.671387	0.274658
1.859	0.854492	-0.213623	1.19019
1.86	0.854492	-1.06812	0.823975
1.861	1.19019	-2.10571	-0.244141
1.862	1.86157	-1.86157	-0.915527
1.863	2.19727	-0.488281	-0.152588
1.864	1.25122	-0.427246	0.762939
1.865	0.427246	-1.5564	1.0376
1.866	0.610352	-1.61743	-0.12207
1.867	1.43433	-0.274658	-0.88501
1.868	2.99072	0.12207	-0.732422
1.869	1.67847	-1.00708	-1.49536
1.87	0.854492	-2.50244	-1.06812
1.871	0.396729	-2.10571	-0.427246
1.872	1.34277	-0.12207	1.28174
1.873	1.58691	0.274658	0.518799
1.874	2.0752	-1.61743	-0.213623
1.875	1.09863	-3.08228	-1.89209
1.876	1.15967	-2.19727	-0.88501
1.877	1.2207	-0.12207	-0.0305176
1.878	1.67847	0.152588	1.64795
1.879	1.00708	-1.61743	0.671387
1.88	1.25122	-2.99072	-0.457764
1.881	1.67847	-1.95313	-0.671387
1.882	1.80054	0.305176	0.244141
1.883	1.37329	-0.610352	1.12915
1.884	0.793457	-2.04468	0.518799
1.885	1.43433	-1.89209	-0.88501
1.886	2.04468	-0.12207	-0.640869
1.887	2.13623	0.579834	-0.946045
1.888	0.579834	-1.06812	-1.06812
1.889	0	-2.7771	-0.549316
1.89	0.274658	-1.98364	0.518799
1.891	2.2583	0.213623	1.2207
1.892	2.65503	0.0305176	0.518799
1.893	2.0752	-1.92261	-0.762939
1.894	0.610352	-2.99072	-1.86157
1.895	0.457764	-1.58691	-0.305176
1.896	0.671387	0.152588	0.946045
1.897	0.640869	-0.213623	1.58691
1.898	0.976563	-2.16675	0.244141
1.899	1.7395	-2.83813	-0.732422
1.9	2.59399	-1.2207	-1.0376
1.901	1.86157	0.274658	0.152588
1.902	1.25122	-1.00708	1.00708
1.903	0	-2.44141	0.549316
1.904	0.976563	-1.70898	-0.88501
1.905	2.28882	0.274658	-0.640869
1.906	2.68555	0.488281	-1.40381
1.907	1.28174	-1.58691	-1.31226
1.908	0.610352	-3.05176	-0.823975
1.909	0.610352	-1.61743	0.640869
1.91	1.52588	0.793457	1.31226
1.911	1.86157	0.0915527	0.793457
1.912	1.61743	-2.34985	-0.823975
1.913	1.0376	-3.20435	-1.95313
1.914	1.15967	-1.25122	-0.274658
1.915	1.37329	0.274658	0.793457
1.916	1.09863	-0.274658	1.46484
1.917	0.88501	-2.13623	0.152588
1.918	1.2207	-2.47192	-0.549316
1.919	1.83105	-0.457764	-1.2207
1.92	1.37329	0.0610352	0.946045
1.921	0.793457	-1.25122	0.701904
1.922	1.00708	-2.19727	0.0305176
1.923	1.89209	-0.915527	-0.88501
1.924	2.68555	0.579834	-0.488281
1.925	1.40381	0.152588	-1.25122
1.926	0.12207	-2.34985	-0.762939
1.927	-0.0305176	-2.99072	-0.244141
1.928	1.15967	-0.671387	0.976563
1.929	2.2583	1.0376	1.15967
1.93	2.99072	-0.610352	0.305176
1.931	1.58691	-3.17383	-1.7395
1.932	0.762939	-2.83813	-1.28174
1.933	0.305176	-0.244141	0.183105
1.934	0.549316	1.15967	1.70898
1.935	0.610352	-0.823975	1.37329
1.936	1.06812	-3.05176	0
1.937	2.0752	-2.41089	-1.06812
1.938	2.41089	-0.152588	-0.396729
1.939	1.25122	0.427246	1.31226
1.94	0.488281	-1.46484	1.43433
1.941	0.335693	-2.28882	0.671387
1.942	1.31226	-0.946045	0.396729
1.943	2.50244	0.213623	0.732422
1.944	1.52588	-0.946045	0.823975
1.945	0.366211	-2.50244	0.823975
1.946	0.427246	-1.77002	1.43433
1.947	1.15967	0.274658	2.22778
1.948	1.86157	0.152588	1.98364
1.949	1.2207	-1.95313	0.457764
1.95	0.488281	-2.65503	-0.457764
1.951	0.12207	-1.2207	0
1.952	0.976563	-0.0610352	2.01416
1.953	1.19019	-0.457764	2.59399
1.954	1.43433	-2.50244	1.43433
1.955	1.5564	-2.53296	0.946045
1.956	1.49536	-0.183105	1.31226
1.957	1.09863	0.427246	2.96021
1.958	0.610352	-1.67847	2.96021
1.959	0.305176	-3.17383	2.96021
1.96	1.64795	-1.40381	1.34277
1.961	2.38037	0.671387	2.31934
1.962	2.0752	0.0610352	1.09863
1.963	0.457764	-2.38037	1.34277
1.964	-0.0305176	-2.83813	1.61743
1.965	0.305176	-0.457764	2.53296
1.966	1.61743	0.976563	2.68555
1.967	2.13623	-1.00708	1.89209
1.968	1.89209	-3.05176	0.823975
1.969	0.732422	-2.13623	0.579834
1.97	0.946045	0.0305176	2.19727
1.971	0.946045	0.671387	3.11279
1.972	1.15967	-1.89209	3.479
1.973	1.28174	-2.7771	2.10571
1.974	1.83105	-1.09863	2.53296
1.975	1.89209	1.06812	2.96021
1.976	0.793457	-0.366211	4.21143
1.977	0.671387	-3.32642	3.63159
1.978	0.579834	-2.65503	3.84521
1.979	1.98364	0.366211	2.28882
1.98	2.41089	1.52588	3.38745
1.981	1.46484	-1.58691	2.2583
1.982	0.0915527	-3.66211	2.62451
1.983	0.518799	-2.2583	2.92969
1.984	1.25122	1.12915	4.30298
1.985	2.13623	0.701904	3.57056
1.986	1.95313	-2.19727	2.83813
1.987	1.09863	-3.479	1.46484
1.988	0.88501	-0.823975	2.22778
1.989	0.701904	1.00708	4.27246
1.99	0.701904	-0.244141	5.21851
1.991	0.88501	-2.89917	4.30298
1.992	1.37329	-2.92969	3.23486
1.993	1.70898	0.396729	4.02832
1.994	1.67847	1.83105	5.49316
1.995	0.305176	-1.28174	6.19507
1.996	0.152588	-4.15039	5.67627
1.997	0.915527	-2.19727	5.5542
1.998	2.34985	1.31226	5.49316
1.999	2.2583	0.976563	5.49316
2	0.518799	-2.71606	4.94385
2.001	-0.427246	-3.57056	5.37109
2.002	0.305176	-0.457764	5.37109
2.003	1.67847	1.43433	6.92749
2.004	1.89209	-0.854492	5.43213
2.005	1.28174	-3.87573	4.45557
2.006	0.640869	-2.86865	3.60107
2.007	1.12915	0.518799	5.46265
2.008	0.732422	1.06812	6.37817
2.009	1.09863	-2.0752	6.01196
2.01	1.09863	-3.78418	5.00488
2.011	1.0376	-1.77002	5.76782
2.012	1.52588	1.64795	6.7749
2.013	1.28174	0.854492	7.44629
2.014	0.335693	-2.80762	7.8125
2.015	0.823975	-3.96729	7.72095
2.016	1.83105	-1.00708	6.95801
2.017	2.38037	1.00708	6.89697
2.018	1.58691	-0.732422	6.68335
2.019	0.12207	-3.08228	6.50024
2.02	0.213623	-2.80762	6.89697
2.021	1.25122	0.0610352	7.04956
2.022	2.50244	0.366211	7.04956
2.023	1.86157	-2.2583	6.01196
2.024	1.89209	-3.54004	5.0354
2.025	1.46484	-1.40381	5.12695
2.026	1.46484	0.579834	6.7749
2.027	1.09863	-0.854492	7.72095
2.028	0.976563	-3.32642	7.1106
2.029	1.77002	-3.14331	6.37817
2.03	2.0752	-0.457764	7.1106
2.031	2.2583	1.58691	8.39233
2.032	1.49536	-0.366211	9.49097
2.033	1.0376	-3.11279	9.09424
2.034	1.37329	-3.11279	9.09424
2.035	2.19727	-0.0610352	8.57544
2.036	2.0752	0.396729	8.54492
2.037	0.915527	-1.95313	8.27026
2.038	-0.0610352	-3.26538	8.17871
2.039	0.671387	-1.00708	8.57544
2.04	1.25122	0.671387	8.45337
2.041	2.0752	-0.12207	7.99561
2.042	1.31226	-2.89917	7.26318
2.043	1.00708	-3.17383	7.14111
2.044	0.88501	-0.244141	7.56836
2.045	1.06812	0.274658	8.94165
2.046	0.976563	-1.83105	8.42285
2.047	1.19019	-3.11279	8.60596
2.048	1.12915	-1.83105	7.90405
2.049	1.31226	0.488281	9.82666
2.05	1.46484	1.31226	10.8643
2.051	0.640869	-1.64795	12.146
2.052	0.732422	-3.41797	11.0168
2.053	1.77002	-1.95313	10.7117
2.054	2.34985	0.366211	9.94873
2.055	1.34277	-0.244141	10.7727
2.056	0.335693	-2.44141	9.76563
2.057	-0.305176	-2.44141	10.437
2.058	0.88501	-0.12207	10.1929
2.059	1.00708	0.488281	10.3455
2.06	1.58691	-1.61743	8.97217
2.061	1.25122	-3.20435	8.75854
2.062	0.732422	-1.52588	8.88062
2.063	0.976563	0.366211	9.73511
2.064	0.854492	-0.488281	10.437
2.065	1.12915	-2.53296	10.5286
2.066	0.946045	-3.05176	10.7117
2.067	1.19019	-1.61743	10.1318
2.068	1.89209	0.762939	12.0239
2.069	1.06812	1.58691	13.8245
2.07	0.518799	-1.28174	14.5874
2.071	0.915527	-3.66211	12.8174
2.072	1.83105	-1.67847	12.0544
2.073	2.22778	0.335693	12.2375
2.074	1.58691	-0.518799	13.3057
2.075	0.366211	-2.86865	12.085
2.076	0.152588	-2.28882	13.0005
2.077	1.46484	0.457764	12.4512
2.078	2.19727	0.823975	11.9019
2.079	2.04468	-1.83105	10.5591
2.08	1.34277	-3.08228	11.0474
2.081	0.732422	-1.00708	11.6272
2.082	0.946045	0.610352	13.3057
2.083	1.34277	-0.549316	13.3362
2.084	1.64795	-2.68555	13.2141
2.085	1.64795	-2.59399	12.6648
2.086	1.31226	-0.396729	13.6414
2.087	1.5564	1.92261	15.2588
2.088	1.12915	0.915527	16.7542
2.089	0.671387	-2.38037	16.3574
2.09	1.0376	-3.23486	15.4724
2.091	2.13623	-0.518799	14.801
2.092	1.89209	1.12915	15.1062
2.093	1.31226	-0.854492	14.9231
2.094	0.488281	-2.83813	15.2893
2.095	0.549316	-1.00708	15.625
2.096	1.15967	1.37329	15.2588
2.097	1.49536	0.640869	14.1907
2.098	0.88501	-2.62451	13.5498
2.099	0.579834	-2.38037	13.9465
2.1	0.518799	0.732422	14.4348
2.101	1.06812	1.31226	15.8997
2.102	0.854492	-1.2207	15.686
2.103	0.274658	-2.65503	15.4724
2.104	0.640869	-1.70898	15.1062
2.105	0.88501	0.610352	17.3645
2.106	0.976563	2.41089	18.6157
2.107	0.701904	0.366211	19.3787
2.108	0.640869	-2.50244	17.8833
2.109	1.00708	-2.04468	17.1509
2.11	1.46484	0.579834	16.6016
2.111	1.09863	1.12915	17.7612
2.112	0.0915527	-1.5564	17.0898
2.113	-0.701904	-2.50244	17.7002
2.114	0.610352	-0.0305176	16.8152
2.115	1.2207	1.92261	16.3574
2.116	1.58691	-0.0305176	14.9841
2.117	0.518799	-2.41089	14.8621
2.118	0.183105	-1.37329	15.564
2.119	0.366211	0.823975	16.8457
2.12	0.701904	0.457764	17.7307
2.121	0.915527	-1.92261	17.1509
2.122	0.579834	-2.38037	16.6016
2.123	0.88501	-0.915527	16.6626
2.124	0.793457	1.67847	19.1345
2.125	0.762939	2.41089	20.4468
2.126	0.213623	-1.00708	21.1792
2.127	0.488281	-3.479	19.0125
2.128	1.61743	-1.5564	18.5852
2.129	1.77002	1.37329	18.1885
2.13	1.15967	0.427246	19.2566
2.131	0.0915527	-2.38037	18.1274
2.132	-0.152588	-1.89209	19.0125
2.133	0.915527	1.31226	18.1885
2.134	1.37329	1.83105	17.7612
2.135	1.06812	-1.64795	16.6016
2.136	0.610352	-3.38745	16.8457
2.137	0	-0.518799	17.6086
2.138	1.00708	1.77002	19.2871
2.139	1.12915	-0.0305176	19.043
2.14	1.06812	-2.80762	18.5852
2.141	0.457764	-2.38037	18.4937
2.142	0.579834	-0.183105	19.4397
2.143	0.946045	1.92261	21.9116
2.144	0.854492	1.70898	23.1628
2.145	0.366211	-1.37329	22.8577
2.146	0.579834	-3.08228	21.0876
2.147	1.52588	-0.946045	20.5688
2.148	1.31226	1.19019	20.4468
2.149	0.671387	0	21.5149
2.15	-0.152588	-2.62451	20.813
2.151	-0.274658	-1.86157	21.2708
2.152	1.25122	1.34277	20.2942
2.153	1.80054	1.15967	19.4397
2.154	1.09863	-1.95313	18.1885
2.155	0.335693	-2.7771	18.7683
2.156	0.183105	0.0610352	19.8669
2.157	1.15967	1.12915	21.2708
2.158	1.0376	-0.823975	21.3013
2.159	0.762939	-3.17383	20.813
2.16	0.518799	-2.44141	20.5994
2.161	0.427246	0.0305176	21.6064
2.162	0.88501	2.31934	23.7732
2.163	0.701904	1.28174	24.4751
2.164	0.213623	-2.0752	24.0173
2.165	0.671387	-3.05176	22.644
2.166	1.31226	-0.640869	22.2778
2.167	1.00708	0.579834	22.6746
2.168	0.335693	-0.88501	22.6746
2.169	-0.0610352	-2.34985	22.1252
2.17	0.305176	-0.671387	22.6746
2.171	0.976563	1.25122	21.9421
2.172	1.61743	-0.183105	20.9045
2.173	0.732422	-2.68555	20.1111
2.174	0.610352	-2.19727	21.0571
2.175	0.701904	0.457764	21.759
2.176	1.34277	0.701904	22.7966
2.177	1.12915	-1.61743	22.4304
2.178	0.671387	-2.68555	22.3999
2.179	0.518799	-1.06812	22.6135
2.18	0.610352	0.457764	24.6277
2.181	1.12915	1.61743	26.2756
2.182	0.762939	0.488281	27.3132
2.183	0.976563	-1.67847	26.062
2.184	1.2207	-2.04468	24.9329
2.185	1.34277	0.213623	24.2004
2.186	1.0376	0.549316	25.2991
2.187	0.274658	-1.2207	24.9939
2.188	-0.305176	-1.92261	25.238
2.189	0.488281	0.0305176	24.9329
2.19	1.09863	1.64795	23.9563
2.191	1.37329	-0.152588	22.3389
2.192	0.671387	-1.7395	22.6746
2.193	0.366211	-0.671387	23.5596
2.194	0.640869	1.2207	24.6582
2.195	0.946045	0.244141	25.6348
2.196	0.762939	-1.86157	25.2991
2.197	0.762939	-2.13623	25.2075
2.198	0.579834	-0.549316	25.2075
2.199	0.946045	1.25122	26.9775
2.2	0.793457	2.31934	27.832
2.201	0.152588	0.244141	28.6865
2.202	0.396729	-1.80054	27.2522
2.203	0.976563	-1.40381	26.9775
2.204	0.762939	0.732422	27.0386
2.205	0.640869	0.305176	27.4048
2.206	-0.274658	-1.34277	26.886
2.207	0.183105	-1.40381	27.1912
2.208	1.06812	0.701904	26.5198
2.209	1.40381	1.58691	25.7568
2.21	0.793457	-0.549316	24.7803
2.211	0.457764	-1.95313	25.116
2.212	0.274658	-0.671387	25.8484
2.213	1.15967	0.976563	26.6724
2.214	1.19019	0.183105	26.7029
2.215	0.793457	-1.52588	26.5198
2.216	0.671387	-1.52588	26.6113
2.217	0.396729	-0.335693	27.71
2.218	0.946045	1.95313	30.1514
2.219	1.06812	1.89209	31.0669
2.22	0.213623	-0.854492	30.9448
2.221	0.701904	-2.53296	28.9307
2.222	1.34277	-0.579834	28.1677
2.223	1.58691	1.31226	28.2898
2.224	1.06812	0.427246	28.9917
2.225	0.335693	-1.95313	28.9307
2.226	-0.0305176	-1.25122	28.7781
2.227	0.946045	1.31226	28.1372
2.228	1.52588	1.2207	27.2522
2.229	1.15967	-1.19019	26.2451
2.23	0.671387	-1.95313	26.947
2.231	0.457764	0.244141	27.9236
2.232	1.34277	1.58691	29.0527
2.233	1.31226	-0.823975	29.2969
2.234	0.946045	-2.44141	28.9917
2.235	0.701904	-1.40381	28.6865
2.236	0.549316	0.518799	30.4565
2.237	1.0376	2.7771	32.3181
2.238	1.19019	1.37329	32.6843
2.239	0.915527	-1.49536	31.7383
2.24	1.12915	-2.38037	30.3345
2.241	1.28174	0.152588	29.8462
2.242	1.06812	0.762939	30.9143
2.243	0.427246	-0.671387	30.7922
2.244	0.0915527	-2.22778	30.7007
2.245	0.305176	0.183105	30.0903
2.246	1.2207	2.10571	29.0833
2.247	1.40381	0.549316	27.71
2.248	0.488281	-2.22778	28.1067
2.249	0.335693	-1.52588	29.3274
2.25	0.305176	0.976563	30.2124
2.251	1.09863	1.06812	30.8228
2.252	0.823975	-1.25122	30.2429
2.253	0.579834	-2.28882	30.0598
2.254	0.305176	-0.88501	29.9377
2.255	0.823975	1.34277	32.5317
2.256	1.2207	2.96021	33.844
2.257	0.213623	0.366211	34.0576
2.258	0.305176	-2.68555	31.7688
2.259	0.946045	-1.80054	31.5552
2.26	1.58691	1.46484	31.5857
2.261	0.762939	1.0376	32.196
2.262	0	-1.58691	31.4026
2.263	-0.518799	-1.92261	32.1045
2.264	0.335693	1.00708	31.6162
2.265	1.06812	1.92261	30.8838
2.266	0.823975	-0.640869	29.4495
2.267	0.579834	-2.28882	29.8462
2.268	0.274658	-0.579834	30.7922
2.269	0.610352	1.64795	31.6772
2.27	0.88501	0.244141	32.0129
2.271	0.701904	-1.89209	31.7688
2.272	0.0915527	-1.77002	32.196
2.273	0	-0.152588	32.4097
2.274	0.640869	1.43433	35.3088
2.275	0.732422	2.31934	35.9192
2.276	0.0915527	-0.305176	35.614
2.277	0.335693	-2.59399	32.9285
2.278	0.915527	-0.549316	32.8979
2.279	0.88501	1.49536	33.4473
2.28	0.335693	-0.0610352	34.8206
2.281	-0.305176	-2.50244	33.6609
2.282	-0.244141	-0.88501	34.1492
2.283	0.854492	2.31934	33.2642
2.284	1.2207	1.67847	31.7993
2.285	0.549316	-1.86157	30.9448
2.286	0.274658	-2.10571	32.4707
2.287	-0.0305176	1.00708	33.5999
2.288	0.915527	1.31226	34.2712
2.289	1.12915	-1.06812	34.0881
2.29	0.457764	-2.50244	33.6304
2.291	0.152588	-0.488281	33.783
2.292	0.0610352	0.518799	34.668
2.293	0.610352	2.31934	37.2314
2.294	0.244141	1.86157	37.5671
2.295	0.0915527	-1.12915	37.1704
2.296	0.305176	-2.71606	34.7595
2.297	1.06812	-0.183105	35.0037
2.298	0.793457	1.77002	35.3088
2.299	0.427246	-0.152588	35.553
2.3	-0.274658	-2.38037	35.0342
2.301	0.12207	-0.701904	35.0952
2.302	0.640869	1.98364	34.6985
2.303	1.19019	0.854492	33.6304
2.304	0.152588	-2.2583	32.6233
2.305	0.0610352	-2.0752	33.8135
2.306	0.213623	1.43433	34.7595
2.307	1.06812	1.46484	35.5225
2.308	0.671387	-1.28174	34.8816
2.309	-0.244141	-2.41089	35.0952
2.31	-0.457764	-0.701904	35.553
2.311	-0.305176	0.732422	37.0789
2.312	0.732422	1.98364	39.2151
2.313	0.518799	1.09863	39.3982
2.314	0.152588	-1.0376	37.3535
2.315	0.518799	-2.41089	36.1938
2.316	0.946045	0.549316	35.9497
2.317	0.152588	1.34277	37.2925
2.318	-0.0305176	-1.09863	37.1704
2.319	-0.488281	-2.56348	37.2314
2.32	0.244141	0.12207	36.5906
2.321	0.762939	2.53296	35.3088
2.322	1.25122	0.244141	33.7524
2.323	0.305176	-2.34985	33.9966
2.324	0	-1.12915	35.7056
2.325	0.396729	1.28174	36.9873
2.326	0.732422	0.549316	37.5061
2.327	0.640869	-1.95313	36.7126
2.328	0.305176	-1.77002	36.7126
2.329	0.366211	-0.274658	36.6821
2.33	0.427246	1.19019	38.8794
2.331	0.976563	2.62451	40.6799
2.332	0.0915527	0.915527	41.1987
2.333	0.213623	-1.83105	39.0625
2.334	0.946045	-2.34985	38.3911
2.335	0.854492	0.701904	37.5671
2.336	0.12207	1.0376	39.2761
2.337	0.0305176	-1.00708	38.5132
2.338	0.0305176	-1.7395	38.7268
2.339	0.701904	0.732422	37.6587
2.34	0.915527	1.89209	37.262
2.341	0.671387	-0.305176	35.9802
2.342	0.427246	-2.41089	36.5601
2.343	-0.0305176	-0.427246	37.8723
2.344	0.671387	1.2207	38.4521
2.345	1.12915	0.366211	38.7573
2.346	0.823975	-1.52588	38.1775
2.347	0.396729	-1.43433	39.0625
2.348	0.335693	-0.335693	39.3982
2.349	0.732422	1.34277	42.4805
2.35	0.671387	2.7771	43.3044
2.351	0.0305176	0.213623	43.7927
2.352	0.0610352	-2.13623	41.0156
2.353	0.823975	-1.12915	40.1611
2.354	0.732422	1.28174	40.3748
2.355	0.518799	0.518799	41.8091
2.356	-0.518799	-1.64795	41.2292
2.357	-0.305176	-1.09863	41.4734
2.358	0.549316	1.77002	40.0085
2.359	1.00708	2.38037	38.7573
2.36	0.427246	-0.640869	37.5366
2.361	0.488281	-1.77002	39.032
2.362	0.244141	0.579834	40.7104
2.363	0.762939	1.7395	41.8396
2.364	0.732422	-0.183105	41.2598
2.365	0.305176	-2.01416	41.2292
2.366	0.335693	-1.00708	41.4124
2.367	0.427246	0.396729	42.3584
2.368	0.793457	2.83813	44.4031
2.369	0.549316	2.59399	45.5933
2.37	-0.0915527	-0.335693	44.9219
2.371	0.0915527	-2.31934	42.7246
2.372	0.610352	-0.457764	42.6331
2.373	0.701904	1.2207	43.1213
2.374	0.305176	0.213623	43.8538
2.375	-0.305176	-1.34277	43.2129
2.376	0.213623	0.0305176	43.1213
2.377	0.823975	2.50244	41.9922
2.378	0.915527	1.49536	41.0156
2.379	0.12207	-1.2207	40.741
2.38	-0.0915527	-1.09863	41.7175
2.381	0.396729	1.0376	43.0298
2.382	1.06812	1.37329	43.2434
2.383	0.640869	-0.457764	42.8162
2.384	0.274658	-1.25122	42.9382
2.385	0	-0.335693	43.457
2.386	0.183105	0.488281	45.2576
2.387	0.610352	2.74658	47.5159
2.388	0.610352	2.10571	47.821
2.389	0.610352	-0.915527	45.8984
2.39	0.518799	-2.0752	43.9758
2.391	0.305176	0.946045	43.8843
2.392	0.244141	1.86157	44.9524
2.393	0.0610352	-0.518799	45.2576
2.394	-0.396729	-2.01416	45.0439
2.395	-0.0610352	0.732422	44.4946
2.396	0.732422	2.96021	43.2434
2.397	0.762939	0.701904	41.626
2.398	0.213623	-2.10571	42.1143
2.399	0.0305176	-0.610352	43.8538
2.4	0.274658	1.86157	44.9829
2.401	0.549316	1.06812	45.166
2.402	-0.0305176	-1.52588	44.6472
2.403	-0.518799	-1.64795	44.8608
2.404	-0.0610352	-0.366211	44.8914
2.405	0.244141	1.80054	47.5769
2.406	0.854492	3.35693	48.7976
2.407	0	1.25122	49.2554
2.408	0.213623	-1.77002	46.3867
2.409	0.518799	-1.92261	45.8069
2.41	0.366211	1.37329	45.8679
2.411	-0.0610352	1.31226	47.6685
2.412	-0.823975	-1.09863	46.6309
2.413	-0.610352	-1.77002	46.5393
2.414	0.0915527	1.58691	45.3491
2.415	0.640869	2.7771	44.3115
2.416	0.396729	-0.0305176	43.2434
2.417	0.0915527	-2.19727	44.5862
2.418	-0.213623	-0.244141	46.0205
2.419	0.305176	1.64795	46.9055
2.42	0.701904	0.305176	46.4783
2.421	0.244141	-1.5564	45.8069
2.422	-0.335693	-1.25122	46.3562
2.423	-0.427246	0.0915527	46.936
2.424	0.244141	1.67847	50.0183
2.425	0.152588	2.80762	51.1169
2.426	-0.793457	0.0610352	50.1709
2.427	-0.183105	-2.83813	47.0886
2.428	0.518799	-0.793457	47.0276
2.429	0.427246	1.95313	47.5159
2.43	0.0610352	0.88501	48.8892
2.431	-0.518799	-2.10571	47.76
2.432	-0.396729	-0.915527	48.3398
2.433	0.0610352	2.2583	47.0886
2.434	0.427246	1.67847	45.7153
2.435	-0.0305176	-1.80054	44.9829
2.436	0.0915527	-1.58691	46.6003
2.437	0.12207	1.46484	47.1802
2.438	0.946045	1.7395	48.2178
2.439	0.549316	-1.09863	47.699
2.44	-0.152588	-2.13623	47.76
2.441	-0.366211	-1.09863	48.2483
2.442	-0.183105	0.213623	49.3774
2.443	0.244141	2.44141	51.9714
2.444	0.274658	2.71606	52.1851
2.445	-0.152588	-0.640869	51.0559
2.446	-0.274658	-2.28882	48.4314
2.447	0.427246	-0.0610352	49.1638
2.448	-0.183105	1.5564	50.2319
2.449	0.0915527	-0.213623	50.7813
2.45	-0.335693	-2.2583	49.7131
2.451	-0.0610352	0.0915527	49.5911
2.452	0.183105	2.68555	48.1873
2.453	0.488281	1.12915	47.0276
2.454	0.0305176	-1.80054	46.9055
2.455	-0.244141	-0.946045	49.0112
2.456	0.0305176	1.34277	49.8962
2.457	0.457764	0.793457	50.4456
2.458	0.335693	-1.2207	49.5911
2.459	-0.183105	-1.12915	50.1099
2.46	-0.274658	-0.0305176	50.354
2.461	-0.183105	0.518799	51.7883
2.462	-0.0305176	2.68555	54.2908
2.463	-0.305176	2.04468	55.2673
2.464	-0.0305176	-0.793457	53.3447
2.465	0.0610352	-2.41089	50.9644
2.466	0.335693	0.610352	51.4832
2.467	-0.518799	1.92261	52.6733
2.468	-0.213623	-0.305176	52.5208
2.469	-0.793457	-1.92261	52.124
2.47	-0.0305176	0.854492	52.1545
2.471	-0.183105	3.08228	50.9644
2.472	0.152588	0.457764	49.4385
2.473	-0.152588	-1.86157	49.7437
2.474	-0.274658	0.0305176	51.3
2.475	0.396729	2.01416	51.8799
2.476	0.671387	0.976563	52.5818
2.477	0.152588	-1.31226	51.8188
2.478	-0.457764	-1.28174	52.948
2.479	-0.335693	-0.0610352	53.0396
2.48	-0.152588	0.976563	55.3284
2.481	0.427246	3.14331	57.1289
2.482	-0.213623	1.58691	56.9458
2.483	0.152588	-0.946045	53.8635
2.484	0.213623	-1.31226	53.2532
2.485	0	1.2207	53.5583
2.486	-0.671387	0.854492	54.9927
2.487	-0.671387	-0.793457	54.1382
2.488	-0.488281	-1.00708	54.5349
2.489	0	1.46484	53.0396
2.49	0.427246	2.41089	51.7883
2.491	0.549316	0.0305176	50.7202
2.492	-0.0915527	-1.28174	51.7578
2.493	-0.335693	0.457764	53.7109
2.494	-0.213623	1.5564	54.1992
2.495	0.366211	-0.183105	54.3518
2.496	-0.0305176	-1.49536	53.9856
2.497	-0.213623	-0.579834	54.4128
2.498	-0.0305176	0.366211	54.5959
2.499	0.0305176	1.86157	57.6477
2.5	0.183105	3.38745	59.2957
2.501	-0.610352	0.88501	59.1736
2.502	-0.213623	-1.89209	55.9387
2.503	-0.0305176	-1.2207	55.3589
2.504	-0.244141	1.52588	55.8472
2.505	-0.213623	1.06812	57.4951
2.506	-0.549316	-1.09863	56.1829
2.507	-0.274658	-0.610352	56.3965
2.508	0	2.19727	55.4199
2.509	0	2.04468	53.772
2.51	0.0305176	-0.640869	53.4973
2.511	0.0305176	-1.12915	54.8401
2.512	0.0610352	0.732422	56.0913
2.513	0.213623	1.58691	56.7017
2.514	0.244141	0.0305176	56.1523
2.515	-0.457764	-1.06812	56.4575
2.516	-0.427246	-0.823975	57.0068
2.517	-0.579834	0.244141	58.136
2.518	-0.183105	2.80762	61.4319
2.519	-0.0610352	3.41797	62.1643
2.52	-0.152588	-0.0610352	60.0281
2.521	-0.0610352	-2.22778	56.5796
2.522	0.244141	-0.244141	56.6711
2.523	-0.518799	2.10571	58.197
2.524	-0.335693	0.488281	59.6619
2.525	-0.610352	-2.04468	58.6853
2.526	-0.213623	-0.0610352	58.2581
2.527	0.0915527	3.20435	56.6406
2.528	0.366211	2.13623	55.4199
2.529	-0.366211	-1.25122	55.2673
2.53	-0.427246	-0.946045	57.5867
2.531	0.0305176	1.80054	59.0515
2.532	0.305176	1.49536	59.3567
2.533	0.0610352	-0.549316	58.4717
2.534	-0.396729	-1.43433	58.6243
2.535	-0.457764	-0.244141	58.6853
2.536	-0.0915527	0.976563	60.5164
2.537	0.244141	3.54004	62.5916
2.538	-0.0610352	2.59399	62.8662
2.539	-0.579834	-0.518799	61.2793
2.54	-0.335693	-2.04468	59.0515
2.541	0.152588	0.549316	59.6008
2.542	-0.213623	1.70898	60.9131
2.543	-0.335693	-0.213623	60.6689
2.544	-1.00708	-0.946045	60.0281
2.545	-0.518799	1.70898	59.845
2.546	-0.152588	2.56348	58.5327
2.547	-0.305176	0.762939	57.5867
2.548	-0.183105	-1.25122	58.1665
2.549	-0.518799	0.610352	59.9976
2.55	0.213623	1.64795	59.9365
2.551	0.366211	0.671387	60.73
2.552	-0.335693	-0.488281	60.1196
2.553	-0.793457	-0.305176	60.73
2.554	-0.457764	0.0305176	61.2183
2.555	-0.640869	1.19019	64.1479
2.556	0.0305176	3.78418	65.6738
2.557	-0.88501	1.67847	65.1245
2.558	-0.427246	-1.70898	60.5164
2.559	-0.152588	-0.915527	60.6689
2.56	-0.396729	2.50244	61.4014
2.561	-0.640869	1.7395	63.446
2.562	-0.671387	-1.58691	61.8591
2.563	-0.976563	-1.12915	62.3779
2.564	-0.671387	2.34985	61.4319
2.565	-0.152588	2.83813	59.845
2.566	-0.244141	-0.366211	58.5938
2.567	-0.335693	-1.31226	60.5774
2.568	-0.88501	1.15967	61.8286
2.569	0.0915527	2.0752	62.3474
2.57	0.366211	0.213623	61.8591
2.571	-0.183105	-1.31226	62.1643
2.572	-1.40381	-0.396729	62.6526
2.573	-0.823975	0.274658	62.8967
2.574	0.0610352	2.0752	65.7349
2.575	0.0610352	3.57056	67.0471
2.576	-1.06812	0.946045	66.0095
2.577	-0.854492	-2.22778	61.8591
2.578	-0.396729	-0.762939	62.561
2.579	-0.701904	2.56348	63.9343
2.58	-0.457764	1.34277	65.0635
2.581	-0.701904	-2.0752	63.0798
2.582	-0.732422	-0.274658	63.1409
2.583	-0.396729	3.32642	62.4084
2.584	0.0610352	2.65503	61.1572
2.585	-0.640869	-1.28174	61.0962
2.586	-0.335693	-1.2207	62.8052
2.587	-0.610352	1.83105	64.27
2.588	0.305176	1.7395	63.9954
2.589	0.274658	-0.396729	63.1104
2.59	-0.732422	-0.762939	63.8428
2.591	-0.976563	0.427246	64.5142
2.592	-0.823975	0.488281	65.7654
2.593	-0.0305176	2.44141	68.7561
2.594	-0.701904	3.17383	68.8477
2.595	-1.19019	0	66.8335
2.596	-0.579834	-2.47192	63.9954
2.597	-0.305176	0.457764	64.5447
2.598	-0.579834	2.83813	66.4368
2.599	-0.366211	0.610352	66.1621
2.6	-1.06812	-1.95313	65.3076
2.601	-0.610352	0.427246	65.4907
2.602	-0.518799	3.41797	64.3311
2.603	-0.0305176	1.43433	62.7747
2.604	-0.579834	-1.61743	62.7747
2.605	-0.762939	0.12207	64.9414
2.606	-0.518799	2.44141	65.7349
2.607	0.305176	1.25122	65.7654
2.608	-0.152588	-1.00708	65.2771
2.609	-0.88501	-0.88501	66.3757
2.61	-1.06812	0.549316	66.4673
2.611	-0.671387	0.701904	67.749
2.612	-0.0610352	2.86865	70.3125
2.613	-0.396729	2.89917	70.4956
2.614	-0.610352	0.0305176	67.5354
2.615	-0.549316	-1.95313	65.7959
2.616	-0.396729	0.946045	67.1082
2.617	-1.0376	2.19727	68.7256
2.618	-0.610352	-0.244141	67.7185
2.619	-0.671387	-1.25122	67.3828
2.62	-0.335693	2.01416	66.8945
2.621	-0.549316	3.78418	65.4602
2.622	-0.488281	0.823975	64.5752
2.623	-0.427246	-1.28174	65.7349
2.624	-1.0376	0.488281	67.688
2.625	-0.335693	2.0752	67.9932
2.626	-0.0915527	0.671387	67.3828
2.627	-0.274658	-0.793457	67.3828
2.628	-0.915527	0.183105	68.2068
2.629	-0.640869	0.823975	68.4204
2.63	-0.366211	1.19019	70.7092
2.631	-0.244141	3.54004	72.6013
2.632	-1.19019	2.28882	72.113
2.633	-0.823975	-0.793457	68.8171
2.634	-0.335693	-1.06812	68.573
2.635	-0.579834	2.04468	69.397
2.636	-0.823975	1.98364	70.7092
2.637	-1.19019	-0.732422	69.4885
2.638	-0.640869	-0.366211	69.7937
2.639	-0.854492	2.68555	69.1223
2.64	-0.396729	2.74658	68.0847
2.641	-0.610352	0.0610352	66.8945
2.642	-0.488281	-0.518799	67.8711
2.643	-0.244141	1.67847	69.2139
2.644	0.274658	1.98364	69.4885
2.645	-0.274658	0.274658	69.3359
2.646	-0.976563	-0.732422	69.6106
2.647	-0.915527	-0.0305176	70.6787
2.648	-0.640869	0.274658	70.9229
2.649	-0.488281	2.2583	74.1577
2.65	-0.152588	4.24194	74.8901
2.651	-0.671387	1.34277	73.9441
2.652	-0.549316	-1.58691	70.282
2.653	-0.457764	-0.183105	70.4956
2.654	-0.854492	2.50244	71.6248
2.655	-0.640869	1.0376	73.0591
2.656	-1.31226	-1.40381	71.5637
2.657	-0.610352	0.0610352	71.6858
2.658	-0.488281	3.54004	70.2515
2.659	0.152588	2.59399	68.8782
2.66	-0.518799	-0.549316	68.512
2.661	-0.762939	-0.488281	70.5872
2.662	-0.976563	2.19727	72.052
2.663	-0.0610352	1.58691	72.4182
2.664	-0.244141	-0.335693	71.5332
2.665	-0.549316	-0.671387	71.5637
2.666	-0.762939	0.457764	72.2656
2.667	-1.06812	0.823975	73.2117
2.668	-0.518799	3.2959	76.7517
2.669	-0.976563	4.11987	77.5146
2.67	-0.457764	0.244141	75.531
2.671	-0.915527	-2.28882	72.3572
2.672	-0.457764	0	72.5708
2.673	-1.12915	2.59399	73.8525
2.674	-0.610352	1.06812	74.7986
2.675	-0.762939	-1.49536	73.6389
2.676	-1.06812	0.640869	73.2117
2.677	-0.671387	3.44849	72.2046
2.678	-0.213623	1.80054	70.8618
2.679	-0.518799	-1.09863	70.7703
2.68	-1.00708	-0.305176	72.9675
2.681	-0.762939	2.31934	73.6084
2.682	-0.152588	1.95313	73.7
2.683	-0.427246	-0.610352	72.876
2.684	-1.2207	-1.28174	74.2188
2.685	-1.25122	0	74.585
2.686	-0.671387	0.976563	76.6907
2.687	-0.488281	3.05176	78.3691
2.688	-0.610352	2.50244	78.0945
2.689	-0.518799	-0.244141	74.8291
2.69	-0.213623	-1.00708	73.4863
2.691	-0.0610352	1.06812	74.3713
2.692	-0.976563	1.37329	76.6907
2.693	-0.88501	-0.640869	75.8667
2.694	-0.915527	-0.88501	75.592
2.695	-0.610352	2.22778	74.7681
2.696	-0.640869	3.20435	73.6084
2.697	-0.823975	0.762939	71.9604
2.698	-0.457764	-0.823975	73.5779
2.699	-0.549316	1.09863	75.47
2.7	-0.12207	2.10571	75.592
2.701	-0.244141	0.335693	75.592
2.702	-0.976563	-0.854492	75.47
2.703	-1.31226	-0.183105	76.5991
2.704	-0.823975	0.854492	76.4771
2.705	-0.671387	1.95313	79.7729
2.706	-0.671387	4.24194	81.4819
2.707	-1.19019	1.49536	80.5664
2.708	-0.854492	-1.83105	76.355
2.709	-0.427246	-0.762939	76.416
2.71	-0.946045	2.59399	77.3315
2.711	-1.0376	2.01416	78.949
2.712	-1.52588	-1.43433	77.2095
2.713	-0.88501	0	77.9114
2.714	-0.640869	3.75366	76.8433
2.715	-0.549316	3.17383	75.5615
2.716	-1.00708	-0.427246	74.7986
2.717	-0.793457	-0.579834	77.1179
2.718	-1.09863	2.01416	77.8198
2.719	-0.152588	2.28882	77.8809
2.72	-0.213623	0.549316	77.301
2.721	-0.793457	0.0305176	78.0945
2.722	-1.83105	0.671387	78.9795
2.723	-1.12915	0.610352	79.4067
2.724	-0.854492	2.68555	82.7942
2.725	-0.762939	4.39453	83.2214
2.726	-1.52588	1.40381	81.1462
2.727	-1.34277	-1.77002	77.6367
2.728	-0.946045	0.976563	78.9185
2.729	-1.19019	3.57056	80.1392
2.73	-0.976563	1.09863	80.9631
2.731	-1.58691	-1.46484	79.8035
2.732	-1.19019	1.12915	79.7729
2.733	-0.915527	4.18091	78.2776
2.734	-0.457764	2.28882	77.0874
2.735	-0.762939	-0.396729	76.8127
2.736	-1.19019	0.88501	79.1626
2.737	-0.946045	2.83813	80.2307
2.738	-0.213623	1.70898	79.9866
2.739	-0.793457	-0.152588	79.3457
2.74	-1.49536	-0.12207	80.6274
2.741	-1.28174	0.946045	80.9631
2.742	-1.31226	1.12915	81.6345
2.743	-0.610352	3.84521	85.3577
2.744	-1.25122	4.57764	85.7849
2.745	-1.58691	0.244141	82.8857
2.746	-1.37329	-2.44141	79.895
2.747	-1.31226	1.43433	81.4819
2.748	-1.46484	3.54004	83.1604
2.749	-0.854492	0.640869	82.9773
2.75	-1.19019	-1.43433	81.604
2.751	-1.09863	2.28882	81.6956
2.752	-1.37329	5.06592	80.2917
2.753	-0.335693	1.64795	78.8269
2.754	-0.88501	-1.52588	79.6509
2.755	-1.12915	0.671387	81.9702
2.756	-1.28174	3.08228	82.4585
2.757	0	1.5564	81.7871
2.758	-0.457764	-0.0915527	81.3599
2.759	-1.61743	0.12207	82.7637
2.76	-1.5564	0.915527	83.0383
2.761	-1.00708	1.09863	84.5947
2.762	-0.640869	3.96729	87.2192
2.763	-1.43433	3.69263	86.9751
2.764	-1.00708	-0.0610352	83.5571
2.765	-0.88501	-1.46484	81.5125
2.766	-0.946045	2.04468	83.374
2.767	-1.67847	3.05176	85.083
2.768	-1.12915	-0.0305176	84.4421
2.769	-1.40381	-1.31226	83.8928
2.77	-1.09863	2.56348	83.5266
2.771	-0.732422	3.90625	81.8481
2.772	-0.762939	1.12915	80.3528
2.773	-0.640869	-0.396729	81.3599
2.774	-1.12915	1.64795	83.7097
2.775	-0.732422	2.41089	83.8013
2.776	-0.701904	0.915527	83.2214
2.777	-1.12915	-0.274658	83.4656
2.778	-1.70898	0.244141	84.8083
2.779	-1.06812	0.518799	84.4116
2.78	-0.823975	1.49536	87.0056
2.781	-0.427246	4.82178	88.9587
2.782	-1.34277	3.11279	88.3179
2.783	-1.25122	-0.518799	84.8999
2.784	-0.88501	-1.19019	84.4421
2.785	-1.40381	2.34985	85.7849
2.786	-1.58691	2.34985	87.616
2.787	-1.49536	-0.274658	85.7239
2.788	-1.06812	0.152588	85.5103
2.789	-0.854492	3.2959	84.5947
2.79	-0.823975	3.54004	83.2214
2.791	-0.823975	0.457764	82.2144
2.792	-0.976563	-0.244141	84.1675
2.793	-1.12915	1.67847	86.1816
2.794	-0.732422	2.04468	85.7239
2.795	-0.366211	0.579834	84.7473
2.796	-1.43433	0.274658	85.144
2.797	-1.64795	0.762939	86.2732
2.798	-1.46484	0.671387	86.792
2.799	-0.854492	2.50244	89.9048
2.8	-0.976563	3.75366	90.1794
2.801	-1.46484	1.31226	88.8977
2.802	-1.52588	-0.640869	85.6018
2.803	-0.946045	1.52588	86.6394
2.804	-1.40381	2.56348	87.3718
2.805	-0.915527	0.427246	88.562
2.806	-1.49536	-0.335693	87.1887
2.807	-1.37329	1.64795	87.7075
2.808	-1.2207	2.89917	86.4868
2.809	-0.732422	1.5564	84.8999
2.81	-1.34277	0.335693	85.022
2.811	-1.06812	1.77002	86.9446
2.812	-0.793457	2.59399	86.9446
2.813	-0.671387	0.976563	86.7004
2.814	-1.09863	0.12207	87.1887
2.815	-1.64795	0.427246	88.2263
2.816	-1.40381	0.457764	88.501
2.817	-1.40381	0.793457	89.8438
2.818	-1.19019	4.39453	93.2922
2.819	-0.976563	4.30298	93.7195
2.82	-0.854492	0.152588	90.5151
2.821	-0.88501	-1.52588	88.0737
2.822	-1.37329	2.0752	89.6301
2.823	-1.70898	2.89917	91.5527
2.824	-1.09863	-0.0305176	91.217
2.825	-1.31226	-0.915527	89.6301
2.826	-1.09863	2.83813	89.2639
2.827	-1.00708	4.76074	88.0737
2.828	-0.610352	1.7395	86.9751
2.829	-1.00708	-0.976563	87.8601
2.83	-1.31226	0.915527	90.3931
2.831	-1.34277	2.62451	90.4846
2.832	-0.640869	1.49536	90.1184
2.833	-1.0376	-0.12207	89.6912
2.834	-1.7395	0.274658	90.7593
2.835	-1.5564	0.854492	90.7593
2.836	-1.12915	1.86157	92.865
2.837	-0.823975	4.66919	95.9778
2.838	-1.64795	3.479	95.2148
2.839	-0.946045	-0.671387	91.0645
2.84	-0.762939	-1.58691	90.0879
2.841	-1.31226	2.71606	92.0105
2.842	-1.37329	3.20435	93.7805
2.843	-1.06812	0.0610352	92.6819
2.844	-1.37329	-0.640869	92.0105
2.845	-1.40381	3.14331	91.4307
2.846	-1.0376	4.05884	89.9963
2.847	-1.00708	0.701904	88.7756
2.848	-1.19019	-0.579834	90.5457
2.849	-1.40381	2.04468	92.041
2.85	-0.610352	3.02124	91.8884
2.851	-0.640869	0.88501	91.217
2.852	-1.61743	0.12207	92.0105
2.853	-2.34985	0.457764	93.4753
2.854	-1.58691	0.854492	93.3533
2.855	-1.31226	2.56348	96.405
2.856	-0.88501	5.12695	97.6868
2.857	-1.92261	2.56348	95.7031
2.858	-1.46484	-1.2207	91.3086
2.859	-1.2207	0.396729	92.6514
2.86	-1.58691	3.75366	94.3604
2.861	-1.40381	1.67847	95.5811
2.862	-1.67847	-1.2207	93.7195
2.863	-1.00708	1.12915	94.0857
2.864	-1.19019	5.06592	92.4988
2.865	-0.579834	2.83813	91.217
2.866	-1.52588	-0.244141	90.8508
2.867	-1.31226	0.396729	93.2312
2.868	-1.58691	2.99072	94.3298
2.869	-0.610352	2.0752	93.5974
2.87	-1.2207	0	92.7429
2.871	-2.0752	0.488281	94.1467
2.872	-2.0752	1.06812	94.635
2.873	-1.31226	1.34277	95.0012
2.874	-1.06812	3.90625	99.0906
2.875	-1.52588	4.97437	99.3042
2.876	-2.01416	0.823975	96.7102
2.877	-1.89209	-2.13623	93.1091
2.878	-1.09863	1.46484	95.2454
2.879	-1.92261	4.3335	96.9543
2.88	-1.28174	1.2207	96.7407
2.881	-1.70898	-1.40381	95.2454
2.882	-1.2207	2.0752	96.1304
2.883	-1.80054	5.12695	94.7571
2.884	-0.732422	1.92261	93.0786
2.885	-1.40381	-1.06812	93.4143
2.886	-1.5564	0.88501	96.405
2.887	-1.40381	3.60107	96.1304
2.888	-0.457764	2.04468	95.1843
2.889	-1.09863	0.213623	95.0012
2.89	-1.95313	0.671387	96.9543
2.891	-1.95313	1.06812	97.0154
2.892	-1.77002	1.06812	97.7783
2.893	-1.28174	4.30298	100.983
2.894	-1.40381	4.45557	100.647
2.895	-1.61743	0.640869	97.1069
2.896	-1.2207	-0.976563	94.7876
2.897	-1.28174	2.62451	97.7173
2.898	-2.13623	3.54004	99.7314
2.899	-1.40381	0.335693	98.0835
2.9	-1.64795	-0.579834	97.4731
2.901	-1.19019	3.60107	98.053
2.902	-1.5564	4.69971	95.9778
2.903	-0.915527	1.19019	94.6045
2.904	-1.06812	0.0915527	95.8862
2.905	-1.19019	2.56348	98.2971
2.906	-1.31226	2.74658	97.8699
2.907	-0.976563	0.671387	97.3511
2.908	-1.46484	0.335693	97.6257
2.909	-1.89209	1.12915	99.4263
2.91	-1.80054	1.19019	98.2971
2.911	-1.46484	1.92261	100.037
2.912	-1.06812	5.31006	102.753
2.913	-2.04468	3.96729	102.448
2.914	-1.46484	-0.274658	98.0835
2.915	-1.64795	-0.579834	98.3276
2.916	-1.52588	3.26538	100.433
2.917	-2.04468	2.92969	101.257
2.918	-1.46484	-0.0915527	99.4263
2.919	-1.31226	0.732422	99.4263
2.92	-1.80054	4.24194	99.3347
2.921	-1.49536	3.90625	97.8699
2.922	-1.64795	0.457764	96.6797
2.923	-1.09863	0.549316	98.2666
2.924	-1.46484	2.83813	99.9756
2.925	-1.09863	2.59399	98.938
2.926	-1.00708	0.762939	98.4192
2.927	-1.58691	0.823975	99.7009
2.928	-2.62451	1.49536	100.769
2.929	-1.95313	0.88501	99.9756
2.93	-1.98364	2.56348	102.753
2.931	-1.52588	5.92041	105.774
2.932	-2.28882	3.41797	103.79
2.933	-1.19019	-0.915527	98.9685
2.934	-1.46484	-0.0610352	99.823
2.935	-1.95313	4.05884	101.929
2.936	-2.2583	2.62451	103.088
2.937	-2.10571	-0.610352	101.471
2.938	-1.58691	0.88501	101.898
2.939	-1.92261	4.5166	100.647
2.94	-1.0376	3.75366	98.5413
2.941	-1.64795	0.671387	97.9004
2.942	-1.25122	0.671387	100.433
2.943	-1.89209	2.80762	101.776
2.944	-1.40381	2.13623	101.105
2.945	-1.52588	0.88501	100.861
2.946	-2.0752	1.09863	101.685
2.947	-2.34985	0.88501	102.448
2.948	-1.7395	0.976563	102.142
2.949	-1.64795	4.08936	105.957
2.95	-1.37329	6.073	108.002
2.951	-2.41089	2.0752	105.804
2.952	-2.01416	-1.0376	101.715
2.953	-1.70898	0.946045	103.119
2.954	-2.10571	3.54004	104.919
2.955	-1.7395	1.77002	105.225
2.956	-1.80054	-0.274658	103.424
2.957	-1.70898	2.28882	103.851
2.958	-1.86157	5.06592	102.325
2.959	-1.00708	2.99072	100.769
2.96	-1.70898	0.183105	100.983
2.961	-1.2207	0.823975	103.638
2.962	-1.80054	3.02124	104.095
2.963	-0.793457	2.04468	103.149
2.964	-1.52588	0.640869	103.149
2.965	-2.10571	1.00708	104.584
2.966	-2.04468	1.2207	104.98
2.967	-1.64795	1.58691	106.262
2.968	-1.46484	4.42505	109.528
2.969	-1.43433	4.76074	109.65
2.97	-1.83105	1.12915	106.018
2.971	-1.67847	-0.366211	103.668
2.972	-1.58691	2.50244	105.652
2.973	-2.19727	3.479	107.483
2.974	-1.52588	0.854492	106.934
2.975	-2.01416	-0.335693	106.567
2.976	-1.40381	3.17383	106.262
2.977	-1.49536	4.54712	104.187
2.978	-1.2207	2.04468	102.631
2.979	-1.61743	0.762939	103.149
2.98	-1.52588	2.13623	105.927
2.981	-1.52588	3.17383	105.713
2.982	-1.25122	1.52588	105.408
2.983	-1.95313	0.640869	105.713
2.984	-2.44141	0.854492	107.117
2.985	-2.0752	1.0376	106.812
2.986	-1.67847	2.34985	109.528
2.987	-1.34277	5.58472	112
2.988	-2.04468	4.24194	110.748
2.989	-1.80054	0.152588	106.934
2.99	-1.70898	-0.0305176	106.506
2.991	-1.89209	3.11279	108.398
2.992	-2.2583	2.99072	110.107
2.993	-1.70898	0.183105	108.093
2.994	-1.34277	0.854492	108.002
2.995	-1.58691	4.3335	106.995
2.996	-1.43433	4.39453	105.865
2.997	-1.77002	1.09863	104.919
2.998	-1.49536	0.549316	107.025
2.999	-2.01416	2.53296	108.49
3	-1.67847	2.80762	107.666
3.001	-1.40381	1.46484	107.025
3.002	-1.83105	0.946045	107.513
3.003	-2.53296	1.25122	108.795
3.004	-1.95313	1.52588	108.795
3.005	-1.98364	3.38745	112.671
3.006	-1.70898	6.28662	114.746
3.007	-2.62451	2.92969	112.671
3.008	-1.80054	-0.946045	107.697
3.009	-1.43433	0.823975	109.161
3.01	-1.98364	4.66919	110.718
3.011	-1.70898	2.86865	112.152
3.012	-2.16675	-0.366211	109.985
3.013	-1.95313	1.46484	110.687
3.014	-2.04468	4.91333	109.131
3.015	-1.09863	3.69263	107.147
3.016	-1.92261	0.396729	106.903
3.017	-1.77002	1.12915	109.131
3.018	-1.80054	3.44849	110.26
3.019	-1.06812	2.74658	109.68
3.02	-1.5564	1.12915	109.467
3.021	-2.44141	1.09863	110.718
3.022	-2.68555	1.06812	111.45
3.023	-1.95313	1.25122	111.755
3.024	-1.7395	4.60815	115.662
3.025	-1.46484	6.28662	115.54
3.026	-2.28882	1.80054	112.61
3.027	-2.19727	-1.06812	109.344
3.028	-1.95313	2.19727	112.366
3.029	-2.19727	4.18091	114.105
3.03	-1.09863	1.28174	113.983
3.031	-1.83105	-0.457764	111.908
3.032	-1.52588	3.08228	112.366
3.033	-1.95313	5.64575	110.596
3.034	-0.946045	2.53296	109.314
3.035	-2.0752	0.274658	109.589
3.036	-1.64795	1.92261	112.518
3.037	-2.31934	3.63159	112.396
3.038	-0.946045	1.92261	111.237
3.039	-1.52588	0.762939	111.298
3.04	-2.01416	1.52588	113.037
3.041	-2.19727	1.7395	113.312
3.042	-1.80054	1.92261	114.227
3.043	-1.67847	4.94385	117.92
3.044	-1.98364	5.00488	117.523
3.045	-2.2583	1.0376	113.739
3.046	-1.86157	-0.640869	112.183
3.047	-1.67847	3.26538	114.288
3.048	-2.2583	4.15039	116.15
3.049	-1.34277	0.976563	114.532
3.05	-2.04468	0.396729	114.105
3.051	-1.98364	4.02832	114.502
3.052	-2.13623	4.66919	113.007
3.053	-1.40381	1.37329	111.389
3.054	-1.83105	0.671387	112.488
3.055	-1.7395	2.99072	114.563
3.056	-1.52588	3.479	113.647
3.057	-1.52588	1.7395	112.854
3.058	-2.22778	1.25122	113.953
3.059	-2.56348	1.40381	115.753
3.06	-2.34985	1.09863	114.624
3.061	-1.7395	2.31934	116.76
3.062	-1.83105	5.64575	120.087
3.063	-2.13623	5.0354	118.866
3.064	-2.04468	0.946045	114.96
3.065	-1.5564	0.396729	114.441
3.066	-1.89209	3.41797	117.126
3.067	-2.92969	3.50952	118.103
3.068	-2.34985	0.610352	116.577
3.069	-2.28882	0.732422	116.669
3.07	-1.92261	4.39453	116.028
3.071	-1.98364	4.79126	113.8
3.072	-1.86157	1.89209	112.854
3.073	-1.80054	1.64795	114.777
3.074	-2.41089	2.89917	116.699
3.075	-2.22778	2.65503	115.997
3.076	-1.89209	1.95313	115.662
3.077	-2.50244	1.46484	116.669
3.078	-2.7771	1.70898	117.523
3.079	-2.13623	1.58691	116.669
3.08	-1.98364	3.41797	119.476
3.081	-1.95313	6.073	121.307
3.082	-2.68555	3.72314	119.934
3.083	-2.65503	0.732422	116.638
3.084	-1.98364	1.34277	117.401
3.085	-2.50244	3.84521	119.415
3.086	-2.13623	2.71606	119.568
3.087	-2.13623	0.671387	118.073
3.088	-2.2583	2.59399	118.744
3.089	-2.31934	4.63867	117.676
3.09	-2.04468	3.63159	116.18
3.091	-2.04468	1.28174	115.814
3.092	-1.98364	2.22778	117.584
3.093	-2.01416	3.72314	117.798
3.094	-1.61743	2.86865	117.096
3.095	-2.10571	1.89209	117.584
3.096	-3.08228	1.89209	119.171
3.097	-2.44141	1.86157	119.537
3.098	-2.16675	1.67847	120.27
3.099	-2.01416	4.63867	124.451
3.1	-2.10571	6.13403	125
3.101	-1.83105	2.59399	122.528
3.102	-1.98364	0.518799	119.263
3.103	-2.38037	2.86865	121.124
3.104	-2.65503	4.27246	122.223
3.105	-2.13623	1.80054	122.681
3.106	-2.28882	0.518799	121.368
3.107	-2.16675	3.17383	121.552
3.108	-1.61743	5.06592	119.293
3.109	-1.31226	3.14331	117.645
3.11	-1.83105	1.64795	118.347
3.111	-2.01416	2.68555	120.483
3.112	-2.04468	3.35693	120.697
3.113	-1.80054	2.28882	120.575
3.114	-2.13623	1.77002	121.338
3.115	-2.50244	1.64795	122.07
3.116	-2.10571	1.37329	121.552
3.117	-2.04468	2.41089	122.864
3.118	-2.2583	6.37817	127.106
3.119	-2.0752	6.10352	127.35
3.12	-1.95313	1.34277	123.505
3.121	-2.16675	-0.640869	121.216
3.122	-2.47192	3.14331	123.383
3.123	-2.68555	4.42505	124.847
3.124	-1.70898	1.89209	124.573
3.125	-1.77002	0.946045	122.955
3.126	-1.92261	3.87573	122.65
3.127	-1.98364	5.37109	121.246
3.128	-1.98364	2.96021	120.087
3.129	-2.10571	1.0376	120.697
3.13	-2.74658	2.13623	123.077
3.131	-1.92261	3.38745	123.23
3.132	-1.46484	2.80762	122.04
3.133	-2.19727	1.80054	122.742
3.134	-2.80762	1.49536	124.268
3.135	-2.44141	1.43433	124.176
3.136	-2.2583	3.02124	126.801
3.137	-1.7395	6.28662	129.211
3.138	-2.01416	4.42505	127.441
3.139	-1.86157	0.610352	122.498
3.14	-2.28882	0.946045	123.444
3.141	-2.13623	5.0354	125.763
3.142	-2.28882	3.8147	127.441
3.143	-2.01416	0.305176	125.122
3.144	-2.22778	1.46484	125.641
3.145	-2.19727	5.37109	124.603
3.146	-2.0752	4.54712	123.016
3.147	-1.92261	1.46484	121.826
3.148	-1.95313	1.70898	123.871
3.149	-2.13623	4.02832	124.969
3.15	-1.46484	3.60107	124.176
3.151	-1.61743	1.98364	123.718
3.152	-2.68555	1.58691	124.908
3.153	-3.20435	1.77002	126.495
3.154	-2.2583	1.92261	126.19
3.155	-2.0752	4.66919	130.524
3.156	-1.95313	7.01904	131.287
3.157	-2.65503	2.83813	128.845
3.158	-2.10571	-0.640869	124.695
3.159	-1.77002	2.56348	127.197
3.16	-2.01416	5.09644	128.693
3.161	-1.7395	1.98364	128.448
3.162	-2.31934	0.0610352	126.373
3.163	-1.80054	3.90625	127.411
3.164	-2.41089	5.88989	125.671
3.165	-1.28174	2.99072	124.054
3.166	-2.2583	1.00708	124.573
3.167	-1.95313	2.71606	127.533
3.168	-2.22778	3.54004	126.984
3.169	-1.2207	2.19727	125.946
3.17	-2.0752	1.86157	126.373
3.171	-2.44141	2.44141	128.326
3.172	-2.53296	2.10571	127.838
3.173	-1.7395	2.04468	128.021
3.174	-2.31934	5.58472	132.507
3.175	-2.44141	6.04248	132.782
3.176	-2.53296	1.64795	129.089
3.177	-2.19727	0.0610352	126.831
3.178	-1.89209	3.57056	129.852
3.179	-2.83813	4.69971	130.951
3.18	-1.70898	1.58691	130.157
3.181	-2.53296	0.854492	129.517
3.182	-2.22778	4.24194	129.486
3.183	-2.86865	5.24902	127.716
3.184	-2.01416	2.62451	126.343
3.185	-2.10571	1.64795	127.075
3.186	-2.13623	3.38745	129.242
3.187	-1.86157	3.78418	128.113
3.188	-1.70898	2.44141	128.113
3.189	-2.34985	1.95313	129.059
3.19	-3.05176	2.13623	130.798
3.191	-2.31934	1.49536	130.096
3.192	-2.2583	2.59399	131.775
3.193	-2.04468	6.92749	136.2
3.194	-2.28882	6.2561	134.796
3.195	-1.61743	1.2207	130.341
3.196	-2.10571	0.0915527	129.395
3.197	-1.92261	4.48608	132.263
3.198	-2.89917	4.48608	133.606
3.199	-1.64795	1.09863	131.927
3.2	-2.44141	1.12915	131.165
3.201	-2.2583	5.24902	130.859
3.202	-2.13623	5.79834	128.693
3.203	-1.64795	2.13623	127.411
3.204	-2.04468	1.58691	129.456
3.205	-2.38037	3.35693	131.592
3.206	-2.34985	3.63159	130.096
3.207	-1.61743	2.0752	129.73
3.208	-2.62451	2.31934	131.073
3.209	-2.50244	2.50244	132.446
3.21	-2.44141	1.7395	131.287
3.211	-2.04468	3.32642	133.82
3.212	-2.0752	7.01904	137.421
3.213	-2.41089	5.00488	135.529
3.214	-2.28882	0.305176	130.951
3.215	-2.16675	1.0376	131.805
3.216	-2.0752	4.97437	134.247
3.217	-2.71606	3.69263	134.644
3.218	-1.80054	0.671387	132.813
3.219	-2.2583	2.38037	133.667
3.22	-2.19727	5.34058	132.874
3.221	-2.10571	3.9978	130.371
3.222	-2.31934	1.64795	129.761
3.223	-2.01416	2.74658	131.653
3.224	-2.56348	3.9978	132.965
3.225	-2.0752	3.20435	131.409
3.226	-2.01416	2.22778	131.897
3.227	-2.53296	2.44141	133.331
3.228	-3.02124	2.0752	134.521
3.229	-2.41089	1.52588	133.789
3.23	-2.50244	4.5166	137.543
3.231	-1.80054	7.26318	139.709
3.232	-2.65503	3.96729	136.475
3.233	-2.0752	0.579834	132.782
3.234	-2.19727	2.38037	135.132
3.235	-2.83813	4.88281	136.78
3.236	-2.53296	2.2583	136.749
3.237	-2.28882	0.488281	134.857
3.238	-1.92261	3.72314	135.864
3.239	-2.50244	5.88989	133.911
3.24	-1.61743	3.35693	131.958
3.241	-2.59399	1.95313	131.958
3.242	-2.2583	3.14331	135.284
3.243	-2.56348	3.90625	134.674
3.244	-1.61743	2.31934	133.972
3.245	-2.34985	2.0752	134.369
3.246	-2.68555	2.68555	136.566
3.247	-2.71606	2.13623	135.895
3.248	-2.38037	2.19727	136.2
3.249	-2.22778	5.95093	141.205
3.25	-2.47192	7.23267	142.303
3.251	-2.50244	2.22778	138.824
3.252	-2.59399	0.12207	135.651
3.253	-2.31934	3.41797	138.123
3.254	-2.96021	5.09644	138.977
3.255	-1.70898	1.95313	138.214
3.256	-2.34985	1.15967	137.634
3.257	-2.22778	4.36401	138.153
3.258	-2.59399	5.7373	135.742
3.259	-1.67847	3.11279	134.216
3.26	-2.34985	2.13623	134.918
3.261	-2.0752	3.35693	137.543
3.262	-2.2583	3.54004	136.536
3.263	-2.19727	2.83813	136.108
3.264	-2.41089	2.86865	137.451
3.265	-3.14331	2.56348	139.069
3.266	-2.7771	1.46484	138.55
3.267	-2.7771	2.89917	140.259
3.268	-2.28882	7.32422	144.562
3.269	-2.50244	6.89697	143.799
3.27	-2.01416	1.77002	139.526
3.271	-2.44141	0.823975	137.756
3.272	-2.92969	4.79126	141.022
3.273	-3.14331	4.45557	142.059
3.274	-2.28882	1.46484	141.083
3.275	-2.28882	1.64795	140.533
3.276	-2.38037	5.18799	140.137
3.277	-2.19727	5.95093	137.634
3.278	-1.80054	3.17383	135.895
3.279	-2.31934	2.59399	138
3.28	-2.99072	3.96729	140.228
3.281	-2.38037	3.69263	139.343
3.282	-2.0752	2.65503	138.855
3.283	-2.74658	2.31934	140.32
3.284	-3.23486	2.44141	141.357
3.285	-2.56348	2.31934	140.594
3.286	-2.56348	4.27246	143.799
3.287	-2.16675	8.02612	146.515
3.288	-2.68555	5.00488	144.379
3.289	-2.56348	1.12915	139.557
3.29	-2.53296	1.58691	141.296
3.291	-2.74658	5.46265	142.914
3.292	-2.56348	3.84521	143.951
3.293	-2.01416	1.0376	141.632
3.294	-2.22778	3.05176	142.426
3.295	-2.89917	6.40869	141.083
3.296	-2.16675	4.45557	139.404
3.297	-2.83813	2.13623	138.855
3.298	-2.10571	2.65503	141.235
3.299	-2.65503	4.08936	141.846
3.3	-1.70898	3.69263	140.198
3.301	-2.47192	2.86865	140.289
3.302	-3.14331	3.05176	142.456
3.303	-3.23486	2.68555	143.005
3.304	-2.59399	2.19727	143.066
3.305	-2.2583	5.15747	147.705
3.306	-2.53296	7.65991	148.987
3.307	-2.71606	3.78418	145.66
3.308	-2.44141	0.549316	141.51
3.309	-2.38037	3.32642	144.073
3.31	-2.86865	5.85938	145.508
3.311	-2.50244	2.92969	146.271
3.312	-2.38037	1.00708	143.829
3.313	-2.2583	3.90625	144.958
3.314	-2.7771	6.2561	142.853
3.315	-1.58691	4.11987	140.717
3.316	-2.44141	2.56348	140.991
3.317	-2.0752	3.54004	144.135
3.318	-2.53296	4.15039	143.89
3.319	-1.67847	3.32642	143.036
3.32	-2.13623	2.34985	143.86
3.321	-3.08228	2.80762	145.599
3.322	-3.11279	2.2583	145.111
3.323	-2.50244	2.92969	145.294
3.324	-2.2583	6.62231	150.33
3.325	-2.53296	7.78198	150.116
3.326	-2.62451	2.50244	146.362
3.327	-2.86865	0.12207	143.738
3.328	-2.71606	4.36401	147.339
3.329	-3.11279	5.34058	148.254
3.33	-1.83105	2.04468	147.125
3.331	-2.28882	1.2207	145.691
3.332	-2.83813	5.31006	146.149
3.333	-2.92969	6.50024	144.226
3.334	-1.98364	3.14331	142.578
3.335	-2.04468	2.0752	144.012
3.336	-2.47192	3.84521	146.301
3.337	-2.47192	4.11987	145.081
3.338	-1.7395	2.7771	144.44
3.339	-2.50244	2.62451	145.966
3.34	-3.23486	3.35693	147.858
3.341	-2.7771	2.19727	146.973
3.342	-2.74658	2.80762	148.926
3.343	-2.2583	7.50732	153.32
3.344	-2.56348	6.62231	151.642
3.345	-2.2583	1.40381	147.156
3.346	-2.50244	1.2207	146.484
3.347	-2.62451	5.64575	149.567
3.348	-3.32642	5.00488	150.421
3.349	-2.38037	1.19019	148.499
3.35	-2.53296	1.98364	148.804
3.351	-2.86865	6.31714	148.224
3.352	-2.44141	5.67627	145.599
3.353	-2.16675	2.41089	144.257
3.354	-2.04468	2.71606	146.79
3.355	-2.62451	4.88281	148.499
3.356	-2.47192	4.24194	146.698
3.357	-2.50244	2.59399	147.217
3.358	-3.20435	2.56348	149.292
3.359	-3.17383	2.65503	150.299
3.36	-2.50244	2.53296	148.712
3.361	-2.56348	4.39453	151.398
3.362	-2.38037	8.14819	154.877
3.363	-2.96021	5.5542	152.71
3.364	-2.13623	1.25122	148.438
3.365	-2.31934	2.0752	149.597
3.366	-2.96021	5.5542	152.008
3.367	-3.32642	3.87573	152.344
3.368	-2.53296	1.43433	150.269
3.369	-2.19727	3.32642	150.482
3.37	-2.89917	6.50024	149.506
3.371	-2.41089	5.09644	147.308
3.372	-2.86865	2.59399	146.973
3.373	-2.19727	3.05176	149.506
3.374	-2.74658	4.36401	150.116
3.375	-2.34985	3.66211	148.773
3.376	-2.86865	3.08228	149.323
3.377	-3.17383	3.32642	151.306
3.378	-2.83813	3.02124	151.855
3.379	-2.38037	2.53296	151.215
3.38	-3.17383	5.27954	155.67
3.381	-2.47192	8.11768	158.142
3.382	-2.74658	4.18091	154.633
3.383	-2.44141	0.976563	150.513
3.384	-2.34985	3.17383	152.374
3.385	-2.89917	5.85938	153.961
3.386	-2.47192	3.17383	154.114
3.387	-2.68555	1.43433	152.435
3.388	-2.53296	4.11987	153.168
3.389	-3.14331	6.28662	151.428
3.39	-2.0752	4.30298	149.323
3.391	-2.47192	2.56348	148.895
3.392	-2.10571	3.72314	151.825
3.393	-2.89917	4.57764	151.978
3.394	-2.22778	3.8147	151.611
3.395	-2.7771	3.14331	152.13
3.396	-3.23486	2.65503	153.992
3.397	-2.99072	2.41089	154.144
3.398	-2.86865	3.11279	154.724
3.399	-2.34985	6.40869	158.02
3.4	-2.34985	7.04956	157.99
3.401	-2.83813	3.75366	155.029
3.402	-2.89917	2.19727	153.595
3.403	-2.7771	4.02832	155.518
3.404	-3.26538	4.11987	157.104
3.405	-2.50244	2.13623	155.975
3.406	-2.19727	2.38037	154.755
3.407	-2.83813	5.06592	154.449
3.408	-2.89917	5.76782	152.71
3.409	-2.68555	3.8147	151.245
3.41	-2.28882	3.35693	152.405
3.411	-2.7771	4.30298	153.931
3.412	-2.68555	4.15039	153.229
3.413	-2.83813	3.35693	152.832
3.414	-3.11279	3.05176	154.785
3.415	-3.54004	3.35693	156.036
3.416	-2.74658	3.02124	155.457
3.417	-3.02124	3.8147	158.356
3.418	-2.89917	7.50732	162.201
3.419	-2.7771	6.22559	160.553
3.42	-2.22778	1.98364	156.494
3.421	-2.7771	1.95313	155.548
3.422	-3.17383	5.70679	157.501
3.423	-3.2959	4.79126	158.691
3.424	-2.47192	2.19727	157.41
3.425	-2.89917	2.68555	157.318
3.426	-3.11279	6.13403	156.708
3.427	-2.56348	5.7373	154.572
3.428	-2.59399	2.99072	153.29
3.429	-2.62451	3.08228	155.365
3.43	-3.05176	4.73022	156.555
3.431	-2.2583	4.36401	155.426
3.432	-2.80762	3.54004	155.548
3.433	-3.17383	3.44849	157.99
3.434	-3.69263	2.89917	158.386
3.435	-2.68555	2.38037	157.715
3.436	-3.14331	5.24902	161.957
3.437	-2.68555	8.72803	164.642
3.438	-2.74658	5.49316	161.621
3.439	-2.34985	0.915527	156.83
3.44	-2.89917	2.65503	158.691
3.441	-3.32642	6.68335	160.736
3.442	-3.23486	4.30298	161.926
3.443	-2.62451	1.2207	159.058
3.444	-2.92969	3.32642	159.546
3.445	-3.02124	6.74438	157.776
3.446	-2.38037	5.70679	155.884
3.447	-3.08228	3.08228	155.396
3.448	-2.92969	3.2959	158.569
3.449	-3.35693	4.60815	159.18
3.45	-2.28882	4.15039	157.928
3.451	-2.80762	3.38745	158.417
3.452	-3.35693	3.17383	160.37
3.453	-3.38745	2.80762	160.797
3.454	-2.50244	3.23486	160.248
3.455	-2.71606	6.31714	165.009
3.456	-2.96021	8.69751	166.26
3.457	-3.05176	3.69263	162.842
3.458	-2.83813	0.488281	158.722
3.459	-3.14331	4.08936	161.957
3.46	-3.26538	6.2561	163.3
3.461	-2.34985	3.2959	162.659
3.462	-2.62451	1.46484	160.522
3.463	-3.02124	5.24902	161.835
3.464	-3.26538	7.04956	160.278
3.465	-2.44141	4.05884	157.928
3.466	-2.68555	2.31934	158.783
3.467	-3.05176	4.08936	161.255
3.468	-2.62451	5.12695	160.461
3.469	-1.86157	3.84521	158.875
3.47	-2.96021	3.44849	160.278
3.471	-3.60107	3.87573	163.055
3.472	-3.41797	2.65503	163.116
3.473	-2.7771	2.83813	163.849
3.474	-3.02124	7.38525	168.64
3.475	-3.05176	7.90405	167.725
3.476	-2.86865	2.41089	162.964
3.477	-2.7771	1.09863	159.821
3.478	-2.99072	5.49316	164.551
3.479	-3.17383	6.19507	166.046
3.48	-1.70898	1.92261	163.727
3.481	-2.83813	1.67847	162.994
3.482	-3.26538	6.10352	163.513
3.483	-3.17383	6.62231	161.102
3.484	-2.44141	3.38745	159.302
3.485	-2.59399	2.86865	161.163
3.486	-3.20435	5.31006	163.696
3.487	-3.14331	4.82178	162.17
3.488	-2.0752	2.96021	161.621
3.489	-3.02124	3.38745	163.483
3.49	-3.60107	3.78418	165.405
3.491	-2.89917	2.99072	163.818
3.492	-2.68555	4.30298	165.588
3.493	-2.50244	7.96509	169.922
3.494	-3.05176	6.50024	167.877
3.495	-2.44141	1.92261	163.452
3.496	-3.02124	1.80054	163.544
3.497	-3.11279	5.70679	167.328
3.498	-3.05176	4.63867	166.656
3.499	-2.38037	1.70898	164.063
3.5	-2.86865	3.32642	164.795
3.501	-3.78418	6.89697	164.581
3.502	-2.99072	5.40161	162.445
3.503	-3.08228	2.83813	161.407
3.504	-2.31934	3.32642	164.215
3.505	-3.35693	5.12695	164.764
3.506	-2.53296	3.96729	163.239
3.507	-3.05176	3.38745	163.635
3.508	-3.35693	3.9978	166.412
3.509	-3.75366	3.479	166.809
3.51	-2.74658	2.86865	165.71
3.511	-3.32642	5.24902	170.41
3.512	-2.86865	8.63647	172.333
3.513	-2.74658	4.82178	168.671
3.514	-2.19727	1.46484	164.185
3.515	-2.71606	3.78418	167.236
3.516	-3.35693	6.74438	168.64
3.517	-2.80762	3.60107	168.579
3.518	-2.96021	1.7395	166.595
3.519	-2.83813	4.85229	167.969
3.52	-3.38745	7.01904	166.107
3.521	-2.47192	4.45557	163.696
3.522	-3.05176	3.20435	163.727
3.523	-2.92969	4.88281	166.84
3.524	-3.17383	5.15747	166.809
3.525	-2.47192	3.72314	165.771
3.526	-3.20435	3.66211	167.114
3.527	-3.60107	4.02832	169.403
3.528	-3.2959	3.11279	168.793
3.529	-2.28882	3.32642	167.694
3.53	-2.92969	7.1106	172.882
3.531	-3.11279	9.15527	174.377
3.532	-3.2959	4.54712	171.112
3.533	-2.62451	1.70898	167.603
3.534	-3.14331	4.24194	170.441
3.535	-3.60107	6.10352	171.234
3.536	-2.62451	3.50952	171.112
3.537	-2.89917	2.71606	169.159
3.538	-2.80762	5.27954	169.983
3.539	-3.41797	6.92749	167.603
3.54	-2.19727	5.09644	166.046
3.541	-2.99072	3.44849	166.779
3.542	-3.23486	4.36401	169.159
3.543	-3.54004	4.91333	168.915
3.544	-2.53296	4.27246	168.518
3.545	-3.11279	4.02832	169.678
3.546	-3.78418	4.21143	171.722
3.547	-3.32642	3.54004	171.234
3.548	-2.99072	3.78418	172.058
3.549	-2.83813	7.50732	176.971
3.55	-3.2959	8.57544	176.88
3.551	-3.20435	3.75366	172.455
3.552	-2.96021	1.80054	170.349
3.553	-3.479	5.37109	172.974
3.554	-3.84521	6.2561	173.889
3.555	-2.96021	3.41797	173.553
3.556	-3.02124	2.65503	172.119
3.557	-3.35693	5.76782	171.967
3.558	-3.11279	6.95801	169.556
3.559	-2.41089	4.85229	167.877
3.56	-2.89917	3.8147	169.495
3.561	-3.32642	5.06592	171.539
3.562	-2.86865	5.31006	170.868
3.563	-2.50244	4.24194	170.99
3.564	-3.2959	3.8147	172.455
3.565	-3.9978	3.38745	174.255
3.566	-3.2959	3.20435	173.157
3.567	-2.83813	4.66919	175.385
3.568	-2.65503	8.48389	179.26
3.569	-3.35693	7.78198	177.307
3.57	-3.08228	3.17383	173.828
3.571	-3.44849	2.74658	173.767
3.572	-4.15039	5.82886	176.086
3.573	-3.69263	5.0354	176.331
3.574	-3.02124	2.22778	174.591
3.575	-2.99072	3.63159	174.194
3.576	-3.63159	6.56128	173.431
3.577	-2.80762	6.53076	171.631
3.578	-3.26538	4.30298	170.013
3.579	-3.02124	3.9978	172.821
3.58	-3.66211	5.00488	173.95
3.581	-2.53296	4.69971	172.729
3.582	-3.02124	3.8147	173.279
3.583	-3.60107	3.78418	175.323
3.584	-3.90625	3.72314	175.842
3.585	-3.08228	3.38745	175.598
3.586	-3.50952	5.61523	179.993
3.587	-3.11279	9.00269	181.793
3.588	-3.35693	5.49316	178.528
3.589	-2.65503	1.58691	174.225
3.59	-3.17383	3.66211	175.507
3.591	-3.63159	6.83594	177.46
3.592	-3.41797	4.60815	178.345
3.593	-2.92969	1.80054	176.056
3.594	-3.35693	4.5166	177.032
3.595	-4.11987	7.14111	175.354
3.596	-2.59399	5.43213	173.279
3.597	-3.35693	3.479	173.065
3.598	-2.99072	4.3335	175.69
3.599	-3.23486	5.61523	175.964
3.6	-2.68555	4.91333	174.957
3.601	-3.08228	4.02832	175.964
3.602	-4.24194	3.78418	178.223
3.603	-3.57056	3.32642	178.253
3.604	-2.92969	3.72314	178.07
3.605	-3.26538	7.1106	183.258
3.606	-3.26538	8.81958	183.746
3.607	-3.35693	4.42505	180.176
3.608	-2.99072	1.92261	176.392
3.609	-3.50952	4.73022	179.626
3.61	-3.78418	6.37817	180.695
3.611	-2.74658	3.44849	180.298
3.612	-2.80762	2.38037	178.314
3.613	-3.23486	5.79834	178.467
3.614	-3.63159	7.50732	176.819
3.615	-2.53296	5.09644	174.744
3.616	-3.35693	3.69263	176.392
3.617	-3.50952	4.85229	179.108
3.618	-3.32642	5.15747	178.223
3.619	-2.83813	4.24194	177.673
3.62	-3.2959	4.39453	179.138
3.621	-4.11987	4.3335	180.786
3.622	-3.05176	3.38745	180.054
3.623	-2.96021	4.18091	181.122
3.624	-3.35693	8.69751	186.188
3.625	-3.14331	7.99561	184.662
3.626	-3.11279	2.71606	180.359
3.627	-3.38745	1.92261	178.497
3.628	-3.9978	6.13403	182.068
3.629	-3.84521	6.22559	182.709
3.63	-2.41089	2.65503	180.695
3.631	-3.26538	3.17383	180.023
3.632	-3.9978	7.1106	180.328
3.633	-3.63159	6.7749	178.253
3.634	-3.08228	3.78418	176.697
3.635	-3.2959	3.87573	178.711
3.636	-3.54004	5.40161	180.542
3.637	-2.68555	5.34058	179.138
3.638	-2.99072	4.27246	178.894
3.639	-3.57056	4.24194	181.946
3.64	-4.30298	4.11987	182.983
3.641	-3.20435	2.86865	181.793
3.642	-3.14331	4.60815	183.777
3.643	-3.23486	8.75854	187.744
3.644	-3.41797	7.56836	185.242
3.645	-2.65503	2.92969	181.396
3.646	-2.92969	3.05176	181.458
3.647	-3.69263	6.37817	184.509
3.648	-3.87573	5.00488	184.753
3.649	-2.99072	2.34985	182.373
3.65	-3.8147	3.69263	182.861
3.651	-3.63159	7.08008	182.159
3.652	-3.26538	6.31714	179.535
3.653	-3.23486	4.15039	178.68
3.654	-3.02124	4.54712	181.549
3.655	-3.72314	5.61523	182.465
3.656	-2.99072	4.48608	181.03
3.657	-3.50952	4.08936	181.946
3.658	-3.9978	4.5166	184.235
3.659	-3.54004	3.66211	184.479
3.66	-2.7771	3.50952	183.502
3.661	-3.23486	6.04248	187.378
3.662	-3.50952	9.27734	189.819
3.663	-3.479	5.5542	186.646
3.664	-2.89917	2.22778	183.655
3.665	-3.66211	4.24194	185.12
3.666	-3.69263	6.56128	186.279
3.667	-3.479	4.08936	185.638
3.668	-3.17383	2.38037	184.143
3.669	-3.63159	5.34058	185.455
3.67	-3.479	7.14111	183.655
3.671	-3.05176	4.97437	181.396
3.672	-3.479	3.8147	182.068
3.673	-3.479	5.15747	184.387
3.674	-3.08228	5.43213	183.868
3.675	-2.56348	4.45557	183.075
3.676	-3.35693	4.91333	184.753
3.677	-4.30298	4.69971	187.012
3.678	-3.54004	3.26538	186.584
3.679	-2.7771	3.41797	186.707
3.68	-3.05176	6.92749	191.406
3.681	-3.60107	9.09424	191.376
3.682	-3.50952	4.76074	187.927
3.683	-3.20435	2.83813	185.272
3.684	-3.66211	5.64575	188.049
3.685	-3.8147	6.34766	188.324
3.686	-3.11279	3.44849	187.988
3.687	-3.35693	3.17383	187.164
3.688	-3.84521	5.85938	187.714
3.689	-3.479	6.83594	185.211
3.69	-2.92969	5.18799	183.258
3.691	-3.26538	4.91333	184.509
3.692	-3.72314	5.85938	187.012
3.693	-3.479	5.34058	186.371
3.694	-2.99072	4.3335	186.157
3.695	-3.60107	4.5166	188.11
3.696	-3.84521	4.63867	189.636
3.697	-3.23486	3.78418	188.538
3.698	-3.38745	4.79126	189.911
3.699	-3.44849	8.81958	194.672
3.7	-3.26538	8.42285	194.061
3.701	-3.08228	4.15039	190.43
3.702	-3.57056	3.05176	188.873
3.703	-4.39453	5.85938	190.948
3.704	-3.96729	5.98145	191.223
3.705	-3.11279	3.84521	190.308
3.706	-3.75366	4.27246	189.514
3.707	-3.84521	6.98853	189.728
3.708	-3.72314	7.23267	187.164
3.709	-3.05176	5.09644	185.76
3.71	-3.72314	4.69971	187.714
3.711	-3.66211	5.31006	189.728
3.712	-3.35693	5.61523	188.69
3.713	-3.17383	5.12695	189.056
3.714	-3.90625	4.91333	190.979
3.715	-4.24194	4.3335	192.078
3.716	-3.66211	3.84521	191.376
3.717	-3.66211	5.21851	193.146
3.718	-3.57056	8.97217	197.174
3.719	-3.32642	7.8125	195.221
3.72	-3.17383	3.87573	191.498
3.721	-3.60107	3.60107	190.704
3.722	-3.96729	6.65283	193.176
3.723	-4.45557	5.79834	193.817
3.724	-3.2959	3.44849	192.81
3.725	-3.78418	4.21143	192.383
3.726	-3.84521	7.04956	191.345
3.727	-3.60107	7.1106	189.24
3.728	-3.32642	5.21851	188.263
3.729	-3.60107	5.12695	190.796
3.73	-4.05884	5.95093	192.017
3.731	-2.99072	5.61523	191.345
3.732	-3.479	5.00488	191.895
3.733	-3.90625	4.76074	194.244
3.734	-3.96729	3.90625	194.702
3.735	-3.32642	3.84521	193.848
3.736	-3.9978	6.92749	197.906
3.737	-3.20435	10.1013	199.463
3.738	-3.63159	6.22559	195.984
3.739	-3.23486	2.80762	192.688
3.74	-4.18091	4.82178	194.733
3.741	-3.78418	6.92749	196.106
3.742	-3.78418	4.63867	195.374
3.743	-3.35693	3.11279	193.756
3.744	-3.90625	6.04248	194.855
3.745	-3.54004	7.84302	193.146
3.746	-3.20435	5.76782	191.223
3.747	-3.57056	4.45557	191.895
3.748	-3.8147	5.79834	194.611
3.749	-3.50952	5.82886	193.817
3.75	-2.96021	5.06592	193.054
3.751	-3.63159	5.24902	194.55
3.752	-4.54712	5.21851	196.472
3.753	-3.72314	4.11987	196.167
3.754	-3.26538	4.54712	196.808
3.755	-3.75366	8.36182	202.087
3.756	-3.57056	8.75854	201.172
3.757	-3.44849	3.87573	196.625
3.758	-3.63159	2.80762	193.97
3.759	-4.24194	6.5918	196.93
3.76	-3.96729	6.89697	197.327
3.761	-3.05176	3.72314	196.808
3.762	-3.479	3.66211	196.014
3.763	-4.15039	6.83594	195.984
3.764	-3.8147	7.35474	193.97
3.765	-3.20435	4.82178	192.688
3.766	-3.60107	4.73022	194.611
3.767	-3.84521	5.70679	196.564
3.768	-3.23486	5.7373	195.404
3.769	-3.2959	5.40161	195.099
3.77	-3.60107	4.79126	197.266
3.771	-4.5166	4.21143	198.242
3.772	-3.20435	3.69263	197.296
3.773	-4.08936	5.43213	199.371
3.774	-3.96729	9.64355	203.918
3.775	-3.72314	8.08716	201.508
3.776	-3.23486	2.99072	196.686
3.777	-4.15039	2.47192	195.77
3.778	-4.57764	6.98853	199.188
3.779	-4.18091	6.74438	200.592
3.78	-2.92969	3.2959	197.998
3.781	-3.84521	3.69263	197.296
3.782	-4.36401	7.65991	196.503
3.783	-3.78418	7.59888	195.099
3.784	-3.78418	4.63867	194.244
3.785	-3.66211	3.84521	197.174
3.786	-4.11987	5.43213	198.7
3.787	-3.2959	5.61523	197.144
3.788	-3.14331	5.00488	197.021
3.789	-3.87573	4.63867	198.914
3.79	-4.42505	4.15039	200.256
3.791	-3.23486	3.93677	199.036
3.792	-3.66211	5.76782	201.691
3.793	-3.93677	9.58252	205.78
3.794	-3.84521	6.86646	202.881
3.795	-3.08228	2.2583	198.12
3.796	-3.57056	3.05176	198.975
3.797	-4.08936	7.41577	201.447
3.798	-4.18091	5.85938	201.508
3.799	-3.02124	2.96021	199.219
3.8	-3.84521	4.57764	200.134
3.801	-4.18091	7.69043	199.249
3.802	-3.50952	6.46973	197.235
3.803	-3.60107	3.9978	196.533
3.804	-3.26538	4.88281	199.585
3.805	-3.57056	5.95093	199.921
3.806	-2.50244	5.15747	198.822
3.807	-3.60107	4.66919	199.524
3.808	-4.21143	4.76074	202.606
3.809	-4.11987	3.90625	202.789
3.81	-2.86865	3.479	201.355
3.811	-3.72314	6.40869	204.376
3.812	-3.8147	9.39941	205.658
3.813	-4.02832	5.7373	202.698
3.814	-3.38745	3.17383	199.921
3.815	-3.78418	5.09644	202.85
3.816	-3.84521	6.65283	203.613
3.817	-3.75366	3.78418	202.667
3.818	-3.50952	3.14331	201.385
3.819	-3.90625	6.31714	202.423
3.82	-3.78418	7.47681	200.745
3.821	-3.26538	5.27954	198.364
3.822	-3.75366	4.91333	199.738
3.823	-3.93677	6.073	201.996
3.824	-3.50952	5.5542	201.263
3.825	-3.17383	4.42505	200.562
3.826	-3.38745	4.88281	202.393
3.827	-4.36401	5.18799	204.468
3.828	-3.26538	3.90625	203.674
3.829	-3.32642	4.48608	203.766
3.83	-3.90625	8.17871	208.649
3.831	-3.87573	8.75854	208.588
3.832	-3.38745	4.73022	204.773
3.833	-3.63159	3.05176	202.881
3.834	-4.30298	6.40869	205.17
3.835	-4.3335	6.5918	205.2
3.836	-3.87573	4.08936	204.407
3.837	-4.05884	4.15039	204.254
3.838	-4.69971	7.1106	204.834
3.839	-3.57056	7.04956	202.545
3.84	-3.14331	4.94385	200.531
3.841	-3.87573	5.06592	201.996
3.842	-3.75366	6.2561	204.224
3.843	-3.69263	5.79834	202.881
3.844	-3.41797	4.76074	203.278
3.845	-4.3335	5.27954	205.566
3.846	-4.27246	4.66919	206.604
3.847	-3.78418	3.54004	205.719
3.848	-4.02832	4.97437	207.55
3.849	-4.21143	9.0332	211.487
3.85	-3.8147	8.57544	209.534
3.851	-3.11279	3.72314	205.933
3.852	-3.75366	3.96729	204.712
3.853	-4.45557	6.56128	207.55
3.854	-4.82178	5.88989	207.581
3.855	-3.87573	3.2959	207.001
3.856	-4.21143	4.76074	206.39
3.857	-4.24194	7.59888	205.627
3.858	-3.63159	7.17163	203.583
3.859	-3.41797	5.40161	202.698
3.86	-3.87573	5.76782	205.414
3.861	-4.27246	6.40869	206.665
3.862	-3.63159	5.34058	205.841
3.863	-3.90625	4.97437	206.604
3.864	-4.42505	5.40161	208.374
3.865	-4.24194	4.82178	208.435
3.866	-3.35693	4.60815	207.581
3.867	-3.96729	6.71387	211.304
3.868	-4.05884	9.94873	214.325
3.869	-3.93677	7.20215	211.639
3.87	-3.26538	3.57056	208.038
3.871	-3.87573	4.60815	208.527
3.872	-4.60815	7.1106	210.022
3.873	-4.27246	5.61523	210.785
3.874	-3.44849	4.08936	208.923
3.875	-4.02832	5.85938	209.351
3.876	-3.9978	8.20923	207.825
3.877	-3.69263	6.89697	206.329
3.878	-3.75366	4.97437	206.329
3.879	-4.05884	5.40161	208.954
3.88	-3.84521	6.16455	209.106
3.881	-3.2959	6.01196	208.191
3.882	-3.90625	5.5542	209.625
3.883	-4.3335	5.49316	211.304
3.884	-4.05884	4.30298	211.517
3.885	-3.23486	4.54712	211.029
3.886	-3.72314	6.95801	214.722
3.887	-4.02832	9.49097	215.79
3.888	-3.93677	6.5918	212.769
3.889	-3.66211	3.93677	209.015
3.89	-4.24194	5.12695	210.663
3.891	-4.66919	6.98853	212.463
3.892	-4.15039	4.88281	212.616
3.893	-3.66211	3.54004	210.999
3.894	-4.02832	6.13403	211.487
3.895	-4.30298	7.99561	209.839
3.896	-3.69263	6.34766	207.855
3.897	-3.72314	5.27954	208.649
3.898	-3.72314	6.073	211.151
3.899	-3.8147	6.34766	210.876
3.9	-3.479	5.31006	210.083
3.901	-3.84521	5.31006	211.7
3.902	-4.42505	4.91333	213.348
3.903	-3.78418	4.39453	212.799
3.904	-3.35693	4.94385	212.769
3.905	-4.02832	8.72803	217.773
3.906	-4.02832	9.33838	217.438
3.907	-3.84521	4.76074	213.257
3.908	-4.24194	3.11279	210.724
3.909	-4.79126	6.37817	214.05
3.91	-4.54712	6.98853	214.203
3.911	-3.44849	4.3335	213.348
3.912	-3.66211	4.27246	212.189
3.913	-4.18091	7.38525	213.104
3.914	-4.21143	7.87354	211.151
3.915	-3.479	5.49316	209.564
3.916	-3.9978	4.91333	211.609
3.917	-4.05884	6.22559	213.379
3.918	-3.479	5.85938	212.311
3.919	-3.2959	5.21851	211.853
3.92	-4.02832	5.58472	214.355
3.921	-5.00488	5.18799	215.607
3.922	-3.8147	3.96729	214.294
3.923	-3.90625	5.24902	216.125
3.924	-4.24194	9.30786	220.612
3.925	-3.84521	8.08716	217.529
3.926	-3.57056	3.479	213.257
3.927	-4.18091	4.05884	213.165
3.928	-4.27246	7.53784	215.942
3.929	-4.5166	6.10352	216.034
3.93	-3.35693	3.38745	214.417
3.931	-4.3335	4.54712	215.149
3.932	-4.63867	7.90405	214.508
3.933	-3.63159	6.83594	212.128
3.934	-3.38745	4.94385	211.304
3.935	-3.60107	5.7373	214.325
3.936	-4.15039	6.53076	215.332
3.937	-3.35693	5.31006	213.959
3.938	-3.90625	4.94385	215.027
3.939	-4.76074	5.34058	217.529
3.94	-4.36401	4.18091	217.072
3.941	-3.2959	3.8147	215.576
3.942	-4.08936	6.92749	219.727
3.943	-4.15039	10.5286	223.083
3.944	-3.78418	6.7749	218.964
3.945	-3.2959	2.80762	214.813
3.946	-4.45557	4.42505	216.675
3.947	-4.76074	7.59888	218.719
3.948	-4.27246	5.34058	218.567
3.949	-3.54004	3.35693	216.492
3.95	-4.15039	5.98145	217.651
3.951	-4.39453	8.48389	216.217
3.952	-3.8147	6.80542	214.264
3.953	-3.96729	4.82178	214.203
3.954	-3.96729	5.27954	217.834
3.955	-4.24194	5.82886	217.651
3.956	-3.26538	5.49316	216.4
3.957	-3.60107	5.46265	217.56
3.958	-4.42505	5.27954	219.788
3.959	-4.08936	4.30298	219.421
3.96	-3.05176	4.3335	218.536
3.961	-4.11987	7.69043	222.443
3.962	-4.15039	9.76563	224.152
3.963	-4.21143	5.82886	220.367
3.964	-3.479	3.11279	217.01
3.965	-4.24194	5.88989	219.269
3.966	-4.3335	7.8125	220.337
3.967	-4.21143	4.97437	220.52
3.968	-3.69263	3.96729	219.116
3.969	-3.9978	6.5918	220.306
3.97	-3.90625	7.84302	218.292
3.971	-3.57056	6.2561	216.339
3.972	-3.90625	5.40161	217.102
3.973	-3.93677	6.43921	219.391
3.974	-3.93677	6.34766	219.025
3.975	-3.32642	5.58472	218.414
3.976	-4.11987	5.76782	220.428
3.977	-4.82178	5.24902	222.168
3.978	-3.96729	4.05884	221.527
3.979	-3.35693	4.91333	220.856
3.98	-4.02832	8.63647	225.22
3.981	-4.02832	9.70459	225.647
3.982	-4.08936	5.88989	221.893
3.983	-4.02832	3.90625	219.971
3.984	-4.3335	6.073	222.29
3.985	-4.79126	6.74438	222.931
3.986	-3.93677	4.5166	222.198
3.987	-3.78418	4.5166	221.375
3.988	-4.36401	7.23267	221.588
3.989	-4.24194	7.78198	219.421
3.99	-3.69263	6.43921	217.865
3.991	-3.84521	5.5542	219.177
3.992	-3.90625	6.01196	221.344
3.993	-3.96729	5.92041	220.978
3.994	-3.78418	5.40161	221.039
3.995	-4.27246	5.5542	222.565
3.996	-4.45557	5.09644	223.938
3.997	-3.57056	4.97437	223.633
3.998	-4.11987	5.79834	224.976
3.999	-4.27246	8.91113	228.485
4	-3.78418	8.54492	227.173
4.001	-3.69263	4.82178	223.419
4.002	-3.84521	4.82178	222.992
4.003	-4.54712	7.17163	224.976
4.004	-4.63867	6.7749	225.25
4.005	-3.87573	4.60815	224.518
4.006	-4.11987	5.37109	224.426
4.007	-4.3335	7.59888	223.785
4.008	-3.9978	7.41577	222.015
4.009	-3.479	5.7373	220.734
4.01	-3.8147	5.79834	222.809
4.011	-4.18091	6.56128	223.938
4.012	-3.38745	6.2561	223.236
4.013	-3.84521	5.95093	223.877
4.014	-4.39453	5.5542	226.135
4.015	-4.76074	4.63867	226.654
4.016	-3.44849	4.39453	225.586
4.017	-3.90625	6.50024	228.455
4.018	-3.66211	9.85718	231.11
4.019	-3.57056	7.59888	228.088
4.02	-3.35693	4.18091	224.64
4.021	-4.3335	5.15747	225.586
4.022	-4.82178	7.38525	227.264
4.023	-4.45557	5.43213	227.6
4.024	-3.93677	3.72314	226.044
4.025	-4.45557	6.01196	226.624
4.026	-4.42505	8.05664	225.525
4.027	-3.90625	6.95801	223.053
4.028	-3.78418	5.5542	222.961
4.029	-4.11987	5.98145	225.708
4.03	-4.30298	5.98145	225.922
4.031	-3.54004	5.37109	224.854
4.032	-4.3335	5.18799	225.983
4.033	-5.06592	5.27954	227.722
4.034	-4.45557	4.57764	227.386
4.035	-4.11987	4.60815	226.349
4.036	-4.85229	7.62939	230.896
4.037	-4.3335	9.76563	232.513
4.038	-4.15039	6.04248	228.729
4.039	-4.15039	3.2959	225.677
4.04	-4.73022	5.64575	227.844
4.041	-4.82178	7.26318	229.187
4.042	-4.30298	5.18799	229.065
4.043	-4.21143	4.48608	227.539
4.044	-4.42505	6.68335	228.424
4.045	-4.66919	7.96509	227.02
4.046	-3.54004	6.31714	224.884
4.047	-3.96729	5.40161	225.922
4.048	-4.21143	5.98145	228.058
4.049	-4.21143	6.34766	227.6
4.05	-3.69263	5.76782	227.081
4.051	-4.66919	5.92041	228.455
4.052	-5.09644	5.06592	230.621
4.053	-4.63867	4.11987	229.858
4.054	-4.39453	5.09644	230.286
4.055	-4.66919	9.15527	235.26
4.056	-4.18091	9.30786	233.856
4.057	-4.30298	4.54712	229.645
4.058	-4.91333	3.60107	227.295
4.059	-5.67627	7.69043	231.323
4.06	-4.88281	7.35474	231.934
4.061	-3.69263	3.75366	230.408
4.062	-4.57764	4.27246	229.523
4.063	-4.66919	7.65991	229.98
4.064	-4.08936	7.96509	227.509
4.065	-3.63159	5.61523	225.922
4.066	-4.27246	5.43213	228.577
4.067	-5.0354	6.65283	230.408
4.068	-3.75366	5.79834	228.76
4.069	-3.84521	5.24902	228.79
4.07	-4.45557	5.7373	231.598
4.071	-5.18799	5.09644	231.995
4.072	-3.66211	4.05884	230.377
4.073	-4.45557	6.01196	232.88
4.074	-4.73022	10.498	238.251
4.075	-4.24194	8.05664	234.344
4.076	-3.32642	2.99072	229.584
4.077	-4.85229	3.75366	230.652
4.078	-5.18799	8.23975	233.521
4.079	-4.39453	6.53076	233.368
4.08	-2.99072	3.66211	231.232
4.081	-4.69971	5.58472	232.574
4.082	-5.37109	8.63647	232.33
4.083	-4.27246	7.23267	230.042
4.084	-4.36401	4.63867	229.736
4.085	-4.30298	6.073	232.452
4.086	-4.36401	6.28662	232.605
4.087	-3.05176	5.61523	230.621
4.088	-3.96729	5.92041	231.934
4.089	-4.79126	6.28662	234.436
4.09	-4.91333	4.94385	234.406
4.091	-3.69263	4.36401	233.276
4.092	-4.79126	7.47681	237.396
4.093	-4.27246	10.1929	239.136
4.094	-4.18091	6.19507	234.894
4.095	-3.69263	3.8147	231.445
4.096	-4.69971	6.2561	234.894
4.097	-4.63867	8.11768	235.687
4.098	-3.96729	5.18799	235.657
4.099	-3.72314	4.15039	233.795
4.1	-4.66919	7.17163	235.443
4.101	-4.69971	8.11768	233.826
4.102	-3.78418	5.98145	231.262
4.103	-4.24194	5.64575	231.903
4.104	-3.96729	7.01904	234.894
4.105	-3.87573	6.68335	233.459
4.106	-3.60107	5.58472	232.91
4.107	-4.27246	5.7373	235.199
4.108	-4.57764	5.40161	236.847
4.109	-3.90625	4.79126	235.168
4.11	-3.23486	5.24902	235.138
4.111	-4.76074	9.09424	240.204
4.112	-4.3335	9.91821	239.288
4.113	-3.90625	5.27954	236.053
4.114	-4.18091	4.27246	233.978
4.115	-5.0354	6.80542	237.061
4.116	-4.60815	7.17163	237.183
4.117	-3.479	4.45557	236.542
4.118	-4.02832	5.21851	235.809
4.119	-4.66919	8.11768	236.816
4.12	-4.27246	8.08716	234.497
4.121	-3.69263	6.04248	233.063
4.122	-3.87573	5.82886	235.077
4.123	-4.11987	6.46973	236.42
4.124	-3.44849	5.98145	234.924
4.125	-3.57056	5.98145	235.107
4.126	-4.57764	6.5918	237
4.127	-4.24194	5.76782	238.251
4.128	-3.57056	4.48608	237.061
4.129	-4.02832	5.85938	237.579
4.13	-4.94385	9.46045	242.401
4.131	-4.08936	9.24683	241.028
4.132	-4.05884	5.34058	237.549
4.133	-3.90625	4.73022	236.206
4.134	-4.69971	7.44629	238.953
4.135	-4.79126	7.20215	239.288
4.136	-3.57056	5.12695	239.105
4.137	-4.18091	5.40161	238.678
4.138	-4.27246	7.56836	239.105
4.139	-4.27246	7.59888	236.755
4.14	-3.20435	6.28662	235.535
4.141	-3.78418	6.56128	237.244
4.142	-4.30298	6.98853	238.525
4.143	-3.87573	6.28662	237.427
4.144	-3.96729	6.13403	237.976
4.145	-4.69971	5.98145	240.051
4.146	-4.73022	5.21851	240.265
4.147	-3.60107	4.66919	238.953
4.148	-4.36401	6.46973	241.089
4.149	-4.15039	10.498	245.758
4.15	-3.63159	9.06372	243.408
4.151	-3.38745	4.76074	239.777
4.152	-4.45557	4.39453	239.014
4.153	-5.00488	7.14111	241.394
4.154	-5.00488	6.71387	241.852
4.155	-3.63159	4.91333	241.18
4.156	-3.96729	5.64575	240.601
4.157	-4.11987	7.99561	239.41
4.158	-3.84521	7.69043	237.793
4.159	-3.57056	6.43921	237.335
4.16	-3.63159	6.073	239.868
4.161	-4.21143	6.01196	240.631
4.162	-3.2959	5.7373	239.685
4.163	-3.8147	5.7373	240.204
4.164	-4.24194	5.61523	242.096
4.165	-4.39453	5.00488	241.882
4.166	-3.75366	4.69971	241.394
4.167	-4.39453	7.14111	244.843
4.168	-4.11987	10.3149	247.65
4.169	-4.11987	7.65991	244.812
4.17	-3.72314	3.8147	241.272
4.171	-4.66919	5.06592	241.73
4.172	-4.73022	8.05664	243.866
4.173	-4.63867	6.10352	244.568
4.174	-3.60107	4.27246	242.767
4.175	-4.15039	6.073	243.591
4.176	-4.69971	8.27026	242.401
4.177	-3.84521	7.23267	239.899
4.178	-3.57056	5.7373	240.082
4.179	-3.60107	6.2561	242.523
4.18	-4.15039	6.37817	242.31
4.181	-3.69263	6.01196	241.364
4.182	-4.08936	6.073	243.164
4.183	-4.94385	5.64575	245.178
4.184	-4.3335	4.27246	244.812
4.185	-3.84521	4.69971	243.896
4.186	-4.39453	8.39233	248.474
4.187	-4.18091	10.437	249.146
4.188	-3.93677	6.43921	244.965
4.189	-4.08936	3.8147	242.188
4.19	-5.18799	6.16455	245.117
4.191	-5.15747	7.47681	246.399
4.192	-4.02832	4.76074	246.185
4.193	-3.78418	4.11987	244.415
4.194	-4.39453	7.1106	245.361
4.195	-4.36401	8.60596	243.317
4.196	-3.26538	6.74438	241.241
4.197	-3.96729	5.67627	242.767
4.198	-4.60815	6.40869	245.178
4.199	-3.96729	6.10352	244.049
4.2	-3.78418	5.82886	243.683
4.201	-4.39453	5.76782	245.667
4.202	-5.21851	5.70679	246.613
4.203	-4.18091	4.5166	245.758
4.204	-4.05884	5.70679	246.185
4.205	-4.76074	9.52148	251.526
4.206	-4.39453	9.49097	250.244
4.207	-4.24194	4.85229	245.819
4.208	-4.85229	4.11987	244.171
4.209	-5.06592	7.38525	247.589
4.21	-5.06592	7.32422	247.62
4.211	-3.44849	4.42505	246.46
4.212	-4.21143	4.85229	246.277
4.213	-4.79126	8.02612	246.887
4.214	-4.30298	7.90405	244.568
4.215	-3.44849	5.70679	243.408
4.216	-4.08936	5.67627	245.636
4.217	-4.63867	6.56128	246.765
4.218	-3.72314	6.28662	245.514
4.219	-4.11987	6.01196	245.88
4.22	-5.0354	5.92041	248.352
4.221	-5.09644	5.18799	248.84
4.222	-3.84521	4.15039	247.833
4.223	-4.57764	6.37817	250.061
4.224	-4.69971	10.5896	254.669
4.225	-3.87573	8.69751	250.732
4.226	-3.26538	4.21143	247.162
4.227	-4.85229	4.88281	247.528
4.228	-5.34058	8.39233	250.671
4.229	-4.69971	6.7749	251.434
4.23	-3.60107	3.9978	249.268
4.231	-4.39453	5.7373	250.122
4.232	-4.88281	8.57544	249.603
4.233	-3.84521	7.84302	246.857
4.234	-3.50952	6.19507	246.613
4.235	-3.8147	6.31714	249.969
4.236	-4.57764	6.89697	250.122
4.237	-3.60107	5.61523	248.871
4.238	-3.84521	5.7373	249.756
4.239	-4.97437	6.10352	251.709
4.24	-4.66919	5.37109	251.373
4.241	-3.35693	5.31006	250.153
4.242	-4.3335	7.59888	253.754
4.243	-4.54712	10.5896	255.707
4.244	-4.18091	6.92749	252.258
4.245	-3.90625	4.15039	249.298
4.246	-4.91333	5.82886	251.74
4.247	-4.91333	7.96509	252.441
4.248	-4.21143	5.5542	251.892
4.249	-4.02832	4.66919	250.305
4.25	-4.57764	7.2937	251.984
4.251	-5.15747	8.23975	250.397
4.252	-4.21143	6.50024	247.833
4.253	-4.21143	5.92041	248.932
4.254	-4.79126	6.86646	251.129
4.255	-4.24194	6.56128	249.573
4.256	-4.02832	5.85938	249.329
4.257	-4.79126	6.68335	251.709
4.258	-5.70679	6.10352	253.265
4.259	-4.66919	4.69971	252.655
4.26	-4.5166	5.79834	253.052
4.261	-5.70679	9.15527	257.935
4.262	-4.66919	10.2539	257.477
4.263	-4.85229	6.37817	253.784
4.264	-4.82178	5.43213	252.075
4.265	-5.52368	7.53784	254.761
4.266	-5.64575	7.72095	255.402
4.267	-5.00488	5.64575	255.493
4.268	-5.00488	5.95093	254.73
4.269	-5.46265	8.27026	254.669
4.27	-4.88281	8.45337	252.594
4.271	-5.00488	7.78198	251.038
4.272	-4.69971	7.1106	252.441
4.273	-5.34058	7.17163	254.272
4.274	-4.85229	6.89697	253.448
4.275	-5.09644	6.86646	253.632
4.276	-5.40161	6.7749	255.127
4.277	-6.01196	5.67627	255.493
4.278	-5.09644	5.24902	254.333
4.279	-4.85229	6.56128	254.242
4.28	-5.5542	9.61304	257.904
4.281	-5.43213	10.0708	257.904
4.282	-5.43213	6.28662	255.127
4.283	-5.27954	4.94385	253.51
4.284	-5.92041	6.95801	255.554
4.285	-5.64575	7.1106	256.134
4.286	-4.97437	5.12695	255.524
4.287	-4.97437	5.61523	254.578
4.288	-5.76782	7.56836	255.096
4.289	-5.12695	7.96509	252.93
4.29	-4.54712	6.83594	251.495
4.291	-4.85229	6.43921	253.082
4.292	-5.00488	6.68335	254.333
4.293	-4.79126	6.04248	253.204
4.294	-4.76074	6.16455	253.876
4.295	-5.64575	6.56128	255.859
4.296	-5.67627	5.95093	257.141
4.297	-4.79126	4.66919	256.348
4.298	-5.52368	6.43921	258.82
4.299	-5.12695	10.4065	262.97
4.3	-4.21143	9.15527	260.193
4.301	-3.9978	5.15747	256.805
4.302	-5.27954	5.88989	257.263
4.303	-5.79834	8.60596	259.735
4.304	-4.82178	6.68335	260.132
4.305	-3.93677	4.63867	259.308
4.306	-4.73022	6.68335	259.979
4.307	-4.63867	8.42285	259.186
4.308	-3.60107	7.62939	256.287
4.309	-3.479	6.71387	255.89
4.31	-3.9978	7.50732	258.881
4.311	-3.90625	7.08008	258.575
4.312	-3.54004	6.13403	258.301
4.313	-4.08936	6.56128	259.491
4.314	-5.0354	6.34766	260.986
4.315	-4.08936	4.85229	260.406
4.316	-3.23486	5.12695	259.766
4.317	-4.45557	8.36182	263.641
4.318	-4.11987	10.7117	266.052
4.319	-3.60107	7.56836	262.421
4.32	-3.60107	4.88281	259.888
4.321	-4.54712	5.76782	261.139
4.322	-4.73022	7.26318	262.299
4.323	-4.27246	5.34058	262.054
4.324	-3.44849	4.5166	260.925
4.325	-4.27246	6.46973	261.261
4.326	-4.30298	7.96509	259.552
4.327	-3.23486	6.86646	257.446
4.328	-3.54004	5.76782	257.507
4.329	-3.87573	5.79834	259.491
4.33	-3.8147	5.37109	258.453
4.331	-3.35693	5.15747	258.057
4.332	-4.30298	5.95093	259.125
4.333	-4.5166	5.15747	260.712
4.334	-3.96729	4.15039	260.071
4.335	-4.02832	4.57764	260.132
4.336	-4.57764	8.08716	264.587
4.337	-3.93677	9.21631	263.916
4.338	-4.21143	5.49316	260.406
4.339	-4.36401	4.39453	258.972
4.34	-5.00488	6.68335	261.414
4.341	-4.76074	6.71387	261.932
4.342	-4.24194	4.39453	262.054
4.343	-4.45557	5.09644	261.627
4.344	-5.21851	6.74438	261.719
4.345	-4.88281	6.80542	259.491
4.346	-3.90625	5.70679	257.568
4.347	-4.27246	6.50024	259.521
4.348	-4.97437	6.92749	260.345
4.349	-4.39453	5.7373	259.308
4.35	-4.91333	5.76782	259.735
4.351	-5.64575	6.28662	261.841
4.352	-5.79834	5.27954	262.146
4.353	-4.3335	4.42505	261.566
4.354	-5.37109	6.01196	263.031
4.355	-5.46265	9.552	267.7
4.356	-4.82178	9.82666	265.625
4.357	-4.76074	5.5542	262.085
4.358	-5.95093	5.12695	261.169
4.359	-6.073	7.90405	264.374
4.36	-5.58472	6.71387	264.069
4.361	-4.27246	4.02832	263.245
4.362	-4.91333	5.82886	263.367
4.363	-5.70679	8.45337	263.428
4.364	-4.82178	7.96509	260.681
4.365	-4.08936	6.2561	259.644
4.366	-4.27246	6.50024	262.36
4.367	-5.24902	6.7749	262.817
4.368	-4.27246	5.82886	261.169
4.369	-4.5166	5.79834	262.054
4.37	-5.34058	6.46973	264.313
4.371	-5.0354	5.24902	263.916
4.372	-4.11987	4.73022	262.848
4.373	-5.00488	7.41577	266.968
4.374	-4.97437	10.5591	270.844
4.375	-4.3335	7.1106	266.022
4.376	-3.75366	3.50952	262.146
4.377	-5.58472	5.21851	264.282
4.378	-5.46265	8.39233	266.052
4.379	-4.60815	6.2561	266.083
4.38	-3.32642	4.27246	264.282
4.381	-4.76074	5.92041	265.442
4.382	-5.43213	8.02612	264.801
4.383	-4.02832	6.7749	262.421
4.384	-4.08936	5.27954	262.695
4.385	-4.45557	5.88989	265.228
4.386	-5.00488	6.43921	264.709
4.387	-4.11987	5.82886	263.794
4.388	-4.30298	5.79834	265.259
4.389	-5.46265	5.92041	266.876
4.39	-5.40161	4.66919	266.693
4.391	-4.73022	5.00488	266.266
4.392	-5.85938	8.11768	271.576
4.393	-5.18799	10.5591	273.193
4.394	-5.15747	6.56128	269.073
4.395	-4.66919	3.90625	266.479
4.396	-6.13403	6.31714	269.684
4.397	-5.92041	7.84302	270.63
4.398	-4.57764	5.12695	270.264
4.399	-4.30298	4.42505	268.372
4.4	-5.34058	7.44629	269.562
4.401	-5.58472	8.57544	267.426
4.402	-4.36401	6.68335	265.472
4.403	-4.82178	6.01196	266.815
4.404	-5.46265	6.53076	269.135
4.405	-5.09644	6.13403	267.487
4.406	-4.45557	5.67627	267.365
4.407	-5.18799	6.37817	268.555
4.408	-5.95093	5.79834	269.928
4.409	-5.21851	4.82178	268.707
4.41	-5.12695	6.10352	268.402
4.411	-6.34766	9.39941	273.895
4.412	-5.64575	10.0403	273.102
4.413	-5.43213	5.34058	269.562
4.414	-5.67627	4.24194	267.7
4.415	-5.98145	7.01904	271.179
4.416	-5.76782	7.32422	271.21
4.417	-4.82178	4.97437	270.447
4.418	-5.76782	5.5542	269.958
4.419	-6.22559	8.17871	270.813
4.42	-5.88989	8.08716	267.639
4.421	-5.15747	6.34766	265.961
4.422	-5.52368	6.50024	268.127
4.423	-6.22559	6.89697	269.531
4.424	-5.09644	6.2561	267.303
4.425	-5.58472	6.56128	268.036
4.426	-6.80542	7.04956	270.996
4.427	-6.46973	5.95093	271.454
4.428	-5.67627	4.60815	270.05
4.429	-5.92041	6.19507	271.454
4.43	-6.92749	10.4065	276.337
4.431	-6.13403	9.82666	274.048
4.432	-5.88989	5.70679	271.088
4.433	-6.83594	5.5542	270.813
4.434	-7.38525	8.14819	273.468
4.435	-7.1106	6.89697	273.193
4.436	-5.64575	4.94385	272.766
4.437	-6.28662	6.10352	273.041
4.438	-7.17163	8.05664	272.705
4.439	-6.37817	8.14819	269.226
4.44	-5.7373	7.44629	268.829
4.441	-6.2561	7.56836	271.179
4.442	-6.80542	6.95801	271.393
4.443	-6.31714	6.13403	270.294
4.444	-6.50024	6.89697	271.393
4.445	-7.14111	6.98853	273.132
4.446	-6.74438	5.67627	272.919
4.447	-6.10352	5.49316	272.095
4.448	-6.95801	7.87354	275.574
4.449	-6.53076	10.9558	278.778
4.45	-5.7373	8.3313	275.818
4.451	-5.70679	5.27954	273.254
4.452	-7.17163	5.79834	274.017
4.453	-7.14111	7.90405	275.269
4.454	-6.43921	6.53076	275.482
4.455	-5.37109	5.79834	274.475
4.456	-6.16455	6.89697	275.238
4.457	-6.37817	8.3313	274.2
4.458	-5.18799	7.62939	272.125
4.459	-5.46265	6.68335	272.003
4.46	-5.58472	7.01904	274.2
4.461	-5.7373	6.80542	273.651
4.462	-5.27954	6.62231	273.071
4.463	-5.67627	7.17163	274.261
4.464	-6.43921	6.74438	276.031
4.465	-5.7373	5.34058	275.604
4.466	-4.97437	6.01196	275.696
4.467	-5.95093	8.91113	280.884
4.468	-5.5542	11.2	282.684
4.469	-4.73022	7.62939	279.022
4.47	-4.36401	5.12695	276.428
4.471	-5.61523	6.74438	278.198
4.472	-5.7373	8.39233	279.633
4.473	-5.21851	6.22559	279.724
4.474	-4.5166	5.31006	278.046
4.475	-5.31006	7.47681	278.595
4.476	-4.94385	8.75854	276.276
4.477	-4.05884	7.75146	273.834
4.478	-4.39453	6.98853	275.146
4.479	-4.54712	6.92749	277.161
4.48	-4.21143	6.43921	276.245
4.481	-4.08936	6.31714	275.787
4.482	-4.91333	6.83594	277.527
4.483	-5.27954	6.19507	278.412
4.484	-4.18091	4.73022	277.496
4.485	-4.57764	6.28662	277.527
4.486	-5.21851	10.2234	283.264
4.487	-4.97437	10.376	281.982
4.488	-4.42505	5.85938	278.625
4.489	-5.37109	4.79126	276.917
4.49	-5.79834	7.38525	280.487
4.491	-5.21851	7.35474	280.67
4.492	-3.8147	5.27954	279.755
4.493	-4.63867	5.95093	278.809
4.494	-5.24902	8.27026	279.236
4.495	-5.34058	8.54492	276.642
4.496	-4.42505	7.01904	275.146
4.497	-4.76074	6.83594	276.855
4.498	-5.40161	6.83594	277.771
4.499	-4.54712	6.2561	276.184
4.5	-4.60815	6.62231	276.672
4.501	-5.7373	7.04956	278.839
4.502	-5.82886	5.79834	279.572
4.503	-4.94385	5.09644	278.503
4.504	-5.46265	6.71387	280.64
4.505	-5.85938	10.437	285.614
4.506	-5.00488	9.09424	282.44
4.507	-4.5166	5.18799	278.992
4.508	-5.88989	5.46265	278.229
4.509	-5.92041	8.14819	281.403
4.51	-5.64575	6.89697	281.586
4.511	-4.18091	4.82178	280.212
4.512	-5.49316	5.88989	280.731
4.513	-5.88989	8.20923	280.06
4.514	-4.76074	7.38525	276.703
4.515	-4.27246	6.5918	276.001
4.516	-4.69971	6.80542	278.168
4.517	-5.27954	6.68335	278.839
4.518	-4.57764	5.88989	277.435
4.519	-4.97437	6.16455	278.87
4.52	-5.5542	6.13403	280.823
4.521	-5.43213	4.63867	280.579
4.522	-4.73022	4.39453	279.266
4.523	-5.82886	7.2937	282.959
4.524	-5.43213	11.0474	286.835
4.525	-4.60815	7.72095	282.379
4.526	-4.30298	4.02832	279.541
4.527	-6.04248	5.31006	281.738
4.528	-5.70679	7.90405	283.295
4.529	-4.94385	5.64575	283.051
4.53	-4.05884	4.21143	281.189
4.531	-5.52368	6.74438	282.44
4.532	-5.79834	8.3313	281.433
4.533	-4.39453	7.20215	278.87
4.534	-4.85229	6.04248	279.358
4.535	-5.31006	6.40869	282.288
4.536	-5.43213	6.16455	281.097
4.537	-4.60815	5.46265	279.785
4.538	-5.18799	6.04248	281.433
4.539	-6.16455	6.34766	283.6
4.54	-5.52368	4.66919	282.593
4.541	-4.66919	4.94385	282.532
4.542	-6.04248	8.42285	288.177
4.543	-5.43213	10.4675	289.551
4.544	-4.76074	6.073	284.943
4.545	-4.36401	3.63159	282.135
4.546	-5.88989	6.34766	285.706
4.547	-5.52368	7.8125	285.919
4.548	-5.09644	5.06592	285.706
4.549	-5.24902	4.39453	284.454
4.55	-5.79834	7.23267	285.98
4.551	-5.92041	8.14819	283.203
4.552	-4.3335	6.13403	280.792
4.553	-5.09644	5.92041	281.891
4.554	-5.64575	6.62231	284.241
4.555	-5.21851	6.01196	282.593
4.556	-4.60815	5.88989	282.562
4.557	-5.88989	6.43921	284.912
4.558	-6.65283	5.40161	286.041
4.559	-5.58472	4.18091	284.485
4.56	-5.06592	5.58472	284.515
4.561	-6.28662	9.09424	289.276
4.562	-5.7373	9.85718	289.093
4.563	-5.37109	6.01196	285.919
4.564	-6.04248	4.85229	284.973
4.565	-6.62231	6.62231	287.506
4.566	-6.68335	6.28662	287.903
4.567	-5.49316	4.57764	287.231
4.568	-5.98145	5.37109	286.499
4.569	-6.43921	7.62939	286.652
4.57	-6.22559	7.69043	283.813
4.571	-5.46265	6.71387	282.196
4.572	-5.88989	6.83594	284.149
4.573	-6.34766	6.5918	285.156
4.574	-5.98145	5.67627	283.691
4.575	-6.2561	5.76782	284.821
4.576	-6.92749	6.80542	286.591
4.577	-6.98853	5.37109	287.201
4.578	-6.10352	5.00488	286.377
4.579	-6.68335	6.56128	288.239
4.58	-6.98853	10.1624	293.121
4.581	-6.19507	9.12476	290.527
4.582	-5.98145	5.24902	287.354
4.583	-7.23267	5.24902	287.628
4.584	-7.38525	8.02612	289.459
4.585	-7.04956	6.89697	289.734
4.586	-5.67627	4.91333	288.757
4.587	-7.04956	6.19507	289.093
4.588	-6.92749	7.93457	288.452
4.589	-6.22559	7.78198	285.339
4.59	-5.7373	6.46973	284.851
4.591	-6.10352	6.80542	286.804
4.592	-6.50024	7.1106	286.682
4.593	-5.82886	6.43921	285.767
4.594	-6.83594	6.74438	287.354
4.595	-7.69043	6.56128	289.154
4.596	-7.1106	5.09644	289.612
4.597	-6.19507	5.06592	288.574
4.598	-6.80542	7.35474	291.901
4.599	-6.43921	10.376	294.525
4.6	-5.82886	8.30078	291.626
4.601	-5.67627	5.82886	289.459
4.602	-6.89697	6.46973	290.894
4.603	-6.95801	7.90405	292.664
4.604	-6.56128	6.16455	292.48
4.605	-5.61523	5.12695	291.199
4.606	-6.5918	6.86646	291.779
4.607	-6.13403	8.30078	290.527
4.608	-5.27954	7.84302	287.75
4.609	-5.52368	7.23267	288.452
4.61	-5.85938	7.41577	290.527
4.611	-6.28662	6.89697	290.131
4.612	-5.49316	6.56128	289.856
4.613	-6.37817	7.01904	290.863
4.614	-6.7749	6.28662	292.877
4.615	-5.95093	5.64575	292.48
4.616	-5.64575	6.22559	292.389
4.617	-6.80542	9.24683	297.15
4.618	-6.13403	10.8032	298.035
4.619	-5.15747	7.2937	295.563
4.62	-5.61523	5.7373	293.732
4.621	-6.43921	7.01904	295.715
4.622	-6.04248	8.02612	296.295
4.623	-5.5542	6.34766	295.776
4.624	-5.64575	6.40869	295.654
4.625	-6.37817	8.05664	295.959
4.626	-5.24902	8.30078	293.518
4.627	-4.85229	7.53784	291.473
4.628	-4.97437	7.72095	292.755
4.629	-5.5542	7.69043	293.976
4.63	-5.06592	6.50024	292.45
4.631	-5.0354	6.68335	292.999
4.632	-6.28662	7.99561	295.319
4.633	-6.04248	6.74438	296.051
4.634	-5.40161	4.94385	295.227
4.635	-5.21851	6.37817	296.082
4.636	-5.70679	9.8877	301.239
4.637	-4.94385	10.3149	299.744
4.638	-4.30298	6.71387	296.387
4.639	-5.46265	5.85938	294.922
4.64	-6.16455	8.02612	297.943
4.641	-5.7373	7.78198	298.096
4.642	-4.3335	5.82886	297.546
4.643	-5.00488	5.85938	296.967
4.644	-5.67627	8.02612	297.089
4.645	-5.21851	8.45337	293.823
4.646	-4.18091	7.47681	292.297
4.647	-4.91333	7.38525	294.525
4.648	-5.70679	7.56836	295.532
4.649	-4.85229	6.74438	294.434
4.65	-4.97437	6.95801	294.83
4.651	-6.04248	7.32422	296.753
4.652	-6.37817	6.073	297.028
4.653	-5.27954	5.34058	296.021
4.654	-5.95093	7.47681	298.645
4.655	-5.79834	11.6272	303.619
4.656	-4.76074	9.39941	300.262
4.657	-4.76074	5.24902	297.028
4.658	-6.5918	5.67627	297.607
4.659	-6.31714	8.78906	300.079
4.66	-5.18799	7.50732	299.683
4.661	-3.90625	5.21851	297.852
4.662	-6.13403	7.08008	298.157
4.663	-6.46973	9.27734	297.546
4.664	-4.73022	8.39233	295.074
4.665	-4.91333	6.86646	294.861
4.666	-5.52368	6.98853	297.15
4.667	-6.01196	7.32422	296.661
4.668	-4.85229	6.83594	295.776
4.669	-5.37109	7.65991	297.119
4.67	-6.16455	7.23267	299.072
4.671	-6.04248	5.95093	299.011
4.672	-4.94385	5.88989	298.126
4.673	-6.10352	8.54492	302.46
4.674	-5.67627	11.2	304.993
4.675	-5.12695	7.8125	300.446
4.676	-4.5166	5.09644	297.15
4.677	-6.31714	6.98853	300.049
4.678	-5.95093	9.00269	301.422
4.679	-5.18799	6.31714	301.27
4.68	-4.94385	5.18799	299.53
4.681	-5.95093	7.47681	300.781
4.682	-6.10352	8.75854	299.072
4.683	-4.5166	7.78198	295.99
4.684	-5.15747	7.23267	297.089
4.685	-5.70679	7.47681	299.469
4.686	-5.46265	6.80542	298.126
4.687	-5.15747	6.74438	298.279
4.688	-5.43213	7.35474	299.988
4.689	-5.98145	6.74438	301.331
4.69	-5.64575	5.06592	300.568
4.691	-5.09644	6.073	300.262
4.692	-6.16455	9.64355	304.993
4.693	-5.46265	10.6506	304.504
4.694	-5.40161	6.71387	301.544
4.695	-5.70679	5.5542	300.873
4.696	-6.34766	7.62939	303.436
4.697	-5.34058	7.32422	303.375
4.698	-4.5166	5.21851	302.338
4.699	-5.5542	6.43921	302.094
4.7	-5.92041	8.3313	302.765
4.701	-5.58472	7.72095	300.476
4.702	-5.0354	6.5918	298.981
4.703	-5.67627	7.35474	300.873
4.704	-5.95093	7.50732	301.27
4.705	-4.79126	6.31714	299.53
4.706	-5.46265	6.62231	300.323
4.707	-6.62231	7.32422	302.46
4.708	-6.10352	6.31714	303.284
4.709	-5.85938	5.61523	302.338
4.71	-6.19507	6.65283	303.375
4.711	-6.74438	9.64355	308.502
4.712	-5.09644	9.3689	306.458
4.713	-4.85229	5.92041	303.772
4.714	-5.95093	5.70679	302.307
4.715	-6.34766	8.14819	304.749
4.716	-6.22559	7.65991	305.237
4.717	-4.76074	5.70679	304.169
4.718	-6.04248	5.92041	303.986
4.719	-6.56128	7.99561	304.138
4.72	-5.7373	8.3313	300.934
4.721	-4.76074	6.95801	299.805
4.722	-5.12695	7.04956	301.636
4.723	-6.40869	7.14111	303.009
4.724	-5.82886	6.7749	301.544
4.725	-5.85938	6.98853	302.368
4.726	-6.95801	6.98853	304.474
4.727	-6.53076	5.76782	304.84
4.728	-5.64575	5.34058	303.589
4.729	-5.85938	7.2937	304.749
4.73	-6.13403	10.9558	309.143
4.731	-5.76782	9.3689	307.098
4.732	-5.46265	6.01196	304.443
4.733	-6.34766	5.79834	304.626
4.734	-6.7749	7.72095	307.068
4.735	-6.37817	6.89697	306.671
4.736	-4.91333	5.46265	305.328
4.737	-6.073	6.92749	305.328
4.738	-6.34766	8.66699	304.81
4.739	-5.5542	8.17871	301.727
4.74	-5.21851	7.41577	301.88
4.741	-5.58472	7.32422	303.955
4.742	-5.76782	6.86646	303.864
4.743	-5.49316	6.46973	302.582
4.744	-5.95093	6.95801	304.26
4.745	-6.80542	7.14111	306.152
4.746	-5.82886	6.04248	305.969
4.747	-5.31006	6.16455	305.359
4.748	-6.56128	8.3313	309.814
4.749	-6.073	10.8948	312.805
4.75	-5.09644	8.30078	309.784
4.751	-4.85229	5.7373	306.854
4.752	-6.16455	6.28662	307.922
4.753	-6.50024	8.36182	309.082
4.754	-6.01196	7.01904	309.662
4.755	-5.21851	5.92041	308.319
4.756	-6.34766	7.35474	308.685
4.757	-6.04248	8.81958	307.098
4.758	-5.09644	7.87354	304.26
4.759	-5.0354	7.20215	304.993
4.76	-5.37109	7.2937	307.037
4.761	-5.5542	7.20215	306.519
4.762	-5.34058	6.98853	306.702
4.763	-5.88989	7.04956	308.35
4.764	-6.31714	6.53076	310.028
4.765	-5.52368	5.37109	309.479
4.766	-5.00488	6.2561	308.594
4.767	-5.7373	9.33838	313.934
4.768	-5.40161	11.4136	314.85
4.769	-5.09644	7.69043	311.707
4.77	-5.27954	5.61523	309.235
4.771	-6.22559	7.26318	312.347
4.772	-5.85938	7.96509	312.988
4.773	-5.0354	6.13403	313.08
4.774	-4.91333	5.88989	311.066
4.775	-5.46265	8.27026	311.798
4.776	-5.52368	9.21631	309.601
4.777	-4.39453	8.36182	307.465
4.778	-4.82178	7.75146	308.899
4.779	-5.21851	7.62939	310.852
4.78	-5.24902	7.23267	309.814
4.781	-4.97437	7.20215	310.394
4.782	-5.64575	7.75146	312.042
4.783	-5.52368	6.92749	313.629
4.784	-5.09644	6.16455	312.622
4.785	-5.00488	7.38525	313.171
4.786	-5.67627	10.8643	318.665
4.787	-4.82178	10.8337	317.261
4.788	-4.54712	6.68335	314.087
4.789	-5.34058	6.10352	312.317
4.79	-5.88989	8.81958	315.582
4.791	-5.31006	8.5144	315.46
4.792	-3.9978	6.28662	314.148
4.793	-4.97437	6.92749	314.148
4.794	-5.58472	9.3689	314.423
4.795	-4.97437	9.06372	311.554
4.796	-4.18091	7.56836	310.364
4.797	-4.97437	7.56836	312.225
4.798	-5.46265	8.08716	312.958
4.799	-4.39453	7.56836	311.554
4.8	-4.63867	7.72095	312.317
4.801	-5.82886	7.84302	314.88
4.802	-5.92041	6.56128	315.43
4.803	-4.76074	5.64575	314.056
4.804	-5.46265	7.59888	316.742
4.805	-5.67627	11.7188	321.686
4.806	-4.66919	9.8877	317.932
4.807	-4.11987	6.22559	314.362
4.808	-5.58472	6.31714	314.667
4.809	-5.88989	9.12476	317.261
4.81	-5.46265	7.62939	317.017
4.811	-3.8147	5.40161	315.46
4.812	-5.52368	7.08008	315.674
4.813	-6.19507	9.46045	314.667
4.814	-4.94385	9.00269	311.432
4.815	-4.39453	7.87354	311.646
4.816	-5.09644	7.84302	314.209
4.817	-5.58472	7.47681	314.24
4.818	-4.73022	6.83594	313.324
4.819	-5.61523	7.65991	314.758
4.82	-6.01196	7.56836	316.65
4.821	-5.64575	5.82886	316.071
4.822	-4.79126	6.50024	315.338
4.823	-5.98145	9.46045	320.343
4.824	-5.0354	11.6882	322.54
4.825	-4.39453	8.17871	318.451
4.826	-4.42505	5.43213	315.735
4.827	-6.073	7.23267	318.481
4.828	-5.67627	9.18579	319.153
4.829	-4.54712	7.14111	318.909
4.83	-4.39453	6.37817	317.017
4.831	-5.27954	8.60596	318.237
4.832	-5.58472	9.52148	316.528
4.833	-4.08936	8.27026	314.209
4.834	-4.66919	7.59888	315.155
4.835	-5.18799	7.84302	317.566
4.836	-4.60815	7.47681	315.674
4.837	-4.3335	7.62939	316.193
4.838	-5.12695	8.48389	318.298
4.839	-5.5542	7.47681	319.794
4.84	-5.06592	5.85938	319
4.841	-4.63867	7.35474	318.909
4.842	-5.82886	10.2844	324.188
4.843	-4.42505	11.2915	323.73
4.844	-4.27246	7.23267	320.313
4.845	-4.79126	6.31714	318.726
4.846	-5.58472	8.69751	321.472
4.847	-5.12695	8.48389	321.503
4.848	-3.84521	5.98145	321.259
4.849	-4.69971	6.62231	320.282
4.85	-5.21851	8.75854	320.892
4.851	-4.82178	8.97217	317.963
4.852	-3.87573	8.05664	316.01
4.853	-4.66919	8.17871	317.902
4.854	-5.12695	8.08716	319.214
4.855	-4.24194	7.04956	318.024
4.856	-4.88281	7.38525	318.97
4.857	-5.64575	7.78198	320.984
4.858	-5.5542	6.43921	321.899
4.859	-4.66919	5.70679	320.801
4.86	-5.00488	7.47681	321.228
4.861	-5.7373	11.1084	326.63
4.862	-4.36401	10.2844	324.524
4.863	-4.82178	6.83594	322.388
4.864	-5.46265	6.04248	321.045
4.865	-5.64575	8.20923	323.853
4.866	-5.49316	7.65991	323.364
4.867	-4.02832	6.13403	322.418
4.868	-5.27954	7.32422	322.113
4.869	-5.58472	8.60596	322.205
4.87	-4.91333	8.66699	319.153
4.871	-4.54712	7.78198	318.207
4.872	-5.12695	7.87354	320.007
4.873	-5.37109	7.8125	320.831
4.874	-4.76074	7.14111	319.275
4.875	-5.40161	7.75146	320.77
4.876	-6.37817	8.08716	323.425
4.877	-5.70679	6.62231	323.547
4.878	-4.97437	6.073	322.693
4.879	-5.92041	7.65991	325.043
4.88	-5.70679	10.7727	328.033
4.881	-4.76074	9.52148	325.531
4.882	-4.45557	6.98853	323.029
4.883	-6.04248	7.2937	323.669
4.884	-5.76782	8.91113	324.707
4.885	-5.70679	7.65991	325.317
4.886	-4.94385	6.43921	324.219
4.887	-5.64575	7.2937	324.89
4.888	-6.22559	8.88062	323.578
4.889	-4.5166	8.57544	320.618
4.89	-4.60815	8.36182	320.526
4.891	-5.0354	8.42285	322.479
4.892	-5.21851	7.99561	322.205
4.893	-4.97437	7.47681	322.235
4.894	-5.46265	8.08716	323.73
4.895	-6.01196	7.65991	325.195
4.896	-5.37109	6.2561	325.134
4.897	-4.79126	6.74438	324.707
4.898	-5.67627	9.39941	328.888
4.899	-5.00488	11.8103	330.933
4.9	-4.60815	9.15527	328.033
4.901	-4.73022	6.40869	325.653
4.902	-5.98145	7.84302	327.423
4.903	-5.88989	8.75854	328.033
4.904	-4.88281	7.17163	328.094
4.905	-4.73022	6.43921	326.508
4.906	-5.21851	8.57544	327.026
4.907	-5.15747	9.97925	324.921
4.908	-4.02832	8.63647	323.212
4.909	-4.57764	8.14819	324.036
4.91	-4.94385	7.90405	325.958
4.911	-4.79126	7.78198	325.104
4.912	-4.18091	7.75146	325.226
4.913	-5.34058	8.3313	327.179
4.914	-5.46265	7.41577	328.461
4.915	-5.06592	6.56128	327.698
4.916	-4.45557	7.2937	328.278
4.917	-5.15747	10.6201	333.313
4.918	-4.54712	10.9558	332.886
4.919	-4.08936	7.65991	330.292
4.92	-4.79126	6.98853	328.583
4.921	-5.09644	8.97217	330.322
4.922	-5.18799	8.78906	331.268
4.923	-4.39453	6.86646	330.963
4.924	-5.31006	7.17163	330.414
4.925	-5.24902	8.97217	330.231
4.926	-4.3335	9.24683	327.637
4.927	-3.9978	8.54492	326.05
4.928	-4.36401	8.45337	327.759
4.929	-4.69971	8.54492	328.674
4.93	-4.08936	8.02612	327.789
4.931	-4.60815	8.05664	328.888
4.932	-5.61523	8.36182	331.024
4.933	-5.12695	7.08008	331.635
4.934	-4.05884	6.2561	330.811
4.935	-4.36401	7.99561	331.482
4.936	-4.76074	11.4136	335.968
4.937	-4.3335	11.1389	335.175
4.938	-3.8147	8.05664	332.428
4.939	-5.06592	7.17163	331.696
4.94	-5.18799	8.27026	333.282
4.941	-4.97437	7.99561	333.862
4.942	-3.90625	7.1106	332.52
4.943	-4.24194	7.72095	332.397
4.944	-5.18799	9.0332	331.726
4.945	-4.27246	9.49097	329.224
4.946	-3.75366	8.72803	328.308
4.947	-4.11987	8.66699	330.536
4.948	-4.76074	8.36182	330.353
4.949	-4.30298	7.72095	330.292
4.95	-4.66919	8.17871	331.299
4.951	-4.97437	8.20923	332.642
4.952	-5.12695	7.35474	333.282
4.953	-4.15039	7.04956	333.038
4.954	-5.09644	8.5144	335.022
4.955	-4.76074	11.322	338.806
4.956	-3.72314	10.3455	335.999
4.957	-3.479	7.26318	333.557
4.958	-5.15747	7.26318	333.221
4.959	-5.27954	9.39941	335.083
4.96	-4.97437	8.75854	335.663
4.961	-3.72314	7.17163	334.045
4.962	-4.82178	7.84302	334.137
4.963	-5.18799	9.552	333.954
4.964	-4.08936	9.46045	330.475
4.965	-3.8147	8.17871	330.75
4.966	-4.02832	8.91113	332.855
4.967	-4.66919	8.78906	332.581
4.968	-4.15039	8.02612	332.123
4.969	-4.79126	8.48389	333.16
4.97	-5.49316	8.3313	335.541
4.971	-5.0354	6.74438	335.419
4.972	-4.18091	6.74438	334.442
4.973	-5.24902	9.76563	339.508
4.974	-4.18091	12.6343	341.064
4.975	-3.54004	8.66699	336.334
4.976	-3.9978	6.37817	333.71
4.977	-5.88989	8.57544	337.494
4.978	-5.0354	9.8877	337.555
4.979	-4.02832	6.98853	336.578
4.98	-4.15039	6.62231	334.961
4.981	-4.88281	9.42993	336.578
4.982	-4.5166	9.97925	334.076
4.983	-3.38745	8.60596	332.153
4.984	-4.57764	8.63647	333.679
4.985	-5.27954	8.97217	335.785
4.986	-3.9978	7.50732	334.076
4.987	-4.24194	7.65991	334.625
4.988	-5.12695	8.57544	336.365
4.989	-5.15747	7.65991	337.555
4.99	-3.96729	6.62231	335.968
4.991	-3.90625	7.72095	336.884
4.992	-5.31006	10.9863	342.285
4.993	-4.18091	11.4136	342.194
4.994	-3.78418	7.44629	338.745
4.995	-4.08936	6.34766	336.823
4.996	-5.34058	8.60596	339.722
4.997	-4.76074	8.88062	339.264
4.998	-3.60107	7.23267	338.684
4.999	-4.42505	7.59888	337.799
5	-4.94385	9.33838	338.44
5.001	-4.76074	9.58252	335.968
5.002	-3.72314	8.42285	334.29
5.003	-3.96729	8.23975	336.029
5.004	-4.91333	8.36182	337.585
5.005	-3.90625	7.96509	336.395
5.006	-4.27246	8.17871	337.494
5.007	-5.46265	8.54492	339.691
5.008	-4.97437	7.2937	340.607
5.009	-4.02832	6.34766	339.447
5.01	-4.24194	8.14819	340.24
5.011	-4.5166	11.2915	344.238
5.012	-3.90625	10.5286	341.4
5.013	-3.54004	7.44629	339.203
5.014	-5.15747	7.59888	339.63
5.015	-4.97437	9.33838	341.614
5.016	-4.60815	8.11768	341.766
5.017	-3.23486	6.71387	340.454
5.018	-4.39453	7.96509	340.485
5.019	-5.09644	9.52148	340.302
5.02	-3.87573	9.46045	336.639
5.021	-4.18091	8.88062	336.914
5.022	-4.3335	9.39941	339.081
5.023	-4.45557	8.72803	338.745
5.024	-4.11987	7.93457	338.165
5.025	-4.54712	8.36182	339.752
5.026	-5.27954	8.66699	341.278
5.027	-4.60815	7.26318	341.278
5.028	-3.69263	7.53784	340.637
5.029	-5.0354	9.21631	343.262
5.03	-4.60815	11.7798	346.344
5.031	-3.78418	10.1318	343.964
5.032	-3.32642	7.44629	341.614
5.033	-4.66919	7.93457	342.682
5.034	-4.91333	8.97217	342.865
5.035	-4.21143	8.20923	343.17
5.036	-3.8147	7.59888	342.072
5.037	-4.30298	8.66699	342.621
5.038	-4.91333	9.73511	341.461
5.039	-3.93677	9.21631	339.264
5.04	-3.78418	8.69751	339.264
5.041	-3.96729	8.66699	341.217
5.042	-4.30298	8.63647	340.424
5.043	-3.96729	8.57544	340.485
5.044	-4.73022	8.94165	342.072
5.045	-5.0354	8.39233	343.811
5.046	-5.00488	7.32422	343.445
5.047	-3.96729	7.62939	343.17
5.048	-4.94385	9.8877	346.771
5.049	-4.30298	11.8408	348.114
5.05	-3.66211	9.42993	345.428
5.051	-3.75366	7.59888	343.658
5.052	-4.60815	8.45337	345.215
5.053	-5.09644	9.552	346.039
5.054	-4.3335	8.20923	345.673
5.055	-4.21143	7.32422	344.543
5.056	-4.45557	8.78906	345.337
5.057	-4.27246	9.70459	343.323
5.058	-3.41797	9.49097	341.4
5.059	-3.72314	9.49097	342.194
5.06	-4.18091	9.27734	343.933
5.061	-3.8147	8.42285	343.628
5.062	-3.84521	8.23975	344.025
5.063	-4.88281	9.0332	345.734
5.064	-4.39453	8.02612	346.649
5.065	-3.84521	7.01904	346.008
5.066	-3.93677	8.36182	346.466
5.067	-4.54712	11.5967	351.807
5.068	-3.50952	12.2681	351.196
5.069	-3.38745	8.72803	348.724
5.07	-4.3335	7.8125	346.863
5.071	-4.54712	8.97217	349.731
5.072	-4.54712	9.39941	349.091
5.073	-3.38745	7.72095	348.602
5.074	-4.30298	8.45337	347.839
5.075	-4.3335	10.3149	348.236
5.076	-3.84521	10.498	345.49
5.077	-3.05176	9.46045	344.391
5.078	-3.63159	9.24683	346.1
5.079	-3.96729	8.91113	347.198
5.08	-3.17383	8.48389	346.13
5.081	-3.54004	9.09424	346.924
5.082	-4.60815	9.52148	349.06
5.083	-4.42505	7.90405	349.731
5.084	-3.63159	7.47681	348.999
5.085	-4.05884	8.75854	350.22
5.086	-3.96729	12.146	354.736
5.087	-3.20435	11.4441	351.746
5.088	-2.92969	8.17871	349.731
5.089	-4.45557	8.3313	349.152
5.09	-4.24194	10.1013	351.349
5.091	-4.15039	9.21631	351.318
5.092	-2.65503	7.53784	350.555
5.093	-4.24194	8.60596	350.433
5.094	-4.15039	9.85718	349.884
5.095	-3.17383	10.0403	346.619
5.096	-3.02124	9.33838	346.466
5.097	-3.41797	9.73511	348.45
5.098	-3.75366	9.46045	348.511
5.099	-3.08228	8.54492	347.9
5.1	-3.96729	9.00269	349.518
5.101	-4.69971	8.97217	351.349
5.102	-4.08936	7.53784	351.318
5.103	-3.17383	7.72095	350.464
5.104	-4.39453	9.76563	353.485
5.105	-3.8147	12.9089	357.239
5.106	-3.11279	10.8948	353.668
5.107	-2.7771	7.99561	351.41
5.108	-4.54712	8.42285	352.509
5.109	-4.30298	9.97925	353.607
5.11	-3.72314	8.54492	353.18
5.111	-2.83813	7.44629	352.02
5.112	-4.15039	9.42993	352.295
5.113	-4.18091	10.8948	350.647
5.114	-3.2959	9.97925	348.022
5.115	-3.54004	8.69751	348.877
5.116	-4.05884	9.46045	351.379
5.117	-3.41797	8.54492	350.067
5.118	-3.14331	8.45337	350.098
5.119	-3.72314	8.75854	352.02
5.12	-4.82178	8.75854	353.485
5.121	-4.08936	7.47681	353.027
5.122	-3.08228	8.14819	352.356
5.123	-4.63867	10.376	357.391
5.124	-3.54004	12.7869	358.368
5.125	-3.08228	9.46045	354.553
5.126	-3.26538	7.23267	351.929
5.127	-4.3335	9.12476	354.767
5.128	-4.42505	10.3149	355.255
5.129	-3.32642	8.14819	354.675
5.13	-3.38745	7.90405	353.943
5.131	-4.08936	9.76563	355.042
5.132	-4.08936	10.2844	352.57
5.133	-2.7771	9.30786	350.342
5.134	-3.17383	9.39941	351.501
5.135	-3.84521	9.33838	353.821
5.136	-3.93677	9.00269	352.295
5.137	-3.44849	9.0332	352.783
5.138	-4.36401	9.27734	355.255
5.139	-4.24194	8.08716	356.567
5.14	-3.38745	7.08008	355.469
5.141	-3.23486	8.27026	355.682
5.142	-4.24194	11.6882	361.145
5.143	-3.2959	12.9395	360.474
5.144	-2.71606	9.00269	357.391
5.145	-3.69263	7.20215	355.438
5.146	-4.39453	9.58252	358.734
5.147	-3.93677	9.82666	358.337
5.148	-2.80762	7.96509	357.605
5.149	-3.72314	8.17871	356.873
5.15	-4.08936	10.3455	357.239
5.151	-3.50952	11.0474	354.218
5.152	-2.56348	9.73511	352.997
5.153	-3.75366	9.82666	355.255
5.154	-4.18091	9.24683	356.72
5.155	-3.35693	8.23975	355.164
5.156	-3.57056	9.00269	355.988
5.157	-4.54712	9.97925	358.215
5.158	-4.3335	8.45337	358.612
5.159	-3.479	7.47681	357.635
5.16	-3.69263	9.24683	358.734
5.161	-3.93677	12.6953	363.434
5.162	-3.17383	11.8408	361.023
5.163	-3.11279	8.30078	358.582
5.164	-4.5166	7.90405	358.337
5.165	-4.3335	10.1318	360.321
5.166	-4.15039	9.52148	359.924
5.167	-2.71606	8.27026	359.039
5.168	-4.27246	9.12476	359.619
5.169	-4.45557	10.376	358.917
5.17	-3.17383	10.1929	355.865
5.171	-2.89917	9.64355	355.408
5.172	-3.41797	10.0403	357.666
5.173	-3.54004	9.18579	357.758
5.174	-3.02124	9.21631	357.117
5.175	-3.90625	9.70459	358.765
5.176	-4.66919	9.46045	360.992
5.177	-4.18091	7.99561	360.931
5.178	-3.60107	8.36182	360.107
5.179	-4.36401	10.0403	362.396
5.18	-3.90625	12.6953	365.692
5.181	-3.05176	11.6577	362.885
5.182	-2.74658	9.09424	360.626
5.183	-4.05884	9.15527	361.725
5.184	-4.42505	10.498	362.61
5.185	-4.08936	9.30786	362.885
5.186	-3.11279	8.27026	361.542
5.187	-3.96729	9.61304	361.908
5.188	-3.44849	10.9253	360.504
5.189	-2.96021	10.8643	357.88
5.19	-3.14331	10.0708	358.093
5.191	-3.35693	10.1929	360.657
5.192	-3.23486	9.46045	360.565
5.193	-3.14331	9.30786	360.016
5.194	-4.18091	9.70459	361.847
5.195	-4.24194	9.21631	363.159
5.196	-3.479	8.08716	362.701
5.197	-3.23486	9.15527	362.335
5.198	-4.24194	11.2	365.784
5.199	-3.41797	12.8784	366.638
5.2	-3.23486	10.5286	364.105
5.201	-3.23486	8.57544	362.64
5.202	-3.96729	9.67407	364.288
5.203	-3.8147	10.3149	364.044
5.204	-3.08228	9.33838	364.227
5.205	-3.41797	9.00269	363.77
5.206	-3.87573	10.1318	364.624
5.207	-3.57056	10.6201	362.335
5.208	-2.7771	10.0403	360.748
5.209	-3.02124	10.1318	361.633
5.21	-3.44849	10.0403	362.671
5.211	-2.96021	9.61304	361.969
5.212	-3.02124	10.0098	362.671
5.213	-3.8147	10.0403	364.563
5.214	-3.57056	8.97217	365.509
5.215	-3.44849	8.14819	365.265
5.216	-3.2959	9.27734	365.753
5.217	-3.72314	12.0239	370.544
5.218	-2.59399	12.7563	369.72
5.219	-2.2583	10.0403	367.188
5.22	-3.44849	8.75854	365.936
5.221	-3.50952	10.4675	367.676
5.222	-3.9978	10.1929	367.95
5.223	-2.96021	8.78906	367.371
5.224	-3.41797	8.97217	367.035
5.225	-3.87573	10.6506	366.73
5.226	-2.71606	10.8643	363.739
5.227	-2.44141	10.6201	362.762
5.228	-2.86865	10.498	364.594
5.229	-3.26538	9.94873	365.845
5.23	-2.74658	9.06372	365.051
5.231	-3.17383	9.58252	366.211
5.232	-3.72314	9.82666	367.798
5.233	-3.44849	8.63647	367.828
5.234	-2.99072	8.72803	367.004
5.235	-3.57056	10.1624	368.835
5.236	-3.479	13.1531	372.65
5.237	-2.28882	12.2681	370.911
5.238	-2.53296	9.18579	368.805
5.239	-3.93677	8.54492	368.195
5.24	-3.479	10.0403	370.148
5.241	-3.02124	9.8877	369.781
5.242	-2.04468	8.63647	368.652
5.243	-3.63159	9.79614	368.561
5.244	-4.02832	11.261	368.256
5.245	-2.86865	10.9558	365.387
5.246	-2.68555	10.1013	365.112
5.247	-3.11279	10.1929	367.493
5.248	-3.14331	9.82666	367.188
5.249	-2.62451	9.61304	366.791
5.25	-3.2959	10.1929	368.378
5.251	-4.02832	10.1624	370.209
5.252	-3.50952	8.45337	370.514
5.253	-2.80762	8.36182	369.415
5.254	-3.96729	10.8948	373.26
5.255	-3.08228	13.9465	376.221
5.256	-2.19727	11.1389	371.582
5.257	-2.2583	8.75854	369.202
5.258	-4.27246	9.85718	371.399
5.259	-3.96729	11.4746	372.345
5.26	-3.23486	9.64355	371.948
5.261	-2.47192	8.60596	370.85
5.262	-3.87573	10.2844	371.643
5.263	-3.8147	11.322	369.385
5.264	-2.31934	10.6201	366.791
5.265	-2.83813	10.5591	367.92
5.266	-3.57056	10.437	370.636
5.267	-2.89917	9.67407	369.019
5.268	-2.62451	9.64355	369.507
5.269	-3.50952	10.1929	371.399
5.27	-3.87573	9.18579	372.803
5.271	-3.38745	8.14819	371.765
5.272	-2.59399	9.58252	371.735
5.273	-3.90625	12.6038	376.923
5.274	-2.7771	13.916	377.045
5.275	-2.2583	9.94873	373.749
5.276	-3.05176	8.45337	371.552
5.277	-4.08936	10.1013	374.786
5.278	-3.23486	10.8948	374.39
5.279	-2.13623	9.21631	374.084
5.28	-2.89917	9.15527	372.528
5.281	-3.38745	11.3525	373.779
5.282	-3.05176	11.8713	371.094
5.283	-1.92261	10.1013	369.934
5.284	-3.08228	10.3149	371.399
5.285	-3.17383	10.1318	373.169
5.286	-2.59399	9.33838	371.338
5.287	-2.50244	9.94873	372.253
5.288	-3.60107	10.8032	374.603
5.289	-3.2959	9.42993	375.458
5.29	-2.65503	8.27026	374.084
5.291	-2.80762	10.0098	374.817
5.292	-3.69263	12.7869	379.211
5.293	-2.44141	12.6343	377.625
5.294	-2.22778	9.67407	374.847
5.295	-3.41797	9.49097	374.725
5.296	-3.11279	11.1084	376.587
5.297	-2.99072	10.498	376.434
5.298	-2.34985	9.15527	375.732
5.299	-3.479	9.97925	375.793
5.3	-3.63159	11.1389	375.58
5.301	-2.80762	10.8948	372.498
5.302	-2.65503	10.6812	372.009
5.303	-2.80762	11.0168	373.474
5.304	-2.86865	10.376	374.542
5.305	-2.71606	9.8877	373.566
5.306	-2.7771	10.1624	375.214
5.307	-3.96729	10.3455	377.075
5.308	-3.69263	9.0332	377.014
5.309	-2.7771	9.30786	376.251
5.31	-3.2959	10.7727	377.686
5.311	-3.26538	13.3972	381.439
5.312	-2.59399	12.4207	378.54
5.313	-2.22778	9.70459	376.923
5.314	-3.69263	9.64355	377.289
5.315	-3.38745	10.8337	378.571
5.316	-3.60107	10.1318	378.326
5.317	-2.62451	9.18579	377.167
5.318	-3.479	10.498	377.472
5.319	-3.69263	11.8103	376.526
5.32	-2.47192	11.2915	373.657
5.321	-2.83813	10.8032	374.176
5.322	-3.02124	10.7727	376.587
5.323	-2.92969	10.437	375.916
5.324	-2.31934	10.1318	375.763
5.325	-3.2959	10.6201	377.411
5.326	-3.60107	10.498	379.059
5.327	-3.02124	8.97217	378.387
5.328	-2.74658	9.67407	378.174
5.329	-3.90625	11.5967	381.134
5.33	-2.7771	13.3972	383.148
5.331	-2.13623	11.5662	379.913
5.332	-2.04468	9.46045	378.632
5.333	-3.479	10.2844	379.791
5.334	-3.35693	11.5662	380.219
5.335	-2.80762	10.4065	380.249
5.336	-2.7771	9.82666	379.303
5.337	-3.60107	10.7422	380.188
5.338	-3.32642	11.3831	378.113
5.339	-2.13623	11.0779	376.099
5.34	-2.80762	11.0474	376.892
5.341	-2.92969	11.0168	378.784
5.342	-2.53296	10.498	377.808
5.343	-2.65503	10.5896	378.571
5.344	-3.50952	11.0168	380.402
5.345	-3.60107	10.0098	380.951
5.346	-2.96021	8.94165	381.104
5.347	-2.7771	10.0098	380.646
5.348	-3.38745	12.4817	385.559
5.349	-2.89917	14.6179	386.292
5.35	-2.0752	11.6577	383.759
5.351	-2.68555	9.3689	381.47
5.352	-3.63159	10.3149	383.209
5.353	-3.8147	11.2	383.881
5.354	-2.96021	10.2234	383.484
5.355	-2.7771	9.73511	382.263
5.356	-3.11279	11.2305	382.599
5.357	-2.89917	12.4207	380.249
5.358	-2.28882	11.8408	378.784
5.359	-2.44141	10.9863	380.249
5.36	-2.89917	10.5591	382.263
5.361	-2.47192	10.1013	381.47
5.362	-2.59399	10.3149	381.683
5.363	-3.26538	10.9558	383.606
5.364	-3.54004	10.1929	384.766
5.365	-2.83813	9.58252	383.514
5.366	-2.28882	10.5896	383.85
5.367	-3.54004	13.8245	389.74
5.368	-2.31934	14.2822	388.184
5.369	-2.13623	10.1624	385.651
5.37	-2.80762	9.3689	384.216
5.371	-3.2959	11.4441	386.688
5.372	-3.2959	11.4136	386.505
5.373	-1.61743	9.73511	385.62
5.374	-3.44849	10.437	385.345
5.375	-3.11279	12.085	385.559
5.376	-2.65503	12.0544	382.141
5.377	-2.04468	11.1389	381.531
5.378	-2.44141	11.322	383.514
5.379	-2.83813	11.0168	384.247
5.38	-2.47192	10.6201	383.392
5.381	-2.86865	10.6201	384.613
5.382	-3.75366	11.2	387.36
5.383	-3.32642	9.64355	387.024
5.384	-2.38037	9.12476	386.169
5.385	-2.96021	11.1694	387.939
5.386	-2.80762	14.1296	391.571
5.387	-2.01416	12.7869	388.672
5.388	-1.95313	10.498	386.841
5.389	-3.54004	10.1929	386.963
5.39	-3.50952	11.6272	388.428
5.391	-2.74658	10.437	388.336
5.392	-1.64795	9.58252	387.39
5.393	-3.02124	10.6506	387.573
5.394	-3.60107	12.0239	386.505
5.395	-2.2583	11.8408	383.789
5.396	-2.16675	11.5967	383.881
5.397	-2.71606	11.7798	386.292
5.398	-2.74658	10.9253	386.261
5.399	-2.47192	10.3455	385.864
5.4	-2.7771	10.8032	387.085
5.401	-3.32642	10.6506	388.763
5.402	-3.26538	9.70459	389.008
5.403	-2.68555	10.0098	388.062
5.404	-3.84521	12.3596	392.212
5.405	-2.83813	14.9536	394.806
5.406	-1.58691	12.2986	391.052
5.407	-1.7395	9.61304	388.55
5.408	-3.66211	10.4065	390.35
5.409	-3.44849	12.1765	390.961
5.41	-2.50244	11.1694	390.472
5.411	-2.2583	10.0708	389.252
5.412	-3.54004	11.4136	390.381
5.413	-3.50952	12.6648	388.58
5.414	-1.89209	11.8408	385.895
5.415	-2.19727	11.1389	387.024
5.416	-2.83813	11.261	389.496
5.417	-2.44141	10.6506	388.184
5.418	-2.2583	10.8948	388.702
5.419	-3.20435	11.5967	390.594
5.42	-3.44849	10.6201	392.181
5.421	-2.99072	9.49097	391.357
5.422	-2.38037	10.1013	390.9
5.423	-3.54004	13.2446	395.874
5.424	-2.19727	14.679	395.844
5.425	-2.01416	11.4136	392.242
5.426	-2.47192	9.94873	391.113
5.427	-3.50952	11.5967	393.89
5.428	-3.11279	12.1155	393.677
5.429	-2.13623	10.3455	393.036
5.43	-2.62451	10.1318	392.303
5.431	-3.41797	12.4207	392.761
5.432	-2.19727	12.4207	390.106
5.433	-2.19727	12.085	388.672
5.434	-2.56348	11.9629	390.564
5.435	-3.17383	11.7188	392.181
5.436	-2.0752	10.7422	391.174
5.437	-2.31934	11.3525	391.876
5.438	-3.35693	11.322	393.982
5.439	-3.14331	10.2539	394.44
5.44	-2.56348	9.91821	393.524
5.441	-2.56348	11.5051	393.982
5.442	-2.83813	14.2517	398.926
5.443	-2.19727	14.2212	396.851
5.444	-2.10571	10.8948	394.653
5.445	-2.86865	10.376	394.012
5.446	-2.89917	12.1765	396.057
5.447	-2.7771	11.6272	395.508
5.448	-1.98364	10.3149	394.806
5.449	-3.2959	11.1389	394.592
5.45	-3.35693	12.7563	394.684
5.451	-2.56348	12.4207	391.663
5.452	-2.22778	11.7493	391.51
5.453	-2.50244	11.9324	392.944
5.454	-2.38037	11.4441	393.646
5.455	-1.64795	11.1389	392.822
5.456	-2.34985	11.6272	394.165
5.457	-3.66211	11.5967	396.454
5.458	-2.89917	10.437	396.484
5.459	-2.38037	10.2234	395.721
5.46	-3.14331	11.6882	397.278
5.461	-2.99072	14.3738	401.215
5.462	-1.98364	13.6719	398.041
5.463	-1.61743	11.1389	396.088
5.464	-3.08228	11.0168	396.088
5.465	-3.02124	12.5427	397.827
5.466	-2.74658	11.6272	398.041
5.467	-1.67847	10.2844	397.125
5.468	-2.96021	11.1389	397.308
5.469	-3.35693	12.6953	396.271
5.47	-1.92261	12.4817	393.188
5.471	-1.70898	12.085	393.555
5.472	-2.44141	12.4207	395.813
5.473	-2.65503	11.7188	395.813
5.474	-2.13623	11.261	395.813
5.475	-2.99072	11.7188	397.095
5.476	-3.26538	11.4441	398.804
5.477	-2.50244	10.0098	398.254
5.478	-1.80054	10.7422	397.888
5.479	-3.17383	12.8784	400.543
5.48	-2.10571	14.9231	402.466
5.481	-1.7395	12.97	399.597
5.482	-1.83105	10.8948	398.315
5.483	-3.08228	11.4136	399.902
5.484	-2.83813	12.2375	399.689
5.485	-2.16675	11.2915	399.658
5.486	-2.19727	10.8337	398.651
5.487	-3.11279	12.1155	399.628
5.488	-3.23486	12.9395	397.827
5.489	-1.86157	12.4207	395.905
5.49	-2.13623	12.085	396.667
5.491	-2.41089	12.146	398.651
5.492	-2.0752	11.4441	397.522
5.493	-1.67847	11.4746	398.102
5.494	-3.20435	12.085	399.963
5.495	-3.05176	11.4136	400.787
5.496	-2.74658	10.6506	400.726
5.497	-2.28882	11.322	400.421
5.498	-3.479	13.4277	405.365
5.499	-2.47192	15.1978	406.433
5.5	-1.67847	12.4512	403.168
5.501	-2.31934	10.6201	400.757
5.502	-3.08228	11.7493	403.046
5.503	-3.20435	13.031	403.687
5.504	-2.31934	11.5356	403.29
5.505	-2.83813	10.9253	402.283
5.506	-3.14331	12.4817	402.649
5.507	-2.13623	13.2446	400.055
5.508	-1.52588	12.6343	398.071
5.509	-2.10571	12.6038	399.628
5.51	-2.7771	12.3291	401.55
5.511	-1.92261	11.6882	400.696
5.512	-2.04468	11.9324	401.337
5.513	-2.96021	12.2375	403.992
5.514	-3.23486	10.8032	404.633
5.515	-2.47192	10.0098	403.229
5.516	-2.0752	11.5356	403.046
5.517	-2.59399	14.6179	407.898
5.518	-2.22778	15.625	407.928
5.519	-1.83105	12.2681	405.212
5.52	-2.71606	10.8643	404.114
5.521	-3.26538	11.9934	406.128
5.522	-2.96021	12.3596	406.158
5.523	-2.0752	10.9863	405.243
5.524	-2.89917	11.4136	404.297
5.525	-3.2959	13.092	404.633
5.526	-2.7771	13.7634	402.039
5.527	-1.89209	12.8784	400.909
5.528	-2.01416	12.1765	403.015
5.529	-2.74658	12.146	404.327
5.53	-2.13623	11.4136	403.015
5.531	-2.19727	11.6577	404.022
5.532	-3.17383	12.1765	406.006
5.533	-3.26538	11.322	406.769
5.534	-2.47192	10.9558	405.823
5.535	-3.38745	12.2986	407.959
5.536	-3.05176	15.4419	412.018
5.537	-1.80054	14.1602	408.813
5.538	-1.61743	11.1694	405.975
5.539	-3.479	11.5967	406.83
5.54	-3.35693	13.1531	408.081
5.541	-2.65503	12.085	408.142
5.542	-2.04468	10.9253	406.982
5.543	-3.23486	12.1155	407.806
5.544	-3.75366	13.4277	406.891
5.545	-1.89209	12.97	403.534
5.546	-2.19727	12.3901	403.839
5.547	-2.62451	13.092	406.311
5.548	-2.19727	12.4207	405.64
5.549	-2.01416	11.8713	405.762
5.55	-2.68555	12.5122	407.654
5.551	-3.479	11.9324	409.302
5.552	-2.80762	10.7727	408.752
5.553	-2.16675	11.0779	408.295
5.554	-3.23486	13.4583	412.201
5.555	-2.62451	15.4114	413.361
5.556	-1.61743	13.6108	410.187
5.557	-1.98364	11.5967	408.417
5.558	-2.99072	12.4207	410.431
5.559	-3.05176	12.8479	410.278
5.56	-2.19727	11.3831	410.034
5.561	-2.71606	11.2915	409.332
5.562	-3.02124	12.8479	410.065
5.563	-3.02124	13.5498	407.776
5.564	-2.50244	13.3972	406.189
5.565	-2.59399	13.1226	407.44
5.566	-2.34985	12.6038	409.21
5.567	-1.92261	11.9019	408.02
5.568	-2.2583	12.1765	408.508
5.569	-3.44849	12.9089	410.767
5.57	-3.20435	11.8408	411.804
5.571	-2.50244	11.1084	410.797
5.572	-2.53296	12.6648	411.102
5.573	-3.54004	14.8621	416.26
5.574	-2.41089	15.8691	415.985
5.575	-2.04468	12.4512	412.72
5.576	-2.53296	11.0168	410.217
5.577	-3.17383	12.6038	413.177
5.578	-3.11279	13.7634	413.391
5.579	-1.77002	12.0544	412.445
5.58	-3.32642	12.0239	411.53
5.581	-3.23486	13.2446	412.811
5.582	-3.05176	14.0686	409.943
5.583	-1.98364	13.1531	408.447
5.584	-2.56348	12.7869	410.095
5.585	-2.7771	12.6953	411.774
5.586	-1.80054	12.5122	411.041
5.587	-2.22778	12.7869	411.316
5.588	-3.38745	13.0005	414.001
5.589	-3.44849	11.7798	414.49
5.59	-2.19727	11.1694	413.3
5.591	-2.41089	12.6343	413.635
5.592	-3.23486	15.8386	418.915
5.593	-2.28882	15.8691	416.656
5.594	-1.77002	12.1765	414.124
5.595	-3.02124	11.5356	412.689
5.596	-3.05176	13.6108	416.351
5.597	-3.11279	12.9089	415.436
5.598	-1.58691	11.322	414.368
5.599	-3.20435	12.3291	414.398
5.6	-3.23486	13.9771	413.757
5.601	-2.44141	14.0686	410.706
5.602	-2.31934	13.5498	410.614
5.603	-2.31934	13.5803	413.116
5.604	-2.89917	12.6953	413.91
5.605	-2.13623	11.9629	413.025
5.606	-2.7771	12.8174	414.307
5.607	-3.38745	13.0005	416.534
5.608	-2.56348	11.5967	415.71
5.609	-2.13623	11.9629	415.253
5.61	-3.44849	13.7939	417.145
5.611	-2.41089	16.2048	420.197
5.612	-1.7395	14.3433	416.626
5.613	-1.95313	12.085	415.588
5.614	-3.60107	12.5732	416.84
5.615	-2.7771	13.4277	417.114
5.616	-2.31934	12.2375	416.687
5.617	-2.0752	12.2375	415.863
5.618	-3.32642	13.4277	416.748
5.619	-3.11279	13.8245	415.588
5.62	-1.95313	13.6719	413.147
5.621	-2.44141	13.3362	414.063
5.622	-2.41089	13.3972	415.741
5.623	-1.80054	12.7258	414.52
5.624	-2.01416	13.1836	415.283
5.625	-2.74658	13.3362	417.267
5.626	-3.05176	12.7563	418.549
5.627	-2.53296	11.6577	418.182
5.628	-2.01416	12.4512	417.816
5.629	-3.50952	14.0381	420.593
5.63	-2.68555	16.0828	422.913
5.631	-1.40381	14.3433	419.647
5.632	-1.64795	12.5427	418.152
5.633	-2.96021	12.8174	418.976
5.634	-3.2959	13.8855	419.525
5.635	-2.50244	12.7258	419.922
5.636	-2.41089	11.9629	418.793
5.637	-2.7771	13.3362	419.006
5.638	-2.86865	14.1907	417.236
5.639	-1.77002	14.2517	414.978
5.64	-2.22778	14.0076	415.985
5.641	-2.41089	13.6414	418.457
5.642	-2.16675	12.8479	417.664
5.643	-2.04468	12.97	418.06
5.644	-3.05176	13.1226	419.952
5.645	-3.20435	12.1765	421.112
5.646	-2.65503	11.5967	420.044
5.647	-2.04468	13.0005	419.952
5.648	-3.23486	15.564	424.866
5.649	-2.2583	16.571	424.194
5.65	-1.7395	13.0005	420.868
5.651	-2.96021	11.8713	419.922
5.652	-3.17383	13.7634	422.668
5.653	-2.92969	13.5803	421.814
5.654	-1.95313	11.9019	421.021
5.655	-3.20435	12.8479	420.929
5.656	-3.35693	14.7095	421.478
5.657	-2.41089	14.3127	418.335
5.658	-2.19727	13.4583	417.847
5.659	-2.71606	14.0381	419.525
5.66	-2.74658	13.4583	420.593
5.661	-1.70898	12.5427	419.128
5.662	-2.7771	13.6414	420.929
5.663	-3.479	13.916	422.699
5.664	-2.99072	12.5122	422.882
5.665	-2.41089	11.9324	422.363
5.666	-3.17383	13.3972	423.523
5.667	-3.2959	16.1743	428.192
5.668	-2.10571	16.2354	426.483
5.669	-1.7395	13.3667	424.011
5.67	-3.11279	12.6648	422.882
5.671	-3.41797	14.0991	424.774
5.672	-3.44849	13.7939	425.171
5.673	-2.0752	12.6038	424.591
5.674	-3.32642	13.031	424.164
5.675	-3.54004	14.3738	424.011
5.676	-2.50244	14.9231	420.593
5.677	-1.80054	14.0686	420.044
5.678	-2.71606	14.1296	422.302
5.679	-2.89917	13.9465	423.37
5.68	-2.28882	13.3667	422.76
5.681	-2.74658	13.4583	424.225
5.682	-3.78418	13.4277	426.3
5.683	-3.38745	12.3596	426.208
5.684	-2.50244	12.2375	424.866
5.685	-3.479	14.1296	426.849
5.686	-2.99072	17.4255	430.573
5.687	-2.31934	15.8691	427.277
5.688	-1.92261	12.8479	425.568
5.689	-4.02832	13.0615	426.697
5.69	-3.479	14.4653	427.704
5.691	-2.68555	13.1226	427.124
5.692	-2.0752	12.2681	426.178
5.693	-3.35693	13.9465	426.788
5.694	-3.50952	15.2588	425.659
5.695	-2.41089	14.9841	422.699
5.696	-2.74658	14.2212	423.767
5.697	-2.89917	14.1602	426.208
5.698	-2.41089	13.3362	425.323
5.699	-2.19727	13.3057	425.171
5.7	-3.35693	14.3433	427.216
5.701	-3.8147	13.7939	428.894
5.702	-3.08228	12.4817	428.07
5.703	-2.28882	13.1531	427.673
5.704	-3.84521	15.2893	432.129
5.705	-2.83813	17.5171	433.838
5.706	-1.77002	14.9841	430.084
5.707	-1.83105	12.7258	427.856
5.708	-3.50952	13.4888	429.779
5.709	-3.479	15.0146	430.42
5.71	-2.80762	13.7939	430.176
5.711	-2.99072	13.1531	429.108
5.712	-3.63159	14.5569	429.84
5.713	-3.57056	15.3503	427.521
5.714	-2.04468	14.6484	425.476
5.715	-2.62451	14.4653	426.605
5.716	-2.89917	14.6179	429.23
5.717	-2.47192	13.8855	427.795
5.718	-2.50244	14.0686	428.833
5.719	-3.63159	14.4653	430.908
5.72	-3.44849	13.4277	431.885
5.721	-2.99072	12.2375	430.725
5.722	-2.47192	13.6108	430.603
5.723	-3.54004	16.3269	435.455
5.724	-2.44141	17.7612	434.54
5.725	-2.34985	14.2212	431.244
5.726	-2.92969	12.8479	430.176
5.727	-3.60107	14.6179	433.594
5.728	-3.32642	14.3738	432.037
5.729	-2.10571	12.7869	431.763
5.73	-3.60107	13.5803	431.305
5.731	-3.479	15.3809	431.58
5.732	-2.7771	15.7776	428.68
5.733	-2.41089	15.0146	427.826
5.734	-3.11279	14.8926	430.054
5.735	-3.11279	14.3127	431.702
5.736	-1.92261	13.5498	430.023
5.737	-2.7771	14.2517	431.458
5.738	-3.8147	14.4348	433.38
5.739	-3.41797	13.3362	433.319
5.74	-2.7771	13.2751	432.739
5.741	-3.02124	14.74	433.746
5.742	-3.54004	17.395	439.209
5.743	-2.28882	17.0593	436.157
5.744	-2.13623	13.5803	433.777
5.745	-3.66211	13.1836	433.167
5.746	-3.35693	14.9536	435.272
5.747	-3.2959	14.801	434.753
5.748	-2.22778	13.3972	434.204
5.749	-3.60107	14.0991	434.418
5.75	-3.8147	15.564	433.868
5.751	-2.74658	15.564	430.634
5.752	-2.47192	14.74	430.817
5.753	-2.7771	14.8621	433.105
5.754	-2.50244	14.4958	433.289
5.755	-2.04468	14.1602	432.648
5.756	-2.96021	15.0146	434.479
5.757	-3.63159	14.4348	436.432
5.758	-3.38745	13.1226	436.127
5.759	-2.47192	13.2751	435.242
5.76	-3.60107	15.0146	436.768
5.761	-3.11279	17.8833	440.308
5.762	-1.98364	16.51	437.103
5.763	-2.22778	14.1296	435.73
5.764	-3.66211	13.9771	436.218
5.765	-3.479	15.3198	437.439
5.766	-2.99072	14.1907	437.134
5.767	-1.98364	13.4583	436.005
5.768	-3.38745	14.5874	436.584
5.769	-3.44849	15.8386	435.059
5.77	-2.34985	15.7776	432.587
5.771	-2.50244	15.2588	433.594
5.772	-2.80762	15.1978	435.913
5.773	-2.38037	14.2212	435.272
5.774	-2.22778	14.2517	435.394
5.775	-3.05176	14.4653	437.256
5.776	-3.57056	14.1602	438.599
5.777	-2.96021	13.2446	437.592
5.778	-2.56348	14.4043	437.134
5.779	-3.75366	16.1743	440.643
5.78	-2.71606	17.9443	442.719
5.781	-1.7395	15.8997	439.331
5.782	-2.0752	13.855	437.805
5.783	-3.479	14.2212	439.27
5.784	-3.11279	15.3809	439.423
5.785	-2.74658	14.6484	439.362
5.786	-2.83813	14.0991	438.568
5.787	-3.479	15.1672	439.27
5.788	-3.2959	15.9607	437.225
5.789	-2.56348	15.4724	435.577
5.79	-2.71606	15.3809	436.401
5.791	-2.50244	15.1672	438.293
5.792	-2.2583	14.4043	437.256
5.793	-2.44141	14.8315	438.385
5.794	-3.44849	15.2283	440.308
5.795	-3.41797	14.2822	441.132
5.796	-2.65503	13.1531	440.582
5.797	-2.50244	14.4653	440.46
5.798	-3.8147	16.7236	444.031
5.799	-2.38037	17.6086	443.268
5.8	-2.0752	15.2893	440.491
5.801	-3.11279	14.2822	440.216
5.802	-3.41797	15.6555	441.925
5.803	-3.11279	15.1062	441.345
5.804	-2.74658	13.8855	441.345
5.805	-3.63159	14.3738	440.979
5.806	-3.479	15.5945	441.01
5.807	-2.7771	15.9607	438.293
5.808	-2.53296	16.0217	437.775
5.809	-2.71606	15.7471	439.392
5.81	-2.92969	15.1978	440.338
5.811	-2.04468	14.7095	439.575
5.812	-2.7771	14.9841	440.887
5.813	-3.78418	14.801	442.505
5.814	-3.35693	13.8855	442.627
5.815	-2.7771	14.0686	442.047
5.816	-3.23486	15.4724	443.359
5.817	-3.479	18.3411	448.547
5.818	-2.59399	18.0969	446.198
5.819	-2.16675	14.7705	443.939
5.82	-3.66211	14.2212	443.146
5.821	-3.60107	15.5945	444.763
5.822	-3.63159	15.2283	445.007
5.823	-2.50244	14.4958	444.122
5.824	-3.69263	15.1672	443.787
5.825	-4.18091	16.8152	443.665
5.826	-2.80762	16.449	440.735
5.827	-2.74658	15.8691	440.552
5.828	-3.11279	15.4724	443.146
5.829	-2.74658	15.1672	443.024
5.83	-2.59399	15.0452	442.657
5.831	-3.17383	15.564	444.489
5.832	-4.02832	15.2283	446.106
5.833	-3.72314	14.0076	445.923
5.834	-2.59399	14.0686	445.19
5.835	-4.24194	15.9302	447.54
5.836	-3.479	19.165	451.63
5.837	-2.56348	17.2119	447.174
5.838	-2.28882	14.1602	445.374
5.839	-4.3335	14.74	446.32
5.84	-3.90625	16.51	447.449
5.841	-3.41797	15.1367	447.632
5.842	-2.62451	14.2517	446.289
5.843	-3.87573	15.4419	447.144
5.844	-3.78418	16.5405	445.496
5.845	-2.80762	16.5405	442.81
5.846	-3.57056	16.4185	443.512
5.847	-3.23486	16.1743	446.35
5.848	-3.11279	15.5029	445.709
5.849	-2.53296	15.0757	445.801
5.85	-3.66211	15.7776	448.059
5.851	-3.93677	15.1672	449.493
5.852	-3.479	13.7024	448.242
5.853	-2.71606	14.9231	447.54
5.854	-4.39453	17.7002	452.301
5.855	-3.23486	19.8364	453.552
5.856	-2.47192	16.7847	449.341
5.857	-2.80762	14.2822	447.51
5.858	-4.24194	14.6484	450.073
5.859	-4.05884	16.4795	450.439
5.86	-2.80762	15.1672	449.921
5.861	-3.35693	14.679	448.364
5.862	-4.18091	16.6016	449.921
5.863	-3.84521	17.8223	447.479
5.864	-2.65503	16.571	445.374
5.865	-3.32642	16.1133	447.052
5.866	-3.44849	15.9302	450.104
5.867	-2.68555	15.3198	447.968
5.868	-2.62451	15.4724	448.73
5.869	-3.93677	16.3269	450.897
5.87	-4.02832	15.3198	452.332
5.871	-3.41797	14.2517	450.989
5.872	-3.05176	15.686	450.836
5.873	-4.45557	18.4631	456.268
5.874	-2.74658	18.8293	454.041
5.875	-2.68555	15.3198	450.745
5.876	-3.60107	14.6179	449.829
5.877	-4.08936	16.8457	453.033
5.878	-3.50952	16.3879	452.026
5.879	-2.59399	14.5569	451.569
5.88	-4.08936	15.4114	451.874
5.881	-4.15039	17.1509	451.874
5.882	-3.35693	16.9983	448.639
5.883	-2.71606	16.3574	448.303
5.884	-3.2959	16.5405	450.653
5.885	-3.38745	16.571	451.172
5.886	-2.47192	15.625	450.317
5.887	-3.44849	16.2354	451.843
5.888	-4.24194	16.2354	453.949
5.889	-3.479	14.7095	453.461
5.89	-2.56348	14.679	452.728
5.891	-3.84521	16.6016	453.705
5.892	-3.78418	19.5007	457.947
5.893	-2.74658	17.9443	454.163
5.894	-2.74658	15.564	452.972
5.895	-4.36401	15.2588	453.064
5.896	-3.78418	16.8762	454.498
5.897	-3.41797	15.8386	454.163
5.898	-2.74658	14.9841	453.217
5.899	-4.15039	16.0522	453.918
5.9	-4.54712	17.5171	452.972
5.901	-3.23486	17.2424	450.256
5.902	-3.32642	16.8762	450.989
5.903	-3.32642	16.7542	453.461
5.904	-3.23486	15.7776	452.759
5.905	-2.7771	15.7471	452.637
5.906	-3.57056	16.6016	454.254
5.907	-4.05884	16.3574	455.78
5.908	-3.75366	15.2283	455.292
5.909	-3.11279	15.564	454.651
5.91	-4.30298	17.0898	457.214
5.911	-3.54004	19.4092	459.442
5.912	-2.38037	17.5171	455.841
5.913	-2.56348	15.3503	454.59
5.914	-4.18091	16.0522	455.566
5.915	-4.05884	17.0898	456.238
5.916	-3.38745	16.2659	455.841
5.917	-3.35693	15.5945	455.353
5.918	-4.21143	16.7236	456.238
5.919	-3.84521	17.1509	454.193
5.92	-3.20435	16.8457	452.454
5.921	-3.35693	16.9373	453.461
5.922	-3.11279	16.6931	455.292
5.923	-2.89917	16.3574	454.468
5.924	-3.14331	16.4795	455.261
5.925	-4.15039	16.51	457.123
5.926	-3.87573	15.7471	457.794
5.927	-3.479	14.8621	457.062
5.928	-2.99072	16.0828	456.329
5.929	-4.15039	17.7307	459.686
5.93	-3.02124	19.7449	461.212
5.931	-2.47192	17.7002	458.069
5.932	-2.96021	15.686	456.604
5.933	-4.3335	16.1133	458.679
5.934	-4.05884	16.8457	458.74
5.935	-3.17383	15.7471	458.313
5.936	-3.66211	15.5029	457.581
5.937	-3.84521	17.0898	457.977
5.938	-3.78418	18.0664	455.933
5.939	-2.7771	17.7002	454.651
5.94	-3.44849	17.1204	455.719
5.941	-3.60107	16.7542	458.221
5.942	-3.11279	16.1133	456.909
5.943	-3.11279	16.2354	457.184
5.944	-4.08936	16.7236	459.625
5.945	-3.96729	15.8081	459.991
5.946	-3.38745	15.3198	459.106
5.947	-2.92969	16.3879	459.106
5.948	-4.05884	19.0735	463.898
5.949	-3.05176	19.7144	462.921
5.95	-3.20435	16.3269	460.327
5.951	-3.69263	15.5029	459.167
5.952	-3.75366	17.0288	461.243
5.953	-3.8147	16.9983	461.334
5.954	-3.2959	15.564	460.632
5.955	-4.45557	16.2964	460.419
5.956	-4.42505	17.7002	460.815
5.957	-3.23486	17.9138	457.977
5.958	-3.2959	17.3035	457.092
5.959	-3.78418	17.1814	459.259
5.96	-3.35693	16.9678	459.961
5.961	-2.86865	16.2964	458.862
5.962	-3.90625	16.9373	460.876
5.963	-4.76074	17.0593	462.708
5.964	-4.24194	15.4114	462.616
5.965	-3.38745	15.1367	461.609
5.966	-3.8147	16.9373	462.952
5.967	-3.8147	19.8975	467.407
5.968	-2.86865	19.8059	465.271
5.969	-2.83813	16.7542	462.708
5.97	-4.66919	15.9302	462.769
5.971	-4.60815	17.2119	464.752
5.972	-4.02832	17.0288	464.478
5.973	-3.38745	15.9302	463.47
5.974	-4.3335	16.7542	463.806
5.975	-4.79126	18.0054	463.013
5.976	-3.02124	18.158	459.93
5.977	-3.38745	18.0054	459.839
5.978	-3.63159	17.7612	462.952
5.979	-3.84521	16.9067	462.769
5.98	-3.05176	16.2964	462.494
5.981	-3.87573	17.1204	463.989
5.982	-4.21143	16.6321	465.637
5.983	-4.05884	15.7471	465.088
5.984	-3.23486	16.1133	464.478
5.985	-4.76074	17.9443	466.309
5.986	-4.45557	20.6604	469.757
5.987	-2.71606	19.0735	466.705
5.988	-3.17383	16.1743	464.63
5.989	-4.69971	16.4185	465.851
5.99	-4.57764	17.6086	466.675
5.991	-3.78418	17.0898	466.431
5.992	-3.41797	16.3879	465.515
5.993	-4.91333	17.6086	466.644
5.994	-4.66919	18.6462	465.393
5.995	-3.2959	18.0969	462.891
5.996	-3.66211	17.8223	463.44
5.997	-3.72314	17.7612	465.729
5.998	-3.41797	17.2424	464.813
5.999	-3.11279	17.334	465.271
6	-4.30298	17.5781	467.163
6.001	-4.88281	17.0898	468.628
6.002	-4.21143	16.1133	468.048
6.003	-3.57056	16.7847	467.377
6.004	-4.76074	18.7378	471.893
6.005	-3.54004	21.1182	473.083
6.006	-2.44141	18.6462	469.025
6.007	-3.2959	16.7847	467.072
6.008	-4.73022	17.334	469.818
6.009	-4.79126	18.0359	470.093
6.01	-3.78418	16.8457	469.788
6.011	-4.27246	16.571	469.116
6.012	-4.57764	17.9443	469.177
6.013	-3.90625	18.9514	466.827
6.014	-3.08228	18.6462	465.271
6.015	-3.66211	18.6462	466.4
6.016	-3.84521	17.7917	469.055
6.017	-3.35693	16.9067	467.896
6.018	-3.50952	17.4255	468.842
6.019	-4.57764	17.7307	470.703
6.02	-4.42505	16.5405	471.283
6.021	-3.72314	16.0522	470.062
6.022	-3.69263	17.5781	470.215
6.023	-4.73022	20.1721	475.25
6.024	-3.41797	21.1487	473.907
6.025	-3.41797	17.4561	471.039
6.026	-4.18091	16.3269	470.337
6.027	-4.21143	17.7002	472.992
6.028	-4.15039	17.9443	472.351
6.029	-3.2959	16.6931	471.71
6.03	-4.91333	17.334	471.558
6.031	-4.88281	18.8293	471.985
6.032	-3.78418	19.2871	469.055
6.033	-3.41797	18.5547	468.536
6.034	-3.78418	18.2495	470.703
6.035	-4.08936	17.7307	471.436
6.036	-2.92969	17.5476	470.245
6.037	-3.84521	18.0664	471.832
6.038	-4.88281	18.1885	473.816
6.039	-4.54712	16.51	473.877
6.04	-3.84521	16.9067	473.145
6.041	-3.78418	18.5547	472.443
6.042	-3.23486	19.0125	470.367
6.043	-3.08228	18.9209	469.849
6.044	-3.90625	19.8364	469.635
6.045	-2.53296	20.1721	470.551
6.046	-1.31226	19.6228	470.215
6.047	-0.823975	20.05	470.337
6.048	-0.0305176	20.4773	471.375
6.049	1.40381	21.4233	470.581
6.05	4.45557	21.759	470.49
6.051	4.82178	21.8201	470.642
6.052	3.38745	23.2544	469.299
6.053	4.63867	23.8037	471.039
6.054	5.43213	23.7122	470.428
6.055	4.48608	23.4375	471.527
6.056	4.66919	22.9797	473.511
6.057	4.79126	23.2239	472.137
6.058	7.53784	24.2004	474.213
6.059	9.27734	24.9939	474.823
6.06	9.27734	25.3906	472.992
6.061	10.4675	25.7263	474.701
6.062	11.9019	26.3062	473.511
6.063	11.7798	26.7944	472.717
6.064	11.3831	26.6113	474.823
6.065	10.6506	26.9775	472.992
6.066	12.4817	27.2522	473.846
6.067	13.2141	28.0762	474.03
6.068	12.7258	28.7781	472.412
6.069	14.2517	28.8696	474.609
6.07	15.8691	29.3884	473.083
6.071	17.7002	30.0293	472.839
6.072	18.0969	29.9683	474.823
6.073	17.1509	30.5786	473.969
6.074	17.7002	30.8228	475.494
6.075	18.1274	31.25	475.128
6.076	16.6321	31.9214	474.792
6.077	17.334	31.6162	476.471
6.078	17.4255	31.4026	474.518
6.079	19.4702	32.0129	475.342
6.08	20.5994	32.0129	475.708
6.081	21.0266	32.6843	473.48
6.082	22.644	33.3252	475.067
6.083	23.1323	33.8135	474.457
6.084	22.4304	34.1187	473.45
6.085	21.3013	34.1187	475.677
6.086	20.813	34.2712	474.06
6.087	22.3694	34.6069	474.213
6.088	23.9258	34.8816	475.403
6.089	24.1394	35.3394	473.511
6.09	26.5198	36.0107	475.159
6.091	28.4424	36.438	474.03
6.092	28.6255	37.2314	473.145
6.093	28.0457	37.384	476.196
6.094	27.6489	37.1094	474.792
6.095	27.832	36.9263	475.159
6.096	28.1982	37.6282	475.83
6.097	27.4658	38.6047	473.724
6.098	29.2969	38.5742	475.128
6.099	30.3345	38.6047	473.724
6.1	31.1584	39.2761	473.785
6.101	32.7454	39.5508	476.105
6.102	33.2336	39.6118	474.426
6.103	33.7219	40.1917	475.159
6.104	34.1492	40.3442	476.685
6.105	32.9285	40.6799	473.694
6.106	33.6609	40.863	475.22
6.107	33.9355	41.4124	474.213
6.108	34.6375	42.1753	473.511
6.109	35.9497	42.2363	475.616
6.11	36.9568	42.4194	474.548
6.111	39.1846	42.3584	475.708
6.112	39.9475	42.8467	476.715
6.113	38.6963	43.6401	474.976
6.114	39.3372	43.9758	476.654
6.115	39.4592	43.9758	474.915
6.116	39.8254	44.1895	473.663
6.117	40.2527	44.7693	474.67
6.118	40.0696	45.3796	472.26
6.119	41.6565	44.9829	474.121
6.12	42.9077	44.8608	473.877
6.121	42.5415	45.4407	473.602
6.122	43.0603	45.2271	476.471
6.123	43.2434	45.3491	474.792
6.124	43.457	46.5088	474.518
6.125	43.6096	46.6919	475.311
6.126	43.7012	46.4478	472.565
6.127	45.5322	46.814	473.694
6.128	46.875	47.1191	473.328
6.129	46.2036	48.4009	472.351
6.13	46.2952	48.1873	474.854
6.131	46.9666	47.9431	473.938
6.132	48.7061	48.1262	474.274
6.133	49.8047	48.4314	474.976
6.134	48.9197	48.8892	472.26
6.135	50.0488	49.1943	473.022
6.136	50.6897	49.469	471.558
6.137	50.3845	50.293	470.215
6.138	50.9644	50.5981	471.954
6.139	51.0559	50.5371	470.398
6.14	51.4526	50.6897	471.405
6.141	52.2461	50.9949	473.145
6.142	52.4902	50.9644	471.161
6.143	53.7109	50.5066	473.694
6.144	54.718	51.239	472.687
6.145	54.4128	52.6123	471.619
6.146	54.7485	52.7954	473.389
6.147	54.9927	52.3682	471.497
6.148	56.0608	52.5513	471.802
6.149	56.366	52.8564	472.839
6.15	55.7556	53.5583	470.703
6.151	57.5256	53.3142	472.992
6.152	58.075	53.9246	472.076
6.153	58.7769	54.4739	471.436
6.154	59.4177	54.3518	472.534
6.155	59.906	54.718	470.825
6.156	60.8215	55.0232	470.673
6.157	61.4929	55.481	471.191
6.158	60.4858	56.0608	468.964
6.159	61.1572	56.1218	471.13
6.16	60.791	56.1523	469.727
6.161	60.8215	56.9153	469.696
6.162	61.3403	56.7932	471.68
6.163	61.4014	56.4575	469.543
6.164	63.324	55.9387	471.039
6.165	64.9719	56.3965	471.1
6.166	64.7583	57.1289	469.086
6.167	65.0635	57.1899	471.344
6.168	65.0024	57.5562	469.727
6.169	65.7654	57.9224	468.658
6.17	65.918	58.5632	470.428
6.171	65.6128	58.7769	468.17
6.172	66.6809	58.4106	469.238
6.173	67.5354	58.4106	469.513
6.174	67.8101	59.2651	467.438
6.175	68.7256	59.2957	469.574
6.176	69.5801	59.1736	468.109
6.177	69.8853	59.845	467.529
6.178	70.8313	60.0891	469.055
6.179	70.7397	60.5469	466.583
6.18	71.228	60.8826	467.59
6.181	71.167	61.4014	467.346
6.182	70.4041	62.0117	466.309
6.183	71.5027	61.9812	468.536
6.184	72.2046	61.1877	467.468
6.185	73.2727	61.3403	468.353
6.186	74.2493	61.9202	470.093
6.187	74.3103	62.1643	467.56
6.188	75.3479	62.7136	469.147
6.189	75.9277	63.0798	468.475
6.19	75.2258	64.0869	466.034
6.191	75.6226	64.1479	468.201
6.192	75.8972	64.0564	466.37
6.193	77.0264	64.2395	466.522
6.194	77.5146	64.3311	468.109
6.195	77.6367	64.7888	466.675
6.196	79.7119	64.8193	468.323
6.197	80.658	65.3687	467.957
6.198	80.658	66.4368	466.705
6.199	80.9326	66.3452	467.987
6.2	80.6885	66.0095	466.309
6.201	81.2988	66.4978	466.248
6.202	81.3904	66.9556	466.705
6.203	81.0852	67.1082	464.722
6.204	82.2144	66.5894	466.888
6.205	83.0688	66.4063	466.522
6.206	83.1299	67.3218	466.034
6.207	83.7402	67.7795	468.414
6.208	83.5571	67.749	466.37
6.209	85.3882	67.9626	467.194
6.21	85.2051	67.8711	466.736
6.211	84.7168	68.0847	464.508
6.212	85.2356	68.3594	466.095
6.213	85.7239	68.8782	464.813
6.214	86.3647	69.8547	463.715
6.215	87.1887	69.8242	465.851
6.216	87.8296	69.5801	463.684
6.217	89.3555	69.6716	465.088
6.218	89.9353	70.0989	465.302
6.219	89.2639	70.8618	463.654
6.22	89.7522	70.6177	465.729
6.221	89.9353	70.343	464.569
6.222	89.9048	71.0754	463.928
6.223	90.5151	71.7163	464.844
6.224	90.21	71.9604	462.463
6.225	91.8579	71.8689	463.867
6.226	92.8955	71.5942	463.989
6.227	92.2241	72.3572	462.494
6.228	92.804	72.3572	464.539
6.229	93.5364	72.3572	463.654
6.23	93.5364	72.8455	463.593
6.231	93.9331	72.8455	465.21
6.232	93.6279	72.9675	462.677
6.233	94.8792	73.4863	463.593
6.234	95.3674	74.0662	463.165
6.235	95.1538	74.7681	461.578
6.236	96.8323	74.646	463.928
6.237	97.8088	74.7375	462.646
6.238	98.2056	75.2563	462.677
6.239	98.2666	75.2869	465.088
6.24	98.1445	74.9817	462.982
6.241	99.2432	75.1953	464.264
6.242	99.9451	75.8057	463.776
6.243	99.3042	76.9348	461.456
6.244	100.098	76.7212	463.165
6.245	100.098	76.5991	461.06
6.246	100.861	76.7212	461.731
6.247	101.929	76.9348	462.524
6.248	102.295	76.8433	460.907
6.249	102.875	76.7212	463.074
6.25	103.699	76.9653	462.555
6.251	103.18	77.8198	461.273
6.252	103.394	77.9724	462.83
6.253	103.607	77.9114	460.815
6.254	104.462	78.2166	461.639
6.255	105.347	78.186	462.25
6.256	105.286	78.7659	459.961
6.257	106.201	78.8574	462.097
6.258	106.476	78.7354	461.09
6.259	107.147	79.5898	460.388
6.26	107.971	79.5288	462.189
6.261	108.49	79.4678	459.747
6.262	109.192	79.6204	460.571
6.263	109.802	79.7119	460.999
6.264	109.283	80.2307	458.496
6.265	109.711	80.5969	460.571
6.266	109.924	80.9937	459.137
6.267	109.375	81.8787	458.069
6.268	110.657	81.6956	459.991
6.269	110.657	80.8105	458.099
6.27	111.786	80.8105	459.534
6.271	112.274	81.3293	459.717
6.272	112.183	81.8787	458.13
6.273	112.976	82.0923	460.144
6.274	113.525	81.9397	459.32
6.275	113.098	82.7942	458.008
6.276	113.617	83.2214	460.602
6.277	113.312	83.2825	457.489
6.278	114.929	82.9773	459.076
6.279	115.509	82.9773	459.564
6.28	115.662	83.6487	457.825
6.281	116.669	83.7402	459.595
6.282	117.371	84.137	458.374
6.283	117.767	84.5947	457.794
6.284	117.92	84.5947	459.381
6.285	117.432	84.6863	456.726
6.286	118.256	85.0525	457.306
6.287	118.683	85.2661	457.306
6.288	118.225	85.7849	455.353
6.289	119.263	85.3577	457.672
6.29	119.171	84.8694	456.085
6.291	119.659	85.5103	456.909
6.292	120.605	85.907	458.893
6.293	120.575	86.2427	456.39
6.294	121.613	85.8765	458.221
6.295	122.345	85.7239	457.428
6.296	121.887	86.1511	455.78
6.297	122.467	86.9141	457.947
6.298	123.688	86.853	455.505
6.299	124.329	87.1582	455.597
6.3	124.512	87.1277	457.336
6.301	124.512	87.3413	454.468
6.302	125.824	87.1582	456.146
6.303	126.007	87.3718	455.292
6.304	125.916	87.7991	454.102
6.305	125.885	88.0432	456.421
6.306	126.678	87.8601	453.644
6.307	127.594	88.3484	453.949
6.308	127.563	89.0808	455.017
6.309	127.289	89.0808	452.454
6.31	128.448	88.8672	454.315
6.311	128.937	88.5315	453.278
6.312	128.662	89.0808	452.881
6.313	129.028	88.9587	455.78
6.314	129.669	88.562	453.552
6.315	130.737	89.5386	454.254
6.316	131.348	89.5996	455.353
6.317	130.524	89.386	452.026
6.318	131.561	89.2639	453.949
6.319	131.958	89.7217	452.82
6.32	132.233	90.5457	450.806
6.321	132.172	90.21	452.82
6.322	132.05	89.6301	451.019
6.323	133.789	89.8743	451.874
6.324	134.491	89.9963	452.942
6.325	133.972	90.6372	450.012
6.326	134.521	90.7593	452.026
6.327	134.949	90.6982	450.348
6.328	134.857	91.156	449.371
6.329	134.979	91.1255	450.836
6.33	134.155	90.5762	447.998
6.331	134.796	90.4541	449.738
6.332	135.284	90.4541	449.615
6.333	135.284	91.0339	447.876
6.334	136.719	89.9963	450.195
6.335	137.695	89.5691	448.151
6.336	137.451	90.5457	447.845
6.337	137.329	90.7898	449.677
6.338	136.688	90.2405	445.77
6.339	137.695	90.0574	447.113
6.34	137.665	90.0574	446.289
6.341	137.451	90.21	443.481
6.342	137.878	89.7827	445.465
6.343	137.817	89.7827	443.512
6.344	138.092	89.9048	443.207
6.345	139.343	89.9048	444.824
6.346	140.076	89.2944	441.772
6.347	140.442	89.5386	443.085
6.348	140.594	89.2029	442.627
6.349	139.282	89.4775	439.27
6.35	139.374	89.325	441.498
6.351	138.458	88.6536	438.416
6.352	138.641	88.562	438.385
6.353	138.947	88.3484	439.209
6.354	138.824	87.4634	436.066
6.355	139.435	86.7004	437.927
6.356	140.411	86.0291	437.042
6.357	139.374	86.1511	433.929
6.358	139.069	86.3342	436.188
6.359	138.763	85.3577	432.709
6.36	138.062	85.2661	431.58
6.361	137.39	85.3882	433.167
6.362	136.932	84.6558	429.535
6.363	137.39	83.8928	431.183
6.364	137.451	83.6182	431.702
6.365	137.695	83.5571	430.389
6.366	138.367	83.8318	432.831
6.367	138.55	83.8013	430.695
6.368	139.465	84.3201	431.091
6.369	139.496	84.1675	431.793
6.37	138.733	84.0759	428.253
6.371	139.374	83.9233	430.481
6.372	139.313	83.374	429.291
6.373	138.702	84.1675	428.101
6.374	139.069	84.137	430.847
6.375	139.496	83.2825	428.497
6.376	140.381	83.0994	429.657
6.377	141.052	83.4656	430.786
6.378	140.9	83.7708	427.643
6.379	141.663	83.8623	429.962
6.38	142.242	82.9468	428.223
6.381	141.937	83.2825	426.544
6.382	141.388	84.198	428.741
6.383	141.296	83.7402	425.568
6.384	142.395	83.4961	427.032
6.385	142.456	83.5266	427.826
6.386	142.303	83.374	425.171
6.387	143.707	83.1909	427.917
6.388	144.714	83.0078	425.446
6.389	144.958	83.5571	424.591
6.39	144.287	83.7402	426.178
6.391	143.799	83.4045	423.279
6.392	144.196	83.2214	424.255
6.393	143.799	83.6182	423.981
6.394	143.433	84.2896	421.661
6.395	143.738	83.9539	424.133
6.396	144.012	82.9773	422.272
6.397	144.135	83.374	422.363
6.398	145.05	83.5266	424.957
6.399	144.836	83.1604	422.119
6.4	146.057	83.4961	424.103
6.401	145.782	83.5571	424.103
6.402	144.653	84.2896	421.692
6.403	144.409	84.3201	423.95
6.404	144.257	84.3506	422.333
6.405	144.379	84.5947	422.058
6.406	145.05	84.1064	424.744
6.407	144.775	83.9844	422.363
6.408	146.423	84.259	424.683
6.409	147.217	84.198	424.286
6.41	146.667	84.8389	422.516
6.411	146.515	84.7778	424.683
6.412	147.064	84.4421	421.539
6.413	146.942	85.144	421.387
6.414	146.423	85.4797	422.485
6.415	145.691	84.8999	419.495
6.416	146.057	84.2285	422.119
6.417	146.729	83.8013	421.631
6.418	146.454	84.6252	420.349
6.419	147.095	84.7778	423.798
6.42	147.705	83.9539	421.387
6.421	148.254	84.5032	421.906
6.422	148.224	84.8083	423.218
6.423	148.102	84.6252	419.373
6.424	148.163	84.3506	422.089
6.425	148.163	84.2896	420.746
6.426	148.163	83.8928	419.006
6.427	148.285	84.198	421.692
6.428	148.956	83.8623	418.732
6.429	149.963	84.1675	419.403
6.43	150.696	84.0454	420.319
6.431	150.635	84.0149	416.809
6.432	150.787	83.8318	419.373
6.433	150.94	83.1299	417.511
6.434	150.238	84.1064	416.199
6.435	149.689	84.3811	418.579
6.436	148.56	84.1064	415.436
6.437	149.2	83.6792	416.534
6.438	149.963	83.4351	417.877
6.439	149.963	83.3435	415.405
6.44	151.215	83.6487	418.488
6.441	151.489	83.0994	417.206
6.442	152.161	83.7402	416.199
6.443	151.489	83.9233	418.762
6.444	150.848	83.4351	416.412
6.445	150.635	83.8013	417.236
6.446	150.574	84.0759	418.152
6.447	149.841	84.1675	415.131
6.448	151.123	83.6792	417.694
6.449	151.428	83.5266	416.199
6.45	152.466	84.2285	415.558
6.451	152.649	84.4116	418.243
6.452	152.954	84.0759	415.894
6.453	153.931	84.3506	417.145
6.454	153.29	84.3506	417.023
6.455	151.703	84.7168	414.337
6.456	150.909	84.8083	416.687
6.457	150.909	84.9304	413.3
6.458	151.55	85.2661	413.91
6.459	152.039	84.5337	415.802
6.46	152.069	83.0994	414.276
6.461	153.198	83.0383	417.175
6.462	154.175	83.3435	417.267
6.463	153.351	84.0454	415.405
6.464	152.771	84.5947	417.542
6.465	152.771	84.0454	414.398
6.466	153.595	84.137	413.635
6.467	153.229	83.7402	414.948
6.468	152.74	83.4961	411.926
6.469	153.839	83.1299	414.703
6.47	154.724	82.8857	414.032
6.471	154.785	83.7097	412.231
6.472	154.633	83.8013	414.917
6.473	154.602	83.2825	412.048
6.474	154.785	83.6487	411.896
6.475	154.327	83.8928	412.659
6.476	153.503	83.4961	408.844
6.477	154.114	82.8247	411.133
6.478	155.06	82.0618	410.217
6.479	154.572	83.0383	408.722
6.48	154.846	82.9468	412.628
6.481	154.755	82.1838	410.431
6.482	154.968	82.489	411.53
6.483	154.724	82.9468	412.903
6.484	153.961	82.7332	409.241
6.485	153.992	82.1228	410.767
6.486	153.961	81.3293	409.393
6.487	154.083	81.3904	407.257
6.488	153.961	82.0007	410.614
6.489	153.778	81.8481	407.196
6.49	154.083	81.5125	407.959
6.491	153.168	81.4819	409.119
6.492	152.252	80.719	406.006
6.493	151.672	80.1697	407.806
6.494	151.001	79.5593	405.365
6.495	149.78	79.3457	403.381
6.496	148.773	78.5522	404.999
6.497	147.522	76.8738	401.245
6.498	147.064	75.8057	401.825
6.499	145.416	74.7375	401.031
6.5	142.395	73.4863	397.034
6.501	140.045	71.4417	397.858
6.502	138.55	69.2444	395.02
6.503	137.238	68.8477	391.907
6.504	136.261	68.634	392.914
6.505	135.071	67.3218	389.16
6.506	134.979	66.04	389.954
6.507	134.552	65.6738	391.754
6.508	133.789	65.5212	390.045
6.509	134.003	65.5518	393.738
6.51	133.881	65.6128	393.494
6.511	134.46	65.6128	393.707
6.512	134.949	65.6738	396.301
6.513	135.712	65.3687	393.799
6.514	137.329	65.7959	395.508
6.515	138.123	66.0706	395.416
6.516	138.458	66.7114	393.25
6.517	138.733	66.7114	395.752
6.518	139.648	66.3147	393.219
6.519	140.228	67.0471	393.433
6.52	140.076	67.749	395.294
6.521	139.893	67.5964	392.212
6.522	140.259	66.5588	394.775
6.523	141.144	65.918	394.379
6.524	141.144	66.0706	392.09
6.525	141.602	66.864	395.386
6.526	141.754	66.5283	392.09
6.527	142.181	66.9556	391.785
6.528	142.426	67.0471	393.127
6.529	142.273	66.8335	389.557
6.53	142.303	66.7419	391.144
6.531	142.151	66.6199	390.808
6.532	141.754	66.5894	388.458
6.533	141.846	66.3147	391.937
6.534	142.059	66.5588	389.648
6.535	142.67	67.0166	389.74
6.536	142.639	67.3523	391.205
6.537	142.212	67.3523	388.062
6.538	142.609	67.3523	390.076
6.539	142.883	67.2607	388.092
6.54	142.395	68.0237	386.047
6.541	142.181	68.6951	388.794
6.542	141.785	68.0542	385.59
6.543	142.365	67.688	387.482
6.544	141.846	67.5049	389.587
6.545	140.686	67.627	387.756
6.546	140.991	68.0847	391.785
6.547	141.876	68.4814	390.869
6.548	142.242	69.1223	389.282
6.549	141.51	69.6411	392.548
6.55	142.151	69.2444	389.221
6.551	143.921	69.458	391.052
6.552	144.684	69.8853	392.487
6.553	143.616	70.1904	390.045
6.554	143.921	70.0073	393.585
6.555	144.623	70.0684	391.937
6.556	144.958	71.0754	390.686
6.557	145.447	71.7163	393.555
6.558	145.538	71.2585	389.648
6.559	147.461	71.228	391.357
6.56	148.468	71.4417	391.876
6.561	148.468	71.5332	388.794
6.562	148.834	71.5332	392.609
6.563	148.956	71.3196	390.625
6.564	149.017	72.052	390.259
6.565	149.078	72.3572	392.731
6.566	149.078	71.7163	389.526
6.567	149.78	71.2585	391.815
6.568	150.787	71.3501	391.632
6.569	151.215	71.6858	388.885
6.57	152.161	71.6553	391.693
6.571	152.222	70.8008	390.045
6.572	152.863	71.3501	389.404
6.573	152.588	71.7468	391.998
6.574	152.344	71.5637	389.008
6.575	152.863	71.5332	390.167
6.576	152.435	71.2891	390.32
6.577	151.55	71.5332	387.878
6.578	152.802	71.1975	390.198
6.579	153.473	70.8923	387.726
6.58	154.694	71.167	387.573
6.581	154.236	71.4722	389.771
6.582	153.381	71.3196	387.268
6.583	153.534	71.167	389.374
6.584	152.985	71.0449	388.611
6.585	151.489	71.4722	387.299
6.586	150.909	71.6248	390.381
6.587	151.184	70.8008	387.329
6.588	152.313	70.7397	388.367
6.589	152.313	71.4417	390.472
6.59	152.557	71.4417	387.482
6.591	152.771	71.2891	390.808
6.592	153.351	71.0144	390.411
6.593	152.924	71.4111	388.763
6.594	152.13	72.0215	391.418
6.595	151.764	72.1436	388.367
6.596	152.863	72.3877	388.611
6.597	152.74	71.9299	390.198
6.598	152.344	72.6318	387.268
6.599	153.839	72.6624	390.076
6.6	154.877	72.6013	389.099
6.601	155.487	72.9065	388.336
6.602	156.311	73.2727	391.144
6.603	155.792	73.822	388.611
6.604	156.25	73.761	389.16
6.605	155.67	74.1272	390.808
6.606	155.792	73.9441	388.184
6.607	156.433	73.7305	391.113
6.608	157.654	73.2422	390.198
6.609	157.806	74.2798	389.374
6.61	158.752	75.0427	392.792
6.611	159.454	74.6765	389.557
6.612	160.797	74.3713	390.686
6.613	160.583	74.4324	391.754
6.614	160.004	74.7681	388.672
6.615	160.828	74.646	391.235
6.616	160.675	74.4934	389.435
6.617	161.346	75.1953	388.275
6.618	161.835	75.4395	390.442
6.619	162.14	75.592	387.97
6.62	163.33	75.7751	389.343
6.621	163.574	75.8362	390.656
6.622	163.208	75.8362	388.184
6.623	163.483	75.531	390.656
6.624	164.368	75.47	388.519
6.625	164.825	76.0193	387.665
6.626	164.673	76.7212	390.228
6.627	163.94	76.6296	387.115
6.628	164.032	76.3855	389.069
6.629	163.94	76.0803	390.137
6.63	162.811	76.2024	388.916
6.631	162.872	76.2024	392.303
6.632	163.33	75.8057	390.228
6.633	164.276	76.2024	390.381
6.634	164.642	76.9348	392.212
6.635	164.703	76.9043	389.313
6.636	164.978	77.1484	391.357
6.637	165.07	77.24	391.51
6.638	163.544	77.5146	389.252
6.639	162.842	77.6062	392.517
6.64	163.147	77.1484	390.717
6.641	164.276	77.6367	390.961
6.642	164.734	78.4912	393.524
6.643	164.764	78.3081	389.954
6.644	166.046	77.6978	393.127
6.645	167.511	77.7893	392.7
6.646	167.542	78.4912	390.9
6.647	166.84	79.1931	393.616
6.648	166.107	78.5828	391.266
6.649	166.595	78.6133	391.388
6.65	166.962	79.071	393.463
6.651	166.687	78.8879	390.411
6.652	168.274	78.2166	392.883
6.653	169.586	77.9419	393.036
6.654	170.593	78.6743	391.663
6.655	170.532	79.3457	393.768
6.656	170.99	78.949	391.266
6.657	171.143	79.071	391.296
6.658	171.753	79.9255	392.761
6.659	170.746	79.6204	389.801
6.66	171.265	79.4983	392.273
6.661	172.119	78.9185	391.998
6.662	173.035	79.9561	391.357
6.663	173.737	79.6509	394.104
6.664	174.042	80.0781	391.876
6.665	175.354	80.2917	393.005
6.666	176.361	80.5054	393.738
6.667	175.385	80.9631	391.144
6.668	174.805	80.9326	393.341
6.669	174.927	80.5054	392.212
6.67	175.293	80.8411	391.357
6.671	175.354	81.6345	393.494
6.672	174.805	81.3599	391.724
6.673	175.751	80.658	393.616
6.674	176.117	80.9937	394.928
6.675	176.147	81.4819	392.761
6.676	176.086	81.9397	395.233
6.677	176.971	81.4514	393.677
6.678	177.551	81.2988	393.341
6.679	177.002	82.4585	395.386
6.68	176.056	82.7637	392.761
6.681	176.239	82.7942	394.592
6.682	176.147	83.2214	395.508
6.683	176.025	82.9163	393.677
6.684	176.605	83.0688	396.454
6.685	177.46	82.9468	394.623
6.686	179.016	83.6182	394.196
6.687	179.413	84.0454	396.149
6.688	178.833	83.8623	393.28
6.689	179.382	83.8318	394.928
6.69	179.077	84.3811	395.264
6.691	177.551	84.8083	393.463
6.692	177.46	84.5642	395.966
6.693	177.673	83.8623	394.318
6.694	178.619	83.8928	394.836
6.695	179.779	85.1135	396.362
6.696	180.603	84.7473	393.524
6.697	181.732	84.5947	396.149
6.698	182.281	84.6558	396.332
6.699	182.007	84.5947	394.592
6.7	181.396	85.083	397.614
6.701	181.396	85.083	395.966
6.702	181.458	85.3882	395.05
6.703	181.641	86.2122	398.01
6.704	180.908	85.5713	394.836
6.705	183.289	85.0525	397.308
6.706	184.601	85.3882	397.461
6.707	185.425	85.9985	395.966
6.708	184.875	85.7849	398.621
6.709	185.547	85.4797	396.606
6.71	186.34	86.0901	396.301
6.711	185.394	87.1277	397.369
6.712	183.655	86.6699	394.867
6.713	183.716	85.9375	396.912
6.714	184.692	85.3882	396.271
6.715	186.035	85.4187	395.172
6.716	186.31	85.968	398.651
6.717	185.638	85.7239	396.667
6.718	187.469	86.0596	398.773
6.719	187.775	86.2732	399.353
6.72	186.646	86.0901	397.125
6.721	186.096	86.5479	399.414
6.722	186.31	86.3342	397.491
6.723	186.859	86.3953	396.149
6.724	186.92	86.2427	398.468
6.725	186.676	86.4258	395.63
6.726	188.11	86.4868	397.827
6.727	189.545	87.0361	398.804
6.728	188.995	87.0056	396.942
6.729	188.354	87.0056	399.292
6.73	188.324	86.3953	397.949
6.731	188.324	86.8225	396.332
6.732	187.836	87.8601	398.346
6.733	186.951	87.738	395.477
6.734	188.629	87.4634	396.942
6.735	189.423	86.9446	398.163
6.736	188.812	87.0667	396.088
6.737	189.148	87.2192	399.475
6.738	189.606	87.0972	398.315
6.739	190.063	87.1582	397.705
6.74	189.728	87.5854	400.055
6.741	189.301	87.2498	397.4
6.742	190.063	87.3413	398.193
6.743	190.643	87.9822	398.315
6.744	190.277	87.7991	396.149
6.745	190.155	87.2803	398.926
6.746	190.979	87.1277	398.041
6.747	192.261	87.7991	397.095
6.748	192.108	88.623	398.773
6.749	191.559	88.0737	396.515
6.75	192.413	87.3718	397.797
6.751	193.085	87.3108	397.552
6.752	192.322	87.7686	395.782
6.753	191.589	87.9517	398.041
6.754	190.826	87.7075	396.21
6.755	191.742	87.8296	396.149
6.756	192.291	87.7686	398.407
6.757	191.589	87.1582	395.844
6.758	191.864	87.0972	398.682
6.759	193.146	86.6699	398.193
6.76	193.115	86.3647	397.522
6.761	192.505	86.6089	400.116
6.762	191.772	86.4868	397.095
6.763	192.444	87.0667	397.4
6.764	192.017	87.4023	398.346
6.765	190.979	86.4563	395.66
6.766	191.01	85.4797	397.583
6.767	191.437	84.8999	396.881
6.768	192.017	84.9915	395.447
6.769	191.376	85.083	398.254
6.77	191.315	84.259	395.203
6.771	192.139	84.137	395.416
6.772	191.071	84.4116	396.484
6.773	189.148	83.8318	393.127
6.774	187.622	83.1299	395.844
6.775	187.714	82.2449	394.47
6.776	188.08	81.4514	392.456
6.777	187.256	81.3904	395.05
6.778	187.012	80.3223	392.822
6.779	187.408	79.7119	393.402
6.78	187.134	79.3457	394.623
6.781	185.516	78.7048	391.907
6.782	184.143	78.1555	393.768
6.783	183.533	77.1484	392.609
6.784	183.044	76.6907	389.771
6.785	181.976	76.7822	391.663
6.786	181.366	75.3479	389.313
6.787	181.854	74.7681	389.679
6.788	182.19	75.1038	391.357
6.789	181.885	75.0427	388.977
6.79	181.58	73.7915	391.296
6.791	181.061	72.9065	390.32
6.792	181.061	72.9065	389.16
6.793	180.756	73.0286	390.381
6.794	179.565	72.2656	387.817
6.795	179.81	71.991	388.947
6.796	180.481	72.2046	388.977
6.797	180.023	71.6553	387.329
6.798	179.413	70.8618	390.106
6.799	178.68	69.9463	388.702
6.8	179.199	69.5801	389.343
6.801	179.321	70.3125	390.503
6.802	178.436	70.0684	387.329
6.803	178.314	69.4275	388.306
6.804	179.321	68.6646	387.878
6.805	178.406	68.512	386.2
6.806	178.07	68.9392	388.397
6.807	178.101	68.1152	385.773
6.808	178.65	68.1152	386.261
6.809	178.009	68.7256	387.817
6.81	176.941	68.3289	384.521
6.811	177.643	67.5049	386.292
6.812	178.101	66.8945	385.468
6.813	177.795	67.1997	383.942
6.814	177.155	67.3218	385.925
6.815	177.216	66.4978	383.606
6.816	177.826	66.4673	383.636
6.817	177.46	67.3523	384.827
6.818	175.537	67.0776	382.233
6.819	174.988	66.4063	384.338
6.82	175.049	65.3381	383.759
6.821	175.446	65.3687	382.294
6.822	175.507	66.1011	384.399
6.823	175.842	65.8264	381.897
6.824	176.636	65.6128	382.416
6.825	176.331	65.8569	384.155
6.826	175.262	65.9485	381.927
6.827	175.293	66.1926	384.735
6.828	175.69	66.0095	384.216
6.829	175.14	65.7043	382.477
6.83	174.713	66.2537	385.254
6.831	174.927	66.0706	382.507
6.832	177.399	65.979	383.423
6.833	177.704	66.7725	384.735
6.834	176.971	66.6199	382.477
6.835	176.544	66.3452	385.468
6.836	177.155	65.9485	384.155
6.837	177.277	66.2537	382.843
6.838	177.063	66.803	385.193
6.839	176.483	66.6504	381.927
6.84	177.948	66.7114	383.362
6.841	178.253	66.4978	383.911
6.842	177.948	66.1926	381.744
6.843	177.948	65.9485	385.559
6.844	179.108	65.8875	384.155
6.845	179.81	66.4368	383.575
6.846	179.321	67.1082	385.925
6.847	178.864	66.4978	383.27
6.848	179.779	66.2842	384.705
6.849	180.756	66.803	385.62
6.85	180.145	67.1082	383.118
6.851	179.688	67.1387	386.139
6.852	180.115	66.6504	384.43
6.853	181.641	66.9861	383.667
6.854	182.8	67.3523	386.047
6.855	182.434	67.4744	382.874
6.856	183.014	67.6575	384.369
6.857	183.136	67.9016	384.613
6.858	182.465	67.627	382.355
6.859	181.458	67.688	385.223
6.86	180.939	67.3523	383.27
6.861	181.702	67.9016	382.813
6.862	181.763	68.0237	385.04
6.863	181.091	67.8101	382.416
6.864	182.22	67.8711	384.644
6.865	182.983	68.2373	385.132
6.866	182.526	68.1763	383.392
6.867	182.495	68.2983	386.627
6.868	183.136	67.1692	385.071
6.869	183.411	67.5354	384.155
6.87	182.861	69.3359	386.841
6.871	181.488	69.1223	383.606
6.872	182.22	68.8171	384.857
6.873	182.831	68.573	386.23
6.874	182.495	69.1833	384.277
6.875	182.495	69.1528	386.627
6.876	182.983	68.8171	384.979
6.877	184.845	68.4204	384.888
6.878	184.875	69.0613	386.597
6.879	183.838	69.7021	383.209
6.88	184.052	69.5496	385.223
6.881	184.052	69.2444	384.644
6.882	183.838	69.3665	383.942
6.883	182.8	69.3359	386.475
6.884	182.465	68.2983	384.308
6.885	182.77	68.3899	385.773
6.886	184.052	68.634	387.665
6.887	183.716	68.9087	384.705
6.888	184.387	68.6646	387.97
6.889	185.12	67.9626	386.627
6.89	185.638	68.1152	384.827
6.891	184.784	68.8782	387.604
6.892	184.387	68.1152	384.369
6.893	185.059	67.7795	385.162
6.894	184.631	67.8711	386.566
6.895	183.594	67.8101	383.453
6.896	183.502	67.5964	386.444
6.897	183.929	66.9861	385.132
6.898	184.631	66.6504	383.423
6.899	184.753	67.2607	385.376
6.9	184.265	66.5588	381.775
6.901	185.059	66.3757	382.507
6.902	184.631	66.4673	383.24
6.903	182.648	66.2231	381.042
6.904	181.244	66.1316	383.362
6.905	181.152	64.6973	382.935
6.906	181.671	64.5752	382.233
6.907	181.396	64.8193	384.979
6.908	181.183	64.6667	382.294
6.909	181.976	64.5447	383.484
6.91	182.892	64.4836	384.155
6.911	182.251	64.4226	381.592
6.912	181.824	64.4836	384.338
6.913	180.939	63.7817	383.179
6.914	180.908	63.6597	382.08
6.915	179.962	64.6057	385.071
6.916	178.864	64.3005	382.599
6.917	179.657	64.3005	383.636
6.918	181.061	64.0869	384.094
6.919	181.458	64.6057	382.233
6.92	181.213	64.6057	384.308
6.921	181.335	63.9343	382.813
6.922	181.61	63.9343	382.507
6.923	181.458	64.1479	384.888
6.924	179.565	64.0259	382.355
6.925	178.864	63.9954	384.735
6.926	179.26	64.0564	383.759
6.927	179.352	63.9038	382.874
6.928	179.138	63.8733	385.406
6.929	180.756	63.1104	383.087
6.93	181.732	63.3545	383.362
6.931	182.373	63.8123	385.925
6.932	181.488	63.6292	382.568
6.933	181.244	64.1174	384.979
6.934	180.939	64.1479	383.85
6.935	180.603	63.7512	381.561
6.936	179.688	64.1785	384.033
6.937	180.054	63.5376	381.256
6.938	181.854	63.5071	381.592
6.939	183.014	63.7817	382.69
6.94	182.983	63.5071	380.371
6.941	183.319	63.8733	382.721
6.942	183.502	63.7817	382.385
6.943	183.228	63.446	380.829
6.944	182.22	63.6597	383.606
6.945	180.817	63.2935	380.585
6.946	181.366	63.9343	380.981
6.947	181.885	63.9343	381.866
6.948	181.244	63.2019	379.395
6.949	182.22	63.385	382.446
6.95	183.014	63.2019	381.714
6.951	183.441	63.3545	380.646
6.952	182.983	63.7817	383.789
6.953	182.465	62.8357	381.409
6.954	182.77	62.9883	381.744
6.955	182.037	64.4226	382.904
6.956	181.152	64.4226	379.944
6.957	180.939	64.1479	382.202
6.958	181.396	63.7207	382.202
6.959	182.617	63.8123	380.707
6.96	183.289	64.3921	383.484
6.961	183.014	63.5986	382.355
6.962	184.723	64.5447	383.24
6.963	185.15	65.155	383.331
6.964	183.777	64.7888	380.768
6.965	182.678	64.27	382.751
6.966	182.343	63.8428	381.134
6.967	183.014	64.1785	380.524
6.968	182.526	63.9954	382.782
6.969	181.061	63.0493	380.646
6.97	181.976	63.0798	382.904
6.971	183.838	63.9954	382.66
6.972	183.716	64.209	380.92
6.973	182.709	63.9038	382.874
6.974	183.289	62.439	381.134
6.975	184.509	62.2253	380.676
6.976	184.448	63.2935	382.69
6.977	182.8	62.9578	379.303
6.978	182.434	62.7441	381.592
6.979	182.922	62.5305	381.775
6.98	183.044	63.0188	379.761
6.981	182.739	63.0188	382.05
6.982	182.556	61.8591	379.852
6.983	184.509	61.9507	379.547
6.984	185.12	61.9202	380.951
6.985	184.387	61.4319	378.082
6.986	183.807	61.4319	379.852
6.987	183.716	61.3708	379.669
6.988	183.105	61.8896	378.357
6.989	181.946	62.1948	381.134
6.99	181.61	60.5469	378.937
6.991	182.098	60.5164	379.211
6.992	182.495	61.554	380.92
6.993	182.648	61.615	377.563
6.994	183.533	61.2183	380.341
6.995	183.96	60.3943	380.157
6.996	183.594	60.3943	379.028
6.997	182.648	60.9131	382.294
6.998	182.251	60.8826	380.096
6.999	182.709	61.3708	380.585
7	182.098	61.8896	381.592
7.001	181.335	61.615	378.784
7.002	182.281	61.2793	380.371
7.003	183.655	61.1877	379.395
7.004	184.326	61.0962	378.021
7.005	184.174	60.6995	381.439
7.006	183.563	60.0891	378.601
7.007	184.265	60.9131	380.28
7.008	183.655	61.8591	380.676
7.009	181.61	61.7981	377.869
7.01	180.847	61.9202	380.432
7.011	181.61	60.73	378.143
7.012	182.983	60.5164	377.472
7.013	183.35	60.8215	380.432
7.014	183.533	60.2417	377.655
7.015	185.394	60.8215	380.035
7.016	185.608	60.7605	381.683
7.017	184.265	61.2488	378.845
7.018	183.289	61.5234	381.897
7.019	183.655	61.3708	380.066
7.02	183.868	61.7676	378.235
7.021	183.35	61.8591	380.157
7.022	183.044	60.9131	376.953
7.023	185.76	61.0962	378.174
7.024	188.202	61.9202	378.784
7.025	188.08	62.2559	377.258
7.026	187.164	62.0728	380.524
7.027	186.829	61.7371	378.876
7.028	187.103	62.3474	378.143
7.029	186.737	62.9883	379.456
7.03	184.631	63.0493	376.495
7.031	185.181	62.8662	377.93
7.032	186.859	61.9507	377.777
7.033	187.378	62.1948	376.801
7.034	188.232	62.7441	381.256
7.035	189.209	62.0422	380.066
7.036	189.331	62.8662	380.127
7.037	188.385	63.7207	382.751
7.038	187.714	63.2629	379.059
7.039	188.08	63.385	380.28
7.04	188.202	64.1174	380.524
7.041	187.561	64.4226	377.441
7.042	187.653	63.8123	380.402
7.043	188.812	62.7747	380.066
7.044	190.887	63.1409	380.371
7.045	190.735	64.9109	382.904
7.046	190.063	65.2466	380.005
7.047	190.277	64.9109	381.775
7.048	190.826	64.5447	381.256
7.049	190.582	64.7888	378.876
7.05	189.667	64.5142	380.92
7.051	189.484	63.8428	378.662
7.052	190.582	64.0564	380.035
7.053	191.406	64.2395	382.019
7.054	190.338	63.7512	379.974
7.055	190.002	64.209	383.667
7.056	190.735	64.5447	382.904
7.057	191.254	65.0024	381.165
7.058	190.277	64.9414	383.667
7.059	190.094	63.385	380.28
7.06	191.681	63.324	380.554
7.061	192.535	64.4531	381.653
7.062	191.467	64.9109	378.998
7.063	191.101	64.7278	382.019
7.064	191.62	63.8733	381.256
7.065	192.535	64.5447	380.035
7.066	191.925	64.7278	382.324
7.067	191.162	64.209	379.73
7.068	192.291	64.209	380.219
7.069	193.298	64.5142	380.341
7.07	192.657	64.6057	377.563
7.071	192.383	64.0259	380.737
7.072	192.841	63.9038	379.669
7.073	193.024	64.1785	379.395
7.074	192.017	64.27	382.996
7.075	191.162	63.6292	379.852
7.076	191.803	63.7207	381.561
7.077	193.237	64.209	381.775
7.078	192.108	64.5447	378.784
7.079	191.62	63.8733	381.714
7.08	192.413	62.9883	380.249
7.081	193.848	63.4766	379.822
7.082	193.39	64.3005	382.202
7.083	191.62	64.0564	379.761
7.084	192.444	63.6902	380.951
7.085	192.932	64.3311	381.592
7.086	192.047	64.3921	378.815
7.087	191.193	64.0869	381.775
7.088	191.65	63.0493	379.944
7.089	193.359	63.2019	379.456
7.09	193.268	63.7817	382.385
7.091	191.589	63.5071	379.547
7.092	191.986	63.2935	381.5
7.093	192.719	64.1479	381.317
7.094	192.078	64.3311	379.547
7.095	190.033	63.8428	382.019
7.096	190.063	62.5916	380.28
7.097	191.528	62.2559	380.035
7.098	192.047	62.5916	382.813
7.099	191.223	62.561	380.157
7.1	191.742	63.0493	382.08
7.101	192.474	62.8357	381.622
7.102	191.345	63.6597	380.066
7.103	190.338	63.8123	382.904
7.104	190.582	62.8967	380.219
7.105	191.925	63.0188	380.89
7.106	191.711	63.5681	382.294
7.107	190.369	62.8662	379.547
7.108	191.04	62.6831	382.721
7.109	192.688	62.6526	381.989
7.11	192.78	63.8428	380.371
7.111	191.833	64.0259	383.27
7.112	191.223	62.7747	379.944
7.113	192.322	63.0493	380.829
7.114	192.688	63.6597	381.531
7.115	191.284	63.4155	378.571
7.116	191.284	63.0188	381.744
7.117	191.62	62.1338	381.287
7.118	191.62	62.439	380.219
7.119	190.918	63.2019	383.789
7.12	190.918	62.561	381.134
7.121	192.017	62.8052	381.134
7.122	192.017	63.4155	383.087
7.123	190.948	63.0798	379.15
7.124	191.132	62.9272	382.141
7.125	191.528	62.8052	381.683
7.126	191.376	62.6831	380.554
7.127	190.399	62.8052	384.003
7.128	189.819	61.8896	382.355
7.129	190.979	62.2559	382.69
7.13	191.864	63.5986	383.728
7.131	190.979	63.9038	381.195
7.132	191.071	63.1714	383.484
7.133	191.345	62.0117	381.897
7.134	191.772	62.8967	381.317
7.135	191.162	62.9883	382.996
7.136	189.392	62.439	381.134
7.137	189.606	62.7136	382.935
7.138	190.521	62.6831	383.179
7.139	189.85	62.3779	381.256
7.14	188.354	62.8052	384.583
7.141	188.599	62.0728	382.843
7.142	190.887	62.4084	382.599
7.143	191.101	62.8662	384.888
7.144	189.911	62.2559	381.439
7.145	190.308	62.3474	383.972
7.146	192.139	62.6221	384.033
7.147	191.223	62.9883	382.111
7.148	189.178	63.2019	385.498
7.149	189.178	62.2253	382.935
7.15	191.193	62.7747	382.599
7.151	192.078	63.446	384.613
7.152	191.132	62.9272	381.165
7.153	191.528	62.6221	382.996
7.154	192.2	62.7747	383.118
7.155	191.803	63.324	380.859
7.156	191.04	63.9648	384.155
7.157	190.521	62.8662	381.348
7.158	191.04	62.439	381.592
7.159	190.918	62.9578	383.698
7.16	190.369	62.7747	380.585
7.161	190.979	62.8357	383.514
7.162	191.772	62.9578	383.057
7.163	191.956	63.2324	381.683
7.164	191.406	63.5681	384.888
7.165	191.528	62.7747	382.629
7.166	192.169	62.8052	382.874
7.167	192.291	63.6902	385.284
7.168	190.765	63.7207	382.111
7.169	191.345	63.5986	384.827
7.17	192.017	63.8123	383.881
7.171	192.383	64.7888	382.751
7.172	192.078	64.209	385.529
7.173	192.108	63.6292	383.514
7.174	193.176	64.0869	383.789
7.175	193.848	64.5447	384.888
7.176	193.268	64.27	382.294
7.177	192.657	65.2466	384.827
7.178	192.841	64.7888	383.667
7.179	193.481	64.9109	382.813
7.18	192.322	64.9719	385.712
7.181	191.193	63.8733	383.362
7.182	192.444	64.9109	385.62
7.183	193.756	65.3687	386.078
7.184	193.268	65.1245	383.24
7.185	192.261	64.8193	386.993
7.186	192.535	64.3005	385.101
7.187	194.397	65.3381	383.942
7.188	194.244	66.0095	386.658
7.189	193.237	65.3992	383.759
7.19	193.756	64.9719	385.132
7.191	194.427	65.5518	385.864
7.192	194.031	66.1011	382.813
7.193	192.902	66.5588	385.712
7.194	193.512	65.7043	384.247
7.195	195.221	65.4907	383.881
7.196	195.74	65.8875	385.742
7.197	195.221	65.5212	382.69
7.198	195.526	66.0095	384.216
7.199	196.381	66.5588	384.735
7.2	195.099	67.0166	383.301
7.201	194.031	66.7725	385.925
7.202	194.061	65.3076	384.155
7.203	194.366	65.5518	384.521
7.204	194.794	66.4978	387.177
7.205	195.251	66.4368	383.728
7.206	196.686	66.04	385.468
7.207	197.021	66.3757	386.414
7.208	196.289	66.7419	383.698
7.209	195.587	67.0471	387.054
7.21	195.129	66.6809	385.345
7.211	196.259	66.7725	384.735
7.212	195.465	67.4438	386.963
7.213	194.824	66.925	384.399
7.214	195.343	66.7725	386.23
7.215	196.228	67.3828	386.292
7.216	196.777	68.0237	384.644
7.217	196.411	68.0237	387.024
7.218	196.625	66.7725	385.162
7.219	197.327	67.1692	385.834
7.22	197.693	67.5049	386.841
7.221	195.892	67.4438	384.583
7.222	194.336	67.688	387.207
7.223	194.489	66.7725	386.322
7.224	194.366	67.1692	385.376
7.225	194.366	67.5659	388.55
7.226	194.397	66.803	385.406
7.227	196.045	66.864	386.993
7.228	195.984	67.0166	387.604
7.229	195.007	66.7419	384.43
7.23	194.977	67.1082	387.299
7.231	195.892	67.1387	385.742
7.232	195.526	67.7795	384.277
7.233	193.634	67.627	387.268
7.234	192.261	66.4673	384.338
7.235	193.481	66.8335	385.437
7.236	194.733	67.3828	385.864
7.237	194.427	66.9861	383.24
7.238	194.763	66.8945	386.353
7.239	195.221	66.7114	384.43
7.24	195.313	66.7419	383.82
7.241	194.244	66.8335	386.108
7.242	192.871	66.2231	383.453
7.243	193.329	66.4063	384.705
7.244	193.268	66.3757	384.613
7.245	191.559	66.5894	381.989
7.246	190.399	66.4978	384.949
7.247	191.01	65.5212	383.24
7.248	192.291	65.2771	382.721
7.249	191.742	65.6128	385.101
7.25	191.589	64.5142	382.477
7.251	191.65	64.6057	383.636
7.252	191.803	65.3381	384.186
7.253	190.43	64.9719	381.165
7.254	187.683	64.5752	383.484
7.255	186.676	63.7207	381.805
7.256	187.347	63.9038	381.195
7.257	186.798	63.6902	382.874
7.258	186.371	62.9578	380.28
7.259	186.584	62.2559	381.47
7.26	187.317	61.6455	380.92
7.261	185.455	62.0117	379.181
7.262	183.289	61.2793	380.92
7.263	181.549	60.1196	378.54
7.264	180.481	59.8145	377.93
7.265	178.711	59.5093	378.54
7.266	177.551	58.5938	375.61
7.267	176.392	57.8308	376.892
7.268	177.368	57.5562	377.075
7.269	176.544	57.8308	374.939
7.27	175.598	57.1289	377.625
7.271	174.774	55.7556	376.251
7.272	175.598	55.2368	376.251
7.273	173.95	55.481	376.953
7.274	170.776	54.8096	373.932
7.275	168.579	53.7109	374.237
7.276	167.419	52.5818	372.07
7.277	165.161	51.9714	368.5
7.278	161.224	50.0488	368.195
7.279	157.898	47.0276	364.075
7.28	154.633	44.4641	359.68
7.281	152.069	43.4875	360.626
7.282	149.017	42.8162	357.056
7.283	148.163	43.1824	356.812
7.284	147.034	43.457	356.415
7.285	145.905	43.7927	355.103
7.286	144.623	42.8772	358.032
7.287	144.226	41.9006	360.138
7.288	145.905	41.8396	362.518
7.289	147.644	42.0532	365.723
7.29	148.407	42.3584	365.356
7.291	150.452	42.4805	367.737
7.292	151.611	42.8162	367.31
7.293	151.733	44.281	365.784
7.294	151.001	45.5627	366.394
7.295	150.757	45.105	362.366
7.296	151.123	45.2881	361.725
7.297	151.55	45.8374	362.488
7.298	151.428	46.0205	360.779
7.299	152.588	45.6848	363.77
7.3	152.985	45.4712	364.624
7.301	153.87	45.929	365.509
7.302	153.687	46.051	368.134
7.303	153.076	45.4407	364.655
7.304	153.656	46.051	363.495
7.305	153.778	46.6919	362.03
7.306	152.588	47.0581	357.666
7.307	151.001	46.936	359.406
7.308	151.489	46.1121	357.727
7.309	151.978	46.3562	358.704
7.31	152.069	46.5088	362.793
7.311	151.459	46.1731	360.992
7.312	152.161	45.8984	363.403
7.313	153.229	45.9595	362.488
7.314	151.886	46.8445	358.948
7.315	150.879	47.2107	360.626
7.316	150.97	47.0581	356.781
7.317	152.252	48.1873	356.018
7.318	152.191	48.3704	358.032
7.319	150.696	47.821	355.377
7.32	151.611	48.0042	358.032
7.321	154.022	48.1262	358.673
7.322	154.449	48.6145	357.483
7.323	153.687	48.5535	361.298
7.324	153.687	48.1262	359.711
7.325	155.518	48.9197	360.565
7.326	156.189	50.0793	361.969
7.327	154.877	50.4761	359.436
7.328	154.816	50.7507	362.122
7.329	156.86	50.1404	361.389
7.33	157.196	51.0559	360.748
7.331	157.043	51.3916	364.777
7.332	157.776	50.8118	362.091
7.333	159.76	51.5137	363.068
7.334	160.583	51.8799	364.838
7.335	159.607	52.2766	361.389
7.336	159.79	52.9785	363.434
7.337	160.797	53.5889	363.098
7.338	161.194	54.4739	361.542
7.339	160.858	54.3823	364.807
7.34	161.102	53.6804	363.312
7.341	164.063	53.8025	364.044
7.342	165.283	54.3823	366.364
7.343	164.764	54.6875	363.8
7.344	164.795	54.5349	365.784
7.345	165.314	54.6875	365.021
7.346	164.917	55.6641	363.403
7.347	163.422	56.1523	365.265
7.348	162.628	55.3284	362.427
7.349	163.91	55.0232	363.586
7.35	164.734	55.1453	364.441
7.351	163.513	54.6875	361.938
7.352	163.696	54.657	365.814
7.353	164.856	54.9011	364.441
7.354	165.924	56.1523	363.403
7.355	164.734	55.9998	365.875
7.356	163.3	55.0537	362.61
7.357	163.971	55.1758	364.136
7.358	164.063	55.7556	364.624
7.359	163.3	55.5725	362.061
7.36	162.72	55.7861	364.99
7.361	163.788	55.542	363.77
7.362	165.314	56.1218	362.823
7.363	165.558	56.2744	365.967
7.364	164.551	55.9082	363.19
7.365	165.314	56.1523	365.051
7.366	166.077	56.2134	365.143
7.367	165.07	56.7017	363.281
7.368	163.452	56.5186	365.845
7.369	163.086	56.0303	364.044
7.37	164.185	56.7017	363.953
7.371	165.192	56.8848	366.364
7.372	164.764	55.9692	363.464
7.373	165.527	56.2744	365.54
7.374	166.351	56.5186	365.906
7.375	166.168	57.0679	363.22
7.376	165.253	57.373	366.577
7.377	164.978	56.7322	364.99
7.378	165.161	57.373	364.502
7.379	164.917	58.1055	367.035
7.38	164.703	57.6782	364.99
7.381	165.192	57.4951	366.791
7.382	166.29	57.8613	367.92
7.383	166.412	58.8989	366.15
7.384	166.321	59.2957	368.927
7.385	166.656	58.8989	367.34
7.386	167.725	59.4177	367.34
7.387	167.664	59.5398	368.927
7.388	166.687	59.3262	366.302
7.389	166.809	59.8755	368.53
7.39	167.206	59.7839	367.889
7.391	166.779	60.5469	366.73
7.392	166.351	60.6995	369.446
7.393	167.023	59.6619	367.126
7.394	168.518	60.1196	368.103
7.395	169.312	60.6995	369.415
7.396	168.457	60.5774	366.547
7.397	168.365	60.3333	368.805
7.398	169.281	60.0586	367.493
7.399	169.891	60.9436	365.814
7.4	169.342	61.3403	368.927
7.401	168.976	60.6995	366.119
7.402	170.319	61.3708	366.974
7.403	171.692	61.5845	368.042
7.404	171.783	61.1877	365.021
7.405	171.539	61.0657	368.164
7.406	172.363	61.1877	367.065
7.407	173.645	62.0422	366.15
7.408	173.37	62.5305	368.622
7.409	172.089	61.554	366.302
7.41	173.096	61.5845	367.95
7.411	174.042	62.1643	368.469
7.412	173.126	62.6526	365.967
7.413	172.424	62.8052	368.744
7.414	172.485	61.8286	367.645
7.415	173.462	61.9202	367.523
7.416	173.431	62.5305	370.209
7.417	172.821	62.4084	368.042
7.418	173.187	62.4695	369.385
7.419	173.34	62.6526	370.514
7.42	172.15	62.5916	368.561
7.421	171.021	62.8052	371.887
7.422	171.417	62.7136	370.422
7.423	171.875	63.8123	370.117
7.424	171.661	64.3616	373.047
7.425	171.326	63.0798	370.605
7.426	172.424	63.2324	372.223
7.427	173.828	63.9038	372.955
7.428	173.248	64.9719	370.422
7.429	171.692	65.0024	374.023
7.43	171.204	63.6292	372.101
7.431	172.028	64.27	371.277
7.432	171.448	64.6973	373.596
7.433	169.647	65.2466	370.453
7.434	170.013	64.6667	372.253
7.435	172.394	64.1785	372.131
7.436	172.882	64.4226	370.148
7.437	172.363	64.7583	373.779
7.438	171.936	64.3311	371.521
7.439	173.401	64.5752	372.253
7.44	173.645	65.4602	374.664
7.441	172.638	64.6057	371.094
7.442	171.875	64.5447	373.169
7.443	172.424	65.0024	372.65
7.444	173.035	65.4907	370.789
7.445	173.309	66.1621	373.779
7.446	174.408	65.1245	370.85
7.447	176.636	65.4907	371.582
7.448	177.002	66.2842	373.657
7.449	176.788	65.8264	370.911
7.45	176.636	65.918	373.657
7.451	177.246	65.918	373.352
7.452	176.788	67.0471	371.643
7.453	176.147	67.4133	374.115
7.454	175.385	66.9861	371.613
7.455	177.49	66.864	372.437
7.456	178.864	66.803	374.359
7.457	179.199	66.9861	372.253
7.458	179.749	67.1387	375.214
7.459	179.962	67.0471	375.946
7.46	179.382	67.688	374.298
7.461	178.925	68.3289	377.289
7.462	178.711	67.9626	375.214
7.463	179.413	68.0847	375.366
7.464	178.772	68.634	377.38
7.465	177.673	68.7256	374.878
7.466	178.223	69.0918	376.953
7.467	179.962	69.0308	377.167
7.468	180.878	69.8242	376.282
7.469	179.81	69.9158	378.754
7.47	179.199	69.6106	377.563
7.471	180.298	70.0684	377.716
7.472	181.702	70.0989	378.357
7.473	180.084	70.0378	375.946
7.474	179.352	70.3125	378.387
7.475	178.894	70.2209	377.289
7.476	179.565	71.0449	376.862
7.477	179.413	71.0449	380.035
7.478	179.382	69.9158	377.747
7.479	180.725	69.7632	380.493
7.48	182.068	70.4041	380.951
7.481	180.756	71.106	378.418
7.482	179.962	71.167	381.226
7.483	180.389	70.3125	378.967
7.484	182.19	71.228	378.479
7.485	181.946	71.4111	380.707
7.486	180.511	71.228	377.655
7.487	181.519	71.167	379.852
7.488	183.167	71.228	379.73
7.489	183.655	71.8384	377.869
7.49	182.983	71.9299	381.073
7.491	183.228	71.6858	378.662
7.492	184.54	72.1436	378.784
7.493	184.448	72.2656	380.829
7.494	183.502	71.7468	377.655
7.495	183.655	71.5942	379.974
7.496	184.265	71.9299	379.364
7.497	184.326	72.9065	378.021
7.498	183.655	73.0286	381.592
7.499	183.838	71.6858	379.547
7.5	184.967	72.0215	380.249
7.501	185.455	72.998	382.446
7.502	183.868	72.6624	379.913
7.503	183.289	72.1741	382.477
7.504	183.899	71.5332	382.782
7.505	183.685	72.4182	380.402
7.506	182.709	72.9065	383.789
7.507	181.305	72.5403	381.775
7.508	182.343	71.9604	382.111
7.509	181.61	71.6858	384.277
7.51	179.901	71.167	381.348
7.511	178.68	70.6787	383.514
7.512	177.765	69.8547	383.057
7.513	177.246	69.8547	380.402
7.514	175.323	69.2749	383.087
7.515	173.798	67.1692	379.303
7.516	172.18	66.2842	378.479
7.517	170.502	65.094	379.181
7.518	167.45	63.6902	375.58
7.519	165.039	63.0493	377.228
7.52	164.673	62.2559	376.282
7.521	164.246	62.0422	373.596
7.522	163.116	61.7371	375.854
7.523	162.262	61.2793	374.695
7.524	163.422	61.2183	375.916
7.525	164.429	60.8521	378.784
7.526	163.208	60.5469	377.716
7.527	163.116	60.4248	381.378
7.528	164.124	60.5469	380.554
7.529	164.978	61.3708	380.096
7.53	164.703	62.4695	381.653
7.531	163.696	61.9202	378.845
7.532	164.917	62.0728	379.73
7.533	166.595	62.4084	379.456
7.534	166.321	62.9272	376.953
7.535	165.588	62.8967	379.73
7.536	165.802	62.1948	378.418
7.537	166.565	63.0493	378.998
7.538	166.718	63.9343	381.683
7.539	165.527	63.5071	378.754
7.54	165.771	63.2324	380.493
7.541	166.29	62.8052	380.554
7.542	165.68	63.0493	378.235
7.543	165.771	63.9038	380.31
7.544	166.962	63.5376	378.204
7.545	167.206	64.3311	377.228
7.546	166.84	65.033	380.768
7.547	167.084	64.0564	377.533
7.548	168.396	63.5071	379.272
7.549	167.999	64.1479	380.463
7.55	167.297	64.4226	377.869
7.551	166.931	64.3921	379.822
7.552	166.748	64.3311	378.448
7.553	168.304	65.3076	377.197
7.554	168.579	65.7654	379.028
7.555	168.03	65.4907	376.709
7.556	169.647	65.3076	378.082
7.557	170.593	64.8193	377.625
7.558	171.173	65.7043	376.648
7.559	170.532	66.1926	379.028
7.56	170.38	66.1011	377.045
7.561	171.173	66.2231	377.899
7.562	171.265	65.8875	379.852
7.563	170.044	65.8569	377.838
7.564	170.105	66.2231	380.585
7.565	171.173	66.3147	379.944
7.566	172.058	66.7725	378.418
7.567	171.753	67.688	382.172
7.568	172.241	67.1997	378.906
7.569	174.53	67.627	379.608
7.57	175.293	68.3594	381.622
7.571	173.676	68.1152	378.693
7.572	172.791	68.1458	381.958
7.573	173.462	68.1152	381.042
7.574	174.591	69.3665	379.73
7.575	174.286	70.3735	382.996
7.576	173.92	69.9158	380.646
7.577	175.995	70.0378	381.714
7.578	177.673	70.4956	382.751
7.579	177.704	71.0449	380.066
7.58	177.002	71.2891	383.118
7.581	176.636	70.9229	381.897
7.582	177.185	71.6248	380.89
7.583	177.338	72.052	383.484
7.584	177.124	71.3501	381.226
7.585	177.734	71.2891	382.813
7.586	178.345	71.7773	384.216
7.587	179.138	72.5098	381.5
7.588	180.359	72.876	383.728
7.589	181.152	72.2046	382.813
7.59	181.519	72.937	382.416
7.591	181.671	73.3948	384.888
7.592	181.152	73.2422	382.507
7.593	181.946	73.3643	384.094
7.594	182.617	73.5779	384.857
7.595	182.465	73.4253	383.24
7.596	182.861	73.5474	385.315
7.597	184.113	73.6389	383.484
7.598	185.547	74.6765	383.362
7.599	186.096	74.4324	385.01
7.6	184.937	74.3713	382.782
7.601	186.005	74.6155	384.674
7.602	186.707	74.4934	384.216
7.603	185.303	74.7681	383.118
7.604	183.868	74.585	386.139
7.605	184.509	73.9746	384.064
7.606	185.944	74.4019	384.613
7.607	186.401	75.1038	386.719
7.608	185.15	75.1343	384.216
7.609	186.005	75.1038	387.024
7.61	187.866	74.8596	386.108
7.611	187.286	75.531	384.644
7.612	185.15	76.3855	387.451
7.613	184.967	75.7446	384.857
7.614	186.737	76.2329	385.468
7.615	187.195	76.6907	387.36
7.616	185.791	76.2329	384.766
7.617	186.096	76.2634	387.512
7.618	187.744	76.1719	386.932
7.619	188.568	77.6367	385.193
7.62	187.836	77.9114	388.245
7.621	186.798	77.3315	385.559
7.622	187.958	78.0029	386.292
7.623	187.897	78.3386	387.665
7.624	187.073	78.2166	385.162
7.625	187.195	78.2166	387.817
7.626	188.171	77.5146	387.573
7.627	188.873	77.9419	386.505
7.628	189.178	78.9185	389.771
7.629	189.423	78.5522	387.024
7.63	190.43	78.7354	387.634
7.631	190.613	79.0405	389.16
7.632	190.186	78.5522	385.59
7.633	190.369	78.6438	387.817
7.634	191.193	78.7354	386.536
7.635	191.711	79.4373	384.43
7.636	191.589	79.4983	387.268
7.637	192.352	78.4302	386.078
7.638	193.024	78.7354	386.81
7.639	194.305	79.4983	387.97
7.64	193.848	79.9561	385.284
7.641	193.756	79.4983	387.115
7.642	193.512	79.1016	385.437
7.643	194.672	79.9561	384.277
7.644	194.305	80.0476	385.834
7.645	193.298	79.5898	384.003
7.646	193.665	79.3762	386.047
7.647	194.611	78.949	387.207
7.648	193.634	79.1931	385.803
7.649	192.719	79.3152	389.191
7.65	192.841	78.9795	386.993
7.651	194.061	79.5593	386.81
7.652	193.542	79.7119	389.038
7.653	192.688	78.949	385.498
7.654	193.115	79.1321	387.726
7.655	194.061	79.4678	387.787
7.656	193.268	79.3457	385.254
7.657	191.345	78.8269	389.221
7.658	190.186	77.8809	387.177
7.659	191.193	78.5522	386.932
7.66	190.155	78.8269	389.343
7.661	188.751	77.7893	385.773
7.662	187.958	76.2024	387.482
7.663	187.408	75.0427	386.505
7.664	185.73	74.6765	383.179
7.665	181.763	73.0896	384.552
7.666	178.741	70.4041	381.47
7.667	176.514	68.6646	379.211
7.668	173.767	67.688	379.395
7.669	170.105	65.9485	374.603
7.67	167.297	63.8428	372.833
7.671	164.764	61.7371	371.46
7.672	161.438	59.7229	367.889
7.673	157.349	57.5867	368.744
7.674	153.961	54.9622	367.065
7.675	150.94	52.5818	364.99
7.676	147.247	51.3611	365.723
7.677	142.609	50.0183	363.22
7.678	140.289	48.5229	362.427
7.679	139.618	47.9431	362.091
7.68	138.245	47.9736	359.619
7.681	136.841	47.4548	361.633
7.682	136.017	46.5088	362
7.683	137.421	46.0205	363.647
7.684	138.367	46.4172	366.516
7.685	137.787	46.5393	365.936
7.686	138.458	46.7224	369.72
7.687	139.435	46.875	369.415
7.688	139.923	48.1567	369.568
7.689	139.709	48.6755	371.948
7.69	139.862	48.1567	369.446
7.691	142.09	48.4924	370.575
7.692	143.982	48.5535	371.46
7.693	143.951	48.7061	367.737
7.694	144.348	49.1028	370.758
7.695	145.172	48.2788	369.202
7.696	146.088	49.0723	368.439
7.697	144.836	49.4995	371.002
7.698	143.555	48.7061	367.34
7.699	144.318	48.7366	368.317
7.7	144.897	48.5535	367.279
7.701	144.623	48.8281	363.953
7.702	144.226	49.0112	365.509
7.703	144.684	47.821	363.159
7.704	145.294	48.7366	361.481
7.705	144.958	49.2249	363.861
7.706	142.7	48.4619	360.077
7.707	142.059	47.8516	361.572
7.708	142.578	47.8821	360.901
7.709	141.571	48.2483	357.941
7.71	139.832	48.4619	359.467
7.711	139.832	47.76	357.788
7.712	140.259	47.7905	357.3
7.713	140.198	49.3774	359.68
7.714	139.526	48.9197	357.361
7.715	139.496	48.7671	358.917
7.716	140.015	48.7976	360.229
7.717	138.916	49.1943	358.093
7.718	138.855	49.7437	361.237
7.719	138.306	49.8962	359.528
7.72	138.367	50.9338	360.199
7.721	138.641	51.8188	363.098
7.722	138.428	51.6052	361.45
7.723	139.984	51.5747	363.892
7.724	141.235	52.2766	364.929
7.725	142.059	53.5889	363.251
7.726	142.517	53.5889	366.486
7.727	143.219	53.1616	364.777
7.728	145.172	54.7485	365.479
7.729	145.782	55.7861	367.065
7.73	145.081	56.2134	364.288
7.731	144.867	56.1829	367.157
7.732	145.996	55.2979	367.218
7.733	147.43	55.8167	365.845
7.734	148.651	56.488	369.263
7.735	149.902	56.7017	367.249
7.736	151.794	57.0984	368.286
7.737	153.778	57.4646	369.72
7.738	153.87	57.5867	366.791
7.739	153.412	57.9834	369.202
7.74	154.419	58.2886	368.347
7.741	155.334	58.5327	366.15
7.742	154.938	58.6243	368.805
7.743	154.358	58.2886	366.486
7.744	156.83	58.3801	367.157
7.745	158.325	58.4412	368.591
7.746	158.203	59.3872	366.15
7.747	158.234	59.4177	368.469
7.748	158.569	58.7158	366.943
7.749	158.752	59.082	365.509
7.75	157.532	60.2417	367.798
7.751	156.342	60.1196	365.448
7.752	156.738	59.6313	366.486
7.753	156.525	59.3262	367.615
7.754	155.701	59.6008	366.18
7.755	155.304	59.967	369.232
7.756	156.158	59.7229	367.737
7.757	156.769	60.4553	367.249
7.758	155.975	60.9131	369.873
7.759	155.334	60.3638	366.852
7.76	155.334	60.6079	368.134
7.761	155.06	61.0657	368.561
7.762	153.595	61.7065	366.272
7.763	152.496	61.5234	369.202
7.764	152.771	61.0352	367.34
7.765	153.931	61.9507	367.096
7.766	153.9	62.5305	370.056
7.767	153.107	62.8357	366.882
7.768	153.931	62.561	369.385
7.769	154.816	62.2253	369.446
7.77	154.236	63.0493	367.279
7.771	153.29	63.8733	370.209
7.772	152.924	63.7207	367.462
7.773	153.625	63.7207	368.591
7.774	153.442	64.5142	370.544
7.775	153.473	64.3311	368.225
7.776	154.205	64.1785	371.155
7.777	155.731	63.5986	371.674
7.778	156.921	64.0869	370.209
7.779	156.982	64.9719	373.535
7.78	157.928	64.6973	370.758
7.781	159.302	65.2466	370.911
7.782	159.515	65.8569	373.291
7.783	158.63	65.918	369.781
7.784	159.027	65.8264	371.826
7.785	159.851	65.4602	371.002
7.786	161.835	66.0095	369.08
7.787	162.872	66.1621	371.368
7.788	164.185	65.4602	369.019
7.789	165.863	65.7654	369.385
7.79	166.656	66.2842	370.575
7.791	165.771	66.7419	367.828
7.792	165.436	66.864	369.354
7.793	165.222	66.5588	368.5
7.794	165.466	66.4673	366.73
7.795	165.527	66.9556	369.019
7.796	165.802	66.5588	366.425
7.797	167.297	66.864	368.073
7.798	168.152	66.9861	370.148
7.799	168.243	67.1997	367.706
7.8	168.243	67.3218	370.056
7.801	167.969	67.3523	369.141
7.802	167.145	68.2373	367.645
7.803	165.466	69.1528	369.629
7.804	165.07	68.573	367.157
7.805	165.833	69.3054	367.798
7.806	165.619	69.6106	370.056
7.807	164.795	69.9463	368.225
7.808	164.886	69.519	371.49
7.809	165.405	69.6106	370.941
7.81	166.443	70.7703	370.667
7.811	165.466	71.6248	372.864
7.812	164.429	71.3501	369.934
7.813	164.246	71.7163	371.765
7.814	164.307	72.1436	372.467
7.815	163.544	72.4487	370.239
7.816	162.415	72.6624	373.627
7.817	162.659	71.228	372.62
7.818	163.696	71.8079	373.322
7.819	164.307	73.1812	376.129
7.82	164.368	73.5474	373.169
7.821	165.009	73.7	374.359
7.822	166.016	73.1812	374.512
7.823	166.229	72.998	372.223
7.824	165.985	73.1812	374.603
7.825	166.565	73.0286	372.589
7.826	167.328	74.1577	372.131
7.827	167.938	74.7375	374.664
7.828	167.633	74.1882	371.185
7.829	168.976	73.9441	373.779
7.83	170.441	74.0356	372.986
7.831	171.295	74.2493	371.368
7.832	171.539	74.4629	374.176
7.833	172.363	73.6389	371.643
7.834	174.194	74.1882	371.429
7.835	174.622	75.2258	373.169
7.836	174.103	75.531	370.3
7.837	173.828	75.5005	372.925
7.838	173.981	74.7986	373.108
7.839	174.408	74.9512	371.46
7.84	174.652	75.0732	374.359
7.841	174.988	74.8596	372.162
7.842	176.453	75.47	372.864
7.843	177.368	75.8667	374.359
7.844	177.063	75.47	370.972
7.845	177.094	75.8667	374.298
7.846	177.032	75.8972	374.023
7.847	177.612	76.5991	372.65
7.848	176.208	77.2095	375.58
7.849	175.781	76.9348	373.199
7.85	176.91	77.301	373.627
7.851	178.223	77.5452	375.763
7.852	177.551	78.0029	372.803
7.853	178.101	77.6062	376.16
7.854	178.07	77.301	375.244
7.855	178.589	78.1555	374.573
7.856	177.734	79.4067	377.167
7.857	176.178	79.3762	373.993
7.858	175.446	79.4983	374.756
7.859	175.659	79.1931	376.099
7.86	175.446	78.949	373.413
7.861	176.27	79.4067	376.678
7.862	177.032	79.3762	375.153
7.863	178.04	79.9255	374.786
7.864	178.04	80.2002	377.502
7.865	177.49	80.0476	374.664
7.866	177.856	80.5664	376.862
7.867	177.521	81.1157	377.136
7.868	176.453	81.2378	374.603
7.869	175.964	81.2988	377.625
7.87	176.697	80.8411	375.641
7.871	178.894	81.4514	374.634
7.872	179.84	82.0313	377.075
7.873	180.115	82.2449	374.451
7.874	181.03	82.1533	376.892
7.875	181.732	82.1228	377.441
7.876	181.335	82.3059	375.275
7.877	179.84	82.5806	378.143
7.878	179.565	82.3364	375.824
7.879	179.626	82.7332	374.969
7.88	180.42	82.9773	376.556
7.881	180.42	82.428	374.054
7.882	181.427	82.3975	376.099
7.883	182.678	82.1228	376.862
7.884	182.22	82.3059	374.969
7.885	181.274	82.3975	378.204
7.886	181.152	81.2378	376.099
7.887	181.641	81.8787	375.275
7.888	180.756	83.0078	377.228
7.889	179.81	81.9702	373.566
7.89	179.413	81.1157	374.878
7.891	178.986	80.2002	376.19
7.892	178.314	79.5593	373.474
7.893	175.842	78.3081	375.732
7.894	171.417	75.1038	371.033
7.895	167.328	70.3125	366.394
7.896	157.837	64.5142	361.176
7.897	149.048	54.9622	348.816
7.898	141.51	51.2085	346.497
7.899	140.991	53.1006	340.393
7.9	139.648	55.6641	332.611
7.901	137.817	54.1382	329.895
7.902	133.85	50.415	328.705
7.903	131.897	49.6826	335.449
7.904	131.409	50.4456	346.466
7.905	131.836	48.6145	352.173
7.906	133.484	45.1965	360.962
7.907	136.139	43.457	364.014
7.908	139.038	45.4712	362.366
7.909	141.022	49.4385	363.22
7.91	139.526	52.3376	359.07
7.911	138.947	53.1311	354.523
7.912	137.756	52.4902	351.715
7.913	137.115	51.9409	346.1
7.914	137.39	52.002	348.48
7.915	138.733	51.4832	349.884
7.916	141.663	50.6287	351.654
7.917	143.127	49.8657	357.91
7.918	143.25	49.6216	358.795
7.919	144.592	50.3845	361.115
7.92	144.989	51.4526	360.168
7.921	144.135	52.7649	354.645
7.922	143.494	53.1921	352.6
7.923	144.958	52.0325	346.802
7.924	145.752	52.063	343.658
7.925	146.088	52.5818	346.1
7.926	146.179	51.6968	345.245
7.927	146.942	50.293	349.304
7.928	147.644	49.3164	353.149
7.929	145.752	49.7131	351.196
7.93	144.897	50.3235	352.112
7.931	144.897	50.2319	347.168
7.932	145.63	50.7507	342.041
7.933	144.562	51.6968	340.454
7.934	143.188	52.2156	334.717
7.935	142.883	51.9104	334.808
7.936	142.792	51.1169	336.426
7.937	142.456	50.7507	335.449
7.938	141.663	50.2319	339.02
7.939	141.937	49.5911	338.654
7.94	142.792	50.2319	339.111
7.941	143.127	51.8494	342.133
7.942	142.334	52.7649	339.447
7.943	141.968	52.2156	341.522
7.944	142.242	52.7039	342.621
7.945	140.961	53.4363	342.01
7.946	140.808	54.2908	345.856
7.947	140.717	54.1992	344.513
7.948	143.005	54.5349	345.734
7.949	143.677	54.7791	348.45
7.95	143.494	55.1758	345.459
7.951	144.348	55.9692	348.145
7.952	145.599	56.3354	347.717
7.953	146.637	57.4951	345.154
7.954	146.301	58.4717	348.022
7.955	146.79	58.0139	345.917
7.956	149.231	58.7769	346.771
7.957	151.001	59.6313	349.274
7.958	151.947	59.8145	346.893
7.959	153.076	60.2112	349.762
7.96	154.846	60.1501	350.494
7.961	155.975	60.1807	348.999
7.962	156.708	61.0962	351.746
7.963	156.647	61.0046	349.548
7.964	158.142	60.9436	349.67
7.965	159.485	60.73	351.135
7.966	159.882	61.7371	347.931
7.967	160.583	62.6831	349.64
7.968	162.567	61.9202	349.304
7.969	163.574	62.1033	347.473
7.97	164.703	62.3779	350.433
7.971	165.222	62.3474	348.45
7.972	166.229	62.7441	348.297
7.973	166.168	63.3545	350.281
7.974	165.161	63.5681	347.382
7.975	165.833	63.3545	349.06
7.976	165.955	63.2629	348.083
7.977	166.687	63.8428	346.161
7.978	166.412	64.4836	348.724
7.979	166.229	64.4836	346.375
7.98	167.633	64.8193	348.083
7.981	167.816	64.5752	348.816
7.982	166.229	64.6362	347.626
7.983	165.161	65.033	351.105
7.984	165.314	64.6973	349.365
7.985	165.558	64.9719	348.724
7.986	164.917	65.5518	350.8
7.987	163.696	65.3076	347.198
7.988	164.368	65.9485	349.213
7.989	165.222	66.4978	349.915
7.99	164.276	66.803	346.619
7.991	163.177	66.803	350.586
7.992	163.116	66.1926	348.663
7.993	164.917	66.6199	348.572
7.994	165.161	67.3218	351.654
7.995	164.307	68.0542	348.633
7.996	164.581	68.512	350.739
7.997	165.71	68.634	352.081
7.998	166.016	69.458	350.067
7.999	166.138	69.4885	354.126
8	166.565	69.3359	352.295
8.001	168.61	70.1904	352.631
8.002	169.403	70.6787	355.347
8.003	169.159	70.5261	352.478
8.004	169.098	70.7397	355.133
8.005	170.715	70.4956	355.804
8.006	171.722	70.9839	353.271
8.007	172.089	71.5332	356.262
8.008	172.638	70.6177	354.095
8.009	173.737	70.8923	353.851
8.01	174.835	71.991	355.286
8.011	175.751	71.8384	351.99
8.012	176.636	71.6553	353.516
8.013	177.734	71.0449	353.699
8.014	178.131	70.8618	350.861
8.015	178.284	71.167	353.577
8.016	178.558	70.8008	351.166
8.017	180.237	71.1975	350.647
8.018	180.389	72.0215	351.99
8.019	179.413	71.7773	349.426
8.02	179.932	71.5637	350.861
8.021	181.244	71.228	350.25
8.022	182.617	72.0825	348.145
8.023	182.953	72.3572	350.647
8.024	182.037	71.4722	348.083
8.025	183.167	71.6858	349.274
8.026	183.105	73.0591	350.586
8.027	181.61	73.5779	347.87
8.028	180.481	73.3948	351.074
8.029	180.42	72.8455	350.037
8.03	181.061	73.0896	349.152
8.031	180.511	73.9441	352.417
8.032	179.779	74.2188	349.792
8.033	180.756	74.7681	351.898
8.034	181.519	75.1343	354.095
8.035	180.664	75.2869	351.501
8.036	179.535	75.8057	356.476
8.037	178.894	76.2329	355.225
8.038	179.565	76.9348	355.225
8.039	179.077	77.5757	358.734
8.04	178.558	77.4536	355.957
8.041	179.565	77.9114	358.368
8.042	180.695	78.2776	359.314
8.043	180.634	78.6438	356.964
8.044	180.481	78.9795	360.748
8.045	181.305	78.7048	358.582
8.046	183.228	79.4373	357.91
8.047	183.044	80.0781	359.955
8.048	182.281	80.2612	356.873
8.049	183.197	80.1392	358.459
8.05	184.54	79.6814	359.009
8.051	184.57	79.5288	356.659
8.052	184.998	79.7424	360.291
8.053	186.401	79.2542	358.643
8.054	188.354	80.0476	357.727
8.055	189.331	80.4138	360.565
8.056	189.178	79.8645	357.33
8.057	189.575	80.2917	358.704
8.058	190.43	80.2612	359.802
8.059	190.491	80.3833	357.086
8.06	190.704	80.0781	359.802
8.061	191.254	79.6814	358.002
8.062	192.81	80.0476	357.88
8.063	193.817	80.8716	359.467
8.064	193.573	80.9021	356.934
8.065	194.489	80.9021	358.643
8.066	195.251	80.6885	358.429
8.067	195.068	81.0852	356.72
8.068	194.061	81.2988	359.467
8.069	193.848	81.0852	357.391
8.07	194.458	81.1768	357.88
8.071	193.848	81.6956	359.619
8.072	192.413	81.2988	357.91
8.073	192.413	80.8411	361.176
8.074	193.512	81.1462	361.45
8.075	193.939	82.1228	359.985
8.076	192.627	82.5806	362.823
8.077	191.895	81.3293	360.352
8.078	192.78	81.2683	361.084
8.079	192.841	82.3975	362.823
8.08	190.796	82.5806	359.314
8.081	189.026	82.5806	362.488
8.082	188.812	82.0313	361.786
8.083	189.636	82.4585	360.382
8.084	189.087	82.6416	362.701
8.085	187.714	82.0618	360.443
8.086	187.469	82.6721	361.389
8.087	187.531	82.5195	362.61
8.088	185.974	82.1228	359.985
8.089	184.418	81.8176	362.823
8.09	184.296	81.5735	362.03
8.091	184.113	81.9702	360.26
8.092	183.014	81.665	363.77
8.093	181.488	80.2917	361.572
8.094	181.763	79.9255	363.098
8.095	181.519	79.7729	364.594
8.096	180.298	79.1321	361.542
8.097	177.948	77.8198	364.532
8.098	177.551	76.3855	363.556
8.099	177.551	76.416	361.42
8.1	176.727	76.8738	363.678
8.101	175.018	75.7751	360.87
8.102	175.018	75.5005	362.244
8.103	175.323	75.8057	363.251
8.104	174.53	75.6226	361.786
8.105	173.737	74.646	364.746
8.106	174.652	73.5779	364.502
8.107	176.025	73.6389	364.563
8.108	176.392	73.822	367.676
8.109	174.957	73.7305	364.746
8.11	174.133	74.0051	366.974
8.111	173.645	73.3948	367.035
8.112	172.089	73.2422	365.082
8.113	168.915	72.1741	368.195
8.114	167.358	70.1904	365.662
8.115	166.382	69.4275	365.662
8.116	164.459	68.9392	367.798
8.117	161.652	67.8101	364.594
8.118	158.264	66.1926	365.173
8.119	156.097	65.1245	365.845
8.12	153.229	65.2161	362.396
8.121	149.689	64.9414	363.556
8.122	147.308	63.8428	361.603
8.123	145.874	63.1409	360.016
8.124	144.928	63.385	361.816
8.125	143.097	63.5071	361.298
8.126	142.761	62.9272	364.197
8.127	144.073	62.4084	366.455
8.128	145.325	62.8967	366.516
8.129	145.538	63.1714	368.591
8.13	144.928	62.6221	367.523
8.131	145.02	63.385	368.591
8.132	144.501	64.5142	369.72
8.133	143.25	65.0024	366.76
8.134	142.761	64.4836	368.896
8.135	143.28	63.7817	368.5
8.136	145.599	63.9038	367.706
8.137	146.454	64.9109	370.758
8.138	147.247	64.6057	368.53
8.139	148.01	64.8499	369.293
8.14	148.01	65.4907	371.338
8.141	147.614	65.3381	367.645
8.142	146.973	65.3992	369.904
8.143	146.088	65.4297	368.225
8.144	146.423	66.1621	365.845
8.145	147.003	66.7419	367.584
8.146	147.736	65.7043	365.112
8.147	149.323	65.979	366.425
8.148	151.123	66.4978	368.408
8.149	150.269	67.0471	365.936
8.15	149.689	67.1082	369.019
8.151	149.597	66.3757	367.92
8.152	149.872	66.925	366.028
8.153	149.139	68.0237	367.31
8.154	147.491	68.3289	364.014
8.155	148.01	68.3289	365.906
8.156	149.048	67.627	366.821
8.157	149.506	67.8101	365.54
8.158	149.078	68.2373	369.507
8.159	149.445	68.2068	367.92
8.16	151.337	68.9697	367.828
8.161	151.306	69.7021	370.117
8.162	150.36	69.7327	366.577
8.163	149.78	69.8547	368.591
8.164	150.452	70.3125	369.904
8.165	150.513	70.8923	368.042
8.166	149.597	71.7773	372.803
8.167	149.658	71.5942	371.246
8.168	152.1	71.6858	371.613
8.169	153.473	72.4182	374.054
8.17	153.412	72.8149	371.521
8.171	153.595	73.3032	373.84
8.172	154.755	73.3337	373.596
8.173	154.968	73.8525	370.941
8.174	153.717	74.707	373.657
8.175	153.168	74.3103	371.948
8.176	154.144	74.3713	372.101
8.177	154.999	74.7986	374.359
8.178	154.602	75.0122	371.826
8.179	155.212	74.9512	374.878
8.18	157.074	74.9207	374.603
8.181	158.325	75.2869	372.528
8.182	157.928	75.6531	375.519
8.183	158.112	74.6155	372.07
8.184	159.393	74.707	372.833
8.185	159.18	76.3855	374.634
8.186	158.63	76.5686	371.857
8.187	158.325	76.2939	373.444
8.188	159.18	76.3245	373.779
8.189	159.943	76.5686	372.467
8.19	160.858	76.3855	374.817
8.191	161.407	75.9583	372.284
8.192	162.842	76.0803	373.199
8.193	163.879	76.5076	373.932
8.194	162.964	76.9348	371.307
8.195	161.346	77.5452	373.657
8.196	160.675	77.3621	372.406
8.197	160.37	77.4231	371.49
8.198	159.607	77.7283	374.298
8.199	159.18	76.6296	371.826
8.2	160.309	76.5991	373.993
8.201	161.041	77.179	375.214
8.202	161.591	77.7588	373.138
8.203	160.919	78.4302	376.007
8.204	160.767	77.6062	375.488
8.205	161.163	77.5757	374.329
8.206	160.278	78.6743	377.594
8.207	158.813	78.6438	374.023
8.208	158.63	78.8269	375.397
8.209	158.661	78.6133	376.068
8.21	158.508	79.2236	373.322
8.211	158.508	78.949	376.251
8.212	159.607	77.9419	374.908
8.213	161.011	78.3691	374.237
8.214	161.072	78.9795	377.258
8.215	159.729	78.6743	373.505
8.216	159.149	79.5898	375.336
8.217	159.058	80.0476	375.824
8.218	157.867	80.719	373.23
8.219	157.196	80.1086	376.526
8.22	157.837	78.949	375.305
8.221	159.363	78.8574	375.61
8.222	161.072	79.6509	379.028
8.223	161.316	79.1931	376.526
8.224	162.292	79.5898	378.662
8.225	162.415	80.3528	379.883
8.226	162.292	80.7495	376.984
8.227	161.224	81.2683	379.242
8.228	160.797	80.0476	377.594
8.229	161.407	80.2612	376.312
8.23	162.262	80.658	379.272
8.231	162.384	80.4443	376.312
8.232	163.544	80.4749	377.838
8.233	165.161	80.658	378.571
8.234	165.924	80.719	376.709
8.235	165.253	80.7495	379.181
8.236	164.917	80.1392	376.923
8.237	165.039	80.5664	376.373
8.238	164.49	81.4514	377.533
8.239	163.086	81.665	374.268
8.24	163.025	80.9326	376.648
8.241	164.185	80.0781	376.587
8.242	165.131	79.8035	376.16
8.243	165.1	80.5359	380.005
8.244	165.039	80.5054	377.96
8.245	166.199	80.9326	379.028
8.246	167.175	81.1462	379.944
8.247	165.527	81.3904	376.465
8.248	164.246	81.4514	379.028
8.249	164.703	81.1462	377.716
8.25	165.192	81.4514	376.068
8.251	164.825	81.9702	379.272
8.252	164.551	81.3293	376.77
8.253	165.833	81.4514	378.998
8.254	166.809	82.2144	380.249
8.255	166.412	82.8247	377.777
8.256	165.436	83.2214	380.096
8.257	165.192	82.7026	378.937
8.258	165.71	82.6111	377.716
8.259	164.948	83.1604	380.249
8.26	163.94	83.1604	377.808
8.261	164.429	83.0688	379.303
8.262	165.192	83.4351	381.348
8.263	165.344	83.0994	378.876
8.264	165.344	83.3435	382.416
8.265	166.29	83.1909	381.409
8.266	167.236	83.7402	379.822
8.267	167.206	84.4727	382.629
8.268	166.595	83.252	378.51
8.269	167.45	83.0994	380.066
8.27	167.786	83.8013	381.287
8.271	167.511	84.2896	378.51
8.272	166.687	84.198	381.47
8.273	167.023	83.5571	380.249
8.274	169.495	83.6487	379.852
8.275	170.013	84.5032	381.836
8.276	170.105	84.3506	378.693
8.277	170.593	83.9844	380.463
8.278	171.417	83.8013	380.768
8.279	171.631	84.0149	378.387
8.28	170.349	84.5642	381.439
8.281	169.769	83.9844	379.425
8.282	170.654	83.7097	379.761
8.283	171.051	84.1675	381.927
8.284	170.868	83.9844	378.998
8.285	171.661	83.1909	381.47
8.286	172.119	83.1604	381.317
8.287	173.126	83.9233	380.188
8.288	172.302	84.5947	382.782
8.289	172.028	83.4656	380.707
8.29	172.302	83.3435	380.768
8.291	172.394	84.198	382.996
8.292	171.753	84.4116	379.913
8.293	171.448	84.3506	382.66
8.294	172.058	84.1675	382.263
8.295	172.974	84.259	380.707
8.296	173.065	84.6558	383.484
8.297	173.248	83.8013	381.287
8.298	174.011	83.9233	382.08
8.299	173.798	84.3201	383.789
8.3	172.516	84.4727	380.585
8.301	171.722	84.8083	383.392
8.302	171.57	84.6863	382.111
8.303	172.089	84.6558	380.89
8.304	171.509	84.6558	383.179
8.305	171.875	84.137	381.439
8.306	172.791	83.8318	382.324
8.307	173.615	84.5947	384.277
8.308	173.187	84.8694	380.829
8.309	172.15	84.8999	383.698
8.31	171.814	84.3506	382.69
8.311	172.699	84.5642	380.768
8.312	172.455	85.1135	383.698
8.313	172.638	84.4727	380.676
8.314	173.279	84.4421	381.287
8.315	173.981	85.0525	383.606
8.316	173.737	85.2356	380.707
8.317	174.316	84.7473	383.789
8.318	173.981	84.5642	382.996
8.319	175.14	84.7168	381.561
8.32	174.53	85.0525	384.003
8.321	173.889	84.7778	380.585
8.322	174.774	84.7473	381.683
8.323	175.446	84.8389	381.592
8.324	175.14	85.022	379.272
8.325	174.042	84.5337	382.599
8.326	173.92	83.6182	381.531
8.327	175.11	83.1299	381.622
8.328	175.842	84.198	384.338
8.329	175.385	84.3201	380.402
8.33	175.69	84.2896	382.202
8.331	176.147	83.9844	381.927
8.332	176.117	83.7402	379.578
8.333	175.507	83.8623	383.362
8.334	176.117	83.4961	381.317
8.335	177.032	83.252	381.287
8.336	176.453	83.8013	383.606
8.337	176.27	83.8013	380.249
8.338	176.727	84.198	381.866
8.339	177.46	84.2285	381.622
8.34	177.643	84.3201	379.547
8.341	176.208	84.2285	382.507
8.342	176.239	82.9773	380.554
8.343	177.124	83.1604	380.615
8.344	176.941	83.7402	382.568
8.345	175.72	84.259	379.974
8.346	175.812	84.0454	382.477
8.347	176.422	83.6182	382.507
8.348	176.727	83.8623	380.768
8.349	175.69	84.259	383.667
8.35	175.446	83.4961	381.866
8.351	176.27	83.1909	382.599
8.352	176.636	84.1064	384.216
8.353	176.208	83.6487	381.439
8.354	175.842	83.5876	383.942
8.355	176.025	83.8928	384.277
8.356	176.849	84.5337	381.989
8.357	176.453	84.7473	384.735
8.358	176.331	83.7708	381.958
8.359	177.704	83.252	382.324
8.36	178.192	83.9233	384.216
8.361	177.551	84.0454	380.92
8.362	176.91	84.198	383.484
8.363	177.307	83.8928	382.416
8.364	178.528	83.9844	380.89
8.365	178.009	84.5947	383.789
8.366	176.971	83.9539	380.341
8.367	177.429	83.8928	381.805
8.368	178.253	83.7708	382.782
8.369	178.162	83.9844	380.768
8.37	177.643	83.6792	383.911
8.371	177.826	83.1299	383.24
8.372	178.589	83.2825	382.324
8.373	178.711	84.259	385.162
8.374	178.68	83.8623	382.08
8.375	180.023	84.137	383.331
8.376	180.573	84.3506	383.85
8.377	179.962	84.2896	380.768
8.378	178.772	84.1064	384.308
8.379	178.589	83.7097	382.935
8.38	179.901	83.7097	382.477
8.381	179.993	83.9539	384.705
8.382	179.718	84.0759	381.744
8.383	180.573	84.3811	382.751
8.384	182.007	84.7473	382.904
8.385	181.671	84.5642	380.402
8.386	180.328	84.8083	383.82
8.387	179.901	84.3506	382.66
8.388	180.45	84.2285	382.629
8.389	180.267	84.198	385.529
8.39	179.413	83.4656	382.66
8.391	179.352	84.0454	384.857
8.392	180.603	84.7473	385.376
8.393	181.427	84.7168	382.507
8.394	180.756	84.8694	385.712
8.395	181.091	83.7708	384.583
8.396	181.641	83.9233	383.453
8.397	181.763	84.8694	385.895
8.398	180.817	84.8694	382.538
8.399	181.03	84.4421	383.942
8.4	180.817	84.5642	385.132
8.401	181	84.6558	382.416
8.402	181.061	84.8999	385.345
8.403	181.03	84.8083	383.759
8.404	182.922	85.1135	383.362
8.405	183.533	84.9304	384.888
8.406	182.953	84.5947	381.836
8.407	182.739	84.7168	384.308
8.408	182.983	85.2356	384.308
8.409	182.648	85.2051	382.66
8.41	181.488	85.2051	386.414
8.411	180.725	84.259	383.789
8.412	182.281	84.0149	384.888
8.413	182.739	84.9915	386.597
8.414	182.648	85.3271	383.484
8.415	182.465	85.2966	386.353
8.416	183.35	84.3201	385.406
8.417	184.631	84.5947	383.911
8.418	184.265	85.7239	386.902
8.419	183.99	85.3882	383.911
8.42	183.929	84.8999	385.071
8.421	184.509	85.1135	386.322
8.422	184.174	85.6323	383.728
8.423	183.899	86.2427	386.169
8.424	184.174	85.6628	385.01
8.425	184.601	85.6018	384.888
8.426	184.845	86.0291	387.665
8.427	185.272	85.7544	384.705
8.428	186.218	85.9985	385.712
8.429	186.371	86.4563	387.238
8.43	186.157	86.1206	384.827
8.431	184.692	85.968	387.848
8.432	184.906	85.4187	386.963
8.433	185.791	85.3577	385.925
8.434	184.998	86.7615	389.374
8.435	184.631	85.9985	386.169
8.436	185.699	85.2661	387.177
8.437	186.707	85.3271	388.306
8.438	186.859	85.907	385.315
8.439	186.127	86.5173	388.184
8.44	185.73	86.2122	387.695
8.441	186.279	85.4797	386.78
8.442	185.822	85.7849	389.771
8.443	184.906	85.7239	387.268
8.444	185.364	85.9375	388.306
8.445	185.76	86.2732	388.977
8.446	185.73	86.5173	386.169
8.447	185.608	85.9375	388.916
8.448	186.005	85.083	387.115
8.449	186.798	85.144	387.421
8.45	185.791	85.4797	389.313
8.451	184.57	84.8389	386.719
8.452	183.777	84.5337	388.489
8.453	183.685	84.5947	388.092
8.454	183.289	84.7168	385.925
8.455	182.8	85.0525	389.008
8.456	183.014	83.8623	386.902
8.457	184.601	83.6182	387.207
8.458	185.059	83.8013	389.648
8.459	184.448	83.8318	386.627
8.46	183.624	83.6792	388.794
8.461	183.35	84.1675	388.824
8.462	182.892	84.137	386.871
8.463	181.61	84.4116	389.343
8.464	181.244	83.4045	387.634
8.465	182.648	83.0688	387.97
8.466	183.075	83.313	389.465
8.467	183.075	82.8857	386.505
8.468	182.892	83.2825	388.885
8.469	183.105	82.9773	388.428
8.47	183.258	82.7332	386.688
8.471	181.641	83.3435	389.771
8.472	179.779	82.5195	386.81
8.473	180.054	81.665	387.39
8.474	179.352	82.0313	387.939
8.475	179.26	81.0242	385.59
8.476	178.253	80.658	387.817
8.477	178.894	79.9561	388
8.478	179.291	80.9021	385.925
8.479	178.467	80.8716	388.977
8.48	177.338	79.5593	386.047
8.481	176.819	78.8269	386.566
8.482	176.208	79.1016	387.451
8.483	174.561	78.6743	384.155
8.484	172.668	78.186	386.139
8.485	171.875	77.0874	385.59
8.486	171.783	75.9277	384.125
8.487	170.654	75.7751	385.742
8.488	169.617	75.0732	383.667
8.489	169.159	73.9441	382.599
8.49	168.213	73.2422	382.69
8.491	165.466	71.9299	379.425
8.492	162.292	70.5566	379.272
8.493	159.607	69.3054	376.77
8.494	157.318	67.5964	374.725
8.495	154.419	66.3757	375.58
8.496	151.154	64.1785	372.742
8.497	149.628	62.1033	372.589
8.498	147.797	61.615	372.101
8.499	145.355	60.6995	369.08
8.5	142.212	58.6853	370.026
8.501	140.472	57.5867	369.568
8.502	139.832	56.6101	367.706
8.503	138.214	56.6406	368.958
8.504	135.376	56.1523	366.608
8.505	134.094	55.1453	368.53
8.506	134.277	55.0537	369.171
8.507	133.392	54.5654	368.5
8.508	132.507	54.4128	370.667
8.509	133.209	54.0466	369.873
8.51	134.827	53.8025	370.239
8.511	135.468	54.0466	370.422
8.512	134.583	54.0771	368.256
8.513	134.186	53.8635	369.08
8.514	133.667	54.2908	368.225
8.515	133.057	54.8096	367.92
8.516	131.195	54.4128	369.69
8.517	131.439	53.0701	368.042
8.518	132.69	52.9175	369.263
8.519	134.125	54.0161	370.605
8.52	134.277	53.894	368.134
8.521	134.186	53.7109	369.629
8.522	134.521	53.6499	368.622
8.523	134.064	53.7415	366.913
8.524	132.355	54.2908	368.652
8.525	130.859	53.6499	365.906
8.526	130.92	53.0396	365.723
8.527	131.042	53.0396	365.845
8.528	130.31	53.5583	363.129
8.529	130.768	53.772	364.38
8.53	131.622	54.0466	363.159
8.531	131.561	53.833	361.786
8.532	130.157	53.5583	363.708
8.533	128.906	52.7039	361.481
8.534	129.028	53.3447	362.03
8.535	128.479	53.9856	361.603
8.536	126.495	54.1687	359.436
8.537	125.275	53.9551	362.091
8.538	126.373	54.0466	361.053
8.539	127.563	54.5349	360.565
8.54	127.594	54.6875	363.403
8.541	127.045	53.894	362.366
8.542	128.693	53.3752	363.739
8.543	129.364	54.4128	364.319
8.544	128.387	55.5115	362.335
8.545	126.587	55.8472	364.471
8.546	125.702	55.6641	363.495
8.547	127.472	56.2134	363.22
8.548	128.204	56.6101	364.685
8.549	127.35	56.5796	362.518
8.55	129.211	56.7627	364.38
8.551	131.531	57.0984	364.99
8.552	132.568	57.5562	362.64
8.553	132.019	58.075	365.601
8.554	131.531	58.3801	364.075
8.555	132.111	58.96	364.197
8.556	131.775	59.2957	366.425
8.557	131.195	58.8379	363.8
8.558	131.714	58.7158	365.448
8.559	133.484	59.021	365.845
8.56	134.949	59.3567	364.319
8.561	135.925	59.5398	367.31
8.562	136.902	59.2041	365.723
8.563	137.848	59.3567	365.265
8.564	137.573	60.2722	367.126
8.565	136.169	60.3027	364.624
8.566	135.773	60.2417	365.631
8.567	136.017	60.3027	365.326
8.568	136.322	60.73	363.22
8.569	136.566	60.9741	365.753
8.57	137.177	60.6384	363.953
8.571	140.137	60.791	364.838
8.572	140.564	61.5845	366.241
8.573	140.228	61.8591	363.953
8.574	139.252	61.615	365.875
8.575	138.702	61.7371	365.601
8.576	138.55	62.0728	363.953
8.577	137.512	62.439	366.241
8.578	136.383	62.3779	363.831
8.579	137.878	62.1033	365.448
8.58	138.702	62.5	366.821
8.581	138.184	62.6526	364.563
8.582	138.245	62.6221	367.828
8.583	138.55	62.7136	366.974
8.584	138.824	62.8662	366.15
8.585	137.238	63.7207	368.347
8.586	136.322	63.0798	365.417
8.587	136.841	63.2935	366.15
8.588	137.329	64.0869	367.279
8.589	137.085	64.6667	364.227
8.59	137.238	64.2395	367.035
8.591	137.421	64.3005	366.058
8.592	138.733	64.8804	365.631
8.593	138.733	65.2466	368.622
8.594	138.245	64.8499	365.997
8.595	138.733	65.0635	367.523
8.596	139.313	65.7349	368.195
8.597	138.672	65.918	365.417
8.598	138.428	66.1316	368.195
8.599	138.123	66.4673	366.211
8.6	139.282	66.6199	366.364
8.601	139.709	66.7114	368.866
8.602	139.709	66.3757	366.638
8.603	140.778	66.1926	368.744
8.604	142.151	66.4063	368.744
8.605	141.693	66.6504	365.997
8.606	141.388	67.1387	368.683
8.607	141.571	67.1082	366.913
8.608	142.273	67.0166	365.997
8.609	142.273	67.4438	368.439
8.61	141.418	67.6575	365.692
8.611	143.219	66.9861	367.004
8.612	144.531	67.1692	367.676
8.613	144.775	67.9626	365.601
8.614	144.989	67.9626	367.523
8.615	145.538	67.688	366.028
8.616	146.698	67.8711	365.448
8.617	146.576	68.2068	367.371
8.618	145.05	68.2373	364.136
8.619	145.355	68.2373	365.936
8.62	145.599	68.4204	365.265
8.621	145.386	69.1833	364.014
8.622	144.714	69.458	365.967
8.623	144.714	68.6035	364.044
8.624	146.179	68.1458	365.417
8.625	147.064	68.6035	367.706
8.626	146.759	68.8782	365.021
8.627	146.271	69.9768	367.218
8.628	146.637	70.282	366.913
8.629	146.332	71.0449	365.082
8.63	145.447	71.5637	368.256
8.631	144.409	71.3196	366.211
8.632	145.813	70.9839	367.889
8.633	146.301	71.6248	369.385
8.634	146.179	72.052	367.554
8.635	147.186	71.9299	369.69
8.636	148.041	72.2046	369.049
8.637	148.59	73.3948	367.95
8.638	147.736	74.2493	370.3
8.639	146.454	74.0662	368.011
8.64	146.973	73.6084	369.232
8.641	147.034	74.4324	369.934
8.642	147.034	74.6765	367.584
8.643	147.186	74.7681	369.965
8.644	147.858	74.2188	369.354
8.645	148.987	74.7681	369.141
8.646	150.116	75.4089	371.979
8.647	150.33	74.9207	369.568
8.648	150.696	75.2258	370.941
8.649	150.665	75.7751	372.437
8.65	150.391	76.1108	369.354
8.651	150.574	76.2634	370.789
8.652	150.757	76.2024	370.178
8.653	151.978	76.5381	369.08
8.654	152.985	76.4465	371.46
8.655	153.656	76.2634	370.453
8.656	155.304	75.8362	371.399
8.657	156.189	76.6602	372.559
8.658	155.64	77.5757	369.965
8.659	155.426	77.6062	371.277
8.66	155.67	77.3621	369.781
8.661	156.189	77.6062	368.439
8.662	156.799	78.0029	370.819
8.663	156.311	78.0945	368.011
8.664	156.921	77.6672	370.3
8.665	157.715	77.3315	371.46
8.666	158.142	77.4231	370.758
8.667	157.745	78.0029	373.779
8.668	157.471	78.4912	372.375
8.669	158.63	79.1321	371.857
8.67	158.539	79.4067	373.779
8.671	158.234	78.9185	370.27
8.672	159.119	78.7964	372.314
8.673	159.698	78.9795	372.528
8.674	159.76	79.8035	370.88
8.675	158.783	80.2917	374.054
8.676	158.325	80.4443	372.498
8.677	159.882	80.4138	372.498
8.678	160.034	80.5969	374.237
8.679	158.905	81.1157	370.972
8.68	159.76	81.2988	372.62
8.681	160.614	80.78	372.375
8.682	161.011	81.3293	370.544
8.683	160.461	82.428	373.23
8.684	159.729	82.8552	371.368
8.685	160.645	82.5195	372.498
8.686	160.645	82.55	374.908
8.687	159.973	82.5195	372.314
8.688	160.431	82.428	375.092
8.689	161.163	82.2449	374.664
8.69	161.713	82.7637	372.955
8.691	161.713	83.5571	375.732
8.692	162.292	83.7097	372.925
8.693	163.177	83.6792	373.291
8.694	162.72	84.0149	375.519
8.695	162.17	83.8928	372.955
8.696	162.476	83.6792	375.153
8.697	162.872	84.198	374.664
8.698	164.093	84.3506	372.894
8.699	164.276	84.7168	375.183
8.7	164.154	84.6863	373.444
8.701	166.29	84.5032	374.42
8.702	167.023	84.6558	375.244
8.703	165.527	85.2051	372.864
8.704	164.886	85.4797	375.397
8.705	165.192	85.2051	374.359
8.706	165.955	85.083	373.322
8.707	166.443	85.2966	376.129
8.708	165.527	85.022	373.779
8.709	167.48	84.5642	375.458
8.71	168.213	84.7168	377.228
8.711	167.938	85.0525	374.481
8.712	167.633	85.2966	377.075
8.713	167.572	84.9304	375.458
8.714	168.549	85.5103	374.542
8.715	168.06	85.9985	376.984
8.716	167.755	86.0596	373.657
8.717	168.854	85.1135	375.153
8.718	169.342	85.4187	376.19
8.719	169.098	85.907	374.023
8.72	168.518	86.3037	376.77
8.721	168.091	85.7239	375.763
8.722	169.006	86.8835	375.458
8.723	168.854	87.1887	377.533
8.724	168.121	86.6394	374.664
8.725	168.854	86.2427	377.136
8.726	168.793	86.5784	376.74
8.727	169.037	87.2498	375.58
8.728	168.701	87.3108	378.326
8.729	167.572	86.9141	376.984
8.73	168.091	86.4868	377.38
8.731	167.908	87.2498	380.035
8.732	167.633	86.853	376.617
8.733	168.274	86.7004	378.448
8.734	168.701	86.8835	378.082
8.735	169.098	87.4023	375.58
8.736	168.549	87.5549	378.113
8.737	168.121	87.5244	377.014
8.738	168.61	87.5244	377.075
8.739	167.633	88.1042	379.425
8.74	166.29	87.1887	377.777
8.741	167.023	86.5784	379.639
8.742	167.725	87.0056	379.517
8.743	168.549	87.5549	377.319
8.744	168.365	87.7991	380.066
8.745	168.091	87.3413	377.258
8.746	169.037	87.4023	377.594
8.747	168.976	87.4634	379.486
8.748	166.779	86.5784	377.167
8.749	165.161	85.8459	380.28
8.75	164.825	85.3882	379.608
8.751	165.497	85.6323	378.448
8.752	164.52	86.3342	380.737
8.753	164.673	86.3037	378.235
8.754	166.26	85.968	378.754
8.755	167.267	85.4492	380.554
8.756	166.229	85.0525	378.326
8.757	164.978	84.6252	381.378
8.758	164.307	84.9304	381.073
8.759	164.307	85.2356	379.822
8.76	162.628	85.5713	382.843
8.761	162.14	85.2661	380.035
8.762	163.452	84.5947	381.195
8.763	163.94	84.7168	382.66
8.764	164.063	85.0525	379.883
8.765	163.3	84.0454	383.118
8.766	162.445	83.8013	381.836
8.767	163.025	83.8013	381.287
8.768	161.224	84.0759	383.667
8.769	159.302	83.2825	380.92
8.77	158.417	82.8247	381.989
8.771	158.02	81.9702	382.538
8.772	157.471	81.7261	380.066
8.773	156.586	81.665	382.507
8.774	155.914	81.0547	381.5
8.775	156.25	80.3528	380.951
8.776	154.877	80.0781	383.057
8.777	153.046	79.2542	380.768
8.778	151.703	78.3691	381.47
8.779	150.574	78.2776	382.05
8.78	148.346	77.1484	379.089
8.781	145.752	75.7751	380.707
8.782	144.104	74.4934	379.272
8.783	143.768	73.0591	377.38
8.784	141.907	72.9065	378.265
8.785	140.045	72.0215	375.153
8.786	138.885	70.8618	374.969
8.787	138.397	69.9463	374.756
8.788	136.078	69.4885	372.65
8.789	133.82	68.8477	374.146
8.79	132.66	67.9626	373.444
8.791	133.453	67.1997	373.718
8.792	133.087	67.3828	375.549
8.793	132.08	67.0166	374.207
8.794	132.843	66.4978	376.495
8.795	133.362	66.4673	377.319
8.796	133.423	67.2302	376.77
8.797	132.69	67.4744	378.784
8.798	132.782	66.6809	376.648
8.799	134.277	66.1621	377.563
8.8	134.186	67.1387	378.601
8.801	133.881	67.688	375.916
8.802	133.911	67.2913	377.899
8.803	134.583	67.1082	377.563
8.804	135.162	67.5964	376.923
8.805	135.01	67.9016	378.937
8.806	134.552	67.4133	376.74
8.807	135.681	67.4744	377.594
8.808	135.651	67.8406	377.502
8.809	135.071	67.8101	375.214
8.81	134.949	68.0847	376.678
8.811	135.193	68.3899	375.122
8.812	135.01	69.1528	374.481
8.813	134.247	68.8171	376.587
8.814	133.148	68.2678	374.481
8.815	134.369	68.2068	376.526
8.816	134.644	68.6035	377.258
8.817	134.338	68.573	375.183
8.818	134.583	68.3594	377.228
8.819	134.918	68.512	376.434
8.82	134.888	69.397	374.359
8.821	134.491	70.2209	376.678
8.822	133.24	70.1904	373.993
8.823	134.155	69.7632	374.908
8.824	134.308	70.0684	376.556
8.825	133.911	69.9768	373.932
8.826	134.43	69.8242	376.19
8.827	134.766	70.4651	375.58
8.828	136.353	71.3806	375.092
8.829	136.536	71.5027	376.801
8.83	135.345	71.3806	374.329
8.831	135.315	71.7468	376.251
8.832	136.2	72.3572	376.953
8.833	136.2	72.5708	374.695
8.834	135.559	72.0215	377.96
8.835	135.59	71.8994	376.953
8.836	137.238	72.0825	377.411
8.837	138.245	73.2727	380.28
8.838	138.275	73.5779	377.533
8.839	139.191	73.2727	379.883
8.84	140.594	73.3032	379.669
8.841	141.327	73.4863	377.35
8.842	140.747	74.0356	380.341
8.843	140.594	74.4019	378.265
8.844	142.456	74.7681	378.174
8.845	143.127	75.2869	380.31
8.846	142.303	75.0732	377.533
8.847	143.25	74.7375	380.066
8.848	144.196	75.1038	379.547
8.849	145.142	75.5615	377.991
8.85	144.409	75.8362	380.432
8.851	144.318	75.6226	378.418
8.852	145.905	75.9277	378.571
8.853	146.301	76.5991	380.188
8.854	145.874	76.5991	377.563
8.855	145.203	76.2024	380.096
8.856	144.836	76.0498	379.974
8.857	145.691	76.2024	378.967
8.858	145.325	77.0264	381.47
8.859	144.745	77.1179	379.73
8.86	145.538	76.9043	379.944
8.861	145.874	76.7517	381.927
8.862	145.905	76.6907	378.967
8.863	145.477	76.9653	380.89
8.864	145.05	77.5146	381.104
8.865	144.989	77.8198	379.028
8.866	144.165	78.1555	381.531
8.867	143.585	77.9419	379.883
8.868	144.562	77.9724	380.402
8.869	144.836	78.2471	382.141
8.87	144.47	78.5522	379.944
8.871	144.623	78.4302	382.568
8.872	145.05	78.0029	381.5
8.873	145.569	78.6743	380.768
8.874	144.836	79.7424	383.392
8.875	143.86	79.9255	380.768
8.876	144.226	79.0405	382.263
8.877	144.409	79.2236	383.667
8.878	144.318	79.4983	380.615
8.879	144.257	79.4678	384.003
8.88	144.623	79.4373	382.69
8.881	146.179	78.949	382.782
8.882	146.423	79.6814	385.651
8.883	146.423	80.0171	382.477
8.884	147.43	80.1392	384.064
8.885	147.644	80.6274	384.338
8.886	147.095	80.8105	382.233
8.887	147.003	80.9326	384.46
8.888	147.156	80.5054	383.179
8.889	148.59	80.658	382.874
8.89	149.017	81.2073	385.468
8.891	149.567	80.6274	383.453
8.892	150.36	80.719	385.254
8.893	151.611	80.9937	385.254
8.894	151.276	81.8787	383.087
8.895	150.726	82.1838	385.345
8.896	150.696	82.0313	382.874
8.897	151.337	81.6956	382.813
8.898	151.001	81.6345	384.308
8.899	150.574	81.1768	382.233
8.9	151.55	81.0852	384.43
8.901	152.863	81.4819	384.399
8.902	152.985	82.1838	382.629
8.903	152.74	82.3975	384.766
8.904	152.466	81.9397	382.904
8.905	153.717	82.3364	382.904
8.906	152.802	83.2825	384.674
8.907	152.1	82.9163	382.416
8.908	152.191	82.7637	384.216
8.909	152.74	83.2214	384.796
8.91	152.985	83.3435	383.179
8.911	152.802	83.7708	386.322
8.912	152.924	83.9233	384.521
8.913	154.358	84.4727	385.284
8.914	154.633	84.8389	386.658
8.915	153.778	84.6252	383.514
8.916	153.717	84.5642	385.62
8.917	154.083	85.1746	384.827
8.918	154.175	85.3271	383.423
8.919	152.893	85.5103	386.475
8.92	151.855	85.144	385.162
8.921	153.229	85.2661	386.658
8.922	154.053	86.1206	388.428
8.923	153.9	86.2732	385.864
8.924	154.633	85.968	388.702
8.925	155.365	85.6323	387.329
8.926	156.86	86.3342	385.956
8.927	156.067	87.1277	388.672
8.928	155.396	87.0361	386.078
8.929	155.945	86.853	388.153
8.93	156.433	87.1582	389.099
8.931	156.158	87.2498	386.597
8.932	156.86	86.6699	389.374
8.933	157.593	86.8225	388.123
8.934	160.248	87.3413	386.963
8.935	160.461	87.8601	388.733
8.936	159.912	87.8296	386.017
8.937	160.278	87.7991	387.512
8.938	160.614	87.9517	388
8.939	159.637	88.2874	385.925
8.94	159.18	87.9211	387.878
8.941	159.18	87.1887	386.932
8.942	160.309	87.5244	386.627
8.943	161.224	88.4399	389.008
8.944	161.407	88.2568	386.536
8.945	162.506	87.7991	388.397
8.946	163.025	87.677	389.191
8.947	163.055	88.1042	387.451
8.948	162.354	88.5925	389.771
8.949	161.469	88.7451	388.397
8.95	162.109	88.7451	388.306
8.951	162.201	88.8977	390.594
8.952	161.835	89.1418	388.336
8.953	163.696	88.8977	389.618
8.954	164.307	89.5386	389.954
8.955	164.856	89.8438	387.543
8.956	163.788	89.9963	390.32
8.957	163.483	89.7217	388.184
8.958	164.215	90.0879	388.55
8.959	163.3	90.9424	389.801
8.96	161.987	90.6982	387.512
8.961	162.262	89.9353	389.893
8.962	163.086	89.9048	389.893
8.963	164.001	90.332	388.489
8.964	164.246	91.2476	391.388
8.965	164.032	91.3391	390.045
8.966	165.405	91.156	390.808
8.967	165.68	91.0339	392.242
8.968	164.948	91.5833	389.404
8.969	165.039	91.3086	391.937
8.97	165.039	91.7053	391.724
8.971	165.619	91.7664	389.343
8.972	165.802	91.9189	392.09
8.973	166.016	92.1631	389.404
8.974	168.213	92.1326	390.381
8.975	168.884	92.9565	391.418
8.976	169.098	93.2617	388.885
8.977	169.006	92.7429	390.991
8.978	169.342	92.4377	390.289
8.979	169.922	92.7429	389.374
8.98	169.891	93.6279	391.785
8.981	168.579	93.2312	389.74
8.982	169.586	93.3838	390.778
8.983	170.166	93.689	391.693
8.984	170.38	93.5669	389.984
8.985	171.234	93.7195	392.365
8.986	171.967	93.3533	391.785
8.987	172.668	93.2922	391.205
8.988	172.638	94.3298	393.311
8.989	172.028	93.9026	391.205
8.99	172.699	93.2922	392.395
8.991	172.943	94.2078	393.799
8.992	172.546	94.7266	391.052
8.993	172.394	94.635	392.731
8.994	172.424	94.2688	392.12
8.995	174.225	94.696	390.778
8.996	173.981	95.1843	392.822
8.997	174.103	94.8792	390.228
8.998	174.377	94.3298	392.029
8.999	174.5	94.7266	392.761
9	173.828	95.2454	390.93
9.001	173.37	95.0623	392.944
9.002	172.668	95.1538	391.144
9.003	173.34	95.4895	391.144
9.004	173.462	95.9778	392.761
9.005	172.363	95.52	390.137
9.006	172.943	94.7571	392.67
9.007	173.645	94.2078	393.585
9.008	173.767	95.0012	391.846
9.009	173.248	94.9707	394.745
9.01	173.096	95.1843	392.12
9.011	174.042	95.4895	391.998
9.012	173.92	96.3135	393.219
9.013	173.218	96.1304	389.435
9.014	173.737	95.3064	392.12
9.015	173.737	95.1538	392.273
9.016	174.53	95.5811	390.32
9.017	174.774	95.7031	392.548
9.018	175.049	95.2148	390.686
9.019	176.056	95.7947	390.991
9.02	176.27	96.6797	392.12
9.021	175.598	96.344	389.16
9.022	175.446	95.6421	391.602
9.023	174.896	95.3674	390.869
9.024	175.171	95.3674	389.13
9.025	175.079	95.2759	391.113
9.026	175.201	94.8792	389.069
9.027	176.331	94.7571	389.954
9.028	177.094	94.8486	391.205
9.029	176.392	95.4895	388.153
9.03	176.208	94.7571	390.839
9.031	175.629	94.2383	389.648
9.032	175.629	94.1162	388.031
9.033	175.14	94.5435	389.923
9.034	174.957	94.2383	386.932
9.035	175.415	93.8721	387.146
9.036	175.385	93.9026	388.153
9.037	174.561	93.2007	385.437
9.038	174.744	92.2852	387.482
9.039	174.469	91.6748	386.475
9.04	174.164	91.5222	384.583
9.041	173.035	91.2781	385.651
9.042	171.631	89.9658	382.202
9.043	171.936	88.5925	381.744
9.044	170.746	88.0737	381.195
9.045	168.732	86.5173	376.648
9.046	166.168	84.0759	376.678
9.047	163.239	79.3457	370.667
9.048	155.945	68.8782	354.156
9.049	141.846	50.0488	333.466
9.05	125.61	34.2712	315.399
9.051	118.164	29.9072	302.399
9.052	118.5	37.323	301.88
9.053	121.063	42.7551	293.518
9.054	120.941	40.1306	290.588
9.055	115.295	35.7971	294.647
9.056	112.396	35.1868	307.617
9.057	113.129	36.3464	326.813
9.058	116.547	34.4238	341.949
9.059	120.087	31.311	352.814
9.06	122.62	30.7617	359.833
9.061	124.695	34.2407	358.185
9.062	128.815	40.741	357.3
9.063	129.883	48.0042	350.403
9.064	130.28	51.0559	339.233
9.065	127.197	49.7437	328.766
9.066	125.214	46.814	319.733
9.067	125.671	45.4712	321.625
9.068	126.709	45.0134	327.606
9.069	128.967	43.0603	333.71
9.07	131.897	41.0767	343.109
9.071	133.453	41.0156	348.633
9.072	133.728	41.7175	349.976
9.073	132.996	43.5486	348.846
9.074	131.042	45.8374	341.522
9.075	130.646	46.2646	334.686
9.076	130.463	44.6167	326.935
9.077	130.646	42.9077	318.481
9.078	131.317	42.1143	318.848
9.079	132.538	41.1987	320.648
9.08	134.491	39.856	325.104
9.081	133.636	37.9639	332.397
9.082	131.409	37.2925	332.672
9.083	131.927	37.1094	331.299
9.084	131.775	38.5437	324.127
9.085	132.263	40.1306	314.026
9.086	131.958	39.6118	306.519
9.087	132.172	38.8794	297.791
9.088	132.446	38.269	295.593
9.089	131.256	38.0554	297.607
9.09	129.578	37.1704	298.676
9.091	130.524	35.3699	306.122
9.092	131.653	34.6069	310.364
9.093	132.813	35.0342	312.256
9.094	134.155	35.675	316.62
9.095	134.033	36.499	314.728
9.096	136.383	37.2925	315.887
9.097	136.017	38.0554	316.62
9.098	134.338	39.2761	314.972
9.099	133.911	40.1611	319.397
9.1	134.003	41.2292	320.343
9.101	134.308	41.5344	320.984
9.102	134.979	40.5884	324.371
9.103	135.956	39.978	321.93
9.104	138.916	40.4053	320.984
9.105	140.015	42.3279	320.282
9.106	138.733	44.5862	316.437
9.107	137.878	45.105	318.054
9.108	138.062	45.3796	316.406
9.109	138.58	46.4783	317.352
9.11	139.191	47.4243	321.136
9.111	139.679	46.7834	321.136
9.112	140.9	46.1121	324.768
9.113	142.334	46.3867	326.904
9.114	142.303	47.0886	325.989
9.115	142.883	46.6003	328.705
9.116	142.7	46.6309	328.003
9.117	143.494	47.3938	326.691
9.118	143.005	48.3093	327.911
9.119	142.822	48.3398	323.273
9.12	143.463	48.7061	322.845
9.121	144.043	49.0723	323.212
9.122	145.02	48.4619	320.587
9.123	146.027	47.6074	323.334
9.124	146.698	47.1497	321.869
9.125	147.98	47.3022	320.77
9.126	147.43	47.6379	321.503
9.127	146.515	47.1802	318.359
9.128	147.217	46.7529	318.817
9.129	147.888	46.1731	318.268
9.13	147.186	46.6309	316.498
9.131	146.912	46.7529	319.061
9.132	147.614	45.5933	317.078
9.133	148.895	44.8608	318.695
9.134	149.323	45.2881	321.716
9.135	148.773	45.5017	319.641
9.136	149.353	44.8303	322.54
9.137	149.841	44.1284	322.266
9.138	149.994	43.9758	320.77
9.139	149.719	44.4336	322.632
9.14	150.421	44.7388	319.611
9.141	151.825	45.1355	319.489
9.142	150.726	45.4407	320.587
9.143	150.055	44.8608	317.352
9.144	150.726	44.0369	319.031
9.145	151.978	43.9758	317.719
9.146	152.039	44.9524	315.155
9.147	151.001	45.166	317.932
9.148	150.421	45.0439	315.826
9.149	150.97	45.4102	317.444
9.15	150.269	46.0815	319
9.151	148.529	46.814	318.085
9.152	148.56	46.5393	321.96
9.153	148.895	45.929	322.754
9.154	148.499	46.5698	322.784
9.155	148.193	47.2412	326.477
9.156	147.369	47.2107	324.921
9.157	147.552	47.5159	326.355
9.158	147.705	47.9431	328.644
9.159	147.217	48.4619	325.287
9.16	147.705	48.4009	327.209
9.161	147.461	48.8281	326.141
9.162	147.858	49.53	323.944
9.163	148.102	50.0793	326.05
9.164	148.712	49.6216	323.303
9.165	149.994	49.53	323.975
9.166	150.269	49.9573	324.554
9.167	150.146	50.0793	322.083
9.168	151.215	49.7437	323.395
9.169	153.015	49.2859	321.533
9.17	154.51	49.53	319.855
9.171	154.602	50.0488	322.235
9.172	154.663	50.1404	318.512
9.173	155.792	49.9573	319.305
9.174	156.616	49.53	320.007
9.175	156.952	49.1028	317.871
9.176	157.776	49.1333	320.435
9.177	158.875	49.2249	318.054
9.178	160.889	49.0723	317.2
9.179	162.079	49.2249	319.061
9.18	162.598	49.2554	315.796
9.181	163.574	49.6521	317.474
9.182	164.063	50.1709	317.841
9.183	163.513	50.4761	315.948
9.184	162.781	50.5371	319.214
9.185	163.574	50.6592	317.993
9.186	165.344	50.6287	317.749
9.187	164.825	51.1475	320.618
9.188	164.246	52.002	319
9.189	165.527	52.002	322.174
9.19	165.588	51.9104	323.242
9.191	165.344	52.124	322.021
9.192	164.368	52.6428	325.592
9.193	163.574	53.7109	324.036
9.194	164.246	54.0466	324.768
9.195	162.72	54.4128	326.965
9.196	161.224	53.6499	325.104
9.197	161.407	53.833	328.278
9.198	161.56	54.2297	328.979
9.199	161.499	54.7791	327.057
9.2	160.461	54.9316	329.895
9.201	160.461	54.8401	327.271
9.202	161.591	55.3894	326.996
9.203	161.163	56.1829	328.125
9.204	159.821	55.9387	325.378
9.205	159.576	55.4504	327.911
9.206	160.278	55.3284	327.545
9.207	160.858	55.7556	325.592
9.208	161.285	56.0303	328.064
9.209	161.896	55.7251	324.951
9.21	164.581	55.3589	326.324
9.211	165.344	55.5115	326.721
9.212	165.222	55.5115	323.639
9.213	164.673	55.1453	326.019
9.214	165.039	55.481	324.219
9.215	166.016	55.6641	322.54
9.216	166.107	55.6641	324.493
9.217	166.534	54.9622	321.533
9.218	168.243	54.9316	323.273
9.219	168.884	55.6641	324.707
9.22	168.701	56.2134	322.235
9.221	169.952	55.9082	325.256
9.222	171.265	55.3589	324.432
9.223	172.119	55.6946	323.425
9.224	171.6	56.5796	326.782
9.225	171.204	56.7017	324.341
9.226	172.699	56.7932	325.623
9.227	173.615	57.2205	326.385
9.228	173.737	57.4646	324.707
9.229	173.767	57.4951	327.698
9.23	174.622	57.6782	326.111
9.231	176.361	58.136	325.745
9.232	176.575	58.3801	327.942
9.233	175.751	58.5938	325.836
9.234	175.537	58.7158	327.698
9.235	175.385	59.021	327.942
9.236	174.164	59.4788	326.752
9.237	173.706	59.845	328.949
9.238	174.469	59.6924	327.301
9.239	175.262	59.967	327.545
9.24	175.69	60.4248	329.895
9.241	175.69	60.8521	328.613
9.242	176.086	61.1572	331.207
9.243	176.361	60.8521	332.336
9.244	175.781	61.3403	330.841
9.245	175.568	61.5845	333.649
9.246	176.056	61.615	331.543
9.247	177.185	61.7981	331.39
9.248	176.88	62.1338	333.74
9.249	176.086	62.439	331.268
9.25	177.521	62.439	332.947
9.251	178.894	62.7441	334.015
9.252	178.68	62.6221	332.428
9.253	177.917	62.2864	335.022
9.254	178.162	62.0728	332.092
9.255	179.688	62.9272	332.855
9.256	179.382	64.1174	333.649
9.257	178.07	63.7817	330.811
9.258	177.49	63.2935	333.74
9.259	178.162	63.0188	333.16
9.26	178.741	62.8967	332.703
9.261	178.406	63.385	336.151
9.262	178.223	63.4766	333.801
9.263	180.42	63.5376	335.175
9.264	181.366	64.209	336.365
9.265	180.725	64.1479	333.221
9.266	180.45	64.0564	336.426
9.267	181.274	64.0869	335.419
9.268	182.556	64.3921	333.313
9.269	181.976	64.8193	336.121
9.27	181.427	64.5752	333.282
9.271	182.343	64.6667	334.381
9.272	183.105	65.5518	335.815
9.273	183.197	65.7959	332.642
9.274	183.167	65.7043	335.724
9.275	184.174	65.4602	334.839
9.276	185.577	65.8569	333.374
9.277	184.784	66.2231	336.182
9.278	184.052	66.4368	334.778
9.279	184.57	66.6809	336.182
9.28	184.845	66.925	338.348
9.281	184.418	67.1692	336.914
9.282	184.387	66.9861	340.637
9.283	184.418	66.7419	340.424
9.284	185.73	67.1387	339.905
9.285	186.096	67.6575	342.804
9.286	186.401	67.749	340.729
9.287	187.103	67.749	342.346
9.288	186.859	67.9932	344.299
9.289	185.638	68.2068	342.072
9.29	184.784	68.3899	345.123
9.291	184.937	68.3289	343.567
9.292	186.188	68.0542	342.499
9.293	185.425	68.4204	345.276
9.294	185.12	67.9626	342.621
9.295	185.425	67.749	344.147
9.296	186.462	67.9016	344.574
9.297	185.608	68.0237	342.377
9.298	184.021	67.9626	345.642
9.299	183.075	67.1692	343.903
9.3	182.983	66.8945	343.384
9.301	182.007	67.1387	346.191
9.302	181	66.6809	343.506
9.303	181.274	66.6199	345.52
9.304	182.159	66.5588	345.856
9.305	182.556	65.7959	343.506
9.306	180.847	65.4297	346.924
9.307	180.878	65.3992	345.49
9.308	182.526	65.5823	345.032
9.309	182.098	66.1621	347.382
9.31	179.84	66.0095	344.33
9.311	178.741	65.5823	346.71
9.312	179.382	65.6128	346.222
9.313	180.237	65.6738	344.238
9.314	179.047	65.918	347.534
9.315	179.26	65.3687	346.191
9.316	181.152	65.2466	347.534
9.317	181.824	65.9485	349.548
9.318	180.237	66.2537	347.534
9.319	178.558	66.2537	350.861
9.32	178.528	65.7654	350.983
9.321	178.65	66.1316	349.426
9.322	177.277	66.4063	352.356
9.323	176.605	65.4602	350.708
9.324	177.002	65.033	351.99
9.325	176.971	65.5212	354.218
9.326	177.307	65.979	352.112
9.327	177.429	65.4297	354.828
9.328	177.643	65.033	355.011
9.329	177.49	65.5823	353.79
9.33	176.819	66.3147	356.323
9.331	175.873	65.4297	353.882
9.332	175.751	65.4907	354.37
9.333	175.69	66.1926	355.56
9.334	175.201	65.5212	353.455
9.335	175.018	64.6973	356.354
9.336	175.69	64.6973	356.659
9.337	176.91	65.094	355.499
9.338	176.666	65.5518	358.063
9.339	176.086	65.3076	355.194
9.34	176.056	65.0635	356.049
9.341	176.208	65.2771	356.262
9.342	174.561	65.0024	354.065
9.343	172.211	64.3921	356.476
9.344	171.936	63.0798	355.743
9.345	173.584	62.8662	355.286
9.346	174.5	63.6597	357.849
9.347	173.218	64.4531	355.011
9.348	173.431	64.2395	356.628
9.349	174.225	64.3005	357.025
9.35	174.683	64.0564	355.011
9.351	173.645	63.9954	357.788
9.352	173.309	63.385	356.171
9.353	173.859	63.5376	355.927
9.354	173.035	64.3616	358.765
9.355	172.638	64.209	355.347
9.356	173.523	64.5447	357.605
9.357	174.713	64.7888	357.3
9.358	175.018	65.1245	356.049
9.359	174.133	65.0635	359.192
9.36	174.652	64.8499	356.995
9.361	175.415	64.7583	356.873
9.362	175.11	65.2161	358.765
9.363	173.584	65.5823	356.537
9.364	173.187	65.6738	358.856
9.365	173.706	65.155	359.283
9.366	174.164	65.2771	357.544
9.367	174.164	66.1316	360.779
9.368	175.201	66.0706	358.337
9.369	176.697	66.0095	359.192
9.37	176.697	66.5894	361.206
9.371	175.873	66.6199	358.795
9.372	175.415	66.864	361.206
9.373	175.659	67.1082	362.122
9.374	175.354	67.2607	360.504
9.375	174.713	67.9626	363.495
9.376	175.14	67.7795	362.061
9.377	177.612	68.3899	362.793
9.378	178.711	69.1528	364.441
9.379	178.345	69.1528	362.183
9.38	178.284	68.5425	364.99
9.381	179.047	68.4814	364.624
9.382	179.718	69.1223	363.22
9.383	178.833	69.6106	365.936
9.384	177.612	69.458	363.342
9.385	178.192	69.7937	364.075
9.386	178.833	70.2515	365.143
9.387	179.047	69.8242	362.427
9.388	179.108	69.4275	366.272
9.389	180.573	69.2139	365.875
9.39	182.556	69.1528	365.173
9.391	181.274	70.0684	368.073
9.392	180.298	69.5496	365.295
9.393	181.305	69.8242	366.302
9.394	182.373	70.8923	367.31
9.395	181.519	71.167	364.349
9.396	180.573	70.7397	366.974
9.397	180.664	69.7021	365.875
9.398	182.434	70.1294	365.326
9.399	183.655	70.8923	367.767
9.4	183.563	70.8313	364.746
9.401	183.838	71.0754	366.547
9.402	183.929	71.1975	367.035
9.403	183.136	71.4417	365.173
9.404	181.274	71.6553	367.31
9.405	180.878	71.5332	365.936
9.406	181.763	71.8079	365.082
9.407	182.434	72.1436	367.432
9.408	182.19	71.7468	364.716
9.409	182.739	71.4722	367.249
9.41	183.197	71.5332	368.591
9.411	183.105	72.1436	367.218
9.412	182.617	73.0896	370.056
9.413	182.526	72.876	368.652
9.414	182.648	72.4792	368.225
9.415	181.488	73.0591	370.331
9.416	181.183	72.8149	367.645
9.417	182.037	73.3948	369.141
9.418	183.594	73.9746	370.148
9.419	183.746	73.8525	368.347
9.42	183.167	73.5168	371.887
9.421	183.411	73.1201	370.636
9.422	185.242	73.9136	370.819
9.423	185.211	75.1648	372.192
9.424	183.838	75.3479	368.927
9.425	183.167	74.646	370.758
9.426	183.289	74.646	370.728
9.427	184.357	74.8901	369.171
9.428	184.174	74.9817	372.009
9.429	184.875	73.7	371.033
9.43	186.127	73.6084	373.047
9.431	186.829	74.646	374.512
9.432	186.188	75.7141	371.674
9.433	185.883	76.0193	373.993
9.434	186.34	75.531	373.291
9.435	187.103	75.1648	372.04
9.436	186.462	75.1953	374.695
9.437	185.822	74.7681	372.131
9.438	187.866	75.1038	373.383
9.439	188.904	76.2939	374.969
9.44	188.843	76.8127	372.345
9.441	188.477	76.4465	375.214
9.442	188.446	76.1108	374.512
9.443	189.362	76.5686	373.352
9.444	189.148	76.5686	376.373
9.445	188.568	76.0498	373.779
9.446	189.117	76.0803	375.336
9.447	189.514	77.1179	375.854
9.448	189.178	77.8198	374.298
9.449	188.293	77.5452	377.197
9.45	188.965	76.5991	377.075
9.451	189.85	76.5686	376.617
9.452	190.094	77.5757	379.12
9.453	189.697	76.9958	376.312
9.454	189.697	76.8738	377.808
9.455	190.46	77.0569	378.479
9.456	190.002	77.3315	375.763
9.457	188.812	77.6978	378.54
9.458	188.843	77.3315	378.021
9.459	190.277	77.6672	377.594
9.46	189.941	78.3997	379.73
9.461	189.941	78.064	377.441
9.462	189.484	77.9114	378.937
9.463	190.338	77.9724	379.944
9.464	190.796	78.0334	378.265
9.465	189.972	78.125	380.341
9.466	189.728	77.4536	378.967
9.467	190.308	78.186	379.028
9.468	190.918	78.949	380.371
9.469	189.758	79.2847	377.38
9.47	188.934	78.8879	379.547
9.471	189.148	77.8503	379.913
9.472	189.575	77.3926	378.662
9.473	189.117	77.8503	381.866
9.474	189.24	77.9419	379.761
9.475	190.674	78.2166	379.791
9.476	190.399	78.9795	381.775
9.477	189.392	78.4607	378.754
9.478	189.24	78.2776	381.165
9.479	189.362	78.6743	380.92
9.48	189.331	78.6743	379.15
9.481	187.775	78.6743	382.446
9.482	187.469	77.8809	380.371
9.483	189.484	77.8809	380.707
9.484	190.796	78.8269	381.775
9.485	190.369	78.9795	379.456
9.486	189.667	78.7354	381.897
9.487	189.697	78.186	381.653
9.488	189.972	78.3691	380.341
9.489	188.751	78.8574	382.874
9.49	188.019	78.5217	381.104
9.491	188.965	78.5217	381.561
9.492	189.88	78.3691	383.087
9.493	189.85	78.1555	380.127
9.494	189.575	78.2471	383.087
9.495	189.819	78.2166	383.27
9.496	189.911	78.2776	381.897
9.497	189.484	78.4912	385.315
9.498	189.117	77.9419	383.27
9.499	189.392	77.8198	383.82
9.5	189.331	78.7354	385.742
9.501	188.385	78.8269	382.355
9.502	188.324	78.0029	385.193
9.503	188.69	77.9114	384.827
9.504	190.033	78.3386	384.155
9.505	189.758	79.1931	387.207
9.506	189.301	78.2166	385.193
9.507	189.819	78.2166	386.414
9.508	189.941	78.7354	387.299
9.509	188.965	78.949	384.888
9.51	187.164	78.7964	387.238
9.511	186.768	78.3386	385.925
9.512	187.805	78.7354	385.254
9.513	188.354	78.7048	387.695
9.514	187.103	77.5757	384.369
9.515	186.249	77.301	386.627
9.516	186.981	77.9419	387.634
9.517	186.737	78.2166	385.284
9.518	185.394	77.8503	388.275
9.519	184.937	76.9043	386.658
9.52	186.371	76.7822	386.23
9.521	187.317	77.179	388.184
9.522	186.31	77.179	384.369
9.523	185.577	77.1484	386.23
9.524	186.066	76.9043	386.2
9.525	186.279	76.7822	384.064
9.526	185.089	76.8738	387.756
9.527	184.326	76.1108	385.986
9.528	185.272	75.9277	385.834
9.529	185.791	76.5076	387.482
9.53	185.455	76.5381	384.094
9.531	185.608	76.5991	385.62
9.532	185.822	76.5076	385.498
9.533	185.852	76.6602	383.942
9.534	184.753	76.9348	387.36
9.535	184.357	75.9888	385.803
9.536	184.814	75.7141	386.505
9.537	185.791	76.4465	388.306
9.538	184.967	76.5991	385.284
9.539	185.089	76.416	387.421
9.54	186.707	76.355	387.451
9.541	187.378	76.7822	385.864
9.542	186.92	77.3315	389.008
9.543	186.035	77.1179	387.054
9.544	186.34	76.8738	388.153
9.545	186.432	77.3926	389.954
9.546	186.31	77.6367	387.36
9.547	186.584	77.7283	389.465
9.548	187.073	77.5452	388.977
9.549	188.019	77.4841	387.543
9.55	188.629	77.9724	389.832
9.551	188.385	77.8809	386.627
9.552	188.812	78.064	387.726
9.553	188.538	78.4607	388.611
9.554	187.103	78.2166	386.078
9.555	185.669	78.064	388.947
9.556	185.669	77.1484	388.123
9.557	186.615	77.1179	387.024
9.558	187.286	78.064	390.228
9.559	187.103	77.6062	387.054
9.56	188.08	77.2705	388.367
9.561	188.782	77.6062	389.526
9.562	188.904	77.9724	386.749
9.563	187.622	78.186	389.801
9.564	186.157	77.2705	389.252
9.565	186.035	77.3926	387.848
9.566	185.608	77.3315	389.771
9.567	185.547	77.0874	387.054
9.568	186.432	77.179	387.848
9.569	187.836	77.2705	388.123
9.57	187.408	77.0569	385.834
9.571	186.279	77.4536	388.336
9.572	185.608	76.8433	386.932
9.573	185.577	76.5381	386.475
9.574	185.059	76.5991	388.336
9.575	183.105	76.4465	385.468
9.576	182.739	76.5381	386.566
9.577	183.411	75.592	386.78
9.578	182.648	75.5005	384.979
9.579	181.824	75.592	388.397
9.58	182.159	75.1953	387.573
9.581	183.319	74.9817	387.238
9.582	183.167	75.7751	389.404
9.583	181.946	75.3479	386.658
9.584	181.152	74.7681	388.092
9.585	180.542	74.9512	388.489
9.586	179.962	74.9512	385.986
9.587	178.253	75.1343	388.58
9.588	178.04	74.3713	387.573
9.589	179.504	74.0967	386.993
9.59	180.084	74.2493	388.519
9.591	179.626	74.1272	386.566
9.592	179.352	74.1577	387.909
9.593	179.535	73.9746	387.421
9.594	178.65	73.6389	385.864
9.595	176.453	73.7305	388.153
9.596	174.225	72.9675	385.62
9.597	173.248	72.5708	385.498
9.598	172.76	71.8994	386.78
9.599	171.997	70.7703	384.308
9.6	170.746	70.0989	386.2
9.601	170.41	69.8853	386.139
9.602	169.83	69.6716	384.369
9.603	167.572	68.634	385.284
9.604	164.642	66.864	382.66
9.605	162.445	65.3076	381.409
9.606	157.776	64.4836	380.157
9.607	151.001	61.9202	374.542
9.608	142.151	58.3191	372.07
9.609	134.552	53.7415	364.594
9.61	125.061	48.7061	355.011
9.611	116.638	45.5017	352.997
9.612	112.091	45.4102	350.25
9.613	112.579	47.1191	348.724
9.614	113.495	47.8516	349.426
9.615	111.053	46.1426	348.999
9.616	108.856	45.8679	354.279
9.617	108.521	46.7224	360.26
9.618	111.481	47.1802	365.295
9.619	114.166	46.051	370.697
9.62	116.486	44.8608	371.49
9.621	120.087	44.7388	372.559
9.622	123.505	47.4548	372.803
9.623	124.512	50.5066	370.3
9.624	123.688	52.6123	369.69
9.625	123.962	52.5513	364.685
9.626	123.474	51.9409	361.298
9.627	122.467	52.6428	362.03
9.628	121.46	52.7344	360.84
9.629	123.047	51.8188	363.464
9.63	124.329	51.5137	367.95
9.631	124.42	51.3916	369.507
9.632	124.908	51.7578	372.131
9.633	125.61	52.4597	370.239
9.634	126.495	53.3142	366.73
9.635	125.854	54.0466	363.892
9.636	124.115	54.1687	357.483
9.637	123.26	54.0466	356.049
9.638	123.077	54.1382	355.743
9.639	121.338	53.6499	355.743
9.64	119.446	52.9175	360.931
9.641	119.568	51.6357	363.037
9.642	120.514	50.7813	365.112
9.643	121.46	51.7883	365.814
9.644	120.3	52.4902	360.901
9.645	121.124	53.2227	358.612
9.646	121.765	53.8635	354.156
9.647	120.88	54.4434	350.281
9.648	118.927	54.6875	351.898
9.649	117.767	54.3213	351.044
9.65	119.141	53.3142	353.516
9.651	120.239	52.6123	357.208
9.652	121.033	52.1545	357.025
9.653	122.681	52.5513	359.619
9.654	124.878	53.2227	359.924
9.655	125.916	54.3213	358.551
9.656	125.336	55.1758	360.565
9.657	124.786	55.3894	358.398
9.658	124.939	56.1218	359.863
9.659	125.061	57.1289	361.633
9.66	124.084	57.0374	360.138
9.661	124.634	56.9763	363.525
9.662	126.16	56.6711	363.464
9.663	127.808	56.7322	362.213
9.664	128.937	57.5256	364.441
9.665	129.211	57.8918	362
9.666	130.28	58.8379	361.786
9.667	130.798	60.6079	362
9.668	130.066	61.7981	359.711
9.669	129.944	61.9507	361.481
9.67	129.669	61.4014	362.305
9.671	130.829	61.0657	362.671
9.672	131.744	61.4929	365.814
9.673	132.294	61.8286	365.143
9.674	134.003	62.2864	366.394
9.675	135.681	63.0798	367.035
9.676	135.834	63.5986	364.258
9.677	135.651	64.3616	365.601
9.678	135.376	65.1855	363.525
9.679	135.406	65.4602	362.183
9.68	134.674	65.5518	364.288
9.681	134.064	65.033	362.488
9.682	135.345	65.0024	364.288
9.683	137.146	65.5823	365.417
9.684	137.39	65.7043	364.563
9.685	137.329	66.1316	367.218
9.686	137.817	65.6738	366.058
9.687	139.221	66.3757	365.906
9.688	139.343	66.864	366.852
9.689	138.458	66.803	364.258
9.69	139.221	66.1926	365.631
9.691	140.411	66.1621	365.631
9.692	139.954	66.6504	364.044
9.693	139.587	67.3523	367.34
9.694	140.228	67.1997	366.608
9.695	141.754	66.864	367.31
9.696	142.273	66.925	368.958
9.697	141.785	66.9861	366.211
9.698	141.632	67.1692	367.34
9.699	142.517	67.4744	366.119
9.7	142.975	67.9932	363.983
9.701	141.663	68.4509	366.028
9.702	140.472	68.1458	364.532
9.703	141.296	68.1763	365.265
9.704	141.388	68.512	366.669
9.705	140.839	68.3594	365.509
9.706	140.93	68.1763	367.462
9.707	141.266	68.4509	367.188
9.708	141.388	69.519	365.906
9.709	141.144	70.343	368.347
9.71	140.472	69.6106	367.096
9.711	141.174	69.9158	368.439
9.712	141.174	70.9534	369.965
9.713	139.832	71.4111	368.439
9.714	139.313	72.0215	370.636
9.715	139.923	72.0215	370.758
9.716	140.533	72.1741	369.568
9.717	141.235	72.4182	371.918
9.718	141.998	72.4182	370.087
9.719	143.585	73.2117	370.85
9.72	144.836	73.4863	371.368
9.721	144.348	73.5779	369.049
9.722	143.402	74.3408	371.094
9.723	143.341	75.1038	369.873
9.724	143.799	75.0427	368.866
9.725	143.921	75.0732	371.155
9.726	144.165	73.822	369.141
9.727	145.66	73.8525	370.239
9.728	148.163	74.585	371.094
9.729	149.231	75.5615	368.134
9.73	149.292	75.6531	370.239
9.731	149.567	75.2258	369.69
9.732	150.055	75.2563	368.744
9.733	149.933	76.416	370.209
9.734	150.024	76.4771	367.737
9.735	151.398	76.2329	368.195
9.736	153.473	76.5686	369.049
9.737	154.205	76.6907	366.73
9.738	154.663	76.8738	369.019
9.739	155.243	76.8738	368.713
9.74	156.311	77.2095	369.11
9.741	156.677	78.064	371.063
9.742	156.25	77.9724	368.927
9.743	156.311	78.2166	369.934
9.744	156.738	79.3152	370.026
9.745	156.464	79.4983	368.286
9.746	155.792	79.8645	371.246
9.747	156.219	78.8269	371.094
9.748	156.677	78.9795	372.131
9.749	156.616	79.8645	375.793
9.75	156.311	80.4749	374.42
9.751	156.403	80.658	375.763
9.752	156.647	80.7495	375.946
9.753	155.518	81.1157	373.444
9.754	155.06	81.6345	375.854
9.755	155.457	82.489	373.993
9.756	156.372	82.0618	374.054
9.757	155.518	82.3059	376.831
9.758	154.114	82.5195	375.244
9.759	155.151	82.6111	376.831
9.76	156.494	83.4351	377.045
9.761	156.738	83.9844	374.603
9.762	155.396	84.0759	376.801
9.763	155.609	83.6487	374.451
9.764	157.959	83.374	374.39
9.765	158.691	84.3506	375.397
9.766	157.196	84.3506	373.322
9.767	156.494	84.1064	375.519
9.768	157.471	83.7097	375.397
9.769	158.203	83.7402	375.031
9.77	158.386	84.6252	377.106
9.771	158.112	84.4421	375.427
9.772	160.248	84.2896	376.16
9.773	161.499	84.3506	376.495
9.774	161.743	84.6863	373.718
9.775	161.682	85.2356	375.427
9.776	162.872	85.3882	374.298
9.777	163.483	85.6323	372.955
9.778	163.208	86.2122	375.702
9.779	163.391	85.5408	373.932
9.78	164.581	85.2661	374.939
9.781	166.626	86.3342	376.038
9.782	166.718	86.792	373.871
9.783	166.779	87.2803	375.946
9.784	167.297	87.1887	374.969
9.785	167.877	87.4939	374.817
9.786	167.603	88.3484	377.106
9.787	167.053	88.0127	375.58
9.788	167.877	87.6465	376.953
9.789	169.006	87.7686	377.533
9.79	168.945	87.9822	375.946
9.791	168.365	88.8367	378.387
9.792	169.434	89.5386	377.319
9.793	170.105	89.1113	376.801
9.794	169.434	89.3555	378.723
9.795	168.854	88.9893	377.38
9.796	169.678	89.386	378.54
9.797	170.013	90.3931	378.815
9.798	169.159	90.6677	376.892
9.799	168.701	90.8813	379.852
9.8	169.586	90.5457	379.303
9.801	170.898	90.8508	379.15
9.802	170.471	92.1326	380.951
9.803	170.074	91.9189	379.15
9.804	170.807	91.7664	380.707
9.805	173.126	91.7664	380.463
9.806	172.638	92.1631	378.571
9.807	171.448	92.5903	381.378
9.808	171.021	92.1936	380.157
9.809	171.753	92.6208	380.798
9.81	172.18	92.865	382.355
9.811	172.15	92.5293	380.005
9.812	171.906	92.1631	381.622
9.813	173.035	92.4988	381.836
9.814	172.882	92.8955	379.852
9.815	172.15	92.8955	382.05
9.816	172.455	92.7734	380.28
9.817	174.622	92.7124	380.402
9.818	175.415	93.3838	382.294
9.819	173.767	93.689	379.883
9.82	173.34	93.9941	381.5
9.821	174.5	93.811	381.012
9.822	174.805	94.2078	379.181
9.823	174.957	94.4519	382.08
9.824	174.896	93.9636	380.066
9.825	177.124	93.9941	380.707
9.826	178.04	94.8792	382.019
9.827	178.131	94.8792	379.73
9.828	177.429	95.0623	381.378
9.829	178.07	95.6116	381.317
9.83	177.673	95.9473	379.15
9.831	177.49	96.3135	381.866
9.832	177.46	95.459	380.31
9.833	178.406	94.8792	381.439
9.834	179.047	95.8557	382.935
9.835	179.047	96.3745	380.89
9.836	179.84	96.6797	383.331
9.837	180.634	96.4966	383.331
9.838	180.817	96.9238	382.69
9.839	179.993	97.4121	385.315
9.84	179.688	97.168	384.369
9.841	180.267	96.9849	384.644
9.842	181.061	97.4426	386.597
9.843	180.847	97.4121	384.216
9.844	180.817	97.4731	386.23
9.845	181.549	97.29	385.651
9.846	182.251	97.5037	384.888
9.847	182.312	97.9004	387.268
9.848	181.732	97.5037	385.193
9.849	182.312	96.7407	386.169
9.85	181.732	97.1069	386.078
9.851	181	97.229	384.308
9.852	179.26	96.7712	385.925
9.853	179.321	96.2219	385.193
9.854	179.626	95.6726	384.583
9.855	179.596	96.283	387.604
9.856	178.68	96.0083	384.888
9.857	179.077	95.3674	386.536
9.858	179.962	95.1843	386.719
9.859	179.169	95.0928	384.705
9.86	177.185	95.3674	387.543
9.861	177.338	95.0012	385.925
9.862	178.741	94.7876	385.468
9.863	178.284	95.6116	387.299
9.864	177.124	94.9402	384.827
9.865	177.612	94.1162	387.054
9.866	178.955	94.2993	387.36
9.867	179.047	94.8486	385.284
9.868	177.765	95.4285	387.909
9.869	177.551	95.1538	386.536
9.87	178.68	94.7876	386.749
9.871	178.528	95.3369	387.695
9.872	177.46	95.1233	385.681
9.873	176.819	94.696	388.123
9.874	177.063	94.3604	388.306
9.875	177.002	94.4824	387.299
9.876	176.91	95.3064	390.381
9.877	177.307	94.7876	389.038
9.878	178.162	94.574	389.923
9.879	178.772	95.4285	391.876
9.88	178.223	94.635	389.16
9.881	177.704	94.3298	391.449
9.882	177.612	94.6655	391.541
9.883	178.284	94.9707	389.771
9.884	177.429	95.3369	391.907
9.885	176.91	94.6045	390.9
9.886	178.375	94.3604	391.479
9.887	179.413	95.1538	392.242
9.888	178.955	94.8486	389.954
9.889	178.528	94.5435	392.181
9.89	178.925	94.635	391.052
9.891	178.986	94.4824	390.106
9.892	177.49	94.6655	391.968
9.893	175.812	93.9941	390.076
9.894	176.331	93.4143	391.418
9.895	177.49	94.2078	391.693
9.896	177.368	94.0857	389.282
9.897	176.544	93.3228	391.724
9.898	177.063	92.4072	391.571
9.899	178.284	92.1936	390.869
9.9	178.07	92.9871	392.975
9.901	176.422	92.2241	390.869
9.902	175.995	92.1631	392.151
9.903	176.697	92.8345	392.273
9.904	176.056	92.7734	389.648
9.905	174.225	92.5903	391.541
9.906	173.553	91.6443	390.686
9.907	174.713	91.2476	390.015
9.908	175.629	91.3086	392.334
9.909	175.537	90.7593	389.923
9.91	175.659	90.8813	391.022
9.911	176.239	91.217	391.388
9.912	174.927	91.095	388.763
9.913	173.004	91.3086	391.541
9.914	171.356	90.5151	389.648
9.915	171.387	89.8438	388.824
9.916	171.295	90.1489	391.418
9.917	171.722	89.5386	389.557
9.918	172.516	89.0808	391.266
9.919	173.645	89.1724	392.151
9.92	173.37	89.447	390.106
9.921	172.699	89.9048	392.883
9.922	172.18	89.4775	391.663
9.923	172.485	89.325	391.113
9.924	171.417	90.0574	392.792
9.925	170.319	89.6606	390.381
9.926	170.746	88.6841	391.937
9.927	171.814	89.0198	392.944
9.928	172.974	89.2639	391.174
9.929	172.821	89.8438	394.012
9.93	172.852	89.9048	393.494
9.931	173.584	90.271	393.585
9.932	173.492	90.6982	394.684
9.933	171.936	89.9658	391.51
9.934	171.509	89.3555	393.677
9.935	171.997	89.6301	392.944
9.936	172.272	89.7217	391.449
9.937	171.204	89.4165	394.501
9.938	170.441	88.5925	392.761
9.939	171.875	88.6536	394.135
9.94	173.096	89.2029	395.782
9.941	172.821	89.2334	392.822
9.942	172.485	88.9587	394.897
9.943	173.615	88.501	393.585
9.944	173.401	88.4094	391.663
9.945	171.6	88.4705	394.653
9.946	170.685	87.5549	392.487
9.947	172.089	87.5854	393.707
9.948	173.096	88.3484	394.562
9.949	172.424	88.3789	391.724
9.95	171.661	88.1042	393.829
9.951	172.18	87.4939	392.639
9.952	173.431	87.4023	391.083
9.953	172.791	88.0432	393.28
9.954	171.448	86.8835	391.327
9.955	171.722	86.3647	392.883
9.956	172.15	86.6089	393.341
9.957	170.624	86.853	391.357
9.958	169.8	87.2803	393.616
9.959	170.288	86.6394	392.365
9.96	170.715	86.6089	391.51
9.961	170.471	87.0667	393.921
9.962	169.983	85.9375	391.693
9.963	170.013	85.3882	392.822
9.964	170.837	85.6018	393.86
9.965	170.105	86.4868	391.479
9.966	168.976	86.8225	394.165
9.967	168.335	86.3037	392.883
9.968	168.732	85.5713	393.036
9.969	168.121	86.7615	395.416
9.97	167.969	86.7004	393.463
9.971	168.884	86.3647	394.562
9.972	169.495	86.3953	394.806
9.973	169.373	86.3342	393.005
9.974	168.701	86.4258	395.264
9.975	168.396	85.6018	393.799
9.976	168.61	85.8765	393.585
9.977	168.091	86.3647	395.05
9.978	167.023	85.968	391.693
9.979	166.26	85.2661	393.494
9.98	166.351	84.7473	393.28
9.981	167.023	84.4421	391.113
9.982	166.565	84.7168	393.951
9.983	166.382	83.9539	392.059
9.984	167.358	83.2214	392.273
9.985	167.023	83.5571	393.768
9.986	166.138	83.6182	391.724
9.987	165.985	83.8013	393.494
9.988	166.199	83.4656	392.731
9.989	165.497	83.1909	391.083
9.99	164.825	83.374	393.372
9.991	164.703	82.5195	391.449
9.992	166.26	82.428	391.846
9.993	167.358	82.9163	392.944
9.994	166.931	82.7942	390.198
9.995	167.145	82.6721	392.334
9.996	167.999	82.2449	391.51
9.997	167.206	82.428	390.442
9.998	165.649	82.6416	392.761
9.999	164.551	82.1533	390.411
10	164.978	81.8787	391.144
10.001	165.375	82.1533	392.548
10.002	165.1	81.604	389.618
10.003	165.314	81.6956	392.151
10.004	166.748	81.6345	391.357
10.005	167.145	81.9397	390.381
10.006	166.29	82.5195	392.883
10.007	165.71	82.0618	391.205
10.008	165.771	81.4209	391.602
10.009	165.558	81.5125	393.25
10.01	164.246	81.6345	390.717
10.011	164.368	81.8481	392.273
10.012	165.771	82.2754	391.144
10.013	167.206	82.1838	389.587
10.014	166.534	82.1228	391.724
10.015	166.534	81.6345	390.045
10.016	167.847	81.4819	390.991
10.017	168.03	81.8176	391.357
10.018	166.718	82.0313	389.13
10.019	165.68	82.0923	391.388
10.02	165.802	82.0007	389.038
10.021	166.107	82.2144	388.763
10.022	166.016	82.6111	389.771
10.023	165.344	81.3599	388.214
10.024	165.985	80.5969	390.533
10.025	167.725	81.1157	390.93
10.026	167.633	81.8176	388.519
10.027	167.023	82.0007	390.411
10.028	167.389	81.5125	389.099
10.029	167.969	81.1768	388.794
10.03	167.816	81.8176	390.32
10.031	166.931	81.5125	387.115
10.032	167.145	81.1157	389.038
10.033	168.091	81.4819	389.008
10.034	169.128	81.4209	386.78
10.035	169.159	81.9397	388.947
10.036	168.945	81.7261	386.871
10.037	169.739	81.7871	387.146
10.038	170.319	81.6345	388.672
10.039	169.617	81.2683	386.261
10.04	170.135	81.1768	387.695
10.041	170.288	81.7871	387.054
10.042	169.617	82.3059	385.101
10.043	168.854	82.5195	387.573
10.044	169.373	81.2378	386.23
10.045	170.624	80.658	386.963
10.046	170.929	81.7566	389.069
10.047	170.776	81.9397	386.749
10.048	171.295	81.3599	388.672
10.049	172.394	81.2073	388.153
10.05	172.424	81.6956	385.986
10.051	171.936	82.428	388.092
10.052	170.715	81.8787	386.169
10.053	171.356	81.4819	386.963
10.054	171.936	82.0618	388.397
10.055	171.295	81.8176	386.108
10.056	171.936	81.8787	388.184
10.057	172.852	82.0618	387.177
10.058	174.103	82.55	385.895
10.059	173.828	82.428	388.153
10.06	173.492	81.8787	385.651
10.061	173.95	81.8481	387.115
10.062	173.92	82.3059	387.726
10.063	172.791	82.428	385.681
10.064	171.936	82.2144	388
10.065	172.943	81.7261	386.475
10.066	173.889	81.2988	385.712
10.067	173.645	81.665	388.428
10.068	172.882	81.1157	385.681
10.069	174.042	80.9021	387.421
10.07	175.385	81.543	387.421
10.071	174.469	81.3904	384.46
10.072	172.882	81.2988	387.146
10.073	172.729	80.5969	385.01
10.074	173.767	80.8411	383.545
10.075	173.889	81.3904	385.498
10.076	172.699	80.7495	383.392
10.077	173.157	80.3528	384.674
10.078	174.744	80.7495	384.949
10.079	175.232	81.0547	382.446
10.08	174.591	81.0547	385.254
10.081	174.164	80.7495	383.453
10.082	174.713	80.4443	383.209
10.083	174.225	81.4819	385.254
10.084	173.065	81.3293	382.324
10.085	173.035	80.3833	384.399
10.086	174.225	79.895	384.766
10.087	175.049	80.2612	382.507
10.088	175.232	81.3599	384.979
10.089	175.171	80.4443	382.904
10.09	175.11	80.2612	383.301
10.091	174.744	81.0242	385.59
10.092	174.957	81.2378	382.721
10.093	175.049	80.7495	384.064
10.094	174.561	80.78	384.613
10.095	174.622	80.5054	382.721
10.096	174.866	81.1157	384.888
10.097	175.934	80.9631	383.331
10.098	176.483	81.0852	383.392
10.099	176.086	81.5735	385.773
10.1	175.964	81.0547	383.392
10.101	177.063	80.8411	385.376
10.102	177.673	81.0242	384.338
10.103	177.063	81.2683	382.355
10.104	175.964	81.2378	384.796
10.105	175.079	81.1157	382.538
10.106	176.239	80.5054	383.392
10.107	176.788	80.9326	384.247
10.108	175.964	80.0171	382.629
10.109	175.873	80.2612	385.529
10.11	177.307	80.2307	384.43
10.111	178.375	80.8105	382.141
10.112	177.948	81.0547	384.216
10.113	176.758	80.5054	381.592
10.114	177.307	80.3223	383.484
10.115	178.07	80.658	383.972
10.116	177.185	80.4138	381.439
10.117	176.697	80.2917	384.796
10.118	177.338	80.0781	383.575
10.119	178.375	80.6885	382.446
10.12	178.925	81.4819	384.705
10.121	178.497	81.2683	381.866
10.122	179.382	81.1462	383.606
10.123	180.084	80.9631	384.033
10.124	179.352	80.8105	382.05
10.125	178.192	81.2988	384.46
10.126	177.979	81.4209	382.538
10.127	178.894	81.604	381.439
10.128	178.65	81.9397	383.85
10.129	178.04	80.78	381.409
10.13	179.199	80.2612	383.453
10.131	180.634	80.8411	384.094
10.132	180.695	81.6956	382.019
10.133	180.267	81.8787	384.094
10.134	180.511	81.2378	382.507
10.135	180.573	81.2988	382.141
10.136	180.206	82.0007	384.338
10.137	179.26	81.8176	381.989
10.138	180.115	81.2988	384.277
10.139	181.091	81.4514	384.705
10.14	180.847	81.8787	383.087
10.141	181.183	82.2449	385.651
10.142	182.22	82.0923	383.301
10.143	183.258	82.3975	383.453
10.144	182.19	82.8247	384.46
10.145	181.427	82.5195	382.141
10.146	181.488	82.0007	384.003
10.147	181.793	82.2449	383.698
10.148	181.274	82.2754	382.416
10.149	180.756	82.7026	384.949
10.15	181	82.3059	382.446
10.151	182.068	82.1838	383.484
10.152	182.037	81.8481	385.773
10.153	181.488	81.5735	383.24
10.154	181.641	81.9702	385.956
10.155	182.251	82.489	384.583
10.156	182.068	82.5195	382.721
10.157	181.061	82.0618	386.047
10.158	180.725	81.5125	383.27
10.159	182.037	81.543	384.155
10.16	182.007	81.9702	385.773
10.161	180.634	81.7261	383.514
10.162	180.756	81.3904	386.2
10.163	182.19	80.9937	384.705
10.164	182.922	80.8411	382.538
10.165	181.183	81.1157	384.399
10.166	179.657	80.9021	381.439
10.167	179.749	80.0476	382.263
10.168	179.749	79.9866	382.996
10.169	178.375	79.3152	379.822
10.17	176.941	78.4912	382.751
10.171	176.605	77.301	381.775
10.172	176.941	76.9043	380.737
10.173	176.147	76.8738	382.477
10.174	174.774	75.9277	379.822
10.175	173.462	74.9817	379.974
10.176	172.058	74.3713	381.195
10.177	170.868	73.6389	378.021
10.178	169.739	72.5098	379.211
10.179	168.335	71.8079	378.448
10.18	167.145	70.7092	376.404
10.181	165.436	70.282	378.296
10.182	164.856	69.6411	376.282
10.183	164.703	68.6035	376.068
10.184	164.032	68.1152	376.282
10.185	162.354	67.0471	373.657
10.186	161.804	66.2231	374.847
10.187	161.316	65.9485	373.138
10.188	160.431	65.3687	371.277
10.189	159.088	64.9109	372.62
10.19	157.715	63.9954	370.514
10.191	157.043	62.6831	371.826
10.192	156.921	62.0422	372.192
10.193	155.792	61.9202	370.911
10.194	154.816	61.615	372.772
10.195	154.846	61.3708	371.216
10.196	156.677	61.3708	370.331
10.197	156.067	61.3708	371.857
10.198	155.121	60.8521	369.293
10.199	155.182	60.6689	371.704
10.2	155.731	60.5774	371.521
10.201	155.396	60.8521	369.568
10.202	154.572	60.8826	372.314
10.203	154.633	60.791	370.056
10.204	156.647	61.4929	369.965
10.205	157.501	61.7981	370.728
10.206	156.647	61.8591	368.011
10.207	156.616	61.4624	369.995
10.208	158.051	61.3708	369.415
10.209	157.715	62.1948	367.584
10.21	157.166	62.1338	370.148
10.211	156.799	61.7065	367.584
10.212	157.196	61.9507	368.347
10.213	157.349	62.561	369.598
10.214	157.135	62.1338	366.852
10.215	157.471	61.6455	369.202
10.216	158.295	61.6455	368.53
10.217	158.447	62.5	366.821
10.218	158.691	62.8052	368.805
10.219	158.356	62.4084	366.638
10.22	158.508	62.439	367.34
10.221	158.539	62.5	368.744
10.222	157.501	62.561	366.15
10.223	158.051	62.9272	368.561
10.224	158.783	63.6597	367.34
10.225	159.668	63.9648	365.662
10.226	159.698	63.6597	368.195
10.227	159.271	63.6597	366.028
10.228	160.614	63.8733	367.218
10.229	161.133	64.3005	368.622
10.23	160.675	64.5447	366.882
10.231	160.217	64.6973	369.934
10.232	160.522	64.5752	368.53
10.233	160.614	65.3381	367.767
10.234	160.614	66.1621	370.178
10.235	159.821	65.8264	367.859
10.236	161.469	65.3687	370.148
10.237	162.72	65.0635	371.338
10.238	162.384	65.5823	369.019
10.239	162.262	66.2537	372.65
10.24	162.994	66.5588	370.605
10.241	164.154	67.3218	369.537
10.242	163.696	67.8711	372.101
10.243	162.598	67.4133	369.354
10.244	162.659	67.2607	371.277
10.245	163.147	67.749	371.918
10.246	163.422	67.8711	369.873
10.247	164.093	68.1152	372.65
10.248	165.375	68.0237	370.636
10.249	167.328	68.6646	370.544
10.25	167.145	69.4885	372.467
10.251	166.229	69.6411	370.087
10.252	165.558	69.0613	371.643
10.253	165.924	68.7866	371.765
10.254	164.948	69.3054	370.056
10.255	165.07	69.397	372.62
10.256	165.71	69.0918	370.453
10.257	167.145	69.3665	370.789
10.258	168.121	69.9463	372.803
10.259	167.755	69.9463	369.965
10.26	168.365	69.4275	372.528
10.261	168.121	69.1223	372.131
10.262	167.603	70.0378	370.605
10.263	167.419	70.5261	372.864
10.264	167.725	69.6106	370.239
10.265	168.61	70.0073	370.544
10.266	168.396	70.343	372.467
10.267	167.999	70.0073	370.697
10.268	169.128	70.0684	373.138
10.269	170.441	70.4346	373.322
10.27	171.021	71.0754	371.338
10.271	170.441	70.8008	374.146
10.272	169.373	70.0378	371.948
10.273	169.617	70.5872	372.07
10.274	169.525	71.2585	373.169
10.275	168.06	71.228	370.087
10.276	168.427	70.7092	373.138
10.277	168.793	70.0989	372.711
10.278	169.83	70.3125	371.948
10.279	169.159	71.167	374.847
10.28	169.006	71.0754	371.765
10.281	169.403	71.1365	373.81
10.282	169.495	71.228	375.031
10.283	168.976	71.0144	372.04
10.284	168.793	71.2585	375.519
10.285	169.128	71.228	373.688
10.286	169.952	72.2656	372.467
10.287	169.83	72.5708	375.092
10.288	168.945	71.9604	372.345
10.289	169.952	72.2656	374.054
10.29	170.654	72.5708	375.397
10.291	170.471	72.7539	372.955
10.292	170.563	72.4487	376.068
10.293	170.99	72.5098	373.993
10.294	171.692	73.5474	372.742
10.295	171.661	74.1577	374.298
10.296	171.326	74.1272	371.399
10.297	171.936	73.6694	373.505
10.298	172.852	73.5168	373.81
10.299	172.485	73.6389	372.62
10.3	172.668	73.761	375.824
10.301	173.309	73.5779	374.298
10.302	174.225	74.1577	373.505
10.303	174.53	74.9207	375.61
10.304	174.164	74.707	372.284
10.305	174.774	74.4324	374.451
10.306	175.323	74.707	375.366
10.307	175.72	75.2258	373.077
10.308	176.025	75.47	375.336
10.309	176.514	75.2869	374.054
10.31	178.101	75.3479	373.993
10.311	178.223	75.5615	376.251
10.312	177.643	75.9583	373.84
10.313	178.223	75.9888	375.58
10.314	178.131	76.0498	375.549
10.315	178.162	76.7212	373.962
10.316	177.734	76.9958	376.221
10.317	177.49	76.8738	373.993
10.318	178.345	77.2705	374.39
10.319	178.192	77.6367	376.221
10.32	177.917	77.3315	374.939
10.321	178.528	76.6602	378.265
10.322	178.802	76.4771	377.472
10.323	178.894	77.3315	377.075
10.324	178.253	78.125	379.608
10.325	178.558	77.8198	376.862
10.326	179.138	78.2776	378.296
10.327	178.711	78.7048	379.242
10.328	177.429	78.6133	376.678
10.329	177.917	78.2166	379.883
10.33	178.467	78.2471	379.211
10.331	179.382	78.8269	377.93
10.332	179.413	79.1016	380.493
10.333	179.535	79.0405	377.228
10.334	180.542	79.7119	378.479
10.335	180.206	80.1392	379.211
10.336	178.741	79.895	376.709
10.337	178.223	79.8645	379.303
10.338	178.619	79.8645	378.204
10.339	179.047	80.0781	377.38
10.34	179.657	79.9866	379.883
10.341	179.962	79.7729	377.563
10.342	181.183	80.2002	379.15
10.343	181.427	80.4443	380.157
10.344	181.122	80.4749	378.387
10.345	180.786	80.5359	381.195
10.346	181.091	80.0476	380.096
10.347	180.969	80.3833	378.906
10.348	181.183	80.9021	381.195
10.349	181.702	81.1157	377.899
10.35	183.167	81.2988	379.242
10.351	183.228	81.7871	380.28
10.352	182.831	81.4819	378.113
10.353	183.014	81.3599	381.378
10.354	183.655	81.6956	380.768
10.355	184.692	82.0618	379.73
10.356	183.777	82.7332	381.805
10.357	182.861	82.6721	379.059
10.358	183.777	82.8247	380.31
10.359	185.181	83.4045	380.524
10.36	184.631	83.5876	378.784
10.361	184.204	82.9468	382.263
10.362	184.418	81.9092	381.042
10.363	185.76	82.489	382.416
10.364	185.669	83.6487	384.247
10.365	184.174	83.5876	381.378
10.366	184.265	83.5571	383.667
10.367	185.394	83.6792	382.721
10.368	185.73	83.5571	381.073
10.369	185.822	83.8928	383.942
10.37	186.157	83.7708	380.859
10.371	187.225	83.7097	381.348
10.372	186.371	84.4116	383.789
10.373	185.791	84.2285	381.012
10.374	186.127	84.0454	383.331
10.375	186.615	83.9844	383.209
10.376	186.432	84.3201	380.829
10.377	186.188	84.6252	383.881
10.378	186.523	83.8318	380.524
10.379	188.049	84.2896	380.951
10.38	187.012	84.9609	382.172
10.381	185.73	84.8083	380.28
10.382	186.127	84.198	383.057
10.383	186.493	83.374	382.263
10.384	186.218	83.6182	381.348
10.385	185.669	83.8013	384.125
10.386	185.699	83.313	380.768
10.387	185.883	83.5571	381.348
10.388	186.066	83.9844	382.08
10.389	185.486	83.6182	378.967
10.39	185.669	83.1299	381.683
10.391	185.272	82.9468	380.89
10.392	185.181	82.9773	379.303
10.393	184.052	83.374	381.989
10.394	183.38	82.7942	379.761
10.395	184.052	82.9163	380.188
10.396	183.899	82.8247	381.165
10.397	183.35	82.428	378.723
10.398	183.167	81.7871	380.951
10.399	182.434	81.3904	379.486
10.4	182.312	81.543	378.326
10.401	181.274	81.2378	380.157
10.402	179.169	80.3833	377.228
10.403	177.979	79.9255	378.082
10.404	176.941	78.6743	378.265
10.405	174.652	77.6672	375.366
10.406	172.699	76.0803	377.502
10.407	170.715	74.0662	375.183
10.408	168.213	72.1436	372.284
10.409	164.581	70.5566	372.742
10.41	160.522	68.1763	367.706
10.411	157.623	65.5212	364.96
10.412	155.06	64.4531	363.8
10.413	151.886	63.6902	358.521
10.414	149.78	62.561	359.161
10.415	148.895	61.7676	358.307
10.416	148.712	60.1807	357.544
10.417	148.499	59.1125	361.572
10.418	148.071	58.1665	361.176
10.419	148.895	57.4951	364.563
10.42	148.956	57.2815	365.662
10.421	148.132	57.4341	364.502
10.422	147.095	57.6782	365.967
10.423	146.515	57.7698	362.701
10.424	146.454	58.3801	361.908
10.425	146.179	58.2581	361.816
10.426	145.935	56.8848	359.192
10.427	145.966	55.6946	360.565
10.428	146.393	55.603	361.053
10.429	146.21	56.2744	359.863
10.43	145.874	56.5491	362.579
10.431	145.66	56.0303	361.053
10.432	145.66	55.6946	360.565
10.433	144.928	56.3965	361.084
10.434	144.409	56.3965	358.337
10.435	144.348	55.7861	358.673
10.436	145.142	55.7251	358.643
10.437	145.02	55.8167	356.934
10.438	145.782	55.7251	359.192
10.439	145.538	55.7251	357.635
10.44	146.332	56.0913	358.154
10.441	146.301	56.2134	359.009
10.442	145.02	56.2439	355.927
10.443	144.684	56.0608	357.483
10.444	144.257	56.2744	355.194
10.445	144.379	56.3354	352.661
10.446	144.409	55.9998	354.95
10.447	144.287	55.5725	352.173
10.448	145.02	55.5725	353.333
10.449	144.897	56.6406	354.736
10.45	144.135	57.0679	352.417
10.451	143.707	56.5186	355.103
10.452	143.951	55.7556	353.973
10.453	144.653	56.1829	352.844
10.454	145.02	56.7322	355.377
10.455	144.897	57.0374	352.661
10.456	146.118	57.5562	354.828
10.457	146.851	57.8003	355.988
10.458	146.698	58.0444	354.492
10.459	146.484	58.136	357.452
10.46	146.606	58.7463	356.354
10.461	147.552	59.4788	354.462
10.462	148.102	59.6924	356.506
10.463	148.468	59.2651	353.729
10.464	149.597	59.8755	354.584
10.465	150.879	60.5469	354.858
10.466	150.452	61.1877	353.241
10.467	150.513	61.0352	357.239
10.468	150.909	60.9131	356.598
10.469	152.1	61.4624	356.598
10.47	153.198	62.561	359.07
10.471	153.534	62.7747	356.628
10.472	154.358	62.8357	358.551
10.473	155.426	62.5	359.222
10.474	156.097	62.3474	357.391
10.475	156.586	63.0493	360.901
10.476	157.379	63.5681	359.283
10.477	158.661	64.4226	358.551
10.478	158.966	64.8804	360.748
10.479	158.203	64.6973	358.246
10.48	158.966	64.5447	359.192
10.481	159.912	64.8499	359.772
10.482	160.004	64.9109	358.124
10.483	160.309	65.0024	360.443
10.484	160.675	65.0024	358.368
10.485	162.445	65.7959	358.551
10.486	162.903	66.7114	360.107
10.487	161.255	67.2302	357.361
10.488	160.645	66.9556	360.016
10.489	160.461	65.7959	360.321
10.49	160.217	66.1926	359.955
10.491	161.072	66.4673	362.366
10.492	160.614	66.2537	360.321
10.493	161.591	66.864	361.237
10.494	161.713	67.5659	362.549
10.495	161.835	67.5964	359.619
10.496	162.109	67.5049	362.762
10.497	161.713	67.0471	362.274
10.498	161.224	67.3828	360.687
10.499	161.102	67.8101	363.159
10.5	160.736	67.6575	360.26
10.501	161.56	67.9932	360.596
10.502	161.591	68.8782	361.542
10.503	161.499	69.0918	358.765
10.504	161.743	68.9697	361.786
10.505	162.048	68.5425	360.626
10.506	162.415	69.1833	360.077
10.507	161.926	69.6716	362.854
10.508	161.713	69.6411	360.931
10.509	162.598	69.6716	361.877
10.51	163.483	69.6411	363.312
10.511	163.513	70.0073	361.42
10.512	163.147	70.282	364.319
10.513	163.635	69.8853	364.227
10.514	164.154	70.2515	362.915
10.515	164.886	70.9839	366.364
10.516	166.046	70.5261	363.556
10.517	167.114	70.6177	363.77
10.518	167.053	71.4111	365.936
10.519	166.29	70.8313	363.342
10.52	166.809	71.0144	365.723
10.521	166.626	71.3501	365.265
10.522	167.572	72.2656	363.098
10.523	167.908	72.4182	365.265
10.524	168.243	71.7163	362.61
10.525	170.38	71.8079	363.495
10.526	171.722	72.0215	364.166
10.527	171.173	71.7773	362.305
10.528	170.593	71.7468	365.112
10.529	170.624	71.8994	364.197
10.53	171.417	72.0825	363.495
10.531	170.99	71.8994	365.326
10.532	170.074	71.7773	362.732
10.533	170.197	71.8689	364.746
10.534	171.448	72.5708	364.502
10.535	171.692	72.8149	362.305
10.536	172.119	72.5708	365.784
10.537	172.028	72.2351	363.77
10.538	173.706	72.5403	364.288
10.539	173.706	73.5779	365.723
10.54	172.333	73.7305	362.793
10.541	171.6	73.822	364.807
10.542	171.936	73.8525	365.051
10.543	172.18	74.707	363.281
10.544	171.875	75.0732	366.089
10.545	171.906	74.5544	364.075
10.546	173.096	75.3479	365.143
10.547	173.859	75.8057	366.852
10.548	173.401	75.8667	365.295
10.549	172.821	75.8057	367.95
10.55	171.936	76.1719	367.889
10.551	171.356	76.8127	366.486
10.552	170.898	77.24	368.835
10.553	171.295	76.5686	366.821
10.554	172.424	77.1484	367.462
10.555	173.126	77.7893	368.958
10.556	172.882	77.7283	366.425
10.557	172.791	77.179	370.178
10.558	173.553	77.1179	369.751
10.559	174.042	78.3081	368.622
10.56	174.133	78.9185	371.155
10.561	174.011	78.7659	368.195
10.562	175.659	78.4607	368.896
10.563	175.934	78.9185	369.934
10.564	175.629	79.3152	367.462
10.565	176.117	79.1931	370.422
10.566	176.849	78.7964	370.514
10.567	178.558	79.3152	369.751
10.568	179.199	79.2542	372.009
10.569	179.352	79.4678	369.751
10.57	180.42	79.7119	370.453
10.571	180.328	80.1392	370.972
10.572	179.474	79.9866	368.561
10.573	180.145	79.3457	371.552
10.574	179.901	79.1931	370.209
10.575	181.305	79.6509	369.72
10.576	181.702	79.8035	372.101
10.577	181.488	79.9255	369.995
10.578	182.678	80.2307	371.643
10.579	182.983	80.0476	371.582
10.58	182.526	80.4138	370.3
10.581	181.915	80.3223	373.779
10.582	182.343	80.1697	372.009
10.583	183.99	80.4138	371.338
10.584	183.899	81.3904	373.718
10.585	183.167	81.6345	371.063
10.586	183.655	81.1157	373.26
10.587	184.875	81.2988	373.81
10.588	184.509	81.5735	371.918
10.589	183.99	81.7261	375.549
10.59	184.143	81.3293	373.932
10.591	185.028	82.2449	372.955
10.592	184.967	82.5806	374.695
10.593	183.868	82.8552	371.552
10.594	183.807	83.2214	374.115
10.595	183.96	83.313	373.81
10.596	183.685	83.4961	372.955
10.597	183.197	83.2825	376.678
10.598	183.228	83.0078	375
10.599	184.57	83.4961	375
10.6	184.814	84.3506	377.35
10.601	184.692	84.6252	374.359
10.602	184.601	84.5642	376.465
10.603	184.509	85.083	376.923
10.604	184.753	85.4797	375.092
10.605	183.929	85.2966	378.54
10.606	183.868	84.8999	377.319
10.607	185.455	84.9609	377.319
10.608	186.249	85.6323	379.089
10.609	185.883	86.3953	376.892
10.61	187.439	86.2732	378.876
10.611	188.324	86.0901	378.296
10.612	188.721	86.6699	376.495
10.613	187.439	86.7615	379.028
10.614	186.646	86.2732	376.617
10.615	187.592	86.3953	377.228
10.616	187.714	86.3037	378.723
10.617	186.615	86.2427	376.862
10.618	186.768	85.8154	380.707
10.619	187.744	85.6628	380.28
10.62	188.934	86.4868	379.303
10.621	189.453	87.2192	382.111
10.622	189.453	86.6699	378.876
10.623	190.704	86.3647	380.402
10.624	190.918	86.792	381.134
10.625	189.88	86.9751	378.937
10.626	189.301	86.7004	381.805
10.627	189.484	85.9375	380.768
10.628	190.186	86.4258	380.127
10.629	190.338	87.1887	382.446
10.63	189.728	86.9751	379.15
10.631	190.735	86.853	380.768
10.632	190.582	86.731	381.348
10.633	190.216	86.6089	378.998
10.634	188.568	86.3342	382.019
10.635	187.256	85.2661	380.92
10.636	186.798	85.2661	380.615
10.637	185.211	85.2661	383.82
10.638	182.953	84.2285	381.439
10.639	180.939	83.1909	383.85
10.64	178.955	82.4585	384.521
10.641	176.819	80.7495	381.683
10.642	173.309	79.5898	383.148
10.643	171.143	77.5757	381.592
10.644	169.098	76.0803	378.052
10.645	165.558	75.3784	378.479
10.646	161.804	74.5544	375.641
10.647	159.119	72.5708	375
10.648	157.166	71.0144	375.336
10.649	154.327	70.4346	372.711
10.65	153.107	69.6106	374.451
10.651	153.076	69.0613	374.451
10.652	154.419	68.7256	374.084
10.653	154.846	68.0847	376.831
10.654	154.236	68.1763	376.312
10.655	154.602	68.0237	379.242
10.656	154.572	68.4204	379.73
10.657	154.633	69.1528	380.341
10.658	153.809	68.9087	382.904
10.659	154.51	68.1152	381.287
10.66	156.555	68.6951	382.477
10.661	158.051	69.9158	383.484
10.662	159.302	69.7937	381.592
10.663	160.278	69.4885	383.911
10.664	161.713	69.3359	383.24
10.665	162.14	69.8853	382.08
10.666	161.011	70.6482	384.491
10.667	160.461	70.4346	381.317
10.668	161.56	70.7397	381.653
10.669	161.682	71.1365	381.439
10.67	160.919	71.2585	378.235
10.671	160.889	70.9839	380.31
10.672	161.987	70.6787	379.608
10.673	163.055	70.9229	378.51
10.674	163.086	70.8618	381.012
10.675	162.079	70.8618	378.54
10.676	162.323	71.3806	379.303
10.677	161.591	72.3877	379.761
10.678	159.637	72.6318	377.197
10.679	158.325	71.7773	379.364
10.68	157.562	70.9839	378.143
10.681	157.532	71.167	377.686
10.682	158.264	71.7468	380.005
10.683	158.844	71.5942	377.472
10.684	159.393	72.0215	377.808
10.685	159.302	72.6929	378.876
10.686	157.959	72.998	375.641
10.687	156.83	73.2422	378.235
10.688	156.128	73.3337	377.289
10.689	156.464	73.2727	376.038
10.69	155.914	73.2727	379.15
10.691	156.799	73.1506	377.777
10.692	159.058	73.6694	379.12
10.693	160.461	74.9817	380.829
10.694	159.882	75.8667	379.272
10.695	159.637	75.3784	382.507
10.696	160.736	75.1648	381.378
10.697	161.957	76.1719	380.89
10.698	161.591	77.24	382.69
10.699	160.919	77.0264	379.73
10.7	161.255	76.5381	381.744
10.701	163.696	76.1108	382.477
10.702	164.612	76.4465	381.073
10.703	164.764	77.2095	385.101
10.704	165.466	77.5452	383.392
10.705	167.786	78.3997	382.874
10.706	168.549	78.9795	384.552
10.707	168.457	78.7048	380.737
10.708	168.854	78.4302	382.446
10.709	170.166	78.3386	383.057
10.71	170.654	78.7048	381.165
10.711	170.258	78.949	385.162
10.712	170.532	78.8879	383.423
10.713	172.546	79.5898	383.667
10.714	174.103	80.3223	385.193
10.715	173.859	80.4749	382.172
10.716	173.889	80.2307	384.003
10.717	174.042	79.9255	383.606
10.718	174.377	79.9561	381.897
10.719	173.828	80.1697	384.491
10.72	172.913	80.0476	382.813
10.721	173.401	80.3528	383.484
10.722	173.492	80.9021	385.132
10.723	172.821	81.3293	382.965
10.724	172.424	81.1157	385.651
10.725	171.997	80.7495	385.04
10.726	171.631	81.1462	383.606
10.727	171.6	81.2073	386.566
10.728	170.502	80.3528	383.759
10.729	171.295	80.78	385.498
10.73	171.234	82.0007	386.353
10.731	170.41	82.1533	384.033
10.732	169.281	81.7261	387.146
10.733	168.579	81.9702	387.115
10.734	168.671	82.3059	385.956
10.735	168.488	82.55	388.702
10.736	168.427	81.7261	386.444
10.737	169.8	82.0313	387.451
10.738	170.135	82.3059	387.604
10.739	169.495	82.3364	385.223
10.74	168.549	82.7637	387.939
10.741	168.427	82.7637	386.2
10.742	168.427	83.0078	385.284
10.743	167.48	83.1299	388.153
10.744	167.084	82.5195	385.223
10.745	168.518	81.9397	386.841
10.746	170.013	81.9397	387.604
10.747	169.8	82.7026	385.468
10.748	169.769	82.8247	388.824
10.749	169.83	81.6345	387.695
10.75	171.234	82.1533	386.963
10.751	171.57	83.0688	390.411
10.752	171.478	82.9163	386.963
10.753	171.906	82.3364	388.428
10.754	171.997	82.5195	389.038
10.755	171.967	82.7637	386.108
10.756	171.753	81.9702	389.496
10.757	172.638	81.4209	387.421
10.758	173.767	81.665	386.932
10.759	173.828	82.0923	389.099
10.76	173.37	82.1228	385.803
10.761	173.553	82.3975	386.993
10.762	173.492	82.489	386.749
10.763	172.607	82.7026	384.46
10.764	171.448	82.0313	387.115
10.765	171.173	80.7495	385.742
10.766	171.722	80.4749	385.986
10.767	171.661	81.2073	388.855
10.768	171.631	81.4514	385.986
10.769	171.509	81.7871	388.428
10.77	171.448	82.3059	388.519
10.771	171.082	81.665	386.169
10.772	169.556	81.9397	390.076
10.773	168.335	81.1768	387.848
10.774	169.647	81.4514	388.489
10.775	168.976	82.2449	390.137
10.776	168.182	82.7332	387.451
10.777	167.969	82.3059	389.74
10.778	168.701	82.2754	390.045
10.779	168.365	82.9773	388.519
10.78	167.297	83.0383	391.357
10.781	166.595	82.9163	389.069
10.782	167.633	82.8857	389.984
10.783	167.175	83.1299	390.656
10.784	165.405	83.0994	388.275
10.785	164.276	82.8857	391.174
10.786	165.161	82.1533	390.503
10.787	165.222	82.5195	390.564
10.788	164.612	82.7942	394.135
10.789	164.063	82.0923	391.968
10.79	165.802	82.55	393.127
10.791	166.29	83.1909	393.707
10.792	166.138	82.9468	390.717
10.793	165.68	81.5735	393.646
10.794	166.199	81.5735	392.12
10.795	167.145	81.9702	390.717
10.796	166.687	82.55	392.914
10.797	166.107	81.7261	390.625
10.798	166.901	80.8105	391.479
10.799	167.633	81.5735	392.059
10.8	167.603	81.9092	388.763
10.801	167.053	81.1462	391.296
10.802	166.656	80.8411	389.648
10.803	167.847	80.5359	388.611
10.804	167.572	80.4749	390.503
10.805	166.321	79.8645	387.939
10.806	165.985	79.8645	390.198
10.807	166.382	79.3457	390.32
10.808	166.199	78.9795	388.641
10.809	164.856	78.8879	391.541
10.81	164.459	78.2471	389.74
10.811	165.497	78.6743	388.977
10.812	166.077	78.7964	391.083
10.813	165.253	77.9724	388.031
10.814	164.856	77.5452	389.771
10.815	165.192	77.6367	390.228
10.816	163.849	77.8809	388.214
10.817	162.354	78.0334	391.541
10.818	161.987	77.5146	389.862
10.819	162.415	77.5452	389.374
10.82	161.957	78.2166	391.083
10.821	161.346	78.3691	388.672
10.822	161.835	77.6367	390.137
10.823	162.781	77.4231	389.893
10.824	162.262	77.5757	388.824
10.825	161.163	77.7893	391.937
10.826	160.126	77.6672	389.618
10.827	160.004	77.3621	390.778
10.828	159.363	77.7588	392.151
10.829	158.661	77.5146	389.343
10.83	158.661	77.6978	391.693
10.831	159.637	77.3315	390.564
10.832	160.156	77.301	389.404
10.833	159.821	77.4231	392.456
10.834	160.522	77.24	390.411
10.835	161.56	77.4231	390.93
10.836	161.011	78.4607	392.242
10.837	160.065	78.7354	389.038
10.838	159.912	78.5522	391.144
10.839	160.248	78.1555	390.045
10.84	160.583	78.3997	388.885
10.841	160.431	78.186	391.907
10.842	161.011	77.7588	389.404
10.843	163.635	77.8809	390.869
10.844	164.185	78.5522	391.785
10.845	163.818	78.7659	389.465
10.846	163.055	79.0405	392.212
10.847	163.147	78.9185	390.717
10.848	162.445	79.1931	389.893
10.849	161.835	78.9185	392.273
10.85	161.56	77.7588	389.832
10.851	162.842	78.0029	391.144
10.852	164.215	78.7354	392.517
10.853	164.124	79.1016	389.923
10.854	163.727	78.7048	392.853
10.855	163.818	78.5217	392.273
10.856	164.185	79.3762	390.808
10.857	163.177	79.5288	393.097
10.858	162.201	78.9795	390.594
10.859	163.361	78.5217	391.418
10.86	164.063	79.2236	391.815
10.861	163.666	79.4373	390.198
10.862	162.933	78.8574	393.463
10.863	163.3	78.3691	392.639
10.864	164.429	78.7048	392.487
10.865	163.727	79.3762	394.562
10.866	162.079	79.1016	391.602
10.867	161.926	78.6133	392.853
10.868	162.964	78.6743	392.09
10.869	162.689	79.2236	389.801
10.87	160.37	78.7964	392.639
10.871	159.485	77.9114	390.991
10.872	160.522	77.5146	392.334
10.873	161.133	78.3386	394.897
10.874	160.706	78.7354	391.754
10.875	160.889	78.5217	393.982
10.876	161.713	78.4607	393.585
10.877	162.231	78.8269	391.235
10.878	161.896	78.7354	394.226
10.879	161.835	78.2471	391.388
10.88	162.811	78.5828	392.853
10.881	161.896	79.3762	394.135
10.882	161.163	79.2542	392.151
10.883	162.109	78.7354	394.623
10.884	163.269	78.7048	393.555
10.885	163.727	78.5828	392.273
10.886	162.842	79.4678	395.05
10.887	163.086	78.5522	391.632
10.888	164.307	78.5522	392.212
10.889	164.124	78.949	392.883
10.89	162.598	79.0405	389.618
10.891	161.194	78.3081	392.303
10.892	161.041	77.4536	391.663
10.893	160.156	76.9958	390.9
10.894	158.569	77.179	393.311
10.895	158.386	76.8738	390.686
10.896	159.302	76.5686	390.778
10.897	158.905	76.5686	391.51
10.898	156.982	75.9888	388.641
10.899	155.548	75.3784	391.266
10.9	154.999	74.9512	390.778
10.901	154.48	74.8291	389.435
10.902	152.679	75.2258	391.724
10.903	152.039	74.4934	389.801
10.904	153.381	74.0967	390.594
10.905	154.999	74.646	391.815
10.906	154.083	75.2869	390.106
10.907	153.473	74.8901	392.151
10.908	154.144	74.1577	391.296
10.909	153.87	74.1272	390.991
10.91	153.229	74.8596	393.036
10.911	151.733	74.7986	390.808
10.912	151.947	74.4324	392.548
10.913	153.87	74.5239	393.646
10.914	153.87	75.0732	391.357
10.915	153.595	75.2869	394.592
10.916	153.717	75.0122	392.792
10.917	155.273	75.0427	393.127
10.918	155.457	75.5005	395.386
10.919	154.755	74.6155	392.883
10.92	154.968	74.6155	394.531
10.921	156.342	75.6531	394.989
10.922	155.975	76.2634	391.876
10.923	155.457	76.355	394.623
10.924	155.487	75.6226	392.517
10.925	157.227	75.5615	392.029
10.926	157.867	76.2024	393.616
10.927	157.471	76.355	390.9
10.928	158.173	75.8057	392.548
10.929	159.668	76.1414	391.937
10.93	159.393	76.5381	389.923
10.931	158.112	77.0874	392.456
10.932	157.288	77.0569	390.35
10.933	157.837	77.0264	390.686
10.934	158.356	77.1179	392.517
10.935	158.173	76.8738	389.557
10.936	158.936	77.0264	392.242
10.937	159.76	77.3621	392.426
10.938	159.943	77.4536	390.93
10.939	159.607	77.9419	394.531
10.94	159.576	77.5452	392.761
10.941	160.522	78.2166	393.097
10.942	160.156	79.4373	394.836
10.943	159.302	79.5593	392.212
10.944	159.729	79.1626	394.012
10.945	160.797	79.9255	394.44
10.946	161.774	80.2307	392.639
10.947	161.102	80.1392	395.813
10.948	161.316	80.2917	394.714
10.949	163.055	80.5664	395.386
10.95	163.574	81.7566	396.667
10.951	162.445	82.3059	393.89
10.952	161.957	82.489	396.118
10.953	162.476	82.6111	394.928
10.954	162.842	82.5806	394.592
10.955	162.018	82.55	397.156
10.956	162.079	81.543	395.66
10.957	163.483	81.4819	397.949
10.958	164.703	83.4045	399.353
10.959	164.49	84.0454	396.729
10.96	164.093	83.313	399.292
10.961	165.039	83.374	397.98
10.962	166.016	83.9539	396.851
10.963	165.497	84.3201	398.926
10.964	164.307	83.5876	396.332
10.965	165.955	83.0078	397.949
10.966	167.999	84.259	398.529
10.967	168.365	84.5337	396.027
10.968	166.901	84.6863	398.651
10.969	167.511	84.5032	397.675
10.97	168.671	85.0525	396.484
10.971	168.579	85.7239	398.315
10.972	167.664	85.1135	395.538
10.973	167.969	84.7168	396.851
10.974	169.159	85.083	397.064
10.975	169.708	85.2051	395.538
10.976	169.037	85.1135	398.376
10.977	168.854	84.8389	397.461
10.978	169.25	85.2661	397.827
10.979	169.983	86.3342	400.146
10.98	169.25	86.0291	397.003
10.981	169.647	85.2051	398.987
10.982	170.502	85.8459	398.438
10.983	170.776	86.2122	395.996
10.984	170.258	86.1816	398.59
10.985	170.074	85.5713	397.4
10.986	170.746	85.9375	397.736
10.987	170.227	87.0972	400.116
10.988	170.074	86.792	397.705
10.989	170.349	86.6089	399.719
10.99	171.753	87.0667	399.78
10.991	171.906	87.2192	397.4
10.992	171.112	87.2192	400.024
10.993	170.868	87.2192	398.315
10.994	172.363	87.0667	398.926
10.995	172.76	87.3718	400.818
10.996	171.722	87.5854	398.682
10.997	171.478	87.4329	400.97
10.998	171.814	87.738	400.085
10.999	171.936	88.0737	399.17
11	170.99	87.7686	402.039
11.001	170.502	86.9141	400.238
11.002	172.028	86.6089	401.337
11.003	173.34	88.1348	402.069
11.004	173.065	88.501	399.353
11.005	172.546	88.3179	402.039
11.006	173.035	88.1042	400.696
11.007	173.34	88.1042	399.689
11.008	172.119	88.5315	402.344
11.009	171.356	87.8906	400.879
11.01	172.394	87.3718	401.733
11.011	173.279	87.8906	402.435
11.012	172.821	87.8296	399.353
11.013	171.448	87.9211	401.459
11.014	170.654	86.9141	399.811
11.015	169.983	86.0596	398.438
11.016	168.03	85.968	400.696
11.017	166.656	85.2661	397.278
11.018	166.382	84.4421	397.125
11.019	166.046	84.137	397.034
11.02	164.764	83.7402	394.714
11.021	163.574	83.8013	397.308
11.022	163.971	83.6182	396.942
11.023	164.246	83.6182	396.057
11.024	163.422	84.0454	398.438
11.025	163.574	82.7637	397.186
11.026	164.185	81.7871	397.797
11.027	164.49	83.374	399.872
11.028	163.208	83.6487	397.675
11.029	163.269	82.8857	400.116
11.03	163.696	82.9163	400.269
11.031	165.283	83.6792	398.56
11.032	164.551	84.137	400.543
11.033	163.696	83.8623	398.346
11.034	165.009	83.252	400.085
11.035	166.504	84.198	400.024
11.036	167.145	84.4116	397.858
11.037	165.497	84.198	400.055
11.038	165.161	83.8928	399.2
11.039	165.588	83.9233	399.414
11.04	165.588	83.5571	401.123
11.041	163.971	83.5571	398.987
11.042	164.337	83.5266	400.787
11.043	165.924	84.6252	399.994
11.044	166.992	84.9304	397.583
11.045	166.504	84.6863	399.689
11.046	166.412	83.6792	398.285
11.047	167.816	83.5571	398.804
11.048	168.152	84.3201	401.245
11.049	166.412	84.6252	398.529
11.05	166.077	84.0149	400.391
11.051	166.809	84.6558	399.017
11.052	167.297	85.1746	397.125
11.053	166.901	85.4187	398.651
11.054	167.419	84.6558	395.569
11.055	169.006	84.3201	395.844
11.056	169.861	85.022	397.125
11.057	169.647	84.7473	395.416
11.058	169.006	84.6558	397.247
11.059	169.342	85.2661	396.637
11.06	169.189	86.1816	395.386
11.061	167.816	86.5784	397.888
11.062	166.534	85.5408	395.752
11.063	167.786	84.8694	397.339
11.064	169.403	85.6628	398.773
11.065	169.373	86.2732	396.362
11.066	170.013	86.0291	399.109
11.067	170.593	86.2427	397.98
11.068	171.143	87.0361	397.736
11.069	170.868	88.0737	399.658
11.07	170.288	87.5549	398.132
11.071	170.135	87.4329	399.323
11.072	170.349	88.0432	400.421
11.073	169.983	88.1348	397.949
11.074	170.593	88.1348	400.055
11.075	172.119	88.8062	399.323
11.076	173.492	88.9587	398.407
11.077	173.37	89.1724	400.848
11.078	172.607	88.7756	398.895
11.079	173.004	89.2639	400.208
11.08	173.37	89.7827	400.36
11.081	172.638	90.0879	398.01
11.082	171.783	89.7217	400.391
11.083	172.607	89.1724	399.017
11.084	174.316	89.4775	398.529
11.085	174.896	89.8132	401.245
11.086	173.37	89.5996	399.963
11.087	173.889	89.1113	401.886
11.088	175.873	89.7522	402.039
11.089	175.873	90.271	399.2
11.09	175.018	90.5151	401.794
11.091	174.164	89.7827	399.323
11.092	175.079	89.8132	398.834
11.093	175.751	90.8508	400.543
11.094	175.262	90.5762	397.888
11.095	175.415	90.0879	400.208
11.096	177.032	90.4236	400.391
11.097	177.521	90.6982	398.468
11.098	176.483	90.9729	400.604
11.099	175.629	91.0339	399.048
11.1	176.361	90.9119	399.078
11.101	176.666	91.6748	400.757
11.102	175.415	91.5833	398.01
11.103	175.323	91.1255	399.872
11.104	176.666	91.156	400.024
11.105	177.094	91.4612	398.499
11.106	176.331	91.4612	402.069
11.107	176.025	91.1255	400.33
11.108	176.605	91.4001	400.513
11.109	176.849	92.5598	402.222
11.11	176.819	91.9189	399.2
11.111	176.758	91.217	401.062
11.112	176.392	91.6748	401.398
11.113	176.27	92.804	398.59
11.114	175.69	93.0176	401.001
11.115	175.598	92.3157	399.567
11.116	176.849	91.9495	400.238
11.117	177.185	92.7429	401.733
11.118	177.185	93.1091	399.658
11.119	177.521	92.7429	401.215
11.12	178.467	92.7124	400.848
11.121	178.589	93.0786	400.085
11.122	177.338	93.4143	401.428
11.123	176.361	92.7734	399.719
11.124	176.361	92.8955	401.337
11.125	177.124	93.4753	402.069
11.126	176.453	92.8345	400.482
11.127	176.178	92.6514	403.198
11.128	177.49	92.6819	401.978
11.129	178.467	93.2312	401.215
11.13	178.253	93.6584	403.137
11.131	177.032	92.7734	400.513
11.132	178.497	92.0715	401.611
11.133	179.718	92.9565	401.764
11.134	179.077	93.4448	399.078
11.135	177.49	93.3533	401.337
11.136	177.795	92.9565	399.963
11.137	178.436	92.6514	398.743
11.138	178.497	93.0786	400.97
11.139	177.704	92.7429	398.834
11.14	177.887	91.8579	400.299
11.141	179.108	92.1326	400.543
11.142	179.047	92.6819	398.041
11.143	177.643	93.3533	400.116
11.144	177.063	92.7734	398.346
11.145	176.697	92.3157	397.919
11.146	175.69	92.3157	399.994
11.147	174.133	91.0339	398.071
11.148	174.042	90.8508	400.085
11.149	175.354	91.7358	399.841
11.15	175.537	91.98	398.01
11.151	174.469	92.041	399.841
11.152	174.622	91.2476	398.407
11.153	174.774	91.5222	398.315
11.154	173.645	92.4377	400.696
11.155	171.539	92.041	398.041
11.156	171.051	91.3086	400.543
11.157	171.997	91.7969	400.665
11.158	172.424	92.1936	398.987
11.159	171.631	92.4377	401.031
11.16	172.15	92.041	399.506
11.161	173.309	91.8579	400.238
11.162	173.859	92.2546	401.367
11.163	172.394	92.1631	399.109
11.164	171.387	92.2546	401.154
11.165	172.058	92.3157	400.482
11.166	171.661	92.5903	398.773
11.167	170.593	92.5598	401.031
11.168	170.044	91.156	399.231
11.169	171.234	91.4001	399.994
11.17	172.638	92.2241	401.978
11.171	171.539	91.8274	399.17
11.172	171.478	91.5222	401.794
11.173	172.302	91.6748	400.757
11.174	173.859	91.8579	398.56
11.175	172.852	92.4377	400.574
11.176	171.204	91.7664	398.651
11.177	171.814	91.095	399.506
11.178	172.913	91.4612	400.94
11.179	172.729	91.9189	398.865
11.18	172.882	91.9495	400.848
11.181	173.92	91.8579	400.269
11.182	174.713	92.1021	398.499
11.183	174.652	92.6208	400.787
11.184	173.889	91.9189	398.376
11.185	174.194	91.8274	399.414
11.186	174.469	92.5293	399.933
11.187	173.584	92.4072	397.919
11.188	172.485	92.1936	400.238
11.189	173.34	91.5222	399.323
11.19	173.798	91.98	398.895
11.191	173.737	93.2007	401.398
11.192	173.279	92.4683	399.536
11.193	173.92	91.98	400.665
11.194	174.988	92.5293	402.008
11.195	174.347	92.6514	399.719
11.196	173.645	92.804	401.672
11.197	173.248	92.9871	401.031
11.198	173.645	93.2922	399.384
11.199	172.546	93.7195	402.008
11.2	171.6	93.0481	400.696
11.201	173.187	93.0481	401.489
11.202	174.561	93.8721	402.191
11.203	174.622	93.689	400.269
11.204	174.255	93.7805	402.283
11.205	175.14	94.0247	401.031
11.206	176.025	94.5129	399.841
11.207	175.476	94.7571	401.642
11.208	172.852	94.3298	399.536
11.209	172.699	94.2688	401.581
11.21	174.103	94.1772	401.459
11.211	173.981	94.0247	400.055
11.212	173.248	94.0552	402.985
11.213	174.072	93.9026	401.428
11.214	176.666	94.8792	401.398
11.215	177.032	95.6116	402.74
11.216	175.568	94.9402	400.177
11.217	174.744	94.4824	402.557
11.218	175.751	94.9707	402.283
11.219	176.422	94.9097	400.177
11.22	174.957	95.9473	403.107
11.221	174.133	95.2148	400.726
11.222	176.361	95.3674	400.909
11.223	178.314	96.1304	402.069
11.224	178.101	95.6421	399.719
11.225	177.368	95.7947	401.581
11.226	178.619	96.0693	400.787
11.227	179.291	96.344	398.834
11.228	177.704	96.5881	401.093
11.229	175.812	96.0388	399.597
11.23	176.941	95.9473	399.994
11.231	177.826	96.283	401.52
11.232	177.673	96.3135	399.628
11.233	177.246	96.1304	402.008
11.234	178.497	96.0999	401.947
11.235	179.413	96.4966	400.33
11.236	179.077	97.168	402.649
11.237	178.253	96.7102	400.635
11.238	178.986	96.1609	401.062
11.239	179.382	96.9849	402.863
11.24	178.284	96.9543	400.36
11.241	177.155	96.9849	402.802
11.242	178.528	97.1069	402.435
11.243	179.932	97.4731	401.062
11.244	179.81	98.0835	403.503
11.245	178.955	97.3816	401.337
11.246	180.359	97.3511	402.374
11.247	182.129	97.8088	402.527
11.248	181.335	97.8088	400.757
11.249	179.657	97.7783	402.985
11.25	179.016	98.1445	401.52
11.251	179.626	98.4497	401.093
11.252	179.626	98.7549	403.046
11.253	178.558	97.4121	401.276
11.254	179.26	96.8018	403.29
11.255	181.061	97.5342	404.114
11.256	180.817	97.9919	401.642
11.257	180.481	98.0225	404.541
11.258	180.45	97.168	402.435
11.259	181.976	97.9614	401.642
11.26	181.549	99.2126	403.046
11.261	179.81	98.5413	400.635
11.262	179.108	97.5647	402.039
11.263	180.664	97.8394	402.588
11.264	181.122	98.0225	400.177
11.265	181.122	98.2361	402.313
11.266	180.817	97.9309	400.543
11.267	182.526	98.2971	400.36
11.268	183.197	98.8159	402.161
11.269	181.854	98.2666	399.628
11.27	180.45	98.2361	401.764
11.271	180.389	98.6633	401.398
11.272	180.084	98.6023	399.567
11.273	179.291	98.4192	401.703
11.274	179.26	97.4731	400.269
11.275	180.084	97.168	400.574
11.276	180.634	97.9919	402.679
11.277	179.84	97.6563	400.604
11.278	179.596	97.5342	402.191
11.279	179.352	97.3816	402.252
11.28	177.917	97.7783	399.475
11.281	176.178	97.5952	401.855
11.282	175.201	96.6797	400.269
11.283	175.812	96.405	399.872
11.284	175.842	97.168	401.764
11.285	174.927	96.4355	399.902
11.286	174.957	95.7642	402.466
11.287	176.208	96.405	402.313
11.288	176.758	96.6187	400.757
11.289	175.018	97.0764	402.832
11.29	173.889	96.0693	400.787
11.291	174.683	95.1843	400.97
11.292	175.476	96.0693	401.978
11.293	173.584	95.4285	399.536
11.294	172.363	95.1233	401.947
11.295	173.615	94.7876	401.947
11.296	175.049	94.7571	401.276
11.297	174.591	95.6421	403.961
11.298	172.729	95.0623	401.642
11.299	173.004	94.2688	402.435
11.3	174.53	94.4214	403.473
11.301	174.103	94.635	400.299
11.302	173.157	94.2993	402.344
11.303	173.37	93.7195	400.604
11.304	174.805	93.811	399.292
11.305	174.683	94.696	402.435
11.306	172.821	94.0247	399.628
11.307	173.065	92.804	401.886
11.308	173.187	94.696	402.802
11.309	173.615	93.7805	400.177
11.31	172.699	93.3228	401.794
11.311	173.279	92.5598	399.841
11.312	174.591	92.9871	398.376
11.313	175.018	93.2922	400.269
11.314	173.004	92.6208	397.949
11.315	172.241	92.1936	400.452
11.316	172.668	92.1326	400.97
11.317	172.089	91.8274	399.231
11.318	170.868	92.1936	401.733
11.319	170.471	92.2852	399.811
11.32	171.478	91.6748	398.682
11.321	171.57	91.8884	400.665
11.322	171.204	91.0034	398.499
11.323	171.57	91.1255	400.269
11.324	172.058	91.9495	400.848
11.325	171.509	92.041	399.048
11.326	169.891	92.4988	401.611
11.327	169.708	91.7053	400.116
11.328	170.166	91.3696	400.208
11.329	170.197	91.7969	401.855
11.33	168.976	91.095	399.445
11.331	169.128	90.6677	401.306
11.332	171.143	89.7827	399.628
11.333	170.898	89.2944	398.499
11.334	168.915	90.6982	400.177
11.335	167.603	90.7593	397.675
11.336	166.046	89.9658	397.919
11.337	164.398	89.0808	399.323
11.338	163.727	86.6089	399.017
11.339	162.75	85.4187	399.597
11.34	163.208	86.4563	399.719
11.341	163.635	87.0056	399.109
11.342	163.757	86.8835	399.445
11.343	164.307	86.1511	398.56
11.344	163.94	85.7849	398.254
11.345	162.933	85.968	398.102
11.346	161.591	85.083	398.01
11.347	160.37	84.3811	398.041
11.348	160.278	84.0454	396.973
11.349	160.095	84.0759	395.905
11.35	160.278	83.8013	394.836
11.351	160.645	83.4045	394.196
11.352	160.919	83.1909	394.714
11.353	161.011	82.9468	394.012
11.354	160.614	82.2144	393.921
11.355	159.79	82.3059	393.433
11.356	158.936	82.2449	393.158
11.357	158.539	82.1228	392.731
11.358	158.295	81.5125	392.639
11.359	157.501	81.3599	392.365
11.36	157.562	81.1157	392.639
11.361	157.593	81.0852	392.761
11.362	157.166	80.6274	392.975
11.363	157.593	80.4138	393.005
11.364	157.593	81.0242	392.242
11.365	156.708	80.9937	391.876
11.366	155.945	80.6885	391.479
11.367	155.182	80.2002	391.479
11.368	154.755	79.4373	391.205
11.369	154.48	79.9255	390.961
11.37	154.297	79.9255	391.449
11.371	154.419	80.0171	391.724
11.372	154.785	79.7729	391.937
11.373	155.029	79.895	391.876
11.374	154.846	79.7729	391.754
11.375	154.205	79.8035	391.449
11.376	153.656	79.4067	391.388
11.377	152.679	79.3762	391.235
11.378	152.588	79.4067	391.449
11.379	152.283	79.4067	390.686
11.38	152.374	79.5288	391.174
11.381	152.344	79.3457	391.052
11.382	153.046	79.2847	391.357
11.383	153.442	78.9185	391.876
11.384	153.29	78.8879	391.785
11.385	153.137	79.1931	391.998
11.386	152.618	79.0405	391.785
11.387	153.625	79.071	391.571
11.388	152.954	78.949	390.656
11.389	152.924	78.8269	390.564
11.39	152.374	78.5522	390.472
11.391	152.924	78.4912	390.686
11.392	153.412	78.5522	390.533
11.393	153.809	78.4607	390.472
11.394	154.419	78.3691	390.32
11.395	154.633	78.5522	390.228
11.396	154.449	78.6133	389.954
11.397	153.473	78.2166	389.496
11.398	152.71	77.9114	390.045
11.399	152.374	77.9724	389.771
11.4	153.076	77.9724	389.618
11.401	153.839	77.7283	389.374
11.402	153.961	78.0029	389.099
11.403	154.266	78.0029	389.099
11.404	154.419	78.0029	389.038
11.405	153.9	77.7588	389.252
11.406	153.198	77.6978	389.526
11.407	152.618	77.5146	389.16
11.408	152.802	77.3926	389.099
11.409	152.466	77.5146	388.489
11.41	152.924	77.7588	388.184
11.411	152.924	77.8198	387.909
11.412	152.954	78.0029	388.306
11.413	152.283	77.7893	388.275
11.414	152.802	76.9958	389.313
11.415	152.283	76.8738	389.038
11.416	152.1	77.2705	389.374
11.417	151.764	77.24	388.458
11.418	151.062	77.2095	388.336
11.419	150.787	77.3621	388.153
11.42	150.391	77.4841	388.062
11.421	150.177	77.2705	388.245
11.422	150.452	77.179	388.245
11.423	150.391	77.0264	388.947
11.424	150.635	77.0874	388.977
11.425	150.909	77.1179	388.794
11.426	150.269	77.4231	388.336
11.427	150.146	77.2095	388.336
11.428	149.597	76.8127	388.489
11.429	149.536	76.8433	388.275
11.43	149.231	76.7212	387.787
11.431	150.055	76.7517	387.726
11.432	149.902	76.9653	387.207
11.433	150.574	77.0569	387.665
11.434	150.482	76.5381	387.238
11.435	150.452	76.3855	388.031
11.436	149.597	76.4771	387.482
11.437	149.414	76.6296	388.092
11.438	149.109	76.1108	387.39
11.439	149.597	76.0803	387.543
11.44	150.116	76.355	387.054
11.441	150.696	76.7822	386.658
11.442	150.635	76.7517	386.78
11.443	150.482	76.3245	387.329
11.444	150.36	76.1719	387.36
11.445	150.787	76.0803	387.177
11.446	150.574	76.0193	387.146
11.447	150.787	76.2024	387.085
11.448	150.879	75.9583	386.597
11.449	150.757	75.9888	386.078
11.45	150.543	76.3245	386.475
11.451	150.665	76.5076	386.292
11.452	150.787	76.0498	386.322
11.453	150.909	75.8667	386.81
11.454	151.306	75.9277	387.115
11.455	151.001	76.0498	387.085
11.456	151.489	76.1414	387.115
11.457	151.154	76.3855	387.207
11.458	150.604	76.2024	387.451
11.459	150.269	75.8667	387.36
11.46	149.933	76.0193	387.665
11.461	150.543	76.1108	387.36
11.462	150.726	76.2939	387.451
11.463	150.635	75.8972	387.512
11.464	150.848	76.0803	387.634
11.465	150.391	76.2939	387.665
11.466	150.085	76.5076	387.054
11.467	149.567	76.2024	387.756
11.468	149.506	76.2634	387.451
11.469	149.567	75.8667	387.299
11.47	149.719	75.9277	386.749
11.471	149.78	76.1108	386.932
11.472	150.024	76.416	386.688
11.473	149.902	76.0498	387.085
11.474	149.506	75.7446	387.268
11.475	149.2	75.7446	387.329
11.476	149.2	75.592	387.177
11.477	149.139	75.5005	387.268
11.478	149.353	75.7141	386.841
11.479	149.475	75.9583	386.688
11.48	149.536	75.9277	386.871
11.481	149.139	75.9888	386.902
11.482	149.017	75.8362	387.207
11.483	149.445	75.4089	386.658
11.484	149.658	75.1343	386.871
11.485	149.658	75.5615	386.475
11.486	149.567	75.6226	386.292
11.487	149.902	75.5005	385.712
11.488	149.139	75.6531	386.047
11.489	148.895	75.7446	386.017
11.49	149.475	75.0122	386.139
11.491	149.475	75.1953	386.2
11.492	149.78	75.47	386.444
11.493	149.902	75.4395	386.078
11.494	150.696	75.5005	386.261
11.495	150.116	75.592	385.895
11.496	149.75	75.8057	386.871
11.497	148.895	75.592	386.719
11.498	148.865	75.5005	386.475
11.499	149.445	75.3479	386.658
11.5	149.597	75.6531	386.505
11.501	150.146	75.531	386.23
11.502	150.177	75.7751	386.23
11.503	150.024	75.7751	385.864
11.504	149.841	75.531	386.566
11.505	149.658	75.3784	386.261
11.506	149.841	75.6226	386.292
11.507	149.811	75.47	386.047
11.508	149.475	75.1648	385.895
11.509	149.902	75.6226	385.925
11.51	149.78	75.9277	385.529
11.511	149.994	75.8362	386.353
11.512	149.536	75.6226	386.078
11.513	149.567	75.3479	386.719
11.514	149.658	75.3479	386.749
11.515	149.78	75.3784	386.475
11.516	149.445	75.2869	386.627
11.517	149.933	75.3784	386.261
11.518	149.414	75.3784	386.658
11.519	149.414	75.5615	386.292
11.52	148.895	75.4089	386.414
11.521	149.384	75.2258	386.566
11.522	149.2	74.9817	386.322
11.523	149.414	75.1343	386.169
11.524	149.445	75.3174	385.895
11.525	149.139	75.3479	385.59
11.526	149.017	75.3784	386.078
11.527	148.254	75.4395	385.803
11.528	148.315	74.9512	385.834
11.529	147.98	74.6765	386.017
11.53	148.438	74.9207	385.895
11.531	148.071	74.9817	385.834
11.532	148.438	75.1648	385.651
11.533	148.712	75.1038	385.742
11.534	148.407	75.2869	386.047
11.535	148.315	75.1953	386.078
11.536	147.919	75.0122	386.108
11.537	148.254	74.9817	386.353
11.538	148.132	74.707	386.353
11.539	148.834	74.7375	386.353
11.54	148.926	75.0122	385.468
11.541	148.499	75.3784	385.895
11.542	148.407	75.1038	385.864
11.543	148.285	74.8901	386.23
11.544	148.376	74.7375	385.864
11.545	148.438	74.7681	385.681
11.546	148.376	74.8291	385.468
11.547	148.285	74.9512	385.681
11.548	148.193	75.2258	385.376
11.549	148.499	75.0122	386.047
11.55	147.98	74.7681	385.834
11.551	148.315	74.7986	386.292
11.552	148.224	75.0427	386.169
11.553	148.468	74.7681	385.864
11.554	148.407	74.7375	385.864
11.555	148.376	74.9817	385.895
11.556	148.346	75.1038	386.292
11.557	147.98	75.1038	385.834
11.558	148.163	75.0427	386.047
11.559	147.644	74.5239	386.169
11.56	148.163	74.646	385.956
11.561	148.376	74.707	385.498
11.562	148.773	74.7986	385.162
11.563	148.56	74.7681	384.949
11.564	148.224	74.8291	385.132
11.565	148.376	75.0122	385.071
11.566	148.01	74.2188	384.888
11.567	147.949	74.2798	385.101
11.568	147.797	74.1577	385.498
11.569	148.071	74.4934	384.827
11.57	147.858	74.5544	384.43
11.571	148.01	74.5239	384.369
11.572	147.888	74.6155	385.193
11.573	147.552	74.6155	384.857
11.574	147.888	74.1272	385.132
11.575	147.461	74.1272	384.674
11.576	147.583	74.4019	384.949
11.577	147.308	74.2493	384.43
11.578	147.675	74.2188	384.521
11.579	147.278	74.3408	384.216
11.58	147.43	74.4629	384.338
11.581	147.095	74.5544	384.064
11.582	147.217	74.2188	384.308
11.583	147.278	73.9441	384.46
11.584	147.491	73.761	384.155
11.585	147.247	74.3103	384.186
11.586	147.339	74.4934	384.064
11.587	146.942	74.2798	384.46
11.588	146.576	74.2798	384.796
11.589	147.064	74.0051	384.857
11.59	147.095	73.8831	384.613
11.591	146.79	74.2188	384.735
11.592	147.034	74.2188	384.369
11.593	147.614	74.1272	384.888
11.594	147.522	74.1882	384.399
11.595	146.912	74.0662	385.01
11.596	146.698	74.3103	384.521
11.597	146.912	74.1272	384.583
11.598	147.003	73.6084	384.613
11.599	147.217	73.8831	384.552
11.6	147.156	73.9136	384.003
11.601	147.888	74.0356	383.85
11.602	147.491	74.5544	384.033
11.603	147.461	74.2188	384.613
11.604	147.43	73.8831	384.216
11.605	147.369	73.6694	384.369
11.606	147.369	73.6694	384.705
11.607	147.217	74.1882	385.01
11.608	147.614	73.7915	384.735
11.609	147.552	73.761	384.491
11.61	147.583	74.1577	384.674
11.611	147.552	74.1882	384.613
11.612	147.858	73.9441	384.705
11.613	148.071	73.5474	384.613
11.614	147.797	73.6084	384.979
11.615	147.797	73.7	384.491
11.616	147.949	74.0662	384.186
11.617	147.736	74.3103	384.094
11.618	147.675	74.1272	384.369
11.619	147.461	73.761	383.881
11.62	147.675	73.6084	384.277
11.621	147.247	73.8831	384.399
11.622	147.491	73.8831	383.942
11.623	148.102	73.6084	384.277
11.624	147.583	73.8831	383.911
11.625	147.583	74.0662	384.247
11.626	147.186	73.9746	384.094
11.627	147.247	74.0967	384.369
11.628	147.095	73.6694	384.613
11.629	146.79	73.5779	384.644
11.63	146.881	73.4558	384.399
11.631	147.339	73.9746	384.613
11.632	147.125	74.0967	384.46
11.633	147.186	74.3103	384.644
11.634	147.064	74.0051	384.583
11.635	146.484	73.4558	384.369
11.636	146.301	73.5779	384.674
11.637	146.637	73.9441	384.43
11.638	146.851	74.0051	384.094
11.639	146.82	73.761	383.667
11.64	146.729	73.9746	383.85
11.641	147.095	74.0662	384.155
11.642	146.912	73.9441	384.155
11.643	146.881	73.761	384.125
11.644	146.393	73.5779	384.247
11.645	146.79	73.4253	384.186
11.646	147.156	73.5779	383.972
11.647	147.247	74.0662	384.003
11.648	146.82	74.1272	384.094
11.649	146.667	73.822	384.43
11.65	146.515	73.7	384.277
11.651	147.156	73.4253	384.338
11.652	146.637	73.4253	383.667
11.653	146.912	73.761	384.613
11.654	146.79	73.9136	383.575
11.655	147.278	73.8525	383.85
11.656	146.637	73.7	383.484
11.657	146.423	74.0051	384.003
11.658	146.576	73.9136	383.789
11.659	147.217	73.6694	383.759
11.66	146.606	73.4863	383.82
11.661	147.125	73.7305	383.942
11.662	147.43	73.822	383.575
11.663	147.644	74.0051	383.82
11.664	147.217	74.0662	384.491
11.665	147.247	73.7305	384.064
11.666	147.186	73.5168	384.125
11.667	146.973	73.3948	384.094
11.668	146.881	73.9746	384.399
11.669	146.881	73.6694	383.942
11.67	146.881	73.5474	383.972
11.671	146.942	73.7305	384.003
11.672	147.064	73.761	384.064
11.673	146.454	73.7915	383.942
11.674	146.851	73.2422	384.43
11.675	146.362	73.3337	383.972
11.676	146.942	73.5168	384.369
11.677	146.606	73.6389	383.484
11.678	146.851	74.0051	384.033
11.679	146.606	73.8525	384.003
11.68	146.667	73.6084	384.277
11.681	146.301	73.3643	384.583
11.682	146.179	73.5168	384.308
11.683	146.698	73.5168	384.46
11.684	146.637	73.4558	384.155
11.685	147.278	73.4863	384.125
11.686	146.759	73.6694	384.033
11.687	146.576	73.8831	384.277
11.688	145.874	73.6389	383.881
11.689	146.118	73.4253	384.43
11.69	146.21	73.2117	383.942
11.691	146.088	73.2422	383.881
11.692	146.454	73.3643	383.636
11.693	146.515	73.7305	383.698
11.694	146.606	73.6084	383.759
11.695	146.454	73.2117	383.759
11.696	146.362	73.1506	384.003
11.697	146.149	73.1201	383.698
11.698	145.935	73.5168	383.453
11.699	146.637	73.2422	383.698
11.7	146.759	73.1506	383.484
11.701	146.667	73.1506	383.85
11.702	146.21	73.5779	383.575
11.703	146.759	73.4558	383.606
11.704	146.545	73.2727	383.759
11.705	146.301	72.9675	383.85
11.706	146.698	72.9065	383.484
11.707	146.545	72.937	383.484
11.708	146.82	73.1812	383.362
11.709	146.576	73.5474	383.209
11.71	146.576	73.1812	383.514
11.711	146.271	73.2117	383.362
11.712	146.118	73.1201	383.484
11.713	146.667	72.7844	383.209
11.714	146.851	72.9675	383.087
11.715	146.637	73.4558	383.118
11.716	146.637	73.1506	382.568
11.717	146.21	73.2727	383.087
11.718	146.393	73.0591	383.331
11.719	146.21	73.2422	383.545
11.72	146.179	72.937	383.484
11.721	146.21	72.937	383.331
11.722	145.813	72.937	383.392
11.723	146.515	73.1506	383.392
11.724	146.515	73.4253	383.087
11.725	146.423	73.4558	383.087
11.726	145.691	73.1812	383.057
11.727	145.691	72.8149	383.179
11.728	146.118	72.9065	383.24
11.729	146.515	73.1201	382.782
11.73	146.881	73.1201	382.69
11.731	146.301	72.9065	382.416
11.732	146.088	73.0896	382.965
11.733	145.691	73.1812	382.721
11.734	146.179	72.9675	382.751
11.735	145.569	72.7844	382.874
11.736	145.66	72.9065	383.24
11.737	145.508	72.7234	382.568
11.738	145.66	72.6318	382.965
11.739	145.996	73.0591	382.843
11.74	145.447	73.4253	383.423
11.741	145.355	73.3032	383.301
11.742	145.294	72.8455	383.118
11.743	145.142	72.6929	383.423
11.744	145.599	72.7844	383.362
11.745	145.874	73.1201	382.782
11.746	146.271	72.998	382.66
11.747	145.874	73.2117	382.782
11.748	145.874	73.0896	382.538
11.749	145.813	73.0896	382.721
11.75	145.538	72.9065	382.996
11.751	145.752	72.876	382.874
11.752	146.088	72.6624	382.813
11.753	146.088	72.6318	383.087
11.754	145.996	72.876	382.965
11.755	146.149	73.1201	383.057
11.756	145.905	73.1201	382.996
11.757	146.057	72.7539	383.667
11.758	145.447	72.9675	383.423
11.759	146.118	72.8149	383.575
11.76	145.966	72.876	383.209
11.761	146.393	73.0286	383.392
11.762	146.088	72.998	383.392
11.763	146.21	73.3032	383.636
11.764	145.905	72.9675	383.484
11.765	145.874	72.998	383.453
11.766	146.24	72.7844	383.453
11.767	146.21	72.8149	383.118
11.768	146.851	72.9065	383.179
11.769	146.332	73.0286	382.507
11.77	146.637	73.2422	383.087
11.771	146.118	73.1812	383.087
11.772	146.118	72.937	383.423
11.773	145.935	72.8455	383.453
11.774	145.752	72.7539	383.392
11.775	146.179	72.8149	383.087
11.776	146.423	72.998	383.453
11.777	146.24	73.2422	382.904
11.778	145.874	73.0896	383.148
11.779	145.63	72.9065	383.331
11.78	145.599	73.0286	383.301
11.781	146.118	72.876	383.453
11.782	145.905	72.7844	382.935
11.783	145.721	72.6929	382.874
11.784	145.935	72.8455	382.874
11.785	146.362	73.1506	382.721
11.786	145.935	73.2727	382.538
11.787	145.477	72.9675	382.69
11.788	144.836	72.7234	382.538
11.789	145.447	72.5708	382.874
11.79	145.203	72.7539	382.751
11.791	145.599	72.9675	382.843
11.792	145.447	73.0286	382.599
11.793	145.508	73.0591	383.179
11.794	145.355	72.998	382.751
11.795	145.66	72.8455	383.423
11.796	145.569	72.9065	383.087
11.797	145.996	72.7234	383.118
11.798	145.264	72.6929	382.965
11.799	145.782	72.4182	383.24
11.8	145.569	73.3643	382.813
11.801	146.027	73.2727	383.24
11.802	145.813	72.7844	382.935
11.803	145.63	72.6624	383.209
11.804	145.508	72.937	383.209
11.805	145.294	72.8455	382.355
11.806	145.996	72.6929	382.904
11.807	145.874	72.9065	382.66
11.808	146.271	72.937	382.996
11.809	145.782	72.9675	382.66
11.81	145.599	72.937	382.843
11.811	145.233	73.0896	383.209
11.812	145.538	72.7844	383.27
11.813	145.508	72.4487	382.599
11.814	146.027	72.5708	383.575
11.815	145.538	73.0286	382.782
11.816	146.484	73.3032	383.057
11.817	146.057	72.7539	382.507
11.818	145.813	72.4182	383.575
11.819	145.569	72.2961	382.904
11.82	145.538	72.052	382.721
11.821	145.691	72.6013	382.446
11.822	145.966	72.6013	382.538
11.823	145.874	72.8455	382.477
11.824	146.118	72.6013	381.927
11.825	145.813	72.6013	382.233
11.826	145.233	72.4487	382.111
11.827	145.569	72.6624	382.69
11.828	145.721	72.3877	382.05
11.829	145.538	72.2046	382.507
11.83	145.02	72.5098	382.08
11.831	145.233	72.7844	382.66
11.832	145.325	72.9675	382.446
11.833	145.02	72.6013	383.301
11.834	144.47	72.0825	382.568
11.835	144.867	72.3572	382.996
11.836	145.264	72.4792	382.263
11.837	145.721	72.3572	382.172
11.838	145.294	72.5098	382.019
11.839	145.142	72.6318	382.233
11.84	144.806	72.6318	381.989
11.841	145.142	72.3572	382.446
11.842	144.653	72.3572	382.233
11.843	144.897	72.1741	382.111
11.844	144.867	72.0215	382.05
11.845	145.294	72.2961	381.683
11.846	144.714	72.8455	381.714
11.847	144.958	72.8455	382.019
11.848	144.47	72.5708	381.989
11.849	144.653	72.2046	382.568
11.85	144.958	72.2351	382.385
11.851	144.958	72.4182	382.324
11.852	145.355	72.5403	382.538
11.853	144.989	72.8455	381.927
11.854	145.386	72.2656	382.202
11.855	144.989	72.2961	382.019
11.856	145.111	72.7844	382.446
11.857	145.081	72.5708	382.08
11.858	144.989	72.2351	381.958
11.859	144.958	71.7468	381.653
11.86	145.386	72.2351	382.172
11.861	145.355	72.7844	381.592
11.862	145.294	72.6013	381.927
11.863	144.44	72.2656	381.927
11.864	144.409	72.2656	382.294
11.865	145.081	72.052	382.202
11.866	145.813	71.991	381.805
11.867	145.386	72.4792	382.111
11.868	145.416	72.3877	382.233
11.869	145.538	72.2351	382.05
11.87	145.264	72.4182	382.477
11.871	145.05	72.3877	382.538
11.872	144.928	72.2656	382.935
11.873	145.447	72.0215	382.568
11.874	145.05	72.2046	382.05
11.875	145.264	72.0215	382.507
11.876	145.203	72.1436	381.958
11.877	145.325	72.7844	382.141
11.878	144.867	72.6013	382.233
11.879	145.081	71.991	382.385
11.88	145.02	71.8994	381.989
11.881	144.806	72.052	382.233
11.882	144.745	72.2961	382.08
11.883	145.05	72.0825	381.897
11.884	145.142	72.3572	382.111
11.885	145.142	72.5098	382.233
11.886	145.02	72.1741	382.507
11.887	144.562	72.2351	382.629
11.888	144.684	72.5098	382.813
11.889	144.836	71.991	382.507
11.89	144.745	71.9299	382.66
11.891	144.745	72.5708	382.721
11.892	145.142	72.6624	382.446
11.893	144.897	72.6929	382.568
11.894	145.111	72.3877	382.721
11.895	144.684	72.1741	382.721
11.896	144.958	72.2046	382.355
11.897	144.714	72.4182	381.989
11.898	145.325	72.2961	382.08
11.899	144.989	72.4182	381.744
11.9	145.233	72.6929	382.111
11.901	144.806	72.4487	381.927
11.902	144.562	72.3572	382.141
11.903	144.928	72.4792	382.507
11.904	144.958	72.113	382.416
11.905	145.05	72.1436	382.294
11.906	144.897	72.2351	382.263
11.907	145.172	72.4487	382.263
11.908	145.264	72.8455	382.507
11.909	145.386	72.7844	382.416
11.91	145.02	72.113	382.751
11.911	144.867	72.1436	382.599
11.912	145.142	72.113	382.355
11.913	145.264	72.4182	382.111
11.914	145.63	72.3572	382.202
11.915	145.02	72.4792	381.683
11.916	145.111	72.5403	381.958
11.917	144.989	72.2656	381.622
11.918	145.172	71.991	381.989
11.919	144.928	72.2351	381.897
11.92	144.775	72.0825	382.05
11.921	145.081	72.113	381.805
11.922	145.02	72.7234	381.805
11.923	145.142	72.6013	381.927
11.924	145.111	72.5098	382.538
11.925	144.592	72.2351	382.202
11.926	145.264	72.0215	382.721
11.927	144.806	72.0825	382.233
11.928	145.142	72.2961	382.721
11.929	145.02	72.3572	382.202
11.93	145.477	72.1436	382.111
11.931	144.47	72.6318	382.172
11.932	144.867	72.6624	382.385
11.933	144.287	72.2656	382.019
11.934	144.684	72.113	382.08
11.935	144.897	72.052	381.805
11.936	145.142	71.9299	381.805
11.937	145.294	72.052	381.348
11.938	144.897	72.5708	381.775
11.939	144.806	72.6013	382.05
11.94	144.348	72.0215	381.836
11.941	144.653	71.8079	382.294
11.942	144.318	71.8994	381.927
11.943	144.684	72.2656	382.233
11.944	144.653	72.2351	381.5
11.945	145.142	71.9299	382.05
11.946	144.806	72.052	381.866
11.947	145.081	72.1741	382.263
11.948	144.257	72.1436	381.744
11.949	144.653	71.8689	382.202
11.95	144.44	71.6553	381.653
11.951	144.958	71.6248	381.989
11.952	145.142	71.991	380.951
11.953	144.958	72.3877	381.195
11.954	144.562	72.3572	381.5
11.955	144.257	72.0825	381.531
11.956	144.623	71.7468	381.866
11.957	144.592	72.052	381.805
11.958	144.714	72.0215	381.683
11.959	144.47	71.991	381.775
11.96	144.775	71.991	381.653
11.961	144.958	71.9299	381.927
11.962	144.897	72.052	382.172
11.963	144.165	72.1741	382.111
11.964	144.165	71.8689	382.568
11.965	144.592	71.7773	382.111
11.966	145.355	71.5027	382.172
11.967	144.958	71.7773	381.805
11.968	144.714	72.113	381.805
11.969	144.257	72.5403	381.592
11.97	144.501	71.9604	381.744
11.971	144.257	71.8384	381.592
11.972	144.623	71.6858	381.836
11.973	144.226	71.8994	381.073
11.974	145.081	71.7773	381.683
11.975	144.806	71.991	381.317
11.976	144.867	72.2046	381.561
11.977	144.348	72.052	381.073
11.978	144.073	71.991	381.805
11.979	143.982	71.7163	382.019
11.98	144.562	71.8994	382.111
11.981	144.592	71.7163	381.836
11.982	144.379	71.7468	382.111
11.983	144.409	72.0215	381.744
11.984	144.958	72.3572	381.958
11.985	144.623	72.1741	381.866
11.986	144.531	71.8689	382.08
11.987	143.799	71.8384	382.05
11.988	144.318	71.6553	381.897
11.989	143.982	71.6858	381.287
11.99	144.745	71.7163	381.5
11.991	144.623	72.052	381.073
11.992	144.47	72.052	380.676
11.993	143.982	72.1436	381.378
11.994	143.646	72.0825	381.5
11.995	144.012	71.7773	381.927
11.996	144.257	71.4722	381.348
11.997	144.257	71.8384	381.592
11.998	143.921	71.9299	381.714
11.999	144.745	72.052	381.561
12	144.47	72.1436	381.866
12.001	144.745	72.113	382.202
12.002	143.799	71.6553	381.897
12.003	144.165	71.7468	382.111
12.004	144.318	71.9299	381.683
12.005	144.653	71.8384	381.805
12.006	144.806	72.2046	381.5
12.007	144.653	72.2046	381.287
12.008	144.623	71.9299	381.439
12.009	144.226	71.9299	381.561
12.01	144.257	71.8994	381.439
12.011	144.226	71.5332	381.439
12.012	144.928	71.6858	381.378
12.013	145.05	71.4722	381.104
12.014	144.958	72.113	381.409
12.015	144.684	72.4487	381.439
12.016	144.257	71.9604	381.348
12.017	144.012	71.5332	382.172
12.018	144.104	71.7773	381.805
12.019	144.806	71.8384	381.744
12.02	144.501	71.7163	381.622
12.021	144.867	71.7773	381.653
12.022	144.653	72.0215	381.775
12.023	144.867	72.052	381.439
12.024	144.684	71.7468	381.531
12.025	144.684	71.6248	381.378
12.026	144.287	71.9299	381.317
12.027	144.592	71.5332	381.104
12.028	144.348	71.5942	380.737
12.029	144.775	71.6248	380.798
12.03	144.623	71.7468	381.165
12.031	144.47	71.7773	381.439
12.032	143.86	71.7773	381.226
12.033	143.646	71.5942	381.409
12.034	144.623	71.4111	381.409
12.035	144.836	71.7773	381.439
12.036	144.867	71.9604	381.165
12.037	144.379	72.0825	381.439
12.038	144.47	71.8079	381.165
12.039	144.44	71.8689	382.111
12.04	144.44	71.8689	381.561
12.041	144.653	71.4722	381.989
12.042	144.44	71.3196	381.744
12.043	145.416	71.5942	381.714
12.044	144.653	71.991	381.256
12.045	144.775	72.1741	381.409
12.046	144.135	72.052	381.134
12.047	144.287	71.7163	381.805
12.048	143.982	71.7163	381.592
12.049	144.287	71.9604	381.317
12.05	144.165	71.7773	381.683
12.051	144.592	71.6858	381.409
12.052	144.531	71.8079	381.836
12.053	144.684	72.2961	381.592
12.054	144.165	72.1436	381.622
12.055	143.86	71.7773	382.172
12.056	144.379	71.7468	382.233
12.057	144.257	71.5027	382.172
12.058	144.958	71.6858	381.958
12.059	144.348	71.6858	381.47
12.06	144.714	72.052	381.897
12.061	144.775	72.0825	381.5
12.062	145.172	71.6858	382.111
12.063	144.257	71.4722	381.775
12.064	143.86	71.6858	381.531
12.065	144.684	71.8079	381.439
12.066	144.714	71.6858	381.073
12.067	144.867	71.6553	380.951
12.068	144.836	71.8689	380.859
12.069	144.47	71.6248	381.226
12.07	144.348	71.8384	381.073
12.071	144.073	71.9604	381.5
12.072	144.226	71.4722	381.47
12.073	143.982	71.1365	381.073
12.074	144.501	71.7468	382.019
12.075	144.775	72.1741	381.592
12.076	144.867	72.0825	381.348
12.077	144.318	71.6553	381.012
12.078	144.226	71.4417	381.989
12.079	144.409	71.4111	381.348
12.08	144.379	71.2891	381.592
12.081	143.86	71.4722	381.134
12.082	144.043	71.7163	380.798
12.083	144.196	71.7468	380.707
12.084	144.318	71.991	380.829
12.085	143.555	71.8384	381.226
12.086	142.914	71.6553	381.226
12.087	143.738	71.8079	381.012
12.088	144.012	71.6248	381.195
12.089	144.043	71.3806	381.165
12.09	143.768	71.9299	381.134
12.091	144.348	72.3572	381.317
12.092	143.707	72.0215	381.378
12.093	143.555	71.5942	381.866
12.094	143.402	71.5637	381.287
12.095	143.219	71.5942	381.47
12.096	144.226	71.6248	381.134
12.097	144.226	71.5027	381.256
12.098	144.409	71.3501	380.676
12.099	144.073	71.9299	380.951
12.1	143.372	71.6248	380.676
12.101	143.86	71.5942	381.256
12.102	143.433	71.6248	380.707
12.103	144.043	71.228	380.829
12.104	143.738	71.3501	380.524
12.105	143.707	71.7163	380.737
12.106	143.921	71.7468	380.554
12.107	143.677	72.0825	380.981
12.108	143.738	71.7773	381.256
12.109	143.25	71.2585	381.348
12.11	143.646	71.228	381.531
12.111	143.829	71.6858	381.317
12.112	144.592	71.7163	381.5
12.113	144.196	71.5332	380.89
12.114	144.287	71.8384	381.134
12.115	144.135	71.7773	381.256
12.116	144.012	71.8689	381.439
12.117	144.135	71.2585	381.378
12.118	143.555	71.4111	381.256
12.119	143.921	71.3196	381.042
12.12	144.44	71.5027	380.798
12.121	144.684	71.5027	381.134
12.122	144.196	72.1436	380.676
12.123	144.073	71.6553	380.951
12.124	143.677	71.5637	381.042
12.125	144.043	71.5027	381.287
12.126	143.585	71.3501	381.042
12.127	143.921	71.5027	381.531
12.128	144.043	71.5637	381.317
12.129	144.379	72.0215	381.683
12.13	144.135	71.8384	381.195
12.131	143.89	71.5637	381.866
12.132	143.433	71.4722	382.05
12.133	144.44	71.7163	381.744
12.134	144.257	71.4722	381.134
12.135	144.562	71.5332	381.683
12.136	144.226	71.8079	381.073
12.137	144.531	71.9299	381.531
12.138	144.379	71.8689	381.012
12.139	143.982	71.3501	381.5
12.14	143.677	71.7163	381.348
12.141	143.921	71.6858	380.951
12.142	144.257	71.4722	380.981
12.143	144.348	71.7163	380.92
12.144	144.836	71.5942	380.951
12.145	144.318	71.6858	380.981
12.146	144.592	71.7163	381.317
12.147	144.012	71.8079	381.317
12.148	144.073	71.4417	381.683
12.149	143.982	71.2585	381.47
12.15	144.257	71.4111	381.714
12.151	144.012	71.5027	381.317
12.152	144.897	71.8994	381.104
12.153	144.44	72.0215	381.012
12.154	144.287	71.8079	381.409
12.155	144.226	71.3806	381.256
12.156	144.531	71.228	380.89
12.157	144.257	71.5637	381.012
12.158	144.409	71.3501	380.859
12.159	144.592	71.6553	380.371
12.16	144.379	71.7163	380.585
12.161	144.196	71.8079	380.554
12.162	144.073	71.3806	380.89
12.163	144.226	71.4111	380.981
12.164	144.409	71.4417	380.92
12.165	144.531	71.228	381.073
12.166	144.47	71.3196	380.829
12.167	144.196	71.7163	381.104
12.168	144.257	71.8689	380.798
12.169	144.073	71.4111	381.378
12.17	143.921	71.5942	381.47
12.171	144.226	71.0449	381.012
12.172	144.012	71.167	381.104
12.173	144.501	71.4722	380.524
12.174	144.379	71.4417	380.463
12.175	144.44	71.4111	380.615
12.176	144.043	71.8079	380.524
12.177	143.402	71.6553	380.585
12.178	144.135	71.0144	380.676
12.179	143.707	71.1975	380.646
12.18	144.104	71.5027	380.493
12.181	144.135	71.2891	380.493
12.182	144.562	71.1365	380.554
12.183	144.287	71.6858	381.195
12.184	144.012	71.7163	381.073
12.185	144.135	71.2585	381.104
12.186	143.921	70.8008	381.378
12.187	143.921	71.228	381.714
12.188	144.44	71.2585	380.92
12.189	144.836	71.2585	380.829
12.19	144.409	71.2891	380.829
12.191	144.226	71.5637	381.165
12.192	144.012	71.1975	380.951
12.193	144.165	71.2891	381.012
12.194	143.707	71.4111	380.89
12.195	143.738	71.0449	380.89
12.196	144.073	70.8313	380.157
12.197	144.226	71.2585	380.463
12.198	144.135	71.6248	380.646
12.199	143.86	71.6858	380.493
12.2	143.707	71.4417	380.89
12.201	143.524	71.0754	381.134
12.202	143.86	71.0449	381.287
12.203	144.196	71.2891	380.829
12.204	144.47	71.228	380.951
12.205	144.104	71.3501	380.951
12.206	144.409	71.3196	381.165
12.207	143.86	71.1975	380.707
12.208	143.768	71.2585	381.256
12.209	143.311	71.167	380.951
12.21	143.951	70.9534	380.951
12.211	144.226	70.6482	380.524
12.212	144.226	71.4417	380.524
12.213	143.738	71.4417	380.096
12.214	143.646	71.5637	380.096
12.215	143.677	71.4111	380.646
12.216	143.433	71.4417	380.402
12.217	143.341	70.9839	380.341
12.218	143.646	71.0144	380.249
12.219	143.524	71.1975	380.585
12.22	143.738	71.3501	380.341
12.221	144.165	71.4417	380.493
12.222	143.86	71.2891	380.768
12.223	143.524	71.4111	381.073
12.224	143.463	71.1975	380.768
12.225	143.707	71.2891	381.226
12.226	143.433	70.9839	380.371
12.227	143.616	70.9839	380.768
12.228	143.921	71.4417	380.28
12.229	144.012	71.6248	380.249
12.23	143.524	71.3196	380.28
12.231	143.402	71.106	380.493
12.232	143.463	70.9229	380.28
12.233	143.372	71.0144	379.73
12.234	143.341	71.167	379.791
12.235	143.158	71.3196	379.974
12.236	143.433	71.3501	380.096
12.237	143.219	71.3501	379.669
12.238	143.127	71.2585	380.035
12.239	142.731	71.5332	380.402
12.24	143.097	70.9839	380.829
12.241	143.372	70.9229	380.219
12.242	143.494	71.167	380.524
12.243	143.463	71.2891	380.463
12.244	143.585	71.5332	380.707
12.245	143.433	71.6248	380.524
12.246	143.28	71.228	380.676
12.247	143.677	70.8008	380.676
12.248	143.341	71.228	380.28
12.249	143.707	71.2585	379.974
12.25	143.616	71.0754	379.883
12.251	143.768	70.8923	379.761
12.252	143.768	71.4111	380.585
12.253	143.402	71.3196	380.219
12.254	143.219	71.228	380.249
12.255	143.097	71.228	380.585
12.256	143.28	70.7397	380.646
12.257	143.555	71.0144	380.554
12.258	143.829	71.2891	380.615
12.259	143.555	71.6858	381.134
12.26	143.555	71.4111	381.317
12.261	143.402	71.3196	381.653
12.262	143.768	71.0449	381.805
12.263	143.829	70.9839	381.592
12.264	143.799	71.3501	381.287
12.265	143.799	71.4417	380.798
12.266	144.012	71.3806	380.798
12.267	144.012	71.4417	381.134
12.268	143.799	71.2891	380.798
12.269	143.585	71.2891	380.92
12.27	143.799	71.2891	381.195
12.271	143.921	71.0754	381.012
12.272	144.073	71.0754	381.104
12.273	144.165	71.0754	380.859
12.274	144.043	71.6248	380.981
12.275	143.951	71.228	381.104
12.276	143.524	71.228	381.165
12.277	144.012	71.167	381.744
12.278	143.707	71.167	381.561
12.279	144.073	71.0144	381.531
12.28	143.799	71.1975	381.409
12.281	144.714	71.5637	381.683
12.282	144.714	71.3196	381.012
12.283	144.043	71.3196	381.561
12.284	143.738	71.5027	381.042
12.285	143.86	71.4111	381.195
12.286	144.135	71.1365	380.676
12.287	144.44	70.9839	380.615
12.288	144.012	71.167	380.554
12.289	144.623	71.2585	380.493
12.29	144.348	71.6248	380.127
12.291	144.257	71.4722	380.89
12.292	143.372	70.9839	380.615
12.293	143.677	70.8923	381.317
12.294	143.738	71.228	380.554
12.295	143.86	71.5332	380.676
12.296	144.196	71.167	380.707
12.297	144.44	71.3196	380.676
12.298	144.348	71.5332	381.287
12.299	144.012	71.2891	380.92
12.3	143.646	71.4111	381.165
12.301	143.982	71.0449	380.981
12.302	144.073	70.9534	380.768
12.303	144.073	71.0754	380.585
12.304	143.677	71.5637	380.554
12.305	143.738	71.6553	380.157
12.306	144.043	71.4417	380.646
12.307	143.768	71.5942	379.913
12.308	144.043	71.2891	380.615
12.309	143.646	70.9229	380.371
12.31	144.135	71.4417	380.585
12.311	144.165	70.9839	380.219
12.312	144.318	71.5332	380.615
12.313	144.135	71.3501	380.096
12.314	143.982	71.5027	380.951
12.315	143.738	71.5027	380.646
12.316	144.135	71.2891	380.951
12.317	144.196	70.6177	380.768
12.318	144.287	70.8618	380.615
12.319	144.287	71.167	380.554
12.32	144.226	71.5332	380.402
12.321	144.165	71.6553	380.402
12.322	144.043	70.8008	380.463
12.323	143.86	70.9839	380.798
12.324	143.982	71.0754	380.188
12.325	144.226	70.7397	380.188
12.326	143.982	71.228	379.974
12.327	144.135	71.2891	380.31
12.328	143.951	70.9229	380.035
12.329	144.196	70.9229	380.615
12.33	143.677	71.1975	380.768
12.331	143.555	71.0449	381.104
12.332	143.738	70.9534	380.585
12.333	144.257	71.1365	381.104
12.334	144.196	70.6482	380.859
12.335	144.073	71.0144	381.073
12.336	144.073	71.6553	380.92
12.337	144.287	71.3501	381.744
12.338	143.158	70.8008	381.134
12.339	143.372	70.7092	381.592
12.34	143.616	70.7397	380.585
12.341	144.287	70.9534	380.524
12.342	144.501	71.0449	379.852
12.343	143.524	71.3806	379.944
12.344	143.311	71.3806	379.791
12.345	143.799	71.1365	380.005
12.346	143.799	70.7703	379.852
12.347	143.341	70.9534	380.798
12.348	143.158	71.167	380.524
12.349	143.524	70.9534	380.341
12.35	143.524	70.8923	380.615
12.351	143.585	71.5942	381.256
12.352	143.921	71.1975	381.104
12.353	143.677	70.8618	381.256
12.354	143.463	70.9839	381.683
12.355	143.158	71.3501	381.683
12.356	144.287	71.0144	381.47
12.357	144.226	70.8313	381.195
12.358	143.86	71.1975	381.378
12.359	144.043	71.228	380.92
12.36	144.104	71.2891	381.073
12.361	143.768	71.3806	380.92
12.362	143.799	71.167	381.317
12.363	143.89	70.6787	380.249
12.364	144.653	70.9839	380.676
12.365	144.043	71.3806	380.28
12.366	144.257	71.4722	380.524
12.367	143.799	70.9839	380.92
12.368	143.86	71.0144	381.378
12.369	144.012	70.8008	381.287
12.37	143.86	70.7397	380.92
12.371	143.524	70.8923	381.226
12.372	143.89	71.228	381.134
12.373	144.531	70.7092	380.646
12.374	143.89	70.7397	380.798
12.375	143.799	71.0449	381.073
12.376	143.311	71.0754	380.371
12.377	143.372	70.7092	380.737
12.378	143.158	70.7092	380.035
12.379	143.433	70.7092	380.28
12.38	144.073	70.4956	379.456
12.381	143.707	71.3196	379.364
12.382	143.066	71.3806	379.547
12.383	143.127	70.8618	379.73
12.384	143.372	70.5566	379.303
12.385	143.402	70.7703	379.913
12.386	142.975	70.8313	379.059
12.387	143.616	70.7092	379.822
12.388	143.311	70.8008	379.333
12.389	143.585	71.106	379.822
12.39	143.28	70.8313	379.608
12.391	143.707	70.7703	379.913
12.392	143.188	70.6177	379.974
12.393	143.646	70.7092	379.791
12.394	143.738	70.4651	379.639
12.395	143.585	70.6482	379.639
12.396	143.951	70.9534	379.974
12.397	143.616	71.1365	379.395
12.398	143.463	71.106	379.73
12.399	143.25	70.343	379.822
12.4	143.311	70.6177	379.822
12.401	143.707	70.6482	379.242
12.402	143.86	70.9839	379.364
12.403	143.799	70.9534	379.669
12.404	144.104	70.9229	379.486
12.405	143.677	70.8313	380.127
12.406	143.616	70.9229	380.524
12.407	143.28	71.0449	380.28
12.408	144.043	70.6482	380.127
12.409	144.104	70.5872	380.524
12.41	144.012	70.7397	380.28
12.411	144.226	70.9534	380.31
12.412	144.409	71.2585	380.096
12.413	143.951	71.167	380.402
12.414	143.372	70.7092	380.066
12.415	143.86	70.6482	380.31
12.416	143.646	70.5261	379.822
12.417	144.226	70.9229	379.883
12.418	144.501	70.8313	379.608
12.419	144.775	70.9839	379.761
12.42	144.44	70.9229	379.669
12.421	144.775	70.8618	379.913
12.422	143.921	70.8618	380.066
12.423	144.318	70.8008	379.944
12.424	144.379	70.5872	380.066
12.425	144.104	70.5872	380.157
12.426	144.775	70.9229	380.432
12.427	144.745	70.9534	380.066
12.428	144.531	71.167	380.89
12.429	144.104	70.8313	380.676
12.43	144.531	70.4956	380.951
12.431	144.47	70.4956	380.31
12.432	144.806	70.8313	380.829
12.433	144.836	70.7703	380.096
12.434	145.172	70.8618	380.524
12.435	145.05	70.8618	379.639
12.436	145.081	70.7703	380.127
12.437	144.379	70.6787	379.852
12.438	144.684	70.7397	380.615
12.439	144.623	70.7092	379.852
12.44	144.958	70.343	379.974
12.441	144.531	70.6177	380.035
12.442	144.867	71.106	380.341
12.443	144.836	71.1365	380.371
12.444	144.379	70.9229	380.402
12.445	144.196	70.7092	380.859
12.446	144.257	70.6177	381.073
12.447	144.897	70.3125	380.859
12.448	144.836	70.7397	380.676
12.449	144.806	70.8618	380.615
12.45	144.501	71.106	380.341
12.451	144.592	71.0144	380.859
12.452	143.982	70.6177	380.219
12.453	144.348	70.6177	380.798
12.454	144.257	70.5566	379.974
12.455	144.806	70.6482	379.944
12.456	144.44	70.7703	379.425
12.457	144.47	71.1365	379.852
12.458	144.348	70.8923	379.761
12.459	144.135	71.0449	379.852
12.46	144.257	70.7092	379.974
12.461	143.86	70.4956	379.944
12.462	144.196	70.5872	379.639
12.463	144.257	70.8008	379.486
12.464	144.623	70.8313	380.035
12.465	144.684	70.8008	379.852
12.466	144.745	70.7703	379.852
12.467	144.318	70.7397	379.852
12.468	143.982	70.5566	380.188
12.469	143.951	70.6787	379.913
12.47	144.409	70.5261	379.547
12.471	144.226	70.282	379.456
12.472	144.47	70.8008	379.669
12.473	144.714	71.1365	379.333
12.474	144.867	70.8313	379.486
12.475	144.073	70.4346	379.547
12.476	143.738	70.3735	380.096
12.477	144.409	70.5261	379.913
12.478	144.47	70.8008	379.486
12.479	144.196	70.7703	379.883
12.48	144.012	71.0449	380.157
12.481	144.226	71.0449	380.188
12.482	144.196	70.7397	380.493
12.483	143.799	70.8008	380.615
12.484	143.86	70.8618	380.859
12.485	144.409	70.6177	380.554
12.486	144.592	70.4956	380.249
12.487	144.379	70.5261	380.463
12.488	143.677	71.0144	380.249
12.489	143.921	71.1975	380.402
12.49	143.951	70.9839	380.28
12.491	143.768	70.343	380.035
12.492	143.677	70.3125	380.554
12.493	143.677	71.0449	379.608
12.494	144.104	71.0754	379.761
12.495	144.531	70.5566	379.303
12.496	144.226	70.6177	379.944
12.497	143.616	70.8923	379.608
12.498	143.982	70.8618	379.913
12.499	143.585	70.3125	379.913
12.5	143.616	70.343	380.371
12.501	143.982	70.4346	380.066
12.502	144.501	70.4346	379.913
12.503	143.982	70.5261	380.066
12.504	143.677	70.8618	380.341
12.505	143.219	70.6177	380.402
12.506	143.707	70.1599	380.249
12.507	143.555	70.0684	379.913
12.508	143.89	70.282	379.913
12.509	143.982	70.4346	379.883
12.51	143.951	70.5872	379.517
12.511	143.982	70.8618	379.669
12.512	143.86	70.5261	379.242
12.513	144.043	70.4041	379.913
12.514	144.012	70.5872	379.73
12.515	144.012	70.4346	379.822
12.516	143.494	70.2515	379.578
12.517	143.433	70.343	380.035
12.518	143.585	70.5566	379.639
12.519	143.89	70.8008	380.341
12.52	143.433	70.7397	380.096
12.521	143.799	70.4956	380.524
12.522	143.616	70.343	380.31
12.523	143.616	70.343	380.28
12.524	143.127	70.6787	380.31
12.525	143.89	70.4956	380.127
12.526	144.287	70.5566	379.944
12.527	143.555	70.7092	380.096
12.528	143.311	70.6482	380.371
12.529	143.677	70.4346	379.669
12.53	143.89	70.3735	380.219
12.531	144.012	70.4956	379.517
12.532	144.135	70.3125	379.425
12.533	143.982	70.5261	379.944
12.534	143.555	71.106	379.73
12.535	143.677	71.0754	380.066
12.536	143.555	70.7397	380.371
12.537	142.914	70.3735	380.463
12.538	143.25	70.4956	380.402
12.539	143.951	70.6177	379.974
12.54	144.318	70.6177	380.402
12.541	143.982	70.8313	380.096
12.542	143.982	70.8008	380.432
12.543	143.799	70.9229	379.913
12.544	143.555	70.6787	380.646
12.545	143.311	70.7092	380.402
12.546	143.738	70.5872	380.341
12.547	143.982	70.6177	379.852
12.548	143.982	70.7703	380.219
12.549	143.738	70.9534	379.822
12.55	143.86	71.3196	380.524
12.551	143.524	70.9839	380.31
12.552	143.768	70.8313	380.737
12.553	143.433	70.7092	380.31
12.554	143.951	70.8923	380.341
12.555	143.646	70.9229	380.463
12.556	144.592	70.8008	380.524
12.557	144.836	70.9839	380.402
12.558	143.982	71.106	380.432
12.559	143.372	71.0754	380.585
12.56	143.646	70.7397	380.585
12.561	144.775	70.5872	380.585
12.562	144.135	70.6177	380.066
12.563	144.257	70.8923	380.219
12.564	144.104	70.9229	379.913
12.565	144.043	71.0754	380.402
12.566	143.86	70.9839	380.157
12.567	144.043	70.6482	380.035
12.568	143.951	70.5261	379.944
12.569	143.982	70.6787	380.035
12.57	143.951	70.8008	379.944
12.571	144.012	70.6787	380.035
12.572	143.555	70.8618	379.822
12.573	143.646	71.1365	380.463
12.574	143.86	70.9534	380.31
12.575	143.921	70.5566	380.554
12.576	143.585	70.5872	380.371
12.577	144.012	70.6177	380.737
12.578	144.287	70.6787	380.096
12.579	144.653	70.7703	380.402
12.58	144.226	71.0449	380.28
12.581	144.501	70.9229	380.402
12.582	144.073	70.6787	380.096
12.583	144.196	70.5872	380.463
12.584	143.982	70.2515	380.31
12.585	144.196	70.6482	379.822
12.586	144.592	70.5261	379.944
12.587	144.165	70.8618	379.73
12.588	145.05	70.6787	379.944
12.589	144.135	70.8618	379.639
12.59	144.531	70.5566	380.646
12.591	144.043	70.4041	379.944
12.592	144.501	70.2209	380.402
12.593	144.501	70.3735	380.28
12.594	144.714	70.7397	380.676
12.595	144.501	70.7703	380.188
12.596	144.073	70.7703	380.676
12.597	144.623	70.6482	380.066
12.598	145.02	70.4651	380.89
12.599	144.47	70.3735	380.524
12.6	144.989	70.6482	380.005
12.601	144.44	70.2515	379.822
12.602	144.867	70.4651	379.822
12.603	144.684	70.8313	380.096
12.604	144.44	70.8618	379.669
12.605	144.531	70.6177	379.517
12.606	144.287	70.1599	379.669
12.607	144.592	70.4041	379.913
12.608	144.592	70.4651	379.486
12.609	144.531	70.3125	379.883
12.61	144.531	70.6482	379.883
12.611	144.592	71.0754	380.188
12.612	144.775	70.6177	380.005
12.613	144.348	70.1904	380.157
12.614	144.226	70.1294	380.341
12.615	144.196	70.4041	380.371
12.616	144.562	70.4651	379.852
12.617	144.806	70.343	379.822
12.618	144.409	70.5261	379.852
12.619	144.379	70.4651	379.73
12.62	144.165	70.3735	379.272
12.621	144.196	70.4346	379.425
12.622	144.409	70.282	379.181
12.623	144.348	70.0989	379.12
12.624	144.836	70.1599	378.51
12.625	144.409	70.4346	378.723
12.626	144.409	70.8008	378.906
12.627	144.135	70.1599	378.845
12.628	143.86	70.0684	379.456
12.629	143.86	70.0073	379.303
12.63	144.043	70.0684	379.181
12.631	144.562	70.0989	379.211
12.632	144.623	70.1599	379.12
12.633	144.958	69.9463	378.906
12.634	144.348	70.4346	379.12
12.635	144.104	70.2515	378.876
12.636	143.799	70.0989	379.181
12.637	143.951	69.9768	379.272
12.638	144.287	69.9768	378.815
12.639	144.135	69.8242	378.784
12.64	144.257	70.0073	378.845
12.641	144.043	70.5261	378.784
12.642	144.165	70.3735	378.845
12.643	143.951	69.8853	378.937
12.644	143.677	69.7021	378.876
12.645	143.463	69.9158	379.486
12.646	144.44	70.3125	378.601
12.647	144.409	70.0378	378.876
12.648	144.531	70.2209	378.906
12.649	144.196	70.343	379.303
12.65	144.318	70.282	379.089
12.651	144.562	70.1904	379.578
12.652	144.318	70.1904	379.639
12.653	144.684	69.8547	379.669
12.654	144.379	69.6411	379.639
12.655	144.836	69.9768	379.425
12.656	144.714	70.5566	379.822
12.657	144.287	70.4346	379.425
12.658	144.501	70.0989	380.188
12.659	143.707	70.2209	379.944
12.66	144.226	70.1599	380.798
12.661	143.89	70.2515	379.974
12.662	144.745	70.4956	380.463
12.663	144.531	70.4956	379.822
12.664	144.501	70.5261	380.402
12.665	144.104	70.3125	380.249
12.666	144.379	70.282	380.554
12.667	144.012	70.4651	380.31
12.668	144.501	70.0989	380.554
12.669	144.745	70.0073	380.035
12.67	144.714	70.0684	379.913
12.671	144.562	70.4346	380.402
12.672	144.379	70.4956	380.035
12.673	144.562	70.1599	380.249
12.674	143.829	70.0378	379.913
12.675	144.012	70.0684	380.157
12.676	143.829	70.0684	379.395
12.677	144.196	70.0989	379.456
12.678	144.226	70.343	379.272
12.679	143.799	70.3735	379.028
12.68	143.829	70.0073	379.211
12.681	143.677	70.2209	379.425
12.682	143.707	70.2515	379.425
12.683	143.646	70.0684	379.456
12.684	144.012	69.9463	379.181
12.685	144.012	70.0378	379.791
12.686	143.799	70.343	379.395
12.687	143.982	70.6482	379.761
12.688	143.677	70.6787	379.608
12.689	143.372	70.0684	379.974
12.69	143.646	70.0684	379.639
12.691	144.012	70.282	379.791
12.692	143.86	70.4041	379.333
12.693	143.799	70.343	379.303
12.694	144.104	70.7703	379.303
12.695	143.951	70.5566	379.028
12.696	143.28	70.5261	379.395
12.697	143.158	70.5566	379.486
12.698	143.799	70.4346	379.547
12.699	143.738	70.3735	379.15
12.7	143.799	70.4956	379.608
12.701	143.677	70.8313	379.303
12.702	144.196	70.7092	379.639
12.703	143.646	70.9229	379.578
12.704	143.585	70.5872	380.035
12.705	143.555	70.3735	380.096
12.706	144.073	70.3735	379.822
12.707	144.073	70.4956	379.822
12.708	144.44	70.4346	379.547
12.709	144.165	70.343	379.639
12.71	144.012	70.6787	379.364
12.711	144.257	70.5566	379.517
12.712	143.738	70.4346	379.761
12.713	143.677	70.343	380.219
12.714	143.799	70.0989	379.333
12.715	144.409	70.3125	379.456
12.716	144.379	70.1294	378.784
12.717	144.165	70.6482	379.456
12.718	143.799	70.6787	379.028
12.719	143.799	70.3735	379.639
12.72	143.738	70.1294	379.73
12.721	143.585	70.1294	379.608
12.722	144.562	69.9768	379.578
12.723	143.829	70.1904	379.517
12.724	144.104	70.4346	380.096
12.725	144.104	70.1904	379.456
12.726	143.982	70.0989	380.157
12.727	143.89	70.1294	379.883
12.728	143.768	70.2209	380.493
12.729	143.921	69.9768	379.425
12.73	143.707	70.0073	379.974
12.731	144.104	70.1294	379.547
12.732	144.012	70.2515	379.578
12.733	143.86	70.6787	379.73
12.734	143.585	70.4346	380.035
12.735	143.402	69.9768	380.188
12.736	144.073	70.0073	380.157
12.737	143.494	70.4041	380.157
12.738	144.073	70.2515	380.096
12.739	143.707	70.2209	380.005
12.74	143.951	70.5261	380.463
12.741	144.348	70.343	380.585
12.742	143.799	70.7092	380.341
12.743	144.135	70.4651	380.707
12.744	143.372	70.0378	380.493
12.745	144.47	70.0684	380.676
12.746	144.196	70.1599	380.219
12.747	144.47	70.4956	380.127
12.748	144.043	70.6482	380.096
12.749	143.89	70.6177	380.554
12.75	143.738	70.0684	380.035
12.751	144.043	70.0684	379.974
12.752	143.707	70.0684	379.547
12.753	143.494	70.4041	379.73
12.754	144.226	70.3125	379.242
12.755	144.135	70.343	378.967
12.756	144.165	70.4346	379.486
12.757	143.707	70.4346	379.395
12.758	143.768	70.4041	379.547
12.759	143.768	69.9463	379.761
12.76	143.219	70.0378	379.791
12.761	143.86	70.1294	379.364
12.762	143.982	70.343	379.181
12.763	143.951	70.4651	379.181
12.764	143.494	70.6177	379.791
12.765	143.494	70.1599	379.028
12.766	143.372	69.7632	379.456
12.767	143.494	70.0378	378.998
12.768	143.677	70.1599	378.967
12.769	143.677	70.1294	378.662
12.77	143.768	70.1294	378.815
12.771	143.585	70.282	378.479
12.772	143.799	70.282	378.906
12.773	143.25	70.4346	378.784
12.774	143.463	70.0989	379.242
12.775	142.548	70.1904	378.998
12.776	143.25	69.7632	378.784
12.777	143.555	70.1294	379.089
12.778	143.28	70.7092	378.967
12.779	143.341	70.4041	379.425
12.78	143.25	69.9768	380.096
12.781	143.433	70.0378	379.761
12.782	143.585	70.2515	380.096
12.783	143.707	70.2209	379.517
12.784	143.646	70.1599	379.517
12.785	143.585	70.1599	379.883
12.786	143.799	70.4346	379.547
12.787	143.585	70.4956	379.425
12.788	143.036	70.343	379.822
12.789	143.25	70.2515	379.913
12.79	143.951	70.0684	379.73
12.791	144.043	69.8547	379.15
12.792	144.165	70.1294	380.005
12.793	143.677	70.4346	379.15
12.794	144.318	70.7092	380.249
12.795	143.829	70.282	379.73
12.796	143.921	70.0684	380.432
12.797	143.738	70.1904	380.005
12.798	144.012	70.1599	379.974
12.799	144.44	70.282	380.219
12.8	144.196	70.4041	379.974
12.801	144.775	70.1904	380.219
12.802	144.836	70.3735	380.31
12.803	144.226	70.4041	380.127
12.804	144.073	70.1294	379.639
12.805	144.379	69.9158	380.035
12.806	144.348	70.1294	378.998
12.807	144.928	69.9463	379.425
12.808	144.47	70.2209	378.937
12.809	145.081	70.4651	379.547
12.81	144.196	70.2515	378.876
12.811	144.348	69.8547	379.852
12.812	143.768	69.7632	379.425
12.813	144.348	69.9158	379.364
12.814	144.531	69.8853	378.906
12.815	144.623	69.9768	379.517
12.816	144.623	70.0378	379.211
12.817	144.196	70.0684	379.089
12.818	144.348	70.0378	379.15
12.819	143.86	69.9463	379.364
12.82	144.043	69.8242	379.761
12.821	143.799	69.5801	379.15
12.822	144.379	69.8547	379.425
12.823	144.348	70.1294	378.845
12.824	144.531	70.343	379.272
12.825	143.646	70.1599	378.723
12.826	143.86	69.8547	379.425
12.827	143.005	70.0684	378.784
12.828	143.616	69.6411	379.272
12.829	143.341	69.8547	379.028
12.83	143.89	70.0378	379.364
12.831	143.86	70.1599	378.876
12.832	143.86	70.2209	378.815
12.833	143.799	70.2209	379.181
12.834	143.585	69.7021	379.517
12.835	144.104	70.0684	379.395
12.836	144.196	69.6411	379.15
12.837	144.043	69.9158	379.181
12.838	143.982	70.0989	379.181
12.839	144.043	70.282	379.028
12.84	144.226	70.3125	379.395
12.841	143.677	70.282	379.211
12.842	143.738	69.9463	379.456
12.843	143.433	70.0684	378.906
12.844	144.012	70.1294	379.028
12.845	143.768	70.1904	379.059
12.846	143.982	70.1294	378.693
12.847	144.165	70.282	378.448
12.848	144.165	70.3125	378.845
12.849	143.799	70.0684	378.784
12.85	143.494	69.9158	379.517
12.851	143.86	69.7937	378.815
12.852	144.318	69.9158	379.303
12.853	144.165	69.9768	379.028
12.854	144.196	70.3735	379.395
12.855	144.104	70.4651	379.15
12.856	144.012	70.1294	379.028
12.857	144.379	69.6716	379.608
12.858	143.982	70.0073	379.883
12.859	144.196	69.7021	379.15
12.86	143.585	69.7632	379.303
12.861	143.555	70.2209	379.395
12.862	144.196	69.9158	379.089
12.863	143.738	70.0073	379.089
12.864	143.89	70.1294	378.723
12.865	143.372	70.0989	379.517
12.866	143.433	70.0684	379.028
12.867	143.585	69.6106	379.181
12.868	143.311	70.1294	379.272
12.869	143.646	69.9463	379.333
12.87	143.311	70.2515	379.15
12.871	143.219	70.0684	379.639
12.872	142.883	69.9768	379.822
12.873	143.097	69.7632	379.974
12.874	143.097	69.9158	379.639
12.875	143.372	69.9463	379.639
12.876	143.646	69.7021	379.303
12.877	143.707	69.9768	379.517
12.878	143.524	70.3125	379.456
12.879	143.036	70.1294	379.181
12.88	142.761	69.8853	379.883
12.881	142.517	69.8242	379.517
12.882	143.066	69.8853	379.181
12.883	142.7	69.7327	379.089
12.884	143.158	69.8853	379.303
12.885	142.761	70.2209	379.181
12.886	143.158	70.1904	379.364
12.887	142.883	70.1294	379.395
12.888	142.67	69.9768	379.883
12.889	142.883	69.7937	379.639
12.89	142.761	70.0073	379.303
12.891	143.25	69.7632	379.456
12.892	143.188	69.9768	379.364
12.893	143.341	70.0073	379.547
12.894	142.914	70.1599	379.364
12.895	143.158	70.0989	379.547
12.896	143.066	69.7021	379.364
12.897	143.494	69.8547	379.303
12.898	143.311	69.9158	379.395
12.899	143.402	69.9158	379.089
12.9	143.494	70.2209	378.815
12.901	142.975	70.4346	379.12
12.902	143.311	70.2209	379.15
12.903	143.311	69.8853	378.906
12.904	143.25	69.9158	379.578
12.905	143.219	70.3125	378.967
12.906	144.012	70.0684	379.242
12.907	144.012	69.8547	378.815
12.908	143.311	70.4041	379.303
12.909	143.311	70.4956	379.395
12.91	143.25	70.0378	378.998
12.911	143.433	70.0073	379.578
12.912	143.219	69.8853	379.364
12.913	143.494	69.8547	379.272
12.914	143.311	69.7021	379.028
12.915	143.524	70.2515	379.181
12.916	143.494	70.4651	378.815
12.917	143.188	70.0684	378.998
12.918	142.639	70.0073	378.998
12.919	142.822	70.0073	379.242
12.92	142.914	69.9463	378.662
12.921	143.127	70.0378	379.272
12.922	143.28	70.1904	378.998
12.923	143.646	70.0989	378.784
12.924	143.524	70.0684	379.059
12.925	143.311	70.0989	379.181
12.926	143.097	70.0989	379.913
12.927	143.524	70.0684	379.395
12.928	142.914	69.5496	379.425
12.929	143.036	69.8853	379.12
12.93	143.188	70.0378	379.517
12.931	143.036	70.1904	379.242
12.932	143.524	70.1599	379.761
12.933	143.127	70.0378	379.456
12.934	143.219	69.6411	379.578
12.935	143.158	69.8242	379.517
12.936	143.341	70.1599	379.089
12.937	143.494	69.9463	379.059
12.938	143.585	70.0378	378.754
12.939	143.616	70.1294	379.028
12.94	143.524	70.4041	379.089
12.941	143.25	70.1904	379.059
12.942	143.677	69.8853	379.364
12.943	143.555	69.8242	379.73
12.944	144.073	69.9158	379.517
12.945	144.012	69.8547	379.517
12.946	143.585	69.9768	379.395
12.947	143.799	70.4651	379.883
12.948	143.738	69.9768	379.852
12.949	143.585	69.7327	380.035
12.95	143.646	69.8242	379.822
12.951	143.982	70.1904	379.852
12.952	143.951	69.9768	379.547
12.953	144.104	69.9768	379.272
12.954	144.135	70.1294	379.089
12.955	143.982	69.9463	379.395
12.956	144.043	70.1904	379.333
12.957	143.646	69.9158	379.395
12.958	143.768	69.8853	379.395
12.959	143.799	69.7937	378.876
12.96	144.104	69.8242	379.028
12.961	144.226	70.0684	378.967
12.962	143.677	70.5872	379.181
12.963	144.073	70.1904	379.456
12.964	143.646	69.7632	379.517
12.965	143.768	69.4885	379.578
12.966	143.646	69.8853	379.517
12.967	143.982	70.1294	379.089
12.968	143.86	70.1599	378.937
12.969	143.738	69.7632	379.272
12.97	143.494	70.0989	379.303
12.971	143.707	70.0989	379.272
12.972	143.707	70.0073	378.906
12.973	143.372	69.8242	379.547
12.974	143.097	70.1904	378.571
12.975	143.921	69.8853	378.326
12.976	144.012	69.6411	378.235
12.977	143.494	70.4346	378.784
12.978	143.036	70.3125	378.784
12.979	143.463	69.8547	378.998
12.98	143.311	69.6411	378.815
12.981	143.127	69.7632	379.517
12.982	143.372	69.8242	378.662
12.983	143.86	69.9768	378.754
12.984	143.799	69.9768	378.662
12.985	143.86	70.0989	378.876
12.986	143.524	69.8242	378.632
12.987	143.433	69.9463	379.211
12.988	143.616	70.2209	379.333
12.989	144.104	69.6106	378.662
12.99	144.196	69.397	378.845
12.991	144.073	69.7021	378.601
12.992	143.768	70.2209	378.784
12.993	143.89	70.282	377.991
12.994	143.707	69.9158	378.54
12.995	142.853	69.519	379.028
12.996	143.219	69.2749	379.089
12.997	143.311	69.8853	378.021
12.998	143.951	70.0684	378.54
12.999	143.311	69.4885	378.479
13	143.433	69.7021	378.998
13.001	143.555	70.282	378.693
13.002	143.646	69.8547	378.998
13.003	143.646	69.7021	379.181
13.004	143.616	69.6106	379.303
13.005	144.073	69.519	379.089
13.006	144.104	69.519	378.784
13.007	144.257	69.9768	378.937
13.008	143.707	70.4346	378.967
13.009	143.524	69.7632	378.906
13.01	143.127	69.4275	379.028
13.011	143.28	69.458	379.395
13.012	143.768	69.4275	378.571
13.013	143.28	69.7632	378.632
13.014	143.402	69.9463	378.784
13.015	143.524	69.6716	378.906
13.016	143.677	69.7021	378.967
13.017	143.463	69.7327	378.876
13.018	142.761	70.0073	379.272
13.019	143.372	69.5801	379.15
13.02	143.372	69.2749	378.906
13.021	143.738	69.6106	378.906
13.022	143.097	69.8853	378.937
13.023	143.524	69.8853	378.906
13.024	143.463	69.9158	379.272
13.025	143.066	69.7021	379.517
13.026	143.494	69.3359	379.578
13.027	142.822	69.6106	378.906
13.028	143.494	69.8242	379.303
13.029	143.402	69.7937	378.784
13.03	143.768	69.8547	378.967
13.031	142.883	69.9158	378.601
13.032	142.67	70.0378	378.845
13.033	143.402	69.5801	378.784
13.034	143.036	69.8547	378.876
13.035	143.25	69.6716	378.723
13.036	143.158	69.458	378.815
13.037	143.005	69.458	378.845
13.038	143.036	70.0684	379.028
13.039	143.311	70.1904	379.517
13.04	143.097	69.6716	378.937
13.041	142.67	69.4885	379.639
13.042	142.67	69.7632	378.937
13.043	143.372	69.458	379.211
13.044	143.341	70.1599	378.418
13.045	143.372	70.0073	378.54
[truncated: 480,262 more chars]
