# Supplementary material for: Model of Ploughing Cortical Bone with Single-Point Diamond Tool
Source: Materials (Basel). 2021 Oct 29;14(21):6530. doi: 10.3390/ma14216530 (PMC8585360; doi:10.3390/ma14216530)
Supplement: Supplementary file 1 [file materials-14-06530-s001.zip › 08-1.txt]

DynoWare	Version 2.6.5.16
Path:	C:\Users\CJ\Desktop\����0909\
Filename:	08б1.dwd
Config ID:	08б1.cfg
Setup ID:	0
Manipulated:	0
Filename 1:	
Filename 2:	
Date:	2020��9��9��
Time:	15:46:27
Sampling rate [Hz]:	1000
Measuring time [s]:	30
Delay time [s]:	0
Cycle time [s]:	0
Cycles:	1
Samples per channel:	30001
Cycle interval:	0
Cycle No:	1
Time	Ch1	Ch2	Ch3
s	N	N	N
0	1.31226	-0.793457	-0.274658
0.001	1.80054	-0.671387	-0.640869
0.002	1.77002	-0.671387	-0.213623
0.003	1.95313	-0.671387	-0.488281
0.004	1.70898	-0.610352	-0.305176
0.005	1.31226	-0.579834	-0.12207
0.006	1.49536	-0.732422	-0.305176
0.007	1.2207	-0.610352	-0.183105
0.008	1.49536	-0.640869	-0.396729
0.009	1.83105	-0.579834	-0.549316
0.01	1.98364	-0.579834	-0.610352
0.011	1.80054	-0.396729	-0.244141
0.012	2.04468	-0.671387	-0.244141
0.013	1.49536	-0.305176	-0.366211
0.014	1.49536	-0.610352	-0.274658
0.015	1.58691	-0.457764	-0.610352
0.016	1.64795	-0.518799	-0.366211
0.017	1.89209	-0.579834	-0.732422
0.018	1.80054	-0.701904	-0.579834
0.019	1.95313	-0.610352	-0.488281
0.02	1.61743	-0.823975	-0.366211
0.021	1.61743	-0.732422	-0.183105
0.022	1.34277	-0.396729	-0.762939
0.023	1.61743	-0.793457	-0.0305176
0.024	1.83105	-0.762939	-0.732422
0.025	1.67847	-0.701904	-0.0610352
0.026	1.92261	-0.640869	-0.396729
0.027	1.92261	-0.640869	-0.427246
0.028	1.5564	-0.457764	-0.183105
0.029	1.40381	-0.854492	-0.488281
0.03	1.12915	-0.457764	-0.274658
0.031	1.64795	-0.640869	-0.579834
0.032	1.83105	-0.549316	-0.518799
0.033	2.13623	-0.335693	-0.518799
0.034	1.70898	-0.549316	-0.762939
0.035	1.89209	-0.701904	-0.579834
0.036	1.00708	-0.549316	-0.671387
0.037	0.946045	-0.762939	-0.396729
0.038	1.34277	-0.946045	-0.549316
0.039	1.61743	-0.701904	-0.610352
0.04	1.80054	-0.732422	-0.579834
0.041	1.67847	-0.579834	-0.640869
0.042	1.77002	-0.793457	-0.640869
0.043	1.61743	-0.671387	-0.793457
0.044	1.19019	-0.701904	-0.640869
0.045	1.00708	-0.671387	-0.701904
0.046	1.00708	-0.854492	-1.12915
0.047	1.5564	-0.701904	-0.457764
0.048	1.89209	-0.518799	-0.854492
0.049	2.13623	-0.396729	-0.305176
0.05	1.92261	-0.366211	-0.427246
0.051	1.61743	-0.274658	-0.335693
0.052	1.28174	-0.488281	-0.152588
0.053	1.31226	-0.579834	-0.610352
0.054	1.5564	-0.671387	-0.244141
0.055	1.98364	-0.488281	-0.732422
0.056	2.13623	-0.396729	-0.335693
0.057	1.83105	-0.396729	-0.732422
0.058	1.80054	-0.518799	-0.12207
0.059	1.43433	-0.274658	-0.396729
0.06	1.09863	-0.305176	-0.335693
0.061	1.52588	-0.335693	0
0.062	1.64795	-0.549316	-0.579834
0.063	1.95313	-0.732422	-0.213623
0.064	2.04468	-0.427246	-0.671387
0.065	1.58691	-0.518799	-0.457764
0.066	1.2207	-0.793457	-0.823975
0.067	1.31226	-0.701904	-0.610352
0.068	1.49536	-0.579834	-0.366211
0.069	1.49536	-0.427246	-0.549316
0.07	1.67847	-0.518799	-0.305176
0.071	1.40381	-0.183105	-0.366211
0.072	1.61743	-0.457764	-0.274658
0.073	1.52588	-0.549316	0
0.074	1.09863	-0.457764	0
0.075	1.19019	-0.518799	0.244141
0.076	1.00708	-0.579834	-0.213623
0.077	1.25122	-0.640869	-0.0915527
0.078	1.92261	-0.427246	-0.488281
0.079	2.31934	-0.762939	-0.640869
0.08	1.92261	-0.518799	-0.457764
0.081	1.58691	-0.701904	-0.701904
0.082	1.06812	-0.732422	-0.427246
0.083	1.0376	-0.610352	-0.244141
0.084	1.12915	-0.640869	-0.213623
0.085	1.98364	-0.671387	-0.305176
0.086	1.98364	-0.762939	-0.518799
0.087	1.98364	-0.671387	-0.518799
0.088	1.80054	-0.549316	-0.518799
0.089	1.67847	-0.701904	-0.640869
0.09	1.25122	-0.701904	-0.518799
0.091	1.31226	-1.06812	-0.549316
0.092	0.976563	-0.732422	-0.610352
0.093	1.0376	-0.732422	-0.640869
0.094	1.83105	-0.732422	-0.518799
0.095	1.67847	-0.823975	-0.457764
0.096	1.43433	-0.762939	-0.366211
0.097	1.28174	-0.518799	-0.183105
0.098	1.09863	-0.488281	-0.12207
0.099	1.7395	-0.732422	-0.427246
0.1	1.89209	-0.671387	-0.640869
0.101	2.2583	-0.732422	-0.671387
0.102	2.34985	-0.793457	-1.06812
0.103	2.10571	-0.701904	-0.671387
0.104	1.98364	-0.671387	-0.793457
0.105	1.43433	-0.579834	-0.579834
0.106	1.58691	-0.640869	-0.732422
0.107	1.2207	-0.518799	-0.610352
0.108	1.43433	-0.793457	-0.518799
0.109	1.46484	-0.823975	-0.518799
0.11	1.43433	-0.88501	-0.427246
0.111	1.80054	-0.671387	-0.305176
0.112	1.61743	-0.732422	-0.640869
0.113	1.64795	-0.854492	-0.488281
0.114	1.5564	-0.610352	-0.640869
0.115	1.80054	-0.732422	-0.640869
0.116	1.61743	-0.610352	-0.457764
0.117	2.0752	-0.671387	-0.396729
0.118	1.95313	-0.732422	-0.0915527
0.119	1.77002	-0.762939	-0.793457
0.12	1.40381	-0.732422	-0.213623
0.121	1.31226	-0.671387	-0.396729
0.122	1.31226	-0.854492	-0.579834
0.123	1.64795	-0.762939	-0.274658
0.124	1.86157	-0.946045	-0.549316
0.125	2.04468	-0.640869	-0.366211
0.126	2.0752	-0.823975	-0.946045
0.127	1.80054	-0.823975	-0.183105
0.128	1.61743	-0.854492	-0.427246
0.129	1.49536	-0.854492	-0.396729
0.13	1.58691	-1.0376	-0.12207
0.131	1.80054	-0.823975	-0.274658
0.132	2.01416	-0.946045	-0.152588
0.133	1.64795	-1.00708	-0.457764
0.134	1.49536	-0.793457	-0.335693
0.135	1.49536	-0.88501	-0.366211
0.136	1.31226	-0.915527	-0.244141
0.137	1.52588	-0.88501	-0.518799
0.138	1.34277	-0.88501	-0.427246
0.139	1.61743	-1.25122	-0.518799
0.14	1.89209	-1.19019	-0.274658
0.141	2.31934	-1.25122	-0.732422
0.142	2.0752	-1.09863	-0.396729
0.143	1.95313	-0.976563	-0.335693
0.144	1.61743	-0.976563	-0.213623
0.145	1.7395	-0.854492	-0.305176
0.146	1.98364	-1.0376	-0.701904
0.147	2.31934	-0.946045	-0.549316
0.148	2.19727	-0.823975	-0.793457
0.149	1.7395	-0.946045	-0.549316
0.15	1.70898	-1.00708	-0.610352
0.151	1.43433	-0.88501	-0.183105
0.152	1.15967	-0.854492	-0.305176
0.153	1.5564	-0.946045	-0.488281
0.154	1.12915	-0.823975	-0.244141
0.155	1.83105	-0.762939	-0.457764
0.156	2.22778	-0.762939	-0.518799
0.157	1.98364	-0.732422	-0.640869
0.158	1.64795	-0.701904	-0.305176
0.159	1.52588	-0.823975	-0.732422
0.16	1.25122	-0.640869	-0.396729
0.161	1.46484	-0.549316	-0.823975
0.162	1.98364	-0.823975	-0.579834
0.163	2.10571	-0.762939	-0.823975
0.164	1.95313	-0.671387	-0.549316
0.165	1.89209	-0.610352	-0.396729
0.166	1.52588	-0.946045	-0.427246
0.167	1.28174	-0.976563	-0.335693
0.168	1.31226	-1.06812	-0.549316
0.169	1.80054	-1.0376	-0.671387
0.17	2.04468	-0.915527	-0.732422
0.171	2.31934	-0.701904	-0.823975
0.172	1.95313	-0.762939	-0.610352
0.173	1.86157	-0.610352	-0.640869
0.174	1.31226	-0.518799	-0.183105
0.175	1.34277	-0.701904	-0.579834
0.176	0.88501	-0.732422	-0.488281
0.177	1.40381	-0.793457	-0.579834
0.178	1.67847	-0.732422	-0.579834
0.179	1.83105	-1.19019	-0.183105
0.18	1.58691	-0.793457	-0.366211
0.181	1.31226	-0.701904	0
0.182	1.37329	-0.640869	-0.274658
0.183	1.31226	-0.701904	-0.305176
0.184	1.43433	-0.610352	-0.457764
0.185	1.86157	-0.457764	-0.640869
0.186	1.89209	-0.671387	-0.488281
0.187	1.98364	-0.762939	-0.640869
0.188	1.58691	-0.640869	-0.274658
0.189	1.67847	-0.671387	-0.488281
0.19	1.52588	-0.610352	-0.427246
0.191	1.43433	-0.427246	-0.396729
0.192	1.70898	-0.427246	-0.762939
0.193	1.5564	-0.396729	-0.793457
0.194	1.80054	-0.457764	-0.854492
0.195	1.52588	-0.640869	-0.396729
0.196	1.34277	-0.732422	-0.671387
0.197	1.19019	-0.946045	-0.305176
0.198	1.12915	-0.732422	-0.579834
0.199	1.2207	-0.640869	-0.213623
0.2	1.40381	-0.640869	-0.274658
0.201	1.92261	-0.701904	-0.518799
0.202	1.7395	-0.610352	-0.183105
0.203	1.58691	-0.579834	-0.0915527
0.204	1.5564	-0.640869	-0.0915527
0.205	1.52588	-0.579834	-0.274658
0.206	1.31226	-0.640869	-0.183105
0.207	1.67847	-0.518799	-0.427246
0.208	1.83105	-0.640869	-0.579834
0.209	2.04468	-0.579834	-0.549316
0.21	1.7395	-0.549316	-0.671387
0.211	1.61743	-0.549316	-0.12207
0.212	1.25122	-0.457764	-0.701904
0.213	1.31226	-0.701904	-0.488281
0.214	1.61743	-0.610352	-0.335693
0.215	1.58691	-0.457764	-0.915527
0.216	2.01416	-0.732422	-0.396729
0.217	2.04468	-0.854492	-0.701904
0.218	1.7395	-0.701904	-0.488281
0.219	1.31226	-0.457764	-0.305176
0.22	1.43433	-0.488281	-0.518799
0.221	1.46484	-0.488281	-0.152588
0.222	1.61743	-0.457764	-0.579834
0.223	1.49536	-0.518799	-0.213623
0.224	1.67847	-0.488281	-0.579834
0.225	2.28882	-0.640869	-0.274658
0.226	1.77002	-0.305176	-0.488281
0.227	1.43433	-0.457764	-0.488281
0.228	1.31226	-0.579834	-0.152588
0.229	1.40381	-0.640869	-0.579834
0.23	1.64795	-0.579834	-0.152588
0.231	1.86157	-0.549316	-0.793457
0.232	1.7395	-0.610352	-0.305176
0.233	1.64795	-0.396729	-0.610352
0.234	1.64795	-0.518799	-0.457764
0.235	1.70898	-0.518799	-0.396729
0.236	1.2207	-0.518799	-0.335693
0.237	1.52588	-0.671387	-0.0915527
0.238	1.64795	-0.671387	-0.671387
0.239	1.86157	-0.854492	-0.0305176
0.24	1.7395	-0.640869	-0.640869
0.241	1.67847	-0.732422	-0.152588
0.242	1.43433	-0.701904	-0.0610352
0.243	1.19019	-0.549316	-0.488281
0.244	1.09863	-0.671387	-0.274658
0.245	1.61743	-0.762939	-0.274658
0.246	1.49536	-0.823975	-0.701904
0.247	1.92261	-0.518799	-0.518799
0.248	1.98364	-0.518799	-0.793457
0.249	1.80054	-0.518799	-0.396729
0.25	1.52588	-0.549316	-0.579834
0.251	1.49536	-0.762939	-0.244141
0.252	1.61743	-0.762939	-0.549316
0.253	1.64795	-0.732422	-0.671387
0.254	1.64795	-0.549316	-0.488281
0.255	1.83105	-0.640869	-0.762939
0.256	1.89209	-0.457764	-0.488281
0.257	1.61743	-0.488281	-0.396729
0.258	1.25122	-0.579834	-0.427246
0.259	1.12915	-0.396729	-0.518799
0.26	1.46484	-0.549316	-0.396729
0.261	1.37329	-0.762939	-0.12207
0.262	1.70898	-0.640869	-0.793457
0.263	1.98364	-0.732422	-0.457764
0.264	1.95313	-0.518799	-0.518799
0.265	1.31226	-0.427246	-0.549316
0.266	1.09863	-0.488281	-0.427246
0.267	1.46484	-0.518799	-0.488281
0.268	1.77002	-0.701904	-0.610352
0.269	1.98364	-0.732422	-0.640869
0.27	1.80054	-0.610352	-0.610352
0.271	1.67847	-0.457764	-0.549316
0.272	1.64795	-0.549316	-0.549316
0.273	1.25122	-0.671387	-0.274658
0.274	1.2207	-0.610352	-0.427246
0.275	1.40381	-0.793457	-0.396729
0.276	1.80054	-0.823975	-0.610352
0.277	2.10571	-0.88501	-0.762939
0.278	2.0752	-0.640869	-0.488281
0.279	1.52588	-1.06812	-0.366211
0.28	1.34277	-0.518799	-0.152588
0.281	1.34277	-0.610352	-0.518799
0.282	1.37329	-0.671387	-0.0915527
0.283	1.31226	-0.915527	-0.274658
0.284	1.70898	-0.671387	-0.396729
0.285	1.67847	-0.793457	-0.549316
0.286	1.52588	-0.793457	-0.640869
0.287	1.49536	-0.762939	-0.396729
0.288	1.40381	-0.823975	-0.366211
0.289	1.34277	-0.610352	-0.366211
0.29	1.5564	-0.610352	-0.366211
0.291	1.5564	-1.00708	-0.335693
0.292	2.0752	-0.854492	-0.244141
0.293	1.67847	-0.732422	-0.305176
0.294	1.70898	-0.640869	-0.244141
0.295	1.98364	-0.671387	-0.12207
0.296	1.31226	-0.640869	-0.183105
0.297	1.64795	-0.671387	-0.12207
0.298	1.37329	-1.09863	-0.335693
0.299	1.89209	-0.793457	-0.366211
0.3	1.92261	-0.610352	-0.549316
0.301	1.98364	-0.671387	-0.274658
0.302	1.92261	-0.732422	-0.946045
0.303	1.31226	-0.946045	-0.335693
0.304	1.40381	-0.88501	-0.701904
0.305	1.06812	-0.579834	-0.244141
0.306	1.40381	-0.762939	-0.427246
0.307	1.7395	-0.762939	-0.396729
0.308	1.80054	-0.946045	-0.701904
0.309	1.98364	-0.915527	-0.762939
0.31	1.37329	-0.793457	-0.183105
0.311	1.34277	-0.640869	-0.366211
0.312	1.12915	-0.88501	-0.396729
0.313	1.5564	-0.915527	-0.0610352
0.314	1.98364	-0.946045	-0.488281
0.315	2.04468	-0.732422	-0.396729
0.316	2.13623	-0.701904	-0.640869
0.317	1.7395	-0.762939	-0.396729
0.318	1.80054	-0.701904	-0.701904
0.319	1.15967	-0.671387	-0.183105
0.32	1.61743	-0.732422	-0.366211
0.321	1.40381	-0.793457	-0.488281
0.322	1.7395	-0.946045	-0.518799
0.323	1.98364	-0.915527	-0.762939
0.324	1.64795	-0.88501	-0.335693
0.325	1.80054	-0.640869	-0.701904
0.326	1.43433	-0.88501	-0.0610352
0.327	1.58691	-0.640869	-0.488281
0.328	1.06812	-0.762939	-0.518799
0.329	1.58691	-0.762939	-0.335693
0.33	1.83105	-0.793457	-0.640869
0.331	1.61743	-0.946045	-0.488281
0.332	1.80054	-0.976563	-0.488281
0.333	1.43433	-0.762939	-0.183105
0.334	1.67847	-0.915527	-0.305176
0.335	1.43433	-0.762939	-0.183105
0.336	1.80054	-0.823975	-0.396729
0.337	1.70898	-0.701904	-0.366211
0.338	2.0752	-0.762939	-0.701904
0.339	2.0752	-0.640869	-0.518799
0.34	1.98364	-0.549316	-0.640869
0.341	1.7395	-0.823975	-0.671387
0.342	1.19019	-0.732422	-0.396729
0.343	1.25122	-0.671387	-0.518799
0.344	1.52588	-0.701904	-0.549316
0.345	1.86157	-1.12915	-0.427246
0.346	1.86157	-1.00708	-0.640869
0.347	1.86157	-1.0376	-0.244141
0.348	1.92261	-0.762939	-0.549316
0.349	1.49536	-0.793457	-0.244141
0.35	1.31226	-0.701904	-0.244141
0.351	1.06812	-0.88501	-0.396729
0.352	1.28174	-0.88501	-0.12207
0.353	1.80054	-0.671387	-0.762939
0.354	1.98364	-0.762939	-0.457764
0.355	1.86157	-0.762939	-0.671387
0.356	1.52588	-0.701904	-0.427246
0.357	1.58691	-0.640869	-0.488281
0.358	1.34277	-0.732422	-0.0915527
0.359	1.43433	-0.396729	-0.335693
0.36	1.80054	-0.610352	-0.823975
0.361	1.86157	-0.88501	-0.579834
0.362	1.98364	-0.701904	-1.06812
0.363	1.61743	-0.762939	-0.488281
0.364	1.89209	-0.518799	-0.427246
0.365	1.28174	-0.701904	-0.610352
0.366	1.49536	-0.762939	-0.305176
0.367	1.52588	-0.518799	-0.671387
0.368	1.64795	-0.88501	-0.457764
0.369	1.95313	-0.762939	-0.305176
0.37	1.52588	-0.793457	-0.671387
0.371	1.46484	-0.823975	-0.305176
0.372	1.28174	-0.640869	-0.976563
0.373	1.31226	-0.762939	-0.0915527
0.374	1.28174	-0.762939	-0.427246
0.375	1.40381	-0.854492	-0.610352
0.376	1.77002	-0.640869	-0.244141
0.377	1.80054	-0.579834	-0.88501
0.378	1.31226	-0.610352	-0.366211
0.379	1.64795	-0.762939	-0.793457
0.38	1.37329	-0.88501	-0.305176
0.381	1.46484	-0.854492	-0.396729
0.382	1.58691	-0.823975	-0.549316
0.383	1.77002	-0.854492	-0.244141
0.384	1.7395	-0.579834	-0.88501
0.385	1.61743	-0.854492	-0.244141
0.386	1.83105	-0.610352	-0.457764
0.387	1.2207	-0.640869	-0.12207
0.388	1.34277	-0.671387	-0.0915527
0.389	1.12915	-0.701904	-0.12207
0.39	1.92261	-0.701904	0.183105
0.391	1.64795	-0.701904	-0.701904
0.392	1.92261	-0.549316	-0.183105
0.393	1.89209	-0.518799	-0.701904
0.394	1.61743	-0.549316	-0.213623
0.395	1.15967	-0.549316	-0.427246
0.396	0.976563	-0.579834	-0.152588
0.397	1.46484	-0.488281	-0.427246
0.398	1.15967	-0.579834	-0.274658
0.399	1.49536	-0.793457	-0.488281
0.4	1.7395	-0.915527	-0.549316
0.401	1.64795	-0.88501	-0.244141
0.402	1.64795	-0.640869	-0.579834
0.403	1.31226	-0.701904	-0.152588
0.404	1.40381	-0.640869	-0.457764
0.405	1.31226	-0.88501	-0.12207
0.406	1.49536	-0.732422	-0.549316
0.407	1.58691	-0.732422	-0.305176
0.408	1.49536	-0.640869	-0.305176
0.409	1.34277	-0.305176	-0.518799
0.41	1.09863	-0.427246	-0.213623
0.411	1.12915	-0.518799	-0.12207
0.412	1.09863	-0.549316	-0.427246
0.413	1.46484	-0.701904	-0.366211
0.414	1.58691	-0.701904	-0.396729
0.415	1.92261	-0.488281	-0.457764
0.416	1.77002	-0.518799	-0.579834
0.417	1.83105	-0.244141	-0.335693
0.418	1.7395	-0.427246	-0.549316
0.419	1.2207	-0.305176	-0.335693
0.42	1.52588	-0.518799	-0.640869
0.421	1.5564	-0.457764	-0.518799
0.422	1.7395	-0.335693	-0.640869
0.423	1.80054	-0.518799	-0.488281
0.424	1.92261	-0.579834	-0.488281
0.425	1.58691	-0.762939	-0.366211
0.426	1.12915	-0.457764	-0.396729
0.427	1.52588	-0.579834	-0.518799
0.428	1.46484	-0.488281	-0.396729
0.429	1.89209	-0.732422	-0.518799
0.43	1.67847	-0.701904	-0.549316
0.431	1.89209	-0.793457	-0.488281
0.432	1.52588	-0.640869	-0.732422
0.433	1.28174	-0.610352	-0.427246
0.434	1.09863	-0.701904	-0.732422
0.435	0.732422	-0.701904	-0.305176
0.436	1.15967	-0.732422	-0.579834
0.437	1.77002	-0.732422	-0.0915527
0.438	1.80054	-0.671387	-0.640869
0.439	1.58691	-0.640869	-0.366211
0.44	1.67847	-0.457764	-0.518799
0.441	1.5564	-0.549316	-0.579834
0.442	1.37329	-0.396729	-0.183105
0.443	1.46484	-0.488281	-0.518799
0.444	1.67847	-0.610352	-0.274658
0.445	1.89209	-0.946045	-0.366211
0.446	1.89209	-0.732422	-0.518799
0.447	1.67847	-0.732422	-0.152588
0.448	1.5564	-0.640869	-0.396729
0.449	1.12915	-0.793457	-0.305176
0.45	1.43433	-0.610352	-0.274658
0.451	1.61743	-0.671387	-0.396729
0.452	1.92261	-0.579834	-0.335693
0.453	2.19727	-0.488281	-0.610352
0.454	1.98364	-0.549316	-0.518799
0.455	1.40381	-0.579834	-0.518799
0.456	1.37329	-0.518799	-0.183105
0.457	1.2207	-0.518799	-0.457764
0.458	1.40381	-0.671387	-0.12207
0.459	1.67847	-0.762939	-0.457764
0.46	1.7395	-0.793457	-0.244141
0.461	1.70898	-0.762939	-0.488281
0.462	1.7395	-0.762939	-0.457764
0.463	1.5564	-0.701904	-0.213623
0.464	1.46484	-0.640869	-0.366211
0.465	1.19019	-0.762939	-0.12207
0.466	1.31226	-0.488281	-0.518799
0.467	1.80054	-0.671387	-0.0305176
0.468	2.2583	-0.854492	-0.732422
0.469	2.01416	-0.640869	-0.396729
0.47	1.67847	-0.610352	-0.488281
0.471	1.64795	-0.701904	-0.335693
0.472	1.09863	-0.762939	-0.152588
0.473	1.52588	-0.854492	-0.274658
0.474	1.46484	-0.88501	-0.579834
0.475	1.58691	-0.579834	-0.701904
0.476	1.86157	-0.701904	-0.335693
0.477	2.0752	-0.335693	-0.793457
0.478	1.61743	-0.640869	-0.396729
0.479	1.40381	-0.671387	-0.213623
0.48	1.06812	-0.427246	-0.518799
0.481	1.49536	-0.640869	-0.335693
0.482	1.58691	-0.823975	-0.579834
0.483	1.64795	-0.915527	-0.274658
0.484	1.92261	-0.915527	-0.854492
0.485	1.89209	-1.06812	-0.183105
0.486	1.80054	-0.854492	-0.396729
0.487	1.40381	-0.793457	-0.335693
0.488	1.25122	-0.671387	-0.457764
0.489	1.2207	-0.793457	-0.457764
0.49	1.37329	-0.823975	-0.762939
0.491	1.7395	-0.732422	-0.640869
0.492	1.52588	-0.88501	-0.671387
0.493	1.61743	-0.854492	-0.457764
0.494	1.25122	-0.640869	-0.732422
0.495	1.28174	-0.854492	-0.213623
0.496	1.19019	-0.88501	-0.518799
0.497	1.40381	-1.19019	-0.427246
0.498	1.61743	-1.12915	-0.305176
0.499	1.64795	-1.06812	-0.732422
0.5	1.37329	-0.854492	-0.427246
0.501	1.67847	-0.610352	-0.610352
0.502	1.49536	-0.549316	-0.335693
0.503	1.40381	-0.518799	-0.457764
0.504	1.09863	-0.701904	-0.457764
0.505	1.49536	-0.701904	-0.457764
0.506	1.86157	-0.732422	-0.701904
0.507	1.95313	-0.823975	-0.823975
0.508	1.67847	-0.671387	-0.549316
0.509	1.64795	-0.701904	-0.762939
0.51	1.61743	-0.915527	-0.488281
0.511	1.49536	-0.732422	-0.427246
0.512	1.25122	-0.549316	-0.457764
0.513	1.49536	-0.732422	-0.366211
0.514	1.80054	-0.762939	-0.640869
0.515	1.49536	-0.823975	-0.152588
0.516	1.52588	-0.793457	-0.427246
0.517	1.34277	-0.793457	-0.457764
0.518	1.31226	-0.640869	-0.12207
0.519	1.40381	-0.823975	-0.305176
0.52	1.46484	-0.793457	-0.213623
0.521	1.64795	-0.793457	-0.671387
0.522	1.61743	-0.762939	-0.366211
0.523	1.70898	-0.671387	-0.518799
0.524	1.58691	-0.823975	-0.396729
0.525	1.64795	-0.701904	-0.366211
0.526	1.43433	-0.88501	-0.640869
0.527	1.15967	-0.946045	-0.183105
0.528	1.37329	-0.610352	-0.305176
0.529	1.67847	-0.762939	-0.488281
0.53	1.67847	-1.00708	-0.762939
0.531	1.95313	-0.946045	-0.335693
0.532	1.80054	-0.854492	-0.335693
0.533	1.28174	-0.823975	-0.457764
0.534	1.09863	-0.823975	-0.396729
0.535	1.2207	-0.793457	-0.213623
0.536	1.7395	-0.854492	-0.671387
0.537	1.7395	-0.732422	-0.457764
0.538	1.64795	-0.854492	-0.152588
0.539	1.83105	-0.732422	-0.366211
0.54	1.34277	-0.823975	-0.518799
0.541	1.31226	-1.00708	0.0305176
0.542	0.976563	-1.31226	-0.305176
0.543	1.80054	-0.823975	-0.0305176
0.544	1.67847	-0.854492	-0.976563
0.545	1.98364	-0.701904	-0.335693
0.546	1.83105	-0.518799	-0.976563
0.547	1.31226	-0.701904	-0.457764
0.548	1.43433	-0.701904	-0.427246
0.549	1.2207	-0.88501	-0.488281
0.55	1.34277	-1.09863	-0.274658
0.551	1.52588	-0.610352	-0.396729
0.552	1.61743	-0.640869	-0.518799
0.553	1.58691	-0.732422	-0.335693
0.554	1.61743	-0.793457	-0.823975
0.555	1.77002	-0.640869	-0.213623
0.556	1.0376	-0.579834	-0.823975
0.557	0.976563	-0.915527	-0.0305176
0.558	1.40381	-0.701904	-0.88501
0.559	1.98364	-0.671387	-0.457764
0.56	1.70898	-0.793457	-0.579834
0.561	1.67847	-0.732422	-0.457764
0.562	1.52588	-1.09863	-0.396729
0.563	1.09863	-0.549316	-0.518799
0.564	1.28174	-0.762939	-0.396729
0.565	0.946045	-0.640869	-0.396729
0.566	1.40381	-0.823975	-0.396729
0.567	1.61743	-0.793457	-0.701904
0.568	1.7395	-0.701904	-0.701904
0.569	2.04468	-0.732422	-0.579834
0.57	1.19019	-0.732422	-0.457764
0.571	1.2207	-0.518799	-0.213623
0.572	1.06812	-0.793457	-0.457764
0.573	1.52588	-0.671387	0.0610352
0.574	1.67847	-0.640869	-0.610352
0.575	1.67847	-0.518799	-0.640869
0.576	1.70898	-0.88501	-0.732422
0.577	1.86157	-1.06812	-0.518799
0.578	1.58691	-0.701904	-0.396729
0.579	1.31226	-0.671387	-0.244141
0.58	1.28174	-0.762939	-0.305176
0.581	1.34277	-0.427246	-0.152588
0.582	1.7395	-0.518799	-0.366211
0.583	1.7395	-0.732422	-0.579834
0.584	1.58691	-0.549316	-0.488281
0.585	1.52588	-0.640869	-0.488281
0.586	1.25122	-0.396729	-0.335693
0.587	1.19019	-0.549316	-0.335693
0.588	1.12915	-0.549316	-0.335693
0.589	1.67847	-0.946045	-0.549316
0.59	1.86157	-0.610352	-0.396729
0.591	1.95313	-0.854492	-0.488281
0.592	1.67847	-0.823975	-0.396729
0.593	1.40381	-0.701904	-0.518799
0.594	1.25122	-0.88501	-0.335693
0.595	1.49536	-0.732422	-0.549316
0.596	1.58691	-0.793457	-0.274658
0.597	1.77002	-0.579834	-0.732422
0.598	1.58691	-0.671387	-0.488281
0.599	1.31226	-0.732422	-0.640869
0.6	1.37329	-0.671387	-0.366211
0.601	1.09863	-0.579834	-0.518799
0.602	1.40381	-0.427246	-0.518799
0.603	1.2207	-0.732422	-0.518799
0.604	1.5564	-0.671387	-0.457764
0.605	1.31226	-0.793457	-0.610352
0.606	1.77002	-0.701904	-0.366211
0.607	1.61743	-0.671387	-0.457764
0.608	1.61743	-0.549316	-0.335693
0.609	1.46484	-0.640869	-0.396729
0.61	1.40381	-0.732422	-0.457764
0.611	1.2207	-0.823975	-0.213623
0.612	1.46484	-0.915527	-0.0915527
0.613	1.46484	-0.823975	-0.518799
0.614	2.04468	-0.701904	-0.488281
0.615	1.80054	-0.610352	-0.549316
0.616	1.37329	-0.671387	-0.366211
0.617	1.19019	-0.610352	-0.518799
0.618	1.09863	-0.335693	-0.488281
0.619	1.37329	-0.549316	-0.427246
0.62	1.40381	-0.274658	-0.610352
0.621	1.7395	-0.579834	-0.518799
0.622	1.49536	-0.793457	-0.488281
0.623	1.12915	-0.671387	-0.518799
0.624	1.28174	-0.732422	-0.152588
0.625	1.31226	-0.640869	-0.335693
0.626	1.40381	-0.549316	-0.152588
0.627	1.49536	-0.793457	-0.396729
0.628	1.67847	-0.701904	-0.183105
0.629	1.70898	-0.488281	-0.549316
0.63	1.80054	-0.640869	-0.396729
0.631	1.5564	-0.610352	-0.335693
0.632	1.12915	-0.732422	-0.640869
0.633	1.2207	-0.579834	-0.12207
0.634	1.25122	-0.518799	-0.610352
0.635	1.7395	-0.640869	-0.518799
0.636	1.7395	-0.671387	-0.823975
0.637	1.92261	-0.854492	-0.976563
0.638	1.67847	-0.823975	-0.457764
0.639	1.49536	-0.976563	-0.793457
0.64	1.00708	-0.610352	-0.366211
0.641	1.2207	-0.762939	-0.396729
0.642	1.19019	-0.762939	-0.488281
0.643	1.5564	-0.671387	-0.701904
0.644	1.77002	-0.640869	-0.762939
0.645	1.5564	-0.732422	-0.579834
0.646	1.09863	-0.701904	-0.610352
0.647	1.31226	-0.946045	-0.335693
0.648	1.61743	-1.00708	-0.549316
0.649	1.40381	-0.762939	-0.396729
0.65	1.40381	-0.793457	-0.518799
0.651	1.49536	-0.946045	-0.671387
0.652	2.0752	-0.762939	-0.274658
0.653	1.92261	-0.701904	-0.488281
0.654	1.49536	-0.427246	-0.183105
0.655	1.25122	-0.793457	-0.610352
0.656	0.88501	-0.823975	-0.640869
0.657	1.31226	-0.518799	-0.366211
0.658	1.52588	-0.823975	-0.915527
0.659	1.80054	-0.88501	-0.213623
0.66	1.77002	-0.793457	-0.579834
0.661	1.5564	-0.762939	-0.366211
0.662	1.5564	-0.671387	-0.396729
0.663	1.37329	-0.427246	-0.213623
0.664	1.89209	-0.823975	-0.396729
0.665	1.40381	-0.518799	-0.396729
0.666	1.5564	-0.762939	-0.305176
0.667	1.61743	-1.12915	-0.640869
0.668	1.46484	-0.732422	-0.640869
0.669	1.5564	-0.610352	-0.579834
0.67	1.12915	-0.701904	-0.427246
0.671	1.37329	-0.762939	-0.457764
0.672	1.12915	-0.793457	0.0305176
0.673	1.52588	-0.823975	-0.244141
0.674	1.77002	-0.732422	-0.579834
0.675	2.01416	-0.732422	-0.366211
0.676	2.01416	-0.88501	-1.06812
0.677	1.83105	-0.854492	-0.12207
0.678	1.2207	-0.823975	-0.793457
0.679	1.34277	-0.823975	-0.0305176
0.68	1.43433	-0.762939	-0.793457
0.681	1.58691	-0.915527	-0.183105
0.682	1.80054	-0.946045	-0.427246
0.683	1.95313	-0.915527	-0.518799
0.684	1.43433	-0.701904	-0.457764
0.685	1.46484	-0.88501	-0.274658
0.686	1.2207	-0.793457	-0.366211
0.687	1.37329	-0.732422	-0.152588
0.688	1.25122	-0.854492	-0.396729
0.689	1.5564	-0.88501	-0.457764
0.69	1.5564	-0.915527	-0.549316
0.691	1.80054	-1.00708	-0.701904
0.692	1.52588	-0.854492	-0.457764
0.693	1.5564	-0.854492	-0.610352
0.694	1.19019	-0.915527	-0.12207
0.695	1.31226	-0.915527	-0.427246
0.696	1.77002	-0.732422	-0.244141
0.697	1.70898	-0.701904	-0.518799
0.698	1.86157	-0.915527	-0.732422
0.699	1.37329	-0.488281	-0.366211
0.7	1.49536	-0.701904	-0.915527
0.701	0.823975	-0.793457	-0.213623
0.702	1.09863	-0.762939	-0.457764
0.703	1.0376	-0.701904	-0.335693
0.704	1.58691	-0.823975	-0.305176
0.705	1.83105	-0.732422	-0.610352
0.706	1.89209	-0.671387	-0.244141
0.707	1.80054	-0.732422	-0.579834
0.708	1.49536	-0.579834	-0.244141
0.709	1.5564	-0.579834	-0.518799
0.71	1.58691	-0.762939	-0.671387
0.711	1.12915	-0.427246	-0.732422
0.712	1.49536	-0.88501	-1.12915
0.713	1.86157	-0.854492	-0.305176
0.714	1.80054	-0.88501	-0.854492
0.715	1.37329	-0.549316	-0.396729
0.716	1.00708	-0.457764	-0.213623
0.717	1.19019	-0.671387	-0.488281
0.718	1.28174	-0.762939	-0.0915527
0.719	1.70898	-0.671387	-0.335693
0.72	1.64795	-0.946045	-0.335693
0.721	1.83105	-0.579834	-0.88501
0.722	1.70898	-0.427246	-0.549316
0.723	1.49536	-0.701904	-0.427246
0.724	1.37329	-0.488281	-0.579834
0.725	1.58691	-0.732422	-0.366211
0.726	1.67847	-0.518799	-0.640869
0.727	1.70898	-0.946045	-0.335693
0.728	2.04468	-0.823975	-0.640869
0.729	1.77002	-0.762939	-0.396729
0.73	1.49536	-0.671387	-0.457764
0.731	1.37329	-0.488281	-0.396729
0.732	1.09863	-0.488281	0.152588
0.733	1.25122	-0.488281	-0.640869
0.734	1.64795	-0.732422	0
0.735	2.10571	-0.701904	-0.732422
0.736	1.70898	-0.732422	-0.183105
0.737	1.77002	-0.671387	-0.671387
0.738	1.49536	-0.88501	-0.305176
0.739	1.31226	-0.671387	-0.0305176
0.74	1.40381	-0.610352	-0.396729
0.741	1.19019	-0.762939	0
0.742	1.92261	-0.610352	-0.640869
0.743	1.67847	-0.671387	-0.457764
0.744	1.67847	-0.701904	-0.396729
0.745	1.12915	-0.823975	-0.701904
0.746	1.46484	-0.610352	-0.305176
0.747	1.15967	-0.823975	-0.823975
0.748	1.37329	-0.701904	-0.152588
0.749	1.2207	-0.732422	-0.610352
0.75	1.43433	-0.762939	-0.274658
0.751	1.64795	-0.823975	-0.183105
0.752	1.49536	-0.701904	-0.88501
0.753	1.58691	-0.488281	-0.335693
0.754	1.34277	-0.701904	-0.640869
0.755	1.64795	-0.701904	-0.244141
0.756	1.46484	-0.701904	-0.610352
0.757	1.31226	-0.88501	-0.213623
0.758	1.58691	-0.671387	-0.488281
0.759	1.58691	-0.732422	-0.610352
0.76	1.89209	-0.793457	-0.213623
0.761	1.58691	-0.640869	-0.610352
0.762	1.25122	-0.518799	0
0.763	1.12915	-0.701904	-0.244141
0.764	1.19019	-0.518799	-0.183105
0.765	1.77002	-0.457764	-0.640869
0.766	1.67847	-0.488281	-0.518799
0.767	1.61743	-0.671387	-0.396729
0.768	1.92261	-0.732422	-0.671387
0.769	1.28174	-0.610352	-0.366211
0.77	1.40381	-0.518799	-0.549316
0.771	1.34277	-0.671387	-0.0305176
0.772	1.34277	-0.396729	-0.579834
0.773	1.58691	-0.671387	-0.518799
0.774	1.43433	-0.671387	-0.610352
0.775	1.5564	-0.671387	-0.244141
0.776	1.25122	-0.396729	-0.366211
0.777	1.31226	-0.366211	-0.579834
0.778	1.19019	-0.610352	0
0.779	1.37329	-0.640869	-0.671387
0.78	1.25122	-0.823975	-0.335693
0.781	1.95313	-0.762939	-0.366211
0.782	2.34985	-0.88501	-0.610352
0.783	1.67847	-0.579834	-0.396729
0.784	1.52588	-0.640869	-0.579834
0.785	1.31226	-0.671387	0
0.786	1.06812	-0.762939	-0.488281
0.787	1.15967	-0.732422	-0.0915527
0.788	1.5564	-0.762939	-0.366211
0.789	1.7395	-0.610352	-0.701904
0.79	1.77002	-0.671387	-0.396729
0.791	1.58691	-0.701904	-0.579834
0.792	1.09863	-0.640869	-0.0610352
0.793	1.25122	-0.854492	-0.457764
0.794	1.40381	-0.518799	0.427246
0.795	1.37329	-0.762939	-0.671387
0.796	1.58691	-0.549316	-0.152588
0.797	1.67847	-0.640869	-0.671387
0.798	1.83105	-0.427246	-0.244141
0.799	1.64795	-0.732422	-0.335693
0.8	1.25122	-0.732422	-0.0610352
0.801	1.43433	-0.915527	-0.274658
0.802	0.976563	-0.854492	-0.732422
0.803	1.64795	-0.732422	-0.213623
0.804	1.64795	-0.732422	-0.518799
0.805	1.98364	-0.488281	-0.427246
0.806	1.61743	-0.610352	-0.396729
0.807	1.43433	-0.488281	-0.518799
0.808	1.58691	-0.579834	-0.457764
0.809	1.06812	-0.488281	-0.671387
0.81	1.46484	-0.610352	-0.12207
0.811	1.64795	-0.854492	-0.793457
0.812	1.86157	-0.518799	-0.244141
0.813	1.64795	-0.396729	-0.701904
0.814	1.64795	-0.640869	-0.152588
0.815	1.19019	-0.793457	-0.12207
0.816	0.915527	-0.579834	-0.549316
0.817	1.19019	-0.88501	-0.274658
0.818	1.5564	-1.06812	-0.0305176
0.819	1.61743	-0.823975	-0.396729
0.82	1.83105	-0.946045	-0.366211
0.821	1.64795	-0.793457	-0.793457
0.822	1.67847	-0.732422	-0.213623
0.823	1.06812	-0.488281	-0.610352
0.824	1.19019	-0.488281	-0.0305176
0.825	1.19019	-0.610352	-0.671387
0.826	1.58691	-0.823975	-0.0610352
0.827	1.77002	-0.579834	-0.640869
0.828	1.92261	-0.701904	-0.457764
0.829	1.46484	-0.488281	-0.671387
0.83	1.37329	-0.549316	-0.610352
0.831	1.31226	-0.518799	-0.457764
0.832	1.34277	-0.640869	-0.488281
0.833	1.2207	-0.640869	-0.0610352
0.834	1.70898	-0.518799	-0.305176
0.835	1.77002	-0.793457	-0.213623
0.836	1.92261	-0.640869	-0.396729
0.837	1.34277	-0.488281	-0.457764
0.838	1.67847	-0.823975	-0.488281
0.839	1.2207	-0.701904	-0.335693
0.84	1.37329	-0.732422	-0.274658
0.841	1.58691	-0.762939	-0.488281
0.842	1.25122	-0.579834	-0.549316
0.843	1.67847	-0.671387	-0.579834
0.844	1.52588	-0.610352	-0.640869
0.845	1.77002	-0.274658	-0.732422
0.846	1.34277	-0.732422	-0.579834
0.847	1.12915	-0.701904	0.0305176
0.848	1.37329	-0.701904	-0.579834
0.849	1.64795	-0.854492	0.0305176
0.85	1.58691	-0.701904	-0.579834
0.851	1.58691	-0.701904	-0.549316
0.852	1.86157	-0.762939	-0.457764
0.853	1.43433	-0.671387	-0.213623
0.854	1.15967	-0.579834	-0.183105
0.855	1.52588	-0.946045	-0.274658
0.856	1.46484	-0.640869	-0.366211
0.857	1.70898	-0.457764	-0.427246
0.858	1.80054	-0.732422	-0.488281
0.859	1.80054	-0.823975	-0.305176
0.86	1.86157	-0.793457	-0.244141
0.861	1.80054	-0.793457	-0.274658
0.862	1.19019	-0.762939	0.152588
0.863	1.06812	-0.610352	-0.518799
0.864	1.34277	-0.671387	-0.183105
0.865	1.52588	-0.762939	-0.762939
0.866	1.95313	-0.793457	-0.12207
0.867	1.7395	-0.640869	-0.457764
0.868	1.5564	-0.793457	-0.305176
0.869	1.43433	-0.854492	0
0.87	1.31226	-0.671387	-0.579834
0.871	1.40381	-0.549316	0.152588
0.872	1.77002	-0.854492	-0.427246
0.873	1.98364	-0.823975	-0.457764
0.874	2.10571	-0.671387	-0.457764
0.875	1.95313	-0.762939	-0.701904
0.876	1.70898	-0.610352	-0.305176
0.877	0.854492	-0.396729	-0.701904
0.878	0.915527	-1.00708	-0.488281
0.879	1.49536	-0.88501	-0.396729
0.88	1.77002	-0.915527	-0.457764
0.881	1.43433	-0.762939	-0.457764
0.882	1.31226	-0.823975	-0.88501
0.883	1.61743	-0.946045	-0.335693
0.884	1.25122	-0.762939	-0.396729
0.885	1.09863	-0.915527	-0.427246
0.886	1.25122	-0.579834	0.152588
0.887	1.70898	-0.88501	-0.640869
0.888	1.70898	-0.823975	-0.12207
0.889	1.92261	-0.610352	-0.762939
0.89	1.86157	-0.610352	-0.12207
0.891	1.80054	-0.518799	-0.518799
0.892	1.40381	-0.701904	-0.427246
0.893	1.12915	-0.640869	-0.366211
0.894	1.46484	-0.671387	-0.793457
0.895	1.61743	-0.701904	-0.488281
0.896	2.01416	-0.823975	-0.732422
0.897	1.80054	-0.793457	-0.396729
0.898	1.95313	-0.915527	-0.701904
0.899	1.61743	-0.88501	-0.244141
0.9	1.12915	-0.610352	-0.518799
0.901	1.40381	-0.549316	-0.12207
0.902	1.40381	-0.671387	-0.335693
0.903	1.80054	-0.610352	-0.427246
0.904	1.58691	-0.732422	-0.579834
0.905	1.70898	-1.0376	-0.427246
0.906	1.80054	-0.793457	-0.213623
0.907	1.28174	-0.732422	-0.366211
0.908	1.46484	-0.823975	-0.183105
0.909	1.34277	-0.732422	-0.152588
0.91	1.43433	-0.518799	-0.396729
0.911	1.7395	-0.671387	-0.579834
0.912	1.98364	-0.732422	-0.518799
0.913	1.61743	-0.518799	-0.518799
0.914	1.37329	-0.579834	-0.610352
0.915	1.2207	-0.701904	-0.488281
0.916	0.88501	-0.640869	-0.305176
0.917	1.43433	-0.549316	-0.762939
0.918	1.77002	-0.823975	-0.457764
0.919	2.0752	-0.671387	-0.396729
0.92	1.61743	-0.518799	-0.427246
0.921	1.34277	-0.793457	-0.610352
0.922	1.40381	-0.701904	-0.488281
0.923	1.00708	-0.610352	-0.335693
0.924	1.37329	-0.518799	-0.274658
0.925	1.12915	-0.640869	-0.335693
0.926	1.64795	-0.976563	-0.366211
0.927	1.52588	-0.88501	-0.488281
0.928	1.52588	-0.732422	-0.335693
0.929	1.64795	-0.610352	-0.305176
0.93	1.34277	-0.640869	-0.457764
0.931	1.28174	-0.732422	-0.366211
0.932	1.06812	-0.610352	-0.305176
0.933	1.46484	-0.457764	-0.701904
0.934	1.49536	-0.946045	-0.610352
0.935	1.7395	-0.976563	-0.549316
0.936	1.49536	-0.88501	-0.427246
0.937	1.52588	-1.0376	-0.335693
0.938	1.34277	-0.88501	-0.305176
0.939	1.28174	-0.732422	-0.305176
0.94	1.06812	-0.762939	-0.579834
0.941	1.67847	-0.823975	-0.213623
0.942	1.86157	-0.946045	-0.396729
0.943	1.89209	-0.823975	-0.305176
0.944	1.61743	-1.12915	-0.640869
0.945	1.2207	-0.88501	-0.0915527
0.946	1.09863	-0.854492	-0.579834
0.947	1.15967	-0.915527	-0.213623
0.948	1.40381	-0.915527	-0.549316
0.949	1.40381	-0.823975	-0.579834
0.95	1.80054	-0.854492	-0.427246
0.951	1.92261	-0.823975	-0.457764
0.952	1.5564	-0.762939	-0.427246
0.953	1.40381	-0.946045	-0.396729
0.954	1.19019	-0.854492	-0.0305176
0.955	1.43433	-0.88501	-0.518799
0.956	1.2207	-0.701904	-0.244141
0.957	1.52588	-0.915527	-0.610352
0.958	1.7395	-0.762939	-0.274658
0.959	1.83105	-0.793457	-0.610352
0.96	1.46484	-0.762939	-0.366211
0.961	1.2207	-0.671387	-0.335693
0.962	1.34277	-0.762939	-0.518799
0.963	1.15967	-0.732422	0
0.964	1.43433	-0.823975	-0.823975
0.965	1.52588	-0.793457	-0.152588
0.966	1.58691	-0.946045	-0.640869
0.967	1.00708	-0.823975	-0.335693
0.968	1.37329	-0.88501	-0.579834
0.969	1.28174	-0.732422	-0.610352
0.97	1.2207	-0.762939	-0.244141
0.971	1.34277	-0.762939	-0.549316
0.972	1.49536	-0.762939	-0.366211
0.973	1.64795	-0.793457	-0.610352
0.974	1.86157	-0.671387	-0.488281
0.975	1.61743	-0.335693	-0.488281
0.976	1.31226	-0.549316	-0.366211
0.977	1.34277	-0.579834	-0.335693
0.978	1.49536	-0.854492	-0.213623
0.979	1.64795	-0.823975	-0.305176
0.98	1.40381	-0.823975	-0.732422
0.981	1.86157	-0.701904	-0.244141
0.982	1.70898	-0.549316	-0.671387
0.983	1.5564	-0.549316	-0.488281
0.984	1.15967	-0.549316	-0.396729
0.985	1.19019	-0.671387	-0.12207
0.986	1.34277	-0.732422	-0.549316
0.987	1.49536	-0.854492	-0.488281
0.988	1.70898	-0.823975	-0.579834
0.989	1.86157	-0.793457	-0.549316
0.99	1.52588	-0.88501	-0.640869
0.991	1.34277	-1.06812	-0.183105
0.992	1.25122	-0.88501	-0.610352
0.993	1.19019	-0.732422	-0.244141
0.994	1.31226	-0.793457	-0.579834
0.995	1.70898	-0.762939	-0.610352
0.996	1.83105	-0.946045	-0.427246
0.997	1.70898	-0.976563	-0.396729
0.998	1.12915	-0.976563	-0.244141
0.999	1.40381	-0.915527	-0.518799
1	1.15967	-0.946045	-0.183105
1.001	1.34277	-0.915527	-0.305176
1.002	1.43433	-0.915527	-0.488281
1.003	1.64795	-1.00708	-0.274658
1.004	2.04468	-0.823975	-0.549316
1.005	1.37329	-0.701904	-0.549316
1.006	1.25122	-0.610352	-0.457764
1.007	1.00708	-0.610352	-0.518799
1.008	1.19019	-0.518799	-0.396729
1.009	1.31226	-0.793457	-0.640869
1.01	1.58691	-0.701904	-0.0915527
1.011	1.92261	-0.640869	-0.671387
1.012	1.83105	-0.793457	-0.305176
1.013	1.43433	-0.640869	-0.366211
1.014	1.19019	-0.854492	-0.335693
1.015	1.19019	-0.854492	0.0305176
1.016	1.34277	-0.88501	-0.152588
1.017	1.46484	-0.762939	-0.213623
1.018	1.52588	-0.823975	-0.457764
1.019	1.58691	-0.915527	-0.396729
1.02	1.7395	-0.823975	-0.213623
1.021	1.34277	-0.762939	-0.488281
1.022	1.25122	-0.854492	-0.244141
1.023	1.12915	-0.701904	-0.335693
1.024	1.37329	-0.762939	-0.366211
1.025	1.43433	-0.701904	-0.457764
1.026	1.64795	-0.915527	-0.762939
1.027	1.80054	-0.701904	-0.396729
1.028	1.70898	-0.701904	-0.610352
1.029	1.37329	-0.579834	-0.0305176
1.03	1.15967	-0.488281	-0.244141
1.031	1.28174	-0.640869	-0.152588
1.032	1.28174	-0.579834	-0.0610352
1.033	1.61743	-0.88501	-0.549316
1.034	1.80054	-0.701904	-0.274658
1.035	1.61743	-0.640869	-0.854492
1.036	1.58691	-0.671387	-0.335693
1.037	1.49536	-0.793457	-0.335693
1.038	1.28174	-0.793457	-0.396729
1.039	1.2207	-0.793457	-0.396729
1.04	1.64795	-0.671387	-0.457764
1.041	1.77002	-0.549316	-0.640869
1.042	2.0752	-0.701904	-0.610352
1.043	1.37329	-0.396729	-0.732422
1.044	1.52588	-0.610352	-0.396729
1.045	1.0376	-0.732422	-0.457764
1.046	1.09863	-0.701904	-0.244141
1.047	1.28174	-0.396729	-0.457764
1.048	1.80054	-0.854492	-0.457764
1.049	2.04468	-0.335693	-0.213623
1.05	1.98364	-0.793457	-0.579834
1.051	1.52588	-0.396729	-0.366211
1.052	1.25122	-0.976563	-0.671387
1.053	0.823975	-0.732422	0.183105
1.054	1.34277	-1.00708	-0.488281
1.055	1.67847	-0.793457	-0.0305176
1.056	1.58691	-0.732422	-0.396729
1.057	1.98364	-0.823975	-0.305176
1.058	1.58691	-0.88501	-0.366211
1.059	1.86157	-0.915527	-0.427246
1.06	1.25122	-0.335693	-0.244141
1.061	1.37329	-0.671387	-0.396729
1.062	1.00708	-0.915527	-0.579834
1.063	1.70898	-0.762939	-0.518799
1.064	1.46484	-0.793457	-0.488281
1.065	1.80054	-0.854492	-0.396729
1.066	1.58691	-0.854492	-0.549316
1.067	1.64795	-0.762939	-0.335693
1.068	1.37329	-0.549316	-0.12207
1.069	1.19019	-0.610352	-0.457764
1.07	1.58691	-0.88501	-0.274658
1.071	1.67847	-0.640869	-0.274658
1.072	2.0752	-0.946045	-0.213623
1.073	1.95313	-0.579834	-0.244141
1.074	1.19019	-0.823975	-0.396729
1.075	1.40381	-0.640869	-0.305176
1.076	1.12915	-0.457764	-0.549316
1.077	1.19019	-0.640869	-0.274658
1.078	1.49536	-0.671387	-0.335693
1.079	1.34277	-0.640869	-0.671387
1.08	2.01416	-0.946045	-0.396729
1.081	1.67847	-0.671387	-0.671387
1.082	1.31226	-0.579834	-0.0915527
1.083	1.25122	-0.732422	-0.610352
1.084	1.2207	-0.701904	-0.183105
1.085	1.28174	-0.457764	-0.427246
1.086	1.52588	-0.701904	-0.518799
1.087	1.34277	-0.793457	-0.335693
1.088	1.49536	-0.732422	-0.671387
1.089	1.92261	-0.762939	-0.396729
1.09	1.31226	-0.549316	-0.518799
1.091	1.15967	-0.671387	-0.274658
1.092	0.946045	-0.671387	-0.152588
1.093	1.31226	-0.640869	-0.305176
1.094	1.80054	-0.823975	-0.0305176
1.095	2.0752	-0.854492	-0.793457
1.096	1.7395	-0.823975	-0.12207
1.097	1.34277	-0.915527	-0.549316
1.098	1.19019	-0.915527	-0.213623
1.099	1.19019	-0.793457	-0.305176
1.1	1.37329	-0.823975	-0.0915527
1.101	1.2207	-0.671387	-0.366211
1.102	1.34277	-0.732422	-0.457764
1.103	1.40381	-0.640869	-0.671387
1.104	1.7395	-0.88501	-0.518799
1.105	1.70898	-0.762939	-0.457764
1.106	1.31226	-0.88501	-0.0305176
1.107	1.25122	-0.915527	-0.335693
1.108	0.915527	-0.946045	-0.427246
1.109	1.43433	-0.701904	-0.305176
1.11	1.80054	-0.640869	-0.793457
1.111	1.86157	-0.671387	-0.366211
1.112	1.80054	-0.915527	-0.610352
1.113	1.77002	-0.88501	-0.0610352
1.114	1.12915	-0.915527	-0.488281
1.115	0.915527	-0.976563	-0.427246
1.116	1.2207	-0.793457	-0.396729
1.117	1.7395	-0.823975	-0.640869
1.118	1.49536	-0.88501	-0.457764
1.119	1.70898	-0.610352	-0.732422
1.12	1.37329	-0.579834	-0.366211
1.121	1.43433	-0.457764	-0.701904
1.122	0.762939	-0.518799	-0.396729
1.123	1.15967	-0.823975	-0.427246
1.124	1.31226	-0.732422	-0.213623
1.125	1.46484	-0.88501	-0.244141
1.126	1.86157	-0.762939	-0.366211
1.127	1.64795	-0.793457	-0.366211
1.128	1.40381	-0.762939	-0.183105
1.129	1.34277	-0.610352	-0.457764
1.13	1.31226	-0.793457	-0.152588
1.131	1.40381	-1.09863	-0.183105
1.132	1.28174	-0.762939	-0.579834
1.133	1.92261	-0.946045	-0.396729
1.134	1.67847	-0.854492	-0.793457
1.135	1.2207	-0.549316	-0.671387
1.136	1.58691	-0.793457	-0.427246
1.137	1.12915	-0.854492	-0.457764
1.138	1.25122	-0.823975	-0.244141
1.139	1.31226	-0.762939	-0.518799
1.14	1.95313	-1.12915	-0.305176
1.141	1.58691	-0.732422	-0.640869
1.142	1.7395	-0.488281	-0.305176
1.143	1.49536	-0.640869	-0.366211
1.144	1.06812	-0.640869	-0.457764
1.145	0.854492	-0.518799	-0.244141
1.146	1.06812	-0.701904	-0.335693
1.147	1.19019	-0.915527	-0.152588
1.148	1.61743	-0.732422	-0.396729
1.149	1.92261	-0.854492	-0.610352
1.15	1.67847	-0.579834	-0.457764
1.151	1.40381	-0.701904	-0.701904
1.152	1.25122	-0.701904	0.213623
1.153	1.19019	-0.579834	-0.335693
1.154	1.49536	-0.946045	-0.0305176
1.155	1.64795	-0.610352	-0.396729
1.156	1.89209	-0.793457	-0.579834
1.157	1.83105	-0.671387	-0.610352
1.158	1.40381	-0.610352	-0.671387
1.159	1.49536	-0.762939	-0.244141
1.16	1.15967	-0.88501	-0.488281
1.161	1.2207	-0.732422	-0.213623
1.162	1.28174	-0.762939	-0.518799
1.163	1.49536	-0.915527	-0.274658
1.164	1.61743	-0.518799	-0.518799
1.165	1.67847	-0.793457	-0.183105
1.166	1.49536	-0.457764	-0.549316
1.167	0.976563	-0.610352	-0.244141
1.168	0.823975	-0.701904	-0.427246
1.169	0.976563	-0.640869	-0.335693
1.17	1.46484	-0.915527	-0.671387
1.171	1.89209	-0.793457	-0.549316
1.172	2.13623	-0.793457	-0.488281
1.173	1.67847	-0.640869	-0.88501
1.174	1.19019	-0.518799	-0.183105
1.175	1.34277	-0.701904	-0.793457
1.176	1.46484	-0.732422	0.0305176
1.177	1.34277	-0.610352	-0.854492
1.178	1.43433	-0.793457	-0.305176
1.179	1.7395	-0.793457	-0.823975
1.18	1.46484	-0.518799	-0.579834
1.181	1.43433	-0.518799	-0.305176
1.182	1.64795	-0.671387	-0.457764
1.183	1.25122	-0.457764	-0.0610352
1.184	1.19019	-0.518799	-0.579834
1.185	1.46484	-0.610352	0.274658
1.186	1.77002	-0.762939	-0.671387
1.187	1.95313	-0.640869	-0.12207
1.188	2.19727	-0.793457	-0.549316
1.189	1.67847	-0.610352	-0.335693
1.19	1.15967	-0.366211	-0.335693
1.191	1.19019	-0.579834	-0.488281
1.192	1.61743	-0.610352	0.12207
1.193	1.70898	-0.762939	-0.793457
1.194	1.58691	-0.610352	-0.152588
1.195	1.46484	-0.549316	-0.823975
1.196	1.43433	-0.762939	-0.396729
1.197	1.40381	-0.610352	-0.12207
1.198	1.34277	-0.640869	-0.213623
1.199	1.43433	-0.854492	-0.244141
1.2	1.58691	-0.793457	0
1.201	1.34277	-0.640869	-0.335693
1.202	1.77002	-0.732422	-0.488281
1.203	1.83105	-0.579834	-0.549316
1.204	1.5564	-0.701904	-0.457764
1.205	1.43433	-0.823975	-0.213623
1.206	1.49536	-1.09863	0
1.207	1.06812	-0.946045	-0.152588
1.208	1.40381	-0.823975	-0.0915527
1.209	1.37329	-0.732422	-0.244141
1.21	1.80054	-0.732422	-0.152588
1.211	1.70898	-0.640869	-0.579834
1.212	1.7395	-0.701904	-0.549316
1.213	1.31226	-0.732422	-0.427246
1.214	1.25122	-0.793457	-0.396729
1.215	1.34277	-1.00708	-0.396729
1.216	1.70898	-1.12915	-0.335693
1.217	1.7395	-1.00708	-0.183105
1.218	1.95313	-0.732422	-0.427246
1.219	1.80054	-0.762939	-0.488281
1.22	1.67847	-0.671387	-0.12207
1.221	1.43433	-0.88501	-0.610352
1.222	1.25122	-1.00708	-0.152588
1.223	1.46484	-1.2207	-0.88501
1.224	1.37329	-0.946045	-0.244141
1.225	1.49536	-0.915527	-0.946045
1.226	1.5564	-1.09863	-0.488281
1.227	1.92261	-0.823975	-0.549316
1.228	1.70898	-0.579834	-0.274658
1.229	1.15967	-0.579834	-0.213623
1.23	1.46484	-0.579834	-0.335693
1.231	1.25122	-0.701904	-0.488281
1.232	1.5564	-0.762939	-0.854492
1.233	1.70898	-1.19019	-0.640869
1.234	1.49536	-0.793457	-0.488281
1.235	1.43433	-0.518799	-0.457764
1.236	1.09863	-0.610352	-0.579834
1.237	1.12915	-0.793457	-0.0915527
1.238	1.09863	-0.793457	-0.396729
1.239	1.70898	-0.88501	-0.0610352
1.24	1.92261	-0.854492	-0.396729
1.241	1.98364	-0.732422	-0.183105
1.242	1.52588	-0.701904	-0.671387
1.243	1.5564	-0.793457	-0.213623
1.244	1.28174	-0.701904	-0.762939
1.245	1.31226	-0.579834	-0.152588
1.246	1.15967	-0.946045	-0.518799
1.247	1.58691	-0.793457	-0.213623
1.248	1.64795	-0.732422	-0.427246
1.249	1.5564	-0.671387	-0.183105
1.25	1.34277	-0.701904	-0.396729
1.251	1.25122	-0.88501	-0.366211
1.252	1.15967	-0.610352	-0.12207
1.253	1.15967	-0.640869	-0.396729
1.254	1.64795	-0.427246	-0.244141
1.255	1.58691	-0.640869	-0.610352
1.256	1.70898	-0.762939	0
1.257	1.83105	-0.88501	-0.579834
1.258	1.83105	-0.732422	0.0305176
1.259	1.5564	-0.793457	-0.274658
1.26	1.19019	-0.610352	-0.183105
1.261	1.12915	-0.671387	-0.518799
1.262	1.15967	-0.915527	-0.366211
1.263	1.46484	-0.88501	-0.579834
1.264	1.80054	-0.854492	-0.701904
1.265	1.49536	-0.610352	-0.610352
1.266	1.34277	-0.610352	-0.640869
1.267	1.0376	-0.579834	-0.152588
1.268	1.12915	-0.762939	-0.305176
1.269	1.28174	-1.09863	0.183105
1.27	1.61743	-0.88501	-0.823975
1.271	1.86157	-0.915527	-0.305176
1.272	1.70898	-0.915527	-0.88501
1.273	1.70898	-1.06812	-0.305176
1.274	1.34277	-0.732422	-0.823975
1.275	0.701904	-0.915527	-0.457764
1.276	1.00708	-1.0376	-0.366211
1.277	1.52588	-0.823975	-0.152588
1.278	1.58691	-1.00708	-0.518799
1.279	1.7395	-0.976563	-0.274658
1.28	1.43433	-0.762939	-0.518799
1.281	1.40381	-0.88501	-0.549316
1.282	1.00708	-0.488281	-0.549316
1.283	1.40381	-0.640869	-0.549316
1.284	1.15967	-0.701904	-0.488281
1.285	1.52588	-0.732422	-0.396729
1.286	1.37329	-0.762939	-0.640869
1.287	1.89209	-0.640869	-0.366211
1.288	2.01416	-0.701904	-0.335693
1.289	1.86157	-0.579834	0.0305176
1.29	1.37329	-0.579834	-0.274658
1.291	1.31226	-0.640869	-0.305176
1.292	1.37329	-0.762939	-0.366211
1.293	1.46484	-0.610352	-0.518799
1.294	1.80054	-0.823975	-0.396729
1.295	1.77002	-0.762939	-0.671387
1.296	1.40381	-0.762939	-0.335693
1.297	1.25122	-0.732422	-0.488281
1.298	1.28174	-0.823975	0.0610352
1.299	1.12915	-0.610352	-0.244141
1.3	1.64795	-0.915527	-0.0305176
1.301	1.43433	-0.915527	-0.305176
1.302	1.89209	-0.671387	-0.183105
1.303	1.70898	-0.671387	-0.488281
1.304	1.86157	-0.854492	-0.183105
1.305	1.09863	-0.762939	-0.244141
1.306	1.28174	-0.488281	-0.274658
1.307	1.5564	-0.640869	-0.213623
1.308	1.64795	-0.762939	-0.610352
1.309	1.58691	-0.823975	-0.12207
1.31	1.49536	-0.793457	-0.640869
1.311	1.92261	-0.946045	-0.0610352
1.312	1.46484	-0.88501	-0.0610352
1.313	1.2207	-0.701904	0.0305176
1.314	1.09863	-0.915527	-0.152588
1.315	1.2207	-1.37329	-0.366211
1.316	2.10571	-0.915527	-0.396729
1.317	2.0752	-0.579834	-0.793457
1.318	1.92261	-0.946045	-0.671387
1.319	1.70898	-0.610352	-0.427246
1.32	1.00708	-0.518799	-0.671387
1.321	1.61743	-1.0376	-0.12207
1.322	1.09863	-0.671387	-0.732422
1.323	1.43433	-0.915527	-0.427246
1.324	1.49536	-1.00708	-0.88501
1.325	1.70898	-0.518799	-0.244141
1.326	1.61743	-0.488281	-0.427246
1.327	1.28174	-0.671387	-0.427246
1.328	1.06812	-0.640869	-0.305176
1.329	1.15967	-0.579834	-0.823975
1.33	1.80054	-0.579834	-0.274658
1.331	1.92261	-0.640869	-0.488281
1.332	2.01416	-0.823975	-0.213623
1.333	1.70898	-0.518799	-0.640869
1.334	1.92261	-0.396729	-0.457764
1.335	1.77002	-0.701904	-0.457764
1.336	1.5564	-0.427246	-0.213623
1.337	1.31226	-0.579834	-0.457764
1.338	1.43433	-0.915527	-0.518799
1.339	1.77002	-0.701904	-0.396729
1.34	2.01416	-0.823975	-1.00708
1.341	1.7395	-0.671387	-0.305176
1.342	1.61743	-0.701904	-0.823975
1.343	1.00708	-0.579834	-0.427246
1.344	1.19019	-0.823975	-0.152588
1.345	1.28174	-0.88501	-0.549316
1.346	1.40381	-0.793457	-0.12207
1.347	1.77002	-0.732422	-0.427246
1.348	2.04468	-0.732422	-0.12207
1.349	1.83105	-0.518799	-0.457764
1.35	1.46484	-0.427246	-0.366211
1.351	1.09863	-0.823975	-0.152588
1.352	0.915527	-0.762939	-0.671387
1.353	1.61743	-0.946045	0
1.354	1.64795	-0.854492	-0.549316
1.355	1.5564	-1.00708	-0.274658
1.356	1.89209	-0.88501	-0.396729
1.357	1.67847	-0.518799	-0.305176
1.358	1.5564	-0.701904	-0.305176
1.359	1.19019	-0.671387	-0.152588
1.36	1.09863	-0.518799	-0.457764
1.361	1.25122	-0.701904	-0.427246
1.362	1.77002	-0.701904	-0.305176
1.363	2.04468	-0.793457	-0.732422
1.364	1.61743	-0.915527	-0.305176
1.365	1.77002	-1.09863	-0.305176
1.366	1.2207	-0.762939	-0.0305176
1.367	1.52588	-0.732422	-0.213623
1.368	1.25122	-0.579834	-0.152588
1.369	1.40381	-0.610352	-0.396729
1.37	1.34277	-0.88501	-0.152588
1.371	1.49536	-0.823975	-0.396729
1.372	1.67847	-0.823975	-0.457764
1.373	1.25122	-0.610352	-0.183105
1.374	1.31226	-0.549316	-0.457764
1.375	1.58691	-0.732422	-0.305176
1.376	1.46484	-0.915527	-0.488281
1.377	1.70898	-0.762939	-0.213623
1.378	1.61743	-0.762939	-0.701904
1.379	1.83105	-0.793457	-0.305176
1.38	1.58691	-0.549316	-0.518799
1.381	1.5564	-0.640869	-0.396729
1.382	1.2207	-0.762939	-0.396729
1.383	1.28174	-0.823975	-0.244141
1.384	1.34277	-0.610352	-0.366211
1.385	1.34277	-0.854492	-0.701904
1.386	1.58691	-0.823975	-0.396729
1.387	1.37329	-1.00708	-0.610352
1.388	1.37329	-0.854492	-0.610352
1.389	1.12915	-0.823975	-0.701904
1.39	1.19019	-0.823975	-0.366211
1.391	1.43433	-0.946045	-0.457764
1.392	1.52588	-1.00708	-0.518799
1.393	1.19019	-0.732422	-0.518799
1.394	1.46484	-0.946045	-0.396729
1.395	1.67847	-0.823975	-0.640869
1.396	1.40381	-0.88501	-0.183105
1.397	1.43433	-0.610352	-0.427246
1.398	1.37329	-0.793457	-0.335693
1.399	1.00708	-0.762939	-0.396729
1.4	1.19019	-0.854492	-0.671387
1.401	1.61743	-0.854492	-0.396729
1.402	1.86157	-0.946045	-0.823975
1.403	2.01416	-0.823975	-0.244141
1.404	1.25122	-0.305176	-0.946045
1.405	1.06812	-0.488281	-0.183105
1.406	1.06812	-0.549316	-0.366211
1.407	1.37329	-0.762939	-0.396729
1.408	1.67847	-0.610352	-0.640869
1.409	1.77002	-0.823975	-0.610352
1.41	1.7395	-0.823975	-0.518799
1.411	1.70898	-0.946045	-0.579834
1.412	1.43433	-0.793457	-0.305176
1.413	1.31226	-0.732422	-0.457764
1.414	1.37329	-0.793457	-0.396729
1.415	1.5564	-0.823975	-0.427246
1.416	1.67847	-0.732422	-0.946045
1.417	1.98364	-0.732422	-0.427246
1.418	1.64795	-0.762939	-0.610352
1.419	1.2207	-0.732422	-0.12207
1.42	1.00708	-0.793457	-0.335693
1.421	0.946045	-0.823975	-0.244141
1.422	1.2207	-0.793457	-0.183105
1.423	1.40381	-0.732422	-0.366211
1.424	1.7395	-0.88501	-0.305176
1.425	1.83105	-1.00708	-0.488281
1.426	1.28174	-0.701904	-0.244141
1.427	1.49536	-0.88501	-0.274658
1.428	1.25122	-0.976563	-0.396729
1.429	1.28174	-0.976563	-0.183105
1.43	1.37329	-0.915527	-0.396729
1.431	1.49536	-0.976563	-0.152588
1.432	2.22778	-0.88501	-0.88501
1.433	1.5564	-0.457764	-0.518799
1.434	1.43433	-0.427246	-0.579834
1.435	1.34277	-0.640869	-0.640869
1.436	0.946045	-0.762939	-0.457764
1.437	1.52588	-0.762939	-0.457764
1.438	1.49536	-0.946045	-0.518799
1.439	1.77002	-1.06812	-0.549316
1.44	1.80054	-0.823975	-0.152588
1.441	1.64795	-0.793457	-0.457764
1.442	1.61743	-0.732422	-0.0305176
1.443	1.15967	-0.640869	-0.0305176
1.444	0.88501	-0.640869	-0.0305176
1.445	1.19019	-0.946045	-0.396729
1.446	1.49536	-0.793457	-0.366211
1.447	2.01416	-0.88501	-0.396729
1.448	1.80054	-0.762939	-0.549316
1.449	1.77002	-0.793457	-0.640869
1.45	1.58691	-0.518799	-0.366211
1.451	1.37329	-0.579834	-0.518799
1.452	1.64795	-0.915527	-0.244141
1.453	1.37329	-0.854492	-0.610352
1.454	1.64795	-0.976563	-0.335693
1.455	1.67847	-0.793457	-0.518799
1.456	1.86157	-0.701904	-0.732422
1.457	1.64795	-0.457764	-0.396729
1.458	1.49536	-0.793457	-0.610352
1.459	1.31226	-0.732422	-0.183105
1.46	1.25122	-0.854492	-0.396729
1.461	1.37329	-0.823975	-0.274658
1.462	1.80054	-0.88501	-0.366211
1.463	1.64795	-0.549316	-0.518799
1.464	1.67847	-0.518799	-0.366211
1.465	1.52588	-0.305176	-0.488281
1.466	1.31226	-0.579834	-0.396729
1.467	1.25122	-0.579834	-0.305176
1.468	1.09863	-0.793457	-0.366211
1.469	1.40381	-0.762939	-0.335693
1.47	1.77002	-0.640869	-0.732422
1.471	1.46484	-0.732422	-0.335693
1.472	1.46484	-0.793457	-0.671387
1.473	1.0376	-0.88501	-0.366211
1.474	1.2207	-0.915527	-0.335693
1.475	1.19019	-0.946045	-0.610352
1.476	1.52588	-1.09863	-0.12207
1.477	1.77002	-0.854492	-0.732422
1.478	1.80054	-0.976563	-0.305176
1.479	1.89209	-0.701904	-0.610352
1.48	1.58691	-0.610352	-0.244141
1.481	1.2207	-0.518799	-0.457764
1.482	1.19019	-0.640869	-0.335693
1.483	1.2207	-0.823975	-0.427246
1.484	1.83105	-0.640869	-0.640869
1.485	1.77002	-0.946045	-0.579834
1.486	1.64795	-0.671387	-0.579834
1.487	1.61743	-0.854492	-0.274658
1.488	1.40381	-0.640869	-0.549316
1.489	1.09863	-0.579834	-0.213623
1.49	1.2207	-0.640869	-0.366211
1.491	1.28174	-0.88501	-0.427246
1.492	1.52588	-0.762939	-0.305176
1.493	1.61743	-0.610352	-0.732422
1.494	1.7395	-0.671387	-0.244141
1.495	1.40381	-0.732422	-0.274658
1.496	1.37329	-0.701904	-0.0610352
1.497	1.15967	-0.732422	-0.488281
1.498	1.46484	-0.823975	-0.305176
1.499	1.83105	-0.640869	-0.518799
1.5	1.95313	-0.518799	-0.88501
1.501	1.67847	-0.671387	-0.671387
1.502	1.58691	-0.854492	-0.549316
1.503	1.49536	-0.854492	-0.427246
1.504	1.46484	-0.762939	-0.518799
1.505	1.19019	-0.915527	-0.335693
1.506	1.2207	-0.701904	-0.427246
1.507	1.64795	-1.00708	-0.488281
1.508	1.67847	-0.854492	-0.518799
1.509	2.2583	-0.518799	-0.396729
1.51	1.49536	-0.457764	-0.366211
1.511	1.25122	-0.732422	-0.213623
1.512	0.976563	-0.640869	-0.274658
1.513	1.52588	-0.88501	-0.335693
1.514	1.34277	-0.976563	-0.244141
1.515	1.89209	-1.09863	-0.0915527
1.516	1.70898	-0.88501	-0.518799
1.517	1.7395	-0.88501	-0.274658
1.518	1.37329	-0.610352	-0.427246
1.519	1.37329	-0.671387	-0.0915527
1.52	1.43433	-0.701904	-0.335693
1.521	1.46484	-0.854492	-0.183105
1.522	1.52588	-0.88501	-0.366211
1.523	1.67847	-0.88501	-0.396729
1.524	1.77002	-0.854492	-0.610352
1.525	1.49536	-0.701904	-0.518799
1.526	1.52588	-0.762939	-0.305176
1.527	1.09863	-0.701904	-0.518799
1.528	1.15967	-0.854492	-0.12207
1.529	1.06812	-0.671387	-0.427246
1.53	1.49536	-0.946045	-0.305176
1.531	1.7395	-0.823975	-0.518799
1.532	1.5564	-0.671387	-0.549316
1.533	1.49536	-0.823975	-0.152588
1.534	1.25122	-0.823975	-0.335693
1.535	1.31226	-0.854492	-0.152588
1.536	1.5564	-0.793457	-0.366211
1.537	1.12915	-0.762939	-0.152588
1.538	1.5564	-0.701904	-0.549316
1.539	1.43433	-0.579834	-0.488281
1.54	1.52588	-0.640869	-0.701904
1.541	1.46484	-0.732422	-0.457764
1.542	1.34277	-0.732422	-0.335693
1.543	1.40381	-0.640869	-0.213623
1.544	1.46484	-0.823975	-0.427246
1.545	1.7395	-0.671387	-0.549316
1.546	1.7395	-0.610352	-0.579834
1.547	1.89209	-0.732422	-0.610352
1.548	1.61743	-0.854492	-0.396729
1.549	1.43433	-0.793457	-0.488281
1.55	1.09863	-0.915527	-0.488281
1.551	1.12915	-0.854492	-0.305176
1.552	1.40381	-0.762939	-0.518799
1.553	1.52588	-0.823975	-0.579834
1.554	1.40381	-0.671387	-0.701904
1.555	1.86157	-0.793457	-0.305176
1.556	1.43433	-0.610352	-0.579834
1.557	1.31226	-0.640869	-0.305176
1.558	1.06812	-0.457764	-0.335693
1.559	1.25122	-0.640869	-0.12207
1.56	1.67847	-0.732422	-0.610352
1.561	1.31226	-0.518799	-0.579834
1.562	1.7395	-0.671387	-0.549316
1.563	1.64795	-0.549316	-0.88501
1.564	1.98364	-0.88501	-0.183105
1.565	1.12915	-0.671387	-0.671387
1.566	1.15967	-0.762939	0.0305176
1.567	1.28174	-0.701904	-0.640869
1.568	1.31226	-0.915527	-0.0915527
1.569	1.83105	-0.640869	-0.396729
1.57	1.46484	-0.732422	-0.396729
1.571	1.7395	-0.793457	-0.274658
1.572	1.52588	-0.579834	-0.396729
1.573	1.37329	-0.640869	-0.244141
1.574	1.31226	-0.457764	-0.427246
1.575	0.793457	-0.640869	-0.396729
1.576	1.5564	-0.88501	-0.732422
1.577	1.37329	-1.06812	-0.366211
1.578	1.86157	-0.915527	-0.396729
1.579	1.52588	-0.976563	-0.518799
1.58	1.28174	-0.701904	-0.0915527
1.581	1.09863	-0.640869	-0.274658
1.582	1.12915	-0.518799	-0.305176
1.583	1.77002	-0.640869	-0.335693
1.584	1.83105	-0.732422	-0.427246
1.585	1.49536	-0.640869	-0.457764
1.586	1.37329	-0.549316	-0.579834
1.587	1.80054	-1.31226	-0.183105
1.588	1.37329	-0.701904	-0.0915527
1.589	1.31226	-0.457764	-0.183105
1.59	1.46484	-0.671387	0.244141
1.591	1.43433	-0.671387	-0.396729
1.592	1.25122	-0.701904	0
1.593	1.58691	-0.854492	-0.610352
1.594	1.95313	-0.701904	-0.335693
1.595	1.31226	-0.732422	-0.274658
1.596	1.15967	-0.518799	-0.549316
1.597	1.37329	-0.579834	-0.244141
1.598	1.09863	-0.427246	-0.457764
1.599	1.64795	-0.427246	-0.396729
1.6	1.80054	-0.579834	-0.701904
1.601	1.89209	-0.579834	-0.366211
1.602	1.43433	-0.640869	-0.488281
1.603	1.2207	-0.579834	-0.396729
1.604	1.31226	-1.00708	-0.213623
1.605	1.31226	-0.823975	-0.335693
1.606	1.61743	-0.762939	-0.213623
1.607	1.64795	-0.640869	-0.488281
1.608	1.7395	-0.823975	-0.457764
1.609	2.01416	-0.671387	-0.640869
1.61	1.7395	-0.793457	-0.366211
1.611	1.34277	-0.732422	-0.518799
1.612	1.37329	-0.701904	-0.396729
1.613	1.28174	-0.732422	-0.457764
1.614	1.43433	-0.762939	-0.518799
1.615	1.64795	-0.762939	-0.610352
1.616	1.5564	-0.762939	-0.640869
1.617	1.37329	-0.762939	-0.610352
1.618	1.34277	-0.762939	-0.213623
1.619	1.37329	-0.671387	-0.610352
1.62	1.52588	-0.671387	-0.183105
1.621	1.58691	-0.671387	-0.610352
1.622	1.92261	-0.854492	-0.213623
1.623	1.46484	-0.549316	-0.701904
1.624	1.67847	-0.610352	-0.579834
1.625	1.5564	-0.579834	-0.640869
1.626	1.61743	-0.701904	-0.244141
1.627	1.43433	-0.488281	-0.12207
1.628	1.25122	-0.396729	-0.640869
1.629	1.77002	-0.366211	-0.183105
1.63	1.86157	-0.640869	-0.610352
1.631	1.80054	-0.671387	-0.518799
1.632	1.49536	-0.701904	-0.579834
1.633	1.61743	-0.88501	-0.457764
1.634	1.2207	-0.793457	-0.274658
1.635	1.43433	-0.701904	-0.457764
1.636	1.43433	-0.671387	-0.305176
1.637	1.5564	-0.488281	-0.701904
1.638	1.83105	-0.579834	-0.488281
1.639	1.70898	-0.427246	-0.518799
1.64	1.52588	-0.671387	-0.518799
1.641	1.31226	-0.610352	-0.244141
1.642	1.19019	-0.701904	-0.396729
1.643	1.06812	-0.88501	-0.0610352
1.644	1.09863	-0.579834	-0.427246
1.645	2.13623	-0.671387	-0.0305176
1.646	1.70898	-0.671387	-0.610352
1.647	1.70898	-0.732422	-0.335693
1.648	1.43433	-0.762939	-0.244141
1.649	1.31226	-0.671387	-0.213623
1.65	1.31226	-0.610352	0.0915527
1.651	1.43433	-0.793457	-0.305176
1.652	1.49536	-0.732422	0.0915527
1.653	1.70898	-0.732422	-0.823975
1.654	2.13623	-0.640869	-0.274658
1.655	1.77002	-0.640869	-0.396729
1.656	1.46484	-0.88501	-0.335693
1.657	1.09863	-0.549316	-0.366211
1.658	1.28174	-0.579834	-0.518799
1.659	1.52588	-0.762939	-0.305176
1.66	1.5564	-0.823975	-0.396729
1.661	1.7395	-0.823975	-0.457764
1.662	1.7395	-0.671387	-0.396729
1.663	1.67847	-0.762939	-0.457764
1.664	1.40381	-0.701904	0.183105
1.665	1.15967	-0.701904	-0.366211
1.666	1.34277	-0.549316	-0.274658
1.667	1.5564	-0.732422	-0.213623
1.668	1.83105	-0.640869	-0.762939
1.669	1.92261	-0.732422	-0.427246
1.67	1.77002	-0.732422	-0.671387
1.671	1.25122	-0.732422	-0.457764
1.672	1.31226	-0.762939	-0.488281
1.673	1.15967	-0.762939	-0.549316
1.674	1.46484	-0.88501	-0.213623
1.675	1.46484	-0.762939	-0.793457
1.676	1.80054	-0.88501	-0.0610352
1.677	1.86157	-0.610352	-0.793457
1.678	1.7395	-0.701904	-0.152588
1.679	1.31226	-0.854492	-0.518799
1.68	1.09863	-0.854492	0
1.681	1.15967	-0.793457	-0.640869
1.682	1.37329	-1.06812	-0.396729
1.683	1.7395	-0.823975	-0.396729
1.684	2.34985	-0.915527	-0.610352
1.685	1.52588	-0.640869	-0.152588
1.686	1.5564	-0.701904	-0.640869
1.687	1.06812	-0.640869	-0.183105
1.688	1.28174	-0.701904	-0.610352
1.689	1.34277	-0.732422	-0.335693
1.69	1.64795	-0.640869	-0.335693
1.691	1.49536	-0.793457	-0.640869
1.692	1.80054	-0.793457	-0.213623
1.693	1.83105	-0.640869	-0.762939
1.694	1.49536	-0.640869	-0.488281
1.695	1.31226	-0.793457	-0.488281
1.696	0.946045	-0.701904	-0.610352
1.697	1.28174	-0.854492	-0.335693
1.698	1.58691	-0.762939	-0.427246
1.699	1.43433	-0.793457	-0.518799
1.7	1.92261	-0.793457	-0.366211
1.701	1.31226	-0.701904	-0.549316
1.702	1.46484	-0.762939	-0.335693
1.703	0.946045	-0.793457	-0.457764
1.704	1.34277	-0.732422	-0.0610352
1.705	1.7395	-0.88501	-0.488281
1.706	1.61743	-0.610352	-0.701904
1.707	1.80054	-0.640869	-1.00708
1.708	1.25122	-0.946045	-0.640869
1.709	1.5564	-0.793457	-0.427246
1.71	1.49536	-0.762939	-0.488281
1.711	1.52588	-0.701904	-0.518799
1.712	1.19019	-0.701904	-0.335693
1.713	1.58691	-0.732422	-0.396729
1.714	1.64795	-0.488281	-0.793457
1.715	2.04468	-0.762939	-0.488281
1.716	1.83105	-0.549316	-0.579834
1.717	1.37329	-0.762939	-0.396729
1.718	1.34277	-0.946045	-0.213623
1.719	0.823975	-0.732422	-0.488281
1.72	1.40381	-0.701904	-0.549316
1.721	1.49536	-0.915527	-0.335693
1.722	1.34277	-0.915527	-0.396729
1.723	1.52588	-0.762939	-0.274658
1.724	1.5564	-0.976563	-0.366211
1.725	1.58691	-0.579834	-0.274658
1.726	1.31226	-0.396729	-0.457764
1.727	1.31226	-0.762939	-0.366211
1.728	1.58691	-0.762939	-0.213623
1.729	1.52588	-0.610352	-0.671387
1.73	1.95313	-1.00708	-0.274658
1.731	1.46484	-0.701904	-0.671387
1.732	1.58691	-0.701904	-0.0305176
1.733	1.19019	-0.854492	-0.213623
1.734	1.31226	-0.88501	-0.152588
1.735	1.06812	-0.732422	-0.427246
1.736	1.58691	-0.762939	-0.305176
1.737	1.49536	-0.793457	-0.366211
1.738	1.80054	-0.823975	-0.610352
1.739	1.92261	-0.762939	-0.0915527
1.74	1.7395	-0.946045	-0.701904
1.741	1.19019	-0.793457	-0.183105
1.742	1.09863	-0.732422	-0.274658
1.743	1.40381	-0.732422	-0.854492
1.744	1.80054	-0.640869	-0.366211
1.745	1.67847	-0.732422	-0.732422
1.746	1.67847	-0.640869	-0.427246
1.747	1.83105	-0.976563	-0.701904
1.748	1.43433	-0.671387	-0.244141
1.749	1.19019	-0.610352	-0.396729
1.75	0.915527	-0.610352	-0.427246
1.751	1.34277	-0.793457	-0.0915527
1.752	1.49536	-0.732422	-0.732422
1.753	1.7395	-0.579834	-0.396729
1.754	1.77002	-0.701904	-0.793457
1.755	1.67847	-0.579834	-0.183105
1.756	1.34277	-0.457764	-0.274658
1.757	1.06812	-0.488281	-0.244141
1.758	1.19019	-0.488281	0.0305176
1.759	1.58691	-0.427246	-0.793457
1.76	1.5564	-0.610352	-0.152588
1.761	1.86157	-0.732422	-0.701904
1.762	1.7395	-0.732422	-0.396729
1.763	1.28174	-0.640869	-0.549316
1.764	0.915527	-0.549316	-0.457764
1.765	1.09863	-0.488281	-0.244141
1.766	1.37329	-0.518799	-0.823975
1.767	1.52588	-0.762939	-0.427246
1.768	1.58691	-0.793457	-0.488281
1.769	1.80054	-0.762939	-0.549316
1.77	1.52588	-0.610352	-0.0915527
1.771	1.43433	-0.518799	-0.335693
1.772	1.31226	-0.488281	-0.183105
1.773	1.25122	-0.457764	-0.579834
1.774	1.40381	-0.732422	-0.518799
1.775	1.49536	-0.762939	-0.213623
1.776	1.89209	-0.915527	-0.701904
1.777	1.80054	-0.732422	-0.366211
1.778	1.7395	-0.823975	-0.579834
1.779	1.58691	-0.732422	-0.305176
1.78	1.25122	-0.640869	-0.12207
1.781	1.40381	-0.823975	-0.396729
1.782	1.46484	-0.732422	-0.244141
1.783	1.77002	-1.00708	-0.762939
1.784	1.49536	-0.823975	-0.427246
1.785	1.46484	-0.701904	-0.701904
1.786	1.61743	-0.640869	-0.671387
1.787	1.06812	-0.793457	-0.0305176
1.788	1.2207	-0.762939	-0.610352
1.789	1.25122	-0.762939	-0.0610352
1.79	1.46484	-0.671387	-0.518799
1.791	1.58691	-0.640869	-0.396729
1.792	1.83105	-0.793457	-0.366211
1.793	1.5564	-0.823975	-0.396729
1.794	1.49536	-0.915527	-0.518799
1.795	1.49536	-0.732422	-0.213623
1.796	1.37329	-0.793457	-0.579834
1.797	1.58691	-0.671387	-0.244141
1.798	1.58691	-0.732422	-0.366211
1.799	1.80054	-0.732422	-0.488281
1.8	1.58691	-0.793457	-0.457764
1.801	2.01416	-0.732422	-0.366211
1.802	1.37329	-0.518799	-0.427246
1.803	1.40381	-0.518799	-0.457764
1.804	1.25122	-0.579834	-0.305176
1.805	1.34277	-0.579834	-0.366211
1.806	1.80054	-0.549316	-0.88501
1.807	1.5564	-0.610352	-0.366211
1.808	1.64795	-0.640869	-0.701904
1.809	1.49536	-0.732422	-0.0610352
1.81	1.28174	-0.701904	-0.488281
1.811	1.19019	-0.610352	0.152588
1.812	1.00708	-0.762939	-0.274658
1.813	1.46484	-0.762939	-0.152588
1.814	1.58691	-0.854492	-0.335693
1.815	2.34985	-0.671387	-0.457764
1.816	1.7395	-0.488281	-0.335693
1.817	1.34277	-0.396729	-0.549316
1.818	1.31226	-0.640869	-0.518799
1.819	1.15967	-0.640869	-0.335693
1.82	1.15967	-0.701904	-0.366211
1.821	1.64795	-0.823975	-0.396729
1.822	1.77002	-0.579834	-0.579834
1.823	1.77002	-0.701904	-0.183105
1.824	1.61743	-0.579834	-0.640869
1.825	1.64795	-0.488281	-0.152588
1.826	1.0376	-0.518799	-0.396729
1.827	1.00708	-0.701904	-0.366211
1.828	1.40381	-0.823975	-0.549316
1.829	1.46484	-1.09863	-0.152588
1.83	1.95313	-0.946045	-0.457764
1.831	1.7395	-0.793457	-0.274658
1.832	1.58691	-1.00708	-0.213623
1.833	1.31226	-0.640869	-0.488281
1.834	1.0376	-0.701904	-0.0610352
1.835	1.46484	-1.06812	-0.457764
1.836	1.49536	-0.854492	-0.457764
1.837	1.5564	-0.793457	-0.762939
1.838	1.83105	-0.823975	-0.640869
1.839	1.77002	-0.88501	-0.610352
1.84	1.19019	-0.396729	-0.366211
1.841	1.25122	-0.640869	-0.396729
1.842	1.2207	-0.640869	-0.701904
1.843	1.25122	-0.854492	-0.335693
1.844	1.40381	-0.732422	-0.793457
1.845	1.83105	-0.701904	-0.488281
1.846	1.92261	-0.732422	-0.518799
1.847	1.67847	-0.610352	-0.335693
1.848	1.40381	-0.793457	-0.396729
1.849	1.06812	-0.915527	-0.457764
1.85	1.52588	-0.915527	-0.549316
1.851	1.67847	-0.88501	-0.335693
1.852	1.95313	-0.793457	-0.457764
1.853	1.80054	-0.701904	-0.701904
1.854	1.61743	-0.732422	-0.366211
1.855	1.5564	-0.640869	-0.488281
1.856	0.915527	-0.579834	-0.518799
1.857	1.31226	-0.579834	-0.335693
1.858	1.28174	-0.579834	-0.518799
1.859	1.83105	-0.640869	-0.335693
1.86	1.67847	-0.640869	-0.457764
1.861	1.89209	-0.549316	-0.579834
1.862	1.64795	-0.549316	-0.305176
1.863	1.37329	-0.610352	-0.274658
1.864	1.25122	-0.793457	0.0915527
1.865	1.15967	-0.610352	-0.457764
1.866	1.52588	-0.640869	-0.0915527
1.867	1.43433	-0.671387	-0.396729
1.868	1.92261	-0.854492	-0.427246
1.869	1.58691	-0.671387	-0.366211
1.87	1.67847	-0.793457	-0.457764
1.871	1.52588	-0.762939	0.0305176
1.872	1.06812	-0.427246	-0.579834
1.873	1.31226	-0.88501	-0.152588
1.874	1.40381	-0.671387	-0.701904
1.875	1.89209	-0.762939	-0.396729
1.876	1.83105	-0.518799	-0.579834
1.877	1.64795	-0.396729	-0.518799
1.878	1.46484	-0.610352	-0.335693
1.879	1.31226	-0.762939	-0.335693
1.88	0.762939	-0.579834	-0.274658
1.881	1.49536	-0.762939	-0.274658
1.882	1.40381	-0.701904	-0.396729
1.883	1.7395	-0.854492	-0.274658
1.884	1.92261	-0.610352	-0.488281
1.885	1.64795	-0.396729	-0.335693
1.886	1.34277	-0.732422	-0.183105
1.887	0.915527	-0.701904	-0.305176
1.888	1.15967	-0.915527	-0.0915527
1.889	1.43433	-0.762939	-0.244141
1.89	2.10571	-0.610352	-0.366211
1.891	2.10571	-0.549316	-0.610352
1.892	1.70898	-0.579834	-0.396729
1.893	1.80054	-1.00708	-0.183105
1.894	1.0376	-0.793457	-0.488281
1.895	1.06812	-0.579834	-0.488281
1.896	1.25122	-0.610352	-0.610352
1.897	1.70898	-0.579834	-0.88501
1.898	1.61743	-0.854492	-0.488281
1.899	1.7395	-0.854492	-0.762939
1.9	1.5564	-0.610352	-0.305176
1.901	1.58691	-0.854492	-0.610352
1.902	1.31226	-0.640869	-0.610352
1.903	1.37329	-0.854492	-0.152588
1.904	1.2207	-0.823975	-0.335693
1.905	1.19019	-0.854492	-0.244141
1.906	1.5564	-1.12915	-0.457764
1.907	1.58691	-0.946045	-0.244141
1.908	1.77002	-0.671387	-0.457764
1.909	1.67847	-0.671387	-0.305176
1.91	1.40381	-0.732422	-0.0305176
1.911	1.37329	-0.762939	-0.579834
1.912	1.43433	-0.793457	-0.183105
1.913	1.46484	-0.823975	-0.701904
1.914	1.77002	-0.823975	-0.518799
1.915	1.49536	-0.671387	-0.823975
1.916	1.31226	-0.976563	-0.610352
1.917	1.28174	-0.915527	-0.457764
1.918	1.00708	-0.915527	-0.640869
1.919	1.25122	-0.823975	0.0305176
1.92	1.40381	-0.793457	-0.640869
1.921	1.80054	-0.762939	-0.244141
1.922	1.77002	-0.732422	-0.762939
1.923	1.80054	-0.88501	-0.579834
1.924	1.34277	-0.732422	-0.579834
1.925	1.0376	-0.88501	-0.610352
1.926	1.31226	-0.88501	-0.0915527
1.927	1.37329	-1.00708	-0.427246
1.928	1.70898	-0.793457	-0.183105
1.929	1.92261	-0.640869	-0.457764
1.93	1.64795	-0.335693	-0.457764
1.931	1.64795	-0.335693	-0.549316
1.932	1.40381	-0.701904	-0.579834
1.933	1.5564	-0.671387	0
1.934	1.31226	-0.793457	-0.610352
1.935	1.49536	-0.793457	-0.152588
1.936	1.52588	-0.732422	-0.701904
1.937	1.67847	-0.610352	-0.274658
1.938	1.61743	-1.00708	-0.762939
1.939	1.49536	-0.823975	-0.183105
1.94	1.25122	-0.793457	-0.396729
1.941	1.28174	-0.946045	-0.0915527
1.942	1.31226	-0.915527	-0.213623
1.943	1.37329	-0.915527	-0.579834
1.944	1.67847	-0.793457	-0.244141
1.945	1.7395	-0.823975	-0.488281
1.946	1.67847	-0.518799	-0.0305176
1.947	1.46484	-0.823975	-0.610352
1.948	1.43433	-0.823975	-0.183105
1.949	1.31226	-0.854492	-0.12207
1.95	1.34277	-0.762939	-0.579834
1.951	1.80054	-0.854492	0
1.952	1.52588	-0.88501	-0.946045
1.953	1.49536	-0.762939	-0.0915527
1.954	1.49536	-0.854492	-0.793457
1.955	1.52588	-0.762939	0.0610352
1.956	1.31226	-0.732422	-0.549316
1.957	1.5564	-0.793457	-0.183105
1.958	1.95313	-0.976563	-0.244141
1.959	1.5564	-0.610352	-0.854492
1.96	1.92261	-0.793457	-0.183105
1.961	1.98364	-0.762939	-0.854492
1.962	1.70898	-0.854492	-0.274658
1.963	1.46484	-0.640869	-0.762939
1.964	1.49536	-0.946045	-0.488281
1.965	1.31226	-0.793457	-0.183105
1.966	1.37329	-0.823975	-0.823975
1.967	1.92261	-0.915527	-0.335693
1.968	1.98364	-0.640869	-0.88501
1.969	1.80054	-0.640869	-0.274658
1.97	1.52588	-0.915527	-0.518799
1.971	1.31226	-0.946045	-0.305176
1.972	1.34277	-0.915527	-0.427246
1.973	1.77002	-0.915527	-0.488281
1.974	2.01416	-0.732422	-0.396729
1.975	1.86157	-0.579834	-0.640869
1.976	1.61743	-0.762939	-0.305176
1.977	1.58691	-0.915527	-0.396729
1.978	1.25122	-0.732422	-0.305176
1.979	1.52588	-0.88501	-0.640869
1.98	1.70898	-0.88501	-0.244141
1.981	1.77002	-0.762939	-0.549316
1.982	1.77002	-0.793457	-0.427246
1.983	1.95313	-0.610352	-0.518799
1.984	1.86157	-0.88501	-0.427246
1.985	1.40381	-0.701904	-0.244141
1.986	1.31226	-0.732422	-0.488281
1.987	1.31226	-0.640869	-0.335693
1.988	1.5564	-0.732422	-0.213623
1.989	1.58691	-0.671387	-0.518799
1.99	1.67847	-0.854492	-0.274658
1.991	1.61743	-0.793457	-0.488281
1.992	1.34277	-0.823975	-0.244141
1.993	1.46484	-0.671387	-0.427246
1.994	1.34277	-0.701904	-0.0610352
1.995	1.31226	-0.549316	-0.0915527
1.996	1.43433	-0.549316	-0.610352
1.997	1.52588	-0.946045	-0.152588
1.998	1.7395	-0.732422	-0.732422
1.999	1.49536	-0.640869	-0.244141
2	1.64795	-0.946045	-0.305176
2.001	1.49536	-0.823975	-0.12207
2.002	1.2207	-0.701904	-0.305176
2.003	1.64795	-0.457764	-0.244141
2.004	1.46484	-0.732422	-0.274658
2.005	1.83105	-0.732422	-0.701904
2.006	2.01416	-0.732422	-0.396729
2.007	1.83105	-0.640869	-0.640869
2.008	1.31226	-0.640869	-0.305176
2.009	1.15967	-0.549316	-0.427246
2.01	1.15967	-0.640869	-0.396729
2.011	1.25122	-0.762939	-0.335693
2.012	1.7395	-0.762939	-0.518799
2.013	1.64795	-0.640869	-0.396729
2.014	1.61743	-0.640869	-0.488281
2.015	1.49536	-0.762939	-0.0305176
2.016	1.28174	-0.671387	-0.244141
2.017	1.37329	-0.823975	-0.0610352
2.018	1.2207	-0.732422	-0.335693
2.019	1.61743	-0.854492	-0.396729
2.02	1.80054	-0.854492	-0.335693
2.021	2.31934	-0.88501	-0.549316
2.022	1.61743	-0.762939	-0.274658
2.023	1.31226	-0.518799	-0.427246
2.024	1.31226	-0.823975	-0.213623
2.025	1.34277	-0.579834	-0.427246
2.026	1.49536	-0.671387	-0.274658
2.027	1.49536	-0.640869	-0.671387
2.028	1.61743	-0.762939	-0.488281
2.029	1.5564	-0.88501	-0.457764
2.03	1.49536	-0.976563	-0.518799
2.031	1.37329	-0.946045	-0.488281
2.032	1.25122	-0.854492	-0.152588
2.033	1.34277	-0.732422	-0.213623
2.034	1.52588	-0.762939	-0.274658
2.035	1.34277	-0.915527	-0.396729
2.036	1.5564	-0.793457	-0.305176
2.037	1.64795	-1.0376	-0.640869
2.038	1.67847	-0.762939	-0.0915527
2.039	1.64795	-0.701904	-0.366211
2.04	1.09863	-0.640869	-0.427246
2.041	1.28174	-0.610352	-0.396729
2.042	1.5564	-0.701904	-0.488281
2.043	1.58691	-0.610352	-0.488281
2.044	1.58691	-0.946045	-0.640869
2.045	1.25122	-0.854492	-0.457764
2.046	1.31226	-0.793457	-0.579834
2.047	1.28174	-0.701904	-0.457764
2.048	1.19019	-0.732422	-0.335693
2.049	1.43433	-0.457764	-0.0915527
2.05	1.77002	-0.732422	-0.579834
2.051	1.70898	-0.823975	-0.183105
2.052	1.43433	-0.610352	-0.488281
2.053	1.61743	-0.854492	-0.335693
2.054	1.61743	-0.823975	-0.427246
2.055	1.49536	-0.88501	-0.244141
2.056	1.37329	-0.640869	-0.579834
2.057	1.25122	-0.701904	-0.274658
2.058	1.31226	-0.640869	-0.640869
2.059	1.83105	-0.823975	-0.274658
2.06	1.70898	-0.762939	-0.579834
2.061	1.31226	-0.671387	-0.457764
2.062	1.19019	-0.793457	-0.366211
2.063	1.40381	-0.88501	-0.427246
2.064	1.15967	-0.823975	-0.274658
2.065	1.49536	-0.732422	-0.732422
2.066	1.89209	-0.823975	-0.274658
2.067	1.89209	-0.732422	-0.701904
2.068	1.64795	-0.762939	-0.427246
2.069	1.25122	-0.732422	-0.793457
2.07	0.915527	-0.793457	0.0915527
2.071	1.37329	-0.823975	-0.427246
2.072	1.43433	-0.793457	-0.335693
2.073	1.52588	-0.823975	-0.274658
2.074	1.52588	-0.823975	-0.640869
2.075	1.58691	-0.793457	-0.305176
2.076	1.77002	-0.915527	-0.457764
2.077	1.46484	-0.488281	-0.183105
2.078	1.31226	-0.457764	-0.274658
2.079	1.0376	-0.976563	-0.152588
2.08	1.28174	-0.701904	-0.183105
2.081	1.25122	-0.793457	-0.427246
2.082	1.43433	-0.457764	-0.701904
2.083	1.46484	-0.823975	-0.579834
2.084	1.80054	-0.732422	-0.488281
2.085	1.37329	-0.854492	0.0305176
2.086	1.12915	-0.793457	-0.305176
2.087	1.2207	-0.762939	-0.152588
2.088	1.67847	-1.06812	-0.488281
2.089	1.92261	-0.640869	-0.457764
2.09	1.86157	-0.793457	-0.518799
2.091	1.92261	-0.793457	-0.854492
2.092	1.43433	-0.671387	-0.274658
2.093	1.12915	-0.518799	-0.488281
2.094	1.34277	-0.854492	-0.335693
2.095	1.58691	-0.549316	-0.457764
2.096	1.5564	-0.640869	-0.335693
2.097	1.64795	-0.610352	-0.823975
2.098	1.64795	-1.00708	-0.274658
2.099	1.61743	-0.671387	-0.335693
2.1	1.46484	-0.518799	-0.274658
2.101	1.2207	-0.610352	-0.396729
2.102	1.0376	-0.701904	-0.244141
2.103	1.40381	-1.25122	-0.213623
2.104	1.52588	-0.762939	-0.366211
2.105	2.2583	-0.701904	-0.213623
2.106	1.58691	-0.732422	-0.579834
2.107	1.77002	-0.701904	-0.0915527
2.108	1.2207	-0.732422	-0.640869
2.109	1.06812	-0.823975	0.244141
2.11	1.31226	-0.732422	-0.335693
2.111	1.43433	-0.732422	-0.152588
2.112	1.67847	-0.762939	-0.335693
2.113	1.5564	-0.610352	-0.427246
2.114	1.58691	-0.732422	-0.335693
2.115	1.52588	-0.793457	-0.213623
2.116	1.06812	-0.823975	-0.457764
2.117	1.34277	-0.88501	-0.274658
2.118	1.25122	-1.00708	-0.396729
2.119	1.5564	-0.823975	-0.0610352
2.12	1.49536	-0.671387	-0.396729
2.121	1.34277	-0.671387	-0.640869
2.122	1.49536	-0.671387	-0.366211
2.123	1.12915	-0.976563	-0.457764
2.124	1.43433	-0.640869	0.0305176
2.125	1.43433	-0.701904	-0.640869
2.126	1.5564	-0.610352	0
2.127	1.46484	-0.610352	-0.579834
2.128	1.67847	-0.579834	-0.213623
2.129	1.83105	-0.671387	-0.335693
2.13	1.80054	-0.549316	-0.457764
2.131	1.52588	-0.579834	-0.335693
2.132	1.37329	-0.518799	-0.732422
2.133	1.46484	-0.457764	-0.0915527
2.134	1.7395	-0.488281	-0.610352
2.135	1.7395	-0.549316	-0.366211
2.136	1.67847	-0.457764	-0.946045
2.137	1.64795	-0.640869	-0.335693
2.138	1.40381	-0.701904	-0.762939
2.139	1.49536	-0.732422	-0.152588
2.14	1.28174	-0.579834	-0.457764
2.141	1.12915	-0.457764	-0.213623
2.142	1.25122	-0.701904	-0.366211
2.143	1.52588	-0.793457	-0.488281
2.144	1.34277	-0.335693	-0.518799
2.145	1.64795	-0.488281	-0.488281
2.146	1.37329	-0.610352	-0.0610352
2.147	1.31226	-0.610352	-0.671387
2.148	1.49536	-0.854492	0
2.149	1.5564	-0.671387	-0.610352
2.15	1.95313	-0.610352	-0.488281
2.151	1.86157	-0.640869	-0.488281
2.152	1.80054	-0.823975	-0.518799
2.153	1.46484	-0.579834	-0.427246
2.154	1.61743	-0.793457	-0.366211
2.155	1.43433	-0.88501	-0.366211
2.156	1.52588	-0.732422	-0.518799
2.157	1.2207	-0.610352	-0.793457
2.158	1.61743	-0.701904	-0.488281
2.159	1.43433	-0.640869	-1.19019
2.16	1.61743	-0.640869	-0.457764
2.161	0.946045	-0.610352	-0.518799
2.162	0.976563	-0.762939	-0.518799
2.163	1.0376	-0.732422	-0.396729
2.164	2.04468	-0.946045	-0.213623
2.165	1.77002	-0.915527	-0.152588
2.166	1.70898	-0.793457	-0.457764
2.167	1.80054	-0.915527	-0.366211
2.168	1.77002	-0.823975	-0.213623
2.169	1.37329	-0.640869	-0.396729
2.17	1.40381	-0.732422	-0.0305176
2.171	1.52588	-0.671387	-0.518799
2.172	1.43433	-0.762939	-0.244141
2.173	1.92261	-0.610352	-0.549316
2.174	2.01416	-0.640869	-0.823975
2.175	1.77002	-0.549316	-0.488281
2.176	1.67847	-0.640869	-0.518799
2.177	1.25122	-0.671387	-0.183105
2.178	1.49536	-1.06812	-0.518799
2.179	1.34277	-0.793457	-0.152588
2.18	1.40381	-0.671387	-0.518799
2.181	1.61743	-0.549316	-0.823975
2.182	1.80054	-0.579834	-0.335693
2.183	1.52588	-0.823975	-0.640869
2.184	1.49536	-0.640869	-0.152588
2.185	1.2207	-0.671387	-0.671387
2.186	1.09863	-0.762939	-0.183105
2.187	1.43433	-0.793457	-0.274658
2.188	1.40381	-1.00708	-0.305176
2.189	1.58691	-0.823975	-0.610352
2.19	2.10571	-0.671387	-0.610352
2.191	1.70898	-0.640869	-0.274658
2.192	1.28174	-0.701904	-0.518799
2.193	1.06812	-1.00708	-0.335693
2.194	1.28174	-0.732422	-0.244141
2.195	1.58691	-0.549316	-0.823975
2.196	1.7395	-0.610352	-0.640869
2.197	1.77002	-0.732422	-0.640869
2.198	1.52588	-0.823975	-0.457764
2.199	1.5564	-0.946045	-0.335693
2.2	1.09863	-0.640869	-0.488281
2.201	1.09863	-0.854492	-0.12207
2.202	1.25122	-0.854492	-0.457764
2.203	1.28174	-0.946045	-0.457764
2.204	1.61743	-0.854492	-0.671387
2.205	1.58691	-0.915527	-0.671387
2.206	1.89209	-0.793457	-0.366211
2.207	1.40381	-0.793457	-0.396729
2.208	1.40381	-0.701904	-0.213623
2.209	1.15967	-0.88501	-0.640869
2.21	1.2207	-0.732422	-0.0610352
2.211	1.40381	-0.732422	-0.701904
2.212	1.46484	-0.823975	-0.274658
2.213	1.80054	-0.88501	-0.427246
2.214	1.37329	-0.793457	-0.335693
2.215	1.52588	-0.701904	-0.12207
2.216	1.06812	-0.762939	-0.335693
2.217	1.58691	-0.823975	-0.183105
2.218	1.52588	-0.762939	-0.457764
2.219	1.31226	-0.701904	-0.366211
2.22	1.7395	-0.640869	-0.427246
2.221	1.61743	-0.488281	-0.549316
2.222	1.43433	-0.823975	-0.274658
2.223	1.09863	-0.610352	-0.457764
2.224	1.43433	-0.823975	-0.183105
2.225	1.43433	-0.854492	-0.518799
2.226	1.49536	-0.854492	-0.457764
2.227	1.49536	-0.640869	-0.579834
2.228	1.92261	-0.976563	-0.549316
2.229	1.67847	-0.549316	-0.244141
2.23	1.28174	-0.518799	-0.701904
2.231	1.06812	-0.549316	-0.12207
2.232	1.25122	-0.762939	-0.305176
2.233	1.49536	-0.854492	-0.244141
2.234	1.64795	-0.640869	-0.366211
2.235	1.5564	-0.793457	-0.457764
2.236	1.43433	-0.579834	-0.274658
2.237	1.40381	-0.640869	-0.427246
2.238	1.15967	-0.854492	-0.335693
2.239	1.15967	-0.671387	-0.366211
2.24	1.5564	-0.732422	0.0610352
2.241	1.64795	-0.976563	-0.640869
2.242	1.80054	-0.946045	-0.152588
2.243	1.80054	-0.671387	-0.793457
2.244	1.67847	-0.579834	-0.488281
2.245	1.37329	-0.488281	-0.579834
2.246	1.2207	-0.518799	-0.366211
2.247	1.49536	-0.610352	-0.488281
2.248	1.31226	-0.762939	-0.579834
2.249	1.52588	-0.518799	-0.152588
2.25	1.80054	-0.823975	-0.915527
2.251	1.5564	-0.88501	-0.244141
2.252	1.49536	-0.762939	-0.701904
2.253	1.09863	-0.823975	-0.305176
2.254	1.64795	-0.396729	-0.457764
2.255	1.19019	-0.518799	-0.427246
2.256	1.43433	-0.762939	-0.183105
2.257	1.43433	-0.854492	-0.671387
2.258	1.52588	-0.946045	-0.213623
2.259	1.83105	-0.732422	-0.640869
2.26	1.67847	-0.610352	-0.12207
2.261	1.40381	-0.823975	-0.518799
2.262	1.28174	-0.946045	-0.12207
2.263	1.34277	-0.793457	-0.366211
2.264	1.49536	-0.854492	-0.457764
2.265	1.67847	-0.88501	-0.579834
2.266	1.86157	-0.793457	-0.640869
2.267	1.67847	-0.823975	-0.549316
2.268	1.89209	-1.00708	-0.152588
2.269	1.06812	-0.640869	-0.213623
2.27	1.00708	-0.610352	-0.305176
2.271	1.12915	-0.701904	-0.335693
2.272	1.58691	-0.762939	-0.579834
2.273	1.92261	-0.671387	-0.335693
2.274	1.86157	-0.762939	-0.701904
2.275	1.46484	-0.579834	-0.305176
2.276	1.25122	-0.488281	-0.549316
2.277	1.2207	-0.732422	-0.0915527
2.278	1.34277	-0.88501	-0.305176
2.279	1.34277	-0.701904	-0.427246
2.28	1.83105	-1.00708	-0.579834
2.281	1.61743	-0.915527	-0.610352
2.282	1.77002	-0.823975	-0.244141
2.283	1.61743	-0.640869	-0.610352
2.284	1.49536	-0.793457	-0.183105
2.285	0.854492	-0.793457	-0.396729
2.286	1.43433	-0.946045	0.12207
2.287	1.83105	-1.43433	0.671387
2.288	1.15967	-1.34277	-0.0915527
2.289	1.58691	-0.701904	-0.732422
2.29	1.58691	0.274658	-1.37329
2.291	2.13623	-0.0305176	-1.25122
2.292	1.46484	-0.88501	-0.823975
2.293	0.823975	-1.77002	-0.762939
2.294	0.488281	-1.52588	0.0305176
2.295	1.19019	-0.0305176	0.0915527
2.296	2.34985	0.152588	-0.0915527
2.297	2.04468	-1.0376	-0.88501
2.298	1.95313	-2.01416	-1.40381
2.299	1.49536	-1.37329	-1.00708
2.3	0.915527	0.0610352	0.152588
2.301	0.88501	0.335693	0.823975
2.302	0.854492	-0.915527	0.457764
2.303	1.64795	-1.92261	-0.518799
2.304	1.89209	-1.12915	-0.732422
2.305	1.92261	-0.0610352	0.0305176
2.306	1.5564	-0.183105	0.732422
2.307	0.976563	-1.34277	0.549316
2.308	1.31226	-1.06812	-0.823975
2.309	1.83105	0.213623	-0.946045
2.31	2.53296	0.335693	-1.64795
2.311	1.92261	-0.915527	-1.49536
2.312	0.915527	-2.34985	-0.793457
2.313	0.549316	-1.46484	-0.244141
2.314	2.04468	0.152588	0.549316
2.315	2.38037	0.671387	0.640869
2.316	1.98364	-1.09863	-0.976563
2.317	1.09863	-2.50244	-1.64795
2.318	1.00708	-1.37329	-1.12915
2.319	1.43433	0.427246	0.701904
2.32	1.86157	0.396729	1.46484
2.321	1.49536	-1.40381	0.549316
2.322	1.31226	-2.28882	-0.762939
2.323	1.64795	-1.09863	-1.28174
2.324	1.28174	0.518799	0.579834
2.325	1.0376	-0.0305176	0.518799
2.326	1.28174	-1.28174	0.152588
2.327	1.92261	-1.40381	-1.06812
2.328	2.28882	0.12207	-0.946045
2.329	2.31934	0.427246	-1.19019
2.33	0.671387	-0.762939	-1.06812
2.331	0	-1.7395	-0.701904
2.332	0.488281	-0.946045	0.274658
2.333	2.0752	0.0610352	0.854492
2.334	2.92969	-0.366211	0.244141
2.335	2.41089	-1.7395	-1.46484
2.336	1.43433	-2.2583	-1.49536
2.337	1.25122	-1.19019	-0.579834
2.338	0.701904	0.488281	1.31226
2.339	0.823975	-0.366211	0.518799
2.34	0.976563	-1.95313	0.0610352
2.341	1.67847	-1.89209	-1.58691
2.342	2.34985	-0.518799	-0.610352
2.343	1.67847	0.0305176	0.213623
2.344	1.2207	-0.701904	0.244141
2.345	1.06812	-1.64795	-0.396729
2.346	1.61743	-0.823975	-1.2207
2.347	2.04468	0.427246	-1.06812
2.348	1.5564	0.0610352	-1.34277
2.349	0.88501	-1.77002	-1.00708
2.35	0.549316	-1.95313	-0.213623
2.351	1.61743	-0.427246	0.762939
2.352	2.01416	0.793457	0.457764
2.353	2.04468	-0.427246	-0.457764
2.354	1.61743	-1.98364	-1.37329
2.355	0.854492	-2.16675	-1.28174
2.356	0.793457	-0.518799	-0.0915527
2.357	1.52588	0.488281	0.976563
2.358	1.89209	-0.640869	0.518799
2.359	2.04468	-1.92261	-0.518799
2.36	1.7395	-1.67847	-1.7395
2.361	1.80054	-0.213623	-0.488281
2.362	1.37329	0.305176	0.0915527
2.363	0.88501	-0.793457	0.213623
2.364	1.40381	-1.40381	-0.793457
2.365	1.95313	-0.366211	-1.0376
2.366	2.7771	0.671387	-1.43433
2.367	1.95313	-0.244141	-1.46484
2.368	0.518799	-1.49536	-1.19019
2.369	0.0305176	-1.7395	-0.0915527
2.37	0.915527	-0.244141	0.610352
2.371	2.41089	0.396729	0.915527
2.372	2.41089	-0.854492	-0.396729
2.373	1.80054	-2.04468	-1.77002
2.374	1.31226	-1.61743	-1.00708
2.375	1.00708	0.12207	0.335693
2.376	1.37329	0.244141	1.52588
2.377	1.25122	-0.976563	0.610352
2.378	1.40381	-2.16675	-0.701904
2.379	1.52588	-1.12915	-1.31226
2.38	1.67847	-0.152588	-0.244141
2.381	1.49536	-0.183105	0.457764
2.382	1.34277	-1.31226	0.0915527
2.383	1.58691	-1.28174	-0.488281
2.384	1.67847	-0.183105	-0.823975
2.385	1.86157	0.335693	-1.34277
2.386	0.946045	-0.579834	-0.88501
2.387	0.762939	-2.19727	-0.88501
2.388	1.28174	-1.52588	0.152588
2.389	2.31934	0.0610352	0.335693
2.39	2.68555	0.0305176	0.854492
2.391	1.89209	-1.2207	-0.915527
2.392	1.2207	-2.01416	-1.49536
2.393	0.915527	-1.12915	-0.976563
2.394	1.31226	-0.12207	0.488281
2.395	1.40381	0.12207	0.946045
2.396	1.95313	-1.43433	0.0305176
2.397	1.95313	-2.01416	-0.915527
2.398	1.52588	-0.732422	-1.43433
2.399	1.52588	0.305176	0.305176
2.4	0.946045	-0.305176	0.427246
2.401	0.762939	-1.31226	0.244141
2.402	1.61743	-1.09863	-0.854492
2.403	2.2583	0.213623	-1.09863
2.404	2.74658	0.366211	-1.58691
2.405	1.40381	-0.915527	-1.25122
2.406	0.457764	-2.04468	-0.946045
2.407	0.671387	-1.0376	0.366211
2.408	1.46484	0.335693	0.457764
2.409	2.50244	0.0610352	0.549316
2.41	2.31934	-1.7395	-1.64795
2.411	1.98364	-2.53296	-1.58691
2.412	1.61743	-1.40381	-1.00708
2.413	1.52588	0.366211	0.823975
2.414	1.00708	-0.12207	1.06812
2.415	0.671387	-1.37329	0.0915527
2.416	1.25122	-1.98364	-1.09863
2.417	2.0752	-0.946045	-0.946045
2.418	1.67847	0.0610352	0.457764
2.419	1.49536	-0.427246	0.518799
2.42	1.28174	-1.46484	-0.12207
2.421	1.52588	-0.88501	-0.793457
2.422	2.28882	0.549316	-1.37329
2.423	1.58691	0.335693	-1.49536
2.424	0.854492	-1.5564	-1.31226
2.425	0.0915527	-2.22778	-0.488281
2.426	1.2207	-0.732422	0.244141
2.427	2.50244	0.793457	0.793457
2.428	2.99072	0.183105	-0.274658
2.429	2.13623	-1.77002	-1.7395
2.43	1.25122	-2.34985	-2.10571
2.431	0.854492	-0.793457	-0.396729
2.432	0.946045	0.671387	1.2207
2.433	1.43433	-0.0305176	1.12915
2.434	1.43433	-1.98364	-0.244141
2.435	2.53296	-2.31934	-1.49536
2.436	2.44141	-0.579834	-0.854492
2.437	1.77002	0.518799	0.244141
2.438	0.732422	-0.335693	0.854492
2.439	0.732422	-1.61743	-0.701904
2.44	1.7395	-0.88501	-0.823975
2.441	2.68555	0.518799	-1.89209
2.442	2.13623	0.366211	-1.25122
2.443	1.00708	-1.40381	-1.12915
2.444	-0.0610352	-2.04468	-0.0915527
2.445	0.946045	-0.0305176	0.640869
2.446	2.56348	0.946045	0.762939
2.447	2.59399	-0.457764	-0.0305176
2.448	1.83105	-2.28882	-1.95313
2.449	1.09863	-2.41089	-1.19019
2.45	1.46484	-0.305176	-0.12207
2.451	1.37329	1.06812	1.58691
2.452	1.52588	-0.518799	0.854492
2.453	1.70898	-2.28882	-0.671387
2.454	1.31226	-1.83105	-1.64795
2.455	1.58691	0.0915527	-0.335693
2.456	1.34277	0.488281	0.671387
2.457	1.37329	-0.823975	0.0915527
2.458	1.64795	-1.28174	-0.732422
2.459	2.53296	0.152588	-1.58691
2.46	2.53296	0.579834	-1.77002
2.461	0.946045	-0.427246	-1.09863
2.462	0.0305176	-1.77002	-0.854492
2.463	0.0915527	-1.49536	0.396729
2.464	1.80054	0.183105	0.732422
2.465	3.02124	0.762939	0.549316
2.466	3.11279	-1.09863	-1.2207
2.467	1.89209	-2.59399	-2.0752
2.468	1.00708	-1.31226	-1.00708
2.469	0.762939	0.640869	0.88501
2.47	0.610352	0.823975	1.7395
2.471	1.46484	-1.34277	0.152588
2.472	1.40381	-2.53296	-1.37329
2.473	2.65503	-1.0376	-1.64795
2.474	1.83105	0.427246	-0.305176
2.475	1.12915	0.152588	0.640869
2.476	0.732422	-1.49536	-0.0610352
2.477	1.19019	-1.40381	-0.488281
2.478	2.44141	0.0305176	-1.31226
2.479	2.04468	0.488281	-1.2207
2.48	1.37329	-1.34277	-1.12915
2.481	0.0610352	-2.19727	-0.946045
2.482	1.0376	-0.823975	0.488281
2.483	2.04468	0.610352	0.732422
2.484	2.22778	0	0.549316
2.485	1.58691	-1.92261	-1.58691
2.486	1.09863	-2.2583	-1.61743
2.487	1.0376	-0.610352	-0.366211
2.488	1.28174	0.671387	0.579834
2.489	1.86157	-0.335693	0.88501
2.49	1.67847	-1.92261	-0.793457
2.491	1.58691	-1.83105	-1.52588
2.492	1.43433	-0.0915527	-1.09863
2.493	1.28174	0.579834	0.366211
2.494	0.640869	-0.793457	0.396729
2.495	1.34277	-1.89209	-0.396729
2.496	2.47192	-1.0376	-1.06812
2.497	2.47192	0.671387	-1.28174
2.498	1.86157	0.335693	-1.00708
2.499	0.335693	-1.58691	-0.762939
2.5	-0.213623	-2.22778	-0.640869
2.501	1.15967	-0.701904	0.701904
2.502	2.53296	0.640869	0.488281
2.503	3.02124	-0.640869	-0.12207
2.504	1.7395	-2.34985	-1.70898
2.505	1.40381	-2.04468	-1.09863
2.506	1.06812	0.0610352	0
2.507	1.28174	0.701904	1.28174
2.508	1.06812	-0.396729	0.518799
2.509	1.37329	-2.22778	-0.671387
2.51	1.7395	-1.80054	-1.58691
2.511	1.95313	-0.0915527	-0.88501
2.512	1.58691	0.305176	0.457764
2.513	1.06812	-0.610352	0.152588
2.514	1.12915	-1.77002	-0.549316
2.515	1.58691	-0.640869	-0.854492
2.516	2.01416	0.396729	-0.88501
2.517	1.67847	-0.0610352	-0.610352
2.518	0.88501	-1.19019	-1.06812
2.519	1.15967	-1.58691	-0.305176
2.52	1.95313	-0.457764	0.0610352
2.521	1.98364	0.335693	0.610352
2.522	1.83105	-0.610352	-0.305176
2.523	1.2207	-1.80054	-1.34277
2.524	1.2207	-1.31226	-0.976563
2.525	1.46484	-0.0610352	0.0915527
2.526	1.95313	0.427246	0.915527
2.527	1.86157	-0.88501	-0.12207
2.528	1.58691	-1.52588	-0.640869
2.529	1.5564	-0.88501	-1.19019
2.53	1.0376	-0.12207	0.305176
2.531	1.19019	-0.396729	0.976563
2.532	1.19019	-0.88501	0.0915527
2.533	2.10571	-0.915527	-0.427246
2.534	2.04468	0.274658	-0.640869
2.535	1.83105	0.457764	-0.640869
2.536	0.762939	-0.946045	0.0915527
2.537	0.244141	-1.89209	0.396729
2.538	0.823975	-1.00708	1.5564
2.539	1.67847	0.305176	1.31226
2.54	2.34985	-0.183105	1.06812
2.541	2.19727	-1.7395	-0.701904
2.542	1.58691	-2.28882	-1.12915
2.543	1.25122	-1.12915	-0.427246
2.544	1.0376	0.518799	0.946045
2.545	1.15967	0.183105	1.0376
2.546	1.12915	-1.70898	0.213623
2.547	1.58691	-2.04468	-0.549316
2.548	2.13623	-0.335693	0.305176
2.549	1.89209	0.335693	1.80054
2.55	1.25122	-0.88501	2.56348
2.551	1.06812	-2.0752	2.19727
2.552	1.77002	-0.671387	1.34277
2.553	2.47192	0.946045	1.19019
2.554	1.95313	0.671387	0.88501
2.555	1.5564	-1.7395	1.25122
2.556	0.457764	-2.28882	1.77002
2.557	1.49536	-0.396729	2.47192
2.558	2.28882	1.28174	2.47192
2.559	2.47192	-0.12207	1.5564
2.56	1.67847	-2.41089	-0.0610352
2.561	1.19019	-2.28882	0.244141
2.562	1.28174	-0.12207	1.25122
2.563	1.70898	0.88501	2.83813
2.564	1.89209	-0.457764	2.7771
2.565	1.89209	-2.10571	1.89209
2.566	2.22778	-1.40381	1.46484
2.567	1.70898	1.12915	2.31934
2.568	1.5564	0.823975	4.3335
2.569	0.732422	-1.89209	4.21143
2.57	1.5564	-2.86865	3.87573
2.571	2.62451	-0.640869	3.17383
2.572	3.54004	1.15967	2.99072
2.573	1.5564	0.274658	2.89917
2.574	0.396729	-1.80054	2.96021
2.575	0.152588	-1.64795	3.69263
2.576	1.00708	0.366211	4.05884
2.577	2.62451	0.793457	4.15039
2.578	2.31934	-1.06812	2.99072
2.579	1.61743	-2.68555	2.04468
2.58	0.946045	-1.0376	2.68555
2.581	1.49536	1.0376	4.27246
2.582	1.34277	0.366211	5.00488
2.583	1.15967	-1.64795	4.66919
2.584	1.49536	-1.98364	3.96729
2.585	1.77002	0.549316	4.39453
2.586	1.64795	1.43433	5.58472
2.587	0.915527	-0.518799	6.16455
2.588	0.793457	-2.96021	5.98145
2.589	1.95313	-2.0752	5.31006
2.59	2.47192	0.671387	5.18799
2.591	2.50244	1.15967	4.39453
2.592	0.915527	-1.00708	4.73022
2.593	-0.152588	-2.34985	4.69971
2.594	0.488281	-0.579834	6.22559
2.595	2.31934	1.28174	5.82886
2.596	2.47192	0.0915527	5.34058
2.597	2.01416	-2.28882	4.15039
2.598	1.67847	-2.0752	3.90625
2.599	1.34277	0.366211	4.82178
2.6	1.19019	1.40381	6.16455
2.601	1.0376	-1.00708	6.62231
2.602	1.40381	-2.62451	5.85938
2.603	1.80054	-1.19019	6.13403
2.604	2.31934	1.25122	6.34766
2.605	1.70898	1.2207	7.65991
2.606	0.976563	-2.01416	7.72095
2.607	0.915527	-3.08228	7.20215
2.608	2.59399	-0.915527	6.56128
2.609	3.08228	1.37329	6.74438
2.61	1.92261	0.183105	5.95093
2.611	0.793457	-2.16675	6.34766
2.612	0.427246	-1.70898	6.43921
2.613	1.34277	0.579834	7.08008
2.614	2.41089	1.19019	6.31714
2.615	2.44141	-1.52588	6.13403
2.616	2.19727	-2.7771	5.37109
2.617	1.98364	-0.976563	5.79834
2.618	1.7395	0.976563	6.92749
2.619	1.19019	0.640869	7.1106
2.62	1.52588	-2.16675	7.44629
2.621	1.80054	-2.41089	6.34766
2.622	1.98364	0.366211	7.20215
2.623	1.95313	2.44141	7.56836
2.624	0.701904	0.213623	9.00269
2.625	0.579834	-2.74658	8.66699
2.626	1.70898	-2.01416	8.36182
2.627	2.89917	0.701904	8.05664
2.628	2.41089	1.19019	7.35474
2.629	0.732422	-0.915527	7.56836
2.63	-0.152588	-2.10571	7.44629
2.631	0.640869	-0.488281	7.90405
2.632	1.86157	1.0376	8.20923
2.633	2.31934	-0.396729	7.75146
2.634	1.77002	-2.74658	7.17163
2.635	1.40381	-1.83105	6.34766
2.636	1.52588	0.762939	7.41577
2.637	1.40381	1.34277	7.75146
2.638	1.19019	-1.2207	8.54492
2.639	0.915527	-2.92969	7.93457
2.64	1.25122	-1.5564	8.3313
2.641	1.7395	1.61743	8.97217
2.642	1.09863	1.43433	9.552
2.643	0.518799	-1.52588	10.1929
2.644	0.732422	-2.89917	9.33838
2.645	2.10571	-0.946045	8.91113
2.646	2.71606	0.915527	8.88062
2.647	1.67847	0.0610352	8.57544
2.648	0.396729	-2.28882	8.75854
2.649	0.152588	-2.04468	8.81958
2.65	1.5564	0.701904	8.69751
2.651	2.44141	1.28174	8.11768
2.652	2.28882	-1.09863	8.11768
2.653	1.89209	-2.28882	7.62939
2.654	1.37329	-0.823975	8.3313
2.655	1.7395	1.19019	8.91113
2.656	1.19019	0.335693	9.70459
2.657	1.52588	-1.86157	9.552
2.658	1.58691	-2.44141	8.97217
2.659	1.98364	0.244141	9.61304
2.66	1.95313	2.34985	10.376
2.661	1.2207	0.854492	11.8713
2.662	0.976563	-2.01416	11.7798
2.663	1.34277	-2.38037	11.6882
2.664	2.47192	0.274658	11.0168
2.665	2.62451	1.09863	11.0474
2.666	1.64795	-0.335693	10.8643
2.667	0.457764	-1.98364	11.0168
2.668	0.793457	-0.671387	10.8948
2.669	1.58691	1.43433	11.322
2.67	2.22778	0.88501	10.8643
2.671	1.89209	-1.86157	10.9558
2.672	1.49536	-2.53296	10.0708
2.673	1.52588	0.0305176	11.1694
2.674	1.83105	1.5564	11.3525
2.675	1.83105	-0.0915527	12.2681
2.676	1.70898	-2.41089	11.7188
2.677	1.5564	-1.92261	11.4441
2.678	1.58691	0.732422	12.5427
2.679	1.83105	2.44141	13.2446
2.68	0.915527	-0.0305176	14.0381
2.681	1.12915	-2.56348	13.3057
2.682	2.2583	-1.7395	12.3291
2.683	2.99072	0.701904	11.8713
2.684	1.92261	0.915527	11.5967
2.685	0.671387	-1.34277	11.7188
2.686	0.152588	-2.56348	12.0239
2.687	1.5564	-0.183105	11.6577
2.688	2.53296	1.31226	11.7188
2.689	2.7771	-0.12207	10.4065
2.69	1.5564	-2.47192	9.94873
2.691	0.823975	-1.83105	10.0098
2.692	1.34277	0.274658	11.0168
2.693	1.46484	0.488281	11.6272
2.694	1.80054	-1.7395	11.8103
2.695	0.915527	-2.99072	11.7188
2.696	1.49536	-1.58691	11.3525
2.697	1.70898	1.06812	12.4207
2.698	1.28174	1.92261	14.1296
2.699	0.335693	-0.427246	14.6179
2.7	0.213623	-2.68555	14.4043
2.701	1.61743	-1.92261	13.7024
2.702	2.31934	0.12207	13.3057
2.703	1.77002	-0.0305176	13.2141
2.704	0.335693	-1.37329	13.1531
2.705	-0.244141	-1.19019	13.6414
2.706	1.15967	0.305176	13.1836
2.707	1.70898	1.09863	13.1531
2.708	1.70898	-0.488281	12.2681
2.709	1.46484	-2.01416	12.5732
2.71	1.12915	-1.12915	12.6648
2.711	1.00708	0.762939	13.9465
2.712	1.31226	0.732422	14.5569
2.713	1.40381	-1.49536	14.74
2.714	1.12915	-2.22778	14.4348
2.715	1.09863	-0.854492	14.9841
2.716	1.31226	1.49536	16.0217
2.717	1.15967	1.37329	16.9067
2.718	0.88501	-0.579834	16.8762
2.719	1.52588	-1.98364	16.1438
2.72	2.0752	-0.915527	15.2893
2.721	2.44141	0.610352	15.5945
2.722	1.52588	0.152588	15.9607
2.723	0.0610352	-1.37329	16.0217
2.724	0.518799	-1.31226	16.2964
2.725	1.49536	0.518799	15.6555
2.726	2.56348	0.976563	14.8926
2.727	2.04468	-0.610352	14.1296
2.728	1.09863	-1.70898	14.679
2.729	1.31226	-0.518799	14.8926
2.73	1.34277	0.701904	16.2354
2.731	1.43433	-0.0305176	16.2964
2.732	1.64795	-1.95313	16.3269
2.733	1.37329	-2.44141	15.7776
2.734	1.49536	-0.518799	16.6931
2.735	1.52588	2.10571	17.7612
2.736	1.34277	1.5564	18.9819
2.737	1.15967	-1.25122	18.5852
2.738	1.58691	-2.10571	18.219
2.739	2.62451	-0.762939	17.5171
2.74	2.10571	0.335693	17.3645
2.741	1.43433	-0.396729	17.5171
2.742	0.427246	-1.46484	17.6697
2.743	0.762939	-0.732422	17.4561
2.744	1.67847	0.701904	16.9373
2.745	2.68555	0.549316	16.449
2.746	1.98364	-1.28174	16.1133
2.747	1.25122	-1.80054	16.6626
2.748	0.854492	-0.152588	17.3645
2.749	1.49536	0.701904	18.3411
2.75	1.19019	-0.0915527	18.219
2.751	0.732422	-1.61743	17.7307
2.752	0.671387	-1.70898	17.6086
2.753	0.946045	0.335693	19.104
2.754	0.946045	1.98364	20.1721
2.755	0.213623	0.640869	20.9656
2.756	0.793457	-2.10571	20.0806
2.757	1.25122	-1.95313	19.0125
2.758	1.98364	0.762939	18.9819
2.759	1.61743	1.12915	18.9209
2.76	0.12207	-0.793457	19.104
2.761	0.0610352	-1.95313	19.7144
2.762	0.976563	-0.152588	19.2871
2.763	1.67847	1.25122	19.1956
2.764	1.58691	-0.12207	17.5476
2.765	0.701904	-2.04468	17.8223
2.766	0.88501	-1.37329	18.1885
2.767	1.37329	0.976563	19.2261
2.768	1.15967	0.793457	19.4397
2.769	1.37329	-1.43433	19.6533
2.77	0.823975	-2.56348	19.165
2.771	1.09863	-1.49536	19.1956
2.772	0.854492	1.34277	20.5383
2.773	0.823975	1.67847	21.0876
2.774	0.396729	-0.213623	21.2097
2.775	0.732422	-2.10571	19.6838
2.776	1.83105	-1.2207	19.8669
2.777	1.67847	0.762939	19.4397
2.778	1.12915	0.0610352	19.9585
2.779	0.274658	-1.70898	20.0195
2.78	0.488281	-1.12915	19.8364
2.781	1.31226	0.88501	19.1956
2.782	1.98364	0.946045	18.5547
2.783	1.80054	-1.52588	18.219
2.784	1.37329	-2.44141	18.5547
2.785	1.25122	-0.213623	19.5007
2.786	1.64795	1.19019	20.1111
2.787	1.37329	-0.457764	19.8364
2.788	1.19019	-2.0752	19.7754
2.789	1.37329	-1.52588	19.4397
2.79	0.854492	-0.12207	20.5078
2.791	1.31226	1.77002	22.2778
2.792	1.12915	0.823975	23.3765
2.793	0.976563	-1.67847	23.0408
2.794	1.31226	-2.44141	21.8506
2.795	2.01416	-0.518799	21.3013
2.796	1.83105	0.946045	21.9116
2.797	1.37329	-0.488281	22.0642
2.798	0.213623	-2.16675	22.1252
2.799	0.823975	-1.06812	21.7285
2.8	1.83105	1.52588	21.7896
2.801	2.13623	0.946045	20.874
2.802	0.946045	-2.10571	20.1416
2.803	0.946045	-2.31934	20.9351
2.804	1.28174	0.183105	21.2402
2.805	1.46484	1.40381	22.5525
2.806	1.52588	-1.0376	22.2778
2.807	1.09863	-3.41797	22.4609
2.808	0.762939	-1.67847	21.8506
2.809	1.25122	1.2207	22.9797
2.81	1.28174	2.0752	24.0784
2.811	0.762939	-0.152588	24.2615
2.812	0.671387	-1.95313	23.5291
2.813	1.34277	-1.06812	22.5525
2.814	1.7395	0.457764	22.3389
2.815	1.31226	0	23.2849
2.816	0.488281	-1.67847	23.1628
2.817	0.213623	-2.13623	23.7427
2.818	1.12915	0.305176	22.5525
2.819	1.7395	1.34277	22.4304
2.82	1.61743	-0.488281	20.752
2.821	0.88501	-2.41089	21.3928
2.822	1.00708	-1.06812	22.1863
2.823	1.40381	0.732422	22.9187
2.824	1.7395	-0.335693	23.4985
2.825	1.09863	-2.01416	22.9187
2.826	1.00708	-2.04468	22.9797
2.827	1.25122	-0.335693	23.0713
2.828	1.06812	0.854492	24.4446
2.829	1.0376	1.2207	25.6042
2.83	0.12207	-0.305176	26.1841
2.831	1.0376	-1.77002	25.2991
2.832	1.7395	-1.40381	24.231
2.833	1.77002	0.183105	24.4751
2.834	1.34277	0.305176	24.5972
2.835	0.396729	-0.823975	24.8413
2.836	1.06812	-0.946045	25.0244
2.837	1.52588	0.427246	24.5361
2.838	1.95313	1.0376	24.0479
2.839	1.2207	-0.335693	23.0408
2.84	1.0376	-1.7395	23.7427
2.841	1.15967	-0.488281	24.1699
2.842	1.46484	1.00708	24.7192
2.843	1.70898	0.366211	24.9023
2.844	1.15967	-1.06812	24.4141
2.845	0.854492	-1.43433	25.0244
2.846	0.640869	-0.457764	25.2075
2.847	1.2207	1.67847	27.0081
2.848	0.762939	2.2583	28.4729
2.849	0.335693	0.0915527	28.1372
2.85	0.701904	-2.0752	27.1606
2.851	1.92261	-1.52588	26.3367
2.852	1.61743	0.457764	26.4587
2.853	0.88501	0.579834	26.7944
2.854	0.0915527	-1.09863	27.71
2.855	0.457764	-1.80054	27.2827
2.856	1.67847	0.213623	25.9399
2.857	1.86157	1.70898	25.5432
2.858	1.5564	0.244141	24.2004
2.859	0.701904	-1.7395	25.116
2.86	0.366211	-1.40381	25.9094
2.861	1.40381	0.488281	27.3438
2.862	1.31226	0.579834	27.2522
2.863	0.701904	-1.49536	26.7029
2.864	0.610352	-2.65503	26.0315
2.865	0.579834	-0.732422	26.886
2.866	1.00708	2.96021	28.8391
2.867	0.396729	2.34985	29.9683
2.868	0.366211	-1.25122	30.304
2.869	0.701904	-2.99072	28.8086
2.87	1.46484	-1.37329	28.2593
2.871	1.49536	0.518799	28.0762
2.872	1.06812	-0.0610352	28.3813
2.873	0.518799	-1.52588	28.9307
2.874	0.640869	-0.579834	28.7476
2.875	1.7395	1.2207	27.9236
2.876	1.80054	1.15967	26.5198
2.877	0.946045	-1.40381	26.2146
2.878	0.88501	-2.16675	26.5198
2.879	1.09863	-0.488281	27.71
2.88	1.5564	0.976563	28.3508
2.881	1.58691	-0.0915527	28.0457
2.882	1.00708	-2.19727	28.2288
2.883	0.915527	-2.19727	27.5269
2.884	0.854492	0.0915527	30.365
2.885	1.31226	2.80762	31.25
2.886	0.915527	1.25122	32.8369
2.887	1.31226	-1.70898	31.3721
2.888	1.37329	-2.31934	30.0293
2.889	2.34985	-0.0915527	29.48
2.89	1.46484	0.823975	29.7852
2.891	0.976563	-1.31226	30.5786
2.892	0.335693	-2.04468	30.9753
2.893	0.88501	0.0610352	30.8838
2.894	1.7395	1.5564	29.3274
2.895	2.13623	0.335693	28.1982
2.896	1.28174	-2.16675	27.8015
2.897	0.640869	-1.37329	28.9612
2.898	1.12915	0.610352	30.2734
2.899	1.64795	0.183105	30.4871
2.9	1.19019	-1.86157	30.0903
2.901	0.854492	-2.56348	30.2734
2.902	0.671387	-0.946045	29.541
2.903	1.06812	1.06812	31.7993
2.904	1.06812	2.56348	33.0811
2.905	0.457764	0.640869	33.8745
2.906	0.762939	-1.86157	32.2266
2.907	1.5564	-2.0752	31.7688
2.908	1.46484	0.183105	31.4941
2.909	1.12915	0.549316	32.1045
2.91	0.0610352	-1.19019	32.6233
2.911	0.549316	-1.49536	32.135
2.912	1.40381	0.793457	31.5857
2.913	1.34277	2.01416	30.7312
2.914	1.09863	-0.0915527	29.6631
2.915	0.701904	-2.22778	30.3955
2.916	0.610352	-1.46484	31.311
2.917	1.15967	0.976563	32.5623
2.918	1.61743	0.457764	32.5012
2.919	1.31226	-1.67847	31.8604
2.92	0.762939	-1.98364	31.9214
2.921	0.427246	-0.396729	32.9285
2.922	0.823975	1.80054	34.1797
2.923	1.15967	1.25122	35.4614
2.924	0.335693	-0.274658	35.0952
2.925	0.762939	-1.49536	33.5388
2.926	1.49536	-0.183105	32.6843
2.927	1.61743	0.88501	33.3862
2.928	1.34277	0.0305176	33.8745
2.929	0.396729	-1.31226	34.6375
2.93	0.823975	-0.518799	34.3933
2.931	1.19019	0.976563	33.4778
2.932	1.49536	0.549316	32.5012
2.933	1.06812	-0.946045	31.5552
2.934	1.25122	-1.31226	32.8369
2.935	0.976563	0.549316	32.8064
2.936	1.12915	1.0376	34.0271
2.937	1.37329	-0.640869	33.3252
2.938	0.854492	-2.2583	33.5693
2.939	0.976563	-1.34277	33.5388
2.94	0.671387	0.579834	34.5764
2.941	0.915527	2.31934	36.5295
2.942	0.88501	1.49536	36.9263
2.943	0.915527	-1.00708	36.8347
2.944	1.28174	-1.92261	34.7595
2.945	1.80054	-0.488281	34.9426
2.946	1.43433	0.488281	35.553
2.947	0.671387	-0.305176	35.8276
2.948	0.427246	-1.37329	35.8582
2.949	0.854492	-0.0915527	35.0952
2.95	1.64795	1.70898	34.2102
2.951	1.46484	0.823975	33.2031
2.952	0.946045	-1.64795	33.783
2.953	0.457764	-1.61743	34.729
2.954	1.28174	0.366211	35.7056
2.955	1.80054	0.640869	35.9497
2.956	1.46484	-0.701904	35.2478
2.957	0.762939	-1.46484	35.4919
2.958	0.823975	-0.793457	35.0342
2.959	0.640869	1.0376	37.1094
2.96	0.793457	2.50244	38.5132
2.961	0.701904	0.946045	39.4897
2.962	0.732422	-1.67847	37.5366
2.963	1.28174	-1.89209	36.8652
2.964	1.5564	0.335693	36.499
2.965	1.09863	1.00708	37.4451
2.966	0.701904	-0.610352	37.384
2.967	0.335693	-1.52588	37.6587
2.968	0.915527	0.12207	36.8347
2.969	1.09863	1.77002	35.9192
2.97	1.2207	0.0915527	34.668
2.971	0.854492	-1.67847	34.7595
2.972	0.701904	-0.823975	35.4919
2.973	1.09863	0.823975	36.8347
2.974	0.976563	0.335693	36.499
2.975	1.15967	-1.64795	37.0178
2.976	0.335693	-1.89209	36.7737
2.977	0.701904	-0.88501	37.2009
2.978	0.915527	1.34277	38.7878
2.979	1.15967	2.22778	39.7949
2.98	0.701904	0.854492	40.2832
2.981	0.823975	-1.28174	38.6353
2.982	1.46484	-1.12915	38.5132
2.983	1.19019	0.335693	38.3301
2.984	0.915527	0.335693	39.5813
2.985	0.457764	-0.88501	39.6729
2.986	0.946045	-0.854492	39.6729
2.987	1.34277	0.701904	37.6587
2.988	1.83105	1.49536	37.5061
2.989	1.15967	0.0610352	36.3159
2.99	1.09863	-1.34277	37.5061
2.991	0.701904	-0.427246	37.6587
2.992	1.31226	0.579834	38.9099
2.993	0.854492	0.0610352	38.4827
2.994	1.09863	-1.31226	38.4827
2.995	0.762939	-1.49536	38.208
2.996	0.610352	-0.0305176	39.1541
2.997	0.915527	2.19727	41.687
2.998	0.732422	2.50244	42.9993
2.999	0.213623	-0.0610352	42.9993
3	0.915527	-2.04468	41.3208
3.001	1.25122	-0.640869	40.4358
3.002	1.37329	0.610352	40.5273
3.003	0.549316	0.579834	41.0461
3.004	0.396729	-1.0376	41.4429
3.005	0.488281	-0.762939	41.0767
3.006	1.43433	1.06812	40.0696
3.007	1.52588	1.5564	38.5132
3.008	0.854492	-0.732422	38.208
3.009	0.335693	-1.64795	38.7268
3.01	1.2207	-0.549316	39.8254
3.011	1.92261	0.610352	40.9241
3.012	1.19019	-0.0610352	40.3442
3.013	0.549316	-1.80054	40.4663
3.014	0.335693	-1.89209	40.4968
3.015	0.274658	-0.335693	41.9617
3.016	0.366211	2.56348	43.8538
3.017	0.671387	2.13623	45.3796
3.018	0.793457	-0.671387	44.5251
3.019	0.946045	-2.0752	42.9688
3.02	1.0376	-0.305176	42.3889
3.021	1.09863	0.671387	43.2129
3.022	0.488281	-0.305176	43.6401
3.023	-0.152588	-1.5564	44.1284
3.024	0.640869	-0.183105	43.1824
3.025	1.12915	1.37329	41.748
3.026	1.61743	1.06812	40.3748
3.027	0.701904	-0.793457	40.4968
3.028	0.518799	-1.67847	41.5649
3.029	0.823975	0	42.9688
3.03	1.25122	0.518799	43.2739
3.031	0.946045	-0.732422	42.4805
3.032	0.732422	-1.7395	42.7246
3.033	0.396729	-1.19019	42.3279
3.034	0.213623	0.701904	44.5251
3.035	0.823975	2.59399	46.4172
3.036	0.366211	1.64795	47.9431
3.037	0.518799	-0.762939	46.2036
3.038	0.701904	-2.01416	45.1965
3.039	1.5564	-0.762939	44.4946
3.04	0.946045	0.640869	44.9219
3.041	0.671387	0.152588	46.1121
3.042	0.518799	-1.43433	45.6848
3.043	0.671387	-0.396729	45.0134
3.044	1.15967	1.49536	43.4265
3.045	1.15967	1.0376	42.6941
3.046	0.823975	-1.12915	43.0298
3.047	0.610352	-1.77002	43.457
3.048	1.2207	-0.213623	44.8914
3.049	1.43433	1.28174	44.7998
3.05	1.15967	-0.305176	44.7388
3.051	0.640869	-2.13623	44.4336
3.052	0.0305176	-1.67847	45.2881
3.053	0.549316	1.49536	47.9126
3.054	1.06812	3.2959	49.7742
3.055	0.671387	0.88501	49.53
3.056	0.762939	-1.95313	46.6614
3.057	1.15967	-1.70898	45.4712
3.058	1.06812	1.06812	46.0205
3.059	0.427246	0.762939	47.2412
3.06	0.0610352	-1.2207	47.3938
3.061	0.274658	-1.64795	47.8516
3.062	1.00708	0.762939	45.4712
3.063	1.43433	1.86157	44.6167
3.064	1.46484	-0.0610352	42.9077
3.065	0.549316	-1.70898	44.3115
3.066	0.366211	-0.640869	45.5627
3.067	0.976563	0.762939	47.0276
3.068	1.12915	-0.12207	46.4783
3.069	0.823975	-1.70898	46.3257
3.07	0.457764	-2.0752	46.0205
3.071	0.213623	-0.549316	46.4783
3.072	0.549316	2.34985	49.1333
3.073	0.701904	2.65503	50.1709
3.074	0.213623	-0.457764	49.4995
3.075	0.305176	-2.44141	47.2717
3.076	0.640869	-0.488281	47.3938
3.077	1.06812	0.946045	48.3704
3.078	1.12915	-0.518799	48.584
3.079	0.396729	-1.49536	48.8892
3.08	0.274658	0.335693	48.2788
3.081	0.854492	1.89209	47.4854
3.082	0.976563	0.549316	46.5088
3.083	0.732422	-1.5564	46.3257
3.084	0.701904	-1.06812	47.5464
3.085	0.823975	0.762939	47.9431
3.086	1.43433	0.946045	48.6145
3.087	1.0376	-0.518799	47.6074
3.088	0.488281	-1.37329	48.4009
3.089	0.183105	-0.274658	48.1873
3.09	0.396729	0.335693	50.293
3.091	0.915527	1.58691	51.4832
3.092	0.671387	1.52588	52.5208
3.093	0.946045	-0.518799	50.5371
3.094	1.09863	-1.25122	48.7366
3.095	1.34277	0.335693	48.9197
3.096	0.915527	1.28174	50.8728
3.097	0.579834	-0.0305176	51.0864
3.098	0.579834	-1.67847	50.5981
3.099	0.518799	0	49.6216
3.1	1.06812	2.10571	49.6521
3.101	1.34277	0.793457	48.2483
3.102	0.671387	-1.64795	48.5229
3.103	1.09863	-0.488281	49.2859
3.104	1.25122	1.70898	50.2014
3.105	0.915527	0.976563	49.7742
3.106	0.610352	-1.43433	49.8047
3.107	0.457764	-1.5564	50.3235
3.108	0.305176	-0.12207	50.3845
3.109	0.793457	1.61743	51.7578
3.11	1.09863	2.68555	53.833
3.111	0.488281	1.49536	53.4058
3.112	0.976563	-1.19019	52.3376
3.113	1.15967	-0.823975	51.3611
3.114	1.0376	1.0376	52.063
3.115	0.0915527	1.06812	52.887
3.116	0.305176	-0.396729	52.7954
3.117	0.213623	-0.946045	51.9409
3.118	1.06812	1.2207	50.6897
3.119	1.25122	2.2583	50.5371
3.12	0.823975	0.457764	49.3774
3.121	0.274658	-1.49536	50.354
3.122	0.457764	-0.0610352	51.178
3.123	0.946045	1.40381	51.8799
3.124	1.12915	0.610352	51.4221
3.125	0.488281	-1.2207	51.4221
3.126	0.0610352	-0.579834	51.6052
3.127	0.183105	0.366211	52.063
3.128	0.427246	2.04468	54.7791
3.129	0.244141	2.62451	55.9998
3.13	-0.244141	0.305176	56.1523
3.131	0.610352	-1.40381	53.5889
3.132	1.28174	-0.518799	52.6733
3.133	1.06812	1.7395	53.3142
3.134	0.488281	1.31226	54.5959
3.135	-0.518799	-0.671387	54.5654
3.136	-0.0610352	-1.28174	53.833
3.137	0.854492	1.31226	53.0701
3.138	1.0376	1.80054	51.6052
3.139	0.427246	-0.274658	50.5981
3.14	0.335693	-1.34277	51.8494
3.141	0.244141	0.488281	52.5818
3.142	0.823975	1.5564	53.4363
3.143	0.854492	-0.0305176	53.1006
3.144	0.305176	-1.25122	53.3752
3.145	0.213623	-0.793457	53.4668
3.146	0.0915527	0.305176	54.3518
3.147	0.579834	2.56348	57.5562
3.148	0.610352	3.23486	58.8379
3.149	0.244141	0.488281	57.8308
3.15	0.671387	-1.83105	55.5725
3.151	0.946045	-0.579834	55.6641
3.152	0.518799	1.2207	56.5186
3.153	0.823975	0.274658	56.8848
3.154	0.183105	-1.34277	57.251
3.155	0.823975	-0.183105	56.0303
3.156	1.09863	2.2583	54.3518
3.157	1.2207	1.83105	53.0396
3.158	0.701904	-0.457764	53.1921
3.159	0.335693	-0.640869	54.4434
3.16	0.366211	0.457764	55.7251
3.161	0.946045	1.15967	56.1523
3.162	0.610352	-0.0915527	55.2063
3.163	0.152588	-1.09863	55.7251
3.164	0.0610352	-0.518799	55.542
3.165	0.213623	0.701904	57.8918
3.166	0.854492	3.17383	59.8145
3.167	0.823975	2.56348	61.4929
3.168	0.457764	0.0610352	59.4788
3.169	0.427246	-1.25122	58.3496
3.17	0.946045	0.183105	58.2581
3.171	0.488281	1.37329	59.3262
3.172	0.396729	0.457764	59.7229
3.173	-0.183105	-0.488281	59.6008
3.174	0.213623	0.457764	59.1125
3.175	0.488281	2.19727	57.0374
3.176	1.00708	1.09863	56.3354
3.177	0.427246	-0.213623	55.8472
3.178	0.274658	-0.305176	57.251
3.179	0.762939	1.09863	57.7393
3.18	0.88501	1.06812	57.9224
3.181	0.274658	-0.305176	57.4951
3.182	-0.12207	-1.28174	57.5562
3.183	0.0305176	-0.701904	58.2886
3.184	0.152588	1.12915	60.5164
3.185	0.549316	3.14331	62.5916
3.186	0.488281	2.01416	62.439
3.187	0.518799	-0.671387	59.9365
3.188	0.762939	-1.46484	59.082
3.189	0.274658	0.335693	58.8684
3.19	0	0.579834	60.4248
3.191	0.366211	-0.854492	60.3333
3.192	0.183105	-1.2207	60.0586
3.193	0.701904	1.12915	58.075
3.194	0.854492	2.28882	57.1899
3.195	0.610352	0.579834	56.2134
3.196	-0.0305176	-0.701904	57.1594
3.197	0.0610352	-0.274658	58.7158
3.198	0.457764	1.28174	59.6619
3.199	0.610352	0.762939	59.4788
3.2	0.427246	-0.488281	59.906
3.201	-0.244141	-0.793457	59.7534
3.202	0.183105	0.274658	61.3708
3.203	0.274658	2.92969	63.9343
3.204	0.579834	3.63159	65.8875
3.205	-0.366211	1.37329	65.7959
3.206	-0.0610352	-1.2207	63.5376
3.207	0.335693	-0.518799	62.7441
3.208	0.854492	1.49536	63.2019
3.209	0.518799	1.19019	64.3311
3.21	0.0915527	-0.213623	64.27
3.211	-0.0610352	0.0610352	63.9038
3.212	0.457764	2.13623	62.5916
3.213	0.610352	2.2583	61.1267
3.214	0.152588	0.274658	60.9436
3.215	-0.0305176	-0.366211	61.676
3.216	0	0.701904	62.6831
3.217	0.946045	1.5564	63.0188
3.218	0.823975	0.823975	62.9272
3.219	0.0305176	-0.579834	63.1104
3.22	-0.12207	-0.793457	63.7207
3.221	-0.0915527	0.152588	64.7888
3.222	0.457764	2.74658	66.925
3.223	0.762939	2.99072	67.9321
3.224	0.0610352	0.579834	65.5212
3.225	0.640869	-1.37329	63.7207
3.226	1.15967	-0.0915527	62.8052
3.227	0.854492	1.52588	64.3616
3.228	0.396729	0.549316	64.6667
3.229	0	-1.58691	64.4226
3.23	0.152588	-0.305176	63.4155
3.231	1.0376	1.89209	62.1948
3.232	0.946045	1.25122	60.3333
3.233	0.671387	-0.671387	60.3333
3.234	0.305176	-0.518799	61.7371
3.235	0.305176	0.88501	62.8662
3.236	0.854492	0.854492	63.2019
3.237	0.396729	-0.579834	62.6526
3.238	0.213623	-1.31226	63.2935
3.239	-0.12207	-0.488281	63.4155
3.24	-0.152588	0.549316	66.1316
3.241	0.518799	2.80762	68.0847
3.242	0.640869	2.2583	69.3054
3.243	0.579834	-0.335693	66.864
3.244	0.549316	-1.49536	65.4297
3.245	0.854492	0.671387	66.4368
3.246	0.427246	1.37329	67.5354
3.247	0.274658	0.0610352	67.2607
3.248	0.610352	-0.701904	67.3523
3.249	0.396729	1.37329	65.4602
3.25	0.549316	2.86865	64.9109
3.251	0.396729	0.823975	63.6902
3.252	0.366211	-0.701904	64.6973
3.253	0	0.213623	65.3992
3.254	0.732422	1.89209	66.04
3.255	0.579834	1.28174	65.5518
3.256	0.427246	-0.213623	65.2161
3.257	-0.732422	-0.366211	66.0706
3.258	-0.244141	0.335693	66.4063
3.259	-0.12207	1.25122	69.2749
3.26	0.12207	3.26538	70.3125
3.261	0.213623	2.01416	70.7703
3.262	0.518799	-0.457764	67.5049
3.263	0.396729	-0.854492	66.1926
3.264	0.457764	1.46484	67.4133
3.265	-0.274658	1.80054	68.4509
3.266	-0.305176	-0.732422	68.0542
3.267	-0.244141	-0.823975	67.688
3.268	0.213623	1.52588	66.3147
3.269	0.335693	2.10571	64.7888
3.27	0.244141	0.0305176	63.9343
3.271	0.0610352	-1.2207	65.2771
3.272	0.152588	0.274658	66.2537
3.273	0.335693	1.34277	67.1387
3.274	0.640869	0.213623	66.6199
3.275	0	-1.09863	67.1082
3.276	-0.396729	-0.976563	67.1997
3.277	0.244141	0.0915527	67.7795
3.278	0.305176	1.83105	69.8547
3.279	0	3.02124	71.4111
3.28	-0.488281	1.52588	71.9299
3.281	-0.152588	-1.0376	69.3665
3.282	-0.0305176	-1.06812	69.2444
3.283	0.610352	0.762939	69.9158
3.284	0.274658	0.762939	70.9534
3.285	-0.274658	-0.671387	70.0989
3.286	0.305176	-0.244141	70.0684
3.287	0.701904	1.70898	68.3594
3.288	0.457764	1.95313	67.2607
3.289	0.213623	0.152588	66.8335
3.29	-0.0305176	-0.579834	68.2068
3.291	-0.0915527	0.793457	68.7256
3.292	0.457764	1.40381	69.2749
3.293	0.427246	0.335693	68.9697
3.294	-0.213623	-0.274658	69.458
3.295	-0.305176	-0.305176	70.7397
3.296	-0.305176	0.549316	72.0215
3.297	0.152588	2.92969	75.592
3.298	-0.274658	4.02832	77.3315
3.299	-0.305176	1.67847	76.2634
3.3	0.12207	-0.793457	73.761
3.301	0.579834	0.366211	73.3643
3.302	0.274658	2.22778	74.7986
3.303	0.274658	1.40381	75.9888
3.304	-0.12207	-0.0305176	76.5381
3.305	0.305176	0.762939	75.6226
3.306	0.457764	2.7771	73.6084
3.307	1.0376	2.89917	72.6624
3.308	0.427246	1.28174	72.2656
3.309	0.0915527	0.549316	73.5168
3.31	0.335693	1.19019	74.8596
3.311	0.671387	2.0752	74.9512
3.312	0.732422	1.58691	75.0122
3.313	0.0915527	0.0305176	74.6765
3.314	0.0305176	-0.457764	75.0732
3.315	-0.213623	1.28174	76.4771
3.316	0.213623	4.27246	78.7964
3.317	0.152588	4.18091	79.3762
3.318	0.0915527	1.2207	77.4231
3.319	-0.152588	-0.701904	75.8667
3.32	-0.0305176	0.671387	75.1953
3.321	0.0610352	1.49536	76.1108
3.322	-0.213623	0.579834	76.1414
3.323	-0.213623	0.12207	75.9277
3.324	0.335693	1.15967	74.707
3.325	0.0915527	2.74658	72.2961
3.326	0.244141	1.89209	71.9299
3.327	-0.183105	0.335693	72.2351
3.328	-0.152588	-0.0610352	73.761
3.329	0.335693	0.976563	73.7305
3.33	0.366211	1.31226	73.8831
3.331	0.244141	0.701904	73.0591
3.332	-0.213623	-0.305176	73.3948
3.333	0.152588	-0.366211	74.3408
3.334	-0.213623	1.86157	77.2705
3.335	0.0305176	3.93677	79.2847
3.336	-0.152588	2.56348	79.3152
3.337	-0.305176	-0.335693	76.2939
3.338	-0.0610352	-0.793457	75.1038
3.339	0.274658	1.2207	75.8057
3.34	0.305176	1.61743	76.9043
3.341	-0.152588	0.0915527	76.9043
3.342	-0.518799	-0.305176	76.7822
3.343	-0.427246	1.25122	75.2258
3.344	-0.0305176	2.44141	73.9441
3.345	0.0305176	0.610352	72.937
3.346	-0.12207	-0.366211	73.6084
3.347	-0.88501	0.762939	74.646
3.348	-0.0915527	1.37329	75.3784
3.349	-0.213623	0.488281	75.2563
3.35	-0.671387	-0.640869	75.47
3.351	-1.28174	-0.854492	75.7141
3.352	-1.06812	-0.244141	76.355
3.353	-0.457764	1.86157	79.1931
3.354	-0.213623	3.35693	80.2612
3.355	-0.854492	1.43433	78.6133
3.356	-0.549316	-1.00708	76.5381
3.357	-0.518799	-0.579834	76.1719
3.358	-0.366211	0.427246	77.301
3.359	-0.701904	0	77.9724
3.36	-0.488281	-1.67847	77.3926
3.361	-0.305176	-0.518799	76.7822
3.362	0.152588	1.70898	75.1953
3.363	0.427246	1.09863	74.0051
3.364	0.0305176	-0.579834	73.6694
3.365	0.213623	-1.43433	75.2563
3.366	0.183105	0.213623	76.2634
3.367	0.457764	-0.0915527	76.5686
3.368	0.701904	-1.09863	76.2329
3.369	0.366211	-1.58691	76.9958
3.37	-0.305176	-1.06812	77.0569
3.371	0.427246	-0.427246	78.6438
3.372	0.671387	1.2207	81.2073
3.373	0.12207	2.10571	82.0618
3.374	0.549316	-0.305176	80.3528
3.375	0.610352	-2.62451	77.9419
3.376	0.518799	-0.701904	78.7354
3.377	0.732422	1.12915	80.6274
3.378	0.701904	-0.671387	80.2307
3.379	0.366211	-1.58691	79.7729
3.38	0.335693	0.579834	79.7424
3.381	0.274658	1.86157	79.0405
3.382	0.12207	0.0915527	77.0264
3.383	0.427246	-1.58691	77.8198
3.384	0.427246	-0.213623	78.4607
3.385	0.579834	1.09863	79.1931
3.386	0.488281	0.213623	78.7354
3.387	0.518799	-1.19019	79.0405
3.388	-0.244141	-0.946045	80.2307
3.389	-0.152588	-0.0915527	80.5969
3.39	0.244141	0.183105	82.0618
3.391	-0.0610352	2.44141	84.0149
3.392	0.213623	2.19727	84.8999
3.393	0.366211	-0.0305176	81.8787
3.394	0.183105	-1.46484	80.9021
3.395	-0.0610352	0.610352	81.4514
3.396	-0.213623	1.37329	83.1299
3.397	-0.427246	-0.152588	82.7942
3.398	-0.0610352	-1.37329	82.4585
3.399	-0.366211	1.09863	81.4819
3.4	-0.305176	2.59399	80.3833
3.401	-0.0915527	0.915527	78.9795
3.402	-0.518799	-0.518799	79.8035
3.403	-1.09863	0.549316	81.4209
3.404	-0.579834	1.7395	82.0618
3.405	-0.793457	0.518799	81.5735
3.406	-0.732422	-0.152588	80.9937
3.407	-1.49536	0.0915527	82.5195
3.408	-1.77002	0.640869	81.9397
3.409	-1.58691	1.64795	84.6558
3.41	-1.0376	3.90625	86.5173
3.411	-1.49536	2.44141	86.1511
3.412	-1.49536	-0.396729	83.1299
3.413	-0.854492	-0.366211	82.8247
3.414	-1.06812	1.80054	83.4961
3.415	-1.37329	1.80054	84.5032
3.416	-1.77002	0.12207	83.5876
3.417	-1.77002	0.366211	83.3435
3.418	-1.43433	2.56348	82.1838
3.419	-1.49536	2.96021	81.7871
3.42	-1.52588	0.610352	80.78
3.421	-1.70898	0.0915527	82.0923
3.422	-1.7395	1.80054	83.0383
3.423	-0.88501	2.41089	83.313
3.424	-1.37329	1.2207	82.6721
3.425	-1.92261	0.457764	84.137
3.426	-2.04468	0.671387	84.9609
3.427	-1.80054	1.00708	85.6323
3.428	-1.49536	3.08228	88.4094
3.429	-1.61743	4.36401	89.4165
3.43	-1.64795	2.13623	88.1042
3.431	-1.43433	0.183105	85.6018
3.432	-1.06812	1.12915	86.4868
3.433	-1.49536	2.92969	87.0667
3.434	-1.49536	1.83105	88.6841
3.435	-1.70898	0.12207	87.4023
3.436	-1.43433	1.49536	87.3108
3.437	-1.31226	3.78418	85.9375
3.438	-1.09863	2.92969	84.8999
3.439	-1.49536	1.12915	84.8083
3.44	-1.52588	1.28174	86.2427
3.441	-1.67847	2.71606	87.0056
3.442	-1.06812	2.62451	87.2498
3.443	-1.25122	1.09863	87.0361
3.444	-1.43433	0.823975	87.8296
3.445	-1.37329	1.19019	88.5925
3.446	-1.37329	1.95313	89.2944
3.447	-1.25122	4.57764	92.7734
3.448	-1.2207	5.21851	93.9636
3.449	-1.31226	2.2583	92.6514
3.45	-0.88501	-0.152588	90.1794
3.451	-0.610352	0.88501	89.9963
3.452	-1.2207	2.86865	91.3086
3.453	-1.06812	2.31934	91.2781
3.454	-1.0376	0.88501	91.3086
3.455	-0.88501	2.10571	89.5081
3.456	-0.457764	3.84521	88.6841
3.457	-0.457764	3.02124	87.2803
3.458	-0.915527	1.34277	88.1042
3.459	-1.40381	0.915527	88.6536
3.46	-0.946045	1.67847	89.6606
3.461	-0.152588	2.22778	90.0269
3.462	-0.12207	1.64795	89.9048
3.463	-0.88501	0.610352	90.3931
3.464	-1.06812	0.366211	90.4236
3.465	-0.915527	2.13623	93.2617
3.466	-0.854492	5.18799	95.1538
3.467	-0.671387	4.60815	96.0999
3.468	-0.396729	1.25122	93.1702
3.469	-0.88501	0.152588	91.3086
3.47	-0.671387	1.86157	91.2476
3.471	-1.28174	2.80762	92.4988
3.472	-1.28174	1.28174	92.7429
3.473	-1.64795	0.427246	92.2852
3.474	-1.31226	2.19727	90.9424
3.475	-1.19019	3.35693	88.8977
3.476	-0.823975	2.50244	87.7991
3.477	-1.37329	1.31226	88.2874
3.478	-1.67847	1.61743	89.7217
3.479	-1.34277	2.34985	90.332
3.48	-1.12915	2.34985	90.5151
3.481	-1.19019	0.762939	90.8508
3.482	-1.67847	0.183105	91.0645
3.483	-1.49536	0.610352	91.6748
3.484	-1.31226	2.89917	94.574
3.485	-1.00708	5.61523	96.405
3.486	-1.19019	3.69263	95.6726
3.487	-1.09863	0.518799	92.8345
3.488	-1.09863	0.488281	92.1021
3.489	-1.28174	2.22778	92.5293
3.49	-1.0376	1.77002	93.5974
3.491	-0.946045	0.549316	93.2007
3.492	-1.43433	1.06812	92.7429
3.493	-1.00708	3.08228	90.3931
3.494	-1.2207	3.63159	89.386
3.495	-1.25122	1.64795	89.2334
3.496	-1.2207	0.762939	90.0879
3.497	-1.12915	1.28174	91.6138
3.498	-0.427246	2.2583	91.4001
3.499	-0.396729	1.83105	91.3696
3.5	-1.00708	0.946045	91.7358
3.501	-1.12915	0	92.1631
3.502	-1.06812	0.640869	93.9941
3.503	-0.946045	3.479	97.168
3.504	-0.793457	4.73022	99.4568
3.505	-1.12915	2.13623	97.1985
3.506	-1.19019	-0.762939	94.3909
3.507	-0.793457	0.427246	93.75
3.508	-0.610352	2.34985	95.1233
3.509	-0.457764	1.28174	95.4285
3.51	-0.793457	-0.518799	95.459
3.511	-0.946045	0.915527	94.8792
3.512	-0.823975	3.02124	92.865
3.513	-0.305176	2.47192	91.9189
3.514	-0.88501	0.610352	91.2476
3.515	-0.823975	0.427246	93.2007
3.516	-0.579834	1.31226	94.1162
3.517	-0.12207	1.15967	94.4214
3.518	-0.244141	0.244141	94.5435
3.519	-1.2207	-0.457764	95.2759
3.52	-0.915527	-0.396729	95.6116
3.521	-0.823975	0.366211	96.3745
3.522	-0.396729	2.74658	99.3958
3.523	-0.732422	3.8147	99.0295
3.524	-0.88501	0.671387	97.8699
3.525	-0.88501	-1.12915	94.9097
3.526	-0.793457	0.12207	96.0083
3.527	-0.854492	1.5564	97.7173
3.528	-0.701904	0.152588	97.3816
3.529	-0.335693	-0.976563	96.7407
3.53	-0.701904	0.915527	95.52
3.531	-0.518799	2.68555	94.3298
3.532	-0.274658	1.31226	93.0786
3.533	-0.793457	-0.488281	93.689
3.534	-1.40381	0.0610352	94.8792
3.535	-0.610352	1.12915	95.5505
3.536	-0.305176	0.671387	94.9402
3.537	-0.366211	-0.305176	94.635
3.538	-0.823975	-0.427246	95.7947
3.539	-0.823975	-0.213623	95.9167
3.54	-0.946045	0.915527	98.6328
3.541	-0.732422	3.23486	101.746
3.542	-0.579834	2.28882	101.593
3.543	0.0305176	-0.732422	97.9309
3.544	-0.183105	-1.52588	96.344
3.545	-0.640869	1.12915	97.0764
3.546	-1.00708	1.89209	98.2361
3.547	-0.640869	-0.213623	97.5952
3.548	-1.00708	-1.0376	97.0764
3.549	-1.25122	1.58691	95.6726
3.55	-0.762939	2.38037	94.8792
3.551	-0.671387	0.366211	93.9331
3.552	-0.946045	-0.823975	94.5129
3.553	-1.06812	0.396729	96.4355
3.554	-0.640869	1.58691	96.344
3.555	-0.610352	0.427246	96.0693
3.556	-0.946045	-0.701904	96.4355
3.557	-1.70898	-0.671387	97.3816
3.558	-1.64795	-0.0915527	97.5037
3.559	-1.19019	1.52588	100.25
3.56	-1.28174	3.41797	101.41
3.561	-1.46484	2.13623	101.166
3.562	-0.915527	-0.88501	97.5952
3.563	-1.19019	-0.823975	97.229
3.564	-1.95313	1.5564	98.5413
3.565	-1.61743	1.31226	100.769
3.566	-1.58691	-0.732422	98.7244
3.567	-1.67847	-0.396729	98.3582
3.568	-1.34277	2.56348	96.8628
3.569	-1.52588	2.92969	95.9473
3.57	-1.49536	0.274658	95.459
3.571	-1.67847	-0.305176	97.1375
3.572	-1.83105	1.06812	98.6633
3.573	-1.0376	1.40381	98.6938
3.574	-0.915527	0.213623	98.2971
3.575	-1.46484	-0.335693	99.6094
3.576	-2.28882	0.305176	99.8535
3.577	-1.77002	0.305176	100.861
3.578	-1.61743	2.56348	103.271
3.579	-1.92261	4.05884	105.56
3.58	-1.89209	1.7395	104.34
3.581	-1.7395	-1.06812	101.074
3.582	-1.67847	-0.213623	101.105
3.583	-1.61743	2.28882	102.6
3.584	-1.67847	1.46484	103.149
3.585	-1.89209	-0.640869	102.753
3.586	-2.19727	0.396729	102.02
3.587	-2.01416	2.74658	101.135
3.588	-2.04468	2.65503	99.7925
3.589	-1.80054	0.549316	99.6094
3.59	-2.22778	0.427246	100.983
3.591	-2.04468	1.52588	102.051
3.592	-1.46484	1.98364	102.173
3.593	-1.52588	1.06812	102.173
3.594	-2.31934	0.0610352	103.363
3.595	-2.44141	0.12207	104.095
3.596	-2.44141	1.06812	105.499
3.597	-2.22778	4.05884	108.551
3.598	-2.01416	4.60815	109.528
3.599	-1.89209	1.58691	107.208
3.6	-1.98364	-0.152588	104.95
3.601	-1.49536	1.40381	105.53
3.602	-2.19727	2.71606	107.3
3.603	-2.04468	1.0376	107.208
3.604	-2.53296	0.152588	107.33
3.605	-2.04468	2.19727	106.232
3.606	-1.70898	3.96729	104.34
3.607	-1.58691	2.86865	103.333
3.608	-2.04468	1.7395	103.851
3.609	-2.16675	1.80054	105.377
3.61	-1.86157	2.59399	106.567
3.611	-1.49536	2.34985	106.598
3.612	-1.52588	1.49536	107.178
3.613	-2.38037	0.823975	107.452
3.614	-1.95313	1.09863	107.819
3.615	-2.13623	2.65503	109.65
3.616	-2.28882	5.58472	112.366
3.617	-2.34985	5.34058	113.037
3.618	-2.31934	2.28882	110.779
3.619	-2.19727	0.579834	108.704
3.62	-2.0752	1.98364	108.612
3.621	-2.19727	2.71606	110.199
3.622	-2.22778	2.13623	109.985
3.623	-2.68555	1.67847	109.924
3.624	-2.92969	2.59399	108.337
3.625	-2.7771	4.02832	106.812
3.626	-2.38037	3.05176	106.049
3.627	-2.80762	2.13623	106.476
3.628	-2.86865	1.77002	107.819
3.629	-2.0752	2.28882	108.459
3.63	-2.01416	2.99072	108.643
3.631	-2.7771	2.19727	108.826
3.632	-3.02124	1.28174	109.619
3.633	-3.17383	1.31226	110.382
3.634	-2.99072	3.44849	113.556
3.635	-2.53296	6.01196	114.532
3.636	-2.38037	4.24194	113.831
3.637	-2.96021	1.52588	109.924
3.638	-2.62451	1.06812	109.772
3.639	-2.80762	3.23486	110.016
3.64	-2.92969	2.96021	112.274
3.641	-2.59399	1.46484	111.938
3.642	-2.83813	1.80054	111.053
3.643	-2.71606	3.41797	108.887
3.644	-2.44141	4.05884	107.971
3.645	-2.62451	2.89917	107.544
3.646	-2.99072	1.83105	108.215
3.647	-3.11279	2.47192	109.985
3.648	-2.19727	2.68555	110.352
3.649	-1.80054	2.22778	110.291
3.65	-2.47192	1.37329	111.084
3.651	-2.71606	0.640869	111.42
3.652	-2.62451	1.49536	112.366
3.653	-2.44141	4.54712	115.997
3.654	-2.28882	6.01196	117.218
3.655	-2.56348	3.02124	115.112
3.656	-2.13623	0.0915527	112
3.657	-2.01416	1.12915	111.694
3.658	-1.95313	2.99072	112.946
3.659	-1.80054	2.71606	114.441
3.66	-1.64795	1.43433	113.831
3.661	-2.0752	2.2583	112.64
3.662	-1.61743	4.05884	110.748
3.663	-1.80054	3.63159	110.046
3.664	-1.5564	1.89209	110.535
3.665	-1.70898	0.976563	111.938
3.666	-1.37329	2.04468	112.671
3.667	-1.2207	2.80762	112.701
3.668	-1.09863	2.22778	112.152
3.669	-1.52588	1.00708	113.129
3.67	-1.70898	0.579834	113.251
3.671	-1.98364	1.31226	115.143
3.672	-1.70898	4.57764	117.706
3.673	-1.06812	4.66919	118.408
3.674	-1.49536	1.40381	114.685
3.675	-1.2207	-0.579834	112
3.676	-1.25122	1.31226	113.342
3.677	-1.31226	3.11279	114.899
3.678	-1.0376	1.61743	115.295
3.679	-1.34277	0.152588	114.166
3.68	-1.86157	1.80054	112.793
3.681	-2.19727	3.63159	111.725
3.682	-1.12915	2.59399	111.023
3.683	-1.00708	0.152588	111.084
3.684	-1.86157	0.915527	112.335
3.685	-1.0376	2.31934	113.647
3.686	-1.19019	1.98364	112.549
3.687	-1.95313	0.396729	113.19
3.688	-2.59399	0.305176	113.922
3.689	-2.01416	0.579834	114.624
3.69	-1.86157	1.86157	115.662
3.691	-1.43433	3.69263	116.882
3.692	-1.49536	2.56348	115.723
3.693	-2.01416	0.549316	112.823
3.694	-2.34985	0.0915527	113.556
3.695	-2.0752	2.04468	114.441
3.696	-1.95313	1.19019	115.295
3.697	-1.28174	-0.274658	113.586
3.698	-1.64795	0.610352	113.19
3.699	-2.22778	3.14331	112.213
3.7	-2.04468	3.05176	111.908
3.701	-1.70898	0.610352	111.633
3.702	-1.70898	0.579834	112.579
3.703	-2.2583	2.01416	113.861
3.704	-1.40381	2.04468	113.525
3.705	-1.5564	0.427246	112.488
3.706	-1.5564	0.12207	114.075
3.707	-2.28882	1.12915	114.288
3.708	-2.10571	1.15967	115.051
3.709	-2.34985	2.04468	118.347
3.71	-1.86157	3.87573	120.483
3.711	-2.13623	2.0752	118.103
3.712	-1.61743	-0.823975	114.105
3.713	-1.52588	0.244141	113.892
3.714	-2.13623	3.20435	116.058
3.715	-2.22778	2.13623	117.249
3.716	-2.13623	-0.12207	115.265
3.717	-1.92261	0.488281	115.387
3.718	-2.38037	3.41797	114.075
3.719	-1.80054	2.89917	113.77
3.72	-1.7395	0.305176	113.007
3.721	-1.80054	0.335693	114.41
3.722	-1.89209	2.2583	115.753
3.723	-1.43433	2.44141	115.906
3.724	-1.34277	0.640869	115.57
3.725	-2.04468	0.244141	117.157
3.726	-2.22778	0.579834	117.554
3.727	-1.98364	0.976563	117.645
3.728	-1.64795	3.38745	120.88
3.729	-1.83105	4.97437	122.589
3.73	-2.68555	1.80054	120.148
3.731	-1.7395	-1.09863	117.218
3.732	-2.2583	0.396729	117.92
3.733	-2.83813	2.65503	119.598
3.734	-2.13623	1.49536	119.72
3.735	-1.80054	-0.335693	118.103
3.736	-1.77002	1.34277	117.462
3.737	-1.80054	3.72314	115.845
3.738	-2.01416	2.74658	115.387
3.739	-1.98364	0.762939	115.448
3.74	-2.01416	0.823975	117.706
3.741	-1.92261	1.43433	117.279
3.742	-0.976563	1.49536	117.645
3.743	-1.61743	0.732422	117.676
3.744	-2.34985	0.305176	118.378
3.745	-2.34985	-0.0305176	118.622
3.746	-2.13623	0.915527	120.605
3.747	-2.31934	4.02832	123.138
3.748	-2.7771	4.05884	123.81
3.749	-2.38037	1.0376	120.728
3.75	-2.19727	-1.06812	118.439
3.751	-2.31934	1.2207	118.805
3.752	-2.50244	2.53296	120.27
3.753	-2.53296	1.09863	120.453
3.754	-2.7771	0.152588	119.293
3.755	-3.17383	1.80054	118.744
3.756	-2.68555	3.20435	117.737
3.757	-2.19727	2.13623	117.645
3.758	-2.47192	0.732422	118.561
3.759	-2.68555	1.06812	120.239
3.76	-2.13623	2.38037	121.033
3.761	-2.01416	2.10571	121.368
3.762	-2.71606	1.25122	122.62
3.763	-2.80762	0.518799	123.779
3.764	-3.02124	0.671387	123.932
3.765	-2.74658	2.47192	126.495
3.766	-2.50244	5.24902	128.174
3.767	-2.44141	4.66919	127.991
3.768	-2.34985	1.52588	124.817
3.769	-2.34985	0.610352	124.176
3.77	-2.65503	2.47192	124.847
3.771	-2.38037	2.86865	126.74
3.772	-2.31934	1.40381	125.641
3.773	-2.10571	1.46484	125.519
3.774	-1.7395	3.32642	123.596
3.775	-2.01416	4.36401	122.589
3.776	-1.83105	3.20435	121.46
3.777	-2.2583	1.77002	122.65
3.778	-2.44141	1.7395	123.657
3.779	-1.92261	2.50244	123.932
3.78	-1.77002	1.7395	124.176
3.781	-2.10571	0.976563	123.84
3.782	-2.71606	0.732422	124.603
3.783	-2.28882	1.49536	124.146
3.784	-2.38037	3.54004	127.625
3.785	-2.31934	5.64575	129.456
3.786	-2.83813	3.63159	128.021
3.787	-2.74658	0.335693	124.695
3.788	-2.7771	0.579834	123.901
3.789	-2.74658	2.56348	124.939
3.79	-2.71606	2.19727	125.031
3.791	-2.86865	0.854492	125.458
3.792	-3.23486	1.7395	124.603
3.793	-3.26538	3.96729	123.962
3.794	-2.50244	3.60107	123.047
3.795	-2.99072	2.19727	122.986
3.796	-2.89917	1.46484	124.512
3.797	-2.86865	2.38037	126.068
3.798	-2.56348	2.65503	126.831
3.799	-2.59399	2.62451	126.74
3.8	-3.02124	1.64795	128.235
3.801	-3.35693	1.34277	128.571
3.802	-3.44849	2.04468	129.974
3.803	-3.14331	4.94385	133.331
3.804	-3.479	6.43921	133.942
3.805	-3.35693	3.78418	132.233
3.806	-3.44849	1.19019	128.784
3.807	-3.41797	2.01416	129.639
3.808	-3.72314	4.02832	131.134
3.809	-3.14331	2.92969	132.08
3.81	-3.41797	1.67847	131.042
3.811	-3.35693	3.05176	130.127
3.812	-3.23486	5.06592	128.723
3.813	-2.83813	4.57764	127.35
3.814	-3.05176	2.68555	127.625
3.815	-3.2959	2.59399	129.211
3.816	-3.26538	3.26538	130.402
3.817	-2.83813	3.57056	130.249
3.818	-2.7771	2.59399	130.035
3.819	-3.35693	1.86157	130.463
3.82	-3.02124	2.04468	130.463
3.821	-3.2959	2.86865	132.568
3.822	-3.17383	5.43213	134.613
3.823	-3.11279	5.43213	134.338
3.824	-2.83813	2.50244	131.042
3.825	-3.20435	0.854492	129.791
3.826	-3.14331	2.65503	130.432
3.827	-2.74658	3.41797	131.897
3.828	-2.13623	2.10571	131.348
3.829	-2.31934	1.61743	130.402
3.83	-2.86865	3.14331	129.608
3.831	-2.96021	4.3335	129.059
3.832	-2.50244	2.7771	128.754
3.833	-2.41089	1.58691	128.998
3.834	-2.53296	2.28882	130.341
3.835	-1.86157	3.23486	130.615
3.836	-1.89209	2.68555	130.035
3.837	-2.13623	1.64795	130.554
3.838	-2.7771	1.06812	131.836
3.839	-2.59399	1.43433	131.958
3.84	-2.80762	2.68555	134.644
3.841	-2.53296	5.31006	136.353
3.842	-2.71606	4.18091	135.345
3.843	-2.34985	1.5564	131.348
3.844	-2.19727	0.915527	130.554
3.845	-2.7771	3.66211	132.111
3.846	-2.83813	3.479	133.484
3.847	-2.80762	1.46484	132.66
3.848	-3.05176	1.61743	132.263
3.849	-3.23486	4.27246	131.165
3.85	-2.96021	4.48608	130.707
3.851	-2.68555	2.68555	129.7
3.852	-2.96021	2.28882	131.042
3.853	-3.02124	3.11279	132.538
3.854	-2.59399	3.8147	132.996
3.855	-2.7771	2.41089	132.935
3.856	-3.14331	1.67847	134.003
3.857	-3.75366	1.80054	134.705
3.858	-3.11279	2.22778	134.552
3.859	-3.08228	4.27246	137.146
3.86	-2.89917	6.43921	138.916
3.861	-3.2959	4.18091	137.329
3.862	-2.89917	0.854492	133.85
3.863	-3.2959	1.34277	133.911
3.864	-3.479	3.63159	135.712
3.865	-3.23486	3.17383	136.292
3.866	-2.38037	1.0376	134.644
3.867	-2.44141	1.83105	134.094
3.868	-2.7771	4.36401	132.538
3.869	-2.74658	4.15039	131.775
3.87	-2.56348	1.83105	131.744
3.871	-2.59399	1.25122	132.782
3.872	-2.50244	2.28882	133.392
3.873	-1.58691	2.44141	132.996
3.874	-2.04468	1.86157	132.385
3.875	-2.65503	1.15967	133.27
3.876	-2.86865	0.518799	133.881
3.877	-2.74658	1.31226	134.583
3.878	-2.83813	4.18091	136.963
3.879	-2.28882	4.54712	137.787
3.88	-3.35693	2.22778	134.766
3.881	-2.59399	0.213623	133.118
3.882	-2.71606	1.61743	133.057
3.883	-2.47192	2.7771	134.521
3.884	-2.62451	1.83105	135.01
3.885	-2.71606	0.701904	134.369
3.886	-2.89917	1.83105	133.667
3.887	-2.83813	3.50952	133.24
3.888	-2.2583	2.68555	132.66
3.889	-2.71606	1.40381	132.66
3.89	-2.2583	1.40381	134.491
3.891	-2.2583	2.80762	135.254
3.892	-2.34985	2.71606	135.773
3.893	-3.08228	1.40381	136.353
3.894	-3.05176	1.06812	137.604
3.895	-2.96021	1.31226	138.153
3.896	-2.86865	2.47192	139.496
3.897	-3.17383	5.18799	142.181
3.898	-3.05176	5.61523	142.517
3.899	-2.99072	2.83813	140.533
3.9	-3.44849	1.28174	139.191
3.901	-3.60107	2.89917	140.045
3.902	-3.90625	3.479	141.205
3.903	-3.32642	2.01416	140.533
3.904	-3.35693	1.80054	139.587
3.905	-3.479	3.72314	139.252
3.906	-3.479	4.57764	137.756
3.907	-3.41797	3.35693	136.963
3.908	-3.50952	2.19727	137.939
3.909	-3.69263	2.68555	138.977
3.91	-3.17383	3.11279	138.855
3.911	-3.11279	2.41089	138.336
3.912	-3.05176	2.10571	139.038
3.913	-3.78418	1.80054	139.404
3.914	-3.32642	1.46484	139.008
3.915	-3.38745	2.53296	141.571
3.916	-3.35693	5.24902	143.86
3.917	-3.38745	4.73022	144.379
3.918	-3.2959	1.95313	140.533
3.919	-2.68555	0.762939	139.618
3.92	-3.35693	2.74658	139.221
3.921	-2.86865	3.14331	141.266
3.922	-3.11279	1.77002	140.839
3.923	-2.99072	1.86157	140.991
3.924	-2.99072	3.32642	139.771
3.925	-2.92969	4.27246	138.519
3.926	-3.11279	2.68555	137.695
3.927	-2.89917	1.95313	138.794
3.928	-2.80762	2.10571	140.045
3.929	-2.19727	3.08228	140.106
3.93	-2.44141	2.41089	140.747
3.931	-2.86865	1.61743	141.51
3.932	-2.99072	1.19019	142.181
3.933	-2.74658	1.37329	142.395
3.934	-2.56348	3.84521	145.172
3.935	-2.47192	6.19507	146.698
3.936	-3.05176	4.57764	145.172
3.937	-3.02124	1.5564	142.639
3.938	-2.92969	1.7395	142.09
3.939	-3.54004	3.63159	144.287
3.94	-3.32642	3.05176	144.958
3.941	-3.11279	1.67847	144.928
3.942	-3.32642	2.47192	144.012
3.943	-3.14331	4.27246	142.822
3.944	-3.11279	4.63867	141.998
3.945	-3.2959	3.08228	141.541
3.946	-3.57056	2.59399	143.616
3.947	-3.41797	3.05176	143.921
3.948	-2.86865	2.99072	143.555
3.949	-3.17383	2.80762	143.799
3.95	-3.479	2.38037	144.409
3.951	-3.72314	1.83105	144.531
3.952	-3.72314	2.10571	145.691
3.953	-3.44849	5.21851	149.628
3.954	-3.69263	6.073	150.299
3.955	-3.57056	3.23486	148.102
3.956	-3.75366	0.88501	144.745
3.957	-3.44849	2.44141	145.294
3.958	-3.35693	3.87573	146.362
3.959	-3.08228	2.80762	146.759
3.96	-3.11279	1.58691	146.057
3.961	-3.87573	2.7771	145.416
3.962	-3.26538	4.08936	144.196
3.963	-2.65503	3.54004	143.616
3.964	-2.96021	2.04468	143.86
3.965	-2.83813	1.7395	144.958
3.966	-2.16675	2.80762	145.05
3.967	-2.10571	2.92969	144.958
3.968	-2.7771	2.50244	145.294
3.969	-3.50952	1.61743	146.21
3.97	-3.41797	0.976563	145.874
3.971	-3.35693	2.10571	147.552
3.972	-2.71606	5.09644	149.902
3.973	-2.62451	5.12695	148.804
3.974	-2.68555	2.0752	145.935
3.975	-3.479	1.19019	145.111
3.976	-3.96729	3.38745	147.339
3.977	-3.14331	3.44849	148.773
3.978	-2.28882	1.67847	148.285
3.979	-3.17383	1.86157	147.675
3.98	-3.32642	4.11987	147.034
3.981	-3.38745	4.85229	146.088
3.982	-2.83813	3.14331	144.867
3.983	-2.86865	2.59399	147.034
3.984	-3.54004	3.479	147.736
3.985	-3.26538	3.44849	147.98
3.986	-3.05176	2.47192	147.491
3.987	-3.32642	2.31934	148.529
3.988	-4.08936	2.41089	148.895
3.989	-3.69263	2.38037	149.2
3.99	-4.08936	3.8147	151.276
3.991	-4.24194	6.40869	153.473
3.992	-4.05884	4.79126	152.496
3.993	-3.66211	1.89209	148.987
3.994	-3.93677	1.52588	148.346
3.995	-4.45557	3.93677	150.024
3.996	-3.72314	3.90625	151.245
3.997	-3.63159	1.95313	149.689
3.998	-3.87573	2.13623	148.651
3.999	-4.54712	4.5166	148.346
4	-3.78418	4.85229	147.98
4.001	-3.8147	2.31934	146.271
4.002	-3.96729	1.49536	147.766
4.003	-3.66211	2.92969	148.682
4.004	-3.08228	3.54004	148.529
4.005	-3.35693	2.59399	147.797
4.006	-4.05884	1.80054	148.987
4.007	-4.42505	1.80054	149.902
4.008	-4.30298	1.89209	149.933
4.009	-3.54004	3.84521	152.74
4.01	-3.54004	5.61523	153.107
4.011	-3.90625	3.54004	151.276
4.012	-3.35693	1.19019	148.56
4.013	-3.87573	2.2583	149.506
4.014	-4.30298	3.90625	151.489
4.015	-3.90625	2.65503	152.283
4.016	-3.57056	1.19019	151.337
4.017	-3.75366	2.80762	150.787
4.018	-3.38745	4.42505	150.208
4.019	-3.14331	3.66211	148.895
4.02	-3.54004	2.53296	149.292
4.021	-3.84521	2.96021	151.093
4.022	-3.60107	3.38745	151.123
4.023	-2.99072	2.80762	150.879
4.024	-3.2959	2.19727	151.184
4.025	-3.75366	2.22778	152.1
4.026	-3.84521	2.28882	152.618
4.027	-3.50952	2.74658	152.802
4.028	-3.93677	5.46265	155.914
4.029	-4.24194	6.073	156.189
4.03	-4.27246	3.17383	154.877
4.031	-3.93677	1.25122	152.1
4.032	-3.60107	2.86865	153.931
4.033	-3.84521	4.15039	154.51
4.034	-2.7771	2.71606	153.87
4.035	-3.32642	2.19727	153.137
4.036	-3.32642	4.02832	152.74
4.037	-3.72314	4.69971	152.405
4.038	-3.11279	3.2959	150.787
4.039	-3.2959	2.34985	151.855
4.04	-3.14331	3.02124	152.435
4.041	-2.68555	3.23486	152.191
4.042	-2.38037	2.65503	151.947
4.043	-3.44849	2.59399	152.222
4.044	-3.72314	2.38037	153.717
4.045	-3.38745	1.83105	152.954
4.046	-3.63159	2.28882	155.06
4.047	-4.11987	6.13403	158.508
4.048	-3.479	5.92041	159.119
4.049	-2.86865	2.19727	155.304
4.05	-3.57056	1.0376	153.595
4.051	-3.90625	3.08228	154.755
4.052	-4.42505	3.8147	156.067
4.053	-3.66211	1.98364	156.128
4.054	-3.60107	1.58691	155.67
4.055	-3.8147	3.57056	154.083
4.056	-3.26538	4.60815	152.618
4.057	-2.83813	3.8147	151.794
4.058	-3.23486	2.80762	152.13
4.059	-3.78418	2.59399	153.931
4.06	-3.78418	3.11279	154.114
4.061	-3.2959	2.62451	154.968
4.062	-3.63159	1.86157	155.365
4.063	-4.02832	1.31226	155.396
4.064	-3.38745	1.83105	155.396
4.065	-3.84521	4.30298	157.928
4.066	-4.02832	6.86646	160.797
4.067	-3.93677	5.40161	160.339
4.068	-4.3335	2.19727	157.074
4.069	-4.36401	1.37329	156.555
4.07	-4.27246	3.20435	157.867
4.071	-4.11987	3.14331	159.241
4.072	-3.78418	2.31934	158.356
4.073	-3.2959	2.44141	158.63
4.074	-4.11987	4.57764	156.403
4.075	-3.90625	4.63867	155.701
4.076	-3.93677	3.69263	155.334
4.077	-3.69263	2.71606	156.738
4.078	-4.02832	2.83813	156.738
4.079	-3.26538	3.26538	157.227
4.08	-3.69263	3.08228	156.677
4.081	-4.15039	2.56348	157.715
4.082	-4.02832	2.0752	158.417
4.083	-3.60107	2.10571	159.302
4.084	-4.42505	4.69971	163.086
4.085	-3.75366	6.89697	164.246
4.086	-4.11987	4.69971	162.567
4.087	-4.18091	1.95313	158.936
4.088	-3.90625	2.34985	159.637
4.089	-4.08936	3.8147	160.675
4.09	-3.84521	3.17383	161.957
4.091	-3.57056	2.47192	161.896
4.092	-3.78418	3.26538	160.797
4.093	-3.57056	4.76074	159.027
4.094	-3.479	4.88281	158.112
4.095	-3.84521	3.78418	157.959
4.096	-3.50952	3.08228	159.271
4.097	-3.54004	3.08228	159.882
4.098	-3.05176	3.11279	160.156
4.099	-3.479	3.50952	160.95
4.1	-3.72314	2.62451	161.56
4.101	-3.93677	1.80054	161.316
4.102	-4.02832	2.92969	163.361
4.103	-3.84521	6.53076	166.687
4.104	-3.96729	7.47681	167.023
4.105	-4.05884	3.69263	164.49
4.106	-4.45557	1.67847	162.201
4.107	-5.15747	3.479	163.33
4.108	-4.30298	4.48608	165.527
4.109	-3.60107	3.2959	165.344
4.11	-3.69263	2.68555	164.703
4.111	-3.9978	4.39453	163.635
4.112	-3.90625	5.70679	162.262
4.113	-3.9978	5.12695	161.621
4.114	-3.90625	3.87573	162.964
4.115	-4.21143	3.32642	163.391
4.116	-4.21143	3.63159	162.872
4.117	-3.35693	3.96729	163.727
4.118	-4.18091	3.75366	163.574
4.119	-4.73022	2.83813	164.246
4.12	-4.18091	2.31934	164.52
4.121	-4.36401	4.02832	166.656
4.122	-4.30298	7.14111	169.373
4.123	-4.08936	6.43921	168.274
4.124	-4.18091	3.05176	164.52
4.125	-4.30298	2.2583	164.032
4.126	-4.45557	4.63867	165.436
4.127	-4.15039	4.66919	166.443
4.128	-3.72314	2.80762	165.741
4.129	-4.02832	2.44141	165.588
4.13	-4.73022	4.82178	164.612
4.131	-4.30298	5.27954	163.971
4.132	-3.63159	3.90625	162.354
4.133	-3.63159	3.35693	163.544
4.134	-4.11987	4.18091	163.94
4.135	-3.17383	3.90625	163.94
4.136	-4.02832	3.50952	164.185
4.137	-4.02832	3.14331	165.405
4.138	-4.73022	2.62451	165.771
4.139	-3.69263	2.50244	165.619
4.14	-4.05884	4.21143	168.579
4.141	-4.39453	7.04956	170.807
4.142	-4.36401	5.98145	169.464
4.143	-3.75366	2.68555	166.077
4.144	-4.08936	2.0752	165.68
4.145	-4.69971	4.97437	167.938
4.146	-4.60815	4.42505	168.976
4.147	-3.93677	2.56348	167.145
4.148	-4.08936	3.32642	167.419
4.149	-4.15039	5.58472	165.771
4.15	-4.21143	5.5542	165.1
4.151	-3.90625	3.41797	164.001
4.152	-4.3335	3.26538	166.412
4.153	-4.45557	3.78418	166.565
4.154	-3.50952	3.60107	166.443
4.155	-3.72314	3.26538	165.924
4.156	-4.21143	3.08228	167.236
4.157	-4.60815	2.59399	167.328
4.158	-4.36401	2.92969	167.48
4.159	-4.27246	4.82178	170.593
4.16	-4.36401	7.1106	171.539
4.161	-4.3335	4.85229	170.471
4.162	-4.45557	1.89209	166.962
4.163	-4.42505	2.65503	167.877
4.164	-4.5166	4.79126	169.403
4.165	-3.90625	3.96729	170.105
4.166	-3.90625	2.31934	168.915
4.167	-4.39453	3.50952	168.854
4.168	-4.11987	5.24902	168.06
4.169	-3.84521	4.66919	166.779
4.17	-3.66211	2.99072	166.443
4.171	-3.78418	2.96021	167.786
4.172	-3.75366	3.69263	167.48
4.173	-3.17383	3.72314	167.572
4.174	-3.50952	3.14331	168.152
4.175	-4.3335	2.71606	169.159
4.176	-4.21143	2.38037	169.739
4.177	-3.90625	2.68555	170.288
4.178	-4.05884	5.43213	173.492
4.179	-3.90625	6.56128	173.37
4.18	-4.02832	3.90625	171.448
4.181	-3.60107	2.0752	169.373
4.182	-4.08936	3.60107	170.959
4.183	-4.11987	4.36401	171.906
4.184	-3.84521	2.71606	172.058
4.185	-3.75366	2.38037	171.265
4.186	-3.8147	4.3335	170.654
4.187	-3.63159	5.27954	169.739
4.188	-3.2959	4.05884	167.877
4.189	-3.84521	3.41797	169.006
4.19	-3.57056	3.54004	170.135
4.191	-3.44849	3.54004	169.952
4.192	-3.38745	3.2959	169.952
4.193	-3.75366	3.02124	170.105
4.194	-3.9978	2.56348	171.204
4.195	-3.44849	2.31934	170.471
4.196	-4.24194	3.69263	172.546
4.197	-4.69971	6.74438	175.934
4.198	-4.57764	6.62231	176.758
4.199	-4.08936	2.92969	173.584
4.2	-3.60107	1.31226	172.18
4.201	-4.54712	3.35693	173.096
4.202	-4.39453	4.18091	173.737
4.203	-3.72314	3.08228	173.92
4.204	-4.30298	3.05176	173.248
4.205	-4.69971	4.57764	172.058
4.206	-4.3335	5.00488	170.929
4.207	-3.93677	4.30298	169.617
4.208	-4.39453	3.35693	171.082
4.209	-4.5166	3.23486	171.967
4.21	-4.11987	3.479	171.539
4.211	-4.21143	3.57056	172.089
4.212	-4.60815	3.479	172.699
4.213	-5.00488	2.34985	173.462
4.214	-4.63867	2.2583	173.431
4.215	-4.79126	4.15039	175.69
4.216	-5.12695	7.23267	178.223
4.217	-4.94385	6.19507	177.795
4.218	-4.63867	3.2959	174.866
4.219	-4.66919	2.44141	174.133
4.22	-5.0354	3.90625	175.415
4.221	-4.97437	3.84521	177.551
4.222	-4.27246	2.62451	176.605
4.223	-4.42505	3.20435	176.636
4.224	-4.54712	4.79126	174.774
4.225	-4.21143	5.37109	173.676
4.226	-4.30298	4.54712	172.852
4.227	-4.18091	3.87573	173.798
4.228	-4.54712	3.90625	175.079
4.229	-4.02832	3.93677	175.232
4.23	-4.08936	3.75366	175.415
4.231	-4.45557	3.14331	176.514
4.232	-4.45557	2.50244	176.453
4.233	-4.54712	2.80762	177.643
4.234	-4.97437	6.073	181.396
4.235	-4.63867	7.69043	182.77
4.236	-4.66919	5.21851	180.603
4.237	-4.79126	2.13623	177.185
4.238	-5.06592	3.02124	177.612
4.239	-4.73022	4.45557	179.016
4.24	-4.3335	4.02832	180.206
4.241	-3.90625	3.35693	179.718
4.242	-4.15039	3.96729	179.077
4.243	-4.05884	5.27954	176.91
4.244	-3.75366	5.12695	176.392
4.245	-3.9978	4.08936	176.88
4.246	-4.08936	3.479	177.307
4.247	-3.90625	3.50952	178.223
4.248	-3.60107	4.30298	177.734
4.249	-4.05884	4.15039	178.009
4.25	-4.36401	3.17383	179.291
4.251	-4.39453	2.65503	179.321
4.252	-4.66919	3.44849	181.335
4.253	-4.3335	6.89697	185.089
4.254	-4.42505	7.44629	185.059
4.255	-4.27246	4.15039	181.824
4.256	-4.3335	2.28882	178.711
4.257	-4.97437	3.78418	180.298
4.258	-4.79126	5.31006	182.526
4.259	-4.18091	3.93677	183.258
4.26	-4.08936	3.08228	181.885
4.261	-4.54712	4.54712	180.969
4.262	-3.93677	6.073	179.749
4.263	-3.63159	5.5542	178.345
4.264	-4.02832	3.78418	179.413
4.265	-4.11987	4.05884	180.542
4.266	-4.5166	4.76074	181.122
4.267	-4.08936	4.76074	180.939
4.268	-4.69971	3.93677	180.969
4.269	-4.54712	3.26538	182.495
4.27	-4.76074	3.08228	181.854
4.271	-4.66919	4.45557	184.235
4.272	-4.5166	7.72095	185.699
4.273	-4.15039	7.41577	185.669
4.274	-4.42505	3.66211	182.007
4.275	-4.66919	2.68555	181.732
4.276	-4.88281	4.54712	183.807
4.277	-4.15039	4.97437	185.028
4.278	-3.60107	3.72314	183.502
4.279	-4.02832	3.69263	182.922
4.28	-4.94385	5.82886	182.068
4.281	-4.91333	6.13403	181.274
4.282	-4.36401	4.15039	180.939
4.283	-4.08936	3.93677	181.519
4.284	-4.36401	4.48608	182.343
4.285	-3.2959	4.57764	181.793
4.286	-3.84521	4.21143	181.03
4.287	-4.54712	4.08936	182.8
4.288	-5.0354	3.9978	183.777
4.289	-4.57764	3.54004	183.96
4.29	-4.76074	4.91333	186.798
4.291	-4.5166	7.08008	187.286
4.292	-4.5166	5.27954	185.181
4.293	-3.96729	3.02124	181.885
4.294	-4.39453	4.02832	184.021
4.295	-3.93677	5.88989	185.242
4.296	-3.84521	4.11987	185.211
4.297	-3.69263	2.83813	183.96
4.298	-4.45557	4.82178	184.845
4.299	-4.57764	6.37817	183.716
4.3	-3.20435	4.57764	182.739
4.301	-3.54004	3.63159	181.732
4.302	-4.05884	5.0354	183.441
4.303	-3.93677	5.06592	182.526
4.304	-3.69263	3.84521	181.915
4.305	-4.3335	3.69263	182.8
4.306	-4.45557	3.90625	184.814
4.307	-4.08936	3.08228	183.624
4.308	-3.9978	3.32642	184.082
4.309	-4.3335	6.37817	188.019
4.31	-4.21143	7.26318	188.019
4.311	-4.36401	3.60107	185.303
4.312	-4.3335	2.0752	183.197
4.313	-4.94385	4.27246	185.364
4.314	-4.91333	5.34058	186.432
4.315	-3.90625	2.96021	185.242
4.316	-3.69263	1.98364	184.204
4.317	-4.91333	4.97437	184.57
4.318	-4.3335	5.85938	183.472
4.319	-3.8147	3.75366	181.885
4.32	-4.27246	3.72314	183.319
4.321	-4.82178	4.57764	185.181
4.322	-4.21143	4.27246	184.021
4.323	-3.66211	3.54004	184.631
4.324	-4.60815	4.27246	185.303
4.325	-4.39453	4.27246	186.89
4.326	-4.42505	3.41797	186.005
4.327	-4.66919	4.24194	188.354
4.328	-5.7373	7.84302	192.383
4.329	-5.09644	7.35474	193.085
4.33	-4.45557	3.90625	190.186
4.331	-4.45557	2.68555	188.568
4.332	-4.82178	5.06592	190.399
4.333	-4.85229	5.95093	191.589
4.334	-4.11987	4.15039	190.887
4.335	-4.3335	3.72314	190.643
4.336	-4.73022	5.58472	189.514
4.337	-4.60815	6.46973	188.293
4.338	-3.96729	5.49316	187.012
4.339	-4.05884	4.30298	187.958
4.34	-4.08936	4.54712	188.08
4.341	-4.02832	4.94385	187.988
4.342	-4.30298	4.91333	188.141
4.343	-4.88281	4.30298	188.995
4.344	-4.91333	3.35693	189.728
4.345	-4.5166	3.11279	188.69
4.346	-4.97437	5.09644	191.01
4.347	-4.94385	8.27026	193.756
4.348	-4.85229	7.14111	192.291
4.349	-4.39453	3.38745	189.606
4.35	-5.00488	2.83813	188.812
4.351	-5.31006	4.45557	190.43
4.352	-5.09644	4.60815	191.956
4.353	-4.5166	3.35693	191.284
4.354	-4.5166	3.479	190.216
4.355	-4.73022	5.58472	188.263
4.356	-4.57764	6.01196	187.225
4.357	-3.96729	4.82178	186.249
4.358	-4.69971	3.75366	187.439
4.359	-4.60815	3.63159	188.538
4.36	-4.05884	4.18091	188.873
4.361	-4.45557	3.96729	188.66
4.362	-4.57764	3.479	189.728
4.363	-4.88281	2.99072	190.369
4.364	-4.60815	3.20435	190.308
4.365	-5.00488	5.64575	193.451
4.366	-4.73022	7.90405	195.77
4.367	-5.31006	6.7749	194.122
4.368	-4.91333	3.38745	191.864
4.369	-4.97437	3.35693	192.078
4.37	-5.09644	5.0354	193.512
4.371	-4.60815	4.73022	194.397
4.372	-4.94385	4.02832	194
4.373	-5.27954	4.5166	193.542
4.374	-5.34058	6.13403	192.841
4.375	-4.82178	6.16455	191.559
4.376	-4.88281	5.09644	190.918
4.377	-4.91333	4.91333	192.017
4.378	-5.06592	5.18799	192.169
4.379	-4.69971	5.37109	192.2
4.38	-5.52368	5.24902	192.81
4.381	-5.49316	4.54712	194.305
4.382	-5.46265	3.57056	194.733
4.383	-5.70679	4.30298	195.74
4.384	-4.94385	6.95801	199.219
4.385	-5.27954	8.45337	199.768
4.386	-4.97437	6.01196	197.998
4.387	-4.97437	3.87573	195.19
4.388	-4.94385	4.30298	195.862
4.389	-4.97437	5.49316	197.54
4.39	-4.73022	4.63867	197.449
4.391	-3.93677	3.54004	197.51
4.392	-4.39453	4.85229	195.557
4.393	-3.78418	6.28662	194.611
4.394	-3.50952	6.04248	192.566
4.395	-4.21143	4.69971	193.298
4.396	-3.93677	4.27246	194.427
4.397	-4.08936	4.27246	194.763
4.398	-3.69263	4.30298	195.099
4.399	-4.15039	4.3335	195.557
4.4	-4.21143	3.08228	195.831
4.401	-3.90625	2.62451	195.313
4.402	-4.42505	4.27246	197.632
4.403	-3.90625	7.44629	200.958
4.404	-4.21143	7.44629	200.531
4.405	-3.60107	4.15039	197.632
4.406	-4.02832	2.44141	195.099
4.407	-4.54712	3.90625	196.503
4.408	-4.08936	5.0354	198.242
4.409	-3.44849	3.84521	198.12
4.41	-4.02832	3.35693	196.777
4.411	-4.73022	5.06592	196.503
4.412	-4.24194	6.10352	195.343
4.413	-3.8147	5.06592	194.336
4.414	-4.36401	4.30298	195.77
4.415	-4.63867	4.57764	196.32
4.416	-4.27246	4.66919	196.167
4.417	-4.11987	5.0354	196.503
4.418	-4.60815	4.79126	197.51
4.419	-5.52368	3.87573	198.914
4.42	-5.12695	3.63159	199.432
4.421	-5.00488	5.0354	201.843
4.422	-5.15747	7.84302	203.217
4.423	-4.79126	7.1106	202.85
4.424	-4.60815	4.24194	199.341
4.425	-5.21851	4.24194	199.432
4.426	-5.49316	5.82886	201.569
4.427	-5.06592	5.15747	201.996
4.428	-4.39453	3.23486	200.928
4.429	-4.85229	4.57764	201.172
4.43	-5.18799	6.28662	200.226
4.431	-4.85229	6.01196	198.303
4.432	-4.36401	4.69971	197.51
4.433	-4.57764	4.88281	198.212
4.434	-5.46265	5.64575	198.517
4.435	-4.57764	4.82178	198.334
4.436	-5.00488	4.45557	197.601
4.437	-5.21851	3.9978	199.738
4.438	-5.15747	3.63159	199.493
4.439	-4.66919	3.54004	199.158
4.44	-5.15747	5.88989	202.362
4.441	-4.94385	8.02612	204.224
4.442	-4.91333	5.5542	201.691
4.443	-4.30298	2.89917	198.792
4.444	-4.54712	3.54004	199.951
4.445	-4.69971	5.43213	201.019
4.446	-4.15039	4.11987	201.508
4.447	-3.35693	3.02124	199.921
4.448	-3.93677	4.69971	200.439
4.449	-4.05884	6.28662	199.005
4.45	-4.08936	5.64575	198.547
4.451	-3.72314	4.21143	198.364
4.452	-4.18091	4.5166	200.287
4.453	-3.8147	4.88281	200.256
4.454	-3.11279	4.66919	200.104
4.455	-4.24194	4.88281	200.897
4.456	-4.76074	4.54712	202.484
4.457	-4.69971	3.69263	203.033
4.458	-4.60815	3.78418	203.827
4.459	-4.63867	6.7749	207.611
4.46	-4.69971	8.23975	207.703
4.461	-4.73022	5.24902	205.75
4.462	-4.88281	3.32642	203.4
4.463	-5.21851	5.21851	204.895
4.464	-5.52368	6.19507	206.726
4.465	-5.06592	4.60815	206.726
4.466	-4.79126	3.78418	205.658
4.467	-5.46265	5.7373	205.353
4.468	-5.09644	6.95801	203.766
4.469	-4.36401	6.04248	202.362
4.47	-4.82178	4.97437	202.362
4.471	-5.27954	5.40161	204.071
4.472	-5.79834	5.64575	203.278
4.473	-5.46265	5.24902	203.644
4.474	-5.58472	4.88281	204.407
4.475	-5.52368	4.27246	205.475
4.476	-5.31006	3.8147	204.956
4.477	-4.94385	4.76074	205.627
4.478	-4.94385	7.44629	208.832
4.479	-5.18799	8.02612	209.015
4.48	-4.91333	4.97437	206.604
4.481	-4.88281	3.14331	205.139
4.482	-5.27954	4.82178	206.268
4.483	-4.82178	5.37109	207.153
4.484	-4.08936	3.96729	206.329
4.485	-4.11987	3.90625	206.055
4.486	-4.73022	5.95093	204.865
4.487	-4.60815	6.43921	203.522
4.488	-4.30298	5.06592	202.423
4.489	-4.66919	4.73022	203.766
4.49	-5.0354	4.85229	204.102
4.491	-4.05884	4.5166	203.827
4.492	-4.39453	4.63867	203.522
4.493	-4.39453	4.48608	205.017
4.494	-4.88281	4.24194	205.719
4.495	-4.60815	3.35693	205.414
4.496	-5.24902	4.91333	208.527
4.497	-5.09644	8.23975	211.7
4.498	-4.97437	7.08008	210.693
4.499	-4.3335	4.21143	207.642
4.5	-4.69971	4.02832	207.184
4.501	-5.00488	6.01196	208.221
4.502	-5.34058	5.43213	209.381
4.503	-4.88281	4.21143	209.259
4.504	-5.37109	4.63867	209.259
4.505	-4.91333	6.22559	208.038
4.506	-4.57764	6.68335	206.329
4.507	-4.39453	5.82886	205.566
4.508	-4.85229	5.58472	207.184
4.509	-5.09644	5.67627	207.062
4.51	-4.45557	5.5542	207.672
4.511	-5.64575	5.7373	208.191
4.512	-5.79834	5.09644	209.595
4.513	-5.64575	4.36401	209.961
4.514	-4.97437	4.42505	210.022
4.515	-5.40161	6.34766	212.341
4.516	-4.76074	8.39233	214.233
4.517	-5.40161	7.44629	212.83
4.518	-5.37109	4.76074	210.754
4.519	-5.37109	4.45557	211.212
4.52	-5.67627	5.06592	211.914
4.521	-5.40161	5.00488	212.921
4.522	-5.0354	4.3335	212.067
4.523	-4.39453	4.79126	211.06
4.524	-4.94385	6.50024	209.473
4.525	-4.82178	6.68335	208.801
4.526	-4.97437	5.27954	207.947
4.527	-5.06592	4.57764	209.198
4.528	-4.91333	4.94385	209.778
4.529	-4.63867	5.12695	209.595
4.53	-4.73022	4.63867	209.808
4.531	-4.94385	4.36401	210.48
4.532	-4.76074	4.08936	211.487
4.533	-5.34058	4.63867	211.975
4.534	-4.91333	6.5918	215.698
4.535	-4.97437	7.99561	216.064
4.536	-5.0354	6.13403	214.325
4.537	-4.85229	3.78418	212.036
4.538	-5.00488	4.76074	212.463
4.539	-5.31006	5.46265	214.081
4.54	-4.66919	4.82178	214.386
4.541	-4.45557	4.05884	214.142
4.542	-5.18799	5.18799	213.318
4.543	-4.76074	6.37817	212.189
4.544	-4.27246	6.19507	210.907
4.545	-4.08936	5.15747	211.395
4.546	-4.5166	5.43213	211.914
4.547	-3.9978	5.61523	211.975
4.548	-4.36401	5.70679	212.372
4.549	-5.37109	5.31006	213.593
4.55	-5.31006	4.42505	214.752
4.551	-5.15747	4.02832	214.63
4.552	-5.24902	5.12695	216.614
4.553	-5.0354	8.78906	220.795
4.554	-4.63867	8.42285	219.94
4.555	-4.30298	5.00488	216.095
4.556	-4.91333	3.96729	214.874
4.557	-5.37109	5.79834	216.797
4.558	-5.58472	6.22559	217.804
4.559	-4.39453	4.69971	217.468
4.56	-4.66919	4.18091	216.217
4.561	-4.94385	6.19507	214.661
4.562	-4.63867	7.32422	213.318
4.563	-4.24194	6.16455	212.036
4.564	-4.60815	4.85229	213.837
4.565	-5.70679	5.00488	214.325
4.566	-4.79126	5.43213	214.752
4.567	-4.76074	5.0354	214.6
4.568	-5.09644	4.82178	215.21
4.569	-4.85229	4.08936	215.729
4.57	-4.79126	4.36401	215.515
4.571	-5.12695	5.95093	217.773
4.572	-5.21851	8.23975	219.849
4.573	-5.06592	6.86646	219.086
4.574	-4.73022	4.3335	216.095
4.575	-5.21851	4.15039	216.217
4.576	-4.97437	5.82886	217.896
4.577	-4.79126	5.7373	218.719
4.578	-3.90625	4.24194	216.858
4.579	-5.0354	5.06592	216.553
4.58	-5.52368	6.62231	216.492
4.581	-5.37109	6.37817	215.424
4.582	-4.57764	4.76074	214.813
4.583	-4.66919	5.0354	215.82
4.584	-4.66919	6.073	215.698
4.585	-4.15039	5.7373	215.454
4.586	-4.85229	5.27954	215.607
4.587	-5.64575	4.94385	218.048
4.588	-5.95093	4.63867	218.658
4.589	-4.54712	4.30298	218.872
4.59	-5.21851	6.40869	221.954
4.591	-4.85229	9.0332	223.724
4.592	-4.5166	6.7749	221.252
4.593	-3.57056	4.08936	218.109
4.594	-4.39453	4.88281	218.75
4.595	-5.37109	6.95801	221.069
4.596	-4.69971	5.76782	221.832
4.597	-4.21143	4.18091	220.276
4.598	-4.57764	5.24902	219.91
4.599	-4.21143	7.32422	218.719
4.6	-3.96729	6.46973	217.163
4.601	-3.90625	5.27954	217.102
4.602	-4.27246	5.40161	218.75
4.603	-4.79126	5.7373	219.116
4.604	-4.54712	5.24902	219.269
4.605	-4.76074	4.91333	219.482
4.606	-4.60815	4.88281	220.062
4.607	-4.76074	4.57764	220.245
4.608	-4.5166	4.82178	220.856
4.609	-4.63867	6.98853	222.778
4.61	-5.06592	7.84302	223.206
4.611	-4.60815	5.61523	221.863
4.612	-4.85229	3.75366	219.849
4.613	-4.73022	5.15747	221.1
4.614	-4.69971	5.76782	222.076
4.615	-3.78418	4.66919	221.161
4.616	-4.27246	4.5166	220.459
4.617	-4.76074	6.04248	220.428
4.618	-5.06592	6.68335	219.452
4.619	-4.73022	5.40161	218.536
4.62	-4.91333	4.60815	219.086
4.621	-4.82178	5.49316	220.062
4.622	-4.18091	5.58472	219.574
4.623	-4.27246	5.18799	219.086
4.624	-5.18799	5.12695	220.459
4.625	-5.5542	5.06592	221.741
4.626	-5.31006	4.5166	221.924
4.627	-5.40161	4.91333	223.358
4.628	-5.31006	7.72095	225.739
4.629	-5.24902	7.69043	225.342
4.63	-4.54712	5.15747	222.778
4.631	-4.63867	4.27246	221.741
4.632	-5.40161	6.34766	223.267
4.633	-5.21851	6.2561	224.915
4.634	-4.94385	4.45557	223.45
4.635	-4.85229	4.66919	224.06
4.636	-5.27954	6.56128	223.053
4.637	-4.88281	6.89697	221.863
4.638	-4.21143	5.76782	220.52
4.639	-4.3335	5.85938	221.283
4.64	-5.18799	6.19507	222.107
4.641	-4.63867	6.13403	222.382
4.642	-4.91333	5.49316	222.443
4.643	-5.52368	5.64575	223.724
4.644	-5.61523	5.24902	224.609
4.645	-5.06592	4.66919	223.175
4.646	-5.46265	5.95093	225.433
4.647	-5.24902	4.63867	229.218
4.648	-4.82178	8.11768	227.905
4.649	-4.73022	4.30298	224.823
4.65	-4.97437	3.87573	224.64
4.651	-5.58472	6.04248	225.281
4.652	-4.82178	5.92041	226.532
4.653	-3.9978	4.21143	225.128
4.654	-4.5166	4.79126	224.884
4.655	-4.97437	6.62231	223.602
4.656	-4.94385	6.95801	222.229
4.657	-4.24194	5.46265	221.832
4.658	-4.79126	4.88281	223.206
4.659	-4.73022	5.21851	224.03
4.66	-4.24194	5.24902	223.724
4.661	-4.27246	5.0354	223.846
4.662	-4.97437	5.12695	224.854
4.663	-5.0354	4.5166	225.708
4.664	-5.12695	4.11987	225.525
4.665	-5.27954	6.50024	229.218
4.666	-4.63867	8.81958	231.201
4.667	-4.82178	6.86646	229.34
4.668	-4.85229	4.11987	226.196
4.669	-4.97437	4.69971	226.929
4.67	-5.24902	6.28662	228.79
4.671	-5.52368	5.46265	229.126
4.672	-4.91333	4.27246	229.065
4.673	-4.69971	4.88281	228.577
4.674	-5.37109	6.95801	227.142
4.675	-4.60815	6.92749	225.922
4.676	-4.18091	6.073	225.22
4.677	-5.12695	5.46265	226.563
4.678	-5.31006	5.95093	227.356
4.679	-4.79126	5.76782	227.509
4.68	-5.95093	5.34058	228.333
4.681	-5.67627	5.06592	230.103
4.682	-4.85229	4.39453	229.614
4.683	-5.06592	4.94385	229.828
4.684	-4.97437	7.96509	234.192
4.685	-4.76074	9.15527	234.009
4.686	-4.73022	6.40869	231.079
4.687	-5.43213	4.30298	230.072
4.688	-5.0354	5.06592	230.957
4.689	-5.70679	6.19507	231.964
4.69	-4.54712	4.94385	231.964
4.691	-4.24194	4.60815	230.774
4.692	-4.79126	6.01196	229.98
4.693	-4.57764	7.35474	228.271
4.694	-4.45557	6.56128	227.57
4.695	-4.54712	5.46265	228.119
4.696	-5.00488	5.27954	229.156
4.697	-4.05884	5.5542	228.882
4.698	-4.42505	5.64575	228.943
4.699	-4.57764	5.43213	229.919
4.7	-5.18799	4.85229	230.53
4.701	-4.82178	4.36401	231.11
4.702	-5.27954	5.12695	233.032
4.703	-5.43213	8.14819	235.992
4.704	-4.82178	8.42285	236.572
4.705	-4.08936	5.31006	232.819
4.706	-4.57764	4.18091	231.018
4.707	-5.40161	6.10352	232.88
4.708	-5.0354	6.65283	233.765
4.709	-4.30298	4.85229	233.459
4.71	-4.94385	4.60815	232.91
4.711	-4.82178	6.50024	232.544
4.712	-5.12695	7.26318	230.438
4.713	-4.30298	6.2561	230.042
4.714	-4.57764	5.58472	230.804
4.715	-5.00488	6.073	231.201
4.716	-4.42505	6.10352	231.476
4.717	-5.00488	5.70679	231.567
4.718	-5.67627	5.46265	233.093
4.719	-6.073	5.00488	234.1
4.72	-4.85229	4.21143	233.643
4.721	-5.43213	6.01196	235.26
4.722	-4.91333	8.63647	237.671
4.723	-4.79126	7.62939	235.809
4.724	-4.39453	4.94385	232.941
4.725	-5.31006	4.88281	234.039
4.726	-5.34058	6.53076	235.382
4.727	-5.0354	5.85938	235.626
4.728	-4.27246	4.66919	235.016
4.729	-4.85229	5.12695	234.039
4.73	-5.24902	6.95801	233.368
4.731	-5.0354	6.83594	232.117
4.732	-4.85229	6.04248	231.476
4.733	-5.09644	5.58472	232.91
4.734	-5.09644	5.88989	233.337
4.735	-4.3335	5.67627	232.941
4.736	-4.73022	5.24902	233.734
4.737	-5.06592	5.15747	235.382
4.738	-5.00488	4.82178	235.504
4.739	-4.39453	5.00488	235.748
4.74	-5.46265	6.92749	239.471
4.741	-5.09644	8.81958	241.241
4.742	-4.63867	6.62231	238.77
4.743	-3.8147	3.87573	235.809
4.744	-4.5166	4.57764	236.481
4.745	-4.85229	6.46973	237.915
4.746	-4.45557	5.76782	238.281
4.747	-4.05884	4.54712	236.847
4.748	-4.60815	5.58472	236.969
4.749	-5.18799	7.17163	235.565
4.75	-4.18091	6.56128	234.558
4.751	-3.8147	5.15747	234.039
4.752	-4.24194	5.40161	235.931
4.753	-4.45557	5.95093	235.535
4.754	-4.18091	5.76782	235.565
4.755	-4.63867	5.64575	236.206
4.756	-4.94385	5.09644	238.037
4.757	-4.91333	4.48608	237.976
4.758	-4.60815	5.12695	238.037
4.759	-4.69971	7.69043	241.211
4.76	-4.54712	8.63647	241.119
4.761	-4.27246	5.92041	238.983
4.762	-4.73022	4.36401	237.03
4.763	-5.0354	5.88989	239.166
4.764	-5.06592	6.43921	240.295
4.765	-3.87573	4.91333	240.021
4.766	-4.18091	4.66919	238.831
4.767	-5.18799	6.65283	238.8
4.768	-4.97437	7.72095	237.244
4.769	-4.18091	6.37817	235.992
4.77	-4.82178	5.67627	236.053
4.771	-5.15747	6.13403	238.068
4.772	-5.06592	5.95093	237.854
4.773	-4.73022	5.5542	237.793
4.774	-5.15747	5.34058	238.8
4.775	-5.15747	5.49316	239.899
4.776	-4.57764	5.00488	239.288
4.777	-4.94385	5.7373	240.54
4.778	-5.09644	8.5144	244.263
4.779	-5.24902	8.69751	243.835
4.78	-4.66919	5.58472	241.425
4.781	-4.85229	4.54712	240.112
4.782	-5.52368	6.16455	240.814
4.783	-4.69971	6.37817	242.126
4.784	-4.21143	5.49316	241.119
4.785	-4.60815	5.43213	241.302
4.786	-5.5542	6.98853	240.265
4.787	-4.69971	7.1106	239.014
4.788	-4.79126	6.28662	237.732
4.789	-4.42505	6.01196	239.258
4.79	-4.42505	5.95093	239.319
4.791	-4.24194	5.76782	238.922
4.792	-4.60815	5.98145	239.563
4.793	-5.21851	5.82886	240.57
4.794	-5.24902	4.76074	241.577
4.795	-4.85229	4.5166	241.913
4.796	-4.91333	6.01196	244.11
4.797	-5.15747	9.00269	246.429
4.798	-4.63867	7.84302	245.697
4.799	-3.90625	5.09644	242.432
4.8	-4.63867	4.69971	241.791
4.801	-5.49316	6.19507	243.835
4.802	-5.31006	5.98145	244.507
4.803	-4.15039	4.76074	244.019
4.804	-4.69971	5.37109	243.53
4.805	-4.45557	7.17163	242.676
4.806	-4.3335	7.17163	240.967
4.807	-4.21143	6.2561	239.655
4.808	-4.76074	5.92041	241.486
4.809	-5.18799	5.95093	242.004
4.81	-4.91333	5.49316	242.035
4.811	-4.91333	5.31006	243.256
4.812	-5.0354	5.06592	244.049
4.813	-4.85229	4.76074	244.446
4.814	-4.30298	4.91333	244.476
4.815	-4.94385	7.2937	247.62
4.816	-5.09644	9.00269	248.871
4.817	-5.21851	7.14111	248.291
4.818	-4.57764	4.48608	245.453
4.819	-5.18799	5.24902	245.728
4.82	-5.12695	6.37817	247.04
4.821	-4.66919	5.43213	247.04
4.822	-4.30298	4.88281	245.941
4.823	-4.85229	6.2561	246.094
4.824	-5.18799	7.44629	244.568
4.825	-4.97437	7.01904	243.561
4.826	-5.21851	6.10352	243.835
4.827	-4.85229	6.073	245.27
4.828	-4.60815	6.10352	244.934
4.829	-4.15039	6.34766	245.178
4.83	-4.69971	6.31714	245.911
4.831	-5.43213	5.43213	247.65
4.832	-5.27954	4.82178	248.077
4.833	-4.91333	5.43213	249.359
4.834	-5.09644	7.87354	252.502
4.835	-5.12695	9.00269	252.35
4.836	-4.5166	6.56128	250.183
4.837	-4.42505	4.88281	247.772
4.838	-4.88281	5.79834	248.505
4.839	-4.57764	6.71387	249.359
4.84	-4.15039	5.37109	249.207
4.841	-4.24194	4.97437	248.718
4.842	-4.79126	6.34766	247.772
4.843	-4.60815	7.26318	245.941
4.844	-4.05884	6.71387	244.629
4.845	-4.39453	5.88989	244.72
4.846	-4.30298	5.7373	245.819
4.847	-4.63867	6.01196	245.819
4.848	-4.88281	5.61523	246.552
4.849	-5.31006	5.31006	247.162
4.85	-5.67627	4.97437	248.444
4.851	-4.91333	4.36401	248.322
4.852	-5.40161	5.37109	249.786
4.853	-4.57764	8.81958	253.632
4.854	-4.76074	8.57544	252.319
4.855	-4.45557	5.49316	249.603
4.856	-5.40161	4.02832	247.833
4.857	-6.073	5.92041	249.847
4.858	-5.27954	6.43921	251.068
4.859	-3.84521	5.61523	250.061
4.86	-3.90625	4.69971	249.573
4.861	-5.34058	6.95801	248.199
4.862	-4.76074	7.75146	247.864
4.863	-4.3335	6.50024	246.674
4.864	-4.30298	5.58472	248.962
4.865	-5.09644	5.79834	250.061
4.866	-3.87573	6.073	250.61
4.867	-4.27246	5.79834	250.549
4.868	-3.90625	5.92041	252.441
4.869	-4.73022	5.46265	253.296
4.87	-4.30298	5.09644	253.052
4.871	-4.45557	6.46973	255.859
4.872	-4.69971	9.09424	257.629
4.873	-4.24194	8.3313	256.653
4.874	-3.84521	5.24902	253.967
4.875	-4.08936	5.09644	253.784
4.876	-4.3335	6.86646	255.035
4.877	-3.9978	6.68335	255.981
4.878	-3.479	5.40161	254.364
4.879	-3.96729	6.01196	255.035
4.88	-4.66919	7.38525	253.418
4.881	-3.8147	7.04956	252.045
4.882	-3.69263	6.28662	250.427
4.883	-3.66211	6.073	251.282
4.884	-4.11987	6.46973	251.16
4.885	-3.93677	6.073	250.702
4.886	-4.39453	5.5542	251.129
4.887	-5.43213	5.40161	252.93
4.888	-4.94385	4.85229	253.479
4.889	-4.66919	4.76074	252.686
4.89	-4.73022	6.80542	255.219
4.891	-4.36401	8.3313	255.219
4.892	-4.30298	6.2561	253.021
4.893	-4.97437	4.82178	251.587
4.894	-5.21851	5.64575	252.93
4.895	-4.54712	6.01196	253.265
4.896	-4.30298	5.09644	253.204
4.897	-4.21143	5.12695	252.563
4.898	-5.21851	6.53076	251.923
4.899	-5.21851	7.32422	251.251
4.9	-4.73022	6.34766	251.038
4.901	-4.97437	5.7373	251.282
4.902	-4.97437	5.70679	252.838
4.903	-4.39453	5.7373	252.777
4.904	-4.05884	5.64575	253.265
4.905	-4.88281	5.67627	253.693
4.906	-4.69971	5.43213	254.852
4.907	-4.30298	5.49316	255.005
4.908	-5.24902	6.16455	256.531
4.909	-5.37109	8.14819	259.796
4.91	-4.88281	7.78198	259.216
4.911	-4.3335	5.88989	257.05
4.912	-4.91333	5.31006	255.981
4.913	-4.54712	6.5918	257.202
4.914	-4.91333	7.20215	257.507
4.915	-4.39453	5.49316	256.775
4.916	-5.27954	5.98145	256.256
4.917	-5.61523	7.2937	256.378
4.918	-5.15747	6.98853	254.059
4.919	-4.79126	6.56128	253.723
4.92	-4.79126	6.5918	254.15
4.921	-5.40161	6.56128	254.15
4.922	-4.18091	5.88989	254.242
4.923	-5.12695	6.62231	254.669
4.924	-5.76782	6.22559	256.378
4.925	-5.67627	5.00488	256.897
4.926	-4.79126	4.73022	256.622
4.927	-5.31006	6.68335	257.965
4.928	-5.34058	9.06372	260.742
4.929	-4.36401	7.8125	259.796
4.93	-4.21143	5.27954	257.08
4.931	-4.60815	5.0354	257.172
4.932	-5.24902	5.98145	258.026
4.933	-4.45557	5.85938	259.674
4.934	-3.84521	5.27954	258.423
4.935	-4.08936	5.06592	257.66
4.936	-4.15039	6.22559	255.951
4.937	-3.96729	6.98853	255.341
4.938	-3.84521	6.71387	254.669
4.939	-4.05884	5.61523	255.28
4.94	-4.39453	5.46265	256.195
4.941	-4.60815	5.61523	256.378
4.942	-4.02832	5.27954	257.233
4.943	-4.42505	5.0354	257.08
4.944	-4.39453	4.5166	258.331
4.945	-4.3335	5.0354	258.057
4.946	-5.0354	6.62231	260.773
4.947	-4.91333	8.97217	262.878
4.948	-4.69971	7.41577	261.749
4.949	-4.45557	4.57764	258.545
4.95	-5.31006	4.57764	258.575
4.951	-5.34058	6.37817	260.223
4.952	-4.97437	6.04248	260.315
4.953	-4.57764	5.12695	259.583
4.954	-4.60815	5.70679	259.033
4.955	-5.70679	7.20215	258.118
4.956	-4.66919	7.23267	257.416
4.957	-4.27246	6.19507	256.531
4.958	-4.5166	5.95093	258.179
4.959	-4.60815	6.28662	258.24
4.96	-4.24194	6.34766	258.514
4.961	-4.79126	6.2561	259.857
4.962	-5.27954	5.92041	261.536
4.963	-4.94385	4.85229	262.177
4.964	-4.54712	5.37109	262.512
4.965	-4.54712	7.96509	265.686
4.966	-4.76074	9.58252	266.51
4.967	-4.45557	7.2937	264.526
4.968	-4.63867	5.40161	262.421
4.969	-5.27954	6.04248	263.367
4.97	-5.49316	6.92749	264.526
4.971	-4.97437	5.76782	264.191
4.972	-4.85229	5.00488	263.428
4.973	-5.09644	6.2561	262.451
4.974	-4.82178	7.32422	260.559
4.975	-4.30298	6.83594	259.308
4.976	-4.24194	5.88989	258.911
4.977	-5.0354	5.79834	259.796
4.978	-4.69971	5.88989	260.345
4.979	-4.39453	5.79834	260.193
4.98	-4.60815	5.12695	261.078
4.981	-4.54712	4.69971	262.054
4.982	-4.27246	4.66919	262.177
4.983	-4.11987	5.15747	262.329
4.984	-4.79126	8.14819	266.876
4.985	-4.5166	8.97217	267.731
4.986	-3.96729	6.28662	265.442
4.987	-4.21143	4.21143	263.641
4.988	-4.76074	5.58472	264.862
4.989	-4.3335	6.50024	266.052
4.99	-3.26538	5.58472	265.869
4.991	-3.23486	5.37109	265.167
4.992	-4.05884	6.56128	264.832
4.993	-4.02832	7.72095	263.184
4.994	-3.63159	6.92749	262.421
4.995	-3.60107	6.2561	263.245
4.996	-4.18091	6.40869	264.008
4.997	-3.9978	6.2561	264.282
4.998	-3.8147	6.22559	264.648
4.999	-4.30298	6.5918	265.564
5	-4.66919	5.64575	267.12
5.001	-4.73022	5.24902	267.273
5.002	-4.66919	6.19507	269.318
5.003	-4.63867	9.27734	272.278
5.004	-3.84521	9.33838	271.332
5.005	-3.66211	6.53076	268.433
5.006	-4.66919	5.58472	267.212
5.007	-5.34058	6.80542	269.043
5.008	-5.37109	7.1106	270.142
5.009	-4.24194	5.61523	269.623
5.01	-5.06592	5.58472	268.921
5.011	-5.31006	7.59888	267.914
5.012	-4.79126	8.02612	266.51
5.013	-3.75366	7.23267	265.198
5.014	-4.11987	6.53076	265.778
5.015	-4.85229	6.7749	266.449
5.016	-4.30298	6.2561	266.693
5.017	-4.94385	6.073	266.937
5.018	-5.37109	5.88989	268.188
5.019	-5.12695	5.37109	268.524
5.02	-3.84521	4.97437	268.127
5.021	-4.42505	6.86646	270.813
5.022	-4.30298	9.12476	271.82
5.023	-4.39453	7.78198	270.081
5.024	-4.45557	5.27954	267.395
5.025	-4.76074	5.21851	268.707
5.026	-4.76074	6.40869	269.562
5.027	-3.84521	5.49316	269.836
5.028	-3.08228	4.91333	268.921
5.029	-3.75366	6.16455	268.555
5.03	-4.05884	7.53784	267.914
5.031	-4.05884	6.80542	266.815
5.032	-3.50952	5.43213	266.479
5.033	-4.27246	5.82886	268.219
5.034	-3.72314	6.28662	268.158
5.035	-3.26538	5.82886	267.822
5.036	-3.8147	5.76782	268.28
5.037	-4.3335	5.70679	269.897
5.038	-4.24194	5.06592	269.958
5.039	-3.90625	5.12695	270.416
5.04	-4.73022	7.47681	274.048
5.041	-4.05884	9.09424	274.719
5.042	-3.9978	6.68335	272.125
5.043	-3.72314	4.82178	269.318
5.044	-4.69971	5.92041	270.996
5.045	-4.82178	7.53784	272.461
5.046	-4.24194	6.01196	272.308
5.047	-4.39453	4.82178	270.966
5.048	-5.46265	6.34766	271.973
5.049	-5.15747	7.69043	270.416
5.05	-3.479	7.17163	269.012
5.051	-3.8147	6.28662	269.501
5.052	-4.60815	6.53076	270.935
5.053	-4.69971	6.37817	270.691
5.054	-3.93677	5.95093	271.149
5.055	-5.49316	6.28662	272.217
5.056	-4.91333	5.76782	274.414
5.057	-4.5166	4.73022	272.583
5.058	-3.90625	5.58472	273.834
5.059	-4.73022	9.3689	277.771
5.06	-4.08936	9.61304	277.618
5.061	-3.8147	5.95093	273.865
5.062	-4.91333	4.30298	271.942
5.063	-5.49316	6.13403	274.414
5.064	-4.76074	7.01904	275.085
5.065	-2.96021	5.31006	273.834
5.066	-3.57056	5.0354	272.583
5.067	-4.45557	6.98853	272.308
5.068	-4.3335	8.05664	270.233
5.069	-3.93677	6.86646	269.714
5.07	-4.08936	5.88989	270.905
5.071	-4.85229	5.61523	272.217
5.072	-3.90625	5.95093	271.82
5.073	-3.44849	5.92041	271.79
5.074	-3.84521	6.10352	273.102
5.075	-4.3335	5.40161	274.231
5.076	-4.3335	4.94385	273.804
5.077	-4.36401	6.01196	275.574
5.078	-4.63867	8.81958	278.595
5.079	-4.54712	8.11768	277.405
5.08	-3.9978	5.43213	274.567
5.081	-4.54712	5.06592	274.292
5.082	-4.3335	6.83594	275.848
5.083	-4.27246	6.31714	275.97
5.084	-3.35693	5.09644	275.177
5.085	-5.09644	5.95093	275.726
5.086	-5.34058	7.32422	275.452
5.087	-4.76074	7.04956	273.468
5.088	-4.30298	6.31714	272.949
5.089	-4.36401	6.43921	274.109
5.09	-4.45557	6.7749	274.75
5.091	-4.11987	6.31714	273.743
5.092	-5.18799	6.04248	274.963
5.093	-5.34058	5.98145	277.008
5.094	-4.85229	5.09644	277.222
5.095	-4.02832	5.00488	276.794
5.096	-4.76074	7.1106	279.51
5.097	-4.73022	9.70459	281.891
5.098	-4.18091	8.48389	280.548
5.099	-4.08936	5.70679	277.649
5.1	-4.85229	5.43213	277.954
5.101	-5.49316	6.68335	278.564
5.102	-4.73022	5.98145	279.572
5.103	-4.63867	5.34058	278.107
5.104	-4.82178	6.10352	278.015
5.105	-4.66919	7.26318	276.031
5.106	-4.21143	7.65991	274.933
5.107	-4.02832	6.7749	274.658
5.108	-4.76074	6.10352	275.909
5.109	-4.76074	6.04248	276.52
5.11	-4.5166	6.2561	276.672
5.111	-4.30298	6.01196	277.496
5.112	-4.3335	5.70679	278.381
5.113	-4.39453	5.21851	278.748
5.114	-4.15039	5.5542	278.687
5.115	-4.97437	7.62939	282.318
5.116	-4.08936	9.30786	283.661
5.117	-4.57764	7.2937	281.494
5.118	-4.15039	5.18799	279.785
5.119	-4.60815	5.98145	280.273
5.12	-4.39453	7.17163	281.219
5.121	-3.87573	6.31714	281.372
5.122	-4.21143	5.43213	280.853
5.123	-4.91333	6.53076	280.884
5.124	-4.63867	7.56836	279.785
5.125	-4.08936	7.41577	278.503
5.126	-4.05884	6.74438	278.381
5.127	-4.11987	6.68335	279.236
5.128	-4.15039	6.68335	279.419
5.129	-3.72314	6.62231	279.907
5.13	-4.73022	6.46973	280.792
5.131	-4.85229	5.70679	282.654
5.132	-4.73022	5.09644	282.562
5.133	-4.05884	5.95093	283.417
5.134	-4.27246	8.91113	286.346
5.135	-3.9978	9.61304	285.858
5.136	-3.20435	7.23267	284.058
5.137	-4.11987	5.49316	282.013
5.138	-4.88281	6.34766	283.173
5.139	-4.85229	6.68335	284.546
5.14	-3.72314	5.95093	283.997
5.141	-3.87573	5.58472	283.386
5.142	-4.05884	6.83594	282.501
5.143	-3.72314	7.93457	280.884
5.144	-3.44849	7.44629	280.121
5.145	-3.96729	6.53076	280.548
5.146	-4.3335	6.43921	281.647
5.147	-4.39453	6.53076	281.86
5.148	-4.21143	6.2561	282.318
5.149	-4.57764	6.01196	282.623
5.15	-4.08936	5.34058	283.813
5.151	-3.9978	5.40161	283.569
5.152	-4.73022	6.74438	286.377
5.153	-4.36401	9.33838	289.063
5.154	-4.02832	8.75854	288.147
5.155	-3.63159	5.88989	285.156
5.156	-4.57764	5.0354	284.21
5.157	-4.73022	6.43921	285.4
5.158	-4.30298	6.86646	285.95
5.159	-3.35693	5.67627	284.851
5.16	-4.39453	5.95093	284.332
5.161	-5.12695	7.53784	283.813
5.162	-4.5166	7.75146	283.02
5.163	-4.27246	6.62231	281.464
5.164	-4.05884	6.28662	283.478
5.165	-4.60815	6.34766	284.058
5.166	-3.38745	6.34766	283.508
5.167	-3.93677	6.34766	284.119
5.168	-4.54712	6.28662	286.713
5.169	-4.85229	5.37109	286.926
5.17	-3.9978	5.0354	286.438
5.171	-4.36401	7.2937	289.337
5.172	-4.24194	9.85718	290.771
5.173	-3.90625	7.99561	288.269
5.174	-3.72314	5.79834	285.98
5.175	-4.76074	6.2561	286.804
5.176	-4.76074	7.41577	288.91
5.177	-4.11987	6.16455	288.696
5.178	-3.44849	5.21851	287.476
5.179	-4.5166	6.40869	288.239
5.18	-4.42505	8.08716	286.499
5.181	-3.9978	7.32422	284.882
5.182	-3.78418	6.46973	284.363
5.183	-3.75366	6.56128	285.858
5.184	-4.30298	6.50024	285.675
5.185	-3.54004	6.19507	285.614
5.186	-4.3335	6.56128	286.865
5.187	-4.3335	6.13403	288.116
5.188	-4.27246	5.09644	287.75
5.189	-3.38745	5.64575	288.147
5.19	-3.96729	8.42285	291.687
5.191	-4.30298	9.52148	292.694
5.192	-3.84521	6.46973	289.093
5.193	-4.18091	4.60815	287.079
5.194	-5.12695	6.53076	289.307
5.195	-4.30298	7.38525	290.161
5.196	-3.05176	5.43213	288.788
5.197	-3.69263	5.24902	287.933
5.198	-4.54712	7.17163	288.574
5.199	-4.30298	7.62939	286.682
5.2	-2.7771	6.46973	285.95
5.201	-3.57056	6.16455	286.774
5.202	-3.96729	6.71387	288.269
5.203	-3.63159	6.19507	287.018
5.204	-2.83813	6.34766	287.628
5.205	-3.60107	6.83594	288.635
5.206	-4.57764	6.2561	290.375
5.207	-4.45557	5.06592	289.337
5.208	-4.27246	6.04248	290.955
5.209	-4.39453	9.24683	294.556
5.21	-3.96729	8.72803	293.121
5.211	-3.93677	5.70679	290.161
5.212	-4.60815	5.67627	289.551
5.213	-4.91333	7.75146	291.931
5.214	-4.15039	6.68335	291.748
5.215	-3.69263	4.97437	290.405
5.216	-4.66919	6.37817	291.534
5.217	-5.09644	7.8125	291.199
5.218	-4.18091	7.47681	288.727
5.219	-4.05884	6.68335	288.269
5.22	-4.11987	7.08008	289.642
5.221	-4.60815	7.14111	289.459
5.222	-3.93677	6.2561	289.429
5.223	-4.3335	6.43921	290.222
5.224	-5.15747	6.65283	292.267
5.225	-4.73022	5.61523	292.114
5.226	-3.8147	5.64575	291.016
5.227	-4.39453	7.41577	293.823
5.228	-4.76074	10.1318	296.295
5.229	-3.72314	8.17871	294.403
5.23	-3.75366	5.5542	291.687
5.231	-4.91333	5.70679	292.389
5.232	-5.0354	7.26318	293.732
5.233	-4.11987	6.50024	293.579
5.234	-3.23486	5.70679	292.267
5.235	-3.84521	6.34766	292.023
5.236	-4.39453	7.99561	291.046
5.237	-3.96729	7.84302	289.703
5.238	-3.38745	6.62231	289.52
5.239	-4.30298	6.40869	291.382
5.24	-4.08936	6.56128	291.443
5.241	-3.2959	6.2561	290.955
5.242	-3.479	6.43921	292.206
5.243	-4.30298	6.40869	292.877
5.244	-4.36401	5.70679	293.64
5.245	-4.05884	5.7373	292.908
5.246	-4.79126	7.69043	296.844
5.247	-4.45557	10.1624	299.194
5.248	-3.75366	7.99561	296.814
5.249	-3.41797	5.5542	293.823
5.25	-4.36401	6.13403	294.373
5.251	-4.45557	7.75146	296.143
5.252	-4.11987	6.83594	296.265
5.253	-3.479	5.88989	295.563
5.254	-4.85229	6.83594	295.288
5.255	-4.94385	8.08716	294.128
5.256	-3.75366	8.02612	292.786
5.257	-3.72314	7.1106	292.084
5.258	-4.05884	6.92749	293.915
5.259	-4.54712	6.71387	293.823
5.26	-4.24194	6.7749	294.281
5.261	-4.39453	6.74438	295.654
5.262	-4.85229	6.22559	297.394
5.263	-4.42505	5.34058	297.058
5.264	-3.69263	6.10352	296.967
5.265	-3.87573	9.0332	300.69
5.266	-4.02832	10.437	300.69
5.267	-3.72314	7.72095	298.92
5.268	-4.63867	5.64575	296.387
5.269	-5.18799	6.43921	298.462
5.27	-4.76074	7.26318	299.194
5.271	-3.38745	6.34766	298.828
5.272	-3.479	6.01196	298.035
5.273	-4.30298	7.53784	297.272
5.274	-4.02832	8.42285	295.929
5.275	-3.50952	7.65991	294.83
5.276	-4.15039	6.92749	295.349
5.277	-4.36401	6.62231	296.57
5.278	-4.27246	6.7749	296.539
5.279	-3.84521	6.68335	296.57
5.28	-4.30298	6.56128	297.333
5.281	-3.60107	6.04248	298.95
5.282	-3.78418	5.76782	297.882
5.283	-4.08936	6.71387	300.049
5.284	-4.21143	9.42993	303.711
5.285	-3.75366	9.58252	303.314
5.286	-3.57056	6.86646	300.934
5.287	-3.8147	5.7373	299.133
5.288	-3.96729	6.5918	300.11
5.289	-4.11987	7.1106	300.964
5.29	-3.17383	6.19507	300.751
5.291	-3.96729	5.64575	300.476
5.292	-4.73022	7.23267	299.652
5.293	-3.72314	8.14819	298.492
5.294	-3.32642	7.96509	296.997
5.295	-3.44849	6.83594	297.699
5.296	-3.96729	7.01904	298.553
5.297	-3.50952	7.1106	298.462
5.298	-3.96729	6.74438	299.53
5.299	-4.5166	6.53076	301.3
5.3	-4.54712	5.43213	302.216
5.301	-4.02832	5.43213	301.819
5.302	-4.21143	6.86646	303.955
5.303	-3.96729	10.2844	306.274
5.304	-3.60107	9.97925	304.84
5.305	-3.20435	6.71387	302.307
5.306	-4.66919	5.85938	301.941
5.307	-5.06592	7.08008	303.802
5.308	-4.11987	6.74438	304.26
5.309	-3.57056	5.98145	303.101
5.31	-3.8147	6.50024	303.314
5.311	-4.11987	8.05664	301.361
5.312	-3.63159	8.66699	300.476
5.313	-3.32642	7.8125	299.194
5.314	-3.90625	7.08008	300.812
5.315	-4.57764	6.50024	301.575
5.316	-4.08936	6.89697	301.971
5.317	-4.08936	6.62231	302.521
5.318	-4.21143	6.2561	303.894
5.319	-4.05884	5.85938	304.504
5.32	-3.87573	6.22559	303.955
5.321	-3.84521	7.69043	307.19
5.322	-4.08936	9.79614	307.373
5.323	-3.87573	8.08716	305.603
5.324	-4.24194	6.37817	303.436
5.325	-4.3335	6.53076	304.382
5.326	-4.21143	7.53784	304.749
5.327	-3.17383	6.62231	304.626
5.328	-3.38745	5.76782	303.345
5.329	-4.66919	7.17163	304.81
5.33	-4.45557	8.08716	303.436
5.331	-3.78418	7.2937	302.399
5.332	-3.75366	6.89697	301.971
5.333	-3.78418	7.38525	303.284
5.334	-3.479	7.23267	302.643
5.335	-2.99072	7.01904	302.551
5.336	-4.08936	7.23267	304.749
5.337	-4.60815	6.37817	306
5.338	-4.05884	5.5542	306
5.339	-3.93677	6.37817	307.098
5.34	-4.27246	9.21631	310.883
5.341	-3.479	10.1318	311.31
5.342	-3.08228	7.2937	308.136
5.343	-3.66211	6.01196	305.847
5.344	-4.79126	7.2937	307.19
5.345	-4.69971	7.53784	308.319
5.346	-3.50952	6.40869	307.648
5.347	-3.93677	6.16455	307.22
5.348	-4.08936	7.41577	306.976
5.349	-3.90625	8.63647	304.688
5.35	-3.23486	8.08716	303.772
5.351	-4.15039	7.2937	304.108
5.352	-4.5166	6.95801	306.305
5.353	-4.42505	6.83594	306.03
5.354	-3.84521	6.62231	306.885
5.355	-4.27246	6.46973	307.77
5.356	-4.36401	6.37817	308.96
5.357	-3.479	5.88989	307.861
5.358	-3.87573	6.89697	308.716
5.359	-4.57764	9.73511	312.408
5.36	-3.57056	9.46045	311.188
5.361	-3.78418	6.7749	308.411
5.362	-4.5166	6.01196	308.563
5.363	-5.00488	7.62939	309.753
5.364	-3.66211	7.14111	309.845
5.365	-3.50952	6.073	308.472
5.366	-4.18091	6.37817	308.533
5.367	-5.31006	8.08716	307.709
5.368	-4.39453	7.93457	306.671
5.369	-4.05884	7.56836	305.878
5.37	-4.02832	7.41577	307.495
5.371	-4.3335	7.20215	307.404
5.372	-3.35693	7.01904	306.854
5.373	-3.60107	7.50732	308.075
5.374	-4.30298	7.04956	309.509
5.375	-4.39453	5.92041	310.516
5.376	-4.36401	5.82886	310.303
5.377	-4.63867	7.20215	312.439
5.378	-4.5166	10.0098	314.85
5.379	-3.20435	9.30786	312.622
5.38	-3.479	6.98853	309.967
5.381	-4.30298	6.89697	310.577
5.382	-5.0354	7.99561	311.523
5.383	-4.42505	6.89697	312.714
5.384	-3.72314	6.2561	311.157
5.385	-4.27246	7.08008	311.829
5.386	-4.42505	8.48389	310.242
5.387	-3.96729	8.63647	309.204
5.388	-3.05176	7.69043	308.289
5.389	-4.11987	7.47681	309.509
5.39	-4.18091	7.59888	310.333
5.391	-4.08936	7.41577	309.845
5.392	-4.05884	6.95801	311.279
5.393	-4.30298	6.62231	312.195
5.394	-3.78418	6.22559	312.622
5.395	-3.35693	6.62231	311.737
5.396	-4.36401	8.66699	315.643
5.397	-4.3335	10.498	317.169
5.398	-3.78418	8.42285	315.887
5.399	-3.84521	6.01196	312.775
5.4	-4.79126	6.46973	313.354
5.401	-4.88281	7.8125	314.056
5.402	-3.75366	6.95801	313.873
5.403	-4.24194	6.04248	312.5
5.404	-4.63867	7.01904	312.561
5.405	-4.69971	8.05664	310.944
5.406	-3.84521	7.65991	310.394
5.407	-4.18091	6.89697	309.875
5.408	-4.36401	6.50024	311.615
5.409	-4.21143	6.50024	311.371
5.41	-3.479	6.74438	311.005
5.411	-4.08936	6.89697	312.134
5.412	-4.60815	6.22559	313.66
5.413	-4.05884	5.49316	313.416
5.414	-4.02832	5.82886	314.148
5.415	-3.96729	8.88062	318.359
5.416	-3.72314	9.94873	318.329
5.417	-3.41797	8.17871	316.498
5.418	-3.93677	6.16455	314.362
5.419	-4.02832	6.89697	315.674
5.42	-3.96729	7.53784	316.498
5.421	-3.32642	6.98853	317.169
5.422	-3.57056	6.5918	316.772
5.423	-4.05884	7.78198	316.986
5.424	-3.11279	8.78906	315.094
5.425	-2.59399	8.69751	314.026
5.426	-2.71606	7.90405	315.063
5.427	-3.35693	8.14819	315.948
5.428	-2.80762	7.99561	316.376
5.429	-2.83813	7.62939	317.474
5.43	-3.54004	7.93457	318.481
5.431	-3.57056	7.2937	319.702
5.432	-2.59399	6.80542	319.58
5.433	-2.68555	7.56836	320.343
5.434	-2.92969	10.376	324.005
5.435	-2.28882	11.1694	322.845
5.436	-2.13623	8.3313	320.618
5.437	-3.8147	7.17163	319
5.438	-3.96729	7.72095	320.709
5.439	-3.479	7.8125	320.77
5.44	-2.41089	7.26318	319.702
5.441	-3.08228	7.50732	319.489
5.442	-3.9978	8.97217	318.237
5.443	-3.57056	8.94165	316.406
5.444	-2.96021	8.08716	315.948
5.445	-3.41797	7.75146	316.528
5.446	-4.24194	7.56836	317.81
5.447	-3.75366	7.41577	317.169
5.448	-3.38745	7.26318	317.474
5.449	-3.93677	7.04956	319.031
5.45	-4.36401	6.50024	319.611
5.451	-3.90625	5.92041	318.909
5.452	-4.66919	7.59888	322.845
5.453	-4.27246	10.6506	326.416
5.454	-3.05176	9.06372	323.761
5.455	-3.08228	6.01196	319.305
5.456	-4.3335	5.98145	319.031
5.457	-4.66919	7.99561	320.831
5.458	-3.93677	7.23267	321.106
5.459	-3.26538	6.073	320.251
5.46	-4.45557	6.2561	320.129
5.461	-4.60815	8.11768	319.183
5.462	-3.41797	8.72803	318.054
5.463	-2.99072	7.65991	317.352
5.464	-3.44849	7.2937	319.183
5.465	-3.72314	7.08008	319.946
5.466	-3.32642	7.26318	320.068
5.467	-3.84521	7.53784	321.533
5.468	-4.63867	6.98853	323.151
5.469	-4.05884	5.7373	323.212
5.47	-3.90625	6.40869	322.266
5.471	-3.66211	9.15527	325.073
5.472	-3.14331	11.2	326.019
5.473	-3.38745	9.00269	322.845
5.474	-3.54004	6.46973	321.442
5.475	-4.79126	7.38525	323.242
5.476	-4.30298	8.3313	324.86
5.477	-3.44849	7.14111	324.432
5.478	-3.20435	6.74438	323.12
5.479	-3.69263	8.5144	323.639
5.48	-3.54004	9.58252	322.327
5.481	-3.05176	9.09424	320.892
5.482	-3.20435	8.39233	321.96
5.483	-4.08936	7.93457	323.425
5.484	-3.32642	7.75146	322.815
5.485	-2.89917	7.56836	322.937
5.486	-3.479	8.05664	324.341
5.487	-3.2959	7.38525	325.592
5.488	-2.7771	6.74438	324.982
5.489	-3.08228	7.38525	325.806
5.49	-4.18091	10.0403	329.742
5.491	-2.99072	10.0708	328.033
5.492	-3.2959	7.41577	324.768
5.493	-3.84521	6.74438	323.578
5.494	-3.96729	8.27026	325.531
5.495	-3.41797	7.75146	324.982
5.496	-2.38037	6.22559	323.822
5.497	-4.54712	7.04956	324.402
5.498	-4.57764	8.08716	324.219
5.499	-3.96729	7.44629	322.144
5.5	-3.35693	7.1106	321.167
5.501	-3.96729	7.53784	322.449
5.502	-3.93677	7.50732	322.479
5.503	-2.83813	6.68335	321.014
5.504	-4.02832	7.20215	322.235
5.505	-4.76074	7.26318	324.554
5.506	-4.45557	5.64575	324.005
5.507	-3.57056	5.21851	324.188
5.508	-5.15747	7.1106	325.775
5.509	-4.57764	9.58252	328.064
5.51	-3.72314	8.39233	325.989
5.511	-3.78418	6.68335	323.608
5.512	-4.73022	6.53076	324.463
5.513	-5.12695	7.32422	325.714
5.514	-4.42505	6.74438	326.05
5.515	-4.30298	6.13403	325.562
5.516	-4.45557	6.83594	325.867
5.517	-5.09644	8.17871	324.463
5.518	-4.05884	8.45337	324.219
5.519	-3.8147	7.90405	323.578
5.52	-4.36401	7.35474	324.89
5.521	-4.60815	7.47681	325.653
5.522	-4.02832	7.50732	325.5
5.523	-4.02832	7.47681	326.385
5.524	-4.54712	7.32422	327.85
5.525	-3.93677	6.56128	327.881
5.526	-3.78418	6.68335	327.423
5.527	-4.85229	8.5144	329.956
5.528	-3.69263	10.5896	332.367
5.529	-3.60107	8.91113	329.926
5.53	-3.60107	6.5918	328.033
5.531	-4.15039	6.50024	327.759
5.532	-3.90625	8.36182	329.193
5.533	-3.66211	8.23975	328.705
5.534	-3.17383	6.74438	327.637
5.535	-3.87573	7.17163	327.759
5.536	-4.5166	8.39233	326.935
5.537	-3.11279	8.30078	325.592
5.538	-3.479	7.59888	324.493
5.539	-3.50952	7.53784	326.721
5.54	-3.41797	7.17163	325.806
5.541	-2.65503	6.95801	325.562
5.542	-3.72314	7.35474	327.148
5.543	-3.479	6.86646	328.369
5.544	-3.14331	5.64575	327.606
5.545	-2.83813	6.28662	327.911
5.546	-3.78418	8.88062	331.818
5.547	-3.35693	10.5286	332.275
5.548	-2.89917	8.36182	330.688
5.549	-2.99072	6.37817	328.156
5.55	-3.87573	6.80542	329.681
5.551	-4.39453	7.53784	331.207
5.552	-3.72314	6.86646	331.543
5.553	-3.2959	6.43921	331.024
5.554	-4.18091	7.93457	330.933
5.555	-3.60107	9.46045	329.468
5.556	-3.11279	9.06372	327.606
5.557	-3.75366	8.11768	328.003
5.558	-4.3335	7.62939	330.139
5.559	-4.15039	7.41577	329.956
5.56	-3.57056	7.44629	330.658
5.561	-4.21143	7.59888	332.123
5.562	-3.72314	7.35474	332.947
5.563	-3.66211	6.74438	332.123
5.564	-3.41797	7.75146	332.733
5.565	-3.87573	10.5286	336.304
5.566	-3.8147	10.7727	336.121
5.567	-3.93677	8.17871	334.015
5.568	-4.45557	6.89697	333.008
5.569	-4.69971	8.11768	334.473
5.57	-4.08936	8.39233	334.473
5.571	-2.96021	7.50732	333.923
5.572	-3.78418	7.41577	333.13
5.573	-4.15039	8.72803	333.252
5.574	-3.8147	9.09424	331.604
5.575	-3.11279	8.11768	330.383
5.576	-3.54004	7.99561	331.238
5.577	-3.26538	8.08716	331.543
5.578	-2.19727	7.72095	330.994
5.579	-2.28882	7.87354	331.543
5.58	-3.32642	7.8125	333.221
5.581	-3.35693	6.83594	334.076
5.582	-2.74658	6.34766	333.832
5.583	-3.50952	7.65991	335.571
5.584	-2.80762	10.437	339.966
5.585	-2.28882	10.498	338.165
5.586	-1.46484	8.02612	335.327
5.587	-3.14331	6.86646	334.534
5.588	-3.32642	8.05664	335.602
5.589	-3.08228	8.05664	337.006
5.59	-2.59399	6.7749	335.999
5.591	-2.7771	7.23267	336.304
5.592	-3.78418	8.57544	334.747
5.593	-2.38037	9.39941	333.466
5.594	-2.10571	8.91113	332.367
5.595	-2.74658	8.08716	333.435
5.596	-3.38745	8.02612	334.412
5.597	-2.71606	7.53784	334.991
5.598	-3.08228	7.65991	335.663
5.599	-3.60107	7.56836	337.341
5.6	-3.11279	6.89697	338.47
5.601	-2.83813	7.14111	336.792
5.602	-3.23486	9.09424	339.813
5.603	-2.96021	11.5967	342.316
5.604	-2.7771	10.0708	340.179
5.605	-3.32642	7.56836	337.982
5.606	-4.3335	6.95801	338.165
5.607	-4.30298	8.54492	340.21
5.608	-3.41797	8.23975	340.21
5.609	-2.38037	7.17163	338.898
5.61	-3.11279	7.75146	338.715
5.611	-3.93677	9.73511	337.921
5.612	-3.72314	9.64355	336.395
5.613	-2.80762	8.27026	335.968
5.614	-3.57056	8.20923	337.494
5.615	-3.78418	8.11768	337.25
5.616	-2.59399	8.36182	337.189
5.617	-3.05176	8.14819	338.196
5.618	-3.57056	7.87354	339.417
5.619	-3.41797	6.74438	339.874
5.62	-3.26538	6.95801	339.63
5.621	-3.78418	9.52148	342.773
5.622	-3.32642	10.7422	343.658
5.623	-2.62451	8.81958	340.515
5.624	-2.99072	7.01904	338.226
5.625	-3.78418	8.08716	339.752
5.626	-3.63159	8.45337	340.637
5.627	-3.17383	6.98853	339.966
5.628	-3.23486	6.65283	339.752
5.629	-4.02832	8.05664	340.149
5.63	-3.2959	8.75854	338.348
5.631	-3.02124	8.45337	336.853
5.632	-2.7771	8.20923	337.372
5.633	-3.35693	8.20923	338.135
5.634	-3.08228	7.96509	337.677
5.635	-2.7771	7.72095	338.013
5.636	-3.87573	7.99561	339.783
5.637	-3.8147	6.86646	341.827
5.638	-3.11279	6.46973	340.271
5.639	-3.08228	7.50732	341.553
5.64	-3.84521	10.6812	346.008
5.641	-2.62451	10.6812	344.696
5.642	-2.7771	7.69043	341.797
5.643	-3.75366	6.71387	341.4
5.644	-3.90625	8.02612	343.231
5.645	-3.63159	8.57544	343.414
5.646	-2.71606	7.53784	342.529
5.647	-3.38745	7.47681	341.949
5.648	-4.27246	8.88062	342.224
5.649	-2.96021	9.24683	340.179
5.65	-2.56348	8.45337	339.386
5.651	-3.17383	8.27026	341.003
5.652	-4.02832	8.30078	342.224
5.653	-2.68555	7.65991	341.125
5.654	-2.83813	8.02612	341.919
5.655	-4.30298	8.39233	343.201
5.656	-3.479	7.44629	343.445
5.657	-3.44849	6.62231	342.59
5.658	-4.21143	8.08716	344.788
5.659	-4.3335	10.6506	348.053
5.66	-3.38745	9.8877	346.191
5.661	-2.71606	7.17163	343.506
5.662	-3.93677	7.17163	343.506
5.663	-4.15039	8.60596	344.574
5.664	-3.20435	8.14819	345.032
5.665	-2.96021	7.04956	343.903
5.666	-4.05884	7.78198	344.36
5.667	-4.45557	8.94165	343.719
5.668	-3.2959	8.78906	341.888
5.669	-2.86865	8.36182	341.675
5.67	-3.23486	8.39233	342.651
5.671	-3.11279	8.3313	343.201
5.672	-2.68555	7.96509	342.865
5.673	-3.60107	8.08716	344.299
5.674	-3.96729	7.69043	346.008
5.675	-3.479	6.74438	345.795
5.676	-3.14331	7.1106	345.947
5.677	-3.90625	8.97217	348.206
5.678	-3.32642	10.8337	349.06
5.679	-3.02124	9.49097	347.168
5.68	-2.68555	7.78198	345.184
5.681	-4.21143	7.65991	346.466
5.682	-3.96729	8.20923	347.076
5.683	-2.99072	7.8125	347.107
5.684	-3.08228	6.98853	346.344
5.685	-3.41797	8.66699	346.68
5.686	-3.41797	9.49097	345.581
5.687	-2.65503	9.30786	343.903
5.688	-3.05176	8.54492	344.574
5.689	-3.63159	8.20923	345.734
5.69	-2.89917	8.36182	345.215
5.691	-2.56348	8.39233	345.734
5.692	-3.23486	8.54492	346.893
5.693	-3.11279	7.90405	347.87
5.694	-2.83813	7.53784	347.443
5.695	-2.86865	8.11768	348.053
5.696	-3.69263	9.8877	352.173
5.697	-3.41797	10.7422	352.6
5.698	-2.71606	9.12476	351.41
5.699	-3.08228	7.41577	348.694
5.7	-3.66211	7.78198	348.572
5.701	-4.11987	8.78906	349.731
5.702	-2.68555	8.11768	349.213
5.703	-2.7771	7.35474	348.877
5.704	-3.60107	8.3313	348.633
5.705	-3.38745	9.49097	347.595
5.706	-3.23486	9.52148	346.344
5.707	-2.71606	8.45337	346.161
5.708	-3.02124	8.20923	347.626
5.709	-2.65503	8.20923	347.748
5.71	-2.80762	8.17871	348.175
5.711	-2.86865	7.99561	349.213
5.712	-3.23486	7.32422	350.342
5.713	-3.20435	6.98853	350.372
5.714	-2.56348	7.62939	350.22
5.715	-3.08228	10.2539	353.058
5.716	-2.68555	11.1694	352.814
5.717	-2.41089	9.21631	351.227
5.718	-3.32642	7.23267	349.518
5.719	-3.35693	8.14819	351.288
5.72	-3.23486	8.3313	351.929
5.721	-2.41089	7.53784	351.624
5.722	-3.02124	7.75146	351.959
5.723	-2.80762	9.21631	350.861
5.724	-2.71606	9.94873	349.792
5.725	-2.34985	9.30786	348.541
5.726	-2.53296	8.69751	349.67
5.727	-3.23486	8.57544	350.952
5.728	-2.22778	8.27026	350.891
5.729	-2.56348	7.99561	351.379
5.73	-2.99072	8.5144	353.058
5.731	-2.62451	8.11768	353.668
5.732	-2.22778	7.44629	352.997
5.733	-3.41797	8.66699	355.774
5.734	-3.14331	11.2915	359.07
5.735	-2.56348	10.7117	356.567
5.736	-2.62451	8.3313	354.584
5.737	-3.54004	7.84302	354.37
5.738	-3.57056	8.88062	354.706
5.739	-2.19727	8.66699	355.255
5.74	-2.01416	7.99561	353.729
5.741	-2.71606	8.36182	354.34
5.742	-3.44849	9.61304	353.668
5.743	-2.31934	9.42993	352.173
5.744	-1.95313	8.66699	351.807
5.745	-2.7771	8.36182	352.631
5.746	-2.38037	8.69751	352.783
5.747	-1.83105	8.54492	352.417
5.748	-1.92261	8.20923	353.424
5.749	-2.74658	7.8125	354.584
5.75	-2.65503	7.56836	355.53
5.751	-2.13623	7.32422	354.889
5.752	-3.32642	9.18579	358.124
5.753	-2.59399	11.4746	359.924
5.754	-1.89209	10.3455	358.002
5.755	-1.98364	7.8125	355.042
5.756	-2.92969	7.78198	355.713
5.757	-3.60107	8.60596	356.781
5.758	-2.50244	7.96509	357.056
5.759	-2.41089	7.35474	356.354
5.76	-2.92969	8.05664	356.384
5.761	-3.35693	10.0098	355.316
5.762	-2.47192	9.97925	353.668
5.763	-2.10571	9.09424	353.577
5.764	-3.26538	8.60596	355.103
5.765	-2.80762	8.48389	355.652
5.766	-2.80762	8.02612	355.408
5.767	-3.20435	8.3313	357.33
5.768	-3.69263	8.17871	358.734
5.769	-2.68555	7.2937	358.063
5.77	-2.68555	7.84302	358.215
5.771	-3.69263	10.8643	362.122
5.772	-2.38037	11.4746	360.779
5.773	-3.02124	8.54492	357.758
5.774	-3.2959	7.72095	357.361
5.775	-3.90625	8.78906	359.161
5.776	-2.89917	9.06372	359.131
5.777	-2.31934	7.99561	358.765
5.778	-3.14331	8.45337	357.91
5.779	-3.44849	9.552	358.948
5.78	-3.11279	9.39941	356.781
5.781	-2.53296	9.09424	356.232
5.782	-3.54004	8.91113	357.452
5.783	-3.17383	8.69751	357.697
5.784	-2.22778	8.36182	356.689
5.785	-2.19727	8.78906	357.758
5.786	-2.62451	8.48389	358.826
5.787	-2.68555	7.41577	359.558
5.788	-1.98364	7.23267	359.314
5.789	-3.2959	8.57544	360.626
5.79	-3.26538	10.8337	364.929
5.791	-2.62451	10.8643	362.946
5.792	-1.67847	8.88062	360.291
5.793	-2.7771	7.93457	358.704
5.794	-3.02124	9.09424	360.565
5.795	-3.02124	8.78906	361.42
5.796	-2.13623	7.84302	360.901
5.797	-2.86865	7.78198	360.931
5.798	-3.41797	9.15527	360.291
5.799	-2.41089	9.91821	358.49
5.8	-1.61743	9.27734	357.452
5.801	-2.34985	9.12476	358.643
5.802	-2.80762	8.72803	359.833
5.803	-2.34985	8.27026	359.131
5.804	-2.10571	8.27026	360.352
5.805	-3.50952	8.5144	362.091
5.806	-2.65503	7.84302	362.305
5.807	-2.13623	7.41577	360.87
5.808	-3.08228	9.18579	362.366
5.809	-3.38745	11.7493	365.448
5.81	-2.22778	10.1318	362.518
5.811	-2.22778	7.75146	360.474
5.812	-4.08936	7.96509	361.542
5.813	-3.38745	9.39941	363.281
5.814	-2.41089	8.3313	362.091
5.815	-1.37329	7.96509	361.328
5.816	-3.20435	9.12476	362.183
5.817	-3.23486	9.94873	361.572
5.818	-2.53296	9.24683	359.863
5.819	-2.59399	8.81958	360.443
5.82	-2.96021	9.21631	362.03
5.821	-3.11279	8.60596	361.176
5.822	-2.0752	8.63647	360.87
5.823	-3.14331	9.52148	362
5.824	-2.86865	8.57544	363.281
5.825	-2.71606	7.53784	362.701
5.826	-2.65503	7.84302	363.251
5.827	-3.93677	9.70459	366.089
5.828	-2.71606	11.0168	367.188
5.829	-2.53296	9.67407	364.502
5.83	-2.83813	8.36182	362.946
5.831	-3.32642	8.54492	363.281
5.832	-3.2959	9.12476	363.892
5.833	-2.59399	8.23975	364.166
5.834	-2.92969	7.84302	363.831
5.835	-3.14331	8.36182	364.227
5.836	-3.20435	9.30786	362.854
5.837	-2.16675	9.3689	361.969
5.838	-1.64795	9.15527	361.237
5.839	-2.80762	9.18579	362.03
5.84	-2.22778	8.72803	362.885
5.841	-2.50244	8.23975	362.03
5.842	-2.96021	8.3313	364.044
5.843	-3.11279	7.96509	365.265
5.844	-2.41089	7.62939	364.532
5.845	-2.44141	8.11768	364.655
5.846	-3.11279	10.6812	368.988
5.847	-2.47192	11.8408	369.08
5.848	-2.28882	9.52148	367.188
5.849	-2.83813	7.53784	365.112
5.85	-3.26538	7.99561	366.455
5.851	-3.26538	9.12476	367.859
5.852	-2.2583	8.5144	367.249
5.853	-2.13623	8.3313	366.211
5.854	-2.96021	9.27734	366.455
5.855	-2.62451	10.4675	365.204
5.856	-1.80054	9.8877	363.953
5.857	-2.22778	8.78906	364.594
5.858	-2.89917	8.75854	366.608
5.859	-2.28882	8.72803	365.997
5.86	-1.92261	8.69751	366.089
5.861	-2.50244	8.97217	367.981
5.862	-2.59399	8.36182	368.317
5.863	-2.10571	7.69043	367.432
5.864	-2.92969	8.66699	368.835
5.865	-2.65503	11.5662	372.131
5.866	-2.68555	11.7188	371.399
5.867	-2.34985	8.69751	369.141
5.868	-3.02124	7.69043	367.706
5.869	-3.11279	9.12476	369.446
5.87	-2.41089	9.46045	370.178
5.871	-2.13623	8.08716	369.049
5.872	-2.62451	8.27026	369.263
5.873	-3.14331	9.82666	369.263
5.874	-2.41089	10.376	367.157
5.875	-1.7395	9.58252	366.547
5.876	-1.98364	9.27734	367.462
5.877	-2.34985	9.3689	367.615
5.878	-1.77002	9.06372	367.432
5.879	-2.0752	8.91113	368.286
5.88	-2.7771	8.54492	369.69
5.881	-2.71606	7.8125	370.667
5.882	-1.77002	7.65991	369.72
5.883	-2.92969	9.21631	371.552
5.884	-2.47192	12.1765	374.908
5.885	-2.01416	11.5967	372.925
5.886	-1.19019	8.97217	370.422
5.887	-3.02124	7.84302	370.026
5.888	-3.11279	9.12476	372.162
5.889	-2.65503	8.81958	372.375
5.89	-1.83105	8.27026	371.399
5.891	-2.62451	8.72803	372.009
5.892	-2.62451	10.1318	370.85
5.893	-1.89209	10.2539	368.988
5.894	-1.40381	9.39941	368.317
5.895	-2.0752	9.3689	370.026
5.896	-2.59399	8.97217	370.941
5.897	-1.46484	8.5144	370.087
5.898	-2.16675	8.69751	371.307
5.899	-2.19727	8.75854	372.986
5.9	-1.83105	7.90405	372.345
5.901	-1.77002	7.84302	372.253
5.902	-3.02124	10.376	376.099
5.903	-2.13623	12.085	377.93
5.904	-1.5564	10.5896	375.824
5.905	-1.98364	8.45337	373.383
5.906	-2.65503	8.36182	374.542
5.907	-2.74658	9.67407	374.817
5.908	-1.52588	9.15527	375.275
5.909	-1.95313	8.27026	374.39
5.91	-2.59399	9.00269	375.092
5.911	-2.83813	10.2539	373.535
5.912	-1.83105	10.0708	372.192
5.913	-1.64795	9.552	372.253
5.914	-1.83105	9.42993	373.138
5.915	-1.58691	9.27734	373.383
5.916	-1.0376	9.06372	373.566
5.917	-2.22778	8.88062	374.847
5.918	-2.80762	8.3313	376.465
5.919	-2.34985	7.56836	375.916
5.92	-1.98364	8.30078	375.763
5.921	-2.80762	10.8948	379.395
5.922	-1.92261	12.0239	379.12
5.923	-1.64795	9.70459	375.671
5.924	-2.31934	8.23975	374.42
5.925	-3.11279	9.0332	376.678
5.926	-2.68555	9.18579	377.686
5.927	-1.86157	8.17871	376.678
5.928	-2.47192	8.3313	376.77
5.929	-2.80762	9.97925	376.953
5.93	-2.19727	10.437	374.542
5.931	-1.86157	9.94873	373.413
5.932	-2.47192	9.64355	374.786
5.933	-2.71606	9.21631	375.946
5.934	-2.01416	8.3313	374.817
5.935	-2.16675	8.88062	375.824
5.936	-2.59399	9.18579	377.228
5.937	-2.38037	8.39233	377.38
5.938	-2.13623	7.90405	377.106
5.939	-2.74658	9.33838	378.784
5.94	-2.7771	11.8103	382.477
5.941	-1.95313	10.9558	380.249
5.942	-2.10571	8.66699	378.357
5.943	-3.23486	8.17871	377.655
5.944	-2.59399	9.73511	379.272
5.945	-1.98364	9.61304	379.486
5.946	-1.5564	8.75854	378.51
5.947	-2.71606	9.15527	378.876
5.948	-3.26538	10.2539	378.662
5.949	-1.95313	9.97925	376.617
5.95	-2.41089	9.64355	376.221
5.951	-2.38037	9.52148	377.594
5.952	-2.13623	9.27734	377.472
5.953	-1.34277	9.46045	376.831
5.954	-2.31934	9.58252	377.93
5.955	-3.08228	9.00269	378.723
5.956	-2.01416	7.78198	378.937
5.957	-2.7771	7.99561	378.204
5.958	-2.99072	9.46045	380.554
5.959	-2.86865	11.2	382.568
5.96	-1.86157	10.8337	380.768
5.961	-1.95313	8.91113	378.632
5.962	-3.20435	8.36182	378.784
5.963	-3.14331	9.27734	380.066
5.964	-2.56348	8.88062	380.859
5.965	-2.59399	8.02612	379.639
5.966	-3.02124	8.57544	380.219
5.967	-3.57056	9.94873	379.028
5.968	-2.50244	10.2844	377.747
5.969	-2.04468	9.552	377.502
5.97	-2.53296	9.24683	378.51
5.971	-2.7771	9.12476	379.303
5.972	-2.13623	8.63647	379.364
5.973	-3.11279	8.72803	379.852
5.974	-3.11279	8.66699	382.019
5.975	-2.71606	8.02612	381.256
5.976	-2.2583	8.23975	380.829
5.977	-3.05176	10.1013	383.331
5.978	-2.34985	11.9324	385.193
5.979	-1.86157	10.0708	382.66
5.98	-2.62451	8.3313	381.134
5.981	-2.89917	8.63647	382.568
5.982	-2.50244	9.61304	383.148
5.983	-1.2207	9.15527	383.087
5.984	-1.2207	8.69751	382.355
5.985	-1.89209	9.79614	383.301
5.986	-1.95313	10.498	382.233
5.987	-0.946045	9.97925	381.226
5.988	-0.915527	9.58252	381.5
5.989	-1.34277	9.94873	382.568
5.99	-0.457764	9.82666	381.897
5.991	0.0305176	9.552	381.866
5.992	-1.09863	10.1929	383.301
5.993	-1.0376	9.49097	385.101
5.994	-0.305176	8.45337	383.728
5.995	-0.640869	8.97217	384.705
5.996	-2.0752	11.5662	389.893
5.997	-0.793457	12.7869	389.465
5.998	-0.213623	10.6812	387.085
5.999	-0.793457	9.15527	384.979
6	-1.28174	9.76563	386.078
6.001	-1.40381	10.3149	386.688
6.002	-0.701904	9.24683	386.841
6.003	-1.52588	9.00269	386.566
6.004	-1.77002	9.61304	386.353
6.005	-1.12915	10.7117	384.43
6.006	-0.671387	10.7727	383.118
6.007	-0.823975	10.1624	383.209
6.008	-2.01416	9.85718	384.644
6.009	-1.5564	9.46045	383.942
6.01	-1.7395	9.0332	384.827
6.011	-2.50244	9.18579	386.292
6.012	-2.56348	8.54492	386.505
6.013	-2.10571	8.27026	385.895
6.014	-2.2583	9.39941	386.688
6.015	-2.80762	11.8103	389.404
6.016	-2.74658	12.1765	388.977
6.017	-2.83813	9.73511	387.238
6.018	-3.90625	8.20923	386.017
6.019	-3.75366	8.97217	387.115
6.02	-3.50952	9.18579	388.306
6.021	-2.31934	8.54492	386.597
6.022	-3.11279	8.75854	386.841
6.023	-3.69263	10.3455	386.169
6.024	-2.74658	10.7422	384.735
6.025	-2.47192	9.8877	383.942
6.026	-3.11279	9.30786	385.01
6.027	-3.05176	9.46045	386.139
6.028	-2.41089	9.12476	385.315
6.029	-2.22778	9.3689	385.895
6.03	-2.92969	9.33838	387.573
6.031	-2.38037	8.54492	388.336
6.032	-1.98364	8.08716	387.573
6.033	-2.62451	9.42993	390.167
6.034	-2.53296	12.4207	392.944
6.035	-1.52588	11.9629	392.212
6.036	-0.946045	10.0708	389.069
6.037	-2.38037	9.33838	389.069
6.038	-2.47192	10.1929	390.472
6.039	-1.77002	9.97925	391.571
6.04	-0.915527	9.27734	391.022
6.041	-1.80054	9.552	391.418
6.042	-2.0752	10.6201	390.747
6.043	-0.732422	11.1084	389.618
6.044	-0.701904	10.9863	388.611
6.045	-0.457764	10.6506	389.984
6.046	-0.915527	10.2539	390.015
6.047	-0.305176	9.97925	389.893
6.048	-1.25122	9.82666	390.381
6.049	-1.28174	9.0332	392.517
6.05	-1.06812	8.60596	392.181
6.051	-0.671387	8.97217	391.998
6.052	-1.70898	10.8337	395.569
6.053	-1.00708	13.5498	397.644
6.054	-0.518799	12.085	395.66
6.055	-0.335693	8.48389	391.815
6.056	-2.13623	8.27026	392.609
6.057	-2.31934	9.91821	394.592
6.058	-1.46484	9.52148	394.562
6.059	-0.915527	8.39233	393.768
6.06	-1.80054	9.12476	393.585
6.061	-1.61743	11.0168	391.846
6.062	-1.52588	10.7727	390.381
6.063	-0.854492	9.49097	390.32
6.064	-2.10571	9.00269	392.059
6.065	-2.04468	8.91113	392.944
6.066	-1.49536	8.69751	391.754
6.067	-2.0752	9.06372	392.67
6.068	-2.22778	8.78906	394.318
6.069	-2.47192	8.05664	393.402
6.07	-2.01416	8.11768	393.097
6.071	-2.99072	10.8643	397.125
6.072	-2.47192	11.9934	396.362
6.073	-2.0752	9.33838	393.341
6.074	-2.92969	8.14819	392.395
6.075	-3.23486	9.79614	395.142
6.076	-2.96021	10.1013	396.027
6.077	-1.46484	8.3313	394.226
6.078	-2.92969	8.57544	394.745
6.079	-3.84521	10.1318	395.63
6.08	-2.62451	10.437	393.677
6.081	-2.13623	9.82666	392.09
6.082	-2.65503	9.91821	393.799
6.083	-3.26538	10.2844	394.653
6.084	-1.49536	9.46045	392.578
6.085	-2.50244	10.1624	393.799
6.086	-3.38745	10.2844	396.027
6.087	-2.56348	8.91113	395.721
6.088	-2.47192	8.3313	394.928
6.089	-2.56348	10.2539	397.888
6.09	-2.62451	12.5122	399.017
6.091	-1.46484	11.6272	396.515
6.092	-2.13623	10.0098	395.142
6.093	-2.96021	10.3149	395.905
6.094	-2.71606	10.2539	396.423
6.095	-1.46484	9.21631	396.484
6.096	-1.28174	8.91113	395.782
6.097	-1.98364	10.0708	396.881
6.098	-1.92261	10.7117	395.477
6.099	-1.31226	10.4675	394.104
6.1	-1.19019	10.1013	394.44
6.101	-1.7395	10.1318	394.958
6.102	-0.976563	9.70459	394.47
6.103	-1.34277	9.70459	394.257
6.104	-1.77002	9.79614	395.813
6.105	-1.80054	9.18579	395.599
6.106	-1.28174	8.94165	395.905
6.107	-1.00708	9.15527	395.935
6.108	-2.38037	10.2234	398.041
6.109	-2.31934	11.4441	400.482
6.11	-1.58691	11.0474	398.773
6.111	-0.946045	9.15527	397.064
6.112	-2.22778	9.06372	397.827
6.113	-2.41089	10.0708	398.041
6.114	-1.2207	10.0098	398.895
6.115	-1.67847	9.552	397.705
6.116	-2.0752	9.61304	398.712
6.117	-3.05176	10.2539	397.766
6.118	-2.01416	10.376	397.125
6.119	-2.01416	10.1318	396.606
6.12	-1.95313	10.1624	397.675
6.121	-1.83105	9.97925	397.339
6.122	-1.58691	9.82666	397.522
6.123	-2.47192	10.1624	398.438
6.124	-2.28882	9.58252	400.269
6.125	-2.50244	9.00269	399.475
6.126	-2.44141	9.06372	399.292
6.127	-3.20435	10.7422	402.893
6.128	-2.50244	12.8784	404.022
6.129	-1.40381	11.322	402.252
6.13	-2.22778	9.21631	399.689
6.131	-2.62451	9.49097	401.611
6.132	-3.2959	10.376	402.374
6.133	-2.16675	9.70459	402.161
6.134	-2.19727	9.09424	401.398
6.135	-2.13623	9.70459	401.642
6.136	-1.64795	11.0474	399.048
6.137	-0.823975	11.0474	398.102
6.138	-1.19019	10.376	397.98
6.139	-1.7395	10.0098	399.445
6.14	-1.12915	9.39941	399.078
6.141	-0.701904	9.27734	399.139
6.142	-1.77002	9.39941	400.726
6.143	-1.46484	8.97217	401.031
6.144	-1.00708	8.88062	400.543
6.145	-0.732422	9.82666	400.818
6.146	-1.80054	11.9324	404.663
6.147	-1.00708	12.5122	404.846
6.148	-0.976563	10.5591	402.618
6.149	-1.19019	8.88062	401.672
6.15	-1.77002	9.73511	403.168
6.151	-1.5564	10.2234	404.083
6.152	-0.152588	9.58252	403.351
6.153	-1.40381	9.61304	403.137
6.154	-1.52588	10.8032	403.442
6.155	-0.88501	11.0779	401.398
6.156	-0.457764	10.9253	400.94
6.157	-0.946045	10.1318	401.642
6.158	-1.06812	10.1624	401.794
6.159	-0.244141	10.2539	401.733
6.16	-0.976563	10.5591	401.886
6.161	-1.37329	10.3149	403.595
6.162	-1.86157	9.09424	404.236
6.163	-1.12915	8.88062	404.083
6.164	-1.67847	10.1929	405.334
6.165	-1.52588	12.6343	407.99
6.166	-0.915527	12.6648	407.135
6.167	-1.06812	10.7727	404.846
6.168	-1.70898	9.79614	404.236
6.169	-2.0752	10.4675	405.64
6.17	-1.25122	10.2539	406.25
6.171	-1.49536	9.30786	405.518
6.172	-1.92261	9.27734	405.823
6.173	-2.13623	10.6506	404.724
6.174	-1.09863	11.0474	403.198
6.175	-1.40381	10.9253	401.55
6.176	-1.37329	10.1624	403.137
6.177	-1.64795	9.94873	402.924
6.178	-1.34277	9.552	402.954
6.179	-1.64795	9.21631	403.656
6.18	-2.44141	9.27734	404.602
6.181	-1.77002	8.75854	405.396
6.182	-1.52588	8.72803	404.297
6.183	-2.13623	10.5286	407.532
6.184	-2.22778	13.2751	410.461
6.185	-0.946045	12.146	409.363
6.186	-1.2207	9.24683	406.494
6.187	-2.44141	8.66699	407.776
6.188	-2.56348	10.0403	408.569
6.189	-1.40381	10.1624	409.088
6.19	-1.12915	9.49097	408.112
6.191	-1.77002	10.1624	408.661
6.192	-1.92261	11.0779	407.379
6.193	-1.25122	11.322	405.914
6.194	-1.06812	10.7422	405.212
6.195	-1.61743	10.437	407.043
6.196	-1.2207	9.82666	406.83
6.197	-0.488281	10.2234	406.555
6.198	-1.70898	10.1013	407.715
6.199	-1.37329	10.0403	409.454
6.2	-1.19019	9.00269	409.241
6.201	-1.12915	9.30786	409.149
6.202	-2.01416	11.5967	413.696
6.203	-1.67847	13.3667	413.727
6.204	-0.823975	11.7188	412.476
6.205	-1.70898	9.73511	410.156
6.206	-1.95313	10.3455	411.774
6.207	-1.7395	11.0779	412.659
6.208	-1.09863	10.0098	412.659
6.209	-1.09863	9.09424	411.835
6.21	-2.16675	10.437	412.689
6.211	-1.34277	11.7188	409.943
6.212	-0.518799	11.0779	408.6
6.213	-1.19019	10.6506	408.752
6.214	-1.5564	10.437	409.393
6.215	-1.19019	9.73511	408.875
6.216	-0.946045	9.97925	409.027
6.217	-2.04468	9.97925	410.706
6.218	-1.89209	9.09424	411.682
6.219	-1.7395	8.60596	411.072
6.22	-1.67847	9.552	411.346
6.221	-2.10571	12.1155	414.612
6.222	-1.37329	12.8479	414.246
6.223	-1.89209	10.6506	411.835
6.224	-2.62451	9.21631	410.736
6.225	-2.68555	10.0098	412.689
6.226	-2.28882	10.1318	412.75
6.227	-1.06812	9.21631	412.354
6.228	-1.98364	9.552	411.987
6.229	-2.62451	10.5286	411.591
6.23	-1.92261	11.1084	410.583
6.231	-1.5564	10.6812	408.966
6.232	-2.10571	10.437	409.943
6.233	-2.47192	10.1929	410.767
6.234	-1.06812	10.0708	409.729
6.235	-1.37329	10.0403	410.583
6.236	-2.41089	10.3455	412.079
6.237	-2.13623	10.0403	413.025
6.238	-2.16675	9.33838	412.842
6.239	-2.74658	10.0098	414.612
6.24	-2.80762	13.031	418.61
6.241	-2.10571	12.7869	417.48
6.242	-1.34277	10.4675	414.612
6.243	-2.38037	9.70459	414.337
6.244	-2.34985	11.1694	415.894
6.245	-1.95313	11.2305	416.29
6.246	-1.19019	9.8877	415.497
6.247	-2.01416	10.1929	416.229
6.248	-2.44141	11.3831	415.344
6.249	-0.732422	11.6882	413.33
6.25	-1.06812	10.8948	412.537
6.251	-1.12915	11.261	414.337
6.252	-1.25122	10.8948	414.368
6.253	-1.06812	10.3149	413.635
6.254	-1.46484	10.6506	415.009
6.255	-2.22778	10.3149	416.229
6.256	-1.12915	9.18579	416.138
6.257	-1.12915	9.46045	415.497
6.258	-1.2207	10.8643	418.396
6.259	-1.46484	13.3362	419.525
6.26	-0.335693	12.2375	418.488
6.261	-0.762939	10.2539	415.375
6.262	-1.64795	9.76563	417.664
6.263	-2.2583	10.498	417.938
6.264	-0.640869	10.0098	418.152
6.265	-0.244141	9.46045	416.779
6.266	-1.06812	10.437	417.389
6.267	-1.34277	11.9019	416.229
6.268	-0.152588	11.4136	414.673
6.269	-0.732422	10.5286	414.459
6.27	-1.83105	10.498	416.199
6.271	-0.946045	10.3149	415.619
6.272	-1.00708	10.0098	414.886
6.273	-1.49536	10.376	416.595
6.274	-1.61743	10.3149	417.633
6.275	-1.80054	9.67407	417.542
6.276	-1.06812	10.1013	417.419
6.277	-2.89917	11.9019	421.326
6.278	-1.46484	13.6414	422.791
6.279	-1.12915	11.5967	420.807
6.28	-1.19019	10.1318	418.945
6.281	-1.98364	10.6201	420.227
6.282	-2.10571	11.3831	421.295
6.283	-0.946045	11.0474	420.807
6.284	-1.95313	10.2539	420.776
6.285	-2.2583	11.322	421.295
6.286	-2.50244	11.9629	419.098
6.287	-0.946045	11.8713	418.335
6.288	-1.25122	11.6882	417.786
6.289	-1.28174	11.6577	419.525
6.29	-1.2207	10.9863	418.427
6.291	-1.19019	11.1084	419.098
6.292	-2.47192	11.3525	420.563
6.293	-2.31934	10.3455	421.326
6.294	-2.04468	9.94873	420.807
6.295	-1.64795	10.5286	421.448
6.296	-2.13623	13.5193	425.232
6.297	-1.28174	14.1296	424.713
6.298	-1.2207	12.2986	422.272
6.299	-2.34985	10.6506	421.295
6.3	-2.19727	10.7727	423.309
6.301	-2.01416	11.0779	423.615
6.302	-1.09863	10.3149	423.187
6.303	-1.5564	10.4675	422.821
6.304	-1.61743	11.3831	421.906
6.305	-0.976563	12.4512	420.227
6.306	-0.457764	11.9934	419.067
6.307	-1.25122	11.261	419.525
6.308	-1.89209	10.8337	420.837
6.309	-0.976563	10.437	420.532
6.31	-0.762939	10.437	420.166
6.311	-1.86157	10.7727	422.516
6.312	-1.52588	9.97925	422.607
6.313	-1.00708	9.94873	421.417
6.314	-1.80054	11.1084	424.072
6.315	-1.92261	13.5193	427.032
6.316	-1.25122	13.1836	426.331
6.317	-1.12915	11.0474	424.164
6.318	-2.2583	10.6201	424.133
6.319	-1.7395	11.1389	424.744
6.32	-1.12915	11.2305	425.507
6.321	-0.976563	10.6201	424.561
6.322	-1.34277	10.6506	425.232
6.323	-2.44141	11.6882	424.408
6.324	-1.09863	12.1155	423.035
6.325	-1.40381	11.5662	422.363
6.326	-1.06812	11.2915	423.401
6.327	-1.12915	11.2305	423.34
6.328	-0.701904	11.2305	423.431
6.329	-1.80054	11.6272	424.072
6.33	-2.41089	10.8337	425.751
6.331	-2.47192	9.97925	426.208
6.332	-2.22778	10.1318	425.934
6.333	-2.68555	11.6577	428.253
6.334	-2.04468	14.1296	430.664
6.335	-0.946045	13.3362	428.894
6.336	-0.946045	11.0779	426.178
6.337	-2.22778	10.5896	427.734
6.338	-2.56348	11.322	428.131
6.339	-1.58691	10.9558	428.68
6.34	-1.5564	10.1929	427.582
6.341	-2.01416	10.6506	427.856
6.342	-2.19727	11.9324	426.025
6.343	-0.732422	12.2681	424.408
6.344	-1.0376	11.6272	423.401
6.345	-1.83105	11.4136	425.507
6.346	-1.46484	10.8032	424.957
6.347	-1.37329	10.5286	425.018
6.348	-1.89209	10.8337	426.636
6.349	-1.83105	10.3149	427.307
6.35	-1.25122	9.79614	427.155
6.351	-1.06812	10.2539	427.094
6.352	-2.19727	12.4512	431.396
6.353	-1.52588	14.2212	432.77
6.354	-0.762939	11.9629	431.061
6.355	-1.19019	9.8877	428.162
6.356	-1.83105	10.6201	430.176
6.357	-1.70898	11.5356	430.756
6.358	-0.335693	10.9863	430.298
6.359	-0.946045	10.8032	429.535
6.36	-0.88501	11.3525	430.664
6.361	-1.80054	12.2681	428.345
6.362	-0.732422	12.0239	427.551
6.363	-1.2207	11.7188	427.643
6.364	-1.12915	11.2915	428.558
6.365	-0.946045	11.3525	428.497
6.366	-0.701904	11.0779	428.65
6.367	-1.49536	11.261	429.443
6.368	-2.01416	10.8032	431.519
6.369	-1.77002	10.2844	430.359
6.37	-1.89209	10.498	430.939
6.371	-1.92261	13.0005	434.845
6.372	-1.46484	13.6414	433.502
6.373	-0.854492	11.6577	430.969
6.374	-2.01416	11.1694	430.573
6.375	-1.89209	11.7798	432.19
6.376	-1.49536	11.5356	432.404
6.377	-0.88501	10.437	432.037
6.378	-1.70898	10.7727	431.976
6.379	-2.47192	11.9324	431.976
6.38	-1.46484	12.5427	429.688
6.381	-1.40381	12.0544	428.65
6.382	-1.64795	11.7798	429.291
6.383	-2.22778	11.8713	430.176
6.384	-1.12915	10.8948	428.833
6.385	-1.89209	11.2305	430.176
6.386	-2.04468	11.4136	432.343
6.387	-1.80054	10.5591	431.641
6.388	-1.49536	10.1624	431.61
6.389	-2.47192	11.9629	434.509
6.39	-2.16675	14.5874	437.256
6.391	-0.88501	13.2751	435.455
6.392	-1.49536	10.8643	433.411
6.393	-2.44141	10.9253	433.99
6.394	-2.38037	12.0239	434.937
6.395	-1.31226	11.7798	434.967
6.396	-1.09863	11.0474	433.868
6.397	-1.67847	11.6882	434.479
6.398	-2.28882	12.6953	432.922
6.399	-0.701904	12.6953	431.915
6.4	-0.88501	11.6882	431.274
6.401	-1.06812	11.6882	433.258
6.402	-1.34277	11.9934	432.922
6.403	-0.0305176	11.6272	432.617
6.404	-1.00708	12.085	433.38
6.405	-1.70898	11.9934	435.76
6.406	-1.43433	10.7117	434.387
6.407	-1.49536	10.8948	435.028
6.408	-2.2583	12.6953	438.019
6.409	-1.40381	14.2822	438.568
6.41	-0.793457	12.8174	436.371
6.411	-0.915527	11.261	435.272
6.412	-1.46484	11.5662	436.34
6.413	-1.70898	12.1765	437.012
6.414	-0.793457	11.4136	437.347
6.415	-1.61743	11.1084	436.31
6.416	-2.04468	11.8408	437.103
6.417	-1.58691	12.97	435.028
6.418	-0.457764	12.4817	433.838
6.419	-0.823975	12.4207	433.807
6.42	-1.61743	12.3596	435.12
6.421	-0.762939	11.6577	433.99
6.422	-1.2207	11.4746	434.875
6.423	-2.34985	11.6577	436.768
6.424	-1.92261	11.1694	437.317
6.425	-1.86157	10.8032	436.768
6.426	-1.2207	11.5967	436.89
6.427	-2.22778	13.3667	439.88
6.428	-0.88501	14.3738	439.911
6.429	-1.37329	12.7563	438.324
6.43	-1.64795	11.1389	437.286
6.431	-1.64795	11.4746	438.873
6.432	-2.16675	11.9019	439.056
6.433	-0.823975	11.4746	438.843
6.434	-1.86157	11.2915	437.653
6.435	-1.77002	12.5427	438.507
6.436	-1.5564	12.8174	435.913
6.437	-1.0376	12.2375	435.272
6.438	-1.61743	11.7798	435.822
6.439	-1.7395	11.9629	436.89
6.44	-1.12915	11.7188	436.249
6.441	-1.12915	11.9019	436.523
6.442	-1.95313	11.9934	437.805
6.443	-1.98364	11.4136	438.904
6.444	-1.5564	11.1694	437.866
6.445	-2.38037	11.7798	438.812
6.446	-2.7771	14.2517	443.604
6.447	-1.43433	14.4958	443.604
6.448	-1.06812	12.0239	441.406
6.449	-1.89209	11.2915	439.728
6.45	-1.95313	11.8408	441.406
6.451	-1.52588	12.97	441.711
6.452	-1.49536	11.7493	441.254
6.453	-1.80054	11.5356	441.071
6.454	-2.50244	12.2375	440.247
6.455	-1.70898	13.5193	438.812
6.456	-0.610352	13.0615	437.836
6.457	-0.732422	12.146	437.5
6.458	-1.37329	12.1765	438.995
6.459	-1.46484	11.9019	438.477
6.46	-1.0376	11.6272	439.087
6.461	-2.53296	11.7188	441.132
6.462	-1.95313	11.0779	441.742
6.463	-1.58691	10.498	440.216
6.464	-2.16675	12.3291	442.383
6.465	-1.5564	15.4419	445.557
6.466	-0.976563	14.7705	444.214
6.467	-1.06812	12.2986	441.833
6.468	-2.19727	11.2305	442.963
6.469	-1.80054	11.9324	444.092
6.47	-1.67847	12.4207	444.672
6.471	-1.12915	11.6882	443.726
6.472	-1.58691	11.7493	443.115
6.473	-1.89209	13.092	442.474
6.474	-0.946045	13.7024	440.704
6.475	-1.0376	12.7563	439.606
6.476	-1.5564	12.2681	441.681
6.477	-2.16675	12.0239	441.711
6.478	-1.00708	11.8103	441.315
6.479	-1.77002	11.8408	442.505
6.48	-2.0752	12.085	443.848
6.481	-1.7395	11.6882	444.153
6.482	-1.58691	11.5051	443.42
6.483	-2.7771	13.1226	447.021
6.484	-2.19727	15.2588	449.402
6.485	-1.34277	14.1296	447.906
6.486	-1.40381	12.0239	445.77
6.487	-1.83105	11.7493	446.594
6.488	-2.2583	12.5122	447.083
6.489	-1.09863	12.3596	447.54
6.49	-1.95313	11.8713	446.808
6.491	-2.0752	12.4512	446.96
6.492	-2.13623	13.3667	445.282
6.493	-1.28174	13.3972	444.275
6.494	-1.37329	13.092	442.81
6.495	-1.40381	13.1226	444.794
6.496	-1.19019	12.7258	444.183
6.497	-1.40381	12.6038	444.58
6.498	-2.13623	12.5732	446.045
6.499	-2.2583	11.7188	447.479
6.5	-2.28882	11.3831	447.51
6.501	-1.80054	11.9934	447.51
6.502	-2.38037	14.1296	451.233
6.503	-1.40381	15.8997	451.843
6.504	-1.06812	14.6484	450.775
6.505	-1.7395	12.4512	448.334
6.506	-1.89209	11.9324	449.524
6.507	-2.74658	12.5427	450.745
6.508	-1.0376	12.2681	450.867
6.509	-1.67847	11.9934	449.677
6.51	-1.52588	12.6953	449.219
6.511	-1.43433	14.2212	447.205
6.512	-1.31226	14.4043	446.075
6.513	-1.09863	13.3972	445.953
6.514	-2.10571	12.3291	447.144
6.515	-1.67847	12.4207	447.54
6.516	-1.89209	12.6038	447.693
6.517	-1.77002	12.3596	449.066
6.518	-2.10571	12.3291	450.226
6.519	-1.46484	11.8103	450.134
6.52	-1.64795	12.2375	449.829
6.521	-2.22778	14.7705	453.766
6.522	-1.67847	15.3809	453.156
6.523	-1.40381	13.3972	451.355
6.524	-1.98364	11.9324	450.378
6.525	-1.77002	12.6343	452.087
6.526	-1.28174	12.97	452.026
6.527	-0.732422	12.5732	451.416
6.528	-1.67847	12.5427	451.05
6.529	-2.44141	13.2446	451.569
6.53	-2.28882	13.9771	449.493
6.531	-1.40381	13.5803	448.822
6.532	-1.7395	13.3972	449.005
6.533	-1.95313	13.4277	449.982
6.534	-1.19019	13.1531	449.432
6.535	-1.67847	13.1531	449.829
6.536	-2.10571	12.6648	452.087
6.537	-2.80762	11.9934	452.698
6.538	-2.04468	11.6882	452.454
6.539	-3.05176	13.1226	454.865
6.54	-2.19727	15.2588	457.733
6.541	-1.52588	15.564	456.085
6.542	-0.88501	13.4888	453.949
6.543	-2.44141	12.6648	453.552
6.544	-2.28882	13.3667	455.2
6.545	-2.19727	13.2141	455.536
6.546	-1.98364	12.146	454.285
6.547	-2.01416	12.2986	454.834
6.548	-2.74658	14.0076	452.484
6.549	-0.579834	14.3738	451.08
6.55	-0.640869	13.6414	450.226
6.551	-1.61743	13.3667	451.355
6.552	-1.52588	13.092	451.813
6.553	-1.46484	12.4512	450.867
6.554	-1.7395	12.3596	452.576
6.555	-1.7395	12.2986	453.705
6.556	-0.976563	11.5967	452.637
6.557	-0.640869	11.4441	452.271
6.558	-1.52588	13.4888	455.444
6.559	-1.52588	15.9302	457.489
6.56	-0.88501	13.7634	454.926
6.561	-1.00708	11.3525	452.362
6.562	-2.41089	11.6577	454.071
6.563	-2.13623	13.092	454.59
6.564	-1.09863	12.4817	454.132
6.565	-1.19019	11.9019	453.522
6.566	-2.74658	13.031	454.254
6.567	-2.71606	13.8245	452.972
6.568	-1.86157	13.7024	452.026
6.569	-2.28882	13.031	452.576
6.57	-2.71606	13.1531	454.865
6.571	-2.10571	12.4817	454.193
6.572	-1.40381	12.7258	454.437
6.573	-2.83813	13.6719	456.421
6.574	-2.7771	12.6343	458.252
6.575	-2.65503	12.0239	457.458
6.576	-2.01416	12.7563	458.557
6.577	-2.92969	14.5874	461.426
6.578	-1.28174	15.8691	461.334
6.579	-1.00708	14.7095	459.259
6.58	-0.762939	13.6414	458.252
6.581	-1.58691	14.0076	459.808
6.582	-1.06812	14.0686	460.175
6.583	-1.0376	13.4583	459.717
6.584	-1.25122	13.6719	460.052
6.585	-2.10571	14.74	459.686
6.586	-1.43433	15.1062	458.038
6.587	-1.00708	14.9536	456.787
6.588	-1.12915	14.8315	457.703
6.589	-1.19019	14.6484	458.374
6.59	-1.06812	13.7024	457.611
6.591	-1.34277	13.855	458.954
6.592	-2.68555	13.9771	459.778
6.593	-1.80054	12.8479	460.175
6.594	-1.64795	12.7563	458.771
6.595	-1.77002	13.8245	459.961
6.596	-2.34985	15.8081	462.982
6.597	-0.88501	15.8997	462.25
6.598	-1.06812	13.855	459.991
6.599	-2.0752	12.5732	459.229
6.6	-1.98364	12.9089	460.327
6.601	-1.5564	13.2141	460.449
6.602	-0.640869	12.7869	459.625
6.603	-1.77002	12.9089	459.473
6.604	-2.19727	13.5498	458.832
6.605	-1.31226	14.2822	457.092
6.606	-1.06812	13.5193	456.665
6.607	-1.40381	13.1531	457.275
6.608	-1.43433	13.092	458.649
6.609	-1.19019	12.7563	457.672
6.61	-0.701904	13.1531	458.618
6.611	-2.44141	13.5193	459.778
6.612	-1.89209	12.6953	460.663
6.613	-2.47192	12.2986	459.717
6.614	-2.80762	13.4888	462.189
6.615	-2.68555	16.1438	465.393
6.616	-1.7395	15.7471	464.813
6.617	-1.43433	14.0686	462.555
6.618	-2.71606	13.7024	463.409
6.619	-2.47192	13.8245	463.928
6.62	-2.22778	13.9771	464.752
6.621	-2.65503	13.4888	464.355
6.622	-2.7771	13.5803	465.088
6.623	-3.66211	14.74	463.715
6.624	-2.2583	15.564	462.524
6.625	-1.80054	15.1062	461.609
6.626	-2.31934	14.6179	462.799
6.627	-2.19727	14.5264	463.44
6.628	-2.10571	14.0991	463.409
6.629	-2.38037	13.7329	464.172
6.63	-2.89917	13.6108	466.187
6.631	-2.34985	13.1531	465.24
6.632	-1.37329	13.5803	464.813
6.633	-2.62451	15.1672	467.773
6.634	-1.34277	17.7307	469.147
6.635	-1.25122	16.6626	468.506
6.636	-1.2207	14.5874	466.614
6.637	-2.62451	13.3972	467.01
6.638	-2.50244	13.8245	467.682
6.639	-1.5564	13.8855	468.262
6.64	-1.67847	13.7329	466.949
6.641	-1.83105	14.2822	466.766
6.642	-1.98364	15.3503	465.179
6.643	-1.95313	15.564	464.417
6.644	-1.19019	14.74	463.501
6.645	-2.01416	14.3127	464.874
6.646	-1.70898	14.1907	465.515
6.647	-1.37329	13.7329	465.454
6.648	-1.80054	13.855	466.644
6.649	-1.61743	13.5803	467.926
6.65	-1.95313	13.0615	468.109
6.651	-1.49536	13.1531	467.834
6.652	-2.59399	15.5945	472.961
6.653	-1.5564	17.4561	473.511
6.654	-0.793457	15.1367	471.313
6.655	-1.00708	13.092	467.682
6.656	-1.46484	13.6719	469.574
6.657	-1.67847	14.9536	470.734
6.658	-0.396729	14.0991	469.696
6.659	-1.80054	13.2141	469.391
6.66	-1.98364	14.2517	469.238
6.661	-1.89209	15.7166	467.468
6.662	-0.976563	15.4114	465.881
6.663	-1.40381	14.801	466.278
6.664	-2.19727	14.679	468.109
6.665	-1.46484	14.6179	468.506
6.666	-1.77002	13.8245	468.903
6.667	-2.62451	13.9465	470.917
6.668	-3.72314	13.4888	472.595
6.669	-2.59399	13.1226	471.924
6.67	-1.92261	13.4583	471.283
6.671	-2.62451	16.449	475.006
6.672	-1.89209	17.1509	473.694
6.673	-1.58691	14.801	470.673
6.674	-2.74658	13.7634	470.123
6.675	-3.02124	14.3738	472.534
6.676	-2.19727	14.0076	471.863
6.677	-1.31226	13.2446	470.856
6.678	-2.59399	14.1602	470.917
6.679	-2.28882	15.3503	470.276
6.68	-2.31934	15.564	468.262
6.681	-2.04468	15.2588	468.079
6.682	-2.2583	14.74	469.147
6.683	-2.74658	14.5264	469.452
6.684	-1.70898	14.2517	469.299
6.685	-2.56348	14.6179	469.971
6.686	-2.96021	14.6484	471.771
6.687	-2.74658	13.5803	472.015
6.688	-2.44141	13.3972	471.68
6.689	-3.54004	14.9841	474.03
6.69	-2.89917	16.8152	476.959
6.691	-1.89209	15.7776	473.785
6.692	-2.13623	14.0381	472.168
6.693	-2.62451	14.0991	472.687
6.694	-2.22778	14.74	472.717
6.695	-1.37329	14.4653	472.687
6.696	-1.49536	14.0686	471.893
6.697	-2.7771	14.2212	472.504
6.698	-3.17383	14.8621	471.313
6.699	-1.5564	14.9231	470.245
6.7	-1.58691	14.4958	469.238
6.701	-1.7395	15.1978	471.893
6.702	-1.49536	14.7705	470.764
6.703	-0.396729	14.2517	471.13
6.704	-2.19727	14.6484	472.473
6.705	-2.34985	14.3433	474.67
6.706	-1.92261	13.3972	474.335
6.707	-1.86157	13.6414	474.121
6.708	-3.02124	15.9302	478.455
6.709	-1.58691	17.334	478.607
6.71	-0.488281	15.4724	475.922
6.711	-1.83105	13.9771	474.823
6.712	-3.38745	14.6484	476.532
6.713	-2.68555	15.0452	476.746
6.714	-2.34985	13.8855	475.769
6.715	-2.96021	14.1296	475.494
6.716	-3.2959	15.1062	475.708
6.717	-2.7771	15.3809	473.175
6.718	-1.83105	15.7166	472.656
6.719	-2.44141	15.5945	473.297
6.72	-2.65503	14.679	474.213
6.721	-2.44141	13.9771	473.419
6.722	-1.89209	14.4653	474.701
6.723	-3.05176	14.8926	475.647
6.724	-2.19727	14.0381	475.983
6.725	-2.56348	13.916	475.159
6.726	-2.47192	15.0757	475.922
6.727	-2.80762	16.7542	480.011
6.728	-2.19727	16.9373	479.279
6.729	-2.13623	15.6555	478.333
6.73	-2.86865	13.5803	477.386
6.731	-2.19727	14.0686	477.753
6.732	-2.19727	14.8926	478.394
6.733	-1.25122	14.9841	478.027
6.734	-2.38037	14.1907	476.868
6.735	-2.59399	15.2588	476.807
6.736	-2.62451	15.8386	475.189
6.737	-1.98364	15.4419	474.274
6.738	-2.0752	14.9536	474.731
6.739	-2.0752	14.8926	476.105
6.74	-1.70898	15.2283	475.586
6.741	-1.58691	14.9231	476.624
6.742	-2.2583	14.6179	477.692
6.743	-2.10571	14.3127	479.309
6.744	-2.10571	14.0381	478.76
6.745	-1.7395	14.4958	479.187
6.746	-2.74658	17.5781	484.436
6.747	-1.19019	18.3105	483.398
6.748	-0.976563	16.0217	480.225
6.749	-2.19727	14.74	479.614
6.75	-2.68555	15.564	481.812
6.751	-2.31934	15.7166	482.361
6.752	-1.28174	14.4653	480.56
6.753	-2.59399	14.8621	481.049
6.754	-2.53296	16.2964	480.377
6.755	-1.64795	16.9067	477.844
6.756	-1.0376	16.4795	476.99
6.757	-1.64795	16.0522	479.004
6.758	-2.22778	15.7166	479.523
6.759	-1.52588	14.9841	479.034
6.76	-2.10571	15.1978	480.499
6.761	-2.83813	15.3809	482.361
6.762	-2.31934	13.9771	482.574
6.763	-1.77002	14.1907	481.171
6.764	-2.59399	15.9912	483.704
6.765	-2.01416	18.28	485.718
6.766	-1.83105	17.2119	483.643
6.767	-1.80054	14.9841	482.147
6.768	-3.08228	14.4653	482.849
6.769	-2.53296	15.2283	483.002
6.77	-1.89209	15.0146	483.215
6.771	-1.80054	14.679	482.056
6.772	-2.38037	15.5029	482.025
6.773	-2.7771	16.2048	481.079
6.774	-2.04468	16.4185	479.584
6.775	-2.31934	15.7776	479.736
6.776	-2.41089	15.2283	481.018
6.777	-2.22778	15.1367	481.14
6.778	-1.70898	15.4724	481.415
6.779	-2.53296	15.686	482.635
6.78	-2.53296	15.4724	484.467
6.781	-2.62451	14.4653	484.436
6.782	-2.0752	14.8621	484.589
6.783	-3.05176	16.6016	488.586
6.784	-2.22778	18.6768	490.173
6.785	-1.12915	17.6697	488.098
6.786	-1.83105	15.7166	485.718
6.787	-2.04468	15.7471	487.183
6.788	-2.56348	16.3574	487.091
6.789	-1.40381	15.8997	487.61
6.79	-2.74658	15.1367	486.786
6.791	-2.47192	15.7471	486.938
6.792	-2.41089	17.1509	484.863
6.793	-1.49536	17.5781	483.521
6.794	-1.28174	17.1814	483.459
6.795	-2.22778	16.4795	484.955
6.796	-1.86157	16.0522	485.168
6.797	-1.7395	15.4419	485.779
6.798	-3.20435	15.8386	487.091
6.799	-2.99072	15.0146	488.983
6.8	-2.31934	14.8926	487.823
6.801	-2.28882	15.9912	487.915
6.802	-2.80762	18.0359	492.096
6.803	-1.83105	19.165	491.089
6.804	-1.83105	17.0288	489.594
6.805	-2.83813	15.1367	488.129
6.806	-2.71606	15.4114	489.471
6.807	-2.83813	15.8997	490.082
6.808	-1.95313	15.3809	488.8
6.809	-2.83813	15.4724	488.373
6.81	-3.05176	16.6321	488.007
6.811	-2.31934	17.4255	486.115
6.812	-2.50244	16.9067	484.863
6.813	-2.65503	16.0522	485.931
6.814	-2.96021	15.7776	487.305
6.815	-2.0752	15.6555	486.084
6.816	-2.28882	15.9607	487.701
6.817	-3.14331	15.8997	489.41
6.818	-2.65503	15.2283	489.38
6.819	-2.50244	14.8621	489.777
6.82	-3.41797	15.8691	490.845
6.821	-3.54004	18.3411	494.69
6.822	-2.59399	18.219	492.95
6.823	-2.38037	16.449	490.814
6.824	-3.26538	15.6555	490.417
6.825	-2.83813	16.3574	491.608
6.826	-2.74658	16.2964	491.486
6.827	-2.38037	15.7471	491.638
6.828	-3.57056	15.625	491.425
6.829	-3.96729	16.6931	490.601
6.83	-2.59399	17.5781	489.471
6.831	-2.62451	17.2119	487.701
6.832	-2.31934	17.1204	489.166
6.833	-3.08228	16.6626	489.594
6.834	-1.89209	16.1743	489.838
6.835	-2.86865	16.1743	491.272
6.836	-3.479	16.1133	493.469
6.837	-3.05176	15.3809	493.317
6.838	-2.2583	15.564	493.103
6.839	-3.32642	16.9678	495.514
6.84	-2.44141	19.5007	497.437
6.841	-1.98364	18.6768	495.789
6.842	-1.95313	16.4795	493.439
6.843	-3.23486	15.686	494.293
6.844	-3.08228	16.3574	494.873
6.845	-2.10571	16.51	494.781
6.846	-2.19727	15.7166	493.744
6.847	-2.50244	16.2659	493.713
6.848	-3.35693	17.7307	492.126
6.849	-1.52588	17.5171	490.967
6.85	-2.41089	16.7542	490.143
6.851	-2.7771	16.6626	492.065
6.852	-2.56348	16.4185	492.035
6.853	-1.7395	15.7166	492.035
6.854	-2.0752	16.3574	493.134
6.855	-2.74658	16.1133	494.934
6.856	-1.98364	15.3503	494.11
6.857	-1.92261	15.686	494.049
6.858	-3.41797	17.334	498.016
6.859	-2.2583	19.165	499.664
6.86	-1.64795	17.4255	496.002
6.861	-1.80054	15.686	494.568
6.862	-2.92969	15.625	495.972
6.863	-2.59399	16.9067	496.094
6.864	-1.70898	16.51	496.002
6.865	-2.71606	15.8997	494.568
6.866	-3.23486	16.4795	495.911
6.867	-3.32642	17.3645	493.561
6.868	-2.28882	17.4561	492.737
6.869	-2.50244	17.0593	492.859
6.87	-2.31934	17.0288	494.812
6.871	-2.13623	16.6626	493.744
6.872	-1.43433	16.7236	495.209
6.873	-3.60107	16.6016	496.704
6.874	-2.89917	16.0828	498.566
6.875	-2.71606	15.7166	497.772
6.876	-2.68555	16.8762	497.772
6.877	-3.35693	18.6157	501.343
6.878	-2.04468	19.7449	500.214
6.879	-1.40381	18.0359	498.291
6.88	-3.02124	17.0898	497.955
6.881	-2.80762	16.8457	499.329
6.882	-3.17383	16.9373	499.512
6.883	-2.16675	16.7847	499.237
6.884	-2.68555	16.7236	498.566
6.885	-3.23486	17.6697	498.138
6.886	-2.34985	18.6462	496.429
6.887	-2.19727	18.3411	495.3
6.888	-2.13623	17.5171	495.85
6.889	-2.99072	16.9983	497.253
6.89	-1.95313	16.9373	496.948
6.891	-1.98364	16.9678	497.498
6.892	-2.34985	16.8762	499.42
6.893	-2.2583	16.3574	499.329
6.894	-1.86157	16.3574	498.962
6.895	-3.17383	17.1509	500.122
6.896	-2.50244	19.3176	504.578
6.897	-2.13623	19.5618	503.082
6.898	-1.64795	17.6697	501.617
6.899	-3.26538	15.8997	500.214
6.9	-2.10571	16.7542	501.068
6.901	-2.01416	17.6392	501.74
6.902	-1.5564	16.9067	500.702
6.903	-2.83813	16.51	500.549
6.904	-3.11279	17.6392	500.244
6.905	-1.80054	18.219	498.688
6.906	-1.98364	17.8833	497.894
6.907	-2.22778	17.3035	499.359
6.908	-2.16675	17.2729	499.42
6.909	-1.64795	17.395	500
6.91	-2.19727	17.0898	500.549
6.911	-2.86865	16.7236	502.319
6.912	-2.74658	16.2354	503.174
6.913	-2.34985	16.0217	502.533
6.914	-3.32642	17.4255	504.303
6.915	-2.38037	20.3247	507.782
6.916	-1.43433	19.7144	504.974
6.917	-1.64795	17.6697	502.991
6.918	-3.69263	17.0898	504.059
6.919	-3.17383	17.4561	504.73
6.92	-2.71606	17.0593	505.035
6.921	-3.08228	16.6626	504.303
6.922	-3.11279	17.3645	504.761
6.923	-3.8147	18.6462	502.777
6.924	-1.98364	19.165	501.831
6.925	-2.38037	18.7378	500.854
6.926	-2.89917	18.3716	502.93
6.927	-3.26538	17.8833	502.655
6.928	-2.50244	17.334	503.418
6.929	-3.11279	17.4255	504.608
6.93	-3.08228	17.1814	506.47
6.931	-2.59399	16.8152	506.012
6.932	-2.31934	17.0593	505.432
6.933	-3.50952	18.8293	509.094
6.934	-2.83813	20.4163	509.369
6.935	-2.13623	18.9514	508.24
6.936	-3.20435	17.1509	505.676
6.937	-3.02124	17.3645	507.324
6.938	-3.17383	17.5476	506.805
6.939	-1.64795	17.1814	506.592
6.94	-3.11279	17.4255	506.134
6.941	-2.71606	17.8528	506.195
6.942	-3.57056	18.4326	504.242
6.943	-2.74658	18.3716	504.059
6.944	-3.17383	17.9138	503.326
6.945	-3.14331	17.5476	504.852
6.946	-2.68555	17.4561	504.211
6.947	-2.0752	17.7612	505.219
6.948	-2.96021	17.4561	506.073
6.949	-2.80762	16.8457	508.026
6.95	-3.26538	16.2964	506.927
6.951	-2.99072	17.1814	508.148
6.952	-3.75366	19.3481	512.97
6.953	-2.0752	20.813	512.482
6.954	-1.70898	19.0735	509.918
6.955	-2.68555	17.1204	508.209
6.956	-3.32642	17.4255	509.369
6.957	-3.57056	17.9443	510.529
6.958	-2.47192	17.6086	509.705
6.959	-3.50952	16.9678	509.552
6.96	-3.08228	17.7612	509.155
6.961	-3.26538	19.2261	507.111
6.962	-2.13623	19.6838	505.951
6.963	-2.71606	18.219	506.561
6.964	-3.20435	18.3716	508.698
6.965	-2.99072	17.5476	508.392
6.966	-2.62451	17.5781	508.942
6.967	-3.57056	17.334	511.536
6.968	-3.78418	17.2729	512.115
6.969	-2.44141	16.8457	511.261
6.97	-2.92969	17.7307	511.719
6.971	-3.66211	20.7214	515.106
6.972	-2.38037	20.4468	513.092
6.973	-2.92969	17.7307	510.132
6.974	-3.60107	17.5476	510.803
6.975	-3.93677	18.3105	512.634
6.976	-2.50244	17.7002	511.81
6.977	-1.77002	17.6086	510.498
6.978	-2.99072	18.0969	511.475
6.979	-3.57056	19.1956	510.376
6.98	-2.44141	18.7988	509.064
6.981	-3.08228	18.6157	508.484
6.982	-3.02124	18.4021	510.376
6.983	-2.86865	18.0664	510.559
6.984	-1.86157	18.2495	509.552
6.985	-2.65503	18.6462	511.047
6.986	-2.83813	18.2495	513.428
6.987	-2.89917	16.9067	512.756
6.988	-2.50244	17.2424	513.672
6.989	-4.08936	18.9514	516.602
6.99	-2.80762	20.4773	518.555
6.991	-1.70898	19.8364	515.381
6.992	-2.44141	17.9749	513.184
6.993	-3.63159	18.219	514.374
6.994	-3.17383	18.7988	514.618
6.995	-2.10571	18.1885	514.221
6.996	-2.59399	17.4561	513.824
6.997	-2.80762	18.4937	514.557
6.998	-3.11279	19.5007	512.787
6.999	-2.04468	19.5007	511.536
7	-2.62451	19.1345	511.658
7.001	-2.74658	18.8599	513.458
7.002	-2.2583	18.3105	512.695
7.003	-2.13623	17.9138	513.275
7.004	-3.57056	18.4326	514.893
7.005	-3.17383	17.6697	516.418
7.006	-2.71606	17.1814	515.564
7.007	-2.47192	18.3105	514.923
7.008	-3.50952	19.7449	518.188
7.009	-2.41089	21.0876	518.311
7.01	-2.53296	19.5923	516.144
7.011	-3.11279	17.7917	515.228
7.012	-3.75366	17.7307	516.205
7.013	-3.2959	18.3411	516.693
7.014	-2.19727	18.1885	516.174
7.015	-3.08228	17.9138	515.289
7.016	-3.35693	18.8599	515.808
7.017	-3.11279	20.05	513.794
7.018	-2.41089	19.4092	513.092
7.019	-3.38745	18.9514	514.099
7.02	-3.41797	18.4937	515.564
7.021	-2.68555	18.2495	514.832
7.022	-2.38037	18.4937	515.32
7.023	-3.44849	18.5242	517.029
7.024	-3.11279	18.0054	517.7
7.025	-2.44141	17.6086	516.968
7.026	-3.2959	18.5242	517.792
7.027	-3.72314	20.4163	521.606
7.028	-3.05176	21.4233	520.355
7.029	-2.83813	18.9209	518.341
7.03	-3.20435	17.9443	516.51
7.031	-3.23486	19.043	518.616
7.032	-2.96021	19.5007	518.402
7.033	-2.59399	18.3105	517.761
7.034	-3.479	17.8528	517.883
7.035	-3.93677	19.1345	518.097
7.036	-2.7771	19.8669	515.961
7.037	-2.53296	19.5618	514.648
7.038	-2.59399	19.5007	516.51
7.039	-3.23486	19.4092	517.334
7.04	-2.0752	18.5547	516.724
7.041	-2.80762	18.6157	517.853
7.042	-3.60107	18.6462	520.142
7.043	-3.14331	17.6392	520.203
7.044	-2.62451	17.5171	519.592
7.045	-3.02124	18.9514	520.752
7.046	-3.50952	21.7285	524.597
7.047	-1.67847	21.5149	522.4
7.048	-2.01416	18.9819	519.592
7.049	-3.38745	17.9749	520.142
7.05	-3.60107	18.7988	521.332
7.051	-2.65503	18.8599	521.515
7.052	-1.95313	18.219	520.142
7.053	-3.38745	18.7988	520.569
7.054	-2.74658	19.928	518.829
7.055	-2.47192	20.4773	517.395
7.056	-2.19727	19.6533	517.029
7.057	-3.11279	19.1345	518.494
7.058	-2.92969	18.5852	520.111
7.059	-2.13623	18.5242	519.684
7.06	-2.38037	18.7988	521.21
7.061	-2.83813	18.9819	522.766
7.062	-3.05176	18.3716	522.552
7.063	-2.28882	18.0969	521.515
7.064	-4.30298	19.6533	524.445
7.065	-3.44849	21.7896	527.13
7.066	-2.47192	20.7825	524.933
7.067	-2.89917	18.9514	522.583
7.068	-3.63159	18.219	523.56
7.069	-3.60107	19.1956	524.048
7.07	-2.19727	19.1956	524.048
7.071	-2.99072	18.6157	523.01
7.072	-3.11279	18.9514	523.468
7.073	-3.75366	19.9585	522.125
7.074	-2.65503	20.3857	521.118
7.075	-2.34985	19.6838	520.416
7.076	-2.7771	19.5923	522.278
7.077	-2.31934	19.4702	521.942
7.078	-2.0752	19.2871	522.217
7.079	-3.02124	19.1956	523.865
7.08	-3.02124	18.7073	525.879
7.081	-2.92969	18.1274	525.055
7.082	-2.13623	19.1956	525.146
7.083	-2.22778	20.2332	523.651
7.084	-1.5564	20.5688	521.759
7.085	-2.19727	21.6675	521.606
7.086	-2.22778	21.9727	521.545
7.087	-1.61743	20.5688	521.851
7.088	-2.50244	20.5688	521.698
7.089	-0.183105	21.4539	523.529
7.09	1.31226	22.5525	522.827
7.091	0.915527	23.9258	522.095
7.092	0.396729	24.9023	523.041
7.093	1.19019	24.4751	521.301
7.094	3.05176	24.2004	521.454
7.095	3.50952	23.8953	522.888
7.096	1.92261	24.5056	522.675
7.097	2.50244	25.3601	524.994
7.098	4.63867	25.7568	525.238
7.099	4.60815	25.8179	524.78
7.1	4.60815	26.5198	526.917
7.101	5.31006	27.2827	525.757
7.102	7.2937	27.71	526.215
7.103	7.8125	27.832	527.13
7.104	6.53076	27.1606	525.879
7.105	6.95801	27.4048	526.52
7.106	8.88062	28.4424	526.123
7.107	9.12476	29.6936	523.926
7.108	9.49097	30.2734	525.299
7.109	9.61304	29.9377	524.506
7.11	11.261	30.0293	525.146
7.111	12.2986	30.4871	526.855
7.112	11.2915	31.4941	525.787
7.113	12.5732	31.9824	527.985
7.114	13.5498	32.135	528.351
7.115	14.3433	32.4402	527.832
7.116	14.7705	32.8369	528.748
7.117	15.0146	33.02	527.466
7.118	16.7542	33.3557	528.137
7.119	17.7612	33.3557	527.893
7.12	16.51	33.8745	526.001
7.121	17.334	34.5459	526.215
7.122	18.5242	34.79	524.506
7.123	18.4937	35.2478	524.109
7.124	18.5852	35.3699	525.635
7.125	18.7378	35.3088	524.506
7.126	20.05	34.8206	525.94
7.127	20.5383	35.3699	526.886
7.128	19.6533	36.1938	526.276
7.129	21.1182	36.7432	527.588
7.13	22.9187	37.2925	526.123
7.131	23.9868	37.9944	526.062
7.132	23.7427	38.5132	527.313
7.133	23.468	38.5132	526.123
7.134	24.0784	38.6047	528.198
7.135	24.9329	38.6963	528.961
7.136	23.7732	39.0625	528.473
7.137	24.5972	39.2761	529.572
7.138	26.4587	39.917	528.076
7.139	28.1067	40.4358	527.893
7.14	28.3508	40.9851	527.679
7.141	27.6489	41.5344	525.97
7.142	28.9307	41.8396	526.611
7.143	29.9683	42.1143	526.428
7.144	29.2358	42.1753	525.543
7.145	30.1514	42.1753	526.703
7.146	30.8838	41.8701	525.94
7.147	31.1279	42.511	527.222
7.148	32.4707	43.335	528.931
7.149	32.4402	43.9148	528.168
7.15	33.8135	44.3115	530.06
7.151	34.4543	44.4641	530.273
7.152	34.3018	44.9829	529.236
7.153	35.2783	45.3186	529.877
7.154	36.1328	45.7764	528.9
7.155	37.5977	46.1121	529.144
7.156	37.9639	46.1731	530.396
7.157	37.4756	46.2952	529.297
7.158	39.093	46.2341	529.938
7.159	40.6799	46.814	528.839
7.16	40.1917	48.0652	527.679
7.161	41.2598	48.2178	527.252
7.162	41.4429	48.0042	525.238
7.163	42.6331	47.76	525.848
7.164	43.0908	48.0957	526.306
7.165	41.6565	48.8892	525.757
7.166	42.511	48.9197	527.435
7.167	43.7012	48.9197	526.886
7.168	43.9148	49.0112	526.855
7.169	44.5557	49.6216	528.32
7.17	45.0439	49.8047	525.879
7.171	46.2952	50.3235	527.435
7.172	46.5698	50.1099	528.473
7.173	45.99	50.2014	527.069
7.174	46.6614	50.6287	527.924
7.175	47.4854	50.8728	526.611
7.176	47.2717	51.4832	525.757
7.177	47.2412	52.002	526.398
7.178	47.6074	52.4292	524.292
7.179	49.7437	52.4292	524.841
7.18	50.7507	52.5208	525.055
7.181	50.0183	53.1616	523.956
7.182	50.7507	53.4973	525.696
7.183	51.3916	53.8635	524.506
7.184	51.6357	54.5044	524.75
7.185	51.5137	55.5115	526.306
7.186	50.8423	55.5725	525.177
7.187	52.063	55.3284	526.703
7.188	53.0396	55.4199	527.374
7.189	52.5513	55.8472	526.947
7.19	53.8025	56.1218	528.656
7.191	55.481	56.427	527.496
7.192	56.5186	56.7627	527.832
7.193	56.7017	56.8848	529.022
7.194	56.0303	57.1899	526.978
7.195	56.8542	57.8613	527.161
7.196	58.2886	57.9834	527.161
7.197	57.9224	58.4106	525.177
7.198	58.8379	58.4106	525.909
7.199	60.0891	58.4717	524.536
7.2	61.7981	58.8074	524.353
7.201	63.0493	59.021	525.757
7.202	62.2559	59.3872	524.658
7.203	63.7207	59.2041	525.818
7.204	64.7583	59.5093	524.811
7.205	63.9648	60.3333	524.109
7.206	64.4226	60.7605	524.414
7.207	64.7583	60.6689	522.705
7.208	66.1316	60.1807	523.407
7.209	66.2537	59.5093	523.865
7.21	64.9719	59.5093	523.468
7.211	66.2537	59.7839	524.811
7.212	68.1152	60.4858	524.048
7.213	68.512	61.3708	522.919
7.214	68.9697	61.5845	523.102
7.215	69.3665	61.2183	520.355
7.216	70.6482	61.4624	520.355
7.217	71.0144	62.0728	521.149
7.218	69.9158	62.3779	519.592
7.219	70.343	62.4695	521.667
7.22	71.0449	62.7747	521.393
7.221	71.5942	63.446	521.362
7.222	72.5403	63.6292	521.729
7.223	72.4182	64.4226	520.66
7.224	73.6389	64.27	521.515
7.225	74.4629	64.3616	521.851
7.226	73.1506	64.5752	521.21
7.227	73.4253	65.033	522.43
7.228	74.0051	65.7959	521.637
7.229	73.7305	66.5283	521.393
7.23	74.1577	66.4978	522.797
7.231	73.9136	66.3147	521.179
7.232	75.0122	66.3757	522.552
7.233	76.1108	66.864	522.491
7.234	76.1108	67.4744	521.027
7.235	77.179	67.3828	522.217
7.236	77.9724	66.9861	520.721
7.237	78.8269	68.1152	519.775
7.238	79.4983	68.9392	520.66
7.239	79.1931	68.6951	519.104
7.24	79.1016	68.8782	520.538
7.241	79.9255	68.9392	521.149
7.242	79.9255	69.2749	520.02
7.243	81.6956	69.2139	521.24
7.244	83.8013	69.458	520.05
7.245	85.083	70.0989	519.409
7.246	85.8154	70.3735	519.958
7.247	85.2661	70.5872	518.066
7.248	85.5408	70.8313	519.226
7.249	86.8225	70.7397	518.921
7.25	85.3577	71.2585	518.005
7.251	85.3577	71.1365	519.318
7.252	86.1816	71.228	517.487
7.253	87.6465	71.0754	517.822
7.254	89.5691	71.3501	518.585
7.255	88.8062	71.8994	517.517
7.256	90.0269	72.2046	519.226
7.257	91.2476	72.1436	518.86
7.258	90.4846	72.8455	518.188
7.259	90.5151	73.0286	518.951
7.26	90.8508	73.1812	517.029
7.261	92.2852	73.4558	516.968
7.262	92.8955	73.9136	517.883
7.263	91.7969	73.7	516.785
7.264	93.3533	73.3337	518.127
7.265	94.4214	74.0051	517.761
7.266	94.8181	75.1343	516.785
7.267	94.7266	75.3784	518.005
7.268	94.4519	75.47	515.594
7.269	95.5505	75.5615	515.778
7.27	95.4895	76.1414	516.235
7.271	93.9941	76.8433	515.106
7.272	94.3909	76.5076	516.876
7.273	95.7947	75.8972	516.571
7.274	96.0693	76.0498	516.815
7.275	97.1985	76.8127	518.25
7.276	97.7173	77.6978	516.205
7.277	97.9309	78.0945	516.754
7.278	98.0225	77.6367	517.792
7.279	96.8018	78.0334	515.9
7.28	97.229	78.0945	517.273
7.281	98.114	78.5522	516.327
7.282	98.938	79.1016	515.93
7.283	99.762	79.1321	517.761
7.284	100.037	79.3457	516.083
7.285	102.081	79.7729	517.273
7.286	103.088	80.1086	517.365
7.287	102.051	80.78	516.296
7.288	102.814	80.9326	517.517
7.289	103.851	80.78	515.411
7.29	104.095	81.2988	514.435
7.291	104.614	81.604	515.442
7.292	103.943	81.604	513.885
7.293	105.56	81.3904	514.771
7.294	106.354	80.9021	515.503
7.295	106.079	81.5125	515.106
7.296	106.964	81.8481	516.205
7.297	108.093	81.9397	514.862
7.298	109.314	82.4585	514.13
7.299	110.229	82.3975	514.099
7.3	109.619	82.428	511.749
7.301	111.023	83.0994	513.214
7.302	112.579	82.9773	512.848
7.303	112.213	83.1604	511.932
7.304	112.518	83.252	513.611
7.305	113.556	83.5266	512.146
7.306	114.685	84.1675	511.688
7.307	115.448	84.198	512.146
7.308	114.838	84.6252	509.888
7.309	115.204	84.6558	510.986
7.31	116.455	84.7168	510.681
7.311	115.723	85.7239	509.766
7.312	115.265	86.1206	512.451
7.313	115.082	86.6394	512.146
7.314	115.54	86.792	513.245
7.315	115.723	86.9446	515.015
7.316	114.807	87.3718	514.984
7.317	115.54	87.3413	517.395
7.318	116.638	87.2192	517.303
7.319	116.486	88.1958	515.717
7.32	117.249	88.0737	516.876
7.321	117.859	87.9211	514.13
7.322	118.408	88.4705	513.672
7.323	118.744	88.5315	513.397
7.324	117.584	89.1113	510.773
7.325	118.683	88.9893	511.383
7.326	120.361	89.2334	510.132
7.327	121.033	89.386	509.033
7.328	121.582	89.4165	510.498
7.329	122.498	89.9353	508.667
7.33	124.603	90.5762	509.277
7.331	124.756	90.7288	510.376
7.332	122.864	91.3391	509.888
7.333	123.322	91.4612	511.566
7.334	124.207	91.217	511.292
7.335	124.298	91.7358	511.902
7.336	124.359	91.4917	513.58
7.337	123.932	91.1865	512.756
7.338	125.702	91.2781	514.343
7.339	127.014	91.7969	514.618
7.34	125.671	92.3462	512.421
7.341	126.404	92.4988	513.763
7.342	127.655	92.1326	510.681
7.343	128.815	92.2852	508.911
7.344	129.364	93.0481	509.369
7.345	129.883	93.2922	505.951
7.346	131.104	93.8416	506.805
7.347	131.622	94.0247	507.935
7.348	130.829	94.0552	506.317
7.349	131.195	93.7195	509.125
7.35	131.348	94.4824	508.881
7.351	132.599	95.459	509.613
7.352	133.514	95.9167	510.986
7.353	132.08	96.2219	509.888
7.354	133.362	96.1304	512.024
7.355	134.064	96.5576	512.421
7.356	132.904	97.29	512.085
7.357	132.813	97.4426	513.824
7.358	132.996	97.0459	512.299
7.359	133.423	97.5037	511.963
7.36	134.247	97.8394	512.36
7.361	134.247	97.9919	509.552
7.362	135.223	98.0835	510.376
7.363	136.993	97.9309	509.796
7.364	136.871	98.6633	507.813
7.365	137.146	99.1821	509.613
7.366	137.451	99.2737	507.874
7.367	138.428	99.2432	508.057
7.368	138.428	99.7314	510.376
7.369	137.238	99.7314	509.308
7.37	138.428	99.6704	510.498
7.371	139.984	99.762	510.773
7.372	140.411	100.494	509.827
7.373	141.296	100.739	511.383
7.374	142.334	100.555	509.094
7.375	143.25	101.318	509.369
7.376	142.639	101.715	510.071
7.377	140.9	101.685	507.843
7.378	141.693	101.135	509.064
7.379	142.578	100.708	508.118
7.38	143.005	100.983	507.141
7.381	144.073	101.807	508.301
7.382	144.928	102.325	505.859
7.383	146.942	102.722	506.805
7.384	147.217	101.837	507.813
7.385	146.454	102.142	506.958
7.386	146.759	102.356	509.277
7.387	147.705	102.844	508.881
7.388	147.125	103.79	507.935
7.389	147.644	103.851	509.735
7.39	147.888	104.034	506.958
7.391	149.994	103.79	508.118
7.392	150.757	104.156	508.789
7.393	150.116	104.797	507.843
7.394	150.696	104.462	509.46
7.395	151.428	104.675	508.24
7.396	152.283	105.499	507.507
7.397	152.649	106.262	507.782
7.398	151.947	106.415	505.219
7.399	152.74	106.537	506.195
7.4	152.863	106.079	506.958
7.401	152.13	106.415	506.317
7.402	153.229	106.659	508.209
7.403	154.449	106.598	508.057
7.404	154.999	107.239	508.301
7.405	156.097	107.544	509.369
7.406	156.342	107.971	507.05
7.407	156.555	108.124	508.545
7.408	156.128	108.429	509.064
7.409	155.731	108.429	508.026
7.41	155.884	108.459	509.308
7.411	156.128	108.856	509.125
7.412	157.013	109.283	508.392
7.413	158.356	109.314	508.942
7.414	158.63	109.528	507.416
7.415	160.004	110.107	508.362
7.416	161.163	110.138	507.599
7.417	159.912	110.535	505.859
7.418	159.363	110.626	507.599
7.419	159.729	110.687	505.402
7.42	160.797	110.748	505.28
7.421	160.98	110.809	506.409
7.422	160.187	110.779	504.883
7.423	161.072	110.382	507.172
7.424	162.659	110.504	507.172
7.425	162.933	111.206	506.439
7.426	163.177	111.725	508.392
7.427	164.093	111.328	506.073
7.428	165.924	111.42	505.951
7.429	165.588	111.908	506.5
7.43	163.849	112.091	504.517
7.431	164.368	112	506.012
7.432	165.497	111.938	506.165
7.433	166.199	112.64	505.585
7.434	167.511	112.518	506.439
7.435	167.999	112.61	504.333
7.436	169.8	113.373	504.944
7.437	170.227	113.739	505.432
7.438	168.64	113.831	503.51
7.439	168.427	113.708	505.31
7.44	168.61	113.159	504.639
7.441	167.999	114.075	504.12
7.442	169.312	114.41	505.341
7.443	170.105	113.861	503.052
7.444	170.99	113.861	504.7
7.445	171.814	114.197	506.287
7.446	171.814	114.838	503.876
7.447	172.211	114.685	506.073
7.448	172.546	114.41	505.89
7.449	172.485	114.868	504.456
7.45	172.699	115.295	506.165
7.451	172.791	115.723	503.51
7.452	173.889	115.723	504.456
7.453	174.225	115.845	505.554
7.454	173.645	115.814	503.876
7.455	175.14	115.631	505.737
7.456	175.934	115.906	505.035
7.457	176.88	116.577	504.12
7.458	177.521	116.486	505.371
7.459	176.88	116.486	502.594
7.46	177.49	116.394	503.845
7.461	177.307	116.455	503.845
7.462	176.361	117.218	502.594
7.463	176.727	117.218	504.364
7.464	177.368	116.394	503.448
7.465	178.68	115.906	502.991
7.466	179.565	115.753	504.852
7.467	179.077	116.119	502.655
7.468	180.298	116.638	504.15
7.469	181.122	116.455	503.51
7.47	179.932	116.882	501.678
7.471	179.962	116.516	503.113
7.472	180.939	116.577	500.305
7.473	182.159	116.669	500.031
7.474	181.976	116.76	501.068
7.475	181.793	117.126	499.146
7.476	183.014	116.669	500.519
7.477	184.448	116.699	500.519
7.478	183.289	116.547	500.305
7.479	182.922	116.73	501.617
7.48	183.197	116.821	499.39
7.481	184.357	117.035	499.115
7.482	184.326	117.035	499.39
7.483	182.922	116.882	497.04
7.484	183.868	116.882	498.871
7.485	184.814	116.272	498.047
7.486	185.333	116.486	497.589
7.487	186.066	116.486	499.237
7.488	186.188	116.089	497.467
7.489	186.737	115.967	497.986
7.49	186.249	116.302	498.108
7.491	185.15	116.455	495.728
7.492	185.791	116.882	496.49
7.493	186.554	116.394	495.575
7.494	186.34	116.272	494.263
7.495	186.676	115.997	495.941
7.496	187.347	115.479	494.72
7.497	188.995	115.326	495.178
7.498	188.995	115.814	495.697
7.499	187.286	115.875	494.324
7.5	187.805	115.387	495.544
7.501	188.263	114.746	493.988
7.502	188.232	114.807	492.706
7.503	187.927	114.624	493.164
7.504	187.5	114.227	491.058
7.505	188.202	114.441	491.425
7.506	188.629	113.953	491.943
7.507	187.561	113.098	489.655
7.508	187.195	112.579	492.249
7.509	187.561	112.64	490.753
7.51	188.629	112.64	489.349
7.511	188.965	112.213	490.051
7.512	187.988	112	487.03
7.513	189.087	111.938	488.22
7.514	189.056	111.816	488.098
7.515	187.5	112.03	485.718
7.516	187.927	111.359	488.586
7.517	188.202	110.962	487.518
7.518	189.636	110.87	486.969
7.519	189.819	110.87	488.19
7.52	189.056	110.565	485.565
7.521	190.338	110.504	486.877
7.522	190.796	110.443	486.206
7.523	190.125	110.382	484.802
7.524	189.148	109.924	486.084
7.525	188.873	109.741	483.856
7.526	189.575	109.924	483.124
7.527	189.911	109.283	484.222
7.528	189.148	108.917	481.995
7.529	190.552	108.612	483.765
7.53	191.345	108.215	483.459
7.531	190.887	108.459	481.812
7.532	190.002	108.124	483.826
7.533	190.247	107.178	481.842
7.534	191.437	107.239	481.415
7.535	191.071	108.276	482.422
7.536	189.606	108.124	480.682
7.537	190.033	106.934	481.537
7.538	190.216	106.293	482.208
7.539	190.369	106.445	480.804
7.54	190.857	106.415	481.842
7.541	191.223	105.927	479.797
7.542	191.956	106.079	479.431
7.543	191.925	105.56	479.858
7.544	190.002	105.286	477.478
7.545	190.552	105.194	478.943
7.546	190.308	104.919	477.203
7.547	189.697	104.828	476.257
7.548	188.477	104.279	478.027
7.549	188.538	103.485	475.128
7.55	189.911	103.333	476.044
7.551	190.277	103.79	476.685
7.552	189.148	103.638	474.884
7.553	189.178	102.875	476.807
7.554	189.148	102.142	475.494
7.555	188.843	102.356	474.213
7.556	188.568	102.295	476.227
7.557	187.958	101.959	473.145
7.558	189.301	101.837	473.724
7.559	189.484	101.624	473.663
7.56	188.019	101.563	471.039
7.561	187.683	100.8	473.083
7.562	188.232	100.189	471.741
7.563	187.988	99.9756	470.917
7.564	187.134	99.8535	472.29
7.565	185.944	99.5178	469.33
7.566	186.676	99.1821	470.154
7.567	186.34	98.8464	469.36
7.568	184.814	98.938	467.377
7.569	183.929	98.2056	468.689
7.57	183.655	96.9849	467.529
7.571	182.922	96.6797	466.644
7.572	182.556	96.2219	468.231
7.573	181.702	95.9167	466.248
7.574	181.732	95.1538	466.98
7.575	181.122	94.696	467.133
7.576	180.054	94.3909	464.966
7.577	179.321	94.2078	466.278
7.578	178.894	93.3838	464.355
7.579	179.016	92.8955	463.654
7.58	177.521	92.6819	464.508
7.581	176.27	92.3157	463.043
7.582	176.514	91.6748	463.959
7.583	176.758	91.4612	464.081
7.584	175.415	91.1865	462.463
7.585	175.323	90.6677	464.569
7.586	175.446	90.4541	462.463
7.587	176.178	90.5457	462.402
7.588	175.323	90.8508	463.257
7.589	173.248	90.6677	461.06
7.59	173.431	89.9658	463.318
7.591	173.34	89.5081	463.043
7.592	172.272	89.2029	462.402
7.593	172.424	89.1113	464.478
7.594	173.157	88.8367	463.379
7.595	175.079	89.4775	463.745
7.596	175.537	89.6912	464.539
7.597	174.103	89.8743	462.189
7.598	174.103	89.8132	464.447
7.599	174.194	89.5996	463.867
7.6	173.553	89.7827	462.799
7.601	172.638	89.4775	465.24
7.602	172.791	89.386	462.28
7.603	175.385	89.8438	462.677
7.604	176.727	90.1489	462.585
7.605	175.659	90.3931	460.907
7.606	175.964	90.3015	463.043
7.607	176.392	89.8438	462.097
7.608	175.781	90.4846	461.395
7.609	174.561	90.6067	463.409
7.61	173.828	90.332	461.456
7.611	174.561	90.4846	462.219
7.612	175.537	90.3931	462.83
7.613	174.713	90.5762	460.815
7.614	176.208	90.4236	464.05
7.615	177.307	90.5457	462.738
7.616	178.101	91.1865	462.036
7.617	177.582	91.095	464.6
7.618	176.514	90.3015	462.311
7.619	176.91	90.7898	463.593
7.62	176.514	91.7664	464.172
7.621	175.598	92.041	461.639
7.622	175.842	91.6748	463.989
7.623	176.88	91.6138	463.47
7.624	178.619	92.1326	462.921
7.625	179.901	92.3157	464.874
7.626	179.657	92.8345	462.708
7.627	180.695	92.926	464.691
7.628	180.328	93.1702	465.393
7.629	178.436	93.2312	463.44
7.63	178.192	93.0481	465.698
7.631	177.826	93.0176	463.745
7.632	178.192	93.5974	463.531
7.633	179.016	93.6279	465.179
7.634	179.565	92.6514	462.311
7.635	180.725	92.5903	464.874
7.636	180.725	92.6819	464.966
7.637	179.077	93.5669	463.837
7.638	178.314	93.4448	466.248
7.639	178.101	92.5293	463.409
7.64	178.436	92.1021	462.83
7.641	177.643	91.8274	464.111
7.642	176.544	91.98	460.419
7.643	177.155	92.0105	461.823
7.644	177.399	91.7664	461.212
7.645	176.575	91.6443	459.625
7.646	176.544	91.0339	462.219
7.647	176.453	89.8438	460.175
7.648	177.094	90.2405	460.51
7.649	176.636	90.5457	461.456
7.65	175.018	90.4541	458.527
7.651	175.14	90.1489	460.114
7.652	175.171	89.9048	458.71
7.653	174.927	90.6677	457.764
7.654	175.018	90.271	460.48
7.655	175.079	89.3555	458.923
7.656	176.178	89.1113	459.961
7.657	176.392	89.447	461.365
7.658	175.781	89.7522	458.74
7.659	176.361	89.8743	461.09
7.66	176.697	89.447	460.541
7.661	175.964	89.7522	458.832
7.662	176.208	90.3931	461.365
7.663	176.392	90.0574	459.015
7.664	177.765	90.1489	459.625
7.665	177.521	90.5151	461.823
7.666	176.971	90.7593	459.961
7.667	177.582	90.4236	462.128
7.668	177.917	90.5151	461.151
7.669	178.192	90.6677	460.571
7.67	178.284	90.9119	462.067
7.671	178.162	90.8508	458.771
7.672	179.352	90.8203	459.686
7.673	178.833	91.1865	459.564
7.674	177.063	91.3086	457.916
7.675	177.277	90.8203	461.273
7.676	177.49	90.4236	459.29
7.677	177.734	91.1255	459.442
7.678	177.826	91.6138	461.304
7.679	177.46	91.2781	458.221
7.68	178.772	90.8203	459.839
7.681	178.955	90.7593	460.144
7.682	177.643	91.095	458.344
7.683	177.826	91.3696	461.273
7.684	177.673	91.4307	459.259
7.685	178.314	91.6748	459.351
7.686	178.772	91.6443	460.907
7.687	178.436	91.2476	457.886
7.688	180.145	91.6138	459.473
7.689	180.664	92.0715	459.351
7.69	179.962	92.0715	457.733
7.691	179.596	91.4001	460.236
7.692	179.81	91.0339	458.496
7.693	180.725	91.7969	458.16
7.694	180.664	92.6514	459.351
7.695	179.474	92.6208	456.329
7.696	180.145	92.7734	458.13
7.697	180.939	92.0715	457.153
7.698	180.511	91.8274	456.055
7.699	180.634	91.9189	459.381
7.7	181.519	91.6748	457.703
7.701	182.465	92.0105	458.282
7.702	182.77	92.4988	459.808
7.703	182.098	92.1326	457.184
7.704	182.404	92.6514	459.229
7.705	183.014	93.0481	458.618
7.706	182.068	93.0176	456.97
7.707	181.763	93.1091	459.686
7.708	182.8	92.2241	457.733
7.709	184.509	92.4683	457.916
7.71	185.303	92.7429	459.32
7.711	184.662	93.2312	457.031
7.712	185.455	93.689	458.679
7.713	185.516	93.5974	457.703
7.714	184.601	93.6584	457.123
7.715	184.143	93.5669	459.015
7.716	183.777	93.4448	456.421
7.717	184.753	93.5364	457.428
7.718	184.875	93.6279	457.581
7.719	184.235	93.2007	455.75
7.72	184.479	92.7734	458.954
7.721	185.333	92.865	458.13
7.722	185.577	93.6584	458.191
7.723	184.906	93.4143	460.297
7.724	184.845	92.7124	457.55
7.725	186.31	93.2922	458.832
7.726	186.89	93.5059	458.252
7.727	185.974	93.811	455.902
7.728	185.669	93.5974	458.618
7.729	186.157	93.3838	457.397
7.73	187.347	93.2922	456.421
7.731	187.378	93.1702	458.527
7.732	186.798	93.2312	455.872
7.733	188.049	93.4143	457.336
7.734	188.568	93.8416	457.123
7.735	187.5	93.8416	455.414
7.736	187.012	93.75	457.581
7.737	187.103	92.9871	455.963
7.738	187.836	93.6584	456.207
7.739	187.744	93.2312	457.947
7.74	187.134	93.1396	455.75
7.741	188.141	93.2007	457.642
7.742	189.514	93.5364	457.794
7.743	189.056	94.0247	456.238
7.744	188.416	93.6584	459.381
7.745	188.568	92.6514	457.611
7.746	189.087	92.926	456.818
7.747	189.087	93.9941	458.862
7.748	188.354	94.0857	456.146
7.749	189.941	93.9941	457.458
7.75	189.911	93.8416	457.794
7.751	188.904	93.6279	456.726
7.752	188.873	93.4448	460.114
7.753	189.514	93.689	458.221
7.754	190.43	94.2078	458.435
7.755	190.186	94.2078	459.564
7.756	189.301	93.2617	456.635
7.757	190.002	93.1396	458.13
7.758	190.674	94.1162	456.848
7.759	189.24	93.811	456.329
7.76	187.897	93.3228	459.625
7.761	188.171	92.2546	457.489
7.762	189.392	92.4072	458.191
7.763	189.697	92.4683	459.961
7.764	188.324	92.5598	456.726
7.765	188.934	92.2241	458.862
7.766	189.789	91.7358	457.825
7.767	189.819	91.8884	455.75
7.768	188.782	91.7969	458.435
7.769	187.866	91.1865	455.627
7.77	189.362	91.156	456.238
7.771	188.843	91.2781	456.696
7.772	187.897	91.0034	454.193
7.773	188.446	90.5151	456.055
7.774	188.782	90.332	455.261
7.775	188.66	90.5762	454.224
7.776	188.66	90.3015	456.573
7.777	188.385	89.6912	454.102
7.778	188.873	89.9048	454.956
7.779	188.812	89.8438	455.658
7.78	187.408	89.6912	453.644
7.781	186.554	89.5996	455.811
7.782	186.523	88.4705	454.803
7.783	186.584	88.501	453.918
7.784	186.981	88.562	456.238
7.785	186.493	88.3789	453.125
7.786	187.469	88.1348	454.437
7.787	187.988	88.623	455.078
7.788	186.34	88.7146	452.515
7.789	185.608	88.3179	455.994
7.79	184.357	87.7075	455.231
7.791	184.326	88.0432	453.979
7.792	183.716	88.3789	456.238
7.793	183.899	87.4634	453.644
7.794	185.272	87.2192	454.163
7.795	185.974	87.4634	454.651
7.796	185.394	87.7075	452.148
7.797	185.608	87.3718	454.926
7.798	185.303	87.0667	453.491
7.799	184.937	87.0667	452.972
7.8	184.143	86.9141	455.261
7.801	182.617	86.3953	452.454
7.802	183.472	86.4868	453.705
7.803	183.105	86.1206	453.552
7.804	182.129	85.907	451.752
7.805	182.098	85.4187	454.193
7.806	182.251	84.5032	451.904
7.807	183.197	84.8999	451.63
7.808	182.861	84.6252	452.85
7.809	181.793	83.5876	449.31
7.81	182.007	83.0688	451.233
7.811	182.22	82.9163	451.019
7.812	180.847	83.0688	449.005
7.813	179.688	82.8857	451.782
7.814	179.688	81.8787	449.738
7.815	180.725	82.1838	449.738
7.816	181.519	82.5806	450.989
7.817	181.213	82.5195	448.334
7.818	182.068	82.0313	450.623
7.819	182.648	81.3293	450.165
7.82	182.281	81.9397	448.792
7.821	181.732	81.9397	451.111
7.822	181.274	81.5125	448.853
7.823	181.519	82.2144	449.371
7.824	181.244	82.0618	450.409
7.825	180.023	82.0007	447.449
7.826	180.267	81.9702	450.5
7.827	180.511	81.8481	450.043
7.828	180.573	82.0618	449.768
7.829	180.634	82.0007	452.576
7.83	180.847	81.2378	450.714
7.831	181.488	81.1462	451.599
7.832	181.458	81.5735	452.759
7.833	180.389	82.6416	450.256
7.834	180.725	82.7026	451.843
7.835	179.901	82.0923	450.989
7.836	179.291	82.1838	449.799
7.837	179.504	81.9092	451.843
7.838	180.908	81.4514	449.585
7.839	182.922	82.1228	450.226
7.84	183.35	82.2449	450.195
7.841	181.549	82.0007	448.425
7.842	181.702	81.8787	450.806
7.843	181.122	81.8787	448.73
7.844	180.206	82.8247	448.395
7.845	179.077	82.2449	450.104
7.846	178.711	80.7495	447.815
7.847	180.145	80.5359	449.005
7.848	181.61	81.2073	449.799
7.849	181.03	81.7871	447.296
7.85	181.671	81.604	450.439
7.851	181.946	80.9937	448.853
7.852	182.22	80.6885	448.883
7.853	181.03	81.1768	450.531
7.854	180.42	81.3293	447.662
7.855	181.091	81.5125	449.005
7.856	181.549	81.7261	448.792
7.857	181.305	81.8787	446.96
7.858	182.037	81.2988	449.402
7.859	182.678	81.3599	447.754
7.86	184.265	82.1228	448.425
7.861	184.479	82.3059	449.524
7.862	183.838	81.9092	446.564
7.863	183.563	82.0313	448.181
7.864	183.411	82.7026	447.388
7.865	182.404	83.6182	446.228
7.866	181.976	83.5571	448.975
7.867	182.8	81.7871	447.815
7.868	183.136	82.1228	448.914
7.869	184.479	83.0688	451.569
7.87	184.845	83.8013	448.761
7.871	186.188	83.6182	450.623
7.872	186.401	82.8857	451.66
7.873	185.73	83.252	449.554
7.874	185.272	83.8623	452.179
7.875	184.906	83.8318	450.5
7.876	185.028	83.8928	450.287
7.877	184.631	84.0149	452.026
7.878	184.601	83.7097	449.646
7.879	186.584	83.9844	450.592
7.88	187.714	84.3811	450.5
7.881	187.103	84.5337	450.195
7.882	186.859	83.9539	453.094
7.883	187.103	83.4045	451.599
7.884	187.378	84.4421	452.118
7.885	186.462	84.6558	453.278
7.886	183.99	84.8694	451.355
7.887	184.57	84.198	453.522
7.888	185.364	83.5571	452.728
7.889	185.944	83.9539	451.874
7.89	185.822	83.7097	454.742
7.891	186.554	83.1299	452.728
7.892	188.721	83.4351	453.735
7.893	189.545	83.8013	453.735
7.894	188.293	84.259	450.226
7.895	187.744	84.5337	452.148
7.896	187.805	84.4727	450.348
7.897	187.866	84.6558	448.914
7.898	188.08	83.9539	451.141
7.899	187.958	83.8013	448.883
7.9	190.125	83.9844	450.989
7.901	191.589	84.6252	451.263
7.902	191.162	85.1746	449.524
7.903	190.826	85.3271	451.965
7.904	190.613	85.3577	451.111
7.905	190.43	85.907	450.592
7.906	190.125	86.2427	452.881
7.907	189.575	85.8459	450.5
7.908	190.43	85.5408	452.637
7.909	191.04	85.5408	452.667
7.91	190.521	86.1816	451.66
7.911	191.589	86.4868	454.865
7.912	192.23	86.4258	453.369
7.913	192.413	87.5549	453.217
7.914	192.474	87.5244	454.62
7.915	192.352	87.2498	451.66
7.916	192.902	86.853	453.033
7.917	193.207	87.5549	453.278
7.918	192.627	88.4705	451.08
7.919	192.657	88.4399	454.102
7.92	193.268	88.2263	453.003
7.921	194.885	88.5315	453.644
7.922	196.014	88.7146	454.437
7.923	195.923	88.8062	452.209
7.924	196.564	88.9893	453.949
7.925	197.266	88.6841	453.491
7.926	196.259	89.1418	451.691
7.927	195.648	89.1418	454.224
7.928	195.282	89.386	452.301
7.929	196.106	89.7827	452.393
7.93	196.747	89.4775	453.491
7.931	196.32	89.447	450.562
7.932	198.212	88.9893	452.911
7.933	199.158	89.386	451.721
7.934	199.188	90.0574	450.867
7.935	197.937	89.7827	454.071
7.936	197.021	88.7756	452.545
7.937	197.998	89.3555	453.094
7.938	197.632	90.3015	454.041
7.939	196.106	90.6982	451.63
7.94	197.144	90.3015	454.071
7.941	198.364	90.5762	452.728
7.942	199.402	91.1865	451.538
7.943	199.707	90.6067	454.59
7.944	199.463	89.6912	452.942
7.945	201.111	90.1184	455.292
7.946	201.294	91.0034	455.811
7.947	199.982	91.4917	452.972
7.948	199.219	91.8579	454.59
7.949	199.249	91.98	452.789
7.95	199.707	92.5598	451.569
7.951	200.378	91.7358	453.156
7.952	201.111	90.6677	451.111
7.953	202.393	90.6372	453.4
7.954	203.339	91.3391	455.017
7.955	203.247	92.3462	452.85
7.956	203.369	92.2241	455.658
7.957	202.728	91.6443	454.651
7.958	201.599	92.1326	453.827
7.959	201.294	92.865	456.024
7.96	201.019	92.5598	453.339
7.961	202.484	92.2852	454.651
7.962	203.461	92.4377	456.299
7.963	203.552	92.5293	454.865
7.964	204.956	92.4988	457.886
7.965	204.559	92.6208	456.909
7.966	204.468	93.2007	456.39
7.967	204.803	93.3533	458.374
7.968	204.437	93.2312	454.742
7.969	205.2	92.9871	455.688
7.97	205.109	93.2312	454.742
7.971	204.285	93.8721	452.911
7.972	204.041	93.7805	456.299
7.973	204.834	92.4683	454.62
7.974	205.475	92.4072	455.811
7.975	206.055	92.804	458.191
7.976	205.719	93.4448	455.566
7.977	207.001	93.1396	457.062
7.978	207.306	92.9871	456.421
7.979	206.207	93.1396	454.315
7.98	205.658	92.926	456.787
7.981	205.719	92.4683	454.926
7.982	206.726	92.865	455.872
7.983	206.94	93.2007	458.16
7.984	206.329	92.5293	455.078
7.985	207.001	92.2852	457.092
7.986	207.458	92.0715	456.146
7.987	206.573	92.7429	454.132
7.988	205.597	92.4072	456.116
7.989	204.895	91.5222	453.308
7.99	205.292	91.217	453.766
7.991	204.803	91.7053	455.048
7.992	204.071	92.041	452.118
7.993	204.468	91.5527	454.468
7.994	204.926	90.8203	454.041
7.995	204.041	91.1865	453.43
7.996	204.041	91.0645	456.207
7.997	204.102	90.5762	454.681
7.998	204.01	90.6372	456.268
7.999	203.735	90.7593	456.848
8	203.644	90.9119	455.292
8.001	203.827	90.8813	457.092
8.002	203.735	90.9424	456.635
8.003	203.461	91.8274	455.627
8.004	203.522	91.0034	458.588
8.005	203.369	90.6067	457.214
8.006	204.468	90.8203	458.374
8.007	204.376	91.4001	458.832
8.008	203.186	91.6748	456.94
8.009	203.461	91.095	459.29
8.01	204.01	90.5457	457.611
8.011	203.308	91.6138	457.367
8.012	202.85	91.7664	459.717
8.013	201.904	91.0645	456.94
8.014	202.423	90.9729	459.412
8.015	202.911	91.1255	460.175
8.016	203.033	91.2476	457.825
8.017	202.728	90.6067	461.029
8.018	202.393	90.6372	460.052
8.019	203.4	91.0339	459.717
8.02	202.484	91.2476	461.975
8.021	202.393	90.6372	459.29
8.022	203.369	90.4846	461.578
8.023	204.071	91.4001	461.7
8.024	203.43	91.6138	458.984
8.025	203.4	91.4612	461.67
8.026	203.43	90.332	460.144
8.027	204.01	91.095	460.175
8.028	204.62	91.2476	461.639
8.029	204.498	91.1865	458.893
8.03	205.688	91.0645	461.029
8.031	205.75	91.095	460.663
8.032	204.529	91.5222	459.412
8.033	203.705	91.6748	462.616
8.034	203.064	91.5222	460.815
8.035	202.881	91.7664	461.212
8.036	202.972	91.5527	463.074
8.037	202.972	90.6067	460.388
8.038	204.132	90.6372	462.677
8.039	205.383	91.217	463.013
8.04	204.315	91.6138	460.48
8.041	202.942	91.5222	464.661
8.042	202.85	91.0339	462.738
8.043	203.705	91.5527	462.433
8.044	202.759	91.8274	464.844
8.045	201.904	91.7664	462.097
8.046	202.515	91.1255	463.806
8.047	202.82	91.3391	464.111
8.048	203.43	91.9495	461.914
8.049	203.125	92.041	464.569
8.05	202.576	91.7358	463.074
8.051	203.979	92.3157	464.203
8.052	204.376	91.9495	465.057
8.053	202.942	91.7358	462.83
8.054	202.545	91.6748	465.698
8.055	202.393	91.4917	464.02
8.056	201.782	92.0105	463.165
8.057	201.538	91.8884	465.973
8.058	201.569	91.3696	463.013
8.059	202.82	91.2476	464.966
8.06	203.217	91.6443	465.515
8.061	202.423	91.4307	463.593
8.062	202.118	91.095	466.431
8.063	202.454	91.3696	464.783
8.064	202.423	91.7053	463.928
8.065	201.66	91.98	466.248
8.066	201.08	91.4917	463.531
8.067	202.332	91.156	465.027
8.068	202.789	91.1865	465.515
8.069	202.026	91.5833	463.135
8.07	201.935	91.5527	466.248
8.071	202.209	90.8508	465.088
8.072	202.454	91.3086	464.478
8.073	201.996	91.4612	467.194
8.074	201.172	91.0339	464.661
8.075	201.508	91.0339	466.278
8.076	201.599	90.9729	466.248
8.077	200.5	90.8813	463.928
8.078	199.707	91.0339	466.37
8.079	199.371	89.8438	464.905
8.08	199.097	89.8438	464.63
8.081	198.914	89.7827	467.316
8.082	198.822	89.4165	464.996
8.083	199.738	89.2029	465.912
8.084	199.036	88.9282	466.644
8.085	197.418	88.9893	464.355
8.086	196.808	88.8977	466.37
8.087	196.136	88.4399	465.027
8.088	195.648	88.4399	463.989
8.089	194.855	88.3484	466.492
8.09	194.611	87.4329	464.447
8.091	195.984	86.8225	465.912
8.092	195.984	87.0361	466.492
8.093	194.397	87.4939	464.844
8.094	193.97	87.0972	466.797
8.095	194.275	86.2732	464.417
8.096	193.909	86.6699	464.844
8.097	193.359	86.6089	465.668
8.098	192.017	86.3342	463.074
8.099	192.169	85.3882	465.24
8.1	192.139	84.6863	464.996
8.101	191.986	84.9915	464.355
8.102	192.078	85.4187	466.888
8.103	191.742	85.4187	464.722
8.104	192.017	85.2661	465.79
8.105	192.078	85.2661	466.492
8.106	191.01	84.8083	463.44
8.107	191.528	84.8083	466.003
8.108	191.803	85.0525	464.935
8.109	191.864	85.4797	463.318
8.11	191.101	84.9609	466.888
8.111	190.796	84.5032	463.959
8.112	192.444	84.7168	465.21
8.113	192.871	85.1746	465.881
8.114	192.261	85.6323	463.562
8.115	192.993	85.3577	465.607
8.116	193.634	84.6558	463.837
8.117	193.695	85.5713	462.219
8.118	192.963	86.1816	464.569
8.119	192.047	85.6628	462.036
8.12	193.146	85.0525	463.654
8.121	193.512	84.9304	464.539
8.122	192.902	85.3577	462.25
8.123	193.39	85.5713	464.417
8.124	193.298	85.3882	463.562
8.125	193.237	85.7849	462.402
8.126	193.085	86.0901	465.149
8.127	193.176	85.5408	462.219
8.128	193.787	85.6323	463.989
8.129	193.939	86.5479	465.454
8.13	193.634	86.5784	462.708
8.131	194.183	86.3953	465.607
8.132	194.489	86.3037	464.935
8.133	194.885	86.8225	464.111
8.134	194.672	87.2192	466.217
8.135	194.733	87.4023	463.867
8.136	196.533	87.3108	465.576
8.137	197.144	87.4329	465.027
8.138	196.381	88.1958	462.86
8.139	196.167	88.3484	465.424
8.14	196.472	88.2568	463.501
8.141	197.083	88.7756	464.172
8.142	197.083	88.5925	466.583
8.143	196.35	88.1958	464.05
8.144	196.991	87.7991	467.438
8.145	197.784	88.3789	467.346
8.146	197.723	89.4165	465.149
8.147	197.51	89.5691	468.018
8.148	198.334	89.0808	465.515
8.149	199.738	89.1418	466.064
8.15	200.073	89.447	467.896
8.151	199.585	89.8132	464.813
8.152	200.378	89.6912	467.56
8.153	200.806	89.9963	467.133
8.154	200.653	90.3625	465.851
8.155	200.531	90.5457	468.201
8.156	200.714	90.21	465.79
8.157	201.691	90.7898	466.522
8.158	202.332	90.8508	467.316
8.159	202.118	91.095	464.325
8.16	203.217	91.0034	467.133
8.161	204.285	91.2476	465.82
8.162	204.071	91.6443	465.393
8.163	203.339	91.6748	468.018
8.164	202.667	91.0645	466.309
8.165	203.4	90.6982	467.865
8.166	203.186	91.3391	469.208
8.167	203.094	91.7664	466.919
8.168	204.529	91.5527	468.842
8.169	205.353	91.0645	468.018
8.17	205.292	92.0105	466.644
8.171	205.566	92.6208	469.269
8.172	205.475	91.9495	466.98
8.173	205.353	91.5833	468.414
8.174	203.766	91.8274	470.154
8.175	203.4	92.041	467.834
8.176	205.322	91.8274	469.36
8.177	205.872	92.5293	468.231
8.178	205.719	92.9565	467.438
8.179	205.475	92.5598	469.025
8.18	205.292	91.7358	466.675
8.181	205.75	92.2852	468.658
8.182	205.505	92.4988	469.086
8.183	203.979	92.3462	467.346
8.184	202.881	91.6443	470.49
8.185	202.209	90.8203	468.658
8.186	202.759	91.217	468.231
8.187	202.759	91.6443	470.673
8.188	201.965	91.2476	468.567
8.189	203.247	90.7593	470.154
8.19	204.163	90.8813	469.696
8.191	203.156	91.0034	467.773
8.192	202.667	90.9424	471.191
8.193	201.691	90.5457	469.452
8.194	201.538	90.6067	469.238
8.195	200.958	90.8508	470.978
8.196	199.707	90.3015	468.597
8.197	200.867	90.271	470.428
8.198	202.271	90.332	469.757
8.199	202.179	90.7898	467.743
8.2	201.691	90.5457	470.459
8.201	201.447	89.6606	468.842
8.202	201.904	89.8743	469.208
8.203	201.63	90.271	471.252
8.204	200.226	90.1489	468.17
8.205	199.86	89.8743	470.581
8.206	200.226	89.2029	470.276
8.207	200.317	89.0198	468.597
8.208	200.836	89.9353	471.466
8.209	201.233	89.447	469.177
8.21	201.416	89.5386	469.177
8.211	200.47	89.5081	471.893
8.212	199.982	88.5315	469.849
8.213	200.684	88.623	471.069
8.214	200.684	89.2029	470.978
8.215	199.249	89.8743	469.452
8.216	198.975	89.6301	471.985
8.217	199.799	88.8062	469.666
8.218	200.47	88.8062	470.581
8.219	200.165	89.2944	472.504
8.22	199.31	89.5386	470.367
8.221	200.165	89.1418	473.206
8.222	200.531	88.501	472.29
8.223	199.646	88.8672	470.856
8.224	198.425	89.3555	473.114
8.225	198.12	88.9587	470.215
8.226	198.517	88.3484	471.344
8.227	197.235	87.616	472.656
8.228	196.259	87.3413	470.428
8.229	197.418	87.677	473.053
8.23	197.571	88.1653	472.046
8.231	196.991	88.1653	471.588
8.232	195.374	87.4023	474.426
8.233	195.068	86.2732	471.375
8.234	196.32	86.731	472.595
8.235	196.136	87.2498	473.328
8.236	194.061	87.1887	471.283
8.237	193.451	86.3342	474.243
8.238	193.756	85.5713	472.076
8.239	193.787	86.1816	471.008
8.24	192.627	86.5784	473.358
8.241	191.925	85.3882	470.825
8.242	192.505	84.8389	472.26
8.243	192.444	84.5337	472.443
8.244	191.284	84.8694	470.184
8.245	190.582	84.6252	472.443
8.246	189.972	83.8928	470.612
8.247	189.056	83.7097	470.032
8.248	187.622	83.2214	471.893
8.249	186.798	82.55	469.604
8.25	187.408	82.3364	470.49
8.251	187.317	82.2754	471.222
8.252	186.371	81.8787	469.086
8.253	185.76	81.2073	471.527
8.254	185.333	80.4138	469.574
8.255	185.12	80.9631	469.177
8.256	183.105	81.1157	470.917
8.257	182.037	79.5898	468.811
8.258	181.854	79.0405	469.757
8.259	181.793	79.4067	470.612
8.26	181.519	79.3152	468.292
8.261	182.037	78.9795	470.215
8.262	181.854	78.1555	468.964
8.263	182.19	77.8198	468.597
8.264	181.305	77.4536	469.025
8.265	179.26	77.3926	466.614
8.266	177.856	76.9348	468.475
8.267	177.795	76.4771	466.98
8.268	176.819	76.1414	464.874
8.269	175.476	75.9277	466.522
8.27	176.056	74.8596	464.294
8.271	176.208	74.2798	464.966
8.272	176.544	74.6765	466.644
8.273	175.171	74.7375	463.776
8.274	175.568	74.7375	466.675
8.275	175.537	73.9746	465.668
8.276	175.11	74.2493	464.325
8.277	174.377	74.4324	466.736
8.278	173.309	73.7305	464.203
8.279	174.866	73.5779	464.722
8.28	174.225	73.9441	465.576
8.281	173.828	73.9441	463.837
8.282	175.14	73.4253	465.271
8.283	176.025	73.6084	463.928
8.284	176.147	74.3103	462.402
8.285	175.507	74.9207	464.63
8.286	174.438	73.9136	461.517
8.287	175.049	73.4558	463.013
8.288	175.049	73.5779	463.013
8.289	173.737	74.1882	461.456
8.29	173.584	74.1577	463.959
8.291	174.713	73.4558	462.463
8.292	175.323	73.5779	461.365
8.293	175.232	74.2798	463.867
8.294	175.385	74.1272	461.304
8.295	176.392	74.1272	462.769
8.296	176.636	74.1577	463.318
8.297	175.537	74.2188	461.182
8.298	176.178	74.0356	463.715
8.299	176.88	74.3103	462.891
8.3	176.575	75.2563	461.456
8.301	175.751	75.7446	464.264
8.302	175.629	74.9512	462.189
8.303	177.734	74.9512	463.44
8.304	178.802	75.8057	463.654
8.305	178.314	76.9653	460.907
8.306	178.833	76.1414	463.318
8.307	179.565	75.7446	461.517
8.308	180.145	76.4771	461.273
8.309	179.871	77.2095	463.318
8.31	178.772	76.8433	460.815
8.311	179.779	76.5991	463.562
8.312	180.42	76.7822	463.684
8.313	180.084	76.9653	462.402
8.314	180.206	77.3926	465.179
8.315	181.122	77.6062	463.562
8.316	182.526	78.2776	463.745
8.317	182.678	78.0029	465.576
8.318	181.671	77.301	462.769
8.319	182.739	77.4841	465.363
8.32	184.509	78.7048	464.813
8.321	184.54	79.5288	463.348
8.322	183.685	79.4067	466.034
8.323	183.716	78.9795	463.654
8.324	185.394	79.4373	464.02
8.325	186.157	80.5054	465.179
8.326	184.998	80.4749	462.921
8.327	186.249	79.5898	465.485
8.328	187.408	79.7729	464.661
8.329	187.866	80.4138	463.165
8.33	187.714	81.3904	466.217
8.331	187.134	81.604	464.02
8.332	187.866	81.4209	464.783
8.333	188.08	81.3293	465.668
8.334	187.347	81.2683	463.898
8.335	187.775	81.4514	466.156
8.336	189.056	81.4514	465.668
8.337	188.812	82.3059	464.386
8.338	189.545	82.428	467.316
8.339	190.338	81.8787	464.935
8.34	191.467	82.5195	465.576
8.341	190.704	83.2825	467.407
8.342	189.697	83.4351	464.417
8.343	190.613	83.1909	466.492
8.344	191.101	83.374	465.637
8.345	191.711	83.6182	464.6
8.346	191.376	83.6792	466.522
8.347	191.956	83.6182	465.393
8.348	193.817	84.259	466.675
8.349	194.55	84.8389	466.858
8.35	192.932	85.144	465.271
8.351	193.512	85.083	467.896
8.352	194	85.083	465.82
8.353	193.665	85.3882	465.424
8.354	193.085	85.1746	467.59
8.355	192.505	84.9304	465.515
8.356	193.909	85.022	467.834
8.357	195.282	85.2966	467.743
8.358	193.878	85.6628	466.034
8.359	194.366	85.6323	469.452
8.36	196.259	85.5713	466.431
8.361	197.021	86.2427	466.858
8.362	195.038	87.0972	468.597
8.363	193.634	86.4563	466.156
8.364	194.916	85.9985	467.804
8.365	196.533	86.5784	467.529
8.366	196.075	87.4023	465.942
8.367	196.35	86.853	468.689
8.368	197.449	86.8225	466.431
8.369	199.402	87.5549	466.766
8.37	199.585	88.0127	468.414
8.371	198.242	87.8601	465.912
8.372	198.669	87.7075	468.109
8.373	198.669	88.1958	467.682
8.374	198.425	88.4705	465.637
8.375	198.7	88.562	468.506
8.376	200.256	88.2874	466.339
8.377	200.897	88.4094	466.98
8.378	200.836	88.6841	469.055
8.379	200.195	88.7451	466.492
8.38	200.989	88.5925	468.781
8.381	202.057	89.386	468.658
8.382	202.026	90.0574	466.064
8.383	201.691	89.9963	468.475
8.384	201.874	89.2029	466.736
8.385	202.972	89.4165	466.827
8.386	202.667	90.1794	469.147
8.387	202.179	90.3931	467.651
8.388	203.4	90.21	469.818
8.389	205.017	90.3931	469.482
8.39	205.292	91.0034	467.743
8.391	204.254	91.5222	469.971
8.392	204.193	91.0645	467.59
8.393	205.75	91.3696	468.201
8.394	205.688	91.6138	469.147
8.395	204.285	91.6748	467.316
8.396	204.468	90.9424	469.452
8.397	205.414	91.1255	468.994
8.398	205.414	92.2546	468.628
8.399	205.261	92.6208	470.367
8.4	204.956	91.3086	468.353
8.401	205.75	91.095	469.543
8.402	206.543	91.5527	470.367
8.403	205.994	92.2241	467.468
8.404	206.116	92.3462	470.306
8.405	206.36	91.7969	468.75
8.406	207.275	92.5293	468.109
8.407	207.245	93.0786	470.215
8.408	207.031	92.6514	467.926
8.409	207.611	92.3462	469.635
8.41	207.886	92.7429	470.306
8.411	207.855	92.8345	468.109
8.412	208.374	92.8955	470.093
8.413	209.229	92.7429	468.262
8.414	209.259	93.6584	467.499
8.415	209.595	94.0857	468.903
8.416	208.893	93.7805	466.644
8.417	209.045	93.4753	468.292
8.418	208.862	93.2617	469.177
8.419	208.893	93.5059	467.468
8.42	209.412	93.2007	469.971
8.421	210.175	93.1702	468.994
8.422	210.632	93.75	468.231
8.423	210.602	94.3909	469.727
8.424	210.51	93.7805	467.163
8.425	210.907	93.7195	468.994
8.426	211.151	93.7805	468.994
8.427	209.93	94.0247	467.163
8.428	209.473	93.8416	470.306
8.429	209.961	93.1091	468.964
8.43	211.212	93.5364	469.177
8.431	211.639	93.9026	469.971
8.432	210.785	93.9636	467.407
8.433	211.426	93.811	469.025
8.434	212.402	93.5669	467.682
8.435	212.006	93.5669	465.637
8.436	210.541	93.5974	467.59
8.437	209.9	92.8345	465.607
8.438	210.266	92.9871	465.79
8.439	210.144	92.6819	467.682
8.44	207.977	91.5527	465.454
8.441	207.581	91.2781	468.689
8.442	208.71	91.3086	467.926
8.443	209.442	92.041	465.942
8.444	209.259	92.0105	468.506
8.445	209.076	91.156	466.064
8.446	210.022	90.5457	466.156
8.447	209.747	91.3696	467.468
8.448	208.191	91.0339	464.935
8.449	207.672	90.1489	467.773
8.45	208.069	89.8438	467.072
8.451	208.252	90.6372	465.271
8.452	208.069	91.1865	467.194
8.453	207.947	90.21	464.172
8.454	208.771	90.21	464.6
8.455	209.503	90.1489	465.363
8.456	208.252	89.5386	463.074
8.457	207.306	89.4165	466.278
8.458	207.184	89.7827	465.363
8.459	207.214	90.0269	463.745
8.46	206.299	89.8438	466.248
8.461	205.17	88.8062	464.142
8.462	205.719	88.623	464.905
8.463	206.818	88.6841	465.912
8.464	206.848	88.6841	463.165
8.465	207.092	88.5315	465.912
8.466	206.94	87.6465	465.454
8.467	207.062	88.3789	463.715
8.468	206.421	88.7756	466.37
8.469	205.017	88.0127	463.867
8.47	204.956	87.4634	465.057
8.471	204.956	87.738	465.881
8.472	204.59	88.0432	462.891
8.473	204.712	88.6536	465.24
8.474	206.238	87.6465	464.294
8.475	206.665	88.0737	463.409
8.476	206.757	88.0737	465.576
8.477	205.444	87.1887	463.013
8.478	205.414	87.3718	465.454
8.479	204.956	87.3718	465.332
8.48	203.552	87.616	463.684
8.481	203.217	87.5244	465.515
8.482	203.918	86.7004	463.409
8.483	204.59	86.853	463.379
8.484	205.2	86.9751	465.82
8.485	203.979	86.2427	464.05
8.486	204.071	85.8765	466.217
8.487	204.926	86.0291	466.248
8.488	203.918	86.8835	464.05
8.489	202.82	87.1887	466.4
8.49	203.339	86.2732	463.562
8.491	204.437	86.1206	462.646
8.492	204.071	86.5784	464.844
8.493	202.881	86.0291	462.463
8.494	203.064	85.8765	464.417
8.495	204.285	85.2661	464.417
8.496	203.491	85.968	462.677
8.497	202.728	86.2122	465.363
8.498	203.003	85.6018	462.555
8.499	203.766	85.7849	462.463
8.5	203.033	85.968	463.928
8.501	201.324	85.3882	460.602
8.502	201.08	84.6558	463.379
8.503	201.874	83.8013	462.769
8.504	201.233	84.5032	461.884
8.505	200.806	84.8694	464.539
8.506	200.806	83.6792	461.823
8.507	200.531	83.0994	461.487
8.508	199.677	83.252	462.616
8.509	197.601	82.489	459.534
8.51	196.777	82.0618	460.449
8.511	196.625	80.7495	459.839
8.512	194.641	80.5054	456.482
8.513	193.359	79.5898	458.801
8.514	191.956	78.8879	456.116
8.515	192.871	78.3997	455.414
8.516	191.833	78.2776	455.841
8.517	190.552	77.5146	453.857
8.518	189.789	76.6602	454.956
8.519	190.46	76.1108	454.803
8.52	189.423	76.4465	453.583
8.521	188.782	76.7212	455.841
8.522	187.744	75.8972	454.132
8.523	188.11	75.7446	456.451
8.524	188.385	75.531	457.367
8.525	187.164	75.8667	455.322
8.526	187.012	75.1038	458.466
8.527	188.141	75.0427	456.818
8.528	189.941	76.1414	455.597
8.529	189.85	76.6296	457.214
8.53	188.751	76.2329	454.681
8.531	188.843	75.9888	456.39
8.532	190.094	75.8667	457.001
8.533	188.934	75.6531	455.292
8.534	188.171	76.0803	458.069
8.535	188.416	75.8972	456.085
8.536	190.338	76.6296	455.109
8.537	191.62	77.179	456.085
8.538	191.101	76.2939	452.698
8.539	191.345	76.0803	454.559
8.54	192.139	76.416	454.376
8.541	190.948	77.0874	452.484
8.542	190.063	76.8738	455.261
8.543	189.941	76.0193	453.003
8.544	190.216	76.2939	452.698
8.545	190.948	77.179	453.796
8.546	190.277	76.3855	450.348
8.547	190.704	76.0803	452.332
8.548	192.383	76.1719	451.965
8.549	192.688	76.7517	449.371
8.55	192.078	76.7212	452.148
8.551	191.803	75.8667	450.653
8.552	191.772	76.2329	450.592
8.553	190.948	77.3926	452.423
8.554	190.063	77.301	449.188
8.555	190.887	76.7212	451.05
8.556	191.833	76.2939	451.263
8.557	192.23	76.7517	450.012
8.558	192.81	77.4536	451.996
8.559	193.329	76.9043	450.195
8.56	194.794	77.6672	450.531
8.561	194.916	78.0029	451.813
8.562	193.542	77.9114	449.097
8.563	193.115	77.6978	450.958
8.564	193.024	78.0334	450.378
8.565	192.261	79.071	449.036
8.566	192.566	78.6133	451.538
8.567	192.932	77.5452	449.646
8.568	193.909	77.7283	451.263
8.569	194.885	78.4912	452.911
8.57	193.878	79.2236	450.989
8.571	194.427	79.1321	453.583
8.572	195.19	78.4912	452.545
8.573	195.16	79.2542	451.294
8.574	194.977	80.2917	453.339
8.575	195.282	80.0476	450.928
8.576	196.259	80.2612	451.782
8.577	196.96	80.1392	452.972
8.578	196.32	80.0476	450.47
8.579	196.899	80.2307	453.308
8.58	198.364	80.5054	451.599
8.581	199.432	81.4514	450.409
8.582	199.554	81.665	452.118
8.583	199.219	81.3293	449.463
8.584	199.554	81.665	449.921
8.585	200.256	82.2754	450.684
8.586	199.249	82.5195	449.127
8.587	199.005	81.9702	452.057
8.588	200.012	81.2378	451.324
8.589	201.111	81.8787	450.867
8.59	201.996	82.7332	452.942
8.591	202.484	82.9468	450.439
8.592	202.942	82.7026	452.24
8.593	203.156	82.428	452.393
8.594	201.935	82.8247	450.073
8.595	201.721	83.4351	452.515
8.596	202.759	83.1299	450.989
8.597	204.346	83.4961	450.165
8.598	204.407	83.7097	451.904
8.599	203.278	83.6487	450.134
8.6	204.742	83.4961	451.569
8.601	206.635	83.4961	452.209
8.602	205.719	84.1675	450.256
8.603	204.773	84.4116	453.583
8.604	204.559	84.3201	451.172
8.605	205.139	84.6863	451.141
8.606	204.437	85.6628	452.545
8.607	203.278	84.9915	450.012
8.608	203.583	84.1675	452.606
8.609	205.017	84.1064	452.484
8.61	204.59	85.4187	451.752
8.611	203.949	85.7239	454.712
8.612	204.865	85.2966	452.698
8.613	206.085	85.6018	452.942
8.614	205.505	85.9375	454.041
8.615	202.667	85.7239	451.996
8.616	202.698	85.7239	455.292
8.617	203.644	85.968	454.254
8.618	204.559	86.3953	452.85
8.619	203.888	86.7615	455.444
8.62	203.705	86.0596	453.217
8.621	205.719	86.8225	454.254
8.622	206.818	87.3108	454.376
8.623	205.048	86.8225	452.271
8.624	203.796	86.7615	455.414
8.625	204.681	86.3342	453.491
8.626	205.383	87.4634	451.996
8.627	205.139	87.738	454.376
8.628	204.346	86.853	451.202
8.629	205.231	87.1582	452.332
8.63	206.36	87.5244	453.43
8.631	205.902	87.0972	450.958
8.632	205.658	86.6394	454.346
8.633	206.482	86.2427	453.033
8.634	207.153	86.9751	451.752
8.635	206.635	87.5854	453.735
8.636	205.841	86.853	450.928
8.637	206.451	87.2498	451.996
8.638	207.581	87.4634	453.491
8.639	207.001	87.6465	450.684
8.64	206.482	87.616	453.522
8.641	207.092	87.1887	453.094
8.642	208.008	87.7991	451.691
8.643	208.405	88.2263	453.735
8.644	208.771	87.6465	451.324
8.645	209.534	87.3108	452.728
8.646	209.778	87.8906	453.217
8.647	207.764	88.4399	451.843
8.648	206.726	88.4705	455.109
8.649	206.97	88.1042	453.369
8.65	207.153	88.9282	453.949
8.651	207.092	89.0808	456.146
8.652	206.024	88.1042	454.193
8.653	206.085	87.7991	457.092
8.654	206.94	88.1958	457.275
8.655	205.994	88.9282	455.475
8.656	205.353	88.6536	458.618
8.657	205.353	88.0127	455.78
8.658	206.573	88.4705	455.688
8.659	206.024	89.447	457.397
8.66	204.285	89.2639	453.979
8.661	204.01	88.8367	456.665
8.662	204.834	88.5925	456.146
8.663	204.62	88.8062	454.865
8.664	204.285	88.9587	457.642
8.665	204.437	88.0432	455.109
8.666	205.933	89.0198	456.299
8.667	205.902	89.4165	456.94
8.668	204.529	89.1418	454.559
8.669	204.193	88.8367	456.818
8.67	204.498	88.623	455.75
8.671	203.735	89.2334	454.376
8.672	203.461	88.9587	456.726
8.673	203.796	87.7686	454.681
8.674	204.742	87.677	455.231
8.675	204.895	88.562	456.787
8.676	204.285	89.0808	454.468
8.677	204.254	88.7451	456.909
8.678	204.803	87.738	456.116
8.679	204.01	88.4705	454.529
8.68	203.705	89.386	457.275
8.681	203.583	89.2334	454.285
8.682	204.071	89.2639	454.834
8.683	203.796	89.0198	456.635
8.684	203.308	88.4399	454.834
8.685	204.102	88.0737	457.916
8.686	204.437	87.8296	457.611
8.687	203.888	88.8672	457.153
8.688	203.43	89.5081	459.442
8.689	203.4	88.9282	455.841
8.69	203.888	89.2639	456.482
8.691	202.942	89.6606	457.062
8.692	201.385	89.0198	454.62
8.693	200.439	88.0737	458.191
8.694	200.195	86.6699	457.367
8.695	200.317	86.9141	456.97
8.696	200.348	87.8296	459.778
8.697	199.524	88.4399	456.482
8.698	199.646	88.3789	457.733
8.699	199.738	87.5549	457.397
8.7	198.303	86.853	455.231
8.701	197.144	86.6394	458.374
8.702	196.564	86.1511	457.153
8.703	196.32	86.2427	457.001
8.704	195.16	86.5784	459.259
8.705	194.366	85.9985	456.787
8.706	195.374	86.1816	457.306
8.707	196.045	85.6628	457.275
8.708	194.733	85.5103	454.987
8.709	193.115	84.8389	457.428
8.71	192.383	84.0149	455.2
8.711	192.169	84.0149	454.163
8.712	190.369	83.9233	455.658
8.713	187.469	83.0994	452.179
8.714	185.547	81.7566	453.491
8.715	185.059	80.8411	452.911
8.716	182.77	79.9561	450.256
8.717	180.695	78.9795	452.393
8.718	179.962	78.3691	450.775
8.719	179.565	77.7588	448.792
8.72	177.155	77.5757	450.226
8.721	173.889	76.7822	447.571
8.722	171.417	75.47	448.181
8.723	170.746	74.3103	449.371
8.724	168.121	73.822	447.906
8.725	165.924	73.5779	449.799
8.726	165.253	73.2727	448.608
8.727	166.016	73.0591	447.784
8.728	166.046	72.937	449.005
8.729	163.696	72.6013	447.723
8.73	163.269	71.7163	449.554
8.731	163.635	71.6858	449.493
8.732	162.872	72.5708	448.395
8.733	161.774	72.0215	450.287
8.734	160.828	70.8923	447.937
8.735	161.407	71.0754	448.792
8.736	161.469	71.5942	449.249
8.737	160.767	71.2891	447.327
8.738	160.126	71.2585	449.921
8.739	161.072	70.4346	449.341
8.74	160.95	71.0754	448.059
8.741	161.774	71.5027	450.623
8.742	161.346	71.0144	448.303
8.743	162.262	71.0449	450.104
8.744	162.323	71.4111	450.317
8.745	160.858	71.6248	447.815
8.746	160.4	70.9839	450.989
8.747	160.431	70.3125	449.036
8.748	160.706	71.0754	448.029
8.749	160.767	71.8689	449.493
8.75	160.614	71.1975	445.953
8.751	161.072	71.228	447.052
8.752	161.102	71.6553	446.747
8.753	159.576	71.7468	444.183
8.754	159.027	71.3806	446.747
8.755	158.691	70.6787	444.916
8.756	158.386	71.8994	444.763
8.757	158.112	71.9299	446.564
8.758	157.898	71.3501	443.573
8.759	158.234	71.4417	445.801
8.76	158.447	71.6553	446.411
8.761	157.715	71.6858	444.519
8.762	157.532	71.8079	447.418
8.763	157.44	71.8689	445.862
8.764	157.44	72.5403	445.648
8.765	157.654	73.0286	447.052
8.766	157.135	72.9065	444.946
8.767	157.501	72.6318	446.472
8.768	158.112	73.1506	446.564
8.769	156.891	74.2188	445.313
8.77	157.104	74.1882	448.303
8.771	158.264	73.4558	446.014
8.772	159.546	73.9136	445.923
8.773	160.614	75.0122	447.937
8.774	159.332	75.5005	445.068
8.775	159.729	75.5005	447.876
8.776	160.492	75.1038	446.991
8.777	160.065	75.7446	446.869
8.778	159.149	76.0193	449.829
8.779	159.271	75.3784	447.784
8.78	159.698	75.8362	449.188
8.781	161.377	76.4771	451.019
8.782	161.652	76.5686	447.906
8.783	162.872	76.7212	450.5
8.784	164.154	75.8667	449.646
8.785	163.849	76.7822	447.479
8.786	162.903	77.4536	450.806
8.787	163.208	77.301	447.662
8.788	164.978	77.301	448.334
8.789	164.612	78.064	449.463
8.79	163.727	77.6672	447.144
8.791	164.246	77.5146	449.341
8.792	165.314	77.301	448.578
8.793	165.68	78.0334	447.235
8.794	165.924	78.6743	450.378
8.795	165.955	78.0334	447.296
8.796	166.443	78.6743	448.395
8.797	166.412	78.7964	449.524
8.798	164.734	79.2847	446.93
8.799	164.642	78.9795	449.799
8.8	164.856	78.3386	448.608
8.801	164.337	78.5522	447.876
8.802	164.063	79.3152	451.355
8.803	164.49	78.7354	447.754
8.804	165.771	79.0405	449.493
8.805	166.199	79.4373	450.317
8.806	164.886	79.4678	447.266
8.807	164.185	79.6204	450.226
8.808	164.185	79.3457	448.578
8.809	164.185	80.0781	447.144
8.81	164.124	80.4443	449.799
8.811	163.727	80.1392	447.693
8.812	165.039	80.0476	448.792
8.813	166.077	80.3223	449.585
8.814	165.131	80.5664	448.425
8.815	165.07	80.2612	452.087
8.816	165.863	80.2002	449.646
8.817	166.107	81.0547	449.554
8.818	165.771	81.665	451.294
8.819	164.795	81.1157	448.639
8.82	164.917	81.1768	450.043
8.821	165.588	80.8411	449.585
8.822	164.429	80.9631	449.188
8.823	164.459	80.6274	452.148
8.824	164.825	80.2002	450.592
8.825	166.26	81.4514	451.324
8.826	166.901	82.1838	452.148
8.827	165.558	82.0618	449.219
8.828	165.68	82.2449	451.172
8.829	166.992	81.8176	450.287
8.83	166.84	81.7871	448.7
8.831	165.802	82.0923	452.148
8.832	165.955	81.665	450.134
8.833	166.992	82.2754	451.111
8.834	167.816	83.1909	452.362
8.835	167.48	83.6792	449.646
8.836	167.786	83.3435	451.172
8.837	168.396	83.0688	450.623
8.838	167.664	83.5571	448.761
8.839	167.48	83.7097	451.202
8.84	167.053	83.1909	448.914
8.841	167.664	83.9844	449.799
8.842	167.969	84.4421	450.562
8.843	167.633	84.3201	447.906
8.844	167.633	84.5337	450.653
8.845	168.335	84.1064	449.677
8.846	167.877	84.8999	448.486
8.847	168.243	85.083	451.202
8.848	169.434	84.4116	448.792
8.849	170.441	85.2051	449.646
8.85	170.319	86.4563	451.599
8.851	169.739	86.5784	449.097
8.852	170.502	86.6089	451.752
8.853	170.41	86.3953	451.599
8.854	170.441	87.5244	451.263
8.855	171.051	87.5854	453.033
8.856	171.631	86.853	450.775
8.857	173.889	87.616	451.874
8.858	175.14	88.2874	452.667
8.859	174.164	89.0808	450.287
8.86	173.431	88.6536	453.461
8.861	173.645	88.501	452.393
8.862	173.706	89.447	452.301
8.863	173.492	89.3555	454.834
8.864	172.516	88.6536	452.545
8.865	173.676	89.0808	454.834
8.866	174.866	89.8438	455.109
8.867	174.957	90.332	452.881
8.868	175.14	90.1184	455.902
8.869	175.72	89.1724	454.865
8.87	175.964	90.4236	454.834
8.871	175.018	91.5222	457.397
8.872	173.645	91.1255	454.285
8.873	173.828	91.0034	456.116
8.874	174.896	90.7898	456.665
8.875	174.835	91.6443	454.163
8.876	174.866	92.0715	456.787
8.877	175.995	91.7358	454.926
8.878	176.88	92.6208	455.414
8.879	177.307	93.3838	457.092
8.88	176.3	93.4448	454.376
8.881	175.964	93.4143	455.994
8.882	176.208	93.1702	455.963
8.883	174.957	93.6279	454.803
8.884	175.262	93.75	457.703
8.885	176.056	92.804	455.627
8.886	177.246	93.811	456.451
8.887	178.589	95.0317	458.862
8.888	178.772	95.3064	455.322
8.889	178.955	95.3369	457.642
8.89	179.413	94.9402	458.16
8.891	179.382	95.2759	456.451
8.892	178.955	95.8557	459.747
8.893	179.626	95.3979	458.313
8.894	180.634	95.6116	457.855
8.895	181.549	96.8018	460.144
8.896	181.305	97.5342	457.642
8.897	182.983	97.5342	459.229
8.898	184.235	97.229	458.801
8.899	184.143	98.3582	457.642
8.9	184.021	98.4802	459.961
8.901	184.631	97.6868	458.038
8.902	185.73	97.8394	458.832
8.903	186.218	99.1211	460.419
8.904	184.845	99.6094	458.221
8.905	184.692	99.6399	460.48
8.906	184.998	98.9685	459.686
8.907	185.699	99.3347	460.266
8.908	186.249	99.4873	462.097
8.909	186.066	99.4873	459.808
8.91	187.439	100.189	461.578
8.911	188.477	100.555	462.067
8.912	187.866	100.8	459.167
8.913	187.378	100.525	462.463
8.914	187.317	100.342	460.938
8.915	187.286	101.41	460.266
8.916	187.012	102.081	462.952
8.917	186.829	101.349	460.083
8.918	188.08	101.349	461.517
8.919	189.178	101.868	461.884
8.92	188.812	102.631	459.381
8.921	188.934	102.692	462.097
8.922	189.453	101.99	460.999
8.923	189.392	102.783	460.571
8.924	189.514	102.875	462.585
8.925	188.202	102.936	459.9
8.926	188.141	103.638	461.67
8.927	189.056	103.485	461.823
8.928	188.843	103.241	459.93
8.929	189.24	103.119	463.623
8.93	189.85	102.661	461.823
8.931	190.186	103.455	462.006
8.932	190.491	104.187	463.959
8.933	190.857	103.943	460.907
8.934	191.345	104.034	461.914
8.935	192.169	104.37	462.158
8.936	190.948	105.072	459.473
8.937	190.521	104.767	462.677
8.938	191.223	103.851	461.395
8.939	192.474	104.37	461.731
8.94	193.39	104.797	463.837
8.941	192.993	105.621	460.968
8.942	194.305	105.377	463.226
8.943	194.641	105.408	462.646
8.944	193.665	106.079	461.365
8.945	193.237	106.232	463.837
8.946	193.146	105.591	461.456
8.947	193.97	106.293	463.165
8.948	194.611	106.171	464.355
8.949	193.542	105.53	461.792
8.95	193.848	106.049	464.935
8.951	195.374	106.11	463.867
8.952	194.855	107.208	462.738
8.953	194.55	107.025	465.912
8.954	194.58	105.804	462.952
8.955	195.648	106.415	464.203
8.956	195.343	107.635	465.302
8.957	194.336	107.422	462.555
8.958	194.427	107.025	465.21
8.959	195.77	106.476	464.691
8.96	196.228	107.544	463.562
8.961	195.648	108.337	466.125
8.962	195.496	107.635	463.379
8.963	196.686	107.758	464.63
8.964	197.479	107.483	465.515
8.965	195.984	107.849	462.433
8.966	195.221	108.185	464.905
8.967	195.587	108.032	463.531
8.968	195.374	107.941	462.189
8.969	195.709	107.788	465.057
8.97	195.984	106.537	461.67
8.971	196.869	107.086	463.806
8.972	197.113	108.032	464.294
8.973	196.167	107.819	461.182
8.974	194.611	107.117	464.355
8.975	194.336	105.988	463.257
8.976	194.458	106.659	461.761
8.977	194.305	107.697	464.203
8.978	194.183	106.964	461.578
8.979	194.855	106.293	462.28
8.98	195.679	106.659	462.891
8.981	195.16	107.117	460.144
8.982	194.794	106.934	463.104
8.983	194.122	106.476	461.609
8.984	193.726	106.628	461.517
8.985	193.176	106.567	463.165
8.986	191.376	105.865	460.022
8.987	191.833	106.018	461.639
8.988	192.017	106.049	460.663
8.989	191.437	106.079	458.862
8.99	190.002	105.133	461.029
8.991	189.209	103.76	459.564
8.992	188.904	104.34	459.991
8.993	188.293	104.767	461.761
8.994	186.035	104.34	458.984
8.995	185.12	102.905	461.06
8.996	185.028	102.6	460.114
8.997	184.326	102.692	458.527
8.998	183.319	102.264	460.754
8.999	183.075	101.471	458.557
9	183.289	101.166	458.496
9.001	182.098	100.983	459.747
9.002	179.413	100.677	456.512
9.003	177.704	99.1211	458.221
9.004	176.147	97.6563	457.031
9.005	172.485	96.5881	453.949
9.006	168.03	94.9402	454.865
9.007	163.879	92.1021	451.019
9.008	160.126	89.2944	447.815
9.009	154.663	87.2498	446.045
9.01	148.529	84.3811	440.796
9.011	143.494	81.5125	437.561
9.012	139.801	79.6204	434.845
9.013	134.735	77.6978	430.145
9.014	130.737	75.9277	431.122
9.015	127.808	74.4934	430.542
9.016	125.885	73.3337	430.603
9.017	125.458	72.052	433.197
9.018	124.054	70.6787	433.99
9.019	124.939	70.1904	437.103
9.02	125.427	69.7937	438.721
9.021	124.969	70.3735	438.507
9.022	124.359	71.0754	440.887
9.023	124.39	71.228	439.88
9.024	125.885	71.6553	440.155
9.025	126.984	71.991	439.453
9.026	126.495	72.6013	437.805
9.027	127.075	72.052	439.667
9.028	128.815	71.2585	438.69
9.029	128.845	71.8689	440.46
9.03	128.632	72.1741	442.932
9.031	128.54	71.991	439.758
9.032	128.784	72.6624	441.406
9.033	129.028	72.2351	440.552
9.034	127.716	72.3572	437.073
9.035	128.296	71.8079	439.301
9.036	129.242	71.0449	436.34
9.037	129.364	71.5637	436.279
9.038	129.456	71.1365	438.416
9.039	129.242	70.6787	436.249
9.04	129.913	70.8923	438.049
9.041	130.005	71.1365	437.439
9.042	127.289	71.3501	434.204
9.043	126.19	70.9839	436.34
9.044	126.007	70.2209	433.105
9.045	125.702	70.7397	432.007
9.046	125.519	71.106	432.281
9.047	125.458	70.9839	428.894
9.048	125.488	71.1365	430.084
9.049	126.923	70.8618	429.352
9.05	125.336	71.1975	427.826
9.051	123.901	71.6553	430.176
9.052	123.322	71.106	428.253
9.053	122.528	71.6248	429.016
9.054	121.643	71.6248	430.939
9.055	120.941	71.4111	428.833
9.056	122.162	72.5708	431.458
9.057	123.566	72.9065	432.159
9.058	123.474	73.3643	431.213
9.059	123.962	73.5474	435.455
9.06	124.756	73.6389	434.143
9.061	125.366	74.6155	434.723
9.062	125.305	75.4089	437.653
9.063	123.932	75.9277	434.692
9.064	124.512	76.2939	437.256
9.065	126.038	76.7517	436.676
9.066	126.19	77.6367	434.875
9.067	126.648	78.3997	438.354
9.068	128.235	77.8809	436.34
9.069	130.829	78.3081	437.225
9.07	132.599	78.7659	438.385
9.071	132.233	79.3152	436.584
9.072	132.385	80.2002	438.66
9.073	133.392	80.0781	437.653
9.074	132.782	80.4138	435.883
9.075	132.538	79.7729	438.446
9.076	132.141	79.2542	435.394
9.077	133.789	79.5898	437.012
9.078	134.552	79.834	437.958
9.079	134.247	79.9561	436.371
9.08	134.796	79.834	439.209
9.081	136.353	79.4373	437.561
9.082	135.681	80.2002	436.31
9.083	135.132	80.5054	437.988
9.084	134.491	79.5593	434.326
9.085	135.468	79.5898	435.699
9.086	135.956	79.9561	435.944
9.087	134.644	80.4443	433.228
9.088	135.01	80.3833	436.737
9.089	135.132	79.7119	435.12
9.09	135.559	80.2917	435.211
9.091	135.59	80.7495	437.927
9.092	134.918	80.4138	434.875
9.093	134.949	80.9021	436.646
9.094	134.613	81.1157	436.554
9.095	133.24	81.2683	434.448
9.096	132.568	81.2378	437.012
9.097	132.782	80.3528	435.76
9.098	132.019	81.0547	436.188
9.099	131.592	81.665	438.934
9.1	131.378	81.3293	436.89
9.101	132.599	81.7261	438.629
9.102	133.301	81.7566	438.568
9.103	132.141	82.3975	437.103
9.104	131.775	82.4585	439.209
9.105	131.561	82.1533	437.012
9.106	131.409	82.5806	436.768
9.107	131.409	83.1909	439.27
9.108	131.287	82.8552	437.317
9.109	132.568	83.5266	439.514
9.11	134.155	83.7708	439.606
9.111	133.85	83.8928	438.385
9.112	133.545	84.1675	441.467
9.113	134.644	84.0454	439.453
9.114	135.834	84.5642	439.301
9.115	136.2	84.5337	441.101
9.116	134.705	84.9304	438.965
9.117	135.62	85.2356	441.864
9.118	136.902	84.5947	440.704
9.119	136.353	84.6558	440.552
9.12	136.23	84.8389	443.481
9.121	137.329	84.259	440.857
9.122	139.923	84.4421	441.162
9.123	141.144	84.8389	442.108
9.124	141.327	84.7168	438.782
9.125	141.022	85.083	440.43
9.126	142.303	84.9915	439.575
9.127	142.059	84.9915	437.622
9.128	141.815	85.022	440.399
9.129	141.815	84.1064	437.836
9.13	143.555	84.5032	438.171
9.131	145.447	85.1135	438.507
9.132	145.111	86.1511	435.425
9.133	145.599	86.0291	437.256
9.134	146.088	85.4797	435.333
9.135	145.905	85.4797	434.357
9.136	144.897	86.1816	436.981
9.137	144.165	85.7544	434.326
9.138	143.982	85.7239	435.638
9.139	144.257	86.1816	436.768
9.14	143.86	86.6699	434.082
9.141	144.562	87.0972	436.92
9.142	145.416	87.0056	435.852
9.143	145.264	87.8601	435.242
9.144	144.867	88.1348	438.385
9.145	144.135	87.7686	435.883
9.146	143.921	88.5925	437.622
9.147	143.738	89.325	439.026
9.148	142.395	89.5386	436.89
9.149	142.212	90.0574	440.216
9.15	142.67	89.8438	439.697
9.151	143.25	90.5457	438.69
9.152	143.921	91.1865	441.925
9.153	143.86	91.3696	439.911
9.154	145.233	91.6138	441.589
9.155	145.66	91.5527	441.895
9.156	144.348	92.2241	440.46
9.157	143.463	92.5293	443.451
9.158	143.677	92.6208	442.047
9.159	144.043	92.865	441.62
9.16	144.47	92.7734	443.756
9.161	144.379	92.4988	440.826
9.162	146.149	93.1396	442.81
9.163	148.529	92.9565	442.505
9.164	148.438	93.1702	440.491
9.165	148.163	92.6819	444.458
9.166	148.926	91.7358	442.017
9.167	150.024	92.6208	442.261
9.168	150.513	93.6279	443.756
9.169	149.841	93.7805	440.369
9.17	151.428	93.811	441.803
9.171	153.564	93.2312	440.643
9.172	154.236	93.6279	438.873
9.173	154.755	93.4143	441.498
9.174	155.762	92.7124	439.545
9.175	156.525	92.9565	441.01
9.176	157.166	93.1702	442.81
9.177	156.097	93.7195	440.063
9.178	156.311	94.5435	441.895
9.179	156.525	95.0928	440.277
9.18	156.647	95.5505	438.873
9.181	157.288	94.8792	440.887
9.182	158.02	93.9331	439.148
9.183	158.844	94.0247	441.315
9.184	160.126	94.6045	444.214
9.185	160.004	94.7571	442.566
9.186	160.522	95.3674	445.831
9.187	159.515	95.8252	444.824
9.188	158.844	96.7712	443.115
9.189	158.478	96.6492	444.855
9.19	158.264	96.6797	442.322
9.191	159.332	96.8628	443.268
9.192	160.034	96.8628	443.909
9.193	160.065	96.9238	443.085
9.194	161.194	96.9543	446.045
9.195	162.476	97.3511	445.129
9.196	161.682	98.7549	444.489
9.197	161.041	99.1211	446.198
9.198	159.271	98.7244	442.749
9.199	159.729	99.1821	444.336
9.2	160.614	99.4263	443.542
9.201	159.18	99.3958	441.467
9.202	159.058	99.5178	445.618
9.203	159.943	98.2056	443.665
9.204	161.621	99.2126	444.55
9.205	162.628	100.189	447.418
9.206	161.774	100.311	444.122
9.207	162.659	100.891	445.984
9.208	163.147	100.8	445.801
9.209	162.048	100.8	443.207
9.21	161.835	101.196	445.892
9.211	161.987	100.861	443.756
9.212	163.483	101.135	444.122
9.213	163.94	101.959	446.96
9.214	164.154	102.234	444.519
9.215	166.26	102.478	445.862
9.216	168.182	102.356	445.557
9.217	167.755	103.546	443.329
9.218	166.779	103.302	446.167
9.219	167.236	102.631	444.336
9.22	167.969	103.058	444.458
9.221	168.06	104.034	446.655
9.222	167.389	104.736	444.916
9.223	168.64	104.156	447.479
9.224	170.685	103.79	447.906
9.225	170.319	104.797	446.869
9.226	171.143	105.316	449.982
9.227	171.753	104.279	447.205
9.228	172.272	104.553	448.09
9.229	172.089	105.255	450.439
9.23	171.753	105.011	447.327
9.231	171.692	105.225	449.188
9.232	171.906	105.621	449.585
9.233	171.936	106.049	448.059
9.234	172.424	106.293	450.623
9.235	172.852	106.018	449.066
9.236	174.072	106.079	449.554
9.237	175.079	106.537	451.599
9.238	174.805	106.781	449.249
9.239	175.293	107.178	451.782
9.24	174.683	107.117	451.385
9.241	173.767	107.483	450.867
9.242	173.645	108.215	453.033
9.243	173.645	107.758	450.653
9.244	174.316	108.063	452.24
9.245	175.323	107.758	453.003
9.246	175.507	107.849	451.05
9.247	175.568	108.154	454.498
9.248	176.453	107.849	453.217
9.249	176.025	108.368	453.094
9.25	175.201	108.582	456.299
9.251	175.171	107.88	453.064
9.252	175.873	108.704	454.346
9.253	177.063	109.558	454.285
9.254	176.636	109.894	451.08
9.255	177.521	109.985	453.827
9.256	178.406	108.887	452.423
9.257	179.199	109.222	452.209
9.258	179.504	109.711	455.078
9.259	178.558	109.497	452.881
9.26	179.382	109.528	454.62
9.261	180.267	110.077	454.559
9.262	179.901	111.084	452.026
9.263	179.779	110.901	454.071
9.264	180.511	110.84	452.942
9.265	181.183	111.145	452.454
9.266	181.854	111.023	455.078
9.267	181.396	110.413	453.064
9.268	181.61	110.748	455.475
9.269	182.19	110.901	456.329
9.27	181.976	111.847	454.407
9.271	182.495	112.396	456.604
9.272	182.007	111.267	454.865
9.273	181.763	111.847	455.322
9.274	182.648	111.969	457.153
9.275	182.312	112.366	455.353
9.276	183.167	112.61	457.184
9.277	183.685	113.098	457.703
9.278	183.105	113.556	456.36
9.279	183.105	113.251	459.198
9.28	183.624	112.518	457.733
9.281	184.296	113.403	458.618
9.282	184.387	113.861	459.9
9.283	183.838	113.739	456.97
9.284	184.204	114.319	459.473
9.285	185.028	114.136	458.282
9.286	184.723	114.868	457.184
9.287	183.929	114.532	460.632
9.288	183.624	113.312	458.16
9.289	184.845	113.312	459.381
9.29	184.937	114.502	461.304
9.291	183.96	114.349	457.947
9.292	184.631	113.983	460.571
9.293	185.699	113.708	459.9
9.294	185.974	114.594	458.008
9.295	185.669	114.807	460.754
9.296	185.12	114.166	458.099
9.297	186.249	114.136	458.893
9.298	187.531	114.532	460.327
9.299	186.798	114.716	457.092
9.3	187.378	115.143	459.625
9.301	187.531	114.838	458.984
9.302	187.653	115.143	457.489
9.303	188.293	115.082	460.48
9.304	188.202	114.624	457.794
9.305	188.873	115.387	458.954
9.306	189.209	115.997	459.625
9.307	188.843	116.302	457.153
9.308	188.721	116.302	459.686
9.309	189.362	115.051	458.618
9.31	189.117	115.356	458.008
9.311	189.789	116.272	461.7
9.312	190.094	115.57	458.679
9.313	190.369	116.028	460.724
9.314	191.193	116.455	462.25
9.315	190.979	116.577	459.442
9.316	191.193	117.035	462.128
9.317	191.589	116.852	461.09
9.318	191.803	117.157	460.114
9.319	191.315	117.371	463.165
9.32	190.857	117.188	460.693
9.321	192.261	117.126	462.738
9.322	193.146	117.615	463.684
9.323	192.993	117.767	461.67
9.324	192.841	118.103	464.325
9.325	193.451	117.889	462.616
9.326	193.634	118.317	462.036
9.327	193.97	118.866	464.264
9.328	192.902	118.286	461.212
9.329	193.176	117.95	463.531
9.33	193.573	117.798	463.593
9.331	193.024	118.439	462.524
9.332	193.085	118.256	465.881
9.333	193.237	117.706	463.806
9.334	193.817	118.134	464.813
9.335	194.489	118.683	466.4
9.336	194.55	118.195	463.013
9.337	194.855	118.713	465.576
9.338	196.442	118.5	465.149
9.339	195.984	118.896	462.86
9.34	195.16	119.019	466.309
9.341	194.794	118.134	464.325
9.342	195.679	118.561	464.813
9.343	196.472	118.622	466.125
9.344	195.984	118.591	462.738
9.345	196.35	118.561	465.057
9.346	197.723	118.927	464.172
9.347	198.242	119.324	462.25
9.348	197.723	119.385	465.21
9.349	196.869	118.5	463.104
9.35	197.052	118.622	463.959
9.351	197.327	118.835	465.546
9.352	196.35	118.5	463.287
9.353	196.838	118.591	466.37
9.354	197.51	118.439	464.905
9.355	198.12	118.958	464.05
9.356	197.998	119.049	466.339
9.357	198.151	118.011	464.111
9.358	198.608	118.011	464.783
9.359	198.578	118.53	466.187
9.36	197.113	118.195	463.654
9.361	196.014	118.378	465.698
9.362	196.32	118.378	465.393
9.363	196.32	118.164	463.745
9.364	196.869	118.134	466.675
9.365	196.472	116.821	463.989
9.366	197.632	116.76	465.088
9.367	198.029	117.065	466.217
9.368	196.594	117.004	463.379
9.369	195.16	116.669	465.79
9.37	194.061	116.272	463.806
9.371	193.39	116.302	462.677
9.372	192.261	115.54	465.179
9.373	191.406	113.922	462.433
9.374	191.437	113.312	464.539
9.375	192.139	113.281	465.271
9.376	192.017	113.098	462.128
9.377	191.406	113.037	465.302
9.378	191.162	112.03	463.257
9.379	191.162	111.969	462.311
9.38	189.911	111.755	464.539
9.381	188.568	110.291	461.731
9.382	187.866	109.68	463.47
9.383	188.293	109.497	463.837
9.384	187.5	109.68	460.876
9.385	187.256	109.467	463.409
9.386	187.073	108.643	461.548
9.387	187.805	108.154	461.334
9.388	187.988	107.971	463.501
9.389	186.707	107.3	460.876
9.39	186.035	107.086	462.86
9.391	185.883	106.506	462.341
9.392	184.875	106.354	460.419
9.393	183.655	106.049	463.318
9.394	184.113	104.736	461.609
9.395	183.99	104.645	461.578
9.396	183.99	104.858	464.05
9.397	182.678	103.79	461.639
9.398	182.8	103.333	463.074
9.399	183.075	102.936	462.708
9.4	181.671	102.783	460.815
9.401	180.206	102.203	462.25
9.402	179.016	100.983	460.571
9.403	178.65	100.25	460.236
9.404	178.101	100.189	461.914
9.405	176.575	100.464	459.717
9.406	177.277	99.6094	460.876
9.407	177.856	98.8464	460.48
9.408	176.88	98.5107	458.832
9.409	176.147	98.0225	460.815
9.41	174.713	96.6797	458.191
9.411	174.255	96.5271	459.29
9.412	174.042	96.0083	460.541
9.413	172.516	95.52	457.214
9.414	171.539	95.52	459.167
9.415	171.631	95.3064	457.581
9.416	171.417	94.9707	457.245
9.417	171.082	94.2688	459.198
9.418	170.929	93.3533	457.672
9.419	171.173	93.0176	458.557
9.42	171.692	93.0786	459.625
9.421	170.013	93.2312	457.306
9.422	170.044	93.1702	459.717
9.423	170.807	92.7734	457.336
9.424	170.441	92.8345	455.933
9.425	169.128	92.7124	457.916
9.426	168.182	91.7053	454.742
9.427	168.762	91.095	455.872
9.428	169.586	90.7898	456.573
9.429	168.518	90.7898	453.4
9.43	168.396	90.5151	455.933
9.431	168.427	90.0574	453.827
9.432	168.488	90.3625	452.972
9.433	167.755	90.271	454.926
9.434	166.107	89.5691	452.026
9.435	165.71	89.2639	453.461
9.436	166.412	88.9587	454.102
9.437	165.771	88.6536	451.599
9.438	165.283	88.3484	454.559
9.439	166.016	87.677	453.156
9.44	165.985	88.0737	452.179
9.441	165.863	88.4094	454.132
9.442	165.588	87.6465	451.569
9.443	165.131	87.4329	452.942
9.444	165.253	87.5244	453.339
9.445	163.788	87.677	451.416
9.446	163.849	87.4023	453.918
9.447	164.276	86.9751	452.667
9.448	165.07	87.0056	452.026
9.449	164.795	87.2192	453.827
9.45	164.093	86.5479	452.026
9.451	164.764	86.4563	453.308
9.452	165.619	86.5173	452.728
9.453	164.795	86.9446	450.928
9.454	163.3	86.8835	452.759
9.455	162.323	85.7849	450.226
9.456	162.384	85.5713	450.867
9.457	162.872	85.083	452.911
9.458	161.713	84.6558	450.317
9.459	161.621	84.3506	452.759
9.46	162.567	83.7402	452.393
9.461	162.292	84.1064	450.012
9.462	161.072	84.1675	452.332
9.463	160.431	83.1909	448.944
9.464	160.065	81.9702	449.738
9.465	159.18	82.0313	451.111
9.466	158.295	82.1533	448.547
9.467	157.623	82.1533	450.989
9.468	158.844	82.1533	450.378
9.469	159.546	82.4585	448.517
9.47	160.126	82.8247	450.623
9.471	159.515	82.1838	448.273
9.472	159.76	81.9397	449.432
9.473	160.522	81.6345	451.233
9.474	159.241	81.7566	448.608
9.475	158.63	81.604	450.958
9.476	158.569	81.7566	449.524
9.477	158.722	82.3059	448.303
9.478	158.417	82.8552	450.5
9.479	158.295	81.7871	447.784
9.48	159.058	81.2073	449.615
9.481	160.187	81.3599	451.05
9.482	160.065	81.7261	448.395
9.483	159.393	82.2144	451.569
9.484	160.339	81.5735	450.348
9.485	159.485	81.7566	449.188
9.486	159.027	81.665	452.026
9.487	158.936	81.5735	449.28
9.488	159.698	81.665	449.554
9.489	161.285	82.3975	450.806
9.49	160.736	82.3975	447.784
9.491	160.95	82.0618	450.073
9.492	162.14	81.8481	448.639
9.493	162.964	82.2449	447.845
9.494	162.384	82.1228	450.073
9.495	160.889	81.7566	448.12
9.496	161.285	81.7566	449.371
9.497	162.262	82.0618	449.493
9.498	161.377	83.0078	447.266
9.499	161.438	83.5266	449.432
9.5	161.682	82.489	447.235
9.501	162.17	82.0007	447.906
9.502	163.025	82.1838	450.928
9.503	162.262	82.1838	448.456
9.504	162.445	82.6721	450.775
9.505	163.422	82.7026	451.019
9.506	163.33	83.5266	449.31
9.507	163.177	83.9844	451.233
9.508	163.818	83.374	448.303
9.509	164.642	83.6182	448.608
9.51	164.825	84.1675	451.08
9.511	164.063	83.7097	448.395
9.512	164.917	83.6792	451.111
9.513	166.107	83.7708	450.592
9.514	166.29	84.6558	448.944
9.515	165.833	85.3271	451.721
9.516	165.863	84.7778	448.975
9.517	166.687	85.144	449.615
9.518	166.931	85.2661	451.05
9.519	166.199	85.6018	448.608
9.52	166.443	85.8765	451.294
9.521	167.664	85.2051	451.233
9.522	168.121	85.3271	450.043
9.523	168.274	85.8459	452.972
9.524	168.335	85.8154	450.714
9.525	169.128	85.8765	451.721
9.526	169.312	87.0667	452.789
9.527	168.518	87.0972	450.317
9.528	168.671	86.8835	451.752
9.529	170.044	86.4563	451.63
9.53	170.135	87.3108	449.768
9.531	170.227	87.677	453.003
9.532	170.258	87.3108	450.745
9.533	171.539	87.5549	451.08
9.534	172.607	87.9211	453.125
9.535	172.333	88.1042	450.439
9.536	172.394	88.3179	452.698
9.537	173.37	88.2874	451.294
9.538	173.462	88.501	450.5
9.539	173.248	88.9282	453.4
9.54	172.607	88.7146	450.684
9.541	173.34	88.8062	452.545
9.542	174.042	88.5315	454.071
9.543	173.737	88.8672	452.118
9.544	174.347	89.0808	454.712
9.545	175.14	88.8977	452.85
9.546	175.69	89.447	452.148
9.547	175.201	89.6606	454.651
9.548	174.377	89.1113	451.721
9.549	175.354	88.9893	453.888
9.55	176.727	89.7217	453.857
9.551	175.842	90.3931	451.599
9.552	175.201	89.9658	454.62
9.553	175.385	89.5691	452.484
9.554	176.544	90.0879	452.209
9.555	177.094	90.8813	454.315
9.556	176.697	90.5457	451.782
9.557	176.91	90.4541	453.735
9.558	178.253	90.0879	453.979
9.559	178.467	90.271	451.843
9.56	177.734	91.0645	454.803
9.561	177.368	91.3696	452.881
9.562	177.277	91.2476	452.85
9.563	177.582	91.2476	454.62
9.564	177.277	89.9353	451.996
9.565	177.246	90.1489	454.498
9.566	178.986	91.1255	454.62
9.567	178.986	91.7053	452.24
9.568	178.528	91.4917	455.444
9.569	178.345	90.7593	453.827
9.57	179.169	91.0034	453.644
9.571	178.833	91.8274	455.902
9.572	177.765	91.4001	453.552
9.573	177.917	91.4001	455.017
9.574	178.986	91.8884	455.414
9.575	179.596	92.1631	452.942
9.576	179.901	91.98	455.872
9.577	179.81	91.7358	454.254
9.578	181.183	91.5222	454.956
9.579	181.824	91.8274	456.329
9.58	180.145	92.1631	453.766
9.581	180.481	92.2241	455.841
9.582	180.756	92.3157	454.559
9.583	180.359	92.6514	453.217
9.584	179.932	92.9565	455.597
9.585	179.321	91.6443	453.217
9.586	180.267	91.4307	454.895
9.587	181.122	91.5222	456.238
9.588	180.969	91.7969	453.674
9.589	181.091	91.8884	456.97
9.59	182.098	91.7664	455.261
9.591	182.404	92.6514	454.193
9.592	181.61	93.2922	457.397
9.593	181	92.041	454.193
9.594	181.396	91.5527	455.719
9.595	181.824	92.3462	457.581
9.596	180.969	92.5598	454.926
9.597	181.213	92.2852	458.191
9.598	182.251	92.1936	456.696
9.599	183.533	92.9871	455.475
9.6	183.746	93.5059	457.581
9.601	183.014	92.7734	454.865
9.602	182.953	92.5903	456.696
9.603	182.953	92.8345	457.245
9.604	181.885	93.0176	454.62
9.605	181.702	92.6514	457.794
9.606	181.458	92.1936	456.055
9.607	181.946	92.3462	456.268
9.608	182.617	92.8345	458.344
9.609	182.861	92.4072	455.719
9.61	182.709	92.5903	457.642
9.611	183.075	92.6514	458.252
9.612	182.678	92.4072	456.665
9.613	182.159	92.9565	459.503
9.614	181.946	92.4683	457.703
9.615	181.183	92.5293	457.153
9.616	180.939	93.1091	459.412
9.617	180.725	92.4072	457.062
9.618	181.396	92.041	458.252
9.619	182.495	92.4988	458.984
9.62	182.648	92.7429	457.031
9.621	182.343	92.8955	459.198
9.622	182.098	92.4683	457.428
9.623	182.281	92.4988	457.52
9.624	181.671	92.4988	459.229
9.625	179.657	92.5293	456.879
9.626	179.047	92.5903	459.595
9.627	180.328	91.8579	459.045
9.628	180.542	92.1326	457.703
9.629	180.939	92.8345	461.548
9.63	181.335	92.1936	459.259
9.631	181.854	92.4988	460.144
9.632	182.129	92.6514	462.311
9.633	181.213	92.5598	459.778
9.634	181.183	92.804	462.158
9.635	181.58	92.5903	461.7
9.636	181.213	93.3838	459.625
9.637	180.756	93.8416	462.769
9.638	181.061	92.865	459.991
9.639	182.648	93.0786	460.846
9.64	183.899	93.9331	462.311
9.641	183.105	93.5059	459.503
9.642	182.8	93.4143	462.28
9.643	183.38	93.4143	461.639
9.644	183.197	93.9636	459.778
9.645	183.197	94.5129	462.067
9.646	182.404	93.9636	459.473
9.647	182.434	93.8416	460.541
9.648	183.472	93.8416	461.914
9.649	182.922	93.5669	459.656
9.65	183.319	93.9636	463.165
9.651	184.082	93.9026	462.433
9.652	184.387	94.4214	460.968
9.653	184.143	94.635	464.111
9.654	183.624	94.1467	460.693
9.655	183.563	93.8416	461.884
9.656	183.929	94.7266	463.379
9.657	183.441	94.4214	460.358
9.658	183.136	94.5129	462.921
9.659	183.807	94.3909	462.463
9.66	184.57	94.9097	461.029
9.661	184.937	95.3674	463.409
9.662	184.357	94.9707	461.243
9.663	185.15	95.2148	462.311
9.664	186.005	95.3369	463.074
9.665	185.394	95.7947	461.029
9.666	184.814	95.8557	463.806
9.667	184.662	95.5811	462.402
9.668	185.15	95.52	462.83
9.669	185.364	96.4355	464.661
9.67	184.174	96.1304	462.28
9.671	184.662	96.1304	464.752
9.672	186.554	95.8862	465.088
9.673	186.584	95.8252	463.562
9.674	186.035	96.3745	466.278
9.675	186.615	96.405	463.959
9.676	187.347	96.6797	464.111
9.677	187.775	97.29	466.003
9.678	186.92	96.9849	462.891
9.679	187.103	96.5576	465.057
9.68	187.988	96.9849	464.905
9.681	188.202	97.5952	462.738
9.682	188.599	97.7783	465.912
9.683	188.751	96.8933	463.47
9.684	189.514	97.4731	464.142
9.685	189.728	98.2056	465.729
9.686	189.056	98.114	463.44
9.687	188.751	98.175	465.881
9.688	189.331	97.7783	465.424
9.689	189.697	98.2971	464.294
9.69	190.186	99.2432	466.248
9.691	190.552	98.6023	463.989
9.692	190.46	98.6633	465.485
9.693	191.223	98.4802	467.865
9.694	190.979	98.6633	464.508
9.695	191.284	98.7549	467.621
9.696	190.918	98.9685	467.01
9.697	190.765	99.3652	465.302
9.698	191.071	100.067	467.56
9.699	191.803	99.4873	464.844
9.7	192.261	99.884	465.271
9.701	192.23	100.342	467.255
9.702	191.437	99.6399	465.759
9.703	191.925	99.4568	468.903
9.704	192.841	99.9451	467.957
9.705	192.383	100.83	466.98
9.706	192.352	101.074	469.116
9.707	192.535	100.403	466.339
9.708	193.176	100.83	467.773
9.709	194.275	101.349	467.926
9.71	193.085	101.41	465.027
9.711	192.108	100.83	469.116
9.712	192.413	99.884	467.773
9.713	193.451	100.128	467.255
9.714	193.268	100.464	470.093
9.715	192.017	100.311	467.194
9.716	193.176	100.708	468.475
9.717	195.038	101.166	468.689
9.718	194.305	100.861	465.576
9.719	193.726	100.769	468.811
9.72	193.542	100.708	467.529
9.721	194.55	101.318	466.98
9.722	194.397	101.288	469.727
9.723	192.841	100.372	467.163
9.724	194.031	100.555	468.933
9.725	196.228	101.227	468.353
9.726	195.74	101.257	466.766
9.727	195.251	101.227	469.391
9.728	196.411	100.769	467.072
9.729	197.021	101.685	466.766
9.73	196.838	102.112	468.994
9.731	194.672	101.379	466.064
9.732	194.305	101.044	468.384
9.733	195.77	100.677	468.475
9.734	195.221	101.227	466.492
9.735	195.19	101.624	469.482
9.736	195.892	101.105	467.285
9.737	197.144	101.44	467.194
9.738	197.327	101.99	469.086
9.739	196.259	101.349	466.034
9.74	196.106	101.593	468.506
9.741	196.686	102.112	469.025
9.742	195.862	102.264	467.194
9.743	195.496	102.295	469.91
9.744	196.259	101.532	468.018
9.745	197.449	101.959	467.987
9.746	198.09	102.753	469.574
9.747	197.296	102.264	467.743
9.748	198.242	101.471	469.482
9.749	199.341	101.471	468.842
9.75	199.127	102.6	467.377
9.751	198.273	103.149	469.452
9.752	197.418	102.356	466.827
9.753	197.296	101.868	467.224
9.754	197.51	101.837	468.597
9.755	196.442	101.166	466.431
9.756	196.381	100.861	469.971
9.757	197.449	100.861	468.872
9.758	198.273	101.715	467.743
9.759	198.914	101.654	469.971
9.76	198.181	100.769	466.98
9.761	198.669	101.013	468.536
9.762	199.036	101.105	469.238
9.763	197.662	100.708	466.125
9.764	196.594	100.311	469.299
9.765	196.594	99.9146	468.109
9.766	197.266	100.067	466.4
9.767	197.327	100.891	468.781
9.768	197.144	100.006	466.125
9.769	197.937	99.3042	467.133
9.77	199.31	99.1211	467.468
9.771	198.517	99.3958	465.149
9.772	197.388	99.3347	467.194
9.773	197.021	99.1821	465.607
9.774	196.533	99.4263	465.088
9.775	195.77	99.5178	466.736
9.776	194.946	98.175	465.179
9.777	194.55	97.6563	466.766
9.778	195.374	97.9614	468.079
9.779	195.343	98.0225	466.156
9.78	195.099	98.1445	468.536
9.781	195.557	97.5037	467.01
9.782	195.404	97.8699	466.309
9.783	195.099	98.4802	468.018
9.784	193.756	97.4121	464.783
9.785	193.359	96.9849	466.37
9.786	193.207	96.8018	467.102
9.787	192.017	96.8323	465.332
9.788	192.078	97.0154	467.651
9.789	192.505	96.3745	465.851
9.79	193.39	96.9238	465.179
9.791	193.481	96.6797	466.705
9.792	192.322	96.283	463.837
9.793	191.681	95.6421	465.454
9.794	191.956	95.6421	464.844
9.795	191.284	95.7642	463.898
9.796	190.521	95.5811	466.125
9.797	190.094	94.4519	464.233
9.798	190.857	94.0247	465.179
9.799	191.04	94.4824	466.492
9.8	189.728	94.7571	464.569
9.801	189.88	94.7571	466.339
9.802	191.101	94.1772	465.759
9.803	190.002	93.689	464.02
9.804	189.24	94.0552	466.705
9.805	189.209	92.865	463.47
9.806	190.033	93.0176	463.654
9.807	189.697	93.6279	464.935
9.808	188.141	92.926	462.372
9.809	187.042	92.5598	464.05
9.81	187.866	92.1936	463.043
9.811	187.469	92.4683	462.036
9.812	186.798	92.6514	464.111
9.813	185.822	91.3391	461.212
9.814	185.577	90.7593	461.914
9.815	185.638	91.3391	462.646
9.816	184.509	91.0339	460.205
9.817	183.441	90.5457	463.043
9.818	183.594	89.5386	462.524
9.819	183.197	89.4775	461.029
9.82	182.251	89.9048	463.409
9.821	181.488	89.6301	461.212
9.822	181.396	88.9587	461.578
9.823	181.274	88.6841	463.074
9.824	181.03	87.9517	460.602
9.825	180.817	87.9517	462.738
9.826	180.664	88.1653	461.914
9.827	180.817	88.1042	460.388
9.828	180.939	88.6841	462.402
9.829	180.237	88.1042	459.93
9.83	180.267	87.5244	460.51
9.831	180.42	87.2803	461.334
9.832	179.352	86.9446	459.93
9.833	179.199	86.6394	462.189
9.834	179.962	86.4563	460.724
9.835	180.389	87.1277	460.175
9.836	180.115	87.8601	461.67
9.837	179.108	87.4023	458.862
9.838	178.772	86.5173	460.419
9.839	179.688	85.8765	460.449
9.84	177.917	85.3577	458.618
9.841	176.849	85.7544	461.884
9.842	177.277	85.1746	460.022
9.843	178.345	85.4492	459.534
9.844	178.589	85.9985	460.815
9.845	177.856	85.6018	458.313
9.846	178.619	85.3882	459.747
9.847	179.474	85.5408	459.198
9.848	177.979	85.5408	457.489
9.849	176.788	85.4492	459.961
9.85	176.849	84.5642	457.642
9.851	177.551	84.9915	457.977
9.852	177.917	85.4187	459.259
9.853	176.697	84.7778	456.726
9.854	176.605	84.5337	458.618
9.855	177.826	84.7778	457.825
9.856	177.826	85.3577	456.329
9.857	177.124	85.6018	458.466
9.858	176.3	84.7778	455.994
9.859	176.88	84.7168	456.726
9.86	177.002	85.022	457.611
9.861	175.812	84.5032	455.597
9.862	175.751	84.3811	458.16
9.863	176.605	84.0454	457.428
9.864	176.422	84.5947	456.573
9.865	176.91	85.6628	458.252
9.866	177.46	84.6558	455.963
9.867	177.734	84.8389	456.055
9.868	177.704	85.3271	457.947
9.869	176.697	84.8999	454.956
9.87	176.88	84.7778	457.458
9.871	176.88	84.7168	456.97
9.872	176.422	85.2966	455.872
9.873	176.575	85.5408	458.771
9.874	177.094	84.7778	455.933
9.875	178.101	84.8694	456.787
9.876	178.162	85.3577	457.642
9.877	176.758	85.1135	455.109
9.878	176.575	85.1135	456.635
9.879	177.063	84.6252	454.712
9.88	176.514	85.144	454.163
9.881	175.934	85.2661	455.994
9.882	174.896	83.9844	453.644
9.883	175.354	83.9539	455.231
9.884	176.91	84.137	456.451
9.885	175.751	84.1675	454.224
9.886	175.262	84.1675	457.092
9.887	176.025	84.5642	454.987
9.888	177.155	85.022	454.01
9.889	177.246	85.5713	455.627
9.89	176.117	84.5947	453.369
9.891	176.239	84.2285	455.292
9.892	177.032	84.5947	455.688
9.893	176.3	84.4421	454.407
9.894	176.086	84.9304	456.879
9.895	177.216	84.9915	454.59
9.896	178.833	85.5408	453.888
9.897	179.504	86.1511	455.017
9.898	178.223	85.7239	452.209
9.899	178.101	85.1746	454.285
9.9	178.955	85.1135	454.132
9.901	177.795	84.8389	452.606
9.902	176.697	84.8694	455.505
9.903	176.849	84.3811	453.461
9.904	178.162	84.8999	453.705
9.905	178.925	86.2122	455.2
9.906	178.314	85.7544	452.423
9.907	177.673	85.4492	454.315
9.908	178.589	84.8694	454.742
9.909	177.917	85.022	452.667
9.91	177.277	85.6628	456.085
9.911	177.429	85.2356	453.644
9.912	178.772	85.2356	453.644
9.913	179.26	85.8459	455.261
9.914	178.162	85.8154	452.759
9.915	178.619	85.2356	454.254
9.916	179.321	85.6018	454.01
9.917	178.864	86.0596	451.904
9.918	178.589	86.3647	453.949
9.919	178.864	85.2661	451.416
9.92	179.047	85.8459	452.179
9.921	179.413	85.968	452.942
9.922	177.704	85.4797	450.775
9.923	177.49	85.5713	453.766
9.924	178.162	85.2356	452.698
9.925	177.795	85.8459	452.057
9.926	177.979	86.3037	454.468
9.927	178.101	85.907	452.057
9.928	179.199	85.968	452.637
9.929	179.596	86.1206	454.071
9.93	178.162	85.7239	451.935
9.931	177.612	85.4187	454.773
9.932	179.138	85.6628	453.705
9.933	179.657	86.3342	452.698
9.934	179.108	87.5244	455.078
9.935	178.711	86.5784	451.874
9.936	179.535	86.792	452.698
9.937	180.756	86.8835	452.85
9.938	180.054	86.7004	450.226
9.939	179.535	86.3037	453.217
9.94	180.267	85.9985	451.752
9.941	181.396	86.731	451.111
9.942	181.885	87.7686	453.033
9.943	181	87.738	450.5
9.944	181.152	88.1653	452.209
9.945	181.885	87.7686	452.606
9.946	180.359	87.0056	451.172
9.947	179.871	87.3413	454.895
9.948	180.939	86.9751	453.003
9.949	181.793	87.738	452.393
9.95	182.312	88.5315	454.773
9.951	182.343	87.9211	451.721
9.952	183.35	88.0127	453.125
9.953	184.296	88.8367	453.156
9.954	182.556	88.9587	451.935
9.955	181.274	88.8062	454.315
9.956	181.61	88.1348	453.156
9.957	182.678	88.4705	453.033
9.958	183.167	89.3555	454.803
9.959	182.77	89.1724	452.545
9.96	184.387	89.0198	454.193
9.961	186.127	89.2029	453.735
9.962	185.242	89.6912	452.637
9.963	184.143	90.3931	455.658
9.964	183.838	90.2405	452.637
9.965	183.99	90.5151	453.705
9.966	183.38	90.271	455.17
9.967	182.312	89.1418	453.278
9.968	182.922	89.1724	456.451
9.969	184.601	89.8743	455.627
9.97	184.509	90.7898	454.895
9.971	184.875	91.0034	456.909
9.972	186.127	90.4846	454.041
9.973	187.592	91.0034	454.742
9.974	187.042	92.2546	455.383
9.975	185.059	91.3391	452.82
9.976	184.357	90.7898	455.78
9.977	185.059	90.7593	455.048
9.978	185.242	91.3696	453.674
9.979	185.852	91.8579	456.665
9.98	186.646	91.9495	453.796
9.981	188.812	92.6208	455.017
9.982	190.063	93.4448	455.353
9.983	188.965	92.5293	453.43
9.984	187.5	92.4377	456.726
9.985	187.836	92.6819	455.78
9.986	187.042	93.1396	455.505
9.987	187.164	93.4753	457.397
9.988	186.951	92.2852	454.803
9.989	188.019	92.6819	456.329
9.99	190.369	93.9026	457.336
9.991	190.338	94.0247	454.224
9.992	190.216	93.8721	457.031
9.993	190.704	93.3838	456.604
9.994	190.796	94.0857	455.597
9.995	190.186	94.8486	458.099
9.996	188.934	94.1772	455.536
9.997	188.751	94.3604	456.238
9.998	189.911	95.7642	457.367
9.999	189.819	95.1843	455.17
10	190.308	94.696	457.886
10.001	191.223	94.7571	456.848
10.002	192.932	95.5811	457.245
10.003	193.512	96.2219	458.771
10.004	192.291	96.0083	456.512
10.005	191.772	96.283	458.313
10.006	191.803	96.5576	457.947
10.007	190.46	96.4355	456.604
10.008	188.599	96.0693	459.076
10.009	189.392	95.3979	457.428
10.01	190.735	95.5505	457.794
10.011	191.925	96.8933	459.259
10.012	192.078	96.7102	456.329
10.013	192.139	96.1609	458.923
10.014	193.024	96.0693	458.954
10.015	191.803	96.0388	457.764
10.016	189.972	96.4966	460.297
10.017	189.453	96.5881	457.825
10.018	190.399	96.8018	458.435
10.019	191.101	97.6563	459.412
10.02	190.796	97.229	456.726
10.021	191.254	96.6187	459.259
10.022	192.566	96.6187	458.984
10.023	192.749	96.8018	458.466
10.024	192.047	97.29	461.121
10.025	191.833	96.6797	458.649
10.026	192.139	97.1069	459.351
10.027	192.078	98.0835	458.984
10.028	190.582	97.8699	456.573
10.029	190.216	97.4426	458.74
10.03	191.284	96.8628	458.191
10.031	191.315	96.7102	457.703
10.032	191.376	97.3816	460.968
10.033	191.528	97.5952	459.29
10.034	192.261	97.5952	460.175
10.035	191.528	98.0835	460.968
10.036	190.338	97.5647	458.71
10.037	189.911	97.6563	460.571
10.038	190.369	97.6257	459.991
10.039	189.88	98.1445	458.588
10.04	189.545	98.3887	461.365
10.041	189.484	97.4426	459.564
10.042	191.406	97.168	460.693
10.043	191.742	97.9919	461.853
10.044	189.911	97.7783	459.991
10.045	188.141	96.9238	462.219
10.046	188.354	96.8018	460.449
10.047	187.775	96.8018	458.923
10.048	186.737	97.4426	460.48
10.049	185.272	96.4966	457.092
10.05	184.814	96.1914	458.435
10.051	185.059	95.3064	458.923
10.052	183.594	94.5435	457.825
10.053	182.098	94.2078	460.907
10.054	181.763	94.2993	460.022
10.055	181.183	94.696	459.442
10.056	180.176	94.9707	461.06
10.057	179.81	93.9331	458.221
10.058	180.054	93.0176	459.656
10.059	180.328	93.5364	460.358
10.06	178.894	93.5059	458.649
10.061	177.673	93.2922	461.639
10.062	177.582	93.0176	460.327
10.063	178.192	93.0786	459.961
10.064	178.986	93.7805	461.06
10.065	177.948	92.9565	458.252
10.066	177.246	92.7429	459.808
10.067	178.07	92.5903	459.045
10.068	177.521	92.4988	457.672
10.069	176.575	92.7429	460.175
10.07	176.117	92.2546	458.374
10.071	176.208	92.3462	459.259
10.072	176.239	93.1702	460.48
10.073	175.964	92.8345	457.977
10.074	175.415	92.0105	459.991
10.075	175.568	92.0715	460.266
10.076	175.018	92.041	458.496
10.077	174.713	92.3157	460.938
10.078	174.805	91.5527	459.045
10.079	175.293	92.0105	459.106
10.08	174.744	93.2617	460.449
10.081	173.492	92.804	457.764
10.082	172.943	91.7664	459.32
10.083	173.615	91.9189	459.29
10.084	173.553	92.2241	457.458
10.085	173.492	92.2546	459.198
10.086	173.767	91.7969	456.818
10.087	175.232	91.8274	457.764
10.088	176.086	92.7734	458.466
10.089	174.561	92.4988	456.238
10.09	173.492	92.804	458.771
10.091	173.889	92.7124	457.947
10.092	173.401	92.9871	457.001
10.093	172.76	93.1091	459.167
10.094	172.821	92.1631	457.062
10.095	173.95	92.1021	458.16
10.096	175.781	92.5903	459.534
10.097	174.713	92.3157	457.642
10.098	174.072	92.804	460.693
10.099	174.896	93.0786	459.045
10.1	175.049	93.5364	457.52
10.101	174.805	94.0247	459.717
10.102	174.225	93.0176	456.696
10.103	175.323	92.8955	458.069
10.104	176.3	93.6584	458.313
10.105	175.69	93.5974	456.421
10.106	175.293	93.5059	459.595
10.107	176.025	93.5059	458.313
10.108	177.032	94.2688	457.733
10.109	177.155	95.1843	459.167
10.11	176.514	95.1233	456.635
10.111	176.971	94.9097	458.16
10.112	177.856	94.8181	458.496
10.113	176.971	94.9707	456.909
10.114	176.331	94.574	459.9
10.115	176.971	94.574	458.74
10.116	177.826	94.9402	459.137
10.117	178.406	96.4355	461.395
10.118	178.833	96.405	457.977
10.119	179.138	96.2524	459.656
10.12	179.688	96.4355	459.93
10.121	178.986	96.4355	458.099
10.122	178.864	96.5881	460.419
10.123	179.749	96.2524	459.045
10.124	179.749	96.9238	458.954
10.125	180.115	97.9919	460.846
10.126	180.267	97.8088	458.466
10.127	181.335	97.7783	459.961
10.128	182.037	98.5413	459.93
10.129	181.061	98.8159	458.466
10.13	180.695	98.7549	461.304
10.131	182.007	97.5342	459.137
10.132	182.709	97.9919	460.419
10.133	182.983	99.1211	461.945
10.134	182.129	99.5178	459.29
10.135	182.098	99.6399	461.304
10.136	183.441	99.3652	460.785
10.137	183.167	98.877	459.351
10.138	182.129	99.1211	462.708
10.139	182.8	98.9685	460.358
10.14	184.479	99.2432	460.571
10.141	184.814	100.159	461.914
10.142	183.594	99.9146	459.229
10.143	183.35	99.8535	461.67
10.144	184.662	100.159	459.9
10.145	184.601	100.83	459.442
10.146	183.655	100.983	461.578
10.147	184.265	100.128	459.808
10.148	185.638	100.616	460.632
10.149	186.89	101.715	461.395
10.15	185.852	101.532	459.473
10.151	185.272	101.379	462.677
10.152	186.157	101.41	461.639
10.153	186.615	101.99	460.541
10.154	186.249	102.539	462.585
10.155	185.364	102.142	459.991
10.156	186.31	102.325	461.395
10.157	187.988	102.509	461.914
10.158	187.653	102.234	460.052
10.159	186.31	102.661	462.921
10.16	186.859	102.6	462.067
10.161	187.347	102.631	461.456
10.162	187.469	103.302	464.172
10.163	187.195	103.027	461.151
10.164	187.408	103.516	462.189
10.165	188.324	104.614	463.165
10.166	188.751	104.218	460.388
10.167	188.354	103.638	463.226
10.168	188.385	103.79	463.013
10.169	189.24	104.004	462.463
10.17	189.667	104.584	464.569
10.171	189.178	104.889	462.677
10.172	190.094	105.133	463.959
10.173	191.223	105.255	463.531
10.174	190.643	105.011	461.578
10.175	189.636	105.072	464.6
10.176	190.247	105.072	462.769
10.177	191.04	105.255	462.494
10.178	190.735	105.621	464.172
10.179	189.636	105.011	462.494
10.18	190.308	104.645	464.417
10.181	191.956	105.408	464.508
10.182	191.071	105.774	462.677
10.183	190.125	105.835	465.149
10.184	190.704	104.889	463.226
10.185	192.139	105.438	463.531
10.186	192.688	106.415	465.729
10.187	191.772	106.049	462.402
10.188	191.345	105.957	465.057
10.189	191.772	106.14	465.21
10.19	191.803	106.018	463.684
10.191	190.552	105.774	465.942
10.192	190.979	105.56	464.264
10.193	191.467	105.682	464.661
10.194	191.467	106.323	465.485
10.195	190.887	106.079	463.104
10.196	190.46	105.804	464.539
10.197	190.216	105.682	464.111
10.198	188.965	105.774	462.921
10.199	187.347	105.53	465.729
10.2	186.615	104.34	463.501
10.201	186.462	103.607	464.142
10.202	185.883	103.882	465.363
10.203	184.509	103.638	463.47
10.204	182.983	103.119	464.966
10.205	182.159	102.264	464.355
10.206	180.511	101.959	462.738
10.207	178.558	101.715	464.569
10.208	177.155	100.433	462.86
10.209	176.422	99.762	462.402
10.21	175.171	99.5789	463.287
10.211	173.218	98.0225	460.968
10.212	171.692	96.8018	461.639
10.213	171.387	96.5881	461.975
10.214	170.624	96.405	460.297
10.215	170.105	96.5576	461.151
10.216	168.884	95.9167	459.808
10.217	168.915	95.6116	460.022
10.218	168.976	95.7642	460.632
10.219	167.572	95.459	459.167
10.22	166.199	94.9097	461.884
10.221	166.321	93.5669	461.823
10.222	167.023	93.5059	462.799
10.223	167.603	94.5435	464.813
10.224	167.786	94.6655	463.348
10.225	168.793	94.9707	463.654
10.226	170.197	95.0623	463.867
10.227	169.189	95.0012	461.945
10.228	168.457	94.9707	464.172
10.229	168.274	94.2078	462.524
10.23	168.579	93.8416	462.494
10.231	167.816	94.6045	464.325
10.232	167.572	94.635	461.914
10.233	168.579	94.7571	462.158
10.234	169.617	94.8181	461.487
10.235	169.128	95.0317	459.747
10.236	167.999	95.1538	461.029
10.237	168.03	94.0247	459.503
10.238	168.274	94.4519	459.167
10.239	167.908	95.0012	460.236
10.24	166.382	95.1538	458.252
10.241	166.351	94.8486	459.595
10.242	166.87	94.3298	459.991
10.243	166.046	94.7876	458.649
10.244	166.077	95.2454	460.815
10.245	166.382	94.8181	459.747
10.246	166.87	94.9402	459.564
10.247	166.534	95.3979	461.243
10.248	165.649	95.2148	459.015
10.249	165.741	95.5505	460.144
10.25	166.351	95.9167	460.358
10.251	165.741	96.0083	458.496
10.252	164.825	95.9473	460.724
10.253	165.253	95.7947	459.351
10.254	167.389	96.5271	459.412
10.255	168.304	97.2595	460.541
10.256	167.267	97.229	458.649
10.257	167.511	96.5576	461.243
10.258	168.091	96.7102	460.602
10.259	168.488	97.5037	459.534
10.26	167.725	97.8699	462.067
10.261	167.358	97.5952	459.9
10.262	169.159	97.9004	460.785
10.263	170.685	98.7549	461.7
10.264	170.135	98.4192	459.839
10.265	169.434	98.1445	462.738
10.266	170.166	97.6868	462.616
10.267	170.654	97.7478	462.311
10.268	170.563	98.5718	464.325
10.269	170.532	98.6938	461.426
10.27	172.363	98.999	461.884
10.271	173.981	99.762	461.823
10.272	173.889	99.9756	459.625
10.273	173.309	99.5789	461.304
10.274	173.737	99.2432	460.754
10.275	173.95	99.3958	460.876
10.276	174.133	100.037	462.982
10.277	173.584	99.6704	461.334
10.278	174.744	100.067	462.25
10.279	175.629	101.074	462.189
10.28	176.117	101.135	459.625
10.281	175.659	101.227	461.487
10.282	175.568	100.677	460.48
10.283	176.147	100.708	460.388
10.284	175.629	101.379	462.067
10.285	175.201	100.983	460.846
10.286	175.598	100.342	462.341
10.287	175.72	101.044	462.494
10.288	175.079	101.471	461.243
10.289	175.079	102.02	462.402
10.29	175.14	101.837	461.243
10.291	175.812	101.898	461.09
10.292	176.086	102.661	462.189
10.293	175.812	102.02	460.144
10.294	176.666	102.295	461.731
10.295	176.819	103.027	462.799
10.296	176.727	103.027	461.395
10.297	176.208	102.539	463.623
10.298	176.27	102.6	462.341
10.299	177.826	103.302	462.524
10.3	178.528	104.187	463.074
10.301	178.192	104.248	460.876
10.302	178.467	103.882	462.555
10.303	178.894	103.638	461.945
10.304	178.284	103.79	461.548
10.305	177.521	103.638	464.294
10.306	177.277	103.027	462.616
10.307	178.772	103.516	463.348
10.308	179.871	104.492	463.531
10.309	179.321	104.37	460.968
10.31	179.596	104.736	463.013
10.311	180.42	104.187	462.189
10.312	180.42	103.851	461.792
10.313	179.718	104.492	465.271
10.314	178.558	104.401	463.348
10.315	180.542	104.919	464.081
10.316	181.183	105.53	465.21
10.317	180.511	105.804	463.104
10.318	180.817	105.469	464.386
10.319	181.702	105.621	463.47
10.32	182.404	105.865	462.83
10.321	181.458	105.927	464.691
10.322	181.03	105.194	463.593
10.323	182.465	105.865	463.806
10.324	183.441	106.628	464.233
10.325	182.22	106.934	462.067
10.326	181.58	106.72	463.715
10.327	182.098	106.018	462.738
10.328	182.251	106.079	462.433
10.329	182.22	106.598	464.935
10.33	181.671	106.628	462.372
10.331	182.648	106.873	463.593
10.332	183.594	107.086	464.355
10.333	183.38	107.147	461.792
10.334	182.983	107.361	464.294
10.335	183.655	107.361	463.928
10.336	184.021	107.544	462.921
10.337	183.624	108.246	465.363
10.338	183.044	107.697	463.531
10.339	184.753	107.544	464.294
10.34	186.127	108.459	464.996
10.341	186.066	108.856	463.013
10.342	185.638	108.307	465.24
10.343	185.669	107.697	464.264
10.344	187.042	108.551	464.172
10.345	187.714	109.07	465.424
10.346	186.432	108.948	462.799
10.347	186.676	108.856	464.111
10.348	186.951	109.07	464.417
10.349	186.096	108.734	462.982
10.35	185.883	108.612	465.912
10.351	185.272	108.459	464.844
10.352	186.707	108.765	465.363
10.353	187.347	109.222	466.858
10.354	187.103	108.551	464.539
10.355	187.836	108.917	466.187
10.356	189.087	109.589	465.759
10.357	188.629	110.138	463.776
10.358	186.92	109.802	466.309
10.359	186.371	108.765	464.752
10.36	187.653	109.253	464.966
10.361	188.08	110.138	466.003
10.362	187.439	109.863	463.562
10.363	187.347	110.229	465.637
10.364	188.721	110.199	464.569
10.365	189.056	110.474	463.165
10.366	188.202	110.962	464.966
10.367	187.286	110.779	463.318
10.368	187.744	110.596	463.898
10.369	187.897	110.352	465.179
10.37	187.347	110.352	463.928
10.371	187.439	111.115	465.637
10.372	187.683	111.115	465.729
10.373	187.531	111.176	464.935
10.374	187.866	111.511	466.919
10.375	188.66	110.565	465.271
10.376	189.85	111.053	465.607
10.377	189.819	111.969	466.949
10.378	188.69	112.274	464.874
10.379	189.453	112.03	466.217
10.38	190.308	111.938	465.942
10.381	189.789	112.274	465.24
10.382	189.758	112.396	467.224
10.383	190.186	111.755	465.485
10.384	192.017	112.183	466.858
10.385	193.237	113.037	467.194
10.386	192.657	113.129	464.386
10.387	192.139	113.098	466.827
10.388	191.711	112.915	465.82
10.389	192.047	112.762	465.485
10.39	191.132	112.823	468.018
10.391	190.094	111.938	466.125
10.392	191.62	112.305	467.957
10.393	192.993	113.556	468.323
10.394	192.352	113.678	465.729
10.395	192.352	113.068	468.323
10.396	192.23	112.305	467.133
10.397	193.573	113.19	467.102
10.398	192.535	113.434	469.055
10.399	191.132	112.823	466.797
10.4	191.65	113.068	468.384
10.401	192.047	113.861	467.651
10.402	191.62	114.075	465.912
10.403	190.704	113.586	467.56
10.404	191.01	112.885	466.4
10.405	192.444	113.19	466.37
10.406	192.871	114.136	467.804
10.407	191.345	113.739	465.668
10.408	190.704	113.922	467.712
10.409	190.796	113.77	467.773
10.41	190.094	114.166	466.37
10.411	188.995	114.532	468.506
10.412	189.209	113.312	467.377
10.413	189.606	113.495	467.682
10.414	190.186	113.922	469.604
10.415	190.155	113.647	466.766
10.416	190.735	113.8	468.506
10.417	191.742	114.044	468.781
10.418	191.284	114.136	466.4
10.419	189.545	114.105	469.543
10.42	188.568	113.068	468.292
10.421	189.484	113.739	467.407
10.422	189.85	114.532	468.811
10.423	188.751	114.502	466.736
10.424	189.697	113.739	467.926
10.425	190.491	113.342	468.018
10.426	190.826	114.136	467.072
10.427	189.941	114.258	469.147
10.428	188.904	113.312	467.651
10.429	189.148	113.495	468.353
10.43	189.178	113.647	468.75
10.431	187.958	113.77	466.248
10.432	186.798	113.556	467.468
10.433	186.615	112.366	466.766
10.434	186.035	111.969	465.82
10.435	185.73	112.091	468.567
10.436	184.57	111.389	466.309
10.437	184.845	111.328	467.529
10.438	184.296	111.267	467.804
10.439	183.167	110.931	465.668
10.44	181.58	110.382	466.797
10.441	180.847	109.68	465.363
10.442	180.084	109.497	464.203
10.443	179.077	109.283	466.339
10.444	177.216	107.941	463.867
10.445	176.727	107.239	464.05
10.446	175.781	106.903	464.355
10.447	172.913	105.804	462.128
10.448	169.189	104.553	462.769
10.449	166.229	102.509	461.09
10.45	161.316	99.823	456.299
10.451	151.917	95.9473	452.301
10.452	140.198	89.2029	443.481
10.453	127.899	82.1533	432.373
10.454	116.852	77.7283	427.216
10.455	110.077	77.4841	423.462
10.456	111.969	79.8645	419.83
10.457	113.434	80.658	419.434
10.458	113.037	79.1626	420.929
10.459	110.779	78.2471	427.734
10.46	110.87	78.949	437.317
10.461	114.655	78.4607	445.679
10.462	118.866	77.7588	451.355
10.463	120.667	76.9043	453.033
10.464	123.322	77.5146	453.979
10.465	126.77	79.8035	452.026
10.466	128.693	83.313	449.982
10.467	128.754	86.4868	448.425
10.468	128.479	86.9446	440.979
10.469	129.211	86.4868	437.927
10.47	130.249	86.1511	437.164
10.471	130.707	85.8765	436.89
10.472	131.012	84.7473	441.986
10.473	132.111	83.3435	445.984
10.474	133.179	82.6721	449.005
10.475	133.118	83.1604	452.667
10.476	131.622	84.3201	448.486
10.477	131.805	85.0525	445.099
10.478	132.172	85.907	440.063
10.479	131.531	86.9446	433.563
10.48	131.195	86.5784	432.77
10.481	130.554	85.4797	430.634
10.482	131.531	84.9304	433.289
10.483	131.287	84.259	437.653
10.484	128.937	82.8247	441.284
10.485	127.533	82.2144	445.099
10.486	127.899	83.4656	444.336
10.487	127.258	84.8389	438.538
10.488	126.678	86.2427	435.76
10.489	125.244	86.6699	429.413
10.49	126.312	87.0972	426.331
10.491	126.892	87.0667	425.751
10.492	125.305	86.9446	425.323
10.493	124.939	86.6089	429.932
10.494	124.725	85.022	431.976
10.495	124.298	84.3811	433.594
10.496	123.444	84.8999	437.744
10.497	122.894	85.3577	436.401
10.498	124.359	87.0056	436.859
10.499	126.129	88.8977	438.019
10.5	126.312	89.9048	435.577
10.501	126.495	90.2405	438.324
10.502	127.228	90.1184	438.995
10.503	127.655	90.5151	440.186
10.504	127.808	90.6372	444.55
10.505	128.174	90.5457	443.237
10.506	130.188	90.6677	444.031
10.507	132.08	91.5222	444.122
10.508	133.026	92.6819	440.979
10.509	134.857	94.0857	440.491
10.51	136.536	95.0317	438.568
10.511	137.604	95.459	437.958
10.512	139.191	95.0928	440.247
10.513	140.35	94.6655	439.026
10.514	142.303	94.4519	441.04
10.515	143.341	95.2454	442.505
10.516	142.975	95.9167	441.925
10.517	143.28	95.6726	442.841
10.518	143.311	95.2454	441.315
10.519	145.02	95.7031	441.498
10.52	146.393	96.0999	441.956
10.521	146.79	96.4966	439.331
10.522	147.125	96.6187	440.43
10.523	148.315	96.4661	441.101
10.524	148.834	96.7712	439.148
10.525	148.102	97.5342	441.437
10.526	147.736	97.0154	440.369
10.527	148.407	97.0764	440.613
10.528	148.773	97.4426	442.078
10.529	147.461	97.6257	440.033
10.53	147.308	98.0835	441.254
10.531	147.644	98.3887	440.826
10.532	147.217	98.7244	439.667
10.533	146.942	98.5413	440.643
10.534	146.332	97.9309	439.697
10.535	146.301	98.6633	439.88
10.536	146.21	99.2126	440.887
10.537	144.745	99.2432	439.24
10.538	143.311	99.4263	441.711
10.539	142.975	98.7549	442.047
10.54	141.968	98.938	440.887
10.541	141.205	99.6704	443.909
10.542	141.388	99.2432	442.535
10.543	142.334	99.2737	442.657
10.544	142.914	99.7925	443.726
10.545	142.426	100.677	441.742
10.546	142.914	100.769	442.505
10.547	142.517	100.494	441.895
10.548	142.151	100.555	440.979
10.549	141.632	100.647	443.451
10.55	141.937	100.281	441.681
10.551	143.585	101.044	442.078
10.552	144.257	101.471	443.634
10.553	143.982	101.746	442.047
10.554	145.355	102.356	443.909
10.555	147.186	102.203	443.481
10.556	147.675	102.631	443.115
10.557	147.369	103.058	445.831
10.558	146.973	102.234	444.122
10.559	148.01	101.99	445.679
10.56	149.353	102.448	447.51
10.561	149.628	102.325	445.221
10.562	149.384	102.631	447.937
10.563	150.238	102.448	446.93
10.564	152.1	102.6	445.374
10.565	153.015	102.966	446.442
10.566	152.435	102.692	443.817
10.567	153.168	102.509	444.397
10.568	153.687	102.661	444.946
10.569	153.198	102.905	442.566
10.57	152.496	103.088	444.366
10.571	152.557	103.088	442.871
10.572	153.442	102.997	442.139
10.573	154.114	103.18	442.902
10.574	153.931	103.027	440.399
10.575	153.198	103.577	441.071
10.576	153.9	103.485	441.132
10.577	153.564	103.638	439.209
10.578	152.74	104.187	441.589
10.579	151.428	103.882	439.697
10.58	151.123	103.912	440.338
10.581	150.543	104.309	442.566
10.582	150.146	104.065	440.399
10.583	149.963	104.675	442.352
10.584	150.635	105.133	442.963
10.585	150.543	105.377	441.284
10.586	150.391	106.323	443.542
10.587	150.085	105.316	442.139
10.588	150.085	105.652	442.657
10.589	149.841	106.659	444.885
10.59	148.834	107.422	442.932
10.591	148.682	107.391	444.946
10.592	148.956	107.849	445.709
10.593	148.712	107.666	444.427
10.594	148.956	107.574	447.571
10.595	149.994	107.635	446.167
10.596	151.611	108.032	446.96
10.597	152.252	108.276	447.876
10.598	151.855	107.849	446.564
10.599	152.374	108.551	447.754
10.6	152.863	108.398	446.838
10.601	152.252	108.582	446.075
10.602	151.611	108.459	448.059
10.603	151.55	107.483	445.313
10.604	153.564	106.842	446.075
10.605	154.877	107.544	447.418
10.606	155.212	107.941	444.702
10.607	156.067	107.971	446.899
10.608	156.708	107.269	445.435
10.609	157.166	107.3	444.305
10.61	156.647	107.391	446.381
10.611	156.219	106.964	443.665
10.612	156.647	107.269	444.641
10.613	157.318	107.819	444.946
10.614	157.715	107.147	442.871
10.615	158.173	107.269	445.435
10.616	158.997	107.3	444.458
10.617	160.217	107.819	443.542
10.618	159.637	108.246	446.106
10.619	159.027	108.063	443.97
10.62	159.454	107.91	444.672
10.621	159.637	108.307	444.794
10.622	158.813	108.887	443.359
10.623	157.776	109.192	445.435
10.624	157.99	108.551	444.702
10.625	158.386	108.917	445.526
10.626	158.722	109.558	447.388
10.627	158.569	109.436	445.923
10.628	159.241	109.406	448.303
10.629	160.004	110.077	448.242
10.63	159.637	110.413	446.93
10.631	158.875	110.718	448.914
10.632	158.02	110.229	447.968
10.633	158.325	110.809	448.578
10.634	158.02	111.908	449.493
10.635	157.44	111.328	447.876
10.636	158.478	110.657	449.158
10.637	159.851	111.389	449.432
10.638	160.461	112.122	448.12
10.639	160.309	112	449.249
10.64	159.851	111.877	447.845
10.641	160.706	112.061	448.486
10.642	160.248	112.701	448.975
10.643	158.356	112.732	447.357
10.644	157.867	112.457	449.005
10.645	158.63	112.335	448.761
10.646	159.515	112.305	447.388
10.647	159.851	112.762	450.104
10.648	161.163	112.244	448.09
10.649	163.269	112.518	448.792
10.65	163.635	112.61	450.409
10.651	162.567	112.305	448.608
10.652	162.598	112.335	450.806
10.653	163.086	112.885	450.348
10.654	163.239	113.19	448.853
10.655	162.628	113.129	450.378
10.656	162.598	112.946	448.578
10.657	165.161	112.732	448.944
10.658	167.389	112.976	449.554
10.659	167.572	113.434	447.571
10.66	167.389	113.129	450.378
10.661	167.511	113.068	449.799
10.662	167.389	113.159	448.944
10.663	166.504	113.861	450.775
10.664	165.1	113.861	448.517
10.665	165.497	113.617	449.799
10.666	166.595	113.77	450.47
10.667	166.992	113.831	448.517
10.668	168.365	113.708	451.263
10.669	169.067	113.708	450.989
10.67	169.708	113.647	450.684
10.671	168.457	114.014	453.4
10.672	167.511	113.678	451.721
10.673	167.511	113.77	451.782
10.674	167.114	114.807	452.545
10.675	166.748	114.929	449.615
10.676	166.687	114.716	451.202
10.677	167.175	114.624	450.562
10.678	168.335	114.655	450.134
10.679	168.976	114.502	452.698
10.68	167.969	114.899	451.447
10.681	168.64	115.021	452.759
10.682	168.304	115.417	452.545
10.683	167.328	115.997	451.294
10.684	167.084	116.18	452.728
10.685	166.412	115.997	450.531
10.686	166.656	115.753	450.867
10.687	166.748	115.173	452.667
10.688	166.779	114.929	451.447
10.689	168.243	115.204	453.918
10.69	169.281	115.692	453.888
10.691	168.915	116.15	452.271
10.692	168.457	116.028	454.742
10.693	168.854	115.295	451.874
10.694	170.227	115.265	452.118
10.695	169.83	116.028	453.339
10.696	169.495	115.631	450.5
10.697	170.258	115.021	452.606
10.698	171.082	115.387	452.057
10.699	171.539	115.662	451.172
10.7	171.509	116.119	452.85
10.701	171.57	115.387	451.294
10.702	171.936	115.295	452.026
10.703	172.333	115.112	452.942
10.704	171.417	115.234	450.134
10.705	171.722	115.631	452.454
10.706	171.631	115.54	451.782
10.707	172.18	115.753	450.836
10.708	171.875	115.356	453.369
10.709	171.326	114.96	451.813
10.71	172.028	114.838	453.491
10.711	171.967	115.173	454.62
10.712	171.417	115.112	452.82
10.713	171.722	114.716	454.681
10.714	171.509	114.868	454.071
10.715	171.631	115.265	452.24
10.716	171.448	115.479	454.895
10.717	169.952	114.99	453.43
10.718	170.471	114.594	454.285
10.719	170.532	114.838	455.658
10.72	169.647	115.112	453.461
10.721	169.861	114.99	455.811
10.722	170.074	114.868	454.895
10.723	170.441	114.899	454.01
10.724	170.135	114.655	456.299
10.725	169.067	114.136	454.346
10.726	169.373	114.288	455.627
10.727	169.617	114.532	456.146
10.728	169.006	114.716	453.949
10.729	168.701	114.38	456.055
10.73	168.365	114.014	455.048
10.731	169.678	113.77	454.254
10.732	169.952	113.708	456.512
10.733	169.159	113.159	454.102
10.734	169.647	112.823	455.536
10.735	170.593	113.129	455.933
10.736	170.807	113.251	453.644
10.737	170.41	113.892	455.811
10.738	169.495	113.617	454.132
10.739	170.441	113.22	453.278
10.74	170.685	113.22	455.231
10.741	169.708	112.518	453.217
10.742	170.38	111.938	454.865
10.743	171.356	112.457	455.17
10.744	171.967	112.976	453.156
10.745	172.333	113.098	455.2
10.746	171.356	112.915	453.217
10.747	171.722	112.579	453.796
10.748	171.753	112.701	454.987
10.749	170.471	112.396	452.515
10.75	169.8	112.396	454.437
10.751	170.349	111.572	454.193
10.752	170.319	111.572	452.301
10.753	170.135	111.786	455.475
10.754	170.044	111.511	453.522
10.755	170.593	111.511	453.217
10.756	169.922	111.938	455.536
10.757	168.64	111.603	452.362
10.758	168.396	111.084	454.132
10.759	168.213	111.023	455.048
10.76	167.999	111.511	453.033
10.761	167.297	111.664	455.414
10.762	166.473	111.206	454.224
10.763	167.603	110.382	454.559
10.764	168.396	110.779	456.696
10.765	167.023	111.237	454.498
10.766	167.145	110.992	455.902
10.767	167.419	110.535	455.536
10.768	166.962	110.474	454.407
10.769	166.26	110.535	456.329
10.77	164.856	110.016	453.552
10.771	164.642	109.528	454.895
10.772	164.032	109.222	455.994
10.773	163.3	108.856	453.674
10.774	162.842	108.002	456.238
10.775	162.933	107.3	455.78
10.776	163.086	107.208	453.949
10.777	162.079	106.75	455.719
10.778	160.37	105.408	452.881
10.779	159.607	104.095	453.217
10.78	157.654	102.753	453.522
10.781	154.236	101.135	450.195
10.782	151.733	99.3652	451.599
10.783	149.841	97.9309	449.89
10.784	149.017	97.168	446.35
10.785	146.942	96.0999	446.259
10.786	144.836	94.7876	443.878
10.787	144.592	93.811	443.787
10.788	144.226	93.2617	444.794
10.789	142.181	92.8955	443.42
10.79	141.357	91.5527	445.923
10.791	140.656	91.0645	445.679
10.792	141.144	91.3086	446.045
10.793	141.449	90.8813	447.601
10.794	141.113	90.5762	446.869
10.795	141.907	89.8438	448.608
10.796	142.09	90.4846	449.493
10.797	141.968	91.3391	448.364
10.798	142.242	91.156	450.317
10.799	142.059	90.9424	449.066
10.8	142.731	91.2476	448.822
10.801	143.005	91.4917	450.775
10.802	142.7	91.0645	449.036
10.803	143.127	90.7288	450.806
10.804	142.761	91.0645	451.355
10.805	142.181	91.7358	449.677
10.806	141.571	91.6443	451.355
10.807	141.907	91.6138	448.883
10.808	142.517	91.3391	448.334
10.809	142.059	91.156	448.944
10.81	140.656	90.9424	445.892
10.811	140.625	91.0034	447.205
10.812	140.717	91.156	446.289
10.813	139.801	91.4917	445.19
10.814	138.397	91.4001	447.113
10.815	137.665	89.9658	444.702
10.816	138.092	89.6912	445.343
10.817	138.458	89.9658	446.869
10.818	137.146	90.1489	444.031
10.819	137.299	90.1489	445.557
10.82	137.97	89.7217	444.824
10.821	137.787	90.332	442.963
10.822	137.207	91.1255	444.916
10.823	136.597	90.4541	441.803
10.824	137.238	90.21	443.085
10.825	137.115	89.9963	444.458
10.826	136.444	89.9353	442.169
10.827	137.054	90.4541	444.519
10.828	137.634	90.4846	443.695
10.829	138.397	91.095	442.963
10.83	138.489	91.1865	444.916
10.831	138	91.2781	442.596
10.832	138.458	91.2781	443.817
10.833	138.519	91.98	444.824
10.834	137.665	92.2546	442.81
10.835	137.421	91.8274	445.923
10.836	138.611	91.2476	445.19
10.837	139.862	91.7969	444.824
10.838	140.594	92.2241	447.937
10.839	140.503	92.1936	445.435
10.84	141.632	91.7969	446.991
10.841	142.151	92.2852	448.578
10.842	141.541	93.0176	445.77
10.843	141.541	93.3533	447.906
10.844	141.449	93.5364	447.083
10.845	142.181	93.1091	446.136
10.846	142.426	93.2007	448.029
10.847	141.571	93.0786	446.106
10.848	142.883	93.1091	447.357
10.849	144.196	93.5364	448.242
10.85	143.372	94.0247	446.289
10.851	143.524	93.5974	448.334
10.852	143.219	93.1091	446.289
10.853	144.073	93.4448	446.533
10.854	143.89	93.7805	447.388
10.855	142.67	93.4448	445.374
10.856	142.426	93.2312	446.838
10.857	142.853	92.926	446.716
10.858	142.761	92.926	445.343
10.859	141.846	93.2007	448.09
10.86	142.395	92.7734	446.289
10.861	142.609	92.6514	445.801
10.862	142.426	92.6819	447.54
10.863	141.541	92.804	444.244
10.864	141.296	92.8345	445.831
10.865	142.548	92.7124	445.496
10.866	141.724	92.865	443.39
10.867	140.686	92.926	445.618
10.868	139.954	92.6514	443.756
10.869	141.388	93.0176	444.031
10.87	141.754	92.7734	445.496
10.871	140.442	92.7124	443.329
10.872	140.869	92.7734	445.374
10.873	141.632	92.8345	444.336
10.874	142.12	93.4448	443.146
10.875	141.632	94.0247	444.824
10.876	140.686	93.7805	442.627
10.877	141.174	93.6279	443.695
10.878	141.541	92.865	444.733
10.879	139.954	92.9565	442.627
10.88	141.144	93.5059	445.19
10.881	142.517	93.3228	444.489
10.882	143.127	93.7195	443.359
10.883	143.097	94.0552	445.465
10.884	142.883	94.2993	442.81
10.885	144.135	94.4824	443.817
10.886	143.86	94.5129	445.251
10.887	143.005	93.9636	443.359
10.888	143.127	93.7805	445.435
10.889	144.196	94.2993	445.343
10.89	145.233	95.0012	444.092
10.891	145.508	95.6116	445.984
10.892	145.874	95.4895	444.153
10.893	147.4	95.1843	444.763
10.894	148.132	94.9707	445.282
10.895	146.729	95.2759	442.932
10.896	146.393	95.1538	445.709
10.897	146.301	95.2454	443.878
10.898	147.217	96.0999	443.207
10.899	147.217	96.0388	444.397
10.9	146.851	94.9097	441.986
10.901	147.888	94.8486	443.665
10.902	148.956	95.0928	443.756
10.903	148.376	95.8252	441.956
10.904	148.285	95.7947	444.366
10.905	148.376	95.52	442.413
10.906	148.956	96.344	442.108
10.907	148.895	96.5576	443.451
10.908	147.369	96.3745	441.437
10.909	147.369	96.1914	443.237
10.91	148.285	96.6492	443.726
10.911	148.407	96.9849	442.017
10.912	148.987	97.168	444.55
10.913	149.139	97.5037	442.902
10.914	150.726	98.3582	442.657
10.915	151.215	98.877	444.519
10.916	149.567	98.1445	442.291
10.917	148.834	98.175	444.641
10.918	148.926	98.8464	445.007
10.919	148.56	99.7009	443.237
10.92	149.017	100.189	445.435
10.921	148.865	99.8535	443.909
10.922	150.604	99.9451	444.916
10.923	151.611	99.9146	446.716
10.924	151.52	99.884	445.343
10.925	151.245	100.403	447.815
10.926	151.947	100.891	448.334
10.927	151.947	100.861	446.686
10.928	151.764	101.746	449.036
10.929	151.581	101.471	446.991
10.93	153.29	101.685	447.235
10.931	153.595	102.112	449.402
10.932	153.381	101.41	447.632
10.933	154.327	101.746	449.31
10.934	155.548	101.837	449.402
10.935	156.097	102.6	447.845
10.936	156.036	102.844	449.524
10.937	156.311	102.478	446.899
10.938	157.318	102.661	446.869
10.939	157.837	102.814	447.632
10.94	156.128	102.936	445.587
10.941	155.762	102.997	447.662
10.942	156.311	102.509	447.571
10.943	157.318	102.478	446.991
10.944	157.99	102.783	449.066
10.945	157.288	102.325	447.144
10.946	158.203	102.783	448.273
10.947	159.271	102.936	448.517
10.948	158.478	102.936	446.075
10.949	158.081	103.027	448.639
10.95	158.508	103.058	447.571
10.951	159.363	103.424	446.167
10.952	159.393	104.156	448.547
10.953	158.569	103.821	446.35
10.954	159.424	103.485	447.937
10.955	159.79	104.095	448.669
10.956	159.515	104.248	446.533
10.957	158.875	104.706	448.7
10.958	159.149	104.462	447.784
10.959	160.217	104.828	446.625
10.96	160.4	105.621	448.151
10.961	158.752	105.591	446.32
10.962	158.936	105.56	447.784
10.963	159.698	105.499	448.792
10.964	159.271	105.927	447.449
10.965	159.637	106.537	450.073
10.966	159.973	105.988	448.944
10.967	160.645	106.14	448.761
10.968	160.553	106.659	451.263
10.969	160.431	106.567	448.517
10.97	161.438	106.903	449.677
10.971	162.018	107.391	450.256
10.972	161.804	107.483	448.822
10.973	161.774	107.3	450.684
10.974	162.598	107.178	449.707
10.975	163.361	107.605	449.097
10.976	164.093	108.124	451.08
10.977	162.964	108.032	448.975
10.978	164.215	108.124	450.897
10.979	165.558	107.849	450.836
10.98	165.314	108.246	448.975
10.981	164.642	108.917	450.928
10.982	164.825	108.795	449.188
10.983	166.321	108.521	449.036
10.984	165.68	108.215	450.623
10.985	164.246	107.208	449.585
10.986	165.253	106.72	451.904
10.987	166.443	107.239	451.477
10.988	166.992	108.124	449.951
10.989	166.84	108.337	451.996
10.99	166.26	107.758	450.287
10.991	166.901	107.697	450.775
10.992	167.236	107.941	452.454
10.993	165.222	107.819	449.921
10.994	165.1	107.513	452.24
10.995	165.436	107.239	451.202
10.996	166.077	107.635	449.646
10.997	166.168	108.246	451.599
10.998	165.527	108.002	449.066
10.999	166.229	108.185	450.226
11	166.29	108.185	451.202
11.001	164.856	107.574	449.036
11.002	163.513	107.697	451.782
11.003	163.147	107.605	450.439
11.004	163.452	107.941	449.402
11.005	163.574	108.154	451.691
11.006	162.72	106.842	449.493
11.007	162.964	106.628	450.928
11.008	164.154	107.025	452.637
11.009	162.384	106.781	450.104
11.01	161.133	106.476	452.484
11.011	159.912	105.804	451.599
11.012	160.492	105.438	449.188
11.013	159.821	105.56	451.538
11.014	157.745	104.401	448.547
11.015	157.074	103.546	448.822
11.016	157.288	103.21	449.188
11.017	155.945	102.295	446.93
11.018	153.534	101.257	448.09
11.019	151.672	99.5483	447.51
11.02	149.811	97.6868	445.618
11.021	148.407	96.2524	446.564
11.022	145.966	94.574	443.024
11.023	144.714	93.6279	441.04
11.024	144.287	93.4753	440.247
11.025	142.609	93.0481	436.371
11.026	141.205	91.7053	438.263
11.027	139.648	90.4846	439.27
11.028	140.167	90.21	440.369
11.029	140.961	90.1489	442.841
11.03	140.106	89.2944	442.139
11.031	140.32	88.562	444.458
11.032	141.418	88.6536	444.946
11.033	141.51	89.3555	443.726
11.034	141.449	90.0269	445.496
11.035	141.357	89.6912	443.207
11.036	142.059	90.1489	442.139
11.037	142.761	90.4846	443.634
11.038	141.815	89.9963	441.132
11.039	141.968	89.6606	443.268
11.04	142.151	89.4165	443.787
11.041	142.365	89.8438	442.719
11.042	142.517	90.3931	445.129
11.043	141.876	89.7827	443.268
11.044	142.7	90.1489	442.871
11.045	143.188	90.7593	443.329
11.046	142.548	90.271	439.972
11.047	141.876	90.4236	441.071
11.048	142.456	89.7522	440.491
11.049	142.029	89.6606	439.331
11.05	141.724	90.1184	441.864
11.051	140.961	89.7217	440.887
11.052	141.022	89.8438	440.979
11.053	140.32	90.4541	441.132
11.054	139.709	90.271	438.965
11.055	140.533	90.3625	439.88
11.056	141.785	90.3015	439.331
11.057	141.357	90.4846	437.653
11.058	140.594	90.6677	439.941
11.059	140.533	90.3931	438.202
11.06	142.365	90.6982	438.629
11.061	142.334	91.0645	439.697
11.062	140.747	90.3931	437.592
11.063	140.533	90.5457	439.667
11.064	142.395	90.7593	438.995
11.065	143.616	91.6443	437.469
11.066	144.012	91.6443	439.24
11.067	143.005	91.156	437.408
11.068	144.409	91.5833	439.789
11.069	145.752	91.7358	440.491
11.07	144.104	91.3391	439.178
11.071	143.494	91.217	442.688
11.072	143.89	91.7053	441.376
11.073	145.63	93.0481	440.155
11.074	146.179	93.3533	442.474
11.075	145.599	92.6208	440.155
11.076	146.637	92.4683	441.772
11.077	148.224	93.3533	443.359
11.078	148.254	93.811	441.01
11.079	148.071	93.75	443.817
11.08	147.552	93.8416	443.665
11.081	149.628	94.5435	442.78
11.082	150.421	95.2148	444.336
11.083	149.75	95.3369	441.864
11.084	150.299	95.3674	443.451
11.085	151.184	95.9473	443.451
11.086	151.55	96.283	441.62
11.087	151.733	96.8323	444.244
11.088	151.642	96.3135	443.024
11.089	152.008	96.7102	443.359
11.09	152.649	97.3816	445.587
11.091	152.252	96.6797	442.963
11.092	152.893	96.8323	444.824
11.093	153.992	97.8394	445.251
11.094	153.687	98.4802	443.115
11.095	153.534	98.6328	445.587
11.096	154.236	97.7783	444.458
11.097	155.701	98.2666	443.787
11.098	156.677	98.938	446.442
11.099	155.334	98.877	444.214
11.1	155.64	98.999	446.167
11.101	156.342	99.1516	446.259
11.102	157.288	99.6399	444.336
11.103	157.684	100.189	446.411
11.104	157.898	99.9451	444.885
11.105	159.607	100.433	444.977
11.106	160.553	100.586	445.984
11.107	159.424	100.25	444.214
11.108	159.546	100.22	446.198
11.109	160.217	100.311	445.74
11.11	160.553	100.708	444.55
11.111	160.522	101.105	447.021
11.112	159.637	100.8	445.19
11.113	161.133	100.647	446.381
11.114	161.56	101.105	447.815
11.115	160.156	100.952	445.74
11.116	160.37	101.257	448.151
11.117	161.957	101.288	447.296
11.118	162.964	101.868	446.35
11.119	162.964	102.356	448.761
11.12	162.079	102.142	446.35
11.121	163.513	102.478	447.845
11.122	163.91	102.966	448.73
11.123	162.781	102.661	446.93
11.124	162.079	102.844	449.585
11.125	162.903	102.966	448.914
11.126	164.093	103.79	447.906
11.127	164.703	104.492	450.317
11.128	163.483	104.431	447.723
11.129	164.612	104.889	449.615
11.13	165.405	105.164	449.921
11.131	165.1	104.797	448.364
11.132	164.368	104.462	451.324
11.133	164.917	104.126	450.439
11.134	166.199	105.56	449.646
11.135	167.175	106.567	450.989
11.136	166.443	106.14	448.914
11.137	166.992	106.018	450.47
11.138	167.908	105.682	451.233
11.139	168.213	105.896	449.005
11.14	168.213	106.384	451.294
11.141	168.793	106.079	450.439
11.142	170.197	106.384	449.341
11.143	171.356	106.934	451.508
11.144	171.051	106.567	449.249
11.145	172.699	107.117	450.592
11.146	173.889	107.391	451.111
11.147	173.34	107.727	448.883
11.148	172.913	107.239	451.324
11.149	173.431	106.781	450.47
11.15	175.262	107.697	450.562
11.151	176.331	108.673	451.843
11.152	175.201	108.582	450.043
11.153	175.629	107.513	451.752
11.154	176.392	107.147	452.087
11.155	176.483	108.032	451.05
11.156	175.934	108.643	454.437
11.157	174.896	108.063	452.576
11.158	175.934	108.368	453.43
11.159	176.91	108.521	454.498
11.16	175.69	108.887	452.301
11.161	176.086	109.009	454.773
11.162	176.666	109.192	454.956
11.163	176.544	109.558	453.613
11.164	176.025	109.711	456.573
11.165	175.232	109.741	454.498
11.166	176.636	109.589	455.17
11.167	176.758	110.535	456.573
11.168	176.056	110.382	454.132
11.169	175.842	110.199	456.482
11.17	176.727	110.382	455.505
11.171	177.399	111.359	454.285
11.172	177.49	111.816	456.36
11.173	176.331	110.992	454.498
11.174	176.605	111.145	455.719
11.175	177.856	111.206	456.177
11.176	177.856	110.687	454.041
11.177	177.46	111.053	456.665
11.178	178.284	111.45	455.841
11.179	179.474	111.572	453.918
11.18	179.84	112.183	456.512
11.181	179.657	111.603	454.01
11.182	179.932	111.725	454.742
11.183	180.725	112.305	455.902
11.184	181.091	111.816	453.278
11.185	181.152	111.877	455.597
11.186	181.824	111.511	455.658
11.187	183.38	112.183	454.926
11.188	184.326	112.732	456.482
11.189	183.533	112.885	454.529
11.19	184.509	113.19	455.261
11.191	185.944	113.068	455.719
11.192	185.516	113.068	453.735
11.193	185.211	112.946	456.512
11.194	184.967	112.946	455.414
11.195	186.249	113.403	454.987
11.196	187.286	113.678	456.818
11.197	186.371	113.586	455.109
11.198	186.646	113.647	456.421
11.199	187.195	113.464	457.367
11.2	186.859	113.739	456.39
11.201	186.31	113.922	459.076
11.202	186.493	113.8	457.336
11.203	187.714	114.624	457.336
11.204	188.202	115.051	458.801
11.205	187.469	114.563	456.482
11.206	187.866	114.288	458.588
11.207	188.568	114.471	459.351
11.208	187.805	114.929	457.794
11.209	187.622	115.204	460.297
11.21	188.263	114.899	458.801
11.211	190.186	114.96	458.649
11.212	190.582	115.753	459.961
11.213	189.301	115.295	457.55
11.214	189.301	115.387	459.473
11.215	190.033	115.234	459.381
11.216	189.88	115.662	458.252
11.217	189.178	115.662	460.358
11.218	188.904	114.96	458.649
11.219	189.636	115.356	459.351
11.22	190.399	115.845	460.632
11.221	190.46	115.387	458.435
11.222	191.345	114.807	460.175
11.223	191.711	114.288	460.175
11.224	191.132	115.234	459.137
11.225	190.979	115.906	461.121
11.226	191.04	115.265	459.32
11.227	192.139	115.417	460.205
11.228	191.803	115.753	460.907
11.229	191.284	115.082	458.984
11.23	191.376	114.349	461.243
11.231	192.23	114.685	461.365
11.232	192.749	115.204	459.747
11.233	192.871	115.204	461.7
11.234	192.444	115.326	459.473
11.235	193.237	115.753	459.991
11.236	193.573	115.814	460.541
11.237	191.895	115.356	458.282
11.238	190.735	114.716	461.09
11.239	190.613	113.495	460.175
11.24	191.742	113.8	460.144
11.241	192.383	114.563	462.86
11.242	190.918	114.502	460.388
11.243	191.315	114.349	461.334
11.244	192.291	113.922	461.945
11.245	191.895	113.983	460.449
11.246	190.979	113.953	463.043
11.247	190.857	113.464	461.548
11.248	191.071	113.403	461.151
11.249	190.918	113.556	463.043
11.25	190.338	113.129	460.938
11.251	191.254	113.342	461.304
11.252	192.657	113.373	461.731
11.253	192.139	112.732	459.595
11.254	191.01	112.488	461.823
11.255	191.071	111.481	460.419
11.256	191.589	112.03	459.564
11.257	192.169	112.64	461.212
11.258	191.101	111.969	458.496
11.259	190.46	111.176	460.449
11.26	190.796	110.321	461.029
11.261	190.308	110.138	459.412
11.262	189.636	110.474	461.548
11.263	189.667	110.046	460.327
11.264	191.04	109.863	460.022
11.265	190.979	110.168	461.517
11.266	189.941	109.039	458.832
11.267	189.728	109.07	459.991
11.268	189.575	108.734	461.029
11.269	188.69	108.612	458.801
11.27	187.927	108.917	461.029
11.271	187.225	108.49	459.595
11.272	188.446	108.49	459.503
11.273	188.812	108.612	461.029
11.274	187.744	108.032	458.923
11.275	187.683	107.239	460.724
11.276	187.866	106.964	459.686
11.277	187.195	107.635	458.435
11.278	186.127	107.452	460.236
11.279	184.753	106.354	458.374
11.28	185.181	106.537	458.832
11.281	185.455	106.415	460.083
11.282	183.807	105.835	457.581
11.283	183.014	104.98	460.602
11.284	182.892	104.523	460.51
11.285	184.57	104.553	459.106
11.286	184.509	104.98	461.487
11.287	183.807	104.095	459.595
11.288	184.235	104.065	460.419
11.289	184.662	104.431	460.938
11.29	183.777	104.279	458.344
11.291	182.922	103.973	460.602
11.292	183.228	103.271	459.412
11.293	183.746	103.394	458.588
11.294	184.387	103.546	460.724
11.295	184.113	102.844	458.862
11.296	185.059	102.905	459.442
11.297	186.066	103.241	459.961
11.298	185.364	103.088	457.947
11.299	184.448	103.271	459.717
11.3	184.448	102.844	458.618
11.301	185.059	102.966	457.977
11.302	184.937	102.844	460.083
11.303	184.113	101.837	457.428
11.304	184.479	101.593	459.106
11.305	185.15	101.624	459.778
11.306	185.303	102.081	457.397
11.307	185.486	102.173	459.595
11.308	185.699	101.624	458.099
11.309	185.333	101.746	457.977
11.31	185.272	102.448	459.045
11.311	185.333	102.051	456.818
11.312	185.211	101.807	457.581
11.313	184.601	101.868	458.374
11.314	183.228	101.471	456.848
11.315	183.075	101.196	458.282
11.316	184.448	101.349	457.367
11.317	186.401	102.051	456.635
11.318	186.493	101.929	457.397
11.319	184.357	101.837	455.048
11.32	184.174	101.318	456.696
11.321	184.387	101.105	455.902
11.322	183.441	101.196	454.803
11.323	182.129	101.135	457.458
11.324	182.19	99.8535	456.024
11.325	183.319	99.6399	456.207
11.326	183.746	100.342	457.428
11.327	183.014	100.403	454.987
11.328	182.617	99.9451	456.696
11.329	183.167	99.6704	456.116
11.33	182.678	99.4873	454.376
11.331	181.183	98.8464	456.604
11.332	179.626	98.3276	454.437
11.333	180.267	98.5718	454.407
11.334	179.718	98.8159	454.498
11.335	178.619	97.6257	451.691
11.336	178.101	97.1375	453.278
11.337	179.108	96.5881	452.881
11.338	179.443	96.4355	450.989
11.339	178.772	96.405	453.156
11.34	177.338	95.6726	450.989
11.341	177.49	95.9473	451.447
11.342	177.246	95.8557	452.271
11.343	175.812	95.6726	449.738
11.344	174.866	95.2759	451.874
11.345	174.713	94.0857	452.087
11.346	175.568	93.5364	451.08
11.347	176.056	94.4824	453.888
11.348	175.629	94.9707	451.935
11.349	177.551	94.4824	451.843
11.35	177.856	94.2383	453.308
11.351	176.331	94.2993	451.263
11.352	175.537	93.9331	453.705
11.353	175.598	93.8721	453.339
11.354	175.446	94.3298	451.843
11.355	174.896	94.696	454.559
11.356	175.262	94.0857	452.454
11.357	177.185	94.2383	452.698
11.358	178.711	94.4214	453.491
11.359	177.551	94.3909	451.721
11.36	177.063	93.9941	454.224
11.361	177.795	93.1702	452.454
11.362	178.436	93.9026	451.904
11.363	178.131	94.1162	453.644
11.364	175.507	93.9331	451.263
11.365	175.385	93.5364	452.332
11.366	176.331	93.2007	452.026
11.367	176.3	93.1091	450.562
11.368	175.934	93.2007	452.881
11.369	175.873	92.5598	452.209
11.37	177.094	92.8345	452.423
11.371	177.49	92.6514	454.224
11.372	176.849	92.7124	451.263
11.373	176.758	93.2617	452.454
11.374	177.277	93.5364	451.691
11.375	176.636	93.4143	449.707
11.376	175.598	93.1396	451.996
11.377	175.415	92.6208	450.47
11.378	176.971	92.7734	450.806
11.379	178.223	93.3838	452.667
11.38	176.971	92.9871	450.439
11.381	176.88	92.8955	452.24
11.382	177.49	93.0176	451.874
11.383	177.338	93.7195	450.623
11.384	176.758	94.3604	451.904
11.385	175.69	93.75	450.287
11.386	176.422	93.9941	450.256
11.387	176.758	93.9331	451.447
11.388	176.666	93.5364	449.768
11.389	177.216	93.5974	452.362
11.39	177.704	93.4753	452.911
11.391	177.124	93.7195	451.752
11.392	176.819	94.1467	453.552
11.393	177.368	93.9941	451.691
11.394	178.772	94.4214	451.813
11.395	179.138	95.0928	452.698
11.396	177.979	94.6655	450.5
11.397	177.673	94.3604	452.362
11.398	177.765	94.0857	452.545
11.399	178.528	94.2383	451.569
11.4	179.596	94.6655	453.918
11.401	179.504	94.8486	451.721
11.402	180.573	95.3979	452.301
11.403	181.183	95.0317	452.454
11.404	179.718	94.5435	450.5
11.405	178.802	94.4214	452.515
11.406	178.925	94.1467	451.324
11.407	179.352	94.4519	450.378
11.408	179.504	94.2688	452.484
11.409	178.375	93.0176	450.775
11.41	179.321	92.926	452.24
11.411	180.847	93.4143	453.033
11.412	179.718	93.3533	450.073
11.413	178.436	93.1396	452.637
11.414	178.07	91.9189	451.874
11.415	178.955	91.8884	450.409
11.416	178.955	92.5598	452.271
11.417	177.429	92.1021	449.768
11.418	177.521	91.7969	451.08
11.419	177.948	91.8274	451.752
11.42	177.856	91.217	450.012
11.421	176.422	90.7593	451.63
11.422	176.331	90.332	450.928
11.423	176.88	90.6982	450.043
11.424	177.246	90.8508	451.416
11.425	175.69	90.1489	448.547
11.426	174.713	90.3625	449.463
11.427	174.988	89.5386	449.585
11.428	173.615	89.5996	447.937
11.429	172.211	89.3555	450.806
11.43	171.997	88.4094	449.371
11.431	173.37	88.6841	449.188
11.432	173.645	89.1113	450.623
11.433	172.791	88.6841	448.517
11.434	172.76	87.9822	449.432
11.435	172.76	87.7686	450.409
11.436	171.631	87.3718	448.547
11.437	170.776	87.738	450.684
11.438	170.135	87.2498	449.097
11.439	171.295	87.6465	447.968
11.44	172.058	87.7075	448.7
11.441	170.654	87.3413	446.991
11.442	170.99	87.0667	448.395
11.443	172.089	86.9141	449.005
11.444	172.363	87.2803	447.632
11.445	172.15	86.9141	449.677
11.446	170.624	86.9141	447.54
11.447	171.875	87.3718	447.54
11.448	173.157	87.9822	447.784
11.449	171.997	87.7686	445.435
11.45	171.326	87.0972	448.059
11.451	172.424	85.8765	448.273
11.452	172.943	85.907	446.96
11.453	172.821	87.0056	449.402
11.454	172.15	87.1277	446.808
11.455	173.615	87.1582	446.93
11.456	175.385	87.5244	447.815
11.457	175.018	87.4634	445.007
11.458	174.469	87.0972	447.174
11.459	174.408	86.7615	446.93
11.46	174.591	86.792	445.801
11.461	174.53	87.0056	447.784
11.462	174.286	87.0972	445.435
11.463	176.3	87.7075	446.075
11.464	177.887	88.3179	446.167
11.465	177.307	87.9822	444.122
11.466	176.392	87.616	446.136
11.467	176.636	87.0361	444.946
11.468	177.826	87.7686	444.397
11.469	178.009	88.6536	446.075
11.47	177.094	88.3179	444.366
11.471	177.063	87.9211	445.435
11.472	177.765	87.5854	445.801
11.473	177.155	87.8296	443.97
11.474	177.155	88.5315	446.838
11.475	177.948	87.9822	445.618
11.476	178.162	88.3179	444.824
11.477	178.528	88.6536	446.686
11.478	178.284	88.1653	443.878
11.479	178.833	88.4094	445.526
11.48	179.382	88.9893	446.411
11.481	178.589	89.325	444.946
11.482	178.131	88.9893	447.327
11.483	177.917	88.7451	447.266
11.484	178.68	89.4775	446.777
11.485	179.932	89.6606	448.303
11.486	179.779	89.7217	445.74
11.487	181.061	90.0879	446.777
11.488	181.854	89.9658	447.479
11.489	180.786	90.2405	445.801
11.49	179.626	90.6372	447.754
11.491	179.047	89.8438	446.625
11.492	179.688	90.21	446.808
11.493	181.152	90.332	447.418
11.494	180.878	89.9658	445.343
11.495	181.183	89.6606	447.845
11.496	181.641	89.8438	447.906
11.497	181.793	90.3625	446.289
11.498	181.396	90.271	449.127
11.499	181.091	89.8132	447.205
11.5	182.831	90.0879	447.968
11.501	183.502	90.7593	449.005
11.502	182.19	90.8203	446.35
11.503	181.519	90.332	448.029
11.504	182.526	90.0879	447.693
11.505	183.624	90.0574	445.984
11.506	184.235	90.3931	448.792
11.507	183.929	89.9048	447.113
11.508	185.059	90.3625	447.174
11.509	185.486	90.9424	448.303
11.51	184.296	90.7288	445.618
11.511	183.38	90.0269	447.51
11.512	183.563	89.5996	447.327
11.513	183.838	89.6912	445.801
11.514	183.899	89.7522	447.876
11.515	182.892	88.8672	446.136
11.516	184.204	88.8672	447.052
11.517	184.784	89.6912	448.273
11.518	183.655	89.4165	446.045
11.519	182.098	88.7756	448.212
11.52	182.068	87.9822	448.151
11.521	182.983	87.738	446.686
11.522	182.8	88.3179	449.28
11.523	180.908	88.0432	446.808
11.524	181.061	87.677	446.777
11.525	181.274	87.5549	448.029
11.526	180.634	87.4329	445.465
11.527	179.932	87.5244	447.449
11.528	179.565	86.3953	446.777
11.529	179.443	86.3953	445.77
11.53	178.619	86.4868	447.296
11.531	177.216	85.7239	444.763
11.532	177.185	85.8459	445.313
11.533	178.07	85.8765	445.862
11.534	176.544	85.3577	443.146
11.535	174.5	84.6252	445.801
11.536	173.37	83.3435	444.55
11.537	174.164	82.9163	444.214
11.538	173.737	83.4045	445.801
11.539	172.638	83.0383	443.878
11.54	172.363	82.6111	444.336
11.541	173.248	81.5735	444.458
11.542	172.241	81.3293	441.956
11.543	170.776	81.2683	443.481
11.544	170.074	80.5054	442.047
11.545	170.807	80.3223	441.437
11.546	170.807	80.3223	442.352
11.547	168.64	79.8645	440.155
11.548	169.098	79.5288	441.376
11.549	169.708	78.7048	441.223
11.55	169.922	78.4607	439.209
11.551	168.854	78.6133	440.826
11.552	167.419	77.9419	439.331
11.553	168.884	78.3081	438.904
11.554	169.525	78.7048	440.186
11.555	168.274	78.2471	438.416
11.556	167.908	78.186	440.155
11.557	168.457	77.4536	440.338
11.558	168.549	77.4536	439.606
11.559	168.518	77.8198	442.474
11.56	168.884	77.5757	441.62
11.561	169.861	78.2166	441.528
11.562	170.959	79.1016	442.902
11.563	170.288	78.6743	440.46
11.564	170.685	78.3997	441.681
11.565	171.509	78.7354	442.017
11.566	171.082	79.4373	440.277
11.567	170.41	79.7729	442.749
11.568	169.25	79.1626	441.467
11.569	171.234	79.5288	442.108
11.57	173.065	79.9255	442.871
11.571	172.729	80.3223	440.125
11.572	172.638	80.2002	441.711
11.573	173.004	79.6509	441.711
11.574	173.431	80.1086	440.613
11.575	172.333	80.6885	442.749
11.576	171.356	80.2307	440.43
11.577	171.661	80.658	441.315
11.578	172.974	80.6885	442.322
11.579	172.76	80.2307	440.216
11.58	172.607	79.9255	442.139
11.581	172.821	80.4443	441.62
11.582	174.103	81.0242	440.826
11.583	174.835	80.9631	442.566
11.584	174.042	80.5054	440.643
11.585	174.622	81.0547	441.345
11.586	175.323	81.3904	441.803
11.587	173.676	82.0007	439.087
11.588	173.096	82.428	441.742
11.589	173.584	81.2683	440.46
11.59	175.659	81.4819	439.85
11.591	176.819	82.1838	441.62
11.592	176.361	82.4585	439.972
11.593	176.971	82.8857	441.528
11.594	178.467	83.0078	441.65
11.595	177.856	83.6182	440.399
11.596	176.819	83.6487	442.413
11.597	175.751	83.6792	441.498
11.598	176.422	83.9844	441.223
11.599	177.704	83.9844	442.902
11.6	178.04	83.8623	440.613
11.601	178.894	84.3506	442.719
11.602	180.084	85.3577	443.298
11.603	180.817	85.5103	441.467
11.604	179.81	85.5408	443.939
11.605	179.901	84.6252	442.993
11.606	180.878	85.4187	442.688
11.607	181.763	86.6089	444.305
11.608	180.237	86.7615	441.589
11.609	180.664	86.7004	443.085
11.61	181.946	86.5479	443.359
11.611	183.472	86.7615	441.956
11.612	183.838	86.9446	444.977
11.613	183.777	86.6089	444.092
11.614	185.181	87.3108	444
11.615	186.462	87.8601	445.038
11.616	185.699	87.9517	442.078
11.617	185.272	88.0432	443.512
11.618	185.547	88.3484	442.871
11.619	185.303	88.1042	441.467
11.62	185.181	87.7075	444.336
11.621	185.242	87.0667	442.719
11.622	187.103	87.4939	443.787
11.623	188.538	88.3789	444.916
11.624	187.622	88.7146	442.596
11.625	187.866	88.2874	444.794
11.626	188.293	88.0432	444.061
11.627	188.751	88.501	442.596
11.628	187.927	89.1418	444.855
11.629	187.347	88.6536	442.78
11.63	188.568	88.3789	443.787
11.631	189.911	88.9282	444.702
11.632	189.178	89.2944	442.596
11.633	189.362	89.2944	445.099
11.634	190.399	89.2639	444.733
11.635	191.742	89.7217	443.359
11.636	191.315	90.1794	445.496
11.637	189.88	89.6301	443.878
11.638	190.308	90.7898	444.458
11.639	190.887	91.1255	444.794
11.64	189.606	91.095	443.268
11.641	189.636	90.5762	445.435
11.642	190.796	89.9963	444.946
11.643	191.406	90.5762	445.007
11.644	192.017	91.156	447.449
11.645	191.437	91.3391	445.099
11.646	192.902	91.6443	446.136
11.647	193.573	92.1631	447.021
11.648	193.024	92.0715	444.611
11.649	192.505	92.2546	446.686
11.65	192.505	92.2546	446.808
11.651	193.268	92.2546	445.74
11.652	193.268	92.5903	448.181
11.653	193.481	92.926	446.93
11.654	195.435	93.1702	447.723
11.655	197.784	93.5364	447.815
11.656	197.479	93.811	445.74
11.657	196.411	93.4753	447.662
11.658	197.021	93.1396	446.35
11.659	197.876	93.5974	445.831
11.66	197.357	94.5129	447.479
11.661	195.862	94.635	445.404
11.662	196.381	94.0857	446.93
11.663	198.334	93.6584	446.564
11.664	198.73	93.5059	445.984
11.665	198.425	94.0857	449.036
11.666	198.425	93.9636	446.808
11.667	200.104	94.4214	447.327
11.668	199.89	94.9402	448.517
11.669	199.371	94.6655	446.411
11.67	198.792	94.5129	447.723
11.671	199.615	94.8792	447.754
11.672	199.768	95.2148	446.075
11.673	199.585	95.3064	448.853
11.674	199.341	94.7876	447.113
11.675	201.752	94.7876	447.876
11.676	202.942	96.0388	448.73
11.677	202.24	96.2524	446.716
11.678	201.05	96.0999	448.151
11.679	200.958	95.4285	447.998
11.68	200.836	95.8862	446.594
11.681	200.592	96.3135	448.792
11.682	199.402	96.4355	446.472
11.683	200.104	96.1914	447.357
11.684	201.691	96.0388	448.486
11.685	202.118	96.1304	446.93
11.686	202.209	96.1304	449.127
11.687	201.355	95.8862	448.914
11.688	200.531	96.0083	447.906
11.689	200.195	96.2524	449.89
11.69	199.829	95.3674	447.723
11.691	199.646	96.0388	448.212
11.692	199.768	96.283	449.249
11.693	198.914	95.1233	446.991
11.694	197.571	94.5129	449.097
11.695	197.235	93.7195	449.066
11.696	196.869	93.0786	446.777
11.697	194.183	92.041	448.7
11.698	189.85	89.325	445.648
11.699	185.425	86.0596	444.641
11.7	180.725	82.9773	442.413
11.701	174.53	79.071	435.974
11.702	167.999	76.0498	433.502
11.703	164.612	75.1343	428.802
11.704	164.093	74.9207	424.255
11.705	164.215	75.0427	423.584
11.706	161.865	74.3103	423.309
11.707	161.346	73.7	427.368
11.708	162.354	73.1201	433.868
11.709	162.842	72.1741	438.751
11.71	163.757	70.7703	444.122
11.711	166.168	70.2209	445.435
11.712	168.06	71.5027	445.221
11.713	169.617	73.3948	445.587
11.714	168.579	74.9817	442.535
11.715	169.464	75.8972	442.078
11.716	169.769	76.9653	440.094
11.717	169.861	76.5381	437.073
11.718	168.884	76.0498	439.362
11.719	168.915	74.9207	439.392
11.72	171.387	74.1577	440.613
11.721	172.333	74.4019	442.688
11.722	171.204	74.7986	441.833
11.723	170.807	75.3784	443.298
11.724	170.929	75.7446	442.139
11.725	170.776	76.2329	439.056
11.726	170.044	76.2634	438.049
11.727	169.739	75.5005	433.99
11.728	170.532	75.1648	433.807
11.729	171.295	75.3784	434.753
11.73	170.349	74.585	433.38
11.731	170.38	74.0051	436.646
11.732	170.197	73.6389	437.439
11.733	170.227	73.8831	436.829
11.734	169.983	74.5544	437.927
11.735	169.678	74.3713	434.967
11.736	170.38	74.5544	432.983
11.737	170.288	75.2258	432.709
11.738	169.678	75.4395	429.596
11.739	169.83	74.585	431.122
11.74	170.227	74.2188	430.511
11.741	170.471	74.1272	430.237
11.742	170.593	73.761	432.281
11.743	170.38	73.6389	430.969
11.744	171.722	73.7915	432.007
11.745	172.516	75.0732	433.289
11.746	171.844	75.7446	431.061
11.747	171.6	75.5005	433.838
11.748	171.478	74.8596	432.983
11.749	171.722	75.531	433.38
11.75	171.234	75.531	436.432
11.751	170.349	75.8362	435.272
11.752	172.058	76.2024	436.829
11.753	172.821	76.9653	437.744
11.754	171.936	77.5757	436.066
11.755	172.058	77.9724	437.836
11.756	172.119	78.1555	436.737
11.757	173.553	78.2471	436.157
11.758	173.157	78.9185	438.721
11.759	172.15	78.949	436.432
11.76	173.553	79.2847	437.592
11.761	175.812	80.2002	437.5
11.762	176.422	80.9937	435.577
11.763	176.27	80.9631	437.592
11.764	176.849	80.4443	436.066
11.765	178.101	80.9631	436.279
11.766	178.589	81.8787	437.653
11.767	177.795	82.1838	435.486
11.768	178.589	81.7871	437.5
11.769	180.054	81.6956	437.378
11.77	181.122	82.1533	436.127
11.771	181.335	82.5195	437.927
11.772	181.732	82.1228	437.469
11.773	183.197	82.2144	437.439
11.774	184.509	83.0078	438.66
11.775	184.387	82.7332	437.317
11.776	185.181	82.7637	438.08
11.777	186.371	83.1299	438.263
11.778	186.432	83.0078	436.432
11.779	186.615	82.9773	438.477
11.78	186.707	82.6416	437.378
11.781	188.385	82.6416	437.195
11.782	189.484	83.5571	438.11
11.783	188.568	83.6792	436.157
11.784	189.178	83.313	437.439
11.785	189.88	83.4351	437.286
11.786	190.308	83.5266	435.944
11.787	189.453	83.5876	438.049
11.788	187.897	83.1299	436.707
11.789	188.416	83.2825	437.683
11.79	188.69	83.5266	438.599
11.791	187.195	83.7402	437.073
11.792	186.554	84.2896	439.606
11.793	186.676	84.198	438.721
11.794	187.256	84.0149	437.836
11.795	186.493	83.9844	440.46
11.796	185.73	84.0149	438.69
11.797	186.707	84.5337	439.636
11.798	186.859	85.8459	440.308
11.799	185.516	85.9375	437.988
11.8	184.692	85.5408	440.735
11.801	184.937	85.7239	439.941
11.802	186.035	86.2732	440.033
11.803	186.188	86.9751	442.047
11.804	185.547	86.5784	440.674
11.805	187.042	86.5784	442.23
11.806	188.812	87.0361	442.749
11.807	188.507	87.4939	440.918
11.808	187.988	87.9822	443.268
11.809	188.019	88.5925	441.925
11.81	189.24	88.3179	441.467
11.811	189.545	88.3484	442.719
11.812	189.24	87.6465	441.742
11.813	190.338	87.738	442.963
11.814	192.169	88.4094	443.268
11.815	192.566	89.0808	441.071
11.816	193.756	89.0808	442.566
11.817	194.214	88.1958	441.376
11.818	195.648	88.7146	441.193
11.819	195.587	89.4775	442.139
11.82	195.526	89.1724	440.063
11.821	196.747	88.5925	440.247
11.822	197.296	89.1418	440.948
11.823	197.601	90.0574	438.416
11.824	198.181	89.9963	439.545
11.825	198.761	89.5386	439.026
11.826	200.287	89.1724	439.392
11.827	201.111	89.6912	440.247
11.828	200.562	90.3015	437.988
11.829	201.08	90.5762	439.209
11.83	200.928	90.5457	438.629
11.831	200.592	90.7898	437.866
11.832	200.256	90.7898	440.125
11.833	199.677	90.21	438.904
11.834	200.317	90.1489	440.094
11.835	200.531	90.7593	442.383
11.836	200.531	90.6982	440.277
11.837	201.172	91.217	442.017
11.838	202.148	91.6748	441.589
11.839	201.66	92.4988	440.46
11.84	200.592	92.1021	443.451
11.841	199.066	91.6443	442.444
11.842	200.165	91.6748	443.237
11.843	200.226	92.3157	444.122
11.844	198.883	92.926	442.322
11.845	199.463	92.7734	444.336
11.846	201.08	92.7429	443.359
11.847	201.813	92.926	442.139
11.848	201.447	93.3533	444.183
11.849	200.714	92.7429	442.474
11.85	201.63	93.4143	443.634
11.851	201.66	93.6279	444.061
11.852	200.562	93.4143	441.772
11.853	199.921	93.6279	443.481
11.854	200.958	93.0481	442.535
11.855	201.813	93.2922	441.833
11.856	202.698	92.9871	444.061
11.857	202.667	92.8955	441.925
11.858	203.979	93.1091	442.81
11.859	204.651	94.0857	443.817
11.86	204.285	93.8416	441.101
11.861	203.522	94.1467	442.78
11.862	203.522	93.9026	442.596
11.863	204.742	93.7195	441.162
11.864	204.651	93.9331	443.146
11.865	204.59	93.8416	441.986
11.866	205.841	93.9026	443.298
11.867	207.733	94.6045	443.359
11.868	207.825	95.7031	441.376
11.869	208.649	95.7947	443.268
11.87	208.588	95.4895	442.261
11.871	209.473	95.3674	441.864
11.872	209.625	95.52	443.604
11.873	208.221	95.3064	442.169
11.874	208.923	95.52	443.909
11.875	210.419	96.3745	443.878
11.876	211.09	96.4966	442.719
11.877	211.365	96.1609	445.465
11.878	211.639	95.52	444.763
11.879	212.677	95.5505	445.374
11.88	213.165	96.7407	447.174
11.881	212.28	96.8628	444.397
11.882	212.585	96.4661	446.045
11.883	212.86	96.4966	446.167
11.884	213.135	97.4121	443.39
11.885	212.708	97.4731	445.709
11.886	212.28	97.1985	443.756
11.887	213.745	96.7407	444.458
11.888	214.783	96.9238	446.35
11.889	214.02	97.1375	444.122
11.89	214.05	97.5037	445.648
11.891	213.867	97.6257	445.007
11.892	214.569	98.2361	443.542
11.893	214.325	98.175	445.038
11.894	213.318	97.7478	443.756
11.895	213.379	97.7783	443.787
11.896	213.898	97.6868	445.801
11.897	213.287	97.4731	444.061
11.898	213.776	97.5342	446.289
11.899	213.867	97.8088	445.374
11.9	214.081	98.4192	444.58
11.901	213.806	98.7854	445.953
11.902	213.379	97.5952	444.275
11.903	213.318	97.4426	445.038
11.904	213.684	98.6633	445.862
11.905	213.287	98.7549	443.665
11.906	213.165	98.6023	445.099
11.907	213.165	98.4497	445.862
11.908	214.05	98.4497	444.702
11.909	214.539	98.4497	446.35
11.91	214.172	98.5718	444.733
11.911	215.576	98.6938	445.953
11.912	216.034	98.999	445.923
11.913	216.095	99.3042	443.604
11.914	215.851	99.3042	445.19
11.915	214.661	99.3042	444.458
11.916	214.935	99.1516	443.878
11.917	215.21	98.5718	446.564
11.918	214.325	97.6563	444.824
11.919	214.325	97.9309	446.32
11.92	215.698	98.3276	446.625
11.921	216.095	99.1516	444
11.922	216.187	98.6938	446.106
11.923	215.759	97.5952	444.763
11.924	216.644	97.6563	444.58
11.925	216.644	98.1445	446.472
11.926	215.363	97.8394	444.916
11.927	214.569	98.0225	445.953
11.928	215.607	97.5952	446.686
11.929	215.698	98.0835	444.244
11.93	216.125	98.1445	446.655
11.931	215.973	97.6563	445.129
11.932	217.407	97.5037	445.374
11.933	217.957	97.4426	446.991
11.934	216.827	97.168	444.824
11.935	216.034	97.0764	446.655
11.936	215.698	97.5952	446.167
11.937	215.576	97.6563	444.733
11.938	214.325	97.3511	446.35
11.939	214.417	96.1914	445.068
11.94	215.088	95.6726	445.16
11.941	215.637	95.6726	446.869
11.942	214.996	95.6116	444.336
11.943	214.874	95.5505	445.831
11.944	214.996	95.2148	445.801
11.945	214.02	95.7642	443.634
11.946	212.982	95.3064	445.74
11.947	211.243	94.2383	444.519
11.948	211.426	93.8416	444.061
11.949	211.456	94.1162	445.221
11.95	211.304	93.9941	443.024
11.951	211.853	93.5364	444.397
11.952	212.006	93.5669	444.092
11.953	212.585	94.2078	442.566
11.954	212.524	93.9941	444.275
11.955	210.602	92.926	442.749
11.956	209.869	92.8345	443.298
11.957	209.9	92.9565	443.695
11.958	209.259	92.7429	441.589
11.959	208.405	92.4988	442.871
11.96	208.435	92.1936	442.627
11.961	209.167	92.4377	441.162
11.962	209.839	92.4988	443.542
11.963	208.649	91.3391	442.657
11.964	208.954	91.0645	444.061
11.965	209.229	91.6748	445.129
11.966	208.313	92.1021	442.627
11.967	207.794	92.041	444.214
11.968	207.489	91.5527	442.993
11.969	208.313	91.6138	441.681
11.97	208.923	91.6138	443.39
11.971	207.916	90.8203	441.223
11.972	207.916	90.6677	442.78
11.973	208.527	90.9424	443.42
11.974	208.282	90.7898	441.528
11.975	207.306	90.3015	442.963
11.976	205.841	89.5691	441.162
11.977	204.987	89.2639	439.972
11.978	203.979	88.1042	440.399
11.979	201.843	86.4868	437.927
11.98	199.31	85.3271	437.286
11.981	198.059	84.5337	436.981
11.982	196.594	83.3435	433.685
11.983	194.366	82.1533	434.357
11.984	191.925	81.0547	433.624
11.985	190.704	80.0476	431.824
11.986	189.453	79.2847	433.472
11.987	187.408	78.6133	432.068
11.988	186.249	77.6672	432.434
11.989	185.73	77.1179	432.922
11.99	184.906	77.24	431.641
11.991	184.296	76.5686	433.472
11.992	183.472	76.2329	433.594
11.993	183.411	76.0498	433.838
11.994	183.472	75.6226	435.028
11.995	182.22	75.7446	433.655
11.996	182.922	75.3479	434.418
11.997	183.044	75.3174	434.082
11.998	182.251	75.8667	432.617
11.999	181.366	75.4089	434.357
12	180.603	74.7375	433.014
12.001	180.298	74.8596	433.411
12.002	179.26	74.8291	434.875
12.003	177.765	73.8525	433.685
12.004	178.07	73.3643	435.638
12.005	178.497	74.1882	435.455
12.006	178.589	74.4934	432.892
12.007	178.345	74.0662	434.723
12.008	177.521	73.0591	432.434
12.009	178.558	73.0896	433.014
12.01	178.07	73.5168	433.533
12.011	175.751	73.6389	431.549
12.012	174.957	73.1812	433.167
12.013	175.507	72.937	432.373
12.014	175.537	72.7234	430.969
12.015	175.568	72.6318	432.373
12.016	175.049	72.5098	430.054
12.017	176.453	72.7539	430.511
12.018	177.185	72.9065	430.817
12.019	175.568	72.7844	428.192
12.02	175.262	72.0825	429.901
12.021	175.11	72.4487	429.077
12.022	174.286	73.0286	427.917
12.023	173.035	72.6318	429.657
12.024	172.943	71.3501	428.314
12.025	174.591	70.7703	429.718
12.026	175.201	71.3196	430.664
12.027	174.347	71.8994	428.864
12.028	174.286	72.2046	431
12.029	174.713	72.1741	429.962
12.03	174.469	72.6624	428.802
12.031	173.706	72.5098	431.396
12.032	172.333	71.8689	429.352
12.033	172.729	71.7163	430.145
12.034	173.34	71.8079	430.939
12.035	172.821	72.2351	429.291
12.036	173.92	72.1741	430.878
12.037	174.438	72.6929	429.962
12.038	174.744	73.7	429.443
12.039	174.194	73.5779	431.244
12.04	172.852	72.6624	429.138
12.041	173.096	72.8455	430.359
12.042	173.37	72.9675	430.42
12.043	172.638	73.6389	428.406
12.044	172.333	73.3948	430.725
12.045	172.485	72.6318	429.565
12.046	173.798	73.1201	429.84
12.047	174.042	73.2422	431.641
12.048	173.035	73.5779	429.321
12.049	172.913	73.3948	430.603
12.05	173.34	73.3948	430.878
12.051	173.065	73.4558	428.497
12.052	173.035	73.6694	430.481
12.053	173.34	73.3948	428.467
12.054	175.14	73.0896	428.589
12.055	174.835	73.4558	430.206
12.056	173.187	73.5474	428.162
12.057	174.011	73.761	429.626
12.058	174.713	74.0967	428.528
12.059	174.896	74.2798	427.338
12.06	174.133	74.4629	428.558
12.061	173.981	73.3948	426.971
12.062	175.14	73.0896	427.46
12.063	175.751	73.4558	428.345
12.064	174.469	74.0356	426.575
12.065	174.164	73.9136	428.406
12.066	174.347	73.5168	427.582
12.067	174.225	73.7	426.697
12.068	173.798	74.0051	428.833
12.069	173.431	73.5168	426.605
12.07	173.798	72.7234	427.46
12.071	173.676	72.4792	428.68
12.072	173.157	72.998	426.971
12.073	173.553	73.1812	427.887
12.074	172.607	73.3948	428.162
12.075	172.18	74.0967	426.727
12.076	171.387	73.9746	428.619
12.077	170.959	73.2117	427.124
12.078	171.631	73.2727	428.101
12.079	171.722	73.5779	429.108
12.08	170.288	73.8525	427.216
12.081	170.166	73.6694	429.169
12.082	170.654	72.9675	428.07
12.083	170.593	73.5168	427.49
12.084	169.83	74.4019	429.199
12.085	167.755	74.4019	426.88
12.086	167.358	74.0662	428.223
12.087	167.175	73.2727	428.894
12.088	166.718	72.9065	427.673
12.089	166.809	72.7539	429.535
12.09	167.084	72.9065	429.291
12.091	167.236	73.6694	428.284
12.092	167.542	73.761	429.901
12.093	167.145	73.0591	427.551
12.094	167.358	72.9675	428.925
12.095	167.419	73.6084	428.833
12.096	166.26	74.0967	426.788
12.097	166.077	73.5168	428.772
12.098	166.809	72.9675	427.582
12.099	168.61	73.5474	426.941
12.1	169.434	74.0051	427.856
12.101	168.549	73.7	425.629
12.102	169.25	73.8831	427.765
12.103	170.166	74.1577	427.185
12.104	170.349	74.7375	425.201
12.105	169.739	74.7986	426.91
12.106	168.854	74.4629	425.11
12.107	169.189	74.6765	425.018
12.108	169.983	74.8596	426.025
12.109	169.891	74.0356	423.95
12.11	170.135	74.4019	426.27
12.111	171.143	75.0732	426.605
12.112	171.936	76.0498	424.896
12.113	171.753	75.9888	427.063
12.114	170.502	75.4089	425.69
12.115	171.57	75.6531	425.72
12.116	171.204	76.7822	427.124
12.117	170.746	76.5991	425.171
12.118	171.082	76.3245	426.422
12.119	171.265	76.5076	426.849
12.12	171.631	77.2705	425.537
12.121	171.692	77.8198	427.185
12.122	172.028	77.8809	425.934
12.123	173.279	78.064	426.239
12.124	173.248	78.2166	427.887
12.125	171.936	78.3386	425.385
12.126	171.57	78.2166	427.979
12.127	171.875	78.7659	427.124
12.128	172.241	79.6509	426.239
12.129	171.936	80.2002	428.589
12.13	171.814	79.5593	426.544
12.131	172.241	79.1626	427.338
12.132	173.248	79.1931	428.955
12.133	172.302	79.8645	427.094
12.134	173.553	79.6204	429.962
12.135	173.492	79.6204	428.314
12.136	174.469	80.658	427.338
12.137	174.713	81.2378	428.741
12.138	174.652	81.2073	426.086
12.139	175.629	81.2073	427.368
12.14	176.208	81.2683	427.948
12.141	175.598	81.3293	426.514
12.142	175.964	81.3904	428.65
12.143	176.849	81.6345	428.375
12.144	178.65	82.3364	427.521
12.145	179.169	82.5806	428.375
12.146	177.948	82.5806	427.094
12.147	179.016	83.1909	428.04
12.148	180.267	83.6487	428.101
12.149	179.138	84.1064	426.361
12.15	178.802	83.7402	429.474
12.151	179.718	83.2214	428.192
12.152	180.725	83.8623	428.68
12.153	180.634	84.4727	430.389
12.154	180.695	84.5032	429.199
12.155	181.915	84.7473	430.298
12.156	182.8	84.6558	431.061
12.157	182.495	85.8459	429.321
12.158	182.709	86.2122	430.908
12.159	182.434	86.3037	429.443
12.16	183.411	86.4563	428.955
12.161	182.831	86.4868	431
12.162	182.129	86.2732	430.237
12.163	183.716	86.2427	431.427
12.164	184.937	87.0361	431.946
12.165	184.204	87.7075	430.756
12.166	184.143	87.7991	432.831
12.167	185.028	88.0432	430.054
12.168	186.096	88.3484	430.328
12.169	185.394	88.4705	431.702
12.17	183.685	88.2874	430.176
12.171	183.838	87.8601	431.946
12.172	184.509	87.7075	431.763
12.173	184.814	88.2263	431.091
12.174	184.998	88.6841	433.777
12.175	185.364	88.501	431.03
12.176	186.829	88.7756	431.732
12.177	186.737	89.2639	432.037
12.178	186.096	89.1724	429.657
12.179	186.005	89.0808	432.098
12.18	185.76	89.325	431.519
12.181	185.699	89.9048	430.389
12.182	185.486	89.5386	432.587
12.183	184.967	89.447	430.878
12.184	186.951	89.7522	431.885
12.185	187.836	90.5151	432.22
12.186	187.103	90.8813	430.084
12.187	187.225	90.8508	432.19
12.188	188.477	90.9729	430.695
12.189	189.056	91.4917	430.115
12.19	188.11	91.7358	431.946
12.191	186.859	91.217	430.389
12.192	186.951	90.9729	431.732
12.193	187.469	91.4612	432.8
12.194	187.225	91.7664	431.366
12.195	188.202	91.8884	433.411
12.196	189.331	92.1936	431.976
12.197	190.43	92.8345	431.183
12.198	190.369	92.804	432.831
12.199	190.033	92.3462	431.152
12.2	190.399	92.5903	432.22
12.201	190.399	93.1091	433.258
12.202	188.965	93.689	431.366
12.203	189.178	93.4448	433.563
12.204	190.308	93.811	432.861
12.205	191.376	94.2688	432.129
12.206	191.437	94.7876	434.326
12.207	191.132	94.6045	432.068
12.208	193.054	94.4519	433.685
12.209	193.909	94.4824	433.99
12.21	192.963	95.1233	432.434
12.211	192.108	95.4285	434.204
12.212	192.047	95.2759	432.892
12.213	193.085	95.4285	432.678
12.214	192.902	95.6421	434.204
12.215	191.833	95.1843	432.251
12.216	192.139	94.4824	434.296
12.217	193.237	94.8486	434.54
12.218	193.573	95.0012	433.319
12.219	193.512	94.8792	435.455
12.22	194.092	94.4519	433.624
12.221	194.824	95.4285	434.082
12.222	194.519	96.1304	434.906
12.223	193.39	96.0083	432.434
12.224	193.115	95.1843	434.357
12.225	193.634	94.8486	433.96
12.226	193.848	95.52	432.465
12.227	193.848	95.6116	435.303
12.228	193.878	95.1233	433.289
12.229	195.251	95.2454	434.052
12.23	195.435	95.9778	435.089
12.231	194.275	96.0083	432.587
12.232	193.512	96.0083	434.448
12.233	193.726	96.1914	433.685
12.234	193.39	96.8018	431.915
12.235	193.176	96.4355	434.235
12.236	192.505	95.6421	432.922
12.237	193.207	95.5505	434.082
12.238	193.451	96.3135	435.791
12.239	193.268	96.6797	433.777
12.24	193.787	96.5576	435.883
12.241	193.878	96.5576	435.333
12.242	193.939	97.1069	434.296
12.243	193.634	97.5647	435.852
12.244	193.359	97.1985	434.113
12.245	193.787	97.168	434.937
12.246	194.519	97.6257	436.157
12.247	193.97	97.4731	434.723
12.248	194.183	97.4121	436.92
12.249	194.611	98.0225	436.523
12.25	195.465	98.6328	435.272
12.251	195.221	98.6023	437.012
12.252	194.55	98.6633	435.059
12.253	195.343	98.4802	435.76
12.254	195.465	98.3887	435.913
12.255	193.878	98.4192	434.052
12.256	193.542	98.2056	436.798
12.257	193.817	97.9614	435.242
12.258	195.343	97.8394	435.364
12.259	194.519	98.4192	437.653
12.26	193.726	98.1445	435.272
12.261	194.519	98.1445	436.554
12.262	195.007	98.0835	436.768
12.263	193.573	98.175	434.57
12.264	192.657	97.6563	437.195
12.265	192.78	97.4121	435.669
12.266	193.726	97.9919	435.059
12.267	193.024	98.5413	436.279
12.268	191.895	97.5342	434.387
12.269	192.139	97.0764	435.913
12.27	193.359	97.2595	435.486
12.271	192.505	97.229	433.655
12.272	190.796	97.4426	435.699
12.273	190.399	97.0459	433.746
12.274	191.01	97.229	433.563
12.275	190.552	97.229	434.601
12.276	188.477	96.8628	432.587
12.277	187.714	96.3135	434.723
12.278	188.354	96.0083	435.211
12.279	188.721	96.1304	433.99
12.28	188.141	96.4661	436.676
12.281	187.653	96.4355	435.242
12.282	188.751	96.8018	434.631
12.283	189.453	97.29	436.096
12.284	188.08	96.4966	433.929
12.285	187.469	95.9473	435.944
12.286	187.225	96.405	436.127
12.287	187.073	97.1375	434.357
12.288	186.89	97.0764	437.256
12.289	186.859	96.5576	435.242
12.29	188.751	96.5576	435.669
12.291	189.209	97.0764	436.523
12.292	187.958	97.3511	434.57
12.293	187.408	97.0459	436.737
12.294	187.897	96.6187	435.883
12.295	188.568	96.9543	434.631
12.296	188.019	97.5952	436.31
12.297	187.286	97.5647	434.021
12.298	187.683	97.1985	434.906
12.299	188.263	96.9849	436.188
12.3	187.439	96.7407	434.509
12.301	187.408	96.9849	437.286
12.302	187.622	97.0459	436.646
12.303	187.744	97.5037	435.608
12.304	187.866	97.6563	437.531
12.305	187.988	97.0459	434.937
12.306	189.606	96.9238	436.127
12.307	189.667	97.7783	436.31
12.308	189.087	98.2056	434.326
12.309	188.751	97.7478	437.073
12.31	189.056	97.6257	435.913
12.311	189.88	98.2666	435.089
12.312	189.85	98.8464	436.523
12.313	189.331	98.7244	434.54
12.314	189.362	98.3887	435.791
12.315	190.521	98.4497	436.096
12.316	190.247	98.8159	434.296
12.317	190.002	98.938	436.829
12.318	190.002	99.3958	435.669
12.319	190.826	99.6399	435.394
12.32	190.826	99.762	436.615
12.321	190.186	99.3652	434.692
12.322	190.033	98.9075	436.676
12.323	190.247	99.5178	437.134
12.324	189.667	99.8535	435.333
12.325	190.002	99.5483	437.805
12.326	190.43	99.6704	436.279
12.327	192.078	100.067	435.638
12.328	192.444	100.8	437.256
12.329	191.559	100.372	434.937
12.33	191.376	100.098	436.951
12.331	191.071	100.403	437.042
12.332	190.735	100.8	435.516
12.333	190.979	100.616	437.5
12.334	190.979	100.22	436.127
12.335	192.291	100.861	435.822
12.336	193.115	101.196	436.768
12.337	192.322	100.891	434.235
12.338	191.803	100.555	436.523
12.339	191.772	100.677	436.218
12.34	192.017	100.372	434.052
12.341	190.186	99.9451	436.249
12.342	189.087	98.999	434.235
12.343	189.087	98.5413	433.929
12.344	188.965	98.3887	434.814
12.345	186.981	97.29	431.366
12.346	184.662	95.4285	432.892
12.347	182.861	93.9331	431.305
12.348	180.878	92.865	428.162
12.349	175.934	91.1865	427.094
12.35	169.159	86.4868	420.044
12.351	162.231	79.9561	414.703
12.352	156.738	76.416	412.598
12.353	153.381	76.2024	406.647
12.354	152.771	76.2634	403.9
12.355	151.001	74.7681	399.597
12.356	148.132	72.052	397.522
12.357	145.325	70.9839	400.299
12.358	142.883	70.3125	403.442
12.359	144.135	69.0918	407.44
12.36	144.47	67.5049	411.163
12.361	144.226	67.1387	410.767
12.362	145.233	66.8945	414.032
12.363	146.484	68.0237	413.788
12.364	147.308	69.9463	414.398
12.365	147.034	71.228	415.1
12.366	147.278	70.8923	411.987
12.367	148.132	69.7021	411.804
12.368	149.536	70.6482	412.567
12.369	150.024	71.167	411.163
12.37	150.33	70.8008	414.154
12.371	150.604	70.5566	415.253
12.372	151.428	70.8313	416.199
12.373	151.489	70.9229	418.579
12.374	150.97	72.113	415.833
12.375	152.71	71.7773	415.71
12.376	153.595	71.6248	414.429
12.377	153.961	72.0825	410.553
12.378	154.449	72.2046	410.736
12.379	155.212	71.7773	408.966
12.38	155.548	71.4417	408.6
12.381	154.907	71.1365	410.889
12.382	153.046	70.7703	409.485
12.383	152.283	70.0684	410.889
12.384	151.611	69.8547	409.973
12.385	150.635	70.5566	406.677
12.386	151.154	70.7703	406.372
12.387	151.55	70.343	402.435
12.388	152.771	70.4346	401.428
12.389	152.618	70.7703	401.672
12.39	150.726	70.4956	399.2
12.391	150.33	69.5801	401.52
12.392	149.963	69.519	400.818
12.393	149.048	70.1904	399.841
12.394	148.529	70.6177	402.252
12.395	148.804	70.8008	400.665
12.396	150.482	70.7703	401.947
12.397	151.55	71.3196	403.32
12.398	151.123	72.113	402.283
12.399	151.245	72.052	405.487
12.4	151.886	72.4487	405.151
12.401	151.764	73.1812	405.151
12.402	151.428	74.0967	407.867
12.403	151.428	74.646	405.396
12.404	152.618	75.0122	406.555
12.405	152.985	75.47	407.654
12.406	152.893	75.6531	406.342
12.407	154.297	75.8057	409.18
12.408	155.762	76.6602	409.241
12.409	156.83	77.6367	409.149
12.41	158.325	77.9724	411.743
12.411	159.271	78.4302	409.882
12.412	160.797	78.7659	410.767
12.413	161.346	79.7424	412.231
12.414	161.346	80.0781	410.37
12.415	162.292	79.6509	412.445
12.416	163.147	80.1086	412.354
12.417	164.612	80.2612	411.652
12.418	166.534	80.78	412.872
12.419	168.335	81.1157	410.98
12.42	170.258	81.2683	411.438
12.421	171.204	81.5125	412.323
12.422	170.197	81.9397	410.156
12.423	169.434	82.0313	411.652
12.424	169.464	82.1533	411.194
12.425	170.624	82.1228	410.309
12.426	170.929	82.2144	412.048
12.427	170.746	82.1228	410.065
12.428	171.967	81.543	411.56
12.429	173.187	82.0618	412.689
12.43	172.821	82.8552	411.194
12.431	172.424	83.1909	413.574
12.432	172.882	82.8552	412.14
12.433	173.218	82.8857	411.774
12.434	172.302	83.8318	413.544
12.435	170.746	84.2285	410.4
12.436	170.99	83.6487	412.506
12.437	171.265	83.4045	412.903
12.438	170.471	84.137	411.682
12.439	170.38	84.0454	413.757
12.44	170.929	84.198	412.14
12.441	171.967	84.8083	412.048
12.442	171.783	85.3882	413.666
12.443	170.441	85.7544	411.102
12.444	170.166	85.0525	412.872
12.445	169.525	85.8459	413.177
12.446	168.976	86.5173	411.865
12.447	168.427	86.2122	414.948
12.448	168.854	85.9985	414.124
12.449	170.258	86.5173	414.825
12.45	171.6	87.3413	417.328
12.451	171.356	88.1042	414.856
12.452	171.6	87.3413	417.572
12.453	172.455	87.0056	418.488
12.454	172.882	87.9517	416.321
12.455	172.424	88.7756	419.098
12.456	172.729	88.5315	417.542
12.457	174.316	88.4094	417.725
12.458	174.988	89.1113	419.922
12.459	175.11	89.2944	417.694
12.46	176.544	88.8062	419.983
12.461	177.551	88.7756	419.434
12.462	178.955	89.0808	418.518
12.463	179.016	88.9587	420.349
12.464	179.291	88.562	417.969
12.465	180.237	89.0808	417.877
12.466	181.305	89.5996	418.549
12.467	180.511	89.6912	416.473
12.468	180.817	88.4705	418.579
12.469	181.519	88.3789	417.45
12.47	182.678	88.562	416.473
12.471	182.8	88.9587	418.365
12.472	182.831	88.8977	416.412
12.473	184.387	88.5315	417.206
12.474	184.937	88.9893	416.992
12.475	184.265	88.9893	414.642
12.476	183.624	89.0198	416.626
12.477	183.929	88.9587	415.344
12.478	184.723	89.447	414.032
12.479	184.479	90.21	416.107
12.48	184.052	90.5457	413.757
12.481	185.333	90.21	415.924
12.482	186.188	90.5457	416.382
12.483	185.364	91.095	415.619
12.484	183.96	91.1865	417.938
12.485	183.685	91.9495	416.809
12.486	184.235	92.5903	417.236
12.487	184.387	93.3838	418.976
12.488	183.563	93.3533	417.297
12.489	183.533	93.3838	419.739
12.49	183.655	93.75	420.41
12.491	183.105	94.5129	420.288
12.492	182.922	94.635	423.431
12.493	183.105	94.696	422.211
12.494	183.502	94.8792	422.76
12.495	183.533	96.1914	424.713
12.496	183.319	96.7102	422.516
12.497	183.655	95.6726	424.103
12.498	184.296	95.9778	425.049
12.499	184.235	96.4966	423.248
12.5	184.204	96.6187	425.446
12.501	184.662	97.0764	424.316
12.502	186.34	96.6492	424.103
12.503	186.493	97.4121	425.842
12.504	186.584	97.2595	423.157
12.505	187.714	96.6492	425.049
12.506	188.293	96.5881	424.011
12.507	188.995	96.5576	422.607
12.508	188.568	96.4355	424.5
12.509	188.812	96.3135	422.272
12.51	190.338	96.0083	422.394
12.511	190.155	96.4661	423.157
12.512	190.186	95.8862	421.234
12.513	190.704	94.9097	423.248
12.514	191.681	95.1233	422.272
12.515	192.139	95.8862	421.051
12.516	191.803	96.0999	423.004
12.517	192.047	95.4285	420.837
12.518	193.878	95.3064	422.211
12.519	194.214	96.1304	423.279
12.52	192.749	96.7407	421.326
12.521	191.956	96.3135	423.737
12.522	192.566	96.405	422.668
12.523	193.695	96.3745	421.936
12.524	194.061	96.7712	424.713
12.525	194.55	97.1375	422.394
12.526	195.831	97.229	423.645
12.527	196.259	97.8394	425.293
12.528	195.313	98.053	423.34
12.529	194.458	98.0835	425.812
12.53	194.427	98.3276	424.988
12.531	194.122	98.6633	424.072
12.532	193.573	98.999	426.788
12.533	192.993	98.8159	424.5
12.534	193.787	98.6938	426.056
12.535	194.733	99.3652	427.032
12.536	194.702	100.128	425.629
12.537	194.611	100.25	428.284
12.538	194.824	100.525	427.307
12.539	195.129	100.555	427.032
12.54	193.909	101.44	429.443
12.541	193.726	101.837	427.582
12.542	194.55	101.532	428.284
12.543	195.313	101.868	429.108
12.544	195.099	101.807	427.582
12.545	195.923	101.898	429.535
12.546	197.54	102.783	428.101
12.547	198.73	103.333	427.582
12.548	198.395	103.577	429.596
12.549	197.632	103.699	427.429
12.55	198.09	103.18	428.833
12.551	199.066	103.485	428.894
12.552	198.547	103.516	427.46
12.553	197.876	103.363	429.535
12.554	198.334	103.668	428.131
12.555	200.653	103.577	428.558
12.556	201.691	104.309	430.664
12.557	200.989	104.584	428.955
12.558	201.111	104.095	431.274
12.559	202.24	103.76	431.152
12.56	203.094	104.156	429.596
12.561	202.698	104.492	432.007
12.562	203.217	104.553	429.84
12.563	204.681	104.797	430.084
12.564	205.322	105.53	431.427
12.565	204.895	105.56	429.474
12.566	205.322	104.919	431.671
12.567	206.024	104.797	431.122
12.568	206.573	105.133	430.328
12.569	206.299	105.774	431.915
12.57	206.787	105.225	429.901
12.571	207.581	105.621	430.42
12.572	208.221	106.415	431.244
12.573	207.336	106.598	429.23
12.574	206.512	105.988	431.396
12.575	206.696	105.713	431.305
12.576	206.543	105.988	431.305
12.577	206.512	106.506	433.35
12.578	206.604	107.117	431.427
12.579	207.458	106.964	432.739
12.58	207.52	107.3	433.777
12.581	207.642	107.239	432.098
12.582	207.367	107.391	434.174
12.583	207.703	107.941	434.235
12.584	207.55	108.185	433.258
12.585	206.757	108.398	435.76
12.586	206.36	108.643	434.54
12.587	208.344	108.734	435.333
12.588	209.412	109.772	435.944
12.589	208.466	110.229	433.899
12.59	208.435	109.497	436.127
12.591	208.771	109.436	435.211
12.592	210.022	109.802	434.814
12.593	209.839	110.199	436.249
12.594	208.527	110.657	434.967
12.595	209.015	110.107	436.279
12.596	210.052	110.138	436.401
12.597	210.114	110.413	435.028
12.598	210.388	110.229	437.073
12.599	210.388	110.26	435.913
12.6	211.7	110.352	435.944
12.601	212.311	110.443	437.683
12.602	211.792	110.687	435.272
12.603	212.494	110.901	436.768
12.604	213.165	111.053	436.92
12.605	212.402	111.298	435.089
12.606	211.456	110.84	437.927
12.607	212.036	110.748	435.944
12.608	213.684	111.359	436.005
12.609	214.722	112.061	437.347
12.61	214.722	111.969	435.12
12.611	214.783	111.755	437.164
12.612	216.064	111.816	436.951
12.613	216.156	112.122	435.883
12.614	214.417	112.518	438.66
12.615	213.806	112.305	437.653
12.616	213.867	112.366	437.775
12.617	214.142	113.129	439.545
12.618	213.318	113.739	437.256
12.619	213.837	113.129	439.178
12.62	214.478	112.762	439.453
12.621	215.302	112.457	437.958
12.622	214.417	113.037	441.223
12.623	214.294	113.098	439.331
12.624	214.813	113.007	440.308
12.625	214.081	114.197	441.681
12.626	213.287	114.41	439.209
12.627	212.708	113.586	441.01
12.628	213.135	113.342	440.643
12.629	213.531	113.525	439.941
12.63	213.409	113.647	441.956
12.631	213.348	113.525	440.216
12.632	214.6	113.739	441.04
12.633	214.874	114.166	442.017
12.634	213.959	114.258	440.033
12.635	213.409	113.556	441.772
12.636	212.799	113.617	440.826
12.637	212.158	113.342	440.43
12.638	210.663	113.739	442.383
12.639	210.51	112.976	440.948
12.64	211.731	112.671	441.376
12.641	212.433	113.251	443.146
12.642	211.548	113.373	441.071
12.643	211.487	112.61	443.268
12.644	211.334	111.725	442.566
12.645	212.158	112.061	442.078
12.646	211.67	113.159	443.451
12.647	210.541	113.007	441.071
12.648	210.419	112	442.23
12.649	210.358	112.091	442.749
12.65	208.771	111.42	440.765
12.651	205.688	110.291	444.061
12.652	204.224	108.368	443.939
12.653	202.728	106.689	443.237
12.654	199.432	106.293	444.397
12.655	195.557	103.943	441.101
12.656	189.941	100.983	439.331
12.657	184.906	98.6328	439.27
12.658	179.199	95.9778	434.265
12.659	173.737	93.3838	433.655
12.66	169.922	91.8884	431.702
12.661	168.06	90.3625	428.619
12.662	166.595	90.332	428.833
12.663	165.588	90.271	428.925
12.664	166.046	88.8977	431.793
12.665	166.931	88.5315	436.005
12.666	166.931	87.8906	438.477
12.667	167.572	87.0972	442.413
12.668	168.427	86.6699	443.146
12.669	169.525	87.0056	443.848
12.67	169.983	88.3789	445.038
12.671	169.373	89.2029	442.627
12.672	169.8	88.8672	443.207
12.673	169.891	89.3555	441.986
12.674	169.983	89.2944	439.514
12.675	169.83	88.6536	441.65
12.676	170.532	87.8906	439.972
12.677	171.967	87.2498	440.979
12.678	171.753	87.5854	442.2
12.679	170.135	87.3108	440.765
12.68	169.006	86.7615	442.474
12.681	169.189	86.731	441.04
12.682	169.403	87.0972	438.446
12.683	168.396	87.5854	438.843
12.684	168.091	86.8835	435.699
12.685	169.525	86.3037	435.272
12.686	170.624	86.5479	436.401
12.687	168.884	86.0596	434.509
12.688	167.236	84.9304	437.927
12.689	166.26	85.2051	437.317
12.69	165.833	85.3882	436.157
12.691	164.52	86.3342	436.737
12.692	163.452	86.2122	433.746
12.693	164.581	85.7239	433.014
12.694	165.619	85.968	432.617
12.695	165.039	86.4563	430.176
12.696	163.727	85.6628	431.458
12.697	163.3	85.022	431
12.698	163.696	84.3506	430.725
12.699	163.055	85.6018	431.946
12.7	162.079	86.5479	429.26
12.701	162.262	86.2122	430.023
12.702	162.72	85.968	430.847
12.703	162.842	85.9985	429.291
12.704	163.025	85.8154	432.19
12.705	163.788	86.0291	432.22
12.706	164.398	86.2732	432.587
12.707	164.307	87.4939	435.333
12.708	164.093	87.8601	433.868
12.709	164.825	87.4023	434.387
12.71	165.131	88.2263	435.76
12.711	165.1	88.6841	434.082
12.712	165.131	88.8062	435.73
12.713	165.924	88.5315	435.211
12.714	167.206	88.1348	434.875
12.715	168.304	89.0808	435.944
12.716	169.495	89.6912	434.418
12.717	170.441	89.5691	435.059
12.718	171.326	89.9048	435.211
12.719	171.082	89.9658	433.563
12.72	170.471	90.0269	434.357
12.721	171.082	89.7217	432.983
12.722	171.722	89.2029	432.983
12.723	172.211	89.5386	434.235
12.724	172.211	88.9282	432.556
12.725	172.76	88.6841	434.509
12.726	173.37	88.8367	435.73
12.727	173.187	88.9587	434.265
12.728	172.424	89.0198	436.34
12.729	172.363	88.8977	434.54
12.73	173.584	88.6841	434.174
12.731	174.103	89.3555	434.418
12.732	174.042	89.2944	431.976
12.733	173.309	88.5315	433.228
12.734	173.828	88.7756	433.075
12.735	173.798	88.8977	432.19
12.736	173.126	89.325	433.838
12.737	172.028	88.8367	432.678
12.738	172.455	88.7146	433.075
12.739	173.187	89.6606	433.014
12.74	172.974	89.7827	430.847
12.741	172.668	89.7217	432.526
12.742	173.126	89.9963	432.068
12.743	172.516	89.9048	431.427
12.744	172.028	89.8743	433.929
12.745	170.898	89.5386	433.441
12.746	171.417	89.4165	435.211
12.747	171.082	90.6677	435.242
12.748	170.898	91.0339	434.387
12.749	170.197	90.8813	434.54
12.75	171.021	90.8203	434.845
12.751	171.448	91.2476	433.228
12.752	172.302	91.7969	434.967
12.753	172.363	91.3696	433.594
12.754	173.157	91.5833	434.143
12.755	172.607	92.4683	435.547
12.756	171.6	92.7124	433.96
12.757	171.844	92.5903	435.15
12.758	172.607	93.2922	434.448
12.759	173.584	93.3228	433.563
12.76	174.164	93.4753	434.967
12.761	174.316	93.1702	433.258
12.762	176.147	93.3533	434.601
12.763	177.673	94.2383	435.333
12.764	177.032	94.0247	434.174
12.765	175.842	93.5364	436.584
12.766	176.819	93.3838	436.432
12.767	178.131	93.2617	435.394
12.768	178.589	94.4519	437.134
12.769	178.406	94.7266	434.387
12.77	179.657	93.6584	434.601
12.771	181.824	93.5974	434.692
12.772	181.793	94.0247	432.77
12.773	181	94.3909	435.059
12.774	181.763	94.2688	433.807
12.775	182.861	94.4519	432.709
12.776	182.709	95.4285	434.174
12.777	181.122	95.2759	431.702
12.778	181.915	95.0317	432.556
12.779	183.655	95.52	432.709
12.78	183.868	96.1304	431.122
12.781	183.502	96.1304	433.228
12.782	183.868	95.7947	432.251
12.783	185.059	96.0693	432.495
12.784	185.211	97.4731	434.235
12.785	184.54	98.053	432.556
12.786	183.594	97.4731	434.357
12.787	183.99	97.4426	434.723
12.788	183.777	97.6257	433.502
12.789	183.289	98.4192	435.883
12.79	183.411	98.6633	434.113
12.791	184.448	98.5107	433.99
12.792	185.791	99.6704	436.401
12.793	185.181	100.098	434.082
12.794	185.669	100.037	436.34
12.795	185.608	100.25	437.164
12.796	185.12	100.769	436.157
12.797	183.807	101.135	438.599
12.798	183.899	101.227	437.622
12.799	185.303	101.349	437.714
12.8	186.676	102.478	439.301
12.801	186.646	103.088	437.408
12.802	187.5	102.844	439.209
12.803	188.171	102.57	439.026
12.804	188.324	102.509	438.934
12.805	187.927	102.936	440.979
12.806	187.927	103.149	439.27
12.807	188.843	102.692	439.453
12.808	189.392	103.455	439.85
12.809	189.24	103.973	437.378
12.81	189.453	103.577	439.209
12.811	190.857	103.333	437.988
12.812	191.742	103.241	437.958
12.813	191.956	103.21	439.514
12.814	192.566	102.509	438.08
12.815	193.512	102.783	438.873
12.816	194.946	104.065	439.331
12.817	194.092	104.584	436.432
12.818	193.298	104.492	438.416
12.819	193.726	103.943	437.408
12.82	194.885	103.851	437.103
12.821	195.709	104.462	438.263
12.822	195.679	104.248	436.646
12.823	196.777	104.004	438.202
12.824	198.456	104.584	438.354
12.825	199.219	104.95	436.737
12.826	198.12	105.896	438.751
12.827	197.327	106.049	437.439
12.828	197.845	105.896	436.768
12.829	197.693	105.865	438.477
12.83	196.93	105.896	436.615
12.831	197.479	105.713	438.232
12.832	199.005	106.628	438.934
12.833	199.188	106.873	437.836
12.834	198.975	107.056	440.125
12.835	199.493	106.537	439.728
12.836	199.738	106.689	439.575
12.837	199.219	108.368	441.467
12.838	198.547	108.612	439.087
12.839	198.517	108.612	439.758
12.84	199.493	108.887	440.552
12.841	198.73	109.161	438.873
12.842	199.097	108.978	441.132
12.843	200.226	109.009	440.125
12.844	201.538	109.68	440.735
12.845	202.209	110.687	441.833
12.846	201.691	110.443	439.423
12.847	201.508	110.321	440.948
12.848	201.63	110.901	440.765
12.849	201.111	111.084	438.751
12.85	199.738	110.901	441.101
12.851	199.951	110.413	439.606
12.852	201.874	110.229	440.643
12.853	203.949	111.359	441.956
12.854	203.796	111.938	439.362
12.855	203.552	111.359	442.352
12.856	204.407	110.87	442.261
12.857	204.956	111.786	441.101
12.858	204.041	112.732	442.902
12.859	202.698	112.061	440.765
12.86	203.857	111.267	441.071
12.861	206.024	112.03	442.352
12.862	206.543	112.64	439.758
12.863	206.635	112.457	441.711
12.864	207.336	112.549	441.772
12.865	208.893	112.793	440.735
12.866	209.015	113.22	442.719
12.867	207.947	112.732	440.826
12.868	207.672	112.732	441.742
12.869	208.344	113.861	442.535
12.87	208.435	113.922	440.186
12.871	208.13	113.251	442.078
12.872	208.862	112.183	442.23
12.873	210.175	112.671	441.864
12.874	211.09	114.014	444.092
12.875	210.999	114.166	442.596
12.876	211.029	113.434	442.688
12.877	211.7	113.525	444.458
12.878	211.365	113.434	441.895
12.879	210.236	114.014	444.183
12.88	209.839	113.647	443.542
12.881	210.785	113.525	442.81
12.882	210.449	114.532	444.763
12.883	210.449	114.075	443.024
12.884	211.639	114.471	443.939
12.885	213.287	114.96	444.061
12.886	213.562	115.265	442.352
12.887	212.372	115.112	444.336
12.888	212.189	114.41	443.726
12.889	212.738	113.953	443.298
12.89	212.891	115.021	444.916
12.891	211.823	115.753	443.146
12.892	212.006	115.051	444.397
12.893	212.708	114.96	444.427
12.894	213.409	114.807	442.902
12.895	213.074	115.173	445.679
[truncated: 378,240 more chars]
