# Supplementary material for: Model of Ploughing Cortical Bone with Single-Point Diamond Tool
Source: Materials (Basel). 2021 Oct 29;14(21):6530. doi: 10.3390/ma14216530 (PMC8585360; doi:10.3390/ma14216530)
Supplement: Supplementary file 1 [file materials-14-06530-s001.zip › 08-2.txt]

DynoWare	Version 2.6.5.16
Path:	C:\Users\CJ\Desktop\����0909\
Filename:	08б2.dwd
Config ID:	08б2.cfg
Setup ID:	0
Manipulated:	0
Filename 1:	
Filename 2:	
Date:	2020��9��9��
Time:	15:51:36
Sampling rate [Hz]:	1000
Measuring time [s]:	30
Delay time [s]:	0
Cycle time [s]:	0
Cycles:	1
Samples per channel:	30001
Cycle interval:	0
Cycle No:	1
Time	Ch1	Ch2	Ch3
s	N	N	N
0	1.61743	-0.640869	-0.457764
0.001	1.95313	-0.793457	-0.305176
0.002	1.98364	-0.762939	-0.396729
0.003	1.31226	-0.640869	-0.183105
0.004	1.46484	-0.640869	-0.488281
0.005	1.2207	-0.610352	-0.244141
0.006	1.5564	-0.762939	-0.335693
0.007	1.31226	-0.518799	-0.305176
0.008	1.58691	-0.518799	-0.671387
0.009	1.80054	-0.640869	-0.610352
0.01	1.83105	-0.671387	-0.518799
0.011	1.80054	-0.549316	-0.305176
0.012	1.12915	-0.610352	-0.305176
0.013	1.28174	-0.793457	-0.305176
0.014	1.46484	-0.671387	-0.335693
0.015	1.46484	-0.732422	-0.457764
0.016	1.61743	-0.610352	-0.213623
0.017	1.52588	-0.732422	-0.335693
0.018	1.40381	-0.579834	-0.305176
0.019	1.12915	-0.518799	-0.305176
0.02	1.12915	-0.762939	-0.213623
0.021	1.34277	-0.732422	-0.183105
0.022	1.0376	-0.732422	-0.518799
0.023	1.70898	-0.610352	-0.152588
0.024	1.83105	-0.701904	-0.457764
0.025	1.92261	-0.610352	-0.366211
0.026	1.46484	-0.457764	-0.244141
0.027	1.49536	-0.396729	-0.427246
0.028	1.31226	-0.610352	-0.427246
0.029	1.15967	-0.457764	-0.396729
0.03	1.49536	-0.579834	-0.274658
0.031	1.37329	-0.701904	-0.640869
0.032	1.98364	-0.854492	-0.274658
0.033	1.52588	-0.549316	-0.396729
0.034	1.52588	-0.488281	-0.183105
0.035	1.25122	-0.732422	-0.244141
0.036	1.15967	-0.793457	-0.213623
0.037	1.12915	-0.610352	-0.518799
0.038	1.43433	-0.671387	-0.274658
0.039	1.5564	-0.518799	-0.305176
0.04	1.64795	-0.579834	-0.366211
0.041	1.61743	-0.518799	-0.396729
0.042	1.19019	-0.427246	-0.335693
0.043	1.09863	-0.396729	-0.366211
0.044	1.2207	-0.549316	-0.610352
0.045	1.31226	-0.701904	-0.152588
0.046	1.52588	-0.518799	-0.579834
0.047	1.83105	-0.335693	-0.274658
0.048	1.80054	-0.457764	-0.610352
0.049	1.49536	-0.701904	-0.762939
0.05	1.80054	-0.488281	-0.610352
0.051	1.70898	-0.793457	-0.274658
0.052	1.43433	-0.518799	-0.396729
0.053	1.5564	-0.640869	-0.274658
0.054	1.80054	-0.762939	-0.274658
0.055	1.58691	-0.457764	-0.610352
0.056	1.52588	-0.366211	-0.457764
0.057	1.5564	-0.457764	-0.244141
0.058	1.06812	-0.579834	-0.274658
0.059	1.58691	-0.610352	-0.335693
0.06	1.06812	-0.427246	-0.213623
0.061	1.61743	-0.305176	-0.610352
0.062	1.83105	-0.640869	-0.640869
0.063	1.80054	-0.732422	-0.732422
0.064	1.7395	-0.366211	-0.579834
0.065	1.46484	-0.640869	-0.518799
0.066	1.49536	-0.610352	-0.366211
0.067	1.09863	-0.732422	-0.427246
0.068	1.52588	-0.366211	-0.88501
0.069	1.5564	-0.610352	-0.610352
0.07	1.80054	-0.640869	-0.427246
0.071	1.70898	-0.732422	-0.457764
0.072	1.52588	-0.823975	-0.305176
0.073	1.31226	-0.671387	-0.0915527
0.074	1.2207	-0.549316	-0.305176
0.075	1.25122	-0.305176	-0.305176
0.076	1.58691	-0.823975	-0.396729
0.077	1.67847	-0.610352	-0.640869
0.078	1.80054	-0.518799	-0.579834
0.079	1.64795	-0.579834	-0.274658
0.08	1.2207	-0.488281	-0.396729
0.081	1.70898	-0.610352	-0.183105
0.082	1.46484	-0.732422	-0.335693
0.083	1.67847	-0.457764	-0.152588
0.084	1.43433	-0.457764	-0.610352
0.085	1.80054	-0.640869	-0.244141
0.086	1.67847	-0.640869	-0.549316
0.087	1.31226	-0.579834	-0.305176
0.088	1.67847	-0.396729	-0.152588
0.089	1.46484	-0.762939	0.0305176
0.09	1.49536	-0.518799	-0.0915527
0.091	1.06812	-0.640869	-0.12207
0.092	1.49536	-0.671387	0.0305176
0.093	2.10571	-0.640869	-0.427246
0.094	1.86157	-0.488281	-0.244141
0.095	1.80054	-0.518799	-0.396729
0.096	1.34277	-0.427246	-0.335693
0.097	1.5564	-0.518799	-0.183105
0.098	1.83105	-0.671387	-0.305176
0.099	1.58691	-0.274658	-0.12207
0.1	2.28882	-0.366211	-0.671387
0.101	1.7395	-0.579834	-0.427246
0.102	2.0752	-0.335693	-0.457764
0.103	1.2207	-0.610352	-0.396729
0.104	1.2207	-0.396729	-0.274658
0.105	1.43433	-0.305176	-0.335693
0.106	1.34277	-0.518799	-0.152588
0.107	1.77002	-0.610352	-0.244141
0.108	1.80054	-0.671387	-0.457764
0.109	2.04468	-0.671387	-0.518799
0.11	1.80054	-0.549316	-0.518799
0.111	1.61743	-0.610352	-0.427246
0.112	1.46484	-0.671387	-0.305176
0.113	1.37329	-1.00708	-0.366211
0.114	1.86157	-0.976563	-0.335693
0.115	1.61743	-0.671387	-0.610352
0.116	1.98364	-0.793457	-0.549316
0.117	1.61743	-0.518799	-0.610352
0.118	1.49536	-0.579834	-0.427246
0.119	1.31226	-0.457764	-0.793457
0.12	1.31226	-0.610352	-0.244141
0.121	1.61743	-0.549316	-0.457764
0.122	1.61743	-0.793457	-0.549316
0.123	1.92261	-0.732422	-0.549316
0.124	1.58691	-0.732422	-0.915527
0.125	1.52588	-0.671387	-0.244141
0.126	1.67847	-0.610352	-0.579834
0.127	1.09863	-0.762939	-0.213623
0.128	1.34277	-0.671387	-0.488281
0.129	1.37329	-0.762939	-0.274658
0.13	1.70898	-0.579834	-0.396729
0.131	1.89209	-0.671387	-0.457764
0.132	1.92261	-0.579834	-0.396729
0.133	1.7395	-0.579834	-0.732422
0.134	1.43433	-0.549316	-0.183105
0.135	1.43433	-0.396729	-0.549316
0.136	1.15967	-0.732422	-0.366211
0.137	1.2207	-0.610352	-0.396729
0.138	1.86157	-0.640869	-0.427246
0.139	1.77002	-0.701904	-0.457764
0.14	1.83105	-0.457764	-0.274658
0.141	1.5564	-0.732422	-0.244141
0.142	1.52588	-0.579834	-0.335693
0.143	1.06812	-0.457764	-0.305176
0.144	1.40381	-0.671387	-0.0305176
0.145	1.34277	-0.549316	-0.183105
0.146	1.64795	-0.88501	-0.396729
0.147	1.70898	-0.518799	-0.396729
0.148	1.40381	-0.640869	-0.274658
0.149	1.58691	-1.06812	-0.213623
0.15	1.37329	-0.579834	-0.213623
0.151	1.12915	-0.732422	-0.152588
0.152	1.31226	-0.88501	-0.12207
0.153	1.37329	-0.488281	-0.518799
0.154	1.61743	-0.396729	-0.427246
0.155	1.70898	-0.457764	-0.701904
0.156	1.49536	-0.518799	-0.427246
0.157	1.06812	-0.488281	-0.213623
0.158	0.976563	-0.488281	-0.244141
0.159	1.15967	-0.549316	-0.305176
0.16	1.5564	-0.640869	-0.396729
0.161	1.58691	-1.00708	-0.183105
0.162	1.95313	-0.732422	-0.244141
0.163	1.31226	-0.549316	0.0915527
0.164	1.31226	-0.427246	-0.0305176
0.165	1.28174	-0.488281	-0.274658
0.166	0.946045	-0.701904	-0.0610352
0.167	1.19019	-0.427246	-0.0915527
0.168	1.46484	-0.549316	-0.488281
0.169	1.64795	-0.488281	-0.488281
0.17	1.77002	-0.610352	-0.518799
0.171	1.37329	-0.457764	-0.396729
0.172	1.46484	-0.518799	-0.640869
0.173	1.06812	-0.671387	-0.274658
0.174	1.0376	-0.671387	-0.366211
0.175	1.19019	-0.579834	-0.579834
0.176	1.64795	-0.640869	-0.366211
0.177	1.77002	-0.579834	-0.610352
0.178	1.43433	-0.549316	-0.183105
0.179	1.43433	-0.518799	-0.396729
0.18	1.52588	-0.640869	-0.0915527
0.181	1.19019	-0.427246	-0.152588
0.182	1.25122	-0.640869	-0.366211
0.183	1.58691	-0.640869	-0.427246
0.184	1.67847	-0.549316	-0.610352
0.185	1.61743	-0.366211	-0.579834
0.186	1.43433	-0.213623	-0.549316
0.187	1.43433	-0.396729	-0.274658
0.188	1.12915	-0.518799	-0.305176
0.189	1.09863	-0.427246	-0.183105
0.19	1.31226	-0.579834	-0.549316
0.191	1.37329	-0.305176	-0.579834
0.192	1.83105	-0.427246	-0.610352
0.193	1.46484	-0.518799	-0.610352
0.194	1.52588	-0.457764	-0.457764
0.195	1.00708	-0.640869	-0.396729
0.196	1.12915	-0.457764	-0.305176
0.197	1.37329	-0.518799	-0.518799
0.198	1.46484	-0.457764	-0.396729
0.199	1.77002	-0.549316	-0.671387
0.2	1.31226	-0.488281	-0.427246
0.201	1.70898	-0.518799	-0.335693
0.202	1.0376	-0.427246	-0.427246
0.203	1.0376	-0.213623	-0.244141
0.204	1.19019	-0.610352	-0.549316
0.205	1.31226	-0.396729	-0.0305176
0.206	1.46484	-0.579834	-0.396729
0.207	1.7395	-0.518799	-0.518799
0.208	1.58691	-0.427246	-0.671387
0.209	1.49536	-0.457764	-0.396729
0.21	1.25122	-0.305176	-0.305176
0.211	1.25122	-0.579834	-0.488281
0.212	1.34277	-0.549316	-0.335693
0.213	1.5564	-0.488281	-0.610352
0.214	1.83105	-0.732422	-0.335693
0.215	1.92261	-0.701904	-0.488281
0.216	1.92261	-0.579834	-0.457764
0.217	1.7395	-0.549316	-0.335693
0.218	1.5564	-0.396729	-0.549316
0.219	1.31226	-0.305176	-0.0305176
0.22	1.31226	-0.335693	-0.335693
0.221	1.67847	-0.701904	-0.305176
0.222	1.5564	-0.701904	-0.366211
0.223	1.80054	-0.549316	-0.305176
0.224	2.04468	-0.457764	-0.244141
0.225	1.89209	-0.274658	-0.305176
0.226	1.34277	-0.549316	-0.244141
0.227	1.58691	-0.549316	-0.244141
0.228	1.52588	-0.579834	-0.366211
0.229	1.89209	-0.488281	-0.213623
0.23	1.70898	-0.457764	-0.579834
0.231	1.89209	-0.396729	-0.274658
0.232	1.7395	-0.549316	-0.549316
0.233	1.58691	-0.610352	-0.396729
0.234	1.70898	-0.305176	-0.244141
0.235	1.37329	-0.793457	-0.396729
0.236	1.92261	-0.579834	-0.0610352
0.237	1.89209	-0.518799	-0.701904
0.238	2.19727	-0.549316	-0.0915527
0.239	1.80054	-0.701904	-0.610352
0.24	1.61743	-0.518799	-0.152588
0.241	1.58691	-0.457764	-0.274658
0.242	1.46484	-0.579834	0.12207
0.243	1.64795	-0.579834	-0.244141
0.244	1.64795	-0.640869	-0.396729
0.245	1.95313	-0.701904	-0.244141
0.246	1.7395	-0.610352	-0.671387
0.247	1.7395	-0.518799	-0.366211
0.248	1.64795	-0.518799	-0.396729
0.249	1.64795	-0.579834	-0.335693
0.25	1.52588	-0.640869	-0.518799
0.251	1.61743	-0.518799	-0.549316
0.252	2.01416	-0.610352	-0.579834
0.253	1.61743	-0.518799	-0.640869
0.254	2.19727	-0.610352	-0.518799
0.255	1.83105	-0.915527	-0.640869
0.256	1.61743	-0.732422	-0.274658
0.257	1.61743	-0.732422	-0.427246
0.258	1.5564	-0.610352	-0.427246
0.259	1.5564	-0.457764	-0.396729
0.26	2.44141	-0.640869	-0.549316
0.261	1.7395	-0.823975	-0.549316
0.262	1.67847	-0.671387	-0.579834
0.263	1.49536	-0.396729	-0.518799
0.264	1.64795	-0.518799	-0.488281
0.265	1.58691	-0.579834	-0.671387
0.266	1.46484	-0.640869	-0.274658
0.267	2.04468	-0.488281	-0.732422
0.268	1.52588	-0.396729	-0.732422
0.269	1.83105	-0.366211	-0.701904
0.27	1.58691	-0.518799	-0.88501
0.271	1.34277	-0.732422	-0.518799
0.272	1.52588	-0.793457	-0.366211
0.273	1.34277	-0.671387	-0.12207
0.274	1.70898	-0.640869	-0.274658
0.275	1.43433	-0.701904	-0.518799
0.276	1.92261	-0.640869	-0.427246
0.277	1.83105	-0.610352	-0.671387
0.278	1.64795	-0.976563	-0.305176
0.279	1.7395	-0.701904	-0.152588
0.28	1.37329	-0.549316	-0.0610352
0.281	1.49536	-0.701904	-0.244141
0.282	1.19019	-0.671387	-0.427246
0.283	1.40381	-0.366211	-0.427246
0.284	1.64795	-0.701904	-0.640869
0.285	1.43433	-0.457764	-0.274658
0.286	1.7395	-0.366211	-0.579834
0.287	1.28174	-0.335693	-0.335693
0.288	1.40381	-0.610352	-0.274658
0.289	1.49536	-0.518799	-0.305176
0.29	1.70898	-0.701904	-0.457764
0.291	1.92261	-0.610352	-0.518799
0.292	2.01416	-0.488281	-0.305176
0.293	1.83105	-0.457764	-0.335693
0.294	1.34277	-0.549316	-0.305176
0.295	1.00708	-0.549316	-0.274658
0.296	1.0376	-0.427246	-0.244141
0.297	1.31226	-0.762939	-0.0915527
0.298	1.43433	-0.640869	-0.549316
0.299	1.58691	-0.579834	-0.152588
0.3	1.61743	-0.457764	-0.549316
0.301	1.49536	-0.732422	-0.0305176
0.302	1.31226	-0.457764	-0.396729
0.303	1.37329	-0.549316	-0.0915527
0.304	1.25122	-0.549316	-0.366211
0.305	1.7395	-0.579834	-0.518799
0.306	1.7395	-0.579834	-0.488281
0.307	1.70898	-0.579834	-0.549316
0.308	1.52588	-0.793457	-0.335693
0.309	1.52588	-0.549316	-0.244141
0.31	1.43433	-0.732422	-0.457764
0.311	1.19019	-0.579834	-0.12207
0.312	1.12915	-0.701904	-0.213623
0.313	1.43433	-0.366211	-0.183105
0.314	1.83105	-0.549316	-0.671387
0.315	1.49536	-0.671387	-0.396729
0.316	1.46484	-0.732422	-0.12207
0.317	1.34277	-0.579834	-0.640869
0.318	1.46484	-0.579834	-0.305176
0.319	1.46484	-0.610352	-0.335693
0.32	1.28174	-0.732422	-0.152588
0.321	1.64795	-0.671387	-0.457764
0.322	1.70898	-0.671387	-0.640869
0.323	1.7395	-0.671387	-0.335693
0.324	1.58691	-0.549316	-0.335693
0.325	1.25122	-0.518799	-0.396729
0.326	1.43433	-0.549316	-0.640869
0.327	1.09863	-0.396729	-0.396729
0.328	1.5564	-0.610352	-0.305176
0.329	1.46484	-0.640869	-0.610352
0.33	1.70898	-0.610352	-0.488281
0.331	1.43433	-0.579834	-0.640869
0.332	1.25122	-0.488281	-0.305176
0.333	1.40381	-0.518799	-0.396729
0.334	1.2207	-0.488281	-0.213623
0.335	1.25122	-0.762939	-0.244141
0.336	1.5564	-0.366211	-0.518799
0.337	1.67847	-0.488281	-0.549316
0.338	1.67847	-0.579834	-0.701904
0.339	1.49536	-0.396729	-0.396729
0.34	1.40381	-0.579834	-0.579834
0.341	1.31226	-0.549316	-0.335693
0.342	1.31226	-0.488281	-0.518799
0.343	1.49536	-0.518799	-0.427246
0.344	2.01416	-0.610352	-0.579834
0.345	1.86157	-0.518799	-0.732422
0.346	1.67847	-0.305176	-0.488281
0.347	1.58691	-0.518799	-0.518799
0.348	1.12915	-0.610352	-0.305176
0.349	1.34277	-0.579834	-0.335693
0.35	1.2207	-0.579834	-0.305176
0.351	1.83105	-0.488281	-0.335693
0.352	1.7395	-0.488281	-0.732422
0.353	2.04468	-0.549316	-0.488281
0.354	1.34277	-0.610352	-0.518799
0.355	1.43433	-0.610352	-0.244141
0.356	1.28174	-0.610352	-0.213623
0.357	1.09863	-0.610352	-0.0610352
0.358	1.31226	-0.610352	-0.213623
0.359	1.37329	-0.518799	-0.183105
0.36	1.92261	-0.366211	-0.396729
0.361	1.92261	-0.366211	-0.305176
0.362	1.52588	-0.244141	-0.274658
0.363	1.31226	-0.305176	-0.305176
0.364	1.61743	-0.793457	-0.0610352
0.365	1.80054	-0.701904	-0.152588
0.366	1.43433	-0.579834	-0.274658
0.367	1.46484	-0.549316	-0.457764
0.368	1.7395	-0.793457	-0.335693
0.369	1.77002	-0.518799	-0.274658
0.37	1.5564	-0.640869	-0.488281
0.371	1.12915	-0.518799	-0.183105
0.372	1.46484	-0.518799	-0.183105
0.373	1.34277	-0.427246	-0.152588
0.374	1.61743	-0.366211	-0.366211
0.375	1.83105	-0.732422	-0.427246
0.376	1.70898	-0.427246	-0.457764
0.377	1.64795	-0.640869	-0.457764
0.378	1.31226	-0.610352	-0.488281
0.379	1.40381	-0.640869	-0.366211
0.38	1.0376	-0.488281	-0.244141
0.381	1.58691	-0.640869	-0.274658
0.382	1.34277	-0.671387	-0.457764
0.383	1.92261	-0.610352	-0.152588
0.384	1.95313	-0.640869	-0.610352
0.385	1.80054	-0.762939	-0.0915527
0.386	1.49536	-0.579834	-0.488281
0.387	1.2207	-0.488281	-0.396729
0.388	1.67847	-0.671387	-0.12207
0.389	1.43433	-0.640869	-0.457764
0.39	1.7395	-0.671387	-0.457764
0.391	1.89209	-0.549316	-0.549316
0.392	1.89209	-0.518799	-0.427246
0.393	1.95313	-0.488281	-0.579834
0.394	1.19019	-0.488281	-0.518799
0.395	1.19019	-0.762939	-0.396729
0.396	1.06812	-0.549316	-0.366211
0.397	1.80054	-0.579834	-0.457764
0.398	1.89209	-0.335693	-0.610352
0.399	1.77002	-0.762939	-0.610352
0.4	1.89209	-0.305176	-0.732422
0.401	1.34277	-0.549316	-0.366211
0.402	1.49536	-0.427246	-0.274658
0.403	0.976563	-0.427246	-0.274658
0.404	1.61743	-1.25122	-0.244141
0.405	1.43433	-0.610352	-0.671387
0.406	1.95313	-0.701904	-0.549316
0.407	1.5564	-0.762939	-0.579834
0.408	1.83105	-0.946045	-0.457764
0.409	1.40381	-0.305176	-0.152588
0.41	1.31226	-0.396729	-0.305176
0.411	1.70898	-0.854492	-0.366211
0.412	1.70898	-0.305176	-0.488281
0.413	1.86157	-0.366211	-0.518799
0.414	1.95313	-0.610352	-0.457764
0.415	1.98364	-0.762939	-0.671387
0.416	1.19019	-0.549316	-0.0915527
0.417	1.58691	-0.518799	-0.610352
0.418	1.31226	-0.396729	-0.244141
0.419	1.34277	-0.549316	-0.335693
0.42	1.49536	-0.762939	-0.366211
0.421	1.49536	-0.915527	-0.427246
0.422	2.0752	-0.579834	-0.579834
0.423	1.64795	-0.488281	-0.0610352
0.424	1.40381	-0.488281	-0.366211
0.425	1.46484	-0.640869	-0.0610352
0.426	1.52588	-0.488281	-0.274658
0.427	1.70898	-0.671387	-0.213623
0.428	1.58691	-0.640869	-0.488281
0.429	1.77002	-0.610352	-0.579834
0.43	1.58691	-0.762939	-0.396729
0.431	1.67847	-0.732422	-0.274658
0.432	1.52588	-0.671387	-0.12207
0.433	1.49536	-0.366211	-0.488281
0.434	1.49536	-0.457764	-0.12207
0.435	1.43433	-0.793457	-0.457764
0.436	1.7395	-0.518799	-0.274658
0.437	1.80054	-0.549316	-0.244141
0.438	2.10571	-0.640869	-0.457764
0.439	1.34277	-0.671387	-0.305176
0.44	1.49536	-0.671387	-0.0610352
0.441	1.0376	-0.732422	-0.213623
0.442	1.52588	-0.579834	-0.244141
0.443	1.37329	-0.549316	-0.396729
0.444	1.7395	-0.823975	-0.183105
0.445	1.67847	-0.640869	-0.518799
0.446	1.61743	-0.640869	-0.0305176
0.447	1.61743	-0.518799	-0.488281
0.448	1.00708	-0.610352	-0.274658
0.449	1.46484	-0.549316	-0.274658
0.45	1.28174	-0.732422	-0.396729
0.451	1.89209	-0.640869	-0.427246
0.452	2.01416	-0.488281	-0.610352
0.453	2.04468	-0.610352	-0.488281
0.454	1.61743	-0.518799	-0.579834
0.455	1.19019	-0.610352	-0.335693
0.456	1.31226	-0.488281	-0.427246
0.457	1.52588	-0.488281	-0.305176
0.458	1.77002	-0.823975	-0.305176
0.459	1.89209	-0.732422	-0.640869
0.46	1.64795	-0.610352	-0.457764
0.461	1.58691	-0.366211	-0.457764
0.462	1.5564	-0.518799	-0.244141
0.463	1.46484	-0.518799	-0.0915527
0.464	1.25122	-0.762939	-0.366211
0.465	1.67847	-0.518799	-0.396729
0.466	1.64795	-0.244141	-0.488281
0.467	1.83105	-0.518799	-0.427246
0.468	1.64795	-0.579834	-0.488281
0.469	1.52588	-0.671387	-0.427246
0.47	1.43433	-0.518799	-0.12207
0.471	1.25122	-0.701904	-0.427246
0.472	1.19019	-0.518799	-0.427246
0.473	1.49536	-0.640869	-0.793457
0.474	1.46484	-0.854492	-0.610352
0.475	1.77002	-0.579834	-0.610352
0.476	1.80054	-0.671387	-0.305176
0.477	1.67847	-0.732422	-0.244141
0.478	1.19019	-0.610352	-0.88501
0.479	1.40381	-0.579834	-0.427246
0.48	1.2207	-0.579834	-0.701904
0.481	1.37329	-0.701904	-0.305176
0.482	1.86157	-0.610352	-0.457764
0.483	1.61743	-0.579834	-0.640869
0.484	1.70898	-0.732422	-0.518799
0.485	1.46484	-0.671387	-0.366211
0.486	1.31226	-0.396729	-0.396729
0.487	0.946045	-0.640869	-0.213623
0.488	1.2207	-0.518799	-0.12207
0.489	1.46484	-0.579834	-0.671387
0.49	1.5564	-0.640869	-0.518799
0.491	2.0752	-0.732422	-0.457764
0.492	1.46484	-0.518799	-0.366211
0.493	1.49536	-0.579834	-0.579834
0.494	1.19019	-0.793457	-0.274658
0.495	1.25122	-0.610352	-0.335693
0.496	1.25122	-0.640869	-0.457764
0.497	1.49536	-0.671387	-0.305176
0.498	1.86157	-0.549316	-0.305176
0.499	1.67847	-0.671387	-0.335693
0.5	1.61743	-0.610352	-0.0915527
0.501	1.40381	-0.701904	-0.0610352
0.502	1.37329	-0.518799	-0.183105
0.503	1.43433	-0.640869	-0.12207
0.504	1.46484	-0.427246	-0.12207
0.505	1.67847	-0.488281	-0.244141
0.506	1.89209	-0.793457	-0.488281
0.507	1.86157	-0.701904	-0.213623
0.508	1.49536	-0.335693	-0.579834
0.509	1.46484	-0.427246	-0.0915527
0.51	1.25122	-0.579834	-0.427246
0.511	1.52588	-0.88501	-0.152588
0.512	1.77002	-0.671387	-0.274658
0.513	1.89209	-0.610352	-0.183105
0.514	1.46484	-0.518799	-0.12207
0.515	1.49536	-0.366211	-0.305176
0.516	1.34277	-0.549316	-0.12207
0.517	1.25122	-0.396729	-0.0915527
0.518	1.31226	-0.335693	-0.0915527
0.519	1.15967	-0.640869	-0.244141
0.52	1.5564	-0.610352	-0.396729
0.521	1.61743	-0.640869	-0.213623
0.522	2.01416	-0.610352	-0.305176
0.523	1.77002	-0.610352	-0.305176
0.524	1.37329	-0.549316	-0.335693
0.525	1.40381	-0.732422	-0.213623
0.526	1.34277	-0.762939	-0.366211
0.527	1.70898	-0.518799	-0.488281
0.528	1.49536	-0.671387	-0.549316
0.529	1.86157	-0.579834	-0.640869
0.53	1.46484	-0.610352	-0.549316
0.531	1.46484	-0.396729	-0.244141
0.532	1.5564	-0.396729	-0.427246
0.533	1.43433	-0.640869	-0.335693
0.534	1.49536	-0.640869	-0.12207
0.535	1.19019	-0.671387	-0.427246
0.536	1.58691	-0.610352	-0.488281
0.537	1.58691	-0.488281	-0.579834
0.538	1.67847	-0.427246	-0.213623
0.539	1.43433	-0.823975	-0.549316
0.54	1.2207	-0.549316	-0.152588
0.541	1.09863	-0.488281	-0.488281
0.542	1.83105	-0.335693	-0.274658
0.543	1.83105	-0.427246	-0.640869
0.544	1.7395	-0.610352	-0.854492
0.545	1.61743	-0.579834	-0.518799
0.546	1.80054	-0.457764	-0.518799
0.547	1.52588	-0.518799	-0.244141
0.548	1.2207	-0.549316	-0.640869
0.549	1.49536	-0.732422	-0.518799
0.55	1.5564	-0.793457	-0.518799
0.551	1.64795	-0.732422	-0.579834
0.552	1.86157	-0.457764	-0.549316
0.553	1.77002	-0.915527	-0.457764
0.554	1.5564	-0.488281	-0.335693
0.555	1.15967	-0.488281	-0.579834
0.556	1.12915	-0.854492	-0.183105
0.557	1.31226	-0.762939	-0.244141
0.558	1.70898	-0.610352	-0.579834
0.559	2.13623	-0.88501	-0.427246
0.56	1.49536	-0.579834	-0.396729
0.561	1.80054	-0.457764	-0.549316
0.562	1.28174	-0.549316	-0.396729
0.563	1.40381	-0.640869	-0.488281
0.564	1.28174	-0.671387	-0.457764
0.565	1.43433	-0.549316	-0.152588
0.566	1.86157	-0.793457	-0.488281
0.567	1.58691	-0.640869	-0.488281
0.568	2.04468	-0.610352	-0.518799
0.569	1.49536	-0.671387	-0.213623
0.57	1.49536	-0.457764	-0.366211
0.571	0.976563	-0.488281	-0.213623
0.572	1.52588	-0.701904	-0.244141
0.573	1.61743	-0.671387	-0.518799
0.574	2.0752	-0.762939	-0.152588
0.575	2.34985	-0.549316	-0.183105
0.576	1.67847	-0.518799	-0.335693
0.577	1.46484	-0.488281	-0.0915527
0.578	1.19019	-0.488281	-0.244141
0.579	1.5564	-0.610352	-0.335693
0.58	1.43433	-0.427246	-0.427246
0.581	1.58691	-0.610352	-0.396729
0.582	1.89209	-0.732422	-0.366211
0.583	2.10571	-0.640869	-0.274658
0.584	1.67847	-0.396729	-0.274658
0.585	1.40381	-0.366211	-0.396729
0.586	1.37329	-0.427246	-0.305176
0.587	1.09863	-0.610352	-0.335693
0.588	1.43433	-0.732422	-0.213623
0.589	1.28174	-0.793457	-0.427246
0.59	1.77002	-0.762939	-0.335693
0.591	1.77002	-0.427246	-0.396729
0.592	1.43433	-0.457764	-0.396729
0.593	1.49536	-0.732422	-0.0915527
0.594	1.12915	-0.701904	-0.427246
0.595	1.58691	-0.701904	-0.0305176
0.596	1.67847	-0.579834	-0.518799
0.597	1.64795	-0.488281	-0.152588
0.598	1.64795	-0.549316	-0.457764
0.599	1.46484	-0.946045	-0.610352
0.6	1.49536	-0.671387	-0.366211
0.601	1.31226	-0.488281	-0.762939
0.602	1.25122	-0.549316	-0.274658
0.603	1.34277	-0.549316	-0.396729
0.604	1.43433	-0.823975	-0.366211
0.605	1.83105	-0.671387	-0.518799
0.606	1.86157	-0.854492	-0.488281
0.607	1.70898	-0.640869	-0.213623
0.608	1.19019	-0.701904	-0.579834
0.609	1.25122	-0.854492	-0.0305176
0.61	1.0376	-0.671387	-0.488281
0.611	1.52588	-0.610352	-0.579834
0.612	2.04468	-0.488281	-0.579834
0.613	1.83105	-0.823975	-0.732422
0.614	1.80054	-0.671387	-0.457764
0.615	1.52588	-0.640869	-0.579834
0.616	1.49536	-0.610352	-0.152588
0.617	1.34277	-0.549316	-0.396729
0.618	1.43433	-0.549316	-0.457764
0.619	1.40381	-0.732422	-0.640869
0.62	1.67847	-0.762939	-0.579834
0.621	1.7395	-0.671387	-0.640869
0.622	1.64795	-0.518799	-0.549316
0.623	1.58691	-0.610352	-0.366211
0.624	1.19019	-0.457764	-0.457764
0.625	1.37329	-0.549316	-0.244141
0.626	1.25122	-0.671387	-0.518799
0.627	1.67847	-0.640869	-0.427246
0.628	1.31226	-0.640869	-0.457764
0.629	1.7395	-0.549316	-0.213623
0.63	1.61743	-0.518799	-0.549316
0.631	1.58691	-0.701904	0.12207
0.632	1.34277	-0.549316	-0.518799
0.633	1.49536	-0.579834	-0.0610352
0.634	1.7395	-0.579834	-0.457764
0.635	1.61743	-0.701904	-0.244141
0.636	1.80054	-0.640869	-0.335693
0.637	1.5564	-0.549316	-0.457764
0.638	1.67847	-0.488281	-0.335693
0.639	1.34277	-0.549316	-0.152588
0.64	1.31226	-0.579834	-0.0305176
0.641	1.09863	-0.701904	-0.274658
0.642	1.31226	-0.640869	-0.427246
0.643	2.19727	-0.671387	-0.274658
0.644	2.04468	-0.488281	-0.396729
0.645	1.80054	-0.335693	-0.732422
0.646	1.25122	-0.610352	-0.152588
0.647	1.37329	-0.427246	-0.305176
0.648	1.28174	-0.671387	-0.152588
0.649	1.49536	-0.549316	-0.396729
0.65	1.80054	-0.701904	-0.0610352
0.651	1.67847	-0.518799	-0.427246
0.652	1.83105	-0.610352	-0.244141
0.653	1.95313	-0.549316	-0.183105
0.654	1.67847	-0.457764	0
0.655	1.49536	-0.823975	-0.152588
0.656	1.37329	-0.427246	0
0.657	1.83105	-0.610352	-0.396729
0.658	2.01416	-0.793457	-0.427246
0.659	1.80054	-0.518799	-0.183105
0.66	1.67847	-0.396729	-0.610352
0.661	1.67847	-0.396729	-0.244141
0.662	1.2207	-0.396729	-0.213623
0.663	1.2207	-0.549316	-0.12207
0.664	1.15967	-0.640869	-0.518799
0.665	1.58691	-0.671387	-0.12207
0.666	1.77002	-0.579834	-0.610352
0.667	1.46484	-0.793457	-0.457764
0.668	1.58691	-0.457764	-0.457764
0.669	1.37329	-0.549316	-0.427246
0.67	1.28174	-0.244141	-0.518799
0.671	1.2207	-0.854492	-0.457764
0.672	1.70898	-0.518799	-0.274658
0.673	1.89209	-0.274658	-0.579834
0.674	2.01416	-0.427246	-0.305176
0.675	1.86157	-0.488281	-0.335693
0.676	1.5564	-0.823975	-0.366211
0.677	1.58691	-0.427246	-0.152588
0.678	1.0376	-0.305176	-0.457764
0.679	1.86157	-0.610352	-0.152588
0.68	1.58691	-0.579834	-0.671387
0.681	1.49536	-0.610352	-0.640869
0.682	1.64795	-0.396729	-0.640869
0.683	1.52588	-0.396729	-0.640869
0.684	1.67847	-0.610352	-0.366211
0.685	1.09863	-0.396729	-0.396729
0.686	1.25122	-0.427246	-0.366211
0.687	1.28174	-0.762939	-0.701904
0.688	1.46484	-0.549316	-0.274658
0.689	1.67847	-0.244141	-0.610352
0.69	1.80054	-0.854492	-0.366211
0.691	1.7395	-0.427246	-0.305176
0.692	1.19019	-0.488281	-0.671387
0.693	1.19019	-0.396729	-0.396729
0.694	0.976563	-0.549316	-0.701904
0.695	1.52588	-0.518799	-0.244141
0.696	1.52588	-0.396729	-0.915527
0.697	1.67847	-0.671387	-0.335693
0.698	1.80054	-0.335693	-0.732422
0.699	1.52588	-0.396729	-0.366211
0.7	1.49536	-0.396729	-0.549316
0.701	0.976563	-0.671387	-0.640869
0.702	1.37329	-0.671387	-0.274658
0.703	1.58691	-0.579834	-0.579834
0.704	1.58691	-0.671387	-0.305176
0.705	1.86157	-0.610352	-0.518799
0.706	1.61743	-0.610352	-0.457764
0.707	1.25122	-0.701904	-0.366211
0.708	1.25122	-0.518799	-0.274658
0.709	1.40381	-0.579834	-0.274658
0.71	1.43433	-0.640869	-0.274658
0.711	1.86157	-0.488281	-0.335693
0.712	1.70898	-0.518799	-0.274658
0.713	1.70898	-0.518799	-0.579834
0.714	1.67847	-0.518799	-0.213623
0.715	1.46484	-0.366211	-0.12207
0.716	1.34277	-0.579834	-0.335693
0.717	1.52588	-0.518799	-0.274658
0.718	1.46484	-0.366211	-0.396729
0.719	1.43433	-0.518799	-0.549316
0.72	1.80054	-0.671387	-0.457764
0.721	1.64795	-0.396729	-0.335693
0.722	1.49536	-0.366211	-0.0305176
0.723	1.09863	-0.579834	-0.183105
0.724	1.06812	-0.610352	-0.0305176
0.725	1.19019	-0.579834	-0.152588
0.726	1.95313	-0.579834	-0.0915527
0.727	2.04468	-0.732422	-0.396729
0.728	2.10571	-0.610352	-0.457764
0.729	1.7395	-0.579834	-0.549316
0.73	1.0376	-0.488281	-0.366211
0.731	1.06812	-0.671387	-0.152588
0.732	1.06812	-0.518799	-0.183105
0.733	1.28174	-0.579834	-0.366211
0.734	1.61743	-0.274658	-0.305176
0.735	1.86157	-0.427246	-0.518799
0.736	1.86157	-0.701904	-0.427246
0.737	1.31226	-0.640869	-0.335693
0.738	1.58691	-0.549316	0.0305176
0.739	1.46484	-0.671387	-0.0610352
0.74	1.46484	-0.732422	-0.12207
0.741	1.49536	-0.640869	-0.610352
0.742	1.64795	-0.88501	-0.549316
0.743	1.83105	-0.88501	-0.518799
0.744	1.52588	-0.640869	-0.396729
0.745	1.64795	-0.457764	-0.274658
0.746	0.915527	-0.396729	-0.335693
0.747	1.19019	-0.579834	-0.244141
0.748	1.19019	-0.701904	-0.579834
0.749	1.46484	-0.732422	-0.335693
0.75	1.77002	-0.640869	-0.701904
0.751	1.80054	-0.457764	-0.335693
0.752	1.92261	-0.610352	-0.610352
0.753	0.976563	-0.579834	-0.366211
0.754	1.28174	-0.610352	-0.305176
0.755	0.823975	-0.488281	-0.762939
0.756	1.37329	-0.732422	-0.396729
0.757	1.37329	-0.701904	-0.823975
0.758	1.67847	-0.610352	-0.457764
0.759	1.80054	-0.610352	-0.549316
0.76	1.43433	-0.793457	-0.213623
0.761	1.46484	-0.488281	-0.396729
0.762	1.46484	-0.518799	-0.610352
0.763	1.43433	-0.579834	-0.244141
0.764	1.52588	-0.610352	-0.518799
0.765	1.83105	-0.823975	-0.610352
0.766	1.95313	-0.701904	-0.671387
0.767	1.83105	-0.579834	-0.518799
0.768	1.09863	-0.335693	-0.457764
0.769	1.25122	-0.549316	-0.488281
0.77	1.15967	-0.610352	-0.366211
0.771	1.5564	-0.610352	-0.335693
0.772	1.49536	-0.579834	-0.671387
0.773	1.46484	-0.610352	-0.366211
0.774	1.49536	-0.488281	-0.701904
0.775	1.31226	-0.640869	-0.366211
0.776	1.49536	-0.549316	-0.366211
0.777	1.31226	-0.671387	-0.366211
0.778	1.46484	-0.671387	-0.488281
0.779	1.61743	-0.732422	-0.579834
0.78	1.31226	-0.671387	-0.610352
0.781	1.83105	-0.640869	-0.488281
0.782	1.7395	-0.610352	-0.518799
0.783	1.95313	-0.762939	-0.0915527
0.784	1.09863	-0.732422	-0.152588
0.785	1.2207	-0.518799	-0.366211
0.786	1.31226	-0.671387	-0.335693
0.787	1.67847	-0.488281	-0.183105
0.788	1.98364	-0.701904	-0.671387
0.789	1.67847	-0.610352	-0.579834
0.79	1.86157	-0.579834	-0.396729
0.791	1.09863	-0.610352	-0.396729
0.792	1.25122	-0.762939	-0.213623
0.793	0.88501	-0.793457	-0.0915527
0.794	1.34277	-0.793457	-0.152588
0.795	1.58691	-0.915527	-0.213623
0.796	1.25122	-0.610352	-0.0610352
0.797	1.95313	-0.793457	-0.335693
0.798	1.12915	-0.732422	-0.396729
0.799	1.67847	-0.640869	-0.0915527
0.8	0.976563	-0.640869	-0.183105
0.801	1.37329	-0.946045	-0.305176
0.802	1.61743	-0.976563	-0.335693
0.803	1.46484	-0.762939	-0.335693
0.804	1.98364	-0.671387	-0.518799
0.805	1.64795	-0.793457	-0.305176
0.806	1.5564	-0.610352	-0.12207
0.807	1.00708	-0.671387	-0.396729
0.808	1.00708	-0.701904	-0.244141
0.809	1.31226	-0.640869	-0.366211
0.81	1.34277	-0.793457	-0.335693
0.811	1.80054	-0.946045	-0.396729
0.812	1.67847	-0.701904	-0.335693
0.813	1.58691	-0.518799	-0.244141
0.814	1.49536	-0.640869	-0.274658
0.815	1.19019	-0.762939	-0.0610352
0.816	1.34277	-0.610352	-0.366211
0.817	1.37329	-0.793457	-0.0915527
0.818	1.83105	-0.701904	-0.396729
0.819	1.5564	-0.762939	-0.488281
0.82	1.5564	-0.579834	-0.488281
0.821	1.40381	-0.549316	-0.488281
0.822	1.31226	-0.793457	-0.396729
0.823	1.25122	-0.732422	-0.579834
0.824	1.40381	-0.762939	-0.427246
0.825	1.43433	-0.610352	-0.518799
0.826	1.58691	-0.518799	-0.518799
0.827	1.58691	-0.701904	-0.610352
0.828	1.80054	-0.762939	-0.579834
0.829	1.31226	-0.427246	-0.518799
0.83	1.40381	-0.457764	-0.518799
0.831	1.31226	-0.671387	-0.335693
0.832	1.2207	-0.701904	-0.366211
0.833	1.40381	-1.00708	-0.457764
0.834	1.37329	-0.732422	-0.640869
0.835	1.95313	-0.610352	-0.610352
0.836	1.49536	-0.396729	-0.518799
0.837	1.34277	-0.579834	-0.488281
0.838	1.31226	-0.732422	-0.244141
0.839	1.06812	-0.610352	-0.213623
0.84	1.49536	-0.427246	-0.488281
0.841	1.34277	-0.579834	-0.549316
0.842	1.77002	-0.671387	-0.488281
0.843	1.67847	-0.793457	-0.457764
0.844	1.28174	-0.549316	-0.579834
0.845	1.34277	-0.610352	-0.274658
0.846	1.37329	-0.518799	-0.12207
0.847	1.37329	-0.518799	-0.457764
0.848	1.09863	-0.762939	-0.549316
0.849	1.7395	-0.610352	-0.274658
0.85	1.61743	-0.579834	-0.701904
0.851	1.83105	-0.579834	-0.366211
0.852	1.52588	-0.640869	-0.549316
0.853	1.19019	-0.579834	-0.0305176
0.854	1.49536	-0.640869	-0.396729
0.855	1.2207	-0.488281	-0.0305176
0.856	1.7395	-0.549316	-0.183105
0.857	1.5564	-0.732422	-0.396729
0.858	1.7395	-0.701904	-0.366211
0.859	1.61743	-0.579834	-0.671387
0.86	1.34277	-0.457764	-0.152588
0.861	1.43433	-1.00708	-0.274658
0.862	0.946045	-0.610352	-0.457764
0.863	1.95313	-0.518799	-0.274658
0.864	1.46484	-0.579834	-0.518799
0.865	1.5564	-0.549316	-0.183105
0.866	1.64795	-0.518799	-0.518799
0.867	1.58691	-0.823975	-0.152588
0.868	1.58691	-0.732422	-0.0915527
0.869	1.28174	-0.732422	-0.0305176
0.87	1.52588	-0.762939	-0.274658
0.871	1.25122	-0.640869	-0.213623
0.872	1.77002	-0.610352	-0.213623
0.873	1.77002	-0.518799	-0.488281
0.874	1.58691	-0.518799	-0.396729
0.875	1.43433	-0.518799	-0.488281
0.876	1.09863	-0.396729	-0.305176
0.877	1.43433	-0.488281	-0.152588
0.878	1.34277	-0.671387	-0.244141
0.879	1.58691	-0.579834	-0.488281
0.88	1.95313	-0.579834	-0.427246
0.881	1.80054	-0.518799	-0.305176
0.882	1.49536	-0.427246	-0.213623
0.883	1.52588	-0.427246	-0.335693
0.884	1.31226	-0.640869	-0.335693
0.885	1.34277	-0.732422	-0.0915527
0.886	1.7395	-0.549316	-0.366211
0.887	1.95313	-0.610352	-0.244141
0.888	1.89209	-0.579834	-0.549316
0.889	1.49536	-0.488281	-0.579834
0.89	1.58691	-0.671387	-0.244141
0.891	1.49536	-0.488281	-0.549316
0.892	1.49536	-0.305176	-0.12207
0.893	1.43433	-0.518799	-0.396729
0.894	1.61743	-0.579834	-0.274658
0.895	1.77002	-0.427246	-0.732422
0.896	1.95313	-0.610352	-0.579834
0.897	1.49536	-0.427246	-0.518799
0.898	1.2207	-0.427246	-0.671387
0.899	1.09863	-0.549316	-0.427246
0.9	1.00708	-0.579834	-0.610352
0.901	1.58691	-0.793457	-0.366211
0.902	1.37329	-0.518799	-0.488281
0.903	1.98364	-0.518799	-0.396729
0.904	1.40381	-0.457764	-0.579834
0.905	1.58691	-0.457764	-0.518799
0.906	1.34277	-0.457764	-0.274658
0.907	1.09863	-0.396729	-0.579834
0.908	1.5564	-0.366211	-0.183105
0.909	1.0376	-0.579834	-0.518799
0.91	1.77002	-0.549316	-0.518799
0.911	1.12915	-0.457764	-0.640869
0.912	2.04468	-0.518799	-0.305176
0.913	1.46484	-0.610352	-0.427246
0.914	1.2207	-0.549316	-0.305176
0.915	1.25122	-0.427246	-0.244141
0.916	0.915527	-0.732422	-0.640869
0.917	1.40381	-0.518799	-0.488281
0.918	1.70898	-0.366211	-0.457764
0.919	2.04468	-1.12915	-0.518799
0.92	1.7395	-0.518799	-0.183105
0.921	1.46484	-0.457764	-0.335693
0.922	1.40381	-0.640869	-0.12207
0.923	1.2207	-0.762939	-0.579834
0.924	1.49536	-0.701904	-0.274658
0.925	1.28174	-0.610352	-0.305176
0.926	1.67847	-0.701904	-0.427246
0.927	1.64795	-0.671387	-0.274658
0.928	1.46484	-0.518799	-0.396729
0.929	1.43433	-0.671387	0
0.93	1.31226	-0.579834	-0.366211
0.931	1.46484	-0.732422	-0.0610352
0.932	1.46484	-0.579834	-0.244141
0.933	1.7395	-0.671387	-0.457764
0.934	1.5564	-0.549316	-0.183105
0.935	1.98364	-0.671387	-0.579834
0.936	1.46484	-0.610352	-0.0915527
0.937	1.46484	-0.427246	-0.457764
0.938	1.64795	-0.518799	-0.701904
0.939	1.34277	-0.671387	-0.152588
0.94	1.58691	-0.518799	-0.488281
0.941	1.43433	-0.671387	-0.152588
0.942	1.83105	-0.701904	-0.610352
0.943	1.49536	-0.762939	-0.213623
0.944	1.09863	-0.488281	-0.274658
0.945	1.34277	-0.244141	-0.274658
0.946	1.12915	-0.640869	-0.0915527
0.947	1.37329	-0.427246	-0.244141
0.948	1.67847	-0.610352	-0.274658
0.949	1.70898	-0.518799	-0.488281
0.95	1.80054	-0.610352	-0.335693
0.951	1.37329	-0.457764	-0.610352
0.952	1.5564	-0.762939	-0.335693
0.953	0.88501	-0.701904	-0.366211
0.954	1.52588	-0.610352	-0.152588
0.955	1.67847	-0.640869	-0.335693
0.956	1.37329	-0.610352	-0.579834
0.957	1.95313	-0.732422	-0.244141
0.958	1.49536	-0.518799	-0.488281
0.959	1.80054	-0.610352	-0.366211
0.96	1.19019	-0.671387	-0.549316
0.961	1.34277	-0.793457	-0.152588
0.962	1.34277	-0.640869	-0.12207
0.963	1.25122	-0.640869	-0.457764
0.964	1.61743	-0.549316	-0.457764
0.965	1.64795	-0.366211	-0.793457
0.966	1.58691	-0.701904	-0.335693
0.967	1.43433	-0.640869	-0.518799
0.968	1.00708	-0.518799	-0.152588
0.969	1.28174	-0.671387	-0.518799
0.97	1.19019	-0.823975	-0.457764
0.971	1.46484	-0.762939	-0.640869
0.972	1.70898	-0.88501	-0.518799
0.973	1.58691	-0.732422	-0.488281
0.974	1.83105	-0.518799	-0.366211
0.975	1.52588	-0.488281	-0.549316
0.976	1.19019	-0.488281	-0.396729
0.977	1.15967	-0.579834	-0.274658
0.978	1.64795	-0.793457	-0.579834
0.979	1.64795	-0.732422	-0.640869
0.98	1.5564	-0.488281	-0.671387
0.981	1.80054	-0.701904	-0.396729
0.982	1.25122	-0.701904	-0.335693
0.983	1.2207	-0.88501	-0.396729
0.984	0.946045	-0.762939	-0.396729
0.985	1.43433	-0.762939	-0.457764
0.986	0.946045	-0.427246	-0.701904
0.987	2.01416	-0.610352	-0.610352
0.988	1.80054	-0.579834	-0.793457
0.989	1.92261	-0.640869	-0.244141
0.99	1.34277	-0.488281	-0.335693
0.991	1.06812	-0.457764	-0.457764
0.992	1.15967	-0.701904	-0.305176
0.993	1.43433	-0.793457	-0.335693
0.994	1.64795	-0.640869	-0.549316
0.995	2.04468	-0.488281	-0.610352
0.996	1.80054	-0.549316	-0.335693
0.997	2.04468	-0.396729	-0.549316
0.998	1.19019	-0.701904	-0.549316
0.999	1.28174	-0.732422	-0.213623
1	1.31226	-0.518799	-0.305176
1.001	1.43433	-0.701904	-0.244141
1.002	1.64795	-0.579834	-0.396729
1.003	1.40381	-0.610352	-0.518799
1.004	1.61743	-0.427246	-0.335693
1.005	1.49536	-0.457764	-0.152588
1.006	1.25122	-0.457764	-0.12207
1.007	1.34277	-0.640869	-0.0610352
1.008	1.40381	-0.701904	-0.366211
1.009	1.31226	-0.488281	-0.488281
1.01	1.89209	-0.457764	-0.701904
1.011	1.89209	-0.732422	-0.335693
1.012	1.49536	-0.671387	-0.335693
1.013	1.28174	-0.640869	0.0305176
1.014	1.0376	-0.579834	-0.183105
1.015	1.34277	-0.701904	-0.244141
1.016	1.15967	-0.518799	-0.305176
1.017	2.0752	-0.762939	-0.152588
1.018	1.77002	-0.518799	-0.427246
1.019	1.83105	-0.610352	-0.396729
1.02	1.58691	-0.457764	-0.335693
1.021	0.88501	-0.549316	-0.274658
1.022	1.25122	-0.640869	-0.244141
1.023	1.28174	-0.610352	-0.274658
1.024	1.7395	-0.549316	-0.244141
1.025	1.77002	-0.640869	-0.488281
1.026	1.80054	-0.488281	-0.183105
1.027	1.77002	-0.640869	-0.640869
1.028	1.06812	-0.366211	-0.335693
1.029	1.49536	-0.518799	-0.427246
1.03	0.915527	-0.396729	-0.640869
1.031	1.43433	-0.701904	-0.244141
1.032	1.2207	-0.457764	-0.88501
1.033	1.70898	-0.579834	-0.244141
1.034	1.77002	-0.610352	-0.579834
1.035	1.46484	-0.549316	-0.335693
1.036	1.40381	-0.610352	-0.518799
1.037	1.0376	-0.671387	-0.335693
1.038	1.34277	-0.640869	-0.274658
1.039	1.40381	-0.823975	-0.518799
1.04	1.77002	-0.549316	-0.396729
1.041	1.7395	-0.701904	-0.640869
1.042	1.80054	-0.305176	-0.488281
1.043	1.80054	-0.457764	-0.457764
1.044	1.49536	-0.610352	-0.549316
1.045	1.31226	-0.518799	-0.488281
1.046	1.12915	-0.579834	-0.518799
1.047	1.5564	-0.640869	-0.305176
1.048	1.67847	-0.671387	-0.762939
1.049	1.80054	-0.732422	-0.457764
1.05	1.7395	-0.732422	-0.488281
1.051	1.37329	-0.305176	-0.457764
1.052	1.40381	-0.488281	-0.244141
1.053	1.43433	-0.579834	-0.335693
1.054	1.40381	-0.732422	-0.366211
1.055	1.80054	-0.579834	-0.366211
1.056	2.04468	-0.488281	-0.427246
1.057	1.89209	-0.701904	-0.640869
1.058	1.61743	-0.518799	-0.0915527
1.059	1.34277	-0.457764	-0.457764
1.06	1.06812	-0.732422	-0.183105
1.061	1.15967	-0.732422	-0.427246
1.062	1.7395	-0.366211	-0.457764
1.063	1.64795	-0.335693	-0.793457
1.064	1.64795	-0.640869	-0.396729
1.065	1.7395	-0.671387	-0.488281
1.066	1.58691	-0.640869	-0.335693
1.067	1.19019	-0.457764	-0.366211
1.068	1.09863	-0.518799	-0.0915527
1.069	1.43433	-0.640869	-0.579834
1.07	1.37329	-0.732422	-0.213623
1.071	1.70898	-0.579834	-0.305176
1.072	1.43433	-0.396729	-0.518799
1.073	1.52588	-0.518799	-0.213623
1.074	1.19019	-0.732422	-0.366211
1.075	0.946045	-0.457764	-0.0610352
1.076	1.25122	-0.732422	-0.396729
1.077	1.15967	-0.671387	0.0610352
1.078	2.04468	-0.610352	-0.335693
1.079	1.80054	-0.701904	-0.305176
1.08	1.67847	-0.457764	-0.305176
1.081	1.70898	-0.305176	-0.213623
1.082	1.34277	-0.610352	0
1.083	1.00708	-0.823975	-0.640869
1.084	0.915527	-0.732422	-0.0610352
1.085	1.25122	-0.488281	-0.610352
1.086	1.70898	-0.518799	-0.396729
1.087	1.67847	-0.701904	-0.305176
1.088	1.49536	-0.518799	-0.488281
1.089	1.61743	-0.732422	-0.152588
1.09	1.25122	-0.610352	-0.12207
1.091	1.37329	-0.427246	-0.183105
1.092	1.15967	-0.518799	-0.305176
1.093	1.77002	-0.640869	-0.396729
1.094	1.5564	-0.518799	-0.457764
1.095	1.49536	-0.396729	-0.427246
1.096	1.40381	-0.610352	-0.305176
1.097	1.40381	-0.518799	-0.335693
1.098	1.19019	-0.610352	-0.335693
1.099	1.15967	-0.610352	-0.244141
1.1	1.5564	-0.793457	-0.274658
1.101	1.34277	-0.518799	-0.640869
1.102	2.04468	-0.823975	-0.305176
1.103	1.25122	-0.671387	-0.427246
1.104	1.58691	-0.701904	-0.335693
1.105	1.31226	-0.518799	-0.488281
1.106	1.31226	-0.335693	-0.396729
1.107	1.15967	-0.457764	-0.488281
1.108	1.49536	-0.610352	-0.610352
1.109	1.61743	-0.518799	-0.610352
1.11	1.40381	-0.518799	-0.579834
1.111	1.31226	-0.732422	-0.335693
1.112	1.12915	-0.610352	-0.427246
1.113	1.2207	-0.549316	-0.213623
1.114	1.49536	-0.427246	-0.0305176
1.115	1.09863	-0.488281	-0.213623
1.116	1.5564	-0.671387	-0.213623
1.117	1.77002	-0.671387	-0.579834
1.118	1.95313	-0.610352	-0.640869
1.119	1.5564	-0.488281	-0.457764
1.12	1.28174	-0.579834	-0.396729
1.121	1.0376	-0.823975	-0.244141
1.122	0.915527	-0.610352	-0.12207
1.123	1.64795	-0.579834	-0.427246
1.124	1.64795	-0.488281	-0.305176
1.125	1.86157	-0.762939	-0.732422
1.126	1.43433	-0.793457	-0.427246
1.127	1.7395	-0.518799	-0.579834
1.128	1.40381	-0.701904	-0.213623
1.129	1.25122	-0.610352	-0.274658
1.13	1.25122	-0.732422	-0.305176
1.131	1.49536	-0.701904	-0.396729
1.132	1.49536	-0.579834	-0.335693
1.133	1.86157	-0.762939	-0.305176
1.134	1.43433	-0.732422	-0.427246
1.135	1.52588	-0.854492	-0.366211
1.136	1.15967	-0.549316	-0.366211
1.137	1.52588	-0.457764	-0.0915527
1.138	1.25122	-0.457764	-0.396729
1.139	1.58691	-1.0376	-0.396729
1.14	1.5564	-0.640869	-0.518799
1.141	1.64795	-0.701904	-0.732422
1.142	1.52588	-0.579834	-0.0610352
1.143	1.12915	-0.610352	-0.396729
1.144	1.58691	-0.762939	-0.396729
1.145	1.2207	-0.640869	-0.335693
1.146	1.61743	-0.488281	-0.305176
1.147	1.80054	-0.488281	-0.152588
1.148	1.86157	-0.793457	-0.579834
1.149	1.46484	-0.579834	-0.274658
1.15	1.77002	-0.518799	-0.305176
1.151	1.31226	-0.366211	-0.0305176
1.152	1.15967	-0.518799	-0.335693
1.153	1.34277	-0.488281	-0.152588
1.154	1.67847	-0.549316	-0.427246
1.155	2.0752	-0.762939	-0.671387
1.156	1.5564	-0.366211	-0.335693
1.157	1.98364	-0.854492	-0.152588
1.158	1.25122	-0.427246	-0.244141
1.159	1.37329	-0.488281	-0.610352
1.16	1.25122	-0.793457	-0.12207
1.161	1.5564	-0.732422	-0.274658
1.162	1.58691	-0.640869	-0.366211
1.163	1.86157	-0.640869	-0.396729
1.164	1.80054	-0.518799	-0.427246
1.165	1.43433	-0.274658	-0.640869
1.166	1.37329	-0.213623	-0.12207
1.167	1.2207	-0.701904	-0.244141
1.168	1.43433	-0.732422	-0.183105
1.169	1.34277	-0.579834	-0.305176
1.17	1.43433	-0.518799	-0.366211
1.171	2.01416	-0.610352	-0.488281
1.172	1.77002	-0.549316	-0.518799
1.173	1.80054	-0.518799	-0.213623
1.174	1.09863	-0.610352	-0.427246
1.175	1.2207	-0.396729	-0.366211
1.176	1.7395	-0.427246	-0.335693
1.177	1.43433	-0.610352	-0.518799
1.178	1.77002	-0.671387	-0.762939
1.179	1.40381	-0.335693	-0.0610352
1.18	1.58691	-0.488281	-0.335693
1.181	1.09863	-0.854492	-0.305176
1.182	1.49536	-0.396729	-0.274658
1.183	1.5564	-0.518799	-0.213623
1.184	1.5564	-0.671387	-0.244141
1.185	1.40381	-0.549316	-0.793457
1.186	1.70898	-0.640869	-0.396729
1.187	2.04468	-0.732422	-0.640869
1.188	1.37329	-0.274658	-0.305176
1.189	1.34277	-0.793457	-0.335693
1.19	1.25122	-0.854492	-0.610352
1.191	1.49536	-0.518799	-0.427246
1.192	1.64795	-0.213623	-0.579834
1.193	1.37329	-0.366211	-0.305176
1.194	1.80054	-0.854492	-0.732422
1.195	1.5564	-0.793457	-0.305176
1.196	1.40381	-0.579834	-0.488281
1.197	1.25122	-0.549316	-0.518799
1.198	1.28174	-0.396729	-0.335693
1.199	1.58691	-0.457764	-0.579834
1.2	1.52588	-0.762939	-0.549316
1.201	1.80054	-0.579834	-0.610352
1.202	1.40381	-0.457764	-0.457764
1.203	1.67847	-0.640869	-0.366211
1.204	1.40381	-0.579834	-0.396729
1.205	1.28174	-0.640869	-0.274658
1.206	1.40381	-0.396729	-0.335693
1.207	1.19019	-0.640869	-0.335693
1.208	1.61743	-0.701904	-0.518799
1.209	1.64795	-0.549316	-0.427246
1.21	1.7395	-0.579834	-0.457764
1.211	1.43433	-0.732422	-0.213623
1.212	1.52588	-0.579834	-0.305176
1.213	1.40381	-0.579834	-0.335693
1.214	1.15967	-0.549316	-0.152588
1.215	1.49536	-0.488281	-0.396729
1.216	1.43433	-0.549316	-0.305176
1.217	1.70898	-0.701904	-0.335693
1.218	1.52588	-0.610352	-0.366211
1.219	1.40381	-0.366211	-0.274658
1.22	1.46484	-0.213623	-0.396729
1.221	1.37329	-0.457764	-0.183105
1.222	1.31226	-0.549316	-0.213623
1.223	1.25122	-0.762939	-0.213623
1.224	1.67847	-0.549316	-0.427246
1.225	1.43433	-0.488281	-0.366211
1.226	1.34277	-0.610352	-0.274658
1.227	1.7395	-0.823975	-0.274658
1.228	1.37329	-0.671387	-0.12207
1.229	1.2207	-0.579834	-0.488281
1.23	1.43433	-0.610352	-0.12207
1.231	1.43433	-0.579834	-0.457764
1.232	1.80054	-0.488281	-0.427246
1.233	1.40381	-0.640869	-0.488281
1.234	1.46484	-0.518799	-0.335693
1.235	1.25122	-0.518799	-0.183105
1.236	1.61743	-0.518799	-0.274658
1.237	1.25122	-0.488281	-0.335693
1.238	1.58691	-0.671387	-0.396729
1.239	1.80054	-0.793457	-0.518799
1.24	1.52588	-0.579834	-0.457764
1.241	1.70898	-0.732422	-0.274658
1.242	1.28174	-0.732422	-0.366211
1.243	1.06812	-0.579834	-0.396729
1.244	0.915527	-0.335693	-0.335693
1.245	1.34277	-0.549316	-0.274658
1.246	1.7395	-0.701904	-0.244141
1.247	1.67847	-0.549316	-0.701904
1.248	1.92261	-0.579834	-0.518799
1.249	1.46484	-0.610352	-0.518799
1.25	1.31226	-0.457764	-0.274658
1.251	1.43433	-0.640869	-0.305176
1.252	1.06812	-0.457764	-0.488281
1.253	1.43433	-0.518799	-0.518799
1.254	1.52588	-0.701904	-0.518799
1.255	2.0752	-0.549316	-0.488281
1.256	1.5564	-0.549316	-0.732422
1.257	1.61743	-0.701904	-0.213623
1.258	0.915527	-0.457764	-0.366211
1.259	1.31226	-0.640869	-0.213623
1.26	1.31226	-0.701904	-0.183105
1.261	1.5564	-0.518799	-0.335693
1.262	1.77002	-0.640869	-0.396729
1.263	1.43433	-0.701904	-0.610352
1.264	1.64795	-0.610352	-0.305176
1.265	0.915527	-0.366211	-0.457764
1.266	1.61743	-0.457764	-0.335693
1.267	0.762939	-0.549316	-0.244141
1.268	1.15967	-0.366211	-0.518799
1.269	1.64795	-0.732422	-0.640869
1.27	1.70898	-0.610352	-0.366211
1.271	2.01416	-0.640869	-0.457764
1.272	1.46484	-0.549316	-0.518799
1.273	1.46484	-0.823975	-0.244141
1.274	0.946045	-0.640869	-0.305176
1.275	1.49536	-0.610352	-0.305176
1.276	1.34277	-0.549316	-0.366211
1.277	1.52588	-0.640869	-0.488281
1.278	1.83105	-0.640869	-0.457764
1.279	1.58691	-0.610352	-0.152588
1.28	1.5564	-0.549316	-0.366211
1.281	1.06812	-0.579834	0.0915527
1.282	1.28174	-0.732422	-0.335693
1.283	0.946045	-0.732422	-0.335693
1.284	1.46484	-0.610352	-0.457764
1.285	1.89209	-0.640869	-0.274658
1.286	1.77002	-0.793457	-0.366211
1.287	1.86157	-0.396729	-0.457764
1.288	1.09863	-0.549316	-0.152588
1.289	1.34277	-0.457764	-0.0915527
1.29	0.946045	-0.427246	-0.701904
1.291	1.67847	-0.518799	-0.366211
1.292	1.49536	-0.762939	-0.579834
1.293	1.5564	-0.793457	-0.244141
1.294	1.64795	-0.518799	-0.457764
1.295	1.67847	-0.640869	-0.183105
1.296	1.5564	-0.457764	-0.12207
1.297	1.37329	-0.518799	-0.335693
1.298	1.43433	-0.762939	-0.213623
1.299	1.61743	-0.793457	-0.518799
1.3	1.7395	-0.610352	-0.213623
1.301	1.80054	-0.671387	-0.640869
1.302	1.43433	-0.640869	-0.335693
1.303	1.49536	-0.671387	-0.366211
1.304	1.12915	-0.732422	-0.0305176
1.305	1.2207	-0.518799	-0.335693
1.306	1.15967	-0.701904	-0.457764
1.307	1.5564	-0.518799	-0.0610352
1.308	1.7395	-0.701904	-0.671387
1.309	1.98364	-0.640869	0.0305176
1.31	1.64795	-0.610352	-0.488281
1.311	1.19019	-0.457764	-0.335693
1.312	1.15967	-0.610352	-0.396729
1.313	1.31226	-0.701904	-0.244141
1.314	1.37329	-0.762939	-0.274658
1.315	1.61743	-0.579834	-0.762939
1.316	1.95313	-0.732422	-0.0915527
1.317	1.7395	-0.579834	-0.640869
1.318	1.5564	-0.732422	-0.183105
1.319	1.2207	-0.549316	-0.244141
1.32	1.43433	-0.579834	-0.152588
1.321	1.28174	-0.335693	-0.396729
1.322	1.86157	-0.640869	-0.335693
1.323	1.64795	-0.518799	-0.335693
1.324	1.89209	-0.457764	-0.640869
1.325	1.92261	-0.701904	-0.457764
1.326	1.40381	-0.274658	-0.549316
1.327	1.25122	-0.579834	-0.305176
1.328	1.15967	-0.427246	-0.244141
1.329	1.49536	-0.610352	-0.305176
1.33	1.28174	-0.396729	-0.427246
1.331	1.64795	-0.610352	-0.427246
1.332	1.61743	-0.671387	-0.549316
1.333	1.86157	-0.671387	-0.305176
1.334	1.64795	-0.396729	-0.305176
1.335	1.31226	-0.366211	-0.457764
1.336	1.43433	-0.366211	-0.274658
1.337	1.46484	-0.427246	-0.518799
1.338	1.46484	-0.488281	-0.488281
1.339	1.80054	-0.793457	-0.579834
1.34	1.61743	-0.671387	-0.335693
1.341	1.64795	-0.579834	-0.396729
1.342	1.28174	-0.640869	-0.183105
1.343	1.43433	-0.518799	-0.183105
1.344	1.25122	-0.549316	-0.305176
1.345	1.31226	-0.579834	-0.457764
1.346	1.95313	-0.549316	-0.427246
1.347	1.5564	-0.427246	-0.701904
1.348	1.80054	-0.640869	-0.396729
1.349	1.37329	-0.549316	-0.610352
1.35	1.34277	-0.701904	-0.488281
1.351	1.19019	-0.732422	-0.183105
1.352	1.25122	-0.640869	-0.305176
1.353	1.5564	-0.854492	-0.427246
1.354	2.19727	-0.457764	-0.579834
1.355	2.0752	-0.549316	-0.244141
1.356	2.01416	-0.518799	-0.335693
1.357	1.49536	-0.732422	-0.335693
1.358	1.43433	-0.610352	-0.0915527
1.359	1.31226	-0.396729	-0.579834
1.36	1.52588	-0.396729	-0.244141
1.361	1.61743	-0.610352	-0.518799
1.362	1.61743	-0.640869	-0.366211
1.363	1.58691	-0.671387	-0.305176
1.364	1.64795	-0.854492	-0.305176
1.365	1.31226	-0.396729	-0.12207
1.366	1.06812	-0.396729	-0.335693
1.367	1.49536	-0.762939	-0.0915527
1.368	1.98364	-0.671387	-0.457764
1.369	1.95313	-0.488281	-0.0915527
1.37	1.7395	-0.579834	-0.518799
1.371	1.95313	-0.610352	0.0305176
1.372	1.31226	-0.793457	-0.305176
1.373	1.37329	-0.671387	-0.0610352
1.374	1.15967	-0.701904	-0.213623
1.375	1.37329	-0.518799	-0.305176
1.376	1.77002	-0.671387	-0.183105
1.377	1.5564	-0.244141	-0.671387
1.378	1.83105	-0.518799	-0.427246
1.379	1.34277	-0.579834	-0.396729
1.38	1.46484	-0.549316	-0.152588
1.381	1.31226	-0.427246	-0.0915527
1.382	1.37329	-0.640869	-0.244141
1.383	1.58691	-0.793457	-0.335693
1.384	1.52588	-0.701904	-0.488281
1.385	1.89209	-0.457764	-0.549316
1.386	1.52588	-0.366211	-0.396729
1.387	1.2207	-0.305176	-0.305176
1.388	1.15967	-0.488281	-0.396729
1.389	1.15967	-0.518799	-0.183105
1.39	1.31226	-0.518799	-0.305176
1.391	1.37329	-0.488281	-0.335693
1.392	1.80054	-0.640869	-0.427246
1.393	1.43433	-0.549316	-0.854492
1.394	1.67847	-0.488281	-0.488281
1.395	1.34277	-0.457764	-0.457764
1.396	1.2207	-0.396729	-0.335693
1.397	1.25122	-0.518799	-0.518799
1.398	1.15967	-0.732422	-0.335693
1.399	1.58691	-0.701904	-0.579834
1.4	1.64795	-0.579834	-0.579834
1.401	1.89209	-0.549316	-0.610352
1.402	1.28174	-0.274658	-0.671387
1.403	1.19019	-0.518799	-0.335693
1.404	1.19019	-0.610352	-0.488281
1.405	0.946045	-0.610352	-0.518799
1.406	1.49536	-0.579834	-0.549316
1.407	1.77002	-0.518799	-0.427246
1.408	1.70898	-0.732422	-0.701904
1.409	1.52588	-0.640869	-0.305176
1.41	1.31226	-0.610352	-0.152588
1.411	1.19019	-0.488281	-0.335693
1.412	0.915527	-0.488281	-0.305176
1.413	1.2207	-0.457764	-0.274658
1.414	1.49536	-0.427246	-0.610352
1.415	1.7395	-0.610352	-0.396729
1.416	1.83105	-0.427246	-0.518799
1.417	1.58691	-0.366211	-0.518799
1.418	1.34277	-0.671387	-0.305176
1.419	1.25122	-0.823975	-0.335693
1.42	1.09863	-0.427246	-0.396729
1.421	1.31226	-1.06812	-0.305176
1.422	1.31226	-0.396729	-0.274658
1.423	1.80054	-1.0376	-0.488281
1.424	1.58691	-0.671387	-0.152588
1.425	1.5564	-0.946045	-0.305176
1.426	1.46484	-0.549316	0.0610352
1.427	0.88501	-0.396729	-0.396729
1.428	1.37329	-0.762939	-0.0610352
1.429	1.31226	-0.549316	-0.518799
1.43	1.70898	-0.701904	-0.427246
1.431	1.98364	-0.335693	-0.244141
1.432	1.49536	-0.549316	-0.305176
1.433	1.49536	-0.640869	-0.0305176
1.434	1.2207	-0.549316	-0.0915527
1.435	0.823975	-0.335693	-0.274658
1.436	1.37329	-0.640869	-0.457764
1.437	1.2207	-0.457764	-0.0305176
1.438	1.98364	-0.610352	-0.701904
1.439	1.58691	-0.88501	-0.396729
1.44	2.04468	-0.762939	-0.305176
1.441	1.15967	-0.457764	-0.213623
1.442	1.31226	-0.640869	-0.274658
1.443	1.31226	-0.823975	-0.457764
1.444	1.19019	-0.701904	-0.427246
1.445	1.89209	-0.579834	-0.579834
1.446	1.58691	-0.335693	-0.427246
1.447	2.01416	-0.823975	-0.518799
1.448	1.15967	-0.518799	-0.488281
1.449	1.2207	-0.88501	-0.335693
1.45	1.40381	-0.610352	-0.213623
1.451	1.80054	-0.701904	0
1.452	1.83105	-0.793457	-0.213623
1.453	1.64795	-0.640869	-0.488281
1.454	1.80054	-0.549316	-0.732422
1.455	1.49536	-0.671387	-0.579834
1.456	1.37329	-0.823975	-0.396729
1.457	0.854492	-0.793457	-0.244141
1.458	1.06812	-0.579834	0.0915527
1.459	1.31226	-0.518799	-0.518799
1.46	1.58691	-0.640869	-0.305176
1.461	1.83105	-0.915527	-0.610352
1.462	1.83105	-0.640869	-0.640869
1.463	1.86157	-0.762939	-0.610352
1.464	1.7395	-0.854492	-0.274658
1.465	1.00708	-0.579834	-0.183105
1.466	1.40381	-0.396729	-0.762939
1.467	1.43433	-0.88501	-0.244141
1.468	1.52588	-0.671387	-0.762939
1.469	1.43433	-0.671387	-0.335693
1.47	1.7395	-0.823975	-0.305176
1.471	1.5564	-0.762939	-0.12207
1.472	1.15967	-0.671387	-0.12207
1.473	1.34277	-0.579834	-0.457764
1.474	0.915527	-0.671387	-0.457764
1.475	1.40381	-0.762939	-0.305176
1.476	1.64795	-0.854492	-0.457764
1.477	1.7395	-0.640869	-0.396729
1.478	1.43433	-0.549316	-0.396729
1.479	1.61743	-0.671387	-0.0915527
1.48	1.31226	-0.854492	-0.518799
1.481	1.09863	-0.671387	-0.488281
1.482	1.49536	-0.823975	-0.305176
1.483	1.28174	-0.701904	-0.610352
1.484	1.83105	-0.946045	-0.457764
1.485	1.92261	-0.640869	-0.701904
1.486	1.61743	-0.732422	-0.518799
1.487	1.58691	-0.732422	-0.366211
1.488	1.28174	-0.854492	-0.12207
1.489	1.52588	-0.915527	-0.457764
1.49	1.31226	-0.946045	-0.305176
1.491	1.77002	-0.732422	-0.244141
1.492	1.92261	-0.732422	-0.701904
1.493	1.77002	-0.732422	-0.335693
1.494	1.28174	-0.701904	-0.274658
1.495	1.19019	-0.579834	-0.213623
1.496	1.09863	-0.610352	-0.488281
1.497	1.2207	-0.640869	-0.305176
1.498	1.43433	-0.823975	-0.396729
1.499	1.86157	-0.793457	-0.488281
1.5	1.67847	-0.823975	-0.12207
1.501	1.61743	-0.640869	-0.457764
1.502	1.15967	-0.640869	-0.274658
1.503	1.06812	-0.579834	-0.457764
1.504	1.34277	-0.671387	-0.305176
1.505	1.64795	-0.579834	-0.183105
1.506	1.80054	-0.427246	-0.183105
1.507	1.43433	-0.549316	0.0305176
1.508	1.98364	-0.335693	-0.366211
1.509	1.37329	-0.518799	-0.427246
1.51	1.5564	-0.579834	-0.518799
1.511	1.43433	-0.823975	-0.274658
1.512	1.58691	-0.762939	-0.823975
1.513	1.7395	-0.823975	-0.488281
1.514	1.77002	-0.701904	-0.549316
1.515	2.13623	-0.823975	-0.305176
1.516	1.95313	-0.915527	-0.12207
1.517	1.92261	-0.915527	0.0915527
1.518	1.64795	-0.823975	0.12207
1.519	1.28174	-0.610352	-0.12207
1.52	1.40381	-0.671387	-0.0305176
1.521	1.37329	-0.762939	-0.305176
1.522	2.01416	-0.946045	-0.427246
1.523	1.89209	-0.823975	-0.457764
1.524	1.95313	-0.640869	-0.305176
1.525	1.43433	-0.549316	-0.12207
1.526	1.28174	-0.457764	-0.335693
1.527	1.09863	-0.671387	-0.366211
1.528	1.43433	-0.610352	-0.457764
1.529	1.64795	-0.549316	-0.579834
1.53	1.77002	-0.518799	-0.823975
1.531	1.92261	-0.427246	-0.518799
1.532	1.7395	-0.579834	-0.488281
1.533	1.40381	-0.640869	-0.183105
1.534	1.09863	-0.732422	-0.244141
1.535	1.46484	-1.00708	-0.244141
1.536	1.40381	-0.793457	-0.701904
1.537	1.52588	-0.823975	-0.762939
1.538	1.83105	-0.88501	-0.793457
1.539	1.52588	-0.671387	-0.854492
1.54	1.58691	-0.823975	-0.640869
1.541	1.12915	-0.793457	-0.335693
1.542	1.46484	-0.640869	-0.488281
1.543	1.12915	-0.579834	-0.396729
1.544	1.92261	-0.732422	-0.427246
1.545	1.37329	-0.793457	-0.732422
1.546	2.0752	-0.671387	-0.518799
1.547	1.25122	-0.457764	-0.640869
1.548	1.49536	-0.305176	-0.305176
1.549	1.46484	-0.305176	-0.518799
1.55	1.28174	-0.427246	-0.0915527
1.551	1.49536	-0.366211	-0.366211
1.552	1.34277	-0.183105	-0.640869
1.553	1.92261	-0.335693	-0.518799
1.554	1.31226	-0.213623	-0.854492
1.555	1.61743	-0.396729	-0.579834
1.556	1.31226	-0.244141	-0.640869
1.557	1.49536	-0.427246	-0.213623
1.558	1.25122	-0.305176	-0.457764
1.559	1.46484	-0.518799	-0.427246
1.56	1.37329	-0.305176	-0.488281
1.561	1.86157	-0.488281	-0.701904
1.562	1.77002	-0.488281	-0.610352
1.563	1.2207	-0.396729	-0.640869
1.564	1.15967	-0.488281	-0.366211
1.565	1.0376	-0.518799	-0.244141
1.566	1.37329	-0.671387	-0.0610352
1.567	1.2207	-0.396729	-0.244141
1.568	1.5564	-0.518799	-0.12207
1.569	1.67847	-0.396729	-0.549316
1.57	1.12915	-0.305176	-0.244141
1.571	1.58691	-0.12207	-0.274658
1.572	1.00708	-0.457764	-0.12207
1.573	1.34277	-0.488281	0.0305176
1.574	1.12915	-0.244141	-0.152588
1.575	1.52588	-0.427246	0.0610352
1.576	1.86157	-0.274658	-0.0610352
1.577	1.5564	-0.335693	-0.0305176
1.578	1.64795	-0.12207	-0.0915527
1.579	0.640869	-0.183105	0.213623
1.58	1.31226	-0.183105	-0.0305176
1.581	1.40381	-0.396729	-0.244141
1.582	1.31226	-0.427246	0.183105
1.583	1.77002	-0.579834	-0.335693
1.584	1.43433	-0.518799	0.0305176
1.585	1.37329	-0.396729	-0.366211
1.586	1.19019	-0.610352	-0.0915527
1.587	1.12915	-0.488281	-0.0915527
1.588	0.88501	-0.366211	-0.0305176
1.589	1.25122	-0.457764	-0.305176
1.59	1.15967	-0.579834	-0.244141
1.591	1.67847	-0.671387	-0.305176
1.592	1.5564	-0.579834	-0.366211
1.593	1.43433	-0.610352	-0.244141
1.594	1.19019	-0.488281	-0.396729
1.595	0.88501	-0.610352	-0.152588
1.596	1.06812	-0.457764	-0.396729
1.597	1.09863	-0.335693	-0.549316
1.598	1.67847	-0.488281	-0.305176
1.599	2.01416	-0.457764	-0.518799
1.6	1.49536	-0.305176	-0.427246
1.601	1.52588	-0.335693	-0.457764
1.602	1.19019	-0.366211	-0.305176
1.603	1.49536	-0.457764	-0.305176
1.604	1.28174	-0.396729	-0.610352
1.605	1.52588	-0.610352	-0.244141
1.606	1.83105	-0.579834	-0.88501
1.607	1.80054	-0.640869	-0.457764
1.608	1.86157	-0.549316	-0.610352
1.609	1.40381	-0.640869	-0.366211
1.61	1.49536	-0.610352	-0.244141
1.611	1.19019	-0.793457	-0.457764
1.612	1.37329	-0.518799	-0.305176
1.613	1.31226	-0.396729	-0.579834
1.614	2.2583	-0.671387	-0.457764
1.615	1.95313	-0.671387	-0.549316
1.616	1.86157	-0.610352	-0.274658
1.617	1.46484	-0.396729	-0.427246
1.618	1.19019	-0.457764	-0.244141
1.619	1.34277	-0.640869	-0.549316
1.62	1.40381	-0.549316	-0.549316
1.621	1.7395	-0.335693	-0.732422
1.622	1.70898	-0.579834	-0.701904
1.623	1.89209	-0.579834	-0.518799
1.624	1.58691	-0.396729	-0.793457
1.625	1.2207	-0.610352	-0.335693
1.626	1.43433	-0.701904	-0.213623
1.627	1.64795	-0.549316	-0.274658
1.628	1.64795	-0.671387	-0.457764
1.629	1.40381	-0.640869	-0.305176
1.63	1.77002	-0.671387	-0.640869
1.631	1.67847	-0.610352	-0.183105
1.632	1.86157	-0.488281	-0.244141
1.633	1.40381	-0.488281	-0.366211
1.634	1.34277	-0.640869	-0.183105
1.635	1.40381	-0.823975	-0.305176
1.636	1.52588	-0.518799	-0.366211
1.637	1.95313	-0.793457	-0.335693
1.638	1.61743	-0.793457	-0.244141
1.639	1.77002	-0.732422	-0.488281
1.64	1.25122	-0.610352	-0.457764
1.641	1.2207	-0.762939	-0.244141
1.642	1.06812	-0.762939	-0.366211
1.643	1.34277	-0.793457	-0.396729
1.644	1.7395	-0.762939	-0.152588
1.645	1.83105	-0.671387	-0.549316
1.646	1.98364	-0.823975	-0.274658
1.647	1.64795	-0.762939	-0.549316
1.648	1.25122	-0.640869	-0.305176
1.649	1.37329	-0.671387	-0.610352
1.65	1.19019	-0.732422	-0.12207
1.651	1.67847	-0.793457	-0.579834
1.652	1.83105	-0.762939	-0.488281
1.653	1.86157	-0.549316	-0.518799
1.654	1.43433	-0.488281	-0.701904
1.655	1.37329	-0.396729	-0.213623
1.656	1.37329	-0.640869	-0.488281
1.657	0.854492	-0.762939	-0.183105
1.658	1.64795	-0.701904	-0.12207
1.659	1.64795	-0.762939	-0.366211
1.66	1.98364	-0.701904	-0.183105
1.661	1.64795	-0.610352	-0.518799
1.662	1.64795	-0.488281	-0.213623
1.663	1.67847	-0.793457	-0.396729
1.664	1.49536	-0.762939	-0.0305176
1.665	1.34277	-0.671387	-0.12207
1.666	1.34277	-0.762939	-0.152588
1.667	1.64795	-0.762939	0.0610352
1.668	1.67847	-0.732422	-0.457764
1.669	2.04468	-0.854492	-0.457764
1.67	1.52588	-0.457764	-0.701904
1.671	1.28174	-0.701904	-0.152588
1.672	1.06812	-0.823975	-0.396729
1.673	1.49536	-0.915527	-0.305176
1.674	1.46484	-1.06812	-0.183105
1.675	1.92261	-1.06812	-0.579834
1.676	2.0752	-1.00708	-0.427246
1.677	1.49536	-0.610352	-0.823975
1.678	1.61743	-0.793457	0.0915527
1.679	1.06812	-0.579834	-0.579834
1.68	1.31226	-0.88501	-0.183105
1.681	1.2207	-0.671387	-0.213623
1.682	1.7395	-0.823975	-0.305176
1.683	1.98364	-0.88501	-0.274658
1.684	1.70898	-0.793457	-0.701904
1.685	1.77002	-0.762939	-0.0610352
1.686	0.976563	-0.671387	-0.610352
1.687	1.64795	-0.762939	0.0610352
1.688	1.19019	-0.579834	-0.488281
1.689	1.5564	-1.00708	-0.427246
1.69	1.89209	-0.457764	-0.396729
1.691	1.64795	-0.579834	-0.335693
1.692	1.61743	-0.976563	-0.579834
1.693	1.31226	-0.793457	-0.549316
1.694	1.40381	-0.427246	-0.183105
1.695	1.2207	-0.732422	-0.549316
1.696	1.2207	-0.915527	-0.274658
1.697	1.61743	-0.823975	-0.823975
1.698	2.01416	-0.946045	-0.518799
1.699	2.10571	-0.793457	-0.427246
1.7	1.28174	-0.610352	-0.488281
1.701	1.70898	-0.549316	-0.579834
1.702	1.34277	-0.762939	-0.366211
1.703	1.43433	-0.610352	-0.0610352
1.704	1.49536	-0.88501	-0.762939
1.705	1.43433	-0.610352	-0.213623
1.706	1.77002	-1.06812	-0.88501
1.707	1.95313	-0.762939	-0.457764
1.708	2.2583	-0.793457	-0.518799
1.709	1.31226	-0.396729	-0.396729
1.71	1.34277	-0.579834	-0.488281
1.711	1.2207	-0.579834	-0.762939
1.712	1.31226	-0.610352	-0.518799
1.713	1.34277	-0.88501	-0.671387
1.714	1.80054	-0.610352	-0.610352
1.715	1.89209	-0.488281	-0.671387
1.716	1.77002	-0.610352	-0.488281
1.717	1.58691	-0.671387	-0.518799
1.718	1.12915	-0.518799	-0.396729
1.719	1.5564	-0.579834	-0.274658
1.72	1.25122	-0.518799	-0.396729
1.721	1.7395	-0.88501	-0.427246
1.722	1.83105	-0.762939	-0.671387
1.723	2.13623	-0.88501	-0.335693
1.724	1.5564	-0.671387	-0.0610352
1.725	1.34277	-0.518799	-0.244141
1.726	1.06812	-0.488281	0.0305176
1.727	1.46484	-0.457764	-0.305176
1.728	1.95313	-0.366211	-0.213623
1.729	1.80054	-0.579834	-0.305176
1.73	1.52588	-0.396729	-0.488281
1.731	1.31226	-0.671387	-0.183105
1.732	1.52588	-0.579834	-0.305176
1.733	1.15967	-0.335693	-0.12207
1.734	1.37329	-0.610352	-0.366211
1.735	1.34277	-0.640869	-0.366211
1.736	1.49536	-0.640869	-0.366211
1.737	1.49536	-0.488281	-0.549316
1.738	1.43433	-0.366211	-0.579834
1.739	1.64795	-0.366211	-0.183105
1.74	1.40381	-0.671387	-0.12207
1.741	1.2207	-0.610352	0.0305176
1.742	1.19019	-0.427246	-0.274658
1.743	1.52588	-0.488281	-0.335693
1.744	1.80054	-0.579834	-0.335693
1.745	1.67847	-0.457764	-0.610352
1.746	1.80054	-0.366211	-0.457764
1.747	1.34277	-0.518799	-0.366211
1.748	1.31226	-0.244141	-0.0915527
1.749	1.19019	-0.244141	-0.183105
1.75	1.2207	-0.213623	-0.274658
1.751	1.43433	-0.488281	-0.366211
1.752	1.28174	-0.488281	-0.549316
1.753	1.7395	-0.488281	-0.0915527
1.754	1.19019	-0.366211	-0.152588
1.755	1.58691	-0.427246	-0.213623
1.756	1.2207	-0.427246	-0.0915527
1.757	1.06812	-0.305176	-0.457764
1.758	1.2207	-0.396729	-0.183105
1.759	1.40381	-0.701904	-0.732422
1.76	1.34277	-0.549316	-0.335693
1.761	1.40381	-0.366211	-0.457764
1.762	1.40381	-0.457764	-0.305176
1.763	0.88501	-0.396729	-0.0610352
1.764	1.31226	-0.213623	-0.518799
1.765	1.12915	-0.213623	-0.152588
1.766	1.40381	-0.518799	-0.762939
1.767	1.77002	-0.305176	-0.244141
1.768	1.37329	-0.244141	-0.732422
1.769	1.61743	-0.305176	-0.335693
1.77	0.915527	-0.183105	-0.610352
1.771	1.0376	-0.213623	-0.518799
1.772	0.854492	-0.579834	-0.305176
1.773	1.19019	-0.457764	-0.518799
1.774	1.46484	-0.488281	-0.305176
1.775	1.89209	-0.488281	-0.732422
1.776	1.46484	-0.579834	-0.457764
1.777	1.25122	-0.396729	-0.488281
1.778	1.28174	-0.457764	-0.183105
1.779	0.640869	-0.427246	-0.366211
1.78	1.0376	-0.488281	-0.244141
1.781	1.28174	-0.518799	-0.427246
1.782	1.43433	-0.518799	-0.640869
1.783	1.7395	-0.549316	-0.671387
1.784	1.40381	-0.549316	-0.488281
1.785	1.49536	-0.457764	-0.274658
1.786	0.793457	-0.427246	-0.366211
1.787	1.25122	-0.610352	-0.0915527
1.788	1.49536	-0.762939	-0.366211
1.789	1.31226	-0.579834	-0.244141
1.79	1.58691	-0.518799	-0.549316
1.791	1.43433	-0.640869	-0.0915527
1.792	1.92261	-0.640869	-0.244141
1.793	1.15967	-0.396729	0.0305176
1.794	1.43433	-0.488281	-0.183105
1.795	1.06812	-0.396729	-0.244141
1.796	1.31226	-0.579834	-0.244141
1.797	1.61743	-0.549316	-0.427246
1.798	1.77002	-0.671387	-0.183105
1.799	1.61743	-0.488281	-0.457764
1.8	1.43433	-0.457764	-0.0305176
1.801	1.34277	-0.427246	-0.335693
1.802	1.31226	-0.518799	0.0305176
1.803	1.46484	-0.427246	-0.213623
1.804	1.43433	-0.183105	-0.335693
1.805	1.95313	-0.671387	-0.152588
1.806	1.58691	-0.579834	-0.579834
1.807	1.89209	-0.671387	-0.396729
1.808	1.49536	-0.488281	-0.488281
1.809	1.34277	-0.396729	-0.335693
1.81	1.28174	-0.457764	-0.427246
1.811	1.19019	-0.579834	-0.305176
1.812	1.52588	-0.823975	-0.152588
1.813	1.86157	-0.671387	-0.518799
1.814	1.77002	-0.610352	-0.213623
1.815	1.52588	-0.549316	-0.823975
1.816	1.31226	-0.823975	0.0915527
1.817	1.40381	-0.488281	-0.488281
1.818	1.34277	-0.610352	-0.0305176
1.819	1.61743	-0.488281	-0.152588
1.82	1.64795	-0.579834	-0.305176
1.821	1.67847	-0.640869	-0.427246
1.822	1.70898	-0.640869	-0.488281
1.823	1.34277	-0.488281	-0.335693
1.824	1.58691	-0.335693	-0.549316
1.825	1.34277	-0.671387	-0.305176
1.826	1.34277	-0.671387	-0.518799
1.827	1.43433	-0.671387	-0.488281
1.828	1.2207	-0.610352	-0.610352
1.829	1.58691	-0.457764	-0.640869
1.83	1.83105	-0.244141	-0.88501
1.831	1.46484	-0.701904	-0.518799
1.832	1.34277	-0.610352	-0.183105
1.833	1.15967	-0.518799	-0.274658
1.834	1.25122	-0.579834	-0.335693
1.835	1.43433	-0.793457	-0.427246
1.836	1.92261	-0.640869	-0.732422
1.837	1.70898	-0.579834	0
1.838	1.61743	-1.19019	0.396729
1.839	1.15967	-1.06812	0.183105
1.84	1.25122	-0.366211	-1.12915
1.841	1.58691	0.488281	-1.19019
1.842	2.2583	0.457764	-1.37329
1.843	1.7395	-1.12915	-1.09863
1.844	1.67847	-2.0752	-0.640869
1.845	1.09863	-1.19019	-0.640869
1.846	1.49536	0.854492	0.274658
1.847	1.31226	0.671387	-0.579834
1.848	1.89209	-1.19019	-0.762939
1.849	1.86157	-2.28882	-1.80054
1.85	1.98364	-1.43433	-0.640869
1.851	1.67847	0.0915527	0.244141
1.852	1.37329	0.518799	0.732422
1.853	0.823975	-1.0376	0.244141
1.854	1.43433	-2.04468	-0.579834
1.855	1.7395	-0.88501	-0.946045
1.856	1.95313	0.366211	0.0305176
1.857	1.52588	-0.579834	0.976563
1.858	0.88501	-1.67847	0.579834
1.859	1.7395	-1.0376	-0.946045
1.86	3.02124	0.762939	-1.2207
1.861	2.62451	0.762939	-1.67847
1.862	0.762939	-1.2207	-1.09863
1.863	-0.213623	-2.62451	-1.00708
1.864	0.183105	-1.12915	-0.0305176
1.865	2.13623	1.19019	1.00708
1.866	2.96021	0.823975	0.183105
1.867	2.86865	-1.86157	-1.34277
1.868	1.5564	-2.80762	-2.2583
1.869	1.49536	-0.88501	-0.488281
1.87	0.915527	1.28174	0.854492
1.871	0.854492	0.549316	1.58691
1.872	0.854492	-1.92261	0.183105
1.873	1.7395	-2.74658	-1.0376
1.874	2.53296	-0.640869	-0.946045
1.875	2.71606	0.88501	0.396729
1.876	1.83105	-0.12207	0.671387
1.877	0.701904	-1.70898	0.0915527
1.878	1.37329	-1.31226	-1.0376
1.879	1.83105	0.823975	-0.732422
1.88	2.38037	0.579834	-0.976563
1.881	0.946045	-1.28174	-0.854492
1.882	0.610352	-2.34985	-0.793457
1.883	1.15967	-0.457764	0.457764
1.884	2.96021	1.25122	1.09863
1.885	2.56348	0.88501	0.274658
1.886	2.0752	-2.01416	-1.43433
1.887	1.06812	-2.68555	-1.92261
1.888	1.37329	-0.457764	-0.762939
1.889	1.37329	1.40381	0.732422
1.89	1.49536	-0.0610352	0.762939
1.891	1.70898	-2.47192	-0.579834
1.892	1.92261	-2.56348	-1.12915
1.893	2.47192	-0.152588	-1.00708
1.894	1.28174	0.915527	0.579834
1.895	0.732422	-0.732422	0.183105
1.896	0.366211	-1.95313	0.0610352
1.897	1.7395	-1.00708	-1.31226
1.898	2.56348	0.793457	-0.915527
1.899	2.38037	0.366211	-1.37329
1.9	0.610352	-1.58691	-0.854492
1.901	0.12207	-2.0752	-0.732422
1.902	1.06812	0	0.671387
1.903	2.31934	1.15967	1.06812
1.904	2.65503	-0.305176	0.12207
1.905	2.01416	-2.34985	-1.67847
1.906	1.92261	-2.01416	-1.64795
1.907	1.58691	0.396729	-0.12207
1.908	1.64795	1.28174	1.0376
1.909	1.06812	-0.88501	0.457764
1.91	0.732422	-2.44141	-0.640869
1.911	1.77002	-1.5564	-1.80054
1.912	2.38037	0.366211	-0.671387
1.913	2.01416	0.274658	0.0915527
1.914	0.854492	-1.40381	0.152588
1.915	1.15967	-1.83105	-0.732422
1.916	1.67847	-0.183105	-1.09863
1.917	2.22778	1.12915	-0.701904
1.918	1.15967	-0.274658	-0.946045
1.919	0.457764	-2.50244	-0.823975
1.92	0.183105	-2.10571	-0.671387
1.921	1.95313	0.366211	0.946045
1.922	2.47192	1.2207	0.671387
1.923	2.50244	-0.854492	-0.0915527
1.924	0.915527	-2.71606	-2.01416
1.925	0.915527	-2.01416	-1.2207
1.926	1.06812	0.518799	0.244141
1.927	1.46484	1.00708	1.43433
1.928	1.67847	-0.976563	0.366211
1.929	1.77002	-2.50244	-1.28174
1.93	2.2583	-1.19019	-1.67847
1.931	1.98364	0.793457	-0.396729
1.932	1.19019	0.274658	0.335693
1.933	0.457764	-1.49536	0.549316
1.934	1.25122	-1.37329	-0.915527
1.935	1.98364	0.244141	-0.976563
1.936	2.74658	0.915527	-0.732422
1.937	1.15967	-0.640869	-1.12915
1.938	0.213623	-2.22778	-0.823975
1.939	-0.396729	-1.43433	-0.0305176
1.94	1.40381	0.976563	1.37329
1.941	1.89209	0.946045	0.762939
1.942	2.31934	-1.34277	-0.457764
1.943	1.64795	-2.68555	-1.95313
1.944	1.12915	-1.09863	-1.09863
1.945	1.5564	1.15967	0.701904
1.946	1.15967	0.701904	1.25122
1.947	0.946045	-1.40381	0.244141
1.948	1.15967	-1.7395	-1.12915
1.949	2.04468	-0.427246	-1.19019
1.95	1.98364	0.823975	0.305176
1.951	2.01416	0	0.335693
1.952	1.19019	-1.46484	0.305176
1.953	1.61743	-1.12915	-1.52588
1.954	1.64795	0.976563	-1.12915
1.955	1.95313	1.28174	-1.58691
1.956	0.549316	-1.06812	-0.732422
1.957	-0.0610352	-2.59399	-0.488281
1.958	0.457764	-1.00708	0.366211
1.959	2.0752	0.946045	1.37329
1.96	2.86865	1.0376	0.427246
1.961	2.04468	-1.46484	-1.25122
1.962	0.793457	-2.83813	-2.01416
1.963	0.518799	-0.671387	-0.457764
1.964	0.793457	1.19019	1.25122
1.965	1.09863	0.488281	1.40381
1.966	1.34277	-1.67847	-0.12207
1.967	1.86157	-1.86157	-1.67847
1.968	2.80762	0.0305176	-1.40381
1.969	1.86157	0.854492	0.244141
1.97	1.00708	-0.12207	0.701904
1.971	0.213623	-1.67847	-0.0915527
1.972	1.70898	-0.793457	-0.946045
1.973	2.68555	1.12915	-1.52588
1.974	1.89209	0.640869	-1.70898
1.975	1.19019	-1.64795	-1.40381
1.976	-0.396729	-2.50244	-1.0376
1.977	0.946045	-0.335693	0.976563
1.978	1.80054	1.52588	1.28174
1.979	2.38037	0.0915527	0.549316
1.98	1.67847	-2.53296	-1.86157
1.981	1.37329	-2.50244	-1.98364
1.982	1.83105	-0.152588	-0.701904
1.983	1.37329	1.67847	1.19019
1.984	1.19019	0.0610352	1.19019
1.985	0.671387	-2.47192	-0.610352
1.986	1.5564	-2.0752	-1.83105
1.987	2.0752	0.244141	-1.00708
1.988	1.98364	1.0376	0.579834
1.989	1.19019	-0.579834	0.183105
1.99	1.31226	-1.64795	-0.762939
1.991	2.22778	-0.457764	-1.00708
1.992	2.7771	0.946045	-1.43433
1.993	1.64795	0	-1.2207
1.994	0.244141	-1.92261	-1.40381
1.995	0.12207	-1.83105	-0.793457
1.996	1.80054	0.274658	0.823975
1.997	3.05176	0.976563	0.762939
1.998	2.89917	-1.0376	-0.305176
1.999	1.52588	-2.53296	-2.28882
2	0.793457	-1.28174	-1.28174
2.001	0.946045	0.976563	0.244141
2.002	0.671387	0.976563	1.64795
2.003	0.976563	-1.31226	0.244141
2.004	2.01416	-2.56348	-1.00708
2.005	2.34985	-0.976563	-1.80054
2.006	2.59399	1.0376	-0.488281
2.007	1.7395	0.396729	0.610352
2.008	0.671387	-1.52588	-0.0610352
2.009	1.15967	-1.31226	-0.976563
2.01	2.13623	0.671387	-1.06812
2.011	2.89917	0.823975	-0.976563
2.012	1.40381	-1.19019	-1.12915
2.013	0.915527	-2.83813	-1.0376
2.014	0.610352	-1.12915	0.0915527
2.015	2.19727	1.15967	1.09863
2.016	1.95313	0.793457	0.823975
2.017	1.86157	-2.04468	-1.00708
2.018	1.2207	-2.89917	-1.64795
2.019	1.15967	-0.793457	-0.579834
2.02	1.58691	1.43433	0.671387
2.021	1.46484	0.549316	1.46484
2.022	1.19019	-1.70898	-0.457764
2.023	1.25122	-2.53296	-1.00708
2.024	1.7395	-0.0305176	-1.37329
2.025	1.46484	1.0376	0.762939
2.026	1.25122	-0.396729	0.610352
2.027	1.12915	-1.95313	0.183105
2.028	2.34985	-1.28174	-1.0376
2.029	2.71606	1.12915	-0.457764
2.03	2.2583	0.946045	-0.488281
2.031	0.396729	-1.61743	0.0305176
2.032	-0.213623	-2.92969	-0.0305176
2.033	0.823975	-0.671387	1.28174
2.034	2.47192	1.64795	1.43433
2.035	3.20435	0.305176	1.06812
2.036	2.34985	-2.50244	-1.34277
2.037	1.5564	-2.62451	-1.40381
2.038	1.15967	-0.518799	-0.152588
2.039	1.34277	1.34277	1.86157
2.04	1.06812	0.12207	1.52588
2.041	1.37329	-2.68555	0.213623
2.042	1.49536	-2.0752	-0.823975
2.043	2.38037	0.213623	0.366211
2.044	2.10571	0.671387	1.67847
2.045	1.5564	-1.28174	1.98364
2.046	0.854492	-2.19727	1.37329
2.047	1.64795	-0.427246	0.549316
2.048	2.31934	0.946045	0.88501
2.049	1.83105	-0.0305176	0.335693
2.05	1.00708	-2.47192	0.457764
2.051	0.610352	-2.34985	0.701904
2.052	1.80054	0.366211	1.98364
2.053	2.31934	1.25122	1.89209
2.054	2.38037	-0.610352	0.823975
2.055	0.915527	-2.56348	-0.946045
2.056	0.976563	-1.46484	-0.427246
2.057	1.34277	0.579834	1.43433
2.058	1.80054	0.732422	2.53296
2.059	1.89209	-1.52588	1.80054
2.06	1.80054	-2.28882	0.549316
2.061	1.95313	-0.793457	0.793457
2.062	1.52588	1.15967	2.31934
2.063	1.25122	-0.274658	3.35693
2.064	0.640869	-2.83813	2.74658
2.065	1.64795	-2.10571	1.95313
2.066	2.83813	0.732422	1.43433
2.067	2.89917	1.52588	1.46484
2.068	1.15967	-1.06812	1.28174
2.069	-0.335693	-2.92969	1.19019
2.07	-0.0915527	-1.31226	1.83105
2.071	1.86157	1.28174	2.80762
2.072	2.53296	0.793457	2.59399
2.073	2.56348	-2.13623	0.762939
2.074	1.31226	-3.11279	-0.152588
2.075	1.43433	-0.671387	1.0376
2.076	0.793457	1.52588	3.17383
2.077	0.976563	0.305176	3.84521
2.078	1.0376	-2.47192	2.7771
2.079	1.58691	-2.19727	1.92261
2.08	2.65503	0.366211	2.65503
2.081	1.86157	1.52588	3.96729
2.082	1.28174	-1.25122	4.18091
2.083	0.457764	-3.08228	4.15039
2.084	1.83105	-1.37329	3.14331
2.085	2.34985	1.49536	3.60107
2.086	2.0752	1.09863	2.96021
2.087	0.213623	-2.28882	2.68555
2.088	-0.0915527	-2.7771	2.80762
2.089	0.915527	-0.183105	3.75366
2.09	2.44141	1.37329	4.94385
2.091	2.04468	-0.213623	3.60107
2.092	1.61743	-2.53296	2.38037
2.093	1.06812	-1.95313	1.86157
2.094	1.09863	0.488281	3.69263
2.095	1.2207	0.915527	4.82178
2.096	1.00708	-1.40381	5.0354
2.097	1.28174	-2.68555	4.36401
2.098	1.89209	-0.701904	4.3335
2.099	2.34985	2.01416	5.21851
2.1	1.31226	0.854492	6.46973
2.101	1.00708	-2.38037	6.31714
2.102	1.06812	-2.68555	6.50024
2.103	2.28882	-0.0305176	5.64575
2.104	2.80762	1.49536	6.34766
2.105	1.19019	-0.183105	5.09644
2.106	0.213623	-2.34985	5.37109
2.107	0.12207	-1.0376	5.40161
2.108	1.19019	1.31226	6.28662
2.109	1.98364	1.28174	6.10352
2.11	1.77002	-1.58691	5.27954
2.111	1.31226	-2.65503	4.57764
2.112	1.06812	-0.366211	4.63867
2.113	1.12915	1.70898	6.40869
2.114	0.671387	0.762939	6.74438
2.115	0.823975	-1.86157	6.89697
2.116	1.12915	-1.52588	6.16455
2.117	1.58691	1.06812	7.26318
2.118	1.52588	2.22778	8.97217
2.119	0.427246	-0.427246	9.27734
2.12	0.183105	-3.11279	8.75854
2.121	1.40381	-1.61743	8.30078
2.122	2.47192	1.92261	7.69043
2.123	1.95313	1.92261	8.14819
2.124	0.488281	-1.61743	7.2937
2.125	-0.732422	-2.7771	7.93457
2.126	0.366211	-0.152588	7.78198
2.127	1.43433	2.56348	8.36182
2.128	1.98364	0.610352	7.41577
2.129	1.0376	-2.50244	6.50024
2.13	0.549316	-2.19727	6.01196
2.131	1.0376	1.0376	7.23267
2.132	0.305176	2.22778	8.91113
2.133	0.915527	-0.793457	9.15527
2.134	0.701904	-3.11279	8.3313
2.135	1.37329	-1.25122	8.20923
2.136	1.49536	2.53296	9.552
2.137	0.946045	2.22778	10.437
2.138	0.152588	-1.86157	10.376
2.139	0.488281	-3.72314	9.82666
2.14	1.86157	-0.518799	9.09424
2.141	2.10571	1.86157	9.30786
2.142	1.5564	0.244141	8.69751
2.143	-0.0305176	-2.7771	8.3313
2.144	0.0610352	-2.01416	8.66699
2.145	1.0376	1.34277	8.88062
2.146	2.10571	1.95313	8.94165
2.147	1.64795	-1.34277	8.36182
2.148	1.46484	-3.26538	7.62939
2.149	1.09863	-0.88501	7.44629
2.15	1.52588	1.58691	9.18579
2.151	1.34277	0.518799	9.70459
2.152	0.793457	-2.22778	9.58252
2.153	1.43433	-2.41089	8.54492
2.154	1.46484	0.213623	9.76563
2.155	1.70898	2.89917	11.2915
2.156	0.762939	0.579834	12.5427
2.157	0.732422	-3.23486	11.7798
2.158	1.0376	-3.08228	11.5356
2.159	2.28882	0.976563	10.7422
2.16	2.28882	2.0752	11.0168
2.161	0.976563	-0.671387	10.3455
2.162	0	-3.11279	10.437
2.163	0.366211	-0.88501	10.498
2.164	1.19019	2.22778	10.9253
2.165	2.13623	0.88501	10.5286
2.166	1.46484	-2.34985	9.67407
2.167	1.49536	-2.50244	9.27734
2.168	0.946045	0.762939	9.82666
2.169	1.2207	1.95313	11.6882
2.17	1.25122	-0.549316	11.7798
2.171	1.15967	-2.99072	11.9629
2.172	1.5564	-1.77002	10.9863
2.173	1.5564	1.49536	12.6038
2.174	1.5564	2.99072	13.6719
2.175	0.88501	-0.183105	13.916
2.176	0.732422	-3.08228	12.3901
2.177	1.95313	-1.7395	12.6648
2.178	2.7771	1.77002	12.0239
2.179	1.92261	1.2207	12.4207
2.18	0.823975	-2.0752	11.5967
2.181	-0.0610352	-2.71606	11.9324
2.182	1.37329	0.427246	11.5051
2.183	1.95313	2.68555	11.9629
2.184	2.65503	0.0305176	10.3455
2.185	1.43433	-2.89917	10.3149
2.186	1.25122	-1.7395	10.0098
2.187	1.43433	1.49536	11.4746
2.188	1.64795	1.49536	12.6343
2.189	1.34277	-1.46484	12.2681
2.19	1.40381	-3.05176	11.8103
2.191	1.80054	-0.915527	11.3525
2.192	2.01416	2.59399	13.9771
2.193	1.61743	1.98364	15.0452
2.194	0.366211	-1.58691	15.7471
2.195	0.762939	-3.63159	13.9771
2.196	2.01416	-0.610352	13.7329
2.197	2.44141	1.64795	13.3362
2.198	1.37329	0.854492	13.2751
2.199	-0.152588	-2.16675	12.8784
2.2	0.0915527	-2.01416	13.3972
2.201	0.915527	1.37329	13.2446
2.202	1.83105	1.80054	13.2446
2.203	1.43433	-1.2207	12.1155
2.204	1.00708	-3.08228	11.7798
2.205	0.305176	-0.549316	11.9324
2.206	0.823975	2.0752	13.8245
2.207	1.06812	0.823975	14.4043
2.208	0.793457	-2.41089	14.5569
2.209	0.976563	-2.80762	13.4583
2.21	0.88501	-0.0915527	14.2822
2.211	1.5564	2.7771	16.1743
2.212	0.640869	1.67847	17.2119
2.213	0.335693	-1.89209	16.7236
2.214	0.701904	-2.74658	15.3809
2.215	2.04468	0	14.9536
2.216	2.10571	1.67847	15.0452
2.217	0.854492	-0.183105	15.686
2.218	-0.305176	-2.38037	15.7166
2.219	-0.152588	-0.976563	15.9912
2.22	1.70898	1.67847	15.2893
2.221	2.44141	1.64795	14.8621
2.222	1.80054	-1.06812	13.8855
2.223	1.12915	-2.16675	14.1907
2.224	0.915527	0.12207	15.1367
2.225	1.37329	1.7395	16.571
2.226	1.58691	-0.274658	16.7847
2.227	1.7395	-2.44141	16.2659
2.228	1.80054	-1.80054	16.0522
2.229	1.83105	0.915527	16.6626
2.23	1.61743	2.89917	18.4937
2.231	1.40381	0.915527	19.2871
2.232	1.28174	-1.95313	18.6462
2.233	1.95313	-2.04468	18.2495
2.234	2.53296	0.213623	17.334
2.235	2.13623	1.19019	17.9749
2.236	1.37329	-0.793457	17.2729
2.237	0.335693	-1.7395	17.395
2.238	1.09863	0.213623	17.2119
2.239	1.80054	2.04468	16.9983
2.24	2.34985	0.213623	16.2354
2.241	1.40381	-2.2583	15.686
2.242	1.28174	-1.58691	16.0522
2.243	1.00708	0.610352	16.9067
2.244	1.34277	1.09863	17.9443
2.245	1.43433	-1.06812	17.5476
2.246	1.28174	-2.2583	17.3035
2.247	1.06812	-1.19019	17.2119
2.248	1.06812	0.732422	18.8599
2.249	1.28174	1.77002	20.1721
2.25	0.671387	0.396729	20.7825
2.251	1.12915	-1.67847	19.6228
2.252	1.70898	-1.61743	18.8599
2.253	1.43433	0.518799	18.0359
2.254	0.88501	0.518799	18.7073
2.255	0.366211	-1.06812	18.6157
2.256	-0.305176	-1.31226	19.0125
2.257	0.244141	0.427246	18.3716
2.258	1.2207	1.25122	17.9443
2.259	0.88501	0	16.449
2.26	0.701904	-1.40381	16.51
2.261	0.427246	-0.488281	17.1814
2.262	0.610352	0.823975	18.5852
2.263	0.701904	0.244141	19.8059
2.264	0.427246	-1.46484	19.5007
2.265	0.488281	-1.95313	19.104
2.266	0.366211	-0.610352	19.043
2.267	0.793457	2.0752	20.9045
2.268	0.701904	2.2583	21.9727
2.269	0.244141	-0.793457	21.9116
2.27	0.427246	-2.86865	20.4468
2.271	1.2207	-0.732422	19.989
2.272	1.34277	1.25122	19.8669
2.273	0.762939	0.335693	19.8669
2.274	-0.396729	-2.19727	19.5007
2.275	-0.274658	-0.88501	19.6838
2.276	1.00708	1.67847	19.4397
2.277	1.7395	2.01416	18.9514
2.278	0.946045	-1.12915	18.4326
2.279	0.671387	-2.56348	18.8293
2.28	0.518799	-0.0915527	19.7449
2.281	1.31226	1.7395	20.6909
2.282	1.0376	0.335693	20.9656
2.283	0.854492	-1.5564	20.752
2.284	0.640869	-1.67847	20.7214
2.285	0.701904	0.183105	22.0642
2.286	0.701904	2.7771	23.468
2.287	0.701904	1.83105	24.9023
2.288	0.518799	-1.49536	23.4985
2.289	0.823975	-2.7771	22.583
2.29	1.7395	0.396729	21.9727
2.291	1.28174	2.2583	22.3999
2.292	0.579834	0.335693	22.7051
2.293	-0.488281	-2.31934	22.7661
2.294	-0.396729	-0.396729	22.7661
2.295	0.793457	2.53296	22.1863
2.296	1.43433	1.40381	21.6675
2.297	0.946045	-1.52588	21.1182
2.298	0.823975	-1.40381	21.4539
2.299	0.488281	1.64795	22.7661
2.3	1.28174	2.41089	24.1089
2.301	0.854492	-0.305176	24.0479
2.302	0.671387	-2.28882	23.9868
2.303	0.396729	-0.762939	23.7122
2.304	0.274658	1.70898	25.2686
2.305	0.88501	3.66211	26.4282
2.306	0.396729	1.15967	26.4893
2.307	0.854492	-1.95313	24.8718
2.308	0.946045	-1.37329	24.292
2.309	1.25122	1.92261	24.2615
2.31	0.854492	1.86157	25.116
2.311	-0.0915527	-1.0376	24.5361
2.312	-0.671387	-1.61743	24.4141
2.313	0.213623	1.64795	23.8647
2.314	1.0376	3.44849	23.6206
2.315	1.25122	0.366211	22.3694
2.316	0.518799	-2.34985	22.8577
2.317	0.0915527	-0.701904	23.4375
2.318	0.671387	2.2583	24.4446
2.319	0.823975	1.34277	24.9634
2.32	0.976563	-1.28174	24.4141
2.321	0.213623	-1.58691	23.8342
2.322	0.671387	0.366211	23.8037
2.323	0.549316	1.98364	26.2146
2.324	0.457764	2.41089	27.6489
2.325	-0.12207	-0.12207	27.5879
2.326	0.457764	-2.38037	25.238
2.327	1.83105	-1.0376	24.9329
2.328	1.19019	1.67847	24.353
2.329	0.152588	1.31226	25.8484
2.33	-0.305176	-1.46484	25.116
2.331	-0.0610352	-1.28174	25.6042
2.332	0.610352	1.89209	24.6582
2.333	1.31226	2.62451	24.4141
2.334	0.976563	-0.762939	22.8271
2.335	0.427246	-2.34985	23.6511
2.336	0.244141	0.396729	24.4141
2.337	1.09863	2.28882	25.8484
2.338	1.0376	0.457764	25.7568
2.339	0.946045	-2.31934	26.001
2.34	0.366211	-1.98364	25.3906
2.341	0.518799	0.244141	25.6348
2.342	0.915527	2.44141	27.8625
2.343	0.701904	2.22778	28.5339
2.344	0.274658	-0.366211	27.8625
2.345	0.793457	-1.98364	25.6348
2.346	1.19019	-0.12207	25.7568
2.347	1.12915	1.58691	25.9399
2.348	0.12207	0.457764	26.9775
2.349	-0.244141	-1.86157	26.7029
2.35	0.335693	-0.579834	26.6113
2.351	1.09863	2.2583	26.001
2.352	1.49536	1.7395	24.7803
2.353	0.701904	-1.0376	24.5667
2.354	0.732422	-1.89209	25.2686
2.355	0.457764	0.732422	26.3672
2.356	1.49536	1.67847	27.4353
2.357	0.854492	-0.396729	27.2827
2.358	0.762939	-2.01416	26.7944
2.359	0.640869	-0.88501	26.7029
2.36	0.396729	0.915527	28.0151
2.361	0.701904	3.05176	30.2734
2.362	0.701904	1.37329	31.0059
2.363	0.244141	-1.77002	29.2664
2.364	0.823975	-2.41089	28.3508
2.365	1.37329	0.793457	27.7405
2.366	0.671387	1.7395	28.1677
2.367	0.366211	-0.152588	28.2898
2.368	-0.396729	-1.83105	28.5034
2.369	0.366211	0.335693	28.3203
2.37	0.946045	2.65503	27.8931
2.371	1.5564	0.823975	26.825
2.372	0.640869	-2.04468	26.7334
2.373	0.762939	-1.25122	27.6794
2.374	0.640869	1.61743	28.8696
2.375	1.34277	1.89209	29.9072
2.376	0.976563	-1.0376	28.9307
2.377	0.366211	-2.19727	29.2358
2.378	0.366211	-0.152588	29.1748
2.379	0.671387	1.52588	31.0059
2.38	0.671387	3.02124	32.5317
2.381	0.427246	1.25122	32.7148
2.382	0.793457	-1.19019	31.0364
2.383	1.31226	-1.0376	29.9377
2.384	1.31226	1.12915	29.7852
2.385	0.518799	1.46484	31.189
2.386	0	-0.793457	31.1279
2.387	-0.396729	-1.37329	31.311
2.388	0.762939	1.2207	30.304
2.389	1.09863	2.99072	29.6021
2.39	1.09863	0.823975	28.1067
2.391	0.305176	-1.12915	28.656
2.392	0.640869	-0.0915527	30.1514
2.393	0.762939	1.92261	31.4941
2.394	1.19019	0.946045	31.7993
2.395	0.701904	-1.12915	31.2805
2.396	0.213623	-0.976563	31.0364
2.397	0.549316	0.488281	31.1279
2.398	0.640869	2.38037	33.5083
2.399	0.427246	3.41797	34.6375
2.4	-0.0610352	0.793457	35.0647
2.401	0.610352	-2.04468	32.8979
2.402	0.946045	-1.12915	32.0435
2.403	1.09863	1.37329	31.4636
2.404	0.213623	1.77002	32.8674
2.405	-0.488281	-0.671387	31.9519
2.406	-0.274658	-0.88501	32.5623
2.407	0.701904	1.5564	31.1584
2.408	0.946045	2.68555	30.7312
2.409	0.396729	0.213623	29.3579
2.41	0.183105	-1.67847	30.7922
2.411	0.274658	-0.183105	31.3416
2.412	0.488281	1.92261	32.8674
2.413	1.09863	1.06812	32.8064
2.414	0.366211	-1.06812	32.196
2.415	0.12207	-1.40381	32.2266
2.416	-0.152588	0.0610352	32.9285
2.417	0.152588	2.56348	35.675
2.418	0.0915527	2.89917	36.8652
2.419	-0.0610352	0.274658	36.1328
2.42	0.183105	-1.95313	33.7219
2.421	1.0376	-0.244141	33.1421
2.422	0.549316	1.67847	33.7219
2.423	-0.244141	0.823975	34.7595
2.424	-0.579834	-1.49536	34.729
2.425	-0.640869	-0.640869	34.6069
2.426	0.610352	2.56348	33.2336
2.427	1.34277	2.22778	32.2876
2.428	0.366211	-0.915527	31.4026
2.429	0.305176	-1.67847	33.1421
2.43	0.152588	0.854492	33.8745
2.431	0.640869	1.95313	35.5225
2.432	0.457764	-0.0305176	34.8206
2.433	0.274658	-2.01416	34.8206
2.434	-0.152588	-0.88501	34.3323
2.435	-0.152588	1.00708	35.8887
2.436	0.610352	2.99072	37.8723
2.437	0.213623	2.04468	38.6658
2.438	0.274658	-1.06812	36.8652
2.439	0.488281	-1.95313	35.4004
2.44	0.854492	0.579834	34.8206
2.441	0.427246	1.58691	35.9802
2.442	-0.0915527	-0.183105	36.1023
2.443	-0.549316	-1.40381	35.9802
2.444	0.274658	0.671387	35.3088
2.445	0.946045	2.92969	34.8206
2.446	1.06812	0.823975	33.5083
2.447	0.366211	-1.89209	33.905
2.448	0.579834	-0.823975	34.9731
2.449	0.305176	1.80054	35.4309
2.45	1.15967	1.12915	36.1633
2.451	0.671387	-1.28174	35.614
2.452	0.213623	-1.52588	35.675
2.453	-0.0915527	-0.152588	35.553
2.454	0.0915527	1.2207	38.1165
2.455	-0.0305176	2.7771	39.856
2.456	0.213623	1.09863	40.4663
2.457	0.671387	-1.83105	37.6587
2.458	0.88501	-1.40381	36.3159
2.459	0.549316	1.67847	36.438
2.46	-0.305176	1.92261	37.9639
2.461	-0.244141	-1.12915	37.7197
2.462	-0.823975	-1.89209	37.9639
2.463	0.0610352	1.19019	37.323
2.464	0.183105	2.83813	36.6211
2.465	0.427246	0.427246	34.729
2.466	-0.183105	-1.86157	35.7666
2.467	-0.0305176	0.0915527	36.8958
2.468	-0.0305176	2.0752	38.3606
2.469	0.671387	0.640869	38.7878
2.47	-0.244141	-1.58691	38.4827
2.471	-0.579834	-1.5564	38.1165
2.472	-0.457764	0.427246	37.8418
2.473	0.0610352	2.31934	40.4968
2.474	-0.0305176	3.11279	41.5955
2.475	-0.610352	0.854492	41.4734
2.476	-0.0915527	-2.13623	38.6047
2.477	0.274658	-0.915527	38.5742
2.478	0.274658	1.70898	38.8184
2.479	-0.488281	1.5564	40.4358
2.48	-0.88501	-1.37329	39.7949
2.481	-0.701904	-0.671387	39.5508
2.482	0.274658	2.62451	38.4521
2.483	0.0915527	3.08228	37.9639
2.484	0	-0.518799	37.0178
2.485	-0.274658	-1.95313	38.3301
2.486	-0.274658	1.00708	39.6118
2.487	0.549316	2.7771	40.6799
2.488	0.366211	0.854492	40.1001
2.489	-0.244141	-1.52588	39.6423
2.49	-0.366211	-0.366211	39.978
2.491	-0.244141	1.2207	40.5884
2.492	-0.0610352	2.68555	43.5181
2.493	-0.0610352	2.65503	44.2505
2.494	-0.518799	0.0305176	42.9077
2.495	0.183105	-1.64795	40.4053
2.496	0.610352	0.579834	40.2527
2.497	0.396729	2.28882	41.0767
2.498	-0.152588	0.671387	42.2974
2.499	-0.518799	-1.40381	41.8396
2.5	-0.244141	0.366211	41.8701
2.501	0.305176	2.92969	40.6494
2.502	0.366211	1.80054	39.5813
2.503	0.0305176	-1.09863	39.1541
2.504	0.0915527	-0.213623	40.1611
2.505	0.0915527	2.31934	41.687
2.506	1.06812	2.28882	42.1448
2.507	0.610352	-0.396729	41.9922
2.508	-0.183105	-1.34277	41.9312
2.509	-0.488281	-0.0610352	42.0532
2.51	-0.518799	1.0376	43.1519
2.511	-0.0305176	2.99072	45.1965
2.512	-0.12207	2.7771	45.7764
2.513	0.0915527	0.12207	43.9758
2.514	-0.0305176	-1.64795	42.1143
2.515	0.396729	0.396729	42.3889
2.516	-0.366211	1.89209	43.7317
2.517	-0.671387	0.366211	44.0063
2.518	-0.946045	-1.0376	43.1824
2.519	-0.274658	0.854492	42.5415
2.52	0.152588	3.54004	41.3818
2.521	-0.0610352	1.58691	40.5579
2.522	-0.457764	-1.09863	40.802
2.523	-0.396729	-0.640869	42.2974
2.524	0.305176	1.58691	43.4875
2.525	0.518799	1.49536	43.6401
2.526	0.305176	-0.671387	42.9077
2.527	-0.488281	-0.946045	42.9077
2.528	-0.12207	0.244141	42.8467
2.529	-0.396729	1.2207	44.9829
2.53	-0.213623	2.7771	47.1191
2.531	-0.88501	1.58691	47.1802
2.532	-0.0915527	-0.946045	44.9829
2.533	0.549316	-1.34277	43.5181
2.534	0.366211	1.15967	43.2129
2.535	-0.366211	1.49536	44.8608
2.536	-0.579834	-0.396729	44.8608
2.537	-0.976563	-1.0376	45.2576
2.538	-0.244141	1.28174	44.1284
2.539	-0.0305176	2.34985	43.6096
2.54	0.183105	0.457764	41.8701
2.541	0.0305176	-1.06812	42.7856
2.542	-0.244141	0.335693	43.9453
2.543	0.335693	1.95313	44.9524
2.544	0.0915527	0.640869	44.9829
2.545	0.0305176	-1.2207	45.1965
2.546	-0.732422	-1.00708	45.3186
2.547	-0.305176	0.12207	45.5322
2.548	-0.244141	1.83105	48.5229
2.549	0.152588	3.66211	49.7437
2.55	-0.366211	1.52588	49.6216
2.551	0.183105	-1.19019	46.7834
2.552	0.335693	-0.610352	46.0815
2.553	0.152588	1.67847	46.6003
2.554	-0.427246	1.49536	48.2178
2.555	-0.854492	-0.793457	47.699
2.556	-0.213623	-0.671387	47.5464
2.557	0.0305176	2.31934	46.0205
2.558	0.549316	3.35693	44.9829
2.559	0.274658	0.457764	44.1284
2.56	0.213623	-1.52588	45.7153
2.561	-0.305176	0.488281	47.3328
2.562	0.610352	1.98364	48.2178
2.563	0.457764	0.88501	47.6685
2.564	-0.335693	-0.946045	47.3938
2.565	-0.640869	-0.488281	47.2412
2.566	-0.732422	0.762939	48.2483
2.567	0	3.05176	50.9644
2.568	-0.335693	3.479	52.6428
2.569	-0.518799	0.823975	51.2085
2.57	-0.457764	-1.67847	48.4009
2.571	0.0610352	-0.0915527	47.6685
2.572	-0.0915527	2.41089	48.8586
2.573	-0.640869	1.7395	50.2014
2.574	-0.610352	-1.0376	49.8047
2.575	-0.793457	0.0915527	49.1943
2.576	0	2.99072	48.1567
2.577	0.0305176	2.7771	47.0581
2.578	-0.244141	-0.396729	46.8445
2.579	-0.335693	-1.2207	47.6685
2.58	0	1.31226	49.3164
2.581	0.152588	2.86865	49.7131
2.582	-0.12207	0.518799	49.4385
2.583	-0.457764	-1.46484	48.9197
2.584	-1.19019	-0.640869	49.5911
2.585	-0.793457	1.2207	51.6357
2.586	-0.732422	3.90625	53.9246
2.587	-0.457764	2.71606	54.0466
2.588	-0.274658	-0.427246	51.4526
2.589	-0.213623	-1.58691	49.3469
2.59	-0.0305176	1.46484	49.6826
2.591	-0.793457	2.50244	51.8188
2.592	-0.915527	0.213623	52.124
2.593	-1.2207	-1.40381	51.3611
2.594	-0.457764	1.2207	50.5981
2.595	0.152588	3.87573	49.4995
2.596	-0.0915527	1.5564	48.1262
2.597	-0.305176	-1.52588	48.7366
2.598	-0.183105	-0.335693	50.5371
2.599	-0.274658	2.68555	51.6663
2.6	0.366211	1.5564	51.6968
2.601	-0.183105	-1.25122	50.7813
2.602	-0.976563	-0.854492	51.3
2.603	-0.671387	0.915527	50.9949
2.604	-0.549316	2.04468	53.4973
2.605	-0.640869	3.32642	55.2979
2.606	-0.610352	2.2583	55.4504
2.607	-0.335693	-0.88501	52.0935
2.608	-0.0915527	-1.28174	51.3611
2.609	-0.0610352	1.80054	51.9714
2.61	-0.549316	2.22778	53.4363
2.611	-0.88501	-0.274658	53.2227
2.612	-0.335693	-0.549316	52.4292
2.613	-0.335693	2.31934	51.8188
2.614	-0.213623	3.38745	51.3916
2.615	-0.366211	0.396729	50.293
2.616	0.0610352	-1.43433	51.239
2.617	-0.396729	0.854492	52.2766
2.618	0.152588	2.74658	53.1921
2.619	0.335693	0.88501	52.6123
2.62	-0.244141	-0.762939	52.5208
2.621	-0.946045	-0.152588	53.009
2.622	-0.457764	0.640869	53.6804
2.623	-0.701904	2.31934	56.6101
2.624	-0.762939	3.57056	57.3425
2.625	-0.88501	1.31226	55.9082
2.626	-0.0305176	-1.83105	51.9714
2.627	0.0915527	0.0915527	52.7649
2.628	-0.549316	2.92969	54.1077
2.629	-1.09863	1.83105	55.9387
2.63	-1.00708	-1.5564	54.6265
2.631	-0.732422	-0.152588	54.718
2.632	-0.274658	3.50952	53.3752
2.633	-0.305176	2.99072	52.1545
2.634	-0.579834	-0.762939	51.3
2.635	-0.854492	-1.12915	53.4363
2.636	-0.732422	1.95313	54.8401
2.637	-0.335693	2.68555	55.7251
2.638	0.0610352	-0.152588	54.5044
2.639	-0.762939	-1.58691	54.5959
2.64	-1.25122	0.335693	54.2908
2.641	-1.19019	1.7395	55.7251
2.642	-0.88501	3.66211	58.7158
2.643	-0.976563	3.26538	59.4788
2.644	-1.2207	-0.0915527	57.0374
2.645	-0.488281	-2.0752	54.2603
2.646	-0.579834	0.915527	54.9011
2.647	-0.701904	3.05176	56.8542
2.648	-1.12915	0.549316	57.4036
2.649	-0.976563	-1.67847	55.9692
2.65	-1.00708	1.19019	55.8472
2.651	-0.213623	4.18091	54.4128
2.652	-0.366211	2.04468	53.7109
2.653	-0.854492	-1.77002	53.9551
2.654	-0.701904	-0.854492	55.6641
2.655	-0.671387	2.68555	56.7627
2.656	0.152588	2.13623	56.7627
2.657	-0.12207	-0.762939	55.8472
2.658	-0.88501	-1.19019	56.0608
2.659	-1.46484	0.762939	56.5796
2.66	-1.12915	1.64795	58.197
2.661	-0.701904	3.02124	60.4858
2.662	-1.0376	3.2959	60.8521
2.663	-0.488281	0.12207	58.1665
2.664	-0.305176	-1.34277	56.2744
2.665	-0.213623	0.732422	56.5491
2.666	-1.0376	2.80762	59.2041
2.667	-1.43433	0.823975	59.6924
2.668	-1.0376	-0.854492	59.0515
2.669	-0.823975	1.06812	58.2886
2.67	-0.305176	3.50952	57.0679
2.671	-0.183105	1.49536	56.1829
2.672	-0.610352	-0.457764	56.0608
2.673	-0.640869	0.823975	58.0444
2.674	-0.488281	2.89917	59.4177
2.675	-0.274658	1.5564	59.5093
2.676	-0.88501	-0.457764	59.082
2.677	-1.49536	-0.152588	59.6313
2.678	-1.37329	1.25122	60.1196
2.679	-1.12915	2.44141	61.7981
2.68	-0.762939	3.78418	63.2324
2.681	-0.915527	3.05176	63.2019
2.682	-0.915527	0.488281	60.3943
2.683	-0.701904	-0.396729	59.8145
2.684	-1.00708	1.64795	60.0891
2.685	-1.37329	2.56348	62.3474
2.686	-1.28174	0.854492	61.5845
2.687	-0.946045	0.12207	60.9436
2.688	-0.793457	2.71606	59.5093
2.689	-0.793457	3.69263	59.2346
2.69	-0.579834	1.00708	58.5022
2.691	-0.915527	-0.915527	59.2346
2.692	-0.915527	0.732422	60.5164
2.693	-0.396729	2.28882	60.4553
2.694	-0.183105	1.15967	60.1501
2.695	-0.823975	-0.793457	59.021
2.696	-1.06812	-0.366211	59.4788
2.697	-1.0376	0.732422	60.0281
2.698	-1.00708	2.56348	63.4766
2.699	-0.640869	3.32642	65.155
2.7	-0.732422	0.823975	63.5376
2.701	-0.793457	-1.52588	59.9365
2.702	0.305176	-0.366211	59.4788
2.703	-0.213623	1.89209	60.3027
2.704	-0.549316	1.25122	62.0728
2.705	-0.854492	-1.06812	61.4929
2.706	-0.518799	-0.335693	61.0962
2.707	0	2.50244	59.4177
2.708	0.152588	2.31934	58.8684
2.709	-0.335693	-1.12915	57.9224
2.71	-0.396729	-1.37329	59.5093
2.711	-0.762939	0.701904	60.9131
2.712	-0.0915527	2.0752	61.6455
2.713	-0.335693	-0.305176	61.0962
2.714	-1.0376	-1.49536	61.1267
2.715	-1.37329	-0.579834	61.3098
2.716	-1.31226	0.366211	62.8052
2.717	-0.457764	3.57056	66.1621
2.718	-0.88501	4.05884	67.1082
2.719	-1.19019	0.823975	65.3076
2.72	-1.19019	-1.58691	62.2864
2.721	-0.671387	0.854492	63.324
2.722	-1.5564	2.50244	65.155
2.723	-1.43433	0.946045	66.7419
2.724	-1.40381	-0.640869	65.4297
2.725	-1.34277	1.49536	64.8499
2.726	-0.823975	4.45557	63.5071
2.727	-0.671387	2.86865	62.2559
2.728	-1.25122	-0.274658	62.8967
2.729	-1.52588	0.427246	64.7888
2.73	-1.28174	2.74658	66.2231
2.731	-0.701904	2.34985	66.04
2.732	-1.2207	-0.0305176	65.4602
2.733	-1.06812	-0.0610352	65.6128
2.734	-1.7395	1.40381	65.7959
2.735	-1.34277	2.22778	67.5354
2.736	-1.2207	4.05884	69.9768
2.737	-1.40381	3.35693	69.7632
2.738	-0.823975	0.549316	67.1692
2.739	-1.12915	-0.976563	64.8804
2.74	-0.640869	1.67847	65.4297
2.741	-1.09863	2.99072	67.5049
2.742	-0.915527	0.915527	67.7795
2.743	-1.00708	-0.610352	66.5283
2.744	-1.0376	1.67847	65.6738
2.745	-0.823975	3.54004	64.7583
2.746	-0.0305176	1.2207	63.385
2.747	-0.518799	-1.06812	63.8733
2.748	-0.457764	0.396729	65.1245
2.749	-0.0915527	2.59399	65.6738
2.75	0.274658	1.43433	65.2771
2.751	-0.427246	-0.549316	64.6362
2.752	-1.2207	-0.701904	65.7959
2.753	-1.09863	0.213623	65.7959
2.754	-1.06812	1.61743	69.2444
2.755	-0.427246	3.87573	70.8313
2.756	-0.671387	2.41089	70.3125
2.757	-0.0915527	-0.671387	65.5212
2.758	-0.152588	-0.946045	66.1316
2.759	-0.518799	2.41089	67.0471
2.76	-1.46484	2.34985	69.7327
2.761	-1.12915	-0.549316	68.6035
2.762	-0.732422	-0.518799	68.1763
2.763	-0.854492	3.41797	66.8945
2.764	-0.152588	4.08936	66.1621
2.765	-0.640869	0.427246	65.2771
2.766	-0.579834	-0.549316	67.1997
2.767	-1.28174	1.80054	69.397
2.768	-0.610352	3.20435	69.6716
2.769	-0.823975	1.09863	68.9392
2.77	-0.946045	-0.335693	69.0613
2.771	-2.01416	1.0376	69.397
2.772	-1.5564	2.0752	69.9463
2.773	-1.58691	3.57056	72.9065
2.774	-1.58691	4.60815	74.1577
2.775	-2.01416	1.86157	72.7844
2.776	-1.77002	-0.946045	69.397
2.777	-0.946045	0.518799	70.2515
2.778	-1.80054	3.8147	71.1975
2.779	-1.67847	2.38037	73.0286
2.78	-1.77002	-0.274658	70.8618
2.781	-1.40381	1.12915	71.0144
2.782	-1.31226	4.54712	70.0684
2.783	-1.2207	3.2959	68.8171
2.784	-1.43433	-0.396729	68.2373
2.785	-1.28174	0.0305176	69.7327
2.786	-1.46484	3.11279	70.5872
2.787	-0.335693	2.80762	70.1599
2.788	-0.823975	0.12207	69.5496
2.789	-1.67847	-0.152588	69.9463
2.79	-1.70898	0.793457	70.4651
2.791	-1.46484	0.976563	71.6553
2.792	-1.31226	3.54004	75.0427
2.793	-1.5564	4.21143	75.5615
2.794	-0.946045	0.671387	72.113
2.795	-1.12915	-2.0752	68.634
2.796	-0.793457	1.06812	70.1294
2.797	-1.37329	3.11279	72.7539
2.798	-0.946045	0.640869	73.1201
2.799	-1.12915	-1.7395	71.3196
2.8	-0.915527	1.12915	70.9534
2.801	-0.88501	4.5166	69.519
2.802	-0.457764	2.19727	68.1458
2.803	-0.732422	-1.25122	68.3899
2.804	-0.976563	0.152588	70.8618
2.805	-0.88501	2.74658	72.1436
2.806	-0.152588	1.58691	72.1436
2.807	-0.396729	-0.88501	71.3501
2.808	-1.67847	-0.396729	72.2351
2.809	-1.77002	1.19019	72.7234
2.81	-1.19019	2.01416	74.3408
2.811	-0.671387	3.8147	76.5991
2.812	-1.5564	3.96729	77.0264
2.813	-1.34277	0.88501	74.7375
2.814	-1.19019	-0.946045	72.6624
2.815	-1.28174	1.58691	74.2798
2.816	-1.7395	3.41797	76.6602
2.817	-1.58691	1.15967	75.9888
2.818	-1.58691	-0.12207	75.1343
2.819	-1.80054	2.99072	74.3408
2.82	-1.77002	4.39453	74.0662
2.821	-1.67847	1.67847	72.4182
2.822	-1.46484	-0.335693	73.3032
2.823	-1.49536	1.64795	74.585
2.824	-1.49536	3.35693	74.9207
2.825	-1.5564	1.7395	74.2188
2.826	-1.52588	0.0610352	74.0662
2.827	-2.74658	0.854492	75.0427
2.828	-2.13623	1.52588	75.592
2.829	-2.41089	1.92261	77.8198
2.83	-1.67847	3.90625	79.5288
2.831	-2.19727	3.35693	79.2542
2.832	-1.31226	0.274658	75.1648
2.833	-0.915527	-0.549316	74.3408
2.834	-2.04468	1.92261	75.1953
2.835	-2.10571	2.38037	77.5452
2.836	-1.98364	-0.183105	76.2024
2.837	-1.64795	-0.396729	75.7751
2.838	-1.40381	2.7771	74.3713
2.839	-1.40381	3.17383	73.2727
2.84	-0.915527	0.366211	71.9604
2.841	-1.43433	-0.488281	73.1506
2.842	-1.31226	1.40381	74.6765
2.843	-0.946045	2.10571	75.4089
2.844	-1.00708	0.152588	74.5544
2.845	-1.77002	-0.854492	74.8901
2.846	-1.92261	-0.0915527	75.531
2.847	-1.92261	0.549316	75.4395
2.848	-1.58691	2.50244	78.8879
2.849	-1.40381	3.9978	80.1086
2.85	-1.86157	1.86157	79.1931
2.851	-1.52588	-0.976563	76.0193
2.852	-1.31226	0.152588	77.0264
2.853	-1.64795	2.47192	78.186
2.854	-1.61743	1.70898	79.7424
2.855	-1.70898	-0.396729	78.2776
2.856	-1.61743	1.00708	78.2166
2.857	-1.43433	3.84521	77.179
2.858	-1.37329	2.99072	76.0193
2.859	-1.61743	0.0610352	76.2634
2.86	-1.86157	0.396729	77.9724
2.861	-1.58691	2.44141	78.6133
2.862	-0.976563	2.22778	78.2166
2.863	-1.37329	0.823975	78.0029
2.864	-2.13623	0.671387	78.4607
2.865	-1.89209	0.976563	79.1931
2.866	-1.98364	1.2207	80.719
2.867	-1.58691	3.87573	84.0759
2.868	-1.80054	4.48608	84.6863
2.869	-1.61743	1.12915	81.6345
2.87	-1.46484	-1.09863	78.6743
2.871	-1.19019	1.80054	80.0171
2.872	-1.64795	3.57056	81.5735
2.873	-1.61743	0.854492	82.0007
2.874	-1.37329	-1.0376	80.78
2.875	-1.31226	1.98364	80.5969
2.876	-0.946045	4.30298	78.7048
2.877	-0.793457	1.67847	77.1484
2.878	-0.946045	-0.518799	77.7588
2.879	-1.5564	1.19019	79.4983
2.88	-0.762939	2.59399	80.1392
2.881	-0.640869	1.12915	79.3762
2.882	-1.09863	-0.244141	79.4067
2.883	-1.95313	0.152588	79.834
2.884	-1.46484	0.488281	80.0476
2.885	-1.00708	1.15967	81.9702
2.886	-1.40381	4.5166	85.1135
2.887	-1.67847	4.05884	84.7168
2.888	-0.732422	-0.244141	80.9021
2.889	-0.854492	-1.83105	79.6204
2.89	-1.49536	2.28882	81.4209
2.891	-1.89209	3.02124	84.0149
2.892	-1.31226	-0.12207	82.7637
2.893	-1.52588	-0.915527	81.8481
2.894	-1.49536	2.7771	81.2073
2.895	-1.5564	4.79126	80.3833
2.896	-1.25122	1.15967	78.8269
2.897	-1.09863	-1.12915	80.3223
2.898	-1.83105	1.25122	82.0313
2.899	-1.28174	3.32642	82.8857
2.9	-1.06812	1.43433	81.6956
2.901	-1.43433	0.0915527	81.8787
2.902	-2.62451	0.793457	83.1299
2.903	-2.50244	1.83105	83.313
2.904	-2.28882	2.80762	86.8225
2.905	-1.77002	4.91333	88.8672
2.906	-1.92261	3.08228	87.4023
2.907	-2.01416	-0.427246	82.9773
2.908	-1.58691	0.0305176	83.5266
2.909	-1.86157	3.8147	84.9304
2.91	-2.04468	3.23486	87.6465
2.911	-1.92261	0.0610352	85.6628
2.912	-1.70898	0.213623	85.1746
2.913	-1.89209	4.24194	84.259
2.914	-1.95313	4.21143	83.3435
2.915	-1.70898	0.457764	82.0313
2.916	-1.61743	0.0610352	83.7402
2.917	-2.10571	3.05176	84.9915
2.918	-1.19019	3.63159	84.5947
2.919	-1.64795	0.793457	84.1064
2.92	-2.04468	0	84.8389
2.921	-3.02124	1.25122	85.2661
2.922	-2.19727	1.67847	86.1816
2.923	-2.01416	3.57056	89.5996
2.924	-1.46484	5.37109	90.5151
2.925	-1.89209	2.19727	87.4939
2.926	-1.70898	-1.70898	83.4961
2.927	-1.43433	1.31226	85.7239
2.928	-2.01416	4.48608	88.2568
2.929	-2.04468	2.13623	89.2334
2.93	-1.80054	-1.34277	86.3342
2.931	-1.49536	1.64795	86.2122
2.932	-1.80054	5.5542	85.2661
2.933	-1.09863	3.35693	83.8623
2.934	-1.7395	-0.488281	84.0454
2.935	-1.80054	0.366211	86.4258
2.936	-2.19727	3.66211	87.7991
2.937	-1.06812	2.74658	86.7004
2.938	-1.64795	0.335693	85.8459
2.939	-2.50244	0.518799	86.9141
2.94	-3.02124	2.34985	87.6465
2.941	-2.80762	2.38037	88.8672
2.942	-1.86157	3.93677	91.3086
2.943	-2.28882	4.36401	92.1326
2.944	-2.44141	1.49536	88.6536
2.945	-2.28882	-0.488281	86.4868
2.946	-1.98364	2.2583	88.2263
2.947	-2.62451	4.30298	90.6677
2.948	-2.0752	1.58691	89.9963
2.949	-2.0752	-0.274658	88.0737
2.95	-2.59399	2.74658	88.3484
2.951	-2.65503	4.69971	87.7686
2.952	-2.22778	1.70898	86.3953
2.953	-1.58691	-0.457764	86.8835
2.954	-2.19727	1.7395	88.3789
2.955	-1.86157	3.63159	87.9211
2.956	-1.80054	1.67847	87.3413
2.957	-2.38037	0.549316	87.3108
2.958	-3.20435	0.946045	88.7451
2.959	-2.92969	1.67847	89.2029
2.96	-2.59399	1.77002	91.1255
2.961	-1.95313	4.54712	93.6279
2.962	-2.50244	4.18091	92.6208
2.963	-1.64795	0.427246	88.5925
2.964	-1.64795	-0.549316	87.8601
2.965	-2.41089	3.14331	89.6606
2.966	-3.02124	3.26538	92.2852
2.967	-2.31934	-0.335693	90.6067
2.968	-2.01416	-0.427246	89.2639
2.969	-2.22778	3.90625	88.6841
2.97	-2.04468	4.36401	87.6465
2.971	-1.61743	0.762939	86.2122
2.972	-1.80054	-0.335693	87.738
2.973	-2.16675	2.13623	89.8132
2.974	-1.64795	2.89917	89.6606
2.975	-1.7395	0.549316	88.8062
2.976	-1.89209	-0.0610352	88.9893
2.977	-2.7771	1.28174	90.0574
2.978	-2.74658	1.80054	89.4165
2.979	-2.38037	2.01416	92.5293
2.98	-2.28882	5.00488	95.0012
2.981	-2.80762	3.08228	94.3298
2.982	-1.92261	-0.88501	90.5151
2.983	-1.95313	-0.640869	89.9963
2.984	-2.19727	2.65503	92.3157
2.985	-2.71606	3.02124	94.1162
2.986	-2.47192	0.0305176	91.9189
2.987	-2.13623	0.396729	91.3391
2.988	-2.68555	3.8147	91.0339
2.989	-2.04468	3.84521	89.8743
2.99	-2.38037	0.274658	88.5315
2.991	-2.04468	0.0610352	90.6372
2.992	-2.38037	2.65503	91.4917
2.993	-1.95313	2.83813	91.156
2.994	-1.89209	0.762939	90.9729
2.995	-2.99072	0.305176	91.7664
2.996	-3.17383	1.06812	92.865
2.997	-2.96021	1.06812	92.7734
2.998	-2.41089	2.99072	96.8018
2.999	-2.62451	5.43213	97.5647
3	-2.80762	2.68555	96.344
3.001	-2.2583	-0.915527	92.0715
3.002	-1.98364	0.762939	93.1091
3.003	-3.11279	3.479	95.3369
3.004	-2.7771	2.0752	96.6797
3.005	-2.38037	-0.915527	94.8181
3.006	-2.41089	1.2207	94.4519
3.007	-2.34985	4.45557	93.0786
3.008	-1.83105	3.20435	91.3696
3.009	-1.98364	0.244141	90.5457
3.01	-2.41089	0.732422	93.3533
3.011	-2.59399	2.92969	93.9636
3.012	-2.19727	1.89209	93.6279
3.013	-2.19727	0.335693	93.6584
3.014	-3.14331	0.488281	94.3909
3.015	-3.23486	1.06812	94.8486
3.016	-2.89917	1.46484	96.0083
3.017	-2.38037	4.63867	99.884
3.018	-2.65503	5.46265	100.067
3.019	-2.62451	1.46484	97.2595
3.02	-2.50244	-1.28174	94.4214
3.021	-2.68555	1.83105	96.0693
3.022	-3.11279	3.60107	98.4497
3.023	-2.31934	1.37329	98.175
3.024	-2.47192	-0.0915527	97.0459
3.025	-2.41089	2.68555	96.405
3.026	-2.7771	5.18799	95.2454
3.027	-1.86157	2.53296	93.811
3.028	-2.56348	0	94.4824
3.029	-2.44141	1.52588	96.8018
3.03	-2.62451	3.57056	96.7407
3.031	-1.80054	2.01416	96.2524
3.032	-1.89209	0.793457	96.0083
3.033	-3.60107	1.31226	97.4731
3.034	-3.20435	1.86157	98.2056
3.035	-3.05176	2.28882	100.372
3.036	-2.74658	5.15747	103.394
3.037	-2.89917	4.63867	102.722
3.038	-2.28882	0.640869	98.5107
3.039	-2.10571	-0.305176	97.0154
3.04	-2.68555	3.479	99.2432
3.041	-3.02124	4.15039	101.746
3.042	-2.74658	0.88501	100.342
3.043	-2.44141	-0.0305176	99.5178
3.044	-2.92969	3.8147	98.3887
3.045	-2.19727	4.76074	97.6257
3.046	-2.28882	1.77002	95.7947
3.047	-2.44141	0.244141	97.1985
3.048	-2.62451	2.68555	98.9685
3.049	-2.10571	3.90625	99.2737
3.05	-1.77002	1.52588	98.4802
3.051	-2.44141	0.366211	98.5107
3.052	-3.32642	1.25122	100.037
3.053	-2.96021	1.89209	99.7009
3.054	-2.86865	3.2959	102.966
3.055	-2.31934	5.5542	104.492
3.056	-2.83813	3.93677	103.302
3.057	-2.28882	0.0305176	99.3652
3.058	-2.34985	0.274658	100.037
3.059	-2.86865	3.57056	101.746
3.06	-2.92969	3.05176	103.21
3.061	-2.34985	0.0915527	101.471
3.062	-2.47192	1.46484	100.586
3.063	-2.53296	4.82178	100.006
3.064	-2.47192	4.08936	98.7244
3.065	-2.34985	0.640869	97.8699
3.066	-2.2583	0.823975	99.9756
3.067	-2.71606	3.05176	100.922
3.068	-2.01416	2.92969	100.372
3.069	-2.34985	1.19019	99.7009
3.07	-2.80762	1.06812	100.861
3.071	-3.57056	1.98364	101.654
3.072	-2.96021	1.7395	102.478
3.073	-2.50244	3.90625	106.659
3.074	-2.74658	5.67627	107.269
3.075	-2.89917	2.22778	104.584
3.076	-2.86865	-0.823975	100.525
3.077	-2.10571	1.67847	102.448
3.078	-3.05176	4.48608	104.37
3.079	-2.68555	2.28882	105.255
3.08	-2.68555	-0.457764	103.088
3.081	-2.80762	2.01416	102.997
3.082	-3.17383	5.21851	101.837
3.083	-2.38037	2.74658	100.311
3.084	-2.44141	0.12207	99.884
3.085	-2.80762	1.80054	102.356
3.086	-2.92969	3.69263	102.966
3.087	-2.22778	2.19727	101.99
3.088	-2.62451	0.427246	102.081
3.089	-3.54004	1.09863	103.729
3.09	-3.63159	1.64795	103.424
3.091	-3.23486	1.77002	104.584
3.092	-3.02124	4.76074	108.093
3.093	-3.11279	5.7373	108.246
3.094	-3.05176	1.64795	104.675
3.095	-3.11279	-0.946045	102.814
3.096	-2.80762	2.44141	105.225
3.097	-4.05884	3.9978	107.086
3.098	-3.05176	1.31226	106.537
3.099	-2.99072	-0.366211	104.553
3.1	-3.23486	3.32642	104.431
3.101	-3.63159	5.24902	103.027
3.102	-2.92969	2.31934	101.715
3.103	-2.71606	-0.0610352	102.173
3.104	-3.44849	2.04468	104.37
3.105	-3.17383	3.54004	104.492
3.106	-2.7771	1.83105	103.516
3.107	-2.80762	0.366211	103.424
3.108	-4.18091	1.46484	105.072
3.109	-3.69263	2.22778	105.316
3.11	-3.84521	1.92261	107.33
3.111	-3.17383	4.82178	110.291
3.112	-3.66211	4.60815	109.924
3.113	-2.74658	1.0376	106.049
3.114	-2.80762	0.0305176	105.286
3.115	-3.54004	3.14331	107.452
3.116	-3.78418	3.32642	109.131
3.117	-3.23486	0.976563	107.635
3.118	-2.68555	0.762939	107.513
3.119	-3.41797	3.8147	106.873
3.12	-3.2959	3.78418	105.713
3.121	-2.99072	1.40381	104.279
3.122	-2.13623	1.00708	105.591
3.123	-2.96021	3.17383	107.086
3.124	-2.80762	3.26538	106.201
3.125	-3.05176	1.34277	106.171
3.126	-3.60107	0.823975	107.178
3.127	-4.42505	1.58691	108.612
3.128	-3.50952	1.7395	108.215
3.129	-3.84521	2.44141	111.053
3.13	-3.54004	5.85938	113.342
3.131	-3.50952	4.45557	111.389
3.132	-2.83813	0.518799	107.544
3.133	-2.83813	0.640869	108.246
3.134	-3.96729	3.44849	110.138
3.135	-3.84521	2.65503	111.45
3.136	-3.32642	-0.0305176	109.07
3.137	-3.11279	1.31226	108.948
3.138	-3.75366	4.88281	107.574
3.139	-3.35693	3.90625	106.354
3.14	-3.20435	0.946045	105.56
3.141	-3.17383	1.52588	107.788
3.142	-3.60107	3.23486	108.826
3.143	-3.08228	2.38037	108.276
3.144	-3.17383	1.15967	108.185
3.145	-3.75366	1.40381	109.161
3.146	-3.78418	1.86157	109.955
3.147	-3.44849	1.61743	109.711
3.148	-3.75366	4.05884	114.349
3.149	-3.57056	6.34766	115.936
3.15	-3.20435	2.7771	113.19
3.151	-2.62451	-0.610352	109.467
3.152	-2.7771	1.64795	110.992
3.153	-3.479	4.30298	112.701
3.154	-3.38745	2.44141	113.098
3.155	-3.20435	0.12207	111.908
3.156	-3.44849	2.56348	111.694
3.157	-3.35693	5.00488	110.229
3.158	-2.89917	3.17383	108.124
3.159	-2.59399	0.762939	108.215
3.16	-3.41797	2.04468	110.565
3.161	-3.2959	3.2959	110.779
3.162	-2.83813	2.62451	110.077
3.163	-3.35693	1.40381	110.657
3.164	-4.45557	1.58691	111.633
3.165	-4.08936	1.40381	111.969
3.166	-3.78418	1.40381	112.885
3.167	-3.8147	4.85229	116.638
3.168	-3.93677	6.19507	117.31
3.169	-3.41797	2.31934	114.227
3.17	-3.11279	-0.640869	110.962
3.171	-3.479	1.95313	112.732
3.172	-4.3335	3.8147	115.143
3.173	-3.57056	1.64795	115.051
3.174	-3.11279	-0.274658	113.403
3.175	-4.02832	2.50244	112.122
3.176	-3.63159	5.06592	111.267
3.177	-3.14331	3.08228	109.497
3.178	-3.26538	0.549316	110.199
3.179	-3.54004	1.67847	112.793
3.18	-3.50952	3.08228	113.434
3.181	-3.41797	1.80054	112.854
3.182	-3.50952	0.518799	112.854
3.183	-4.21143	0.915527	114.227
3.184	-3.69263	1.58691	114.471
3.185	-3.72314	2.13623	116.791
3.186	-3.66211	5.21851	119.507
3.187	-3.479	5.12695	118.652
3.188	-3.41797	0.640869	114.777
3.189	-3.32642	-0.701904	113.647
3.19	-4.05884	3.32642	116.577
3.191	-3.60107	3.479	118.317
3.192	-2.99072	0.671387	116.486
3.193	-3.14331	0.244141	114.929
3.194	-3.87573	3.84521	115.143
3.195	-3.96729	5.0354	113.983
3.196	-3.02124	1.31226	112.793
3.197	-3.35693	0.12207	114.258
3.198	-3.479	2.96021	115.387
3.199	-3.02124	3.78418	115.082
3.2	-2.80762	1.67847	113.861
3.201	-4.21143	1.12915	115.509
3.202	-4.3335	1.67847	117.31
3.203	-4.08936	1.58691	117.126
3.204	-4.36401	3.05176	120.972
3.205	-3.57056	5.76782	122.681
3.206	-3.8147	3.69263	119.873
3.207	-3.14331	0.0610352	115.295
3.208	-3.20435	1.52588	117.004
3.209	-3.72314	4.5166	119.049
3.21	-3.44849	2.96021	120.148
3.211	-3.35693	-0.0610352	118.591
3.212	-2.7771	1.52588	117.981
3.213	-4.02832	5.24902	116.974
3.214	-2.65503	4.08936	116.18
3.215	-3.02124	1.28174	114.96
3.216	-3.05176	1.7395	117.157
3.217	-3.479	3.75366	118.195
3.218	-2.83813	3.35693	117.706
3.219	-2.7771	1.92261	117.401
3.22	-3.57056	1.61743	119.049
3.221	-4.27246	2.04468	119.537
3.222	-3.72314	2.83813	120.148
3.223	-3.57056	5.09644	124.115
3.224	-3.93677	6.37817	124.542
3.225	-4.05884	2.56348	121.49
3.226	-3.63159	-0.274658	118.347
3.227	-3.8147	2.80762	120.728
3.228	-4.5166	5.00488	122.528
3.229	-3.44849	2.50244	121.674
3.23	-3.84521	0.457764	119.904
3.231	-3.90625	3.93677	119.568
3.232	-4.42505	6.01196	118.591
3.233	-3.50952	2.44141	116.852
3.234	-3.84521	0.671387	117.371
3.235	-3.96729	2.74658	119.354
3.236	-4.30298	3.9978	119.171
3.237	-3.50952	2.92969	118.5
3.238	-3.96729	1.92261	118.713
3.239	-4.79126	2.0752	119.965
3.24	-4.85229	2.28882	120.392
3.241	-4.91333	2.59399	122.498
3.242	-4.15039	5.82886	126.465
3.243	-4.54712	5.24902	125.031
3.244	-3.44849	1.40381	120.636
3.245	-4.45557	0.213623	119.446
3.246	-3.93677	4.48608	122.498
3.247	-4.57764	4.82178	123.962
3.248	-3.41797	1.31226	122.742
3.249	-3.57056	0.793457	121.429
3.25	-4.73022	4.85229	121.796
3.251	-3.93677	5.40161	120.209
3.252	-3.8147	2.01416	118.652
3.253	-3.93677	1.83105	120.239
3.254	-4.39453	4.57764	122.711
3.255	-3.84521	4.39453	121.399
3.256	-4.02832	2.22778	121.338
3.257	-4.39453	2.31934	123.077
3.258	-5.24902	2.83813	124.42
3.259	-4.60815	2.28882	123.291
3.26	-3.93677	3.41797	126.16
3.261	-3.96729	7.08008	128.937
3.262	-5.31006	5.82886	127.594
3.263	-4.18091	1.40381	124.176
3.264	-4.15039	0.701904	123.352
3.265	-4.36401	4.42505	126.068
3.266	-5.18799	4.21143	127.014
3.267	-3.96729	1.43433	125.153
3.268	-4.24194	1.58691	123.81
3.269	-4.45557	5.12695	123.993
3.27	-4.57764	4.76074	122.253
3.271	-3.90625	1.83105	121.063
3.272	-4.3335	1.40381	122.65
3.273	-4.11987	3.26538	124.054
3.274	-4.54712	3.20435	122.62
3.275	-3.72314	1.64795	122.955
3.276	-4.15039	1.5564	123.566
3.277	-4.79126	1.92261	124.786
3.278	-4.63867	1.61743	124.512
3.279	-4.42505	3.38745	128.082
3.28	-3.78418	6.28662	130.035
3.281	-4.76074	3.41797	128.265
3.282	-3.41797	-0.152588	123.657
3.283	-4.02832	1.2207	124.695
3.284	-4.5166	4.39453	127.228
3.285	-4.60815	3.05176	128.662
3.286	-3.93677	0.427246	125.977
3.287	-3.66211	1.61743	126.312
3.288	-4.45557	4.82178	125.122
3.289	-3.96729	4.08936	123.444
3.29	-4.69971	1.58691	122.498
3.291	-3.8147	2.10571	125.397
3.292	-4.57764	3.78418	126.038
3.293	-4.69971	2.99072	124.939
3.294	-4.66919	2.38037	125.641
3.295	-4.85229	2.01416	126.801
3.296	-5.27954	1.49536	127.502
3.297	-5.18799	2.13623	127.533
3.298	-4.85229	5.70679	132.416
3.299	-4.27246	6.92749	132.965
3.3	-5.06592	2.83813	129.7
3.301	-4.69971	0.244141	126.221
3.302	-4.42505	2.53296	128.174
3.303	-5.21851	4.39453	129.883
3.304	-4.15039	1.98364	129.578
3.305	-4.82178	0.701904	127.625
3.306	-3.78418	3.60107	127.502
3.307	-4.97437	5.85938	125.336
3.308	-3.72314	3.23486	123.718
3.309	-4.63867	1.52588	124.207
3.31	-3.78418	2.2583	127.228
3.311	-4.27246	3.2959	126.648
3.312	-3.93677	2.44141	125.732
3.313	-4.27246	1.80054	126.495
3.314	-4.45557	1.86157	127.533
3.315	-4.76074	1.83105	127.502
3.316	-4.66919	2.31934	129.211
3.317	-4.76074	5.76782	133.118
3.318	-3.96729	5.95093	133.972
3.319	-4.08936	1.31226	129.364
3.32	-4.08936	-0.610352	127.228
3.321	-3.93677	2.62451	129.364
3.322	-4.79126	4.05884	131.439
3.323	-3.72314	1.61743	130.31
3.324	-4.15039	0.518799	129.272
3.325	-3.93677	3.20435	129.181
3.326	-4.73022	4.60815	126.923
3.327	-3.75366	2.44141	126.007
3.328	-4.02832	1.15967	126.74
3.329	-3.8147	2.56348	128.571
3.33	-4.54712	3.44849	128.571
3.331	-3.87573	2.19727	128.479
3.332	-4.60815	1.5564	129.547
3.333	-4.69971	1.2207	131.378
3.334	-5.00488	1.00708	131.104
3.335	-4.85229	2.71606	133.728
3.336	-4.30298	6.01196	136.719
3.337	-4.5166	4.76074	135.101
3.338	-3.8147	0.549316	129.791
3.339	-4.57764	0.518799	130.432
3.34	-4.97437	4.27246	133.301
3.341	-4.76074	3.2959	135.101
3.342	-3.90625	0.213623	132.538
3.343	-4.08936	1.00708	131.927
3.344	-5.09644	5.12695	131.287
3.345	-4.63867	4.94385	129.486
3.346	-4.57764	1.77002	129.059
3.347	-4.54712	1.5564	130.92
3.348	-4.76074	3.41797	132.416
3.349	-4.24194	3.26538	131.714
3.35	-4.36401	2.31934	131.622
3.351	-4.91333	2.0752	133.026
3.352	-5.67627	2.28882	134.216
3.353	-4.91333	2.41089	134.125
3.354	-4.97437	4.57764	138.153
3.355	-4.3335	6.98853	139.801
3.356	-4.76074	4.08936	136.871
3.357	-4.39453	0.0915527	132.568
3.358	-4.11987	2.01416	134.766
3.359	-4.79126	5.12695	136.505
3.36	-3.90625	3.35693	136.871
3.361	-3.96729	0.854492	134.277
3.362	-4.18091	3.08228	134.735
3.363	-4.88281	6.073	133.759
3.364	-4.11987	3.87573	132.263
3.365	-4.02832	1.31226	132.111
3.366	-4.05884	2.31934	134.277
3.367	-4.5166	4.18091	134.247
3.368	-3.63159	3.17383	133.575
3.369	-3.96729	2.2583	133.575
3.37	-4.85229	2.22778	135.468
3.371	-4.97437	2.34985	136.2
3.372	-4.15039	1.98364	136.139
3.373	-4.85229	5.06592	140.656
3.374	-4.27246	6.80542	141.113
3.375	-4.21143	2.56348	136.627
3.376	-4.30298	-0.244141	133.331
3.377	-4.30298	3.66211	137.177
3.378	-5.09644	5.18799	138.916
3.379	-4.18091	1.92261	137.787
3.38	-4.66919	0.640869	136.047
3.381	-4.85229	4.02832	136.566
3.382	-5.64575	5.98145	134.827
3.383	-4.3335	3.05176	133.24
3.384	-4.54712	1.77002	134.033
3.385	-4.85229	3.84521	136.932
3.386	-5.40161	3.96729	136.322
3.387	-4.5166	2.59399	135.742
3.388	-4.60815	2.2583	136.627
3.389	-5.61523	2.99072	138.458
3.39	-5.09644	2.31934	137.604
3.391	-5.34058	3.05176	138.885
3.392	-5.15747	7.17163	144.379
3.393	-5.61523	7.2937	143.524
3.394	-4.30298	1.40381	138.489
3.395	-4.97437	-0.427246	136.353
3.396	-5.24902	4.66919	140.472
3.397	-5.40161	5.61523	141.724
3.398	-4.5166	2.01416	139.374
3.399	-4.24194	0.976563	138.245
3.4	-5.5542	5.31006	138.55
3.401	-5.70679	6.31714	136.993
3.402	-4.39453	2.47192	135.223
3.403	-5.06592	1.25122	136.688
3.404	-5.09644	3.69263	138.763
3.405	-4.57764	4.15039	137.878
3.406	-3.9978	2.71606	137.177
3.407	-5.24902	2.53296	138.489
3.408	-5.49316	2.44141	140.594
3.409	-5.31006	1.92261	139.343
3.41	-5.06592	3.14331	141.968
3.411	-4.91333	7.04956	145.02
3.412	-4.73022	5.34058	143.28
3.413	-4.11987	0.793457	138.336
3.414	-4.5166	1.06812	138.58
3.415	-4.66919	4.79126	141.937
3.416	-5.15747	3.96729	142.914
3.417	-4.15039	0.793457	140.594
3.418	-4.91333	1.61743	140.045
3.419	-5.27954	5.40161	140.503
3.42	-4.97437	5.18799	138.123
3.421	-4.57764	2.01416	136.841
3.422	-4.36401	2.31934	139.221
3.423	-4.91333	4.27246	140.442
3.424	-4.69971	3.50952	140.015
3.425	-4.73022	1.92261	139.893
3.426	-5.0354	1.98364	141.876
3.427	-5.95093	2.47192	142.853
3.428	-5.09644	2.19727	141.693
3.429	-5.09644	3.96729	145.569
3.43	-4.94385	7.47681	147.125
3.431	-5.5542	4.69971	145.355
3.432	-4.76074	0.488281	141.083
3.433	-5.00488	1.34277	142.578
3.434	-5.7373	4.5166	144.562
3.435	-5.70679	3.08228	144.592
3.436	-5.27954	1.00708	142.395
3.437	-4.69971	3.11279	142.731
3.438	-5.79834	6.04248	141.571
3.439	-4.91333	4.08936	139.954
3.44	-5.43213	1.86157	139.404
3.441	-4.97437	2.59399	142.12
3.442	-6.01196	3.96729	142.578
3.443	-5.12695	2.80762	141.785
3.444	-5.61523	2.31934	142.242
3.445	-5.98145	3.17383	144.501
3.446	-6.53076	2.38037	144.44
3.447	-5.76782	2.2583	144.47
3.448	-5.82886	5.31006	149.048
3.449	-5.7373	7.01904	149.353
3.45	-5.76782	3.05176	146.118
3.451	-5.70679	1.00708	143.066
3.452	-5.58472	3.57056	145.874
3.453	-6.13403	4.91333	146.576
3.454	-5.24902	2.44141	146.118
3.455	-5.5542	1.49536	144.897
3.456	-5.70679	4.18091	145.508
3.457	-6.34766	5.34058	143.463
3.458	-5.00488	3.26538	141.846
3.459	-5.49316	2.41089	142.273
3.46	-5.34058	4.05884	144.592
3.461	-5.70679	3.96729	143.829
3.462	-5.21851	2.7771	143.982
3.463	-5.82886	2.59399	145.02
3.464	-6.19507	2.96021	146.79
3.465	-5.85938	2.04468	146.21
3.466	-5.95093	2.74658	147.614
3.467	-5.7373	6.86646	152.1
3.468	-5.70679	6.89697	151.062
3.469	-4.79126	1.89209	146.454
3.47	-5.52368	0.579834	145.355
3.471	-5.82886	4.11987	148.193
3.472	-6.53076	4.57764	149.445
3.473	-4.94385	1.80054	147.858
3.474	-5.09644	1.49536	146.79
3.475	-5.24902	5.06592	146.454
3.476	-5.98145	6.04248	145.05
3.477	-4.85229	3.41797	143.707
3.478	-5.24902	1.80054	144.836
3.479	-5.67627	3.479	147.339
3.48	-5.92041	3.75366	147.278
3.481	-5.24902	2.80762	147.125
3.482	-5.46265	2.56348	148.315
3.483	-5.79834	2.80762	148.773
3.484	-5.67627	2.65503	148.346
3.485	-5.92041	4.08936	151.459
3.486	-5.21851	7.69043	156.25
3.487	-5.40161	5.58472	153.9
3.488	-4.30298	0.427246	148.438
3.489	-5.31006	1.31226	148.285
3.49	-5.7373	5.76782	151.611
3.491	-5.82886	4.39453	152.344
3.492	-4.63867	1.19019	149.872
3.493	-5.12695	1.98364	149.353
3.494	-6.01196	6.13403	149.017
3.495	-5.46265	5.12695	146.698
3.496	-5.0354	2.22778	146.057
3.497	-5.06592	2.38037	147.919
3.498	-5.31006	4.11987	149.719
3.499	-5.31006	3.54004	148.529
3.5	-4.69971	2.59399	148.926
3.501	-5.70679	2.31934	150.391
3.502	-5.70679	2.19727	151.581
3.503	-5.82886	1.89209	150.665
3.504	-5.46265	4.66919	154.48
3.505	-5.21851	7.59888	155.609
3.506	-4.76074	4.27246	152.924
3.507	-5.43213	0.671387	148.102
3.508	-5.43213	2.50244	150.97
3.509	-5.79834	4.88281	153.595
3.51	-5.09644	2.62451	153.351
3.511	-4.91333	0.518799	150.696
3.512	-5.09644	3.41797	151.031
3.513	-5.88989	6.2561	149.872
3.514	-4.94385	3.66211	147.797
3.515	-5.31006	1.92261	148.315
3.516	-5.24902	3.23486	151.245
3.517	-5.5542	4.27246	151.367
3.518	-4.57764	2.92969	150.238
3.519	-5.15747	2.13623	150.635
3.52	-5.58472	3.14331	153.137
3.521	-6.10352	2.62451	153.137
3.522	-5.24902	2.41089	153.748
3.523	-5.34058	5.88989	158.447
3.524	-5.15747	7.35474	158.447
3.525	-5.24902	2.47192	153.442
3.526	-5.79834	0.183105	150.604
3.527	-5.43213	3.87573	154.388
3.528	-6.04248	5.58472	155.487
3.529	-4.82178	2.53296	154.266
3.53	-5.09644	1.49536	152.222
3.531	-5.49316	4.91333	153.259
3.532	-6.13403	6.04248	151.733
3.533	-4.85229	2.86865	150.177
3.534	-5.43213	1.92261	151.031
3.535	-5.52368	3.78418	153.259
3.536	-5.24902	4.30298	152.893
3.537	-4.79126	2.7771	151.459
3.538	-5.79834	3.05176	153.381
3.539	-5.85938	2.7771	155.396
3.54	-6.04248	1.92261	154.419
3.541	-5.49316	2.92969	156.189
3.542	-5.49316	6.74438	159.576
3.543	-5.00488	5.88989	158.203
3.544	-5.00488	1.46484	153.046
3.545	-5.43213	1.06812	153.168
3.546	-5.95093	5.24902	156.616
3.547	-6.28662	4.39453	157.654
3.548	-5.06592	1.00708	154.694
3.549	-5.79834	2.01416	154.266
3.55	-6.46973	5.88989	154.724
3.551	-5.98145	5.43213	153.076
3.552	-5.34058	2.53296	151.337
3.553	-5.46265	2.89917	154.449
3.554	-6.22559	4.54712	155.701
3.555	-5.52368	3.78418	154.694
3.556	-5.7373	2.41089	154.51
3.557	-6.37817	2.7771	156.616
3.558	-6.7749	3.23486	157.623
3.559	-5.76782	2.50244	155.823
3.56	-6.31714	3.90625	159.302
3.561	-5.92041	7.72095	162.72
3.562	-6.13403	5.15747	160.278
3.563	-5.18799	0.640869	155.304
3.564	-5.88989	1.92261	157.654
3.565	-6.2561	5.67627	159.698
3.566	-6.073	3.93677	158.905
3.567	-5.49316	1.43433	156.647
3.568	-5.7373	3.63159	157.623
3.569	-6.65283	6.34766	157.043
3.57	-5.70679	4.54712	154.846
3.571	-5.82886	2.56348	154.266
3.572	-5.61523	3.50952	157.013
3.573	-6.22559	4.69971	157.593
3.574	-5.64575	3.35693	156.311
3.575	-5.98145	3.02124	157.349
3.576	-6.37817	3.44849	159.363
3.577	-6.98853	2.68555	159.515
3.578	-5.98145	2.38037	158.905
3.579	-6.04248	5.40161	163.513
3.58	-6.28662	8.17871	164.917
3.581	-5.52368	3.8147	160.706
3.582	-5.7373	0.671387	156.128
3.583	-5.52368	3.60107	159.79
3.584	-7.01904	6.16455	161.438
3.585	-5.85938	2.92969	160.736
3.586	-5.79834	1.09863	158.661
3.587	-5.61523	4.21143	159.76
3.588	-6.56128	6.50024	157.684
3.589	-5.40161	3.96729	155.609
3.59	-6.37817	2.53296	156.067
3.591	-6.04248	4.02832	158.997
3.592	-6.16455	4.24194	159.058
3.593	-5.27954	2.89917	158.051
3.594	-6.13403	2.80762	159.302
3.595	-6.19507	3.23486	161.407
3.596	-6.62231	2.22778	160.431
3.597	-6.10352	2.89917	160.675
3.598	-6.53076	7.08008	165.985
3.599	-6.56128	7.87354	166.595
3.6	-6.43921	2.80762	162.476
3.601	-6.04248	0.762939	160.126
3.602	-6.19507	3.78418	162.933
3.603	-6.95801	4.66919	163.879
3.604	-5.95093	2.31934	162.689
3.605	-6.2561	2.2583	161.469
3.606	-6.22559	5.18799	161.621
3.607	-7.14111	5.82886	159.76
3.608	-5.79834	3.75366	158.203
3.609	-6.2561	2.74658	159.546
3.61	-6.2561	3.8147	161.804
3.611	-6.31714	3.66211	161.194
3.612	-5.88989	2.99072	161.133
3.613	-6.28662	3.20435	162.201
3.614	-7.14111	3.20435	164.49
3.615	-6.2561	2.47192	163.025
3.616	-6.74438	3.26538	165.588
3.617	-6.43921	7.32422	169.983
3.618	-6.13403	6.50024	167.633
3.619	-5.49316	2.0752	162.903
3.62	-6.073	1.43433	162.628
3.621	-6.89697	4.97437	165.344
3.622	-6.65283	4.57764	166.473
3.623	-5.34058	1.43433	165.344
3.624	-5.49316	2.0752	164.215
3.625	-6.37817	5.27954	163.3
3.626	-6.13403	5.61523	161.987
3.627	-5.98145	3.23486	160.248
3.628	-5.79834	3.26538	162.476
3.629	-6.19507	4.42505	164.276
3.63	-5.58472	3.75366	163.116
3.631	-6.01196	2.86865	163.544
3.632	-6.2561	2.92969	165.771
3.633	-6.92749	2.65503	166.412
3.634	-5.88989	2.38037	165.314
3.635	-6.37817	4.36401	169.281
3.636	-6.01196	8.08716	171.661
3.637	-6.19507	5.5542	168.945
3.638	-5.5542	1.58691	164.581
3.639	-6.04248	2.53296	166.107
3.64	-6.68335	5.40161	168.304
3.641	-6.2561	3.66211	168.854
3.642	-5.67627	1.77002	166.779
3.643	-5.82886	3.69263	166.534
3.644	-7.01904	6.53076	166.046
3.645	-6.073	5.5542	164.246
3.646	-6.53076	3.26538	164.063
3.647	-5.92041	3.41797	166.718
3.648	-6.65283	4.39453	167.206
3.649	-6.28662	3.93677	166.443
3.65	-6.28662	3.2959	167.053
3.651	-6.71387	3.54004	168.884
3.652	-7.23267	3.2959	168.884
3.653	-6.62231	3.11279	168.549
3.654	-6.65283	5.5542	173.218
3.655	-6.53076	7.90405	174.5
3.656	-6.50024	4.08936	170.624
3.657	-6.46973	0.915527	166.046
3.658	-6.31714	3.72314	168.915
3.659	-7.23267	6.073	170.441
3.66	-6.13403	3.66211	169.922
3.661	-6.43921	1.52588	167.755
3.662	-6.16455	4.11987	168.701
3.663	-7.41577	6.34766	167.328
3.664	-5.5542	4.30298	165.71
3.665	-6.31714	2.65503	165.131
3.666	-5.79834	3.75366	168.335
3.667	-6.95801	4.85229	168.579
3.668	-6.19507	3.2959	167.755
3.669	-6.40869	2.80762	168.884
3.67	-6.86646	3.08228	171.204
3.671	-7.01904	2.44141	170.563
3.672	-6.62231	2.50244	170.41
3.673	-6.53076	6.65283	175.629
3.674	-6.22559	8.02612	175.354
3.675	-5.85938	2.89917	170.624
3.676	-6.53076	0.610352	168.091
3.677	-6.56128	4.36401	172.028
3.678	-7.23267	5.79834	173.279
3.679	-5.7373	2.38037	171.692
3.68	-6.10352	1.67847	169.861
3.681	-6.37817	5.37109	170.898
3.682	-6.92749	6.7749	169.128
3.683	-5.43213	3.75366	167.389
3.684	-6.34766	3.05176	169.25
3.685	-6.40869	4.48608	171.875
3.686	-6.04248	4.3335	170.868
3.687	-5.15747	2.92969	170.624
3.688	-6.80542	4.02832	172.272
3.689	-6.80542	3.8147	173.615
3.69	-6.2561	2.71606	172.699
3.691	-6.89697	3.35693	174.316
3.692	-6.80542	7.87354	178.955
3.693	-5.85938	6.83594	176.91
3.694	-5.79834	1.77002	171.875
3.695	-6.56128	1.7395	170.929
3.696	-6.92749	6.10352	174.957
3.697	-6.74438	5.09644	175.11
3.698	-5.88989	1.49536	172.638
3.699	-6.53076	3.11279	172.76
3.7	-6.95801	6.31714	173.218
3.701	-6.83594	5.37109	171.082
3.702	-6.04248	2.83813	169.617
3.703	-6.2561	3.78418	172.119
3.704	-6.7749	5.18799	173.309
3.705	-5.98145	4.30298	171.631
3.706	-6.5918	3.05176	172.089
3.707	-7.1106	3.57056	174.622
3.708	-7.2937	3.14331	175.201
3.709	-6.16455	2.0752	173.95
3.71	-6.98853	4.11987	177.216
3.711	-6.50024	8.08716	179.993
3.712	-6.62231	5.76782	176.788
3.713	-5.67627	1.92261	172.974
3.714	-6.43921	2.71606	174.652
3.715	-7.50732	5.70679	176.331
3.716	-7.04956	3.8147	176.758
3.717	-6.31714	1.5564	174.286
3.718	-6.37817	3.54004	174.652
3.719	-7.59888	6.31714	173.92
3.72	-6.53076	5.06592	172.211
3.721	-6.53076	3.26538	171.143
3.722	-6.56128	3.78418	174.53
3.723	-6.98853	4.66919	174.774
3.724	-6.37817	3.57056	173.798
3.725	-6.7749	2.96021	174.957
3.726	-7.1106	3.44849	176.941
3.727	-7.59888	3.35693	176.331
3.728	-6.80542	2.99072	176.3
3.729	-6.89697	5.61523	180.45
3.73	-7.01904	8.11768	181.702
3.731	-6.86646	4.60815	178.986
3.732	-6.2561	1.40381	175.446
3.733	-6.7749	3.66211	177.917
3.734	-7.75146	6.13403	178.619
3.735	-6.5918	3.72314	178.131
3.736	-6.89697	1.89209	176.453
3.737	-6.92749	4.88281	178.04
3.738	-7.87354	6.34766	176.544
3.739	-5.95093	4.24194	174.347
3.74	-6.7749	3.32642	174.805
3.741	-6.83594	4.36401	177.399
3.742	-7.23267	4.79126	176.788
3.743	-6.10352	3.2959	176.361
3.744	-7.04956	4.15039	178.192
3.745	-7.56836	3.87573	180.115
3.746	-7.38525	2.7771	178.772
3.747	-6.95801	3.14331	179.718
3.748	-6.89697	6.95801	184.937
3.749	-7.04956	8.05664	184.814
3.75	-6.40869	3.93677	181
3.751	-6.46973	1.98364	178.07
3.752	-7.38525	4.48608	181.122
3.753	-8.05664	5.27954	181.61
3.754	-6.62231	2.89917	181.396
3.755	-6.89697	2.38037	179.81
3.756	-7.1106	5.0354	179.626
3.757	-7.38525	6.2561	177.49
3.758	-6.34766	4.54712	175.446
3.759	-6.62231	3.8147	176.849
3.76	-7.20215	4.57764	179.596
3.761	-7.17163	4.21143	179.688
3.762	-6.68335	3.23486	179.474
3.763	-6.98853	2.92969	180.695
3.764	-7.87354	3.60107	181.946
3.765	-7.23267	2.92969	180.939
3.766	-7.32422	4.11987	183.319
3.767	-6.95801	7.62939	187.592
3.768	-6.95801	7.04956	186.401
3.769	-6.43921	2.65503	181.427
3.77	-7.08008	1.83105	181.152
3.771	-7.87354	4.94385	183.594
3.772	-7.56836	4.97437	184.326
3.773	-6.31714	2.62451	182.831
3.774	-6.5918	3.20435	182.22
3.775	-7.65991	6.19507	181.763
3.776	-7.23267	6.16455	180.389
3.777	-7.1106	3.60107	179.291
3.778	-6.5918	3.2959	181.152
3.779	-7.38525	4.42505	182.19
3.78	-6.95801	4.63867	181.885
3.781	-6.53076	3.8147	181.641
3.782	-7.23267	3.78418	183.502
3.783	-8.02612	3.60107	184.601
3.784	-6.89697	2.71606	184.235
3.785	-7.50732	4.85229	187.744
3.786	-6.92749	8.3313	190.735
3.787	-6.50024	5.88989	186.676
3.788	-6.68335	1.86157	181.885
3.789	-7.23267	3.32642	183.96
3.79	-7.87354	6.2561	186.34
3.791	-7.44629	4.18091	186.646
3.792	-6.28662	1.61743	183.96
3.793	-7.14111	3.63159	183.929
3.794	-7.93457	6.50024	183.014
3.795	-6.65283	5.61523	181.946
3.796	-6.37817	3.44849	181.061
3.797	-6.65283	4.05884	184.357
3.798	-7.59888	5.12695	184.418
3.799	-6.53076	4.05884	183.807
3.8	-7.08008	3.63159	184.509
3.801	-7.50732	3.2959	186.981
3.802	-7.53784	3.02124	186.554
3.803	-6.7749	3.50952	186.188
3.804	-7.50732	6.95801	191.284
3.805	-7.1106	8.75854	191.559
3.806	-6.80542	4.15039	187.042
3.807	-7.14111	1.31226	184.265
3.808	-7.44629	4.63867	187.744
3.809	-7.50732	6.2561	188.69
3.81	-6.80542	3.17383	187.836
3.811	-6.80542	2.47192	186.31
3.812	-7.59888	5.82886	186.981
3.813	-7.47681	7.17163	185.577
3.814	-6.68335	4.48608	183.716
3.815	-7.17163	3.63159	184.692
3.816	-7.44629	4.91333	187.5
3.817	-7.2937	4.57764	186.218
3.818	-6.56128	3.78418	185.974
3.819	-7.1106	4.5166	187.317
3.82	-8.11768	4.21143	189.24
3.821	-7.20215	2.83813	188.049
3.822	-7.35474	3.38745	189.178
3.823	-7.47681	7.96509	194.885
3.824	-7.26318	7.69043	192.291
3.825	-6.22559	2.31934	187.103
3.826	-7.26318	1.98364	186.279
3.827	-7.53784	6.28662	190.308
3.828	-6.89697	5.31006	189.728
3.829	-6.22559	2.28882	187.958
3.83	-6.92749	2.99072	187.805
3.831	-8.27026	6.2561	187.927
3.832	-7.08008	5.61523	185.974
3.833	-6.34766	3.02124	184.235
3.834	-6.31714	3.69263	186.218
3.835	-7.50732	5.21851	188.08
3.836	-6.62231	4.42505	187.286
3.837	-6.13403	2.89917	187.286
3.838	-6.53076	3.63159	189.575
3.839	-7.99561	3.54004	190.918
3.84	-6.98853	2.41089	188.843
3.841	-7.56836	4.08936	191.589
3.842	-7.38525	8.91113	196.198
3.843	-6.86646	6.71387	192.932
3.844	-6.073	1.83105	187.866
3.845	-7.23267	2.34985	189.85
3.846	-8.08716	6.5918	193.237
3.847	-7.35474	4.66919	192.688
3.848	-6.56128	2.31934	190.552
3.849	-6.89697	4.27246	190.918
3.85	-8.36182	7.2937	190.399
3.851	-6.98853	6.01196	188.507
3.852	-7.14111	3.8147	187.927
3.853	-7.2937	4.76074	191.04
3.854	-7.62939	5.46265	192.322
3.855	-6.92749	4.11987	190.369
3.856	-6.95801	4.15039	191.498
3.857	-7.72095	4.88281	193.451
3.858	-8.36182	3.87573	193.298
3.859	-7.14111	3.23486	192.322
3.86	-8.08716	6.13403	197.083
3.861	-7.23267	9.18579	199.463
3.862	-7.50732	5.43213	195.007
3.863	-6.28662	1.46484	189.941
3.864	-7.2937	3.63159	192.078
3.865	-8.11768	7.01904	194.55
3.866	-7.04956	4.30298	194.275
3.867	-6.89697	1.95313	191.315
3.868	-6.68335	4.39453	192.291
3.869	-8.08716	6.65283	191.406
3.87	-6.5918	4.54712	188.721
3.871	-7.44629	3.05176	188.934
3.872	-6.80542	4.02832	191.711
3.873	-6.98853	4.60815	191.345
3.874	-6.68335	3.9978	190.277
3.875	-6.7749	3.66211	191.62
3.876	-7.32422	3.57056	193.329
3.877	-7.23267	2.38037	193.817
3.878	-6.95801	2.68555	192.535
3.879	-7.53784	6.28662	196.991
3.88	-7.2937	8.57544	198.334
3.881	-7.50732	4.30298	194.489
3.882	-6.92749	1.2207	191.345
3.883	-7.47681	4.08936	194.885
3.884	-7.62939	5.49316	196.167
3.885	-7.01904	2.80762	194.916
3.886	-7.17163	2.50244	193.787
3.887	-7.53784	5.7373	194.763
3.888	-7.87354	6.53076	192.627
3.889	-7.35474	4.45557	190.674
3.89	-7.32422	4.08936	192.81
3.891	-7.87354	5.0354	194.58
3.892	-7.78198	4.36401	194.366
3.893	-6.98853	3.54004	194.397
3.894	-7.53784	4.08936	195.892
3.895	-8.14819	4.21143	197.723
3.896	-7.50732	3.26538	196.869
3.897	-7.84302	3.96729	197.571
3.898	-7.72095	7.59888	202.24
3.899	-7.90405	7.84302	201.569
3.9	-7.14111	3.54004	197.083
3.901	-7.47681	2.56348	195.831
3.902	-8.08716	5.61523	198.547
3.903	-8.11768	5.5542	198.517
3.904	-7.1106	3.23486	198.059
3.905	-7.35474	3.26538	196.991
3.906	-7.96509	5.95093	196.93
3.907	-7.47681	6.073	195.007
3.908	-6.68335	4.05884	193.298
3.909	-6.86646	3.96729	194.794
3.91	-7.59888	5.00488	196.411
3.911	-6.86646	4.27246	195.19
3.912	-6.92749	3.90625	195.801
3.913	-7.59888	4.15039	197.754
3.914	-7.93457	3.38745	198.273
3.915	-6.83594	2.62451	197.693
3.916	-7.69043	4.45557	200.531
3.917	-7.75146	8.5144	204.865
3.918	-6.80542	7.04956	201.66
3.919	-6.2561	2.62451	197.327
3.92	-7.35474	2.47192	197.052
3.921	-8.81958	6.22559	200.623
3.922	-8.08716	5.00488	201.569
3.923	-7.01904	2.50244	199.646
3.924	-7.04956	3.78418	199.249
3.925	-7.84302	7.01904	198.578
3.926	-7.44629	6.5918	196.472
3.927	-6.83594	4.27246	195.862
3.928	-7.50732	4.66919	199.31
3.929	-8.17871	5.27954	200.104
3.93	-7.50732	4.3335	199.432
3.931	-7.1106	4.18091	200.409
3.932	-8.05664	4.5166	201.538
3.933	-8.27026	4.02832	202.148
3.934	-7.20215	3.66211	201.599
3.935	-7.78198	6.31714	205.139
3.936	-8.17871	9.70459	207.672
3.937	-7.75146	5.92041	204.712
3.938	-7.32422	2.38037	199.707
3.939	-8.30078	3.84521	201.599
3.94	-8.66699	6.7749	204.163
3.941	-7.62939	4.85229	203.979
3.942	-7.1106	3.05176	201.324
3.943	-7.69043	5.18799	202.362
3.944	-8.54492	7.26318	201.08
3.945	-7.87354	5.5542	199.432
3.946	-7.69043	3.8147	199.554
3.947	-7.72095	4.60815	201.996
3.948	-7.93457	5.31006	201.385
3.949	-6.74438	4.57764	200.714
3.95	-7.23267	4.18091	201.508
3.951	-8.66699	4.45557	203.674
3.952	-8.02612	3.35693	203.857
3.953	-7.17163	3.2959	203.4
3.954	-8.11768	6.80542	208.466
3.955	-7.72095	8.69751	208.71
3.956	-6.65283	4.08936	203.369
3.957	-7.26318	1.7395	199.677
3.958	-8.3313	5.34058	204.468
3.959	-8.02612	6.5918	205.383
3.96	-6.65283	3.23486	204.285
3.961	-6.68335	2.44141	202.606
3.962	-7.99561	5.95093	203.613
3.963	-7.69043	6.86646	201.508
3.964	-6.89697	4.3335	199.646
3.965	-6.92749	3.84521	201.355
3.966	-7.72095	5.34058	203.979
3.967	-7.23267	4.82178	203.003
3.968	-6.92749	3.69263	202.667
3.969	-7.56836	4.24194	204.59
3.97	-8.36182	4.27246	206.421
3.971	-7.44629	2.99072	204.834
3.972	-7.41577	4.54712	206.39
3.973	-8.27026	8.88062	211.487
3.974	-7.65991	8.05664	209.412
3.975	-7.2937	2.96021	204.803
3.976	-7.90405	2.56348	204.163
3.977	-8.23975	6.43921	208.16
3.978	-8.20923	5.98145	207.977
3.979	-6.62231	2.89917	205.811
3.98	-7.84302	3.96729	205.505
3.981	-8.81958	7.38525	205.902
3.982	-8.05664	6.56128	204.437
3.983	-7.41577	3.93677	203.125
3.984	-7.69043	4.30298	205.475
3.985	-8.11768	5.58472	207.001
3.986	-7.04956	4.79126	204.926
3.987	-7.17163	4.42505	205.719
3.988	-8.17871	4.91333	208.038
3.989	-8.11768	4.05884	208.496
3.99	-7.04956	2.99072	206.94
3.991	-8.69751	4.88281	210.205
3.992	-8.36182	8.81958	214.172
3.993	-7.20215	6.74438	210.388
3.994	-6.62231	2.44141	205.933
3.995	-7.99561	3.11279	206.757
3.996	-8.54492	6.19507	208.801
3.997	-7.84302	5.0354	209.686
3.998	-6.86646	2.41089	207.489
3.999	-7.93457	4.02832	207.367
4	-8.42285	6.7749	207.184
4.001	-7.26318	5.31006	204.712
4.002	-6.74438	3.69263	203.888
4.003	-7.69043	4.48608	206.757
4.004	-7.87354	5.06592	207.764
4.005	-6.83594	4.15039	206.421
4.006	-7.38525	3.8147	208.13
4.007	-8.20923	4.30298	210.205
4.008	-7.75146	3.26538	209.869
4.009	-6.86646	3.2959	208.679
4.01	-7.90405	6.16455	212.769
4.011	-7.96509	8.91113	214.355
4.012	-7.75146	5.70679	210.663
4.013	-7.01904	2.44141	207.642
4.014	-8.27026	4.21143	209.808
4.015	-8.42285	6.13403	211.7
4.016	-7.69043	3.72314	211.517
4.017	-7.41577	3.14331	209.198
4.018	-7.96509	5.70679	210.663
4.019	-8.57544	7.23267	209.381
4.02	-7.44629	5.70679	207.764
4.021	-7.53784	4.15039	207.794
4.022	-7.93457	4.94385	210.693
4.023	-8.17871	5.64575	209.9
4.024	-7.41577	4.54712	209.93
4.025	-7.53784	4.66919	210.48
4.026	-8.8501	5.15747	212.494
4.027	-8.14819	4.02832	212.616
4.028	-7.87354	3.87573	212.006
4.029	-8.97217	6.86646	216.797
4.03	-8.23975	8.63647	217.529
4.031	-7.62939	4.69971	213.104
4.032	-7.50732	2.59399	210.114
4.033	-8.54492	5.15747	212.83
4.034	-8.5144	6.2561	213.226
4.035	-7.96509	3.69263	213.104
4.036	-7.75146	3.35693	211.975
4.037	-8.42285	5.40161	212.28
4.038	-8.36182	6.43921	210.388
4.039	-7.2937	4.82178	208.649
4.04	-7.35474	4.21143	209.595
4.041	-8.20923	5.21851	211.578
4.042	-7.56836	4.94385	211.334
4.043	-7.78198	3.93677	211.243
4.044	-8.14819	4.36401	213.226
4.045	-8.72803	4.08936	214.355
4.046	-7.84302	2.86865	213.287
4.047	-7.65991	3.96729	213.928
4.048	-8.30078	7.84302	217.773
4.049	-7.87354	7.72095	216.217
4.05	-7.53784	3.96729	213.47
4.051	-7.72095	3.32642	213.104
4.052	-8.54492	5.70679	215.424
4.053	-8.5144	4.94385	215.118
4.054	-7.50732	3.08228	214.661
4.055	-8.11768	4.3335	214.203
4.056	-8.72803	6.5918	214.264
4.057	-7.96509	6.13403	212.708
4.058	-7.56836	4.76074	211.517
4.059	-7.84302	5.06592	213.837
4.06	-7.75146	5.43213	214.874
4.061	-7.23267	4.63867	213.654
4.062	-7.84302	4.5166	214.569
4.063	-8.66699	5.06592	216.553
4.064	-8.57544	4.5166	216.736
4.065	-7.65991	3.8147	216.4
4.066	-8.75854	5.76782	220.459
4.067	-8.36182	8.78906	223.206
4.068	-7.69043	6.86646	220.154
4.069	-6.80542	3.26538	216.095
4.07	-8.54492	3.84521	215.79
4.071	-9.0332	6.50024	218.14
4.072	-8.69751	5.40161	218.75
4.073	-7.35474	3.54004	216.949
4.074	-8.3313	4.60815	217.102
4.075	-8.3313	6.43921	215.912
4.076	-7.56836	6.16455	214.294
4.077	-7.62939	4.5166	213.806
4.078	-8.08716	4.57764	216.431
4.079	-8.30078	5.15747	216.37
4.08	-7.53784	4.76074	215.942
4.081	-7.90405	4.57764	217.163
4.082	-8.27026	4.21143	218.17
4.083	-8.60596	3.63159	218.079
4.084	-8.02612	3.57056	217.896
4.085	-8.60596	6.5918	222.351
4.086	-8.14819	9.30786	223.877
4.087	-7.99561	5.79834	220.184
4.088	-7.65991	2.31934	216.583
4.089	-8.75854	4.02832	218.689
4.09	-9.0332	6.50024	221.1
4.091	-8.08716	4.42505	221.222
4.092	-6.98853	2.56348	218.597
4.093	-8.42285	5.00488	218.689
4.094	-9.06372	7.47681	217.773
4.095	-7.93457	6.073	216.248
4.096	-7.75146	4.15039	216.339
4.097	-8.45337	4.63867	219.391
4.098	-8.39233	5.37109	219.543
4.099	-7.59888	4.79126	218.506
4.1	-8.30078	4.63867	220.123
4.101	-8.94165	4.79126	221.924
4.102	-8.63647	3.87573	221.436
4.103	-8.17871	4.42505	221.649
4.104	-8.54492	8.36182	227.081
4.105	-8.20923	9.09424	225.616
4.106	-7.93457	3.72314	220.917
4.107	-8.42285	2.13623	218.689
4.108	-9.18579	5.98145	222.9
4.109	-8.72803	7.14111	223.938
4.11	-7.20215	3.72314	222.168
4.111	-7.75146	3.14331	220.673
4.112	-8.75854	6.37817	222.26
4.113	-8.30078	7.1106	220.276
4.114	-7.26318	4.57764	218.567
4.115	-7.69043	4.21143	220.001
4.116	-8.69751	5.5542	222.015
4.117	-8.08716	5.5542	220.276
4.118	-7.1106	4.39453	220.184
4.119	-8.14819	4.85229	222.412
4.12	-9.12476	4.39453	224.121
4.121	-8.05664	3.11279	222.595
4.122	-8.27026	4.36401	224.182
4.123	-8.66699	8.69751	229.553
4.124	-7.69043	7.65991	225.952
4.125	-7.14111	2.92969	221.161
4.126	-8.30078	2.89917	221.436
4.127	-8.81958	6.56128	225.311
4.128	-8.5144	5.64575	225.342
4.129	-6.98853	2.53296	223.175
4.13	-8.20923	3.69263	222.595
4.131	-9.12476	7.1106	223.022
4.132	-8.11768	6.5918	220.703
4.133	-7.17163	4.30298	219.757
4.134	-7.75146	4.63867	222.168
4.135	-8.91113	5.79834	223.846
4.136	-7.56836	4.57764	222.26
4.137	-7.56836	4.11987	222.595
4.138	-8.30078	4.85229	225.342
4.139	-8.94165	4.3335	225.525
4.14	-7.23267	3.23486	223.755
4.141	-8.45337	5.49316	226.685
4.142	-8.66699	9.33838	230.316
4.143	-8.11768	6.68335	226.135
4.144	-6.95801	2.22778	222.748
4.145	-8.5144	3.41797	224.243
4.146	-9.21631	6.98853	226.898
4.147	-7.87354	5.15747	226.807
4.148	-7.44629	2.83813	223.816
4.149	-8.63647	5.09644	225.067
4.15	-9.42993	7.65991	225.189
4.151	-8.17871	5.43213	222.839
4.152	-8.05664	3.78418	222.656
4.153	-8.27026	5.00488	225.128
4.154	-8.69751	5.61523	224.487
4.155	-7.75146	4.63867	223.45
4.156	-7.75146	4.69971	224.701
4.157	-9.09424	5.00488	227.142
4.158	-8.57544	3.9978	226.99
4.159	-7.75146	3.78418	225.952
4.16	-8.91113	6.65283	230.377
4.161	-8.78906	9.15527	231.628
4.162	-7.53784	5.0354	227.478
4.163	-7.01904	2.96021	224.03
4.164	-8.91113	5.5542	227.692
4.165	-9.12476	6.83594	228.76
4.166	-8.08716	4.08936	228.424
4.167	-7.78198	3.26538	226.868
4.168	-8.66699	5.88989	227.997
4.169	-8.60596	6.89697	225.616
4.17	-7.38525	5.31006	223.694
4.171	-7.87354	4.73022	224.854
4.172	-8.48389	5.58472	226.959
4.173	-8.57544	5.09644	226.318
4.174	-7.65991	4.30298	225.983
4.175	-7.96509	4.85229	227.356
4.176	-8.78906	4.76074	228.851
4.177	-8.11768	3.54004	228.149
4.178	-8.05664	4.30298	228.516
4.179	-8.72803	8.23975	233.337
4.18	-8.23975	8.27026	232.544
4.181	-7.87354	3.93677	228.882
4.182	-8.14819	2.62451	227.631
4.183	-9.0332	5.46265	230.591
4.184	-9.09424	5.82886	230.408
4.185	-7.59888	3.479	229.706
4.186	-8.36182	4.15039	228.577
4.187	-9.27734	6.74438	229.218
4.188	-8.60596	6.65283	227.234
4.189	-7.78198	4.57764	226.196
4.19	-8.30078	4.88281	227.753
4.191	-8.30078	5.24902	229.34
4.192	-8.11768	4.82178	228.027
4.193	-7.84302	4.60815	228.729
4.194	-9.0332	5.18799	230.652
4.195	-9.33838	4.5166	231.567
4.196	-8.17871	3.60107	230.56
4.197	-9.06372	4.82178	232.239
4.198	-9.39941	8.91113	237.976
4.199	-7.99561	7.8125	235.291
4.2	-7.53784	3.32642	230.896
4.201	-8.60596	3.08228	229.828
4.202	-9.3689	6.04248	232.971
4.203	-9.12476	5.76782	233.551
4.204	-7.65991	3.72314	232.758
4.205	-8.30078	3.87573	231.75
4.206	-8.88062	6.2561	231.262
4.207	-8.54492	6.71387	229.309
4.208	-7.41577	5.31006	228.119
4.209	-7.93457	4.66919	230.408
4.21	-8.42285	5.27954	231.506
4.211	-8.17871	4.88281	231.293
4.212	-7.93457	4.63867	232.086
4.213	-8.57544	4.60815	233.795
4.214	-8.78906	3.8147	233.917
4.215	-7.78198	3.479	232.544
4.216	-9.21631	6.10352	235.657
4.217	-8.3313	9.58252	239.166
4.218	-8.05664	7.08008	235.321
4.219	-7.59888	2.92969	232.086
4.22	-8.8501	3.63159	233.185
4.221	-9.21631	6.16455	235.657
4.222	-8.3313	4.69971	235.748
4.223	-7.47681	3.08228	234.039
4.224	-8.5144	4.60815	234.283
4.225	-9.0332	7.2937	232.758
4.226	-8.17871	6.28662	231.079
4.227	-8.05664	4.60815	230.743
4.228	-8.14819	4.48608	233.826
4.229	-8.54492	5.09644	233.337
4.23	-7.26318	4.63867	232.88
4.231	-8.30078	5.06592	233.948
4.232	-9.09424	4.79126	235.779
4.233	-8.69751	3.84521	235.809
4.234	-7.99561	3.90625	235.321
4.235	-9.06372	6.7749	240.356
4.236	-8.63647	8.91113	240.692
4.237	-8.02612	5.18799	236.664
4.238	-7.84302	2.86865	233.582
4.239	-9.0332	4.85229	235.962
4.24	-9.24683	6.56128	237.335
4.241	-8.57544	4.45557	237.488
4.242	-8.27026	3.41797	235.748
4.243	-9.30786	5.7373	236.389
4.244	-9.09424	6.89697	234.955
4.245	-8.02612	5.49316	232.849
4.246	-8.14819	4.42505	233.551
4.247	-8.81958	5.40161	236.145
4.248	-8.57544	5.37109	235.26
4.249	-8.08716	4.76074	235.382
4.25	-8.75854	5.24902	236.938
4.251	-9.30786	4.69971	238.647
4.252	-8.60596	3.41797	237.61
4.253	-8.57544	4.27246	238.617
4.254	-9.30786	8.36182	243.805
4.255	-8.11768	9.0332	242.157
4.256	-8.05664	4.11987	237.915
4.257	-8.8501	2.47192	235.962
4.258	-9.39941	5.82886	239.99
4.259	-9.21631	6.37817	240.356
4.26	-7.53784	3.54004	239.319
4.261	-8.27026	3.87573	237.64
4.262	-9.0332	6.28662	238.098
4.263	-8.88062	7.23267	236.511
4.264	-7.17163	5.24902	235.138
4.265	-7.72095	4.27246	237.732
4.266	-9.46045	5.37109	239.227
4.267	-7.75146	4.79126	238.19
4.268	-7.62939	4.73022	238.007
4.269	-8.54492	4.97437	240.143
4.27	-9.39941	4.63867	240.723
4.271	-8.02612	3.44849	238.739
4.272	-8.88062	5.31006	241.73
4.273	-9.27734	9.3689	247.192
4.274	-7.84302	7.56836	243.469
4.275	-7.65991	2.80762	238.831
4.276	-8.91113	2.41089	239.105
4.277	-9.52148	6.80542	242.523
4.278	-8.39233	6.37817	243.011
4.279	-6.98853	3.14331	240.753
4.28	-8.63647	4.27246	240.265
4.281	-9.8877	7.14111	240.845
4.282	-8.3313	6.71387	238.983
4.283	-7.47681	4.42505	237.61
4.284	-7.93457	4.66919	240.356
4.285	-9.00269	5.85938	241.577
4.286	-7.93457	5.24902	240.082
4.287	-7.99561	5.0354	240.936
4.288	-8.94165	5.15747	243.439
4.289	-9.24683	4.3335	243.408
4.29	-7.96509	3.8147	241.821
4.291	-8.81958	6.2561	245.636
4.292	-8.81958	9.64355	248.199
4.293	-8.30078	6.5918	243.896
4.294	-7.59888	2.86865	240.814
4.295	-9.09424	4.39453	243.073
4.296	-9.61304	7.23267	245.3
4.297	-8.27026	4.42505	244.446
4.298	-7.90405	2.96021	241.913
4.299	-9.0332	5.49316	243.042
4.3	-9.3689	7.72095	242.31
4.301	-7.72095	5.70679	239.655
4.302	-8.17871	4.60815	239.624
4.303	-8.72803	5.58472	243.164
4.304	-8.78906	5.70679	242.371
4.305	-7.90405	4.48608	241.608
4.306	-8.11768	4.79126	243.225
4.307	-9.09424	5.12695	244.202
4.308	-8.69751	3.84521	244.08
4.309	-7.90405	4.08936	243.347
4.31	-9.33838	7.26318	247.528
4.311	-8.94165	9.0332	248.962
4.312	-8.23975	5.0354	245.087
4.313	-7.62939	2.7771	242.065
4.314	-9.12476	5.09644	244.72
4.315	-9.0332	6.2561	246.033
4.316	-7.87354	4.02832	245.209
4.317	-8.08716	3.57056	243.53
4.318	-9.12476	5.98145	245.026
4.319	-9.27734	6.83594	243.561
4.32	-7.93457	4.91333	241.669
4.321	-8.05664	4.36401	242.31
4.322	-8.42285	5.46265	244.507
4.323	-8.20923	5.24902	243.713
4.324	-7.99561	4.66919	243.164
4.325	-8.8501	5.00488	245.148
4.326	-9.18579	4.94385	247.192
4.327	-8.66699	3.32642	245.789
4.328	-8.5144	3.96729	245.972
4.329	-9.06372	7.65991	250.549
4.33	-8.14819	8.30078	249.939
4.331	-8.05664	4.57764	246.185
4.332	-8.14819	3.84521	245.361
4.333	-9.3689	5.98145	247.955
4.334	-8.78906	5.49316	248.413
4.335	-7.90405	3.66211	247.833
4.336	-8.42285	4.05884	246.857
4.337	-9.15527	6.19507	247.406
4.338	-8.63647	6.50024	245.209
4.339	-7.59888	5.40161	243.713
4.34	-7.93457	5.43213	245.605
4.341	-8.57544	5.61523	247.07
4.342	-7.99561	4.79126	246.338
4.343	-7.84302	4.54712	247.162
4.344	-8.94165	4.94385	248.199
4.345	-8.91113	4.30298	249.451
4.346	-8.30078	3.90625	248.077
4.347	-9.00269	4.94385	249.512
4.348	-9.09424	8.72803	254.395
4.349	-8.11768	7.87354	252.838
4.35	-7.38525	3.90625	248.932
4.351	-8.57544	3.479	248.566
4.352	-9.15527	5.82886	250.824
4.353	-8.66699	5.40161	250.58
4.354	-7.99561	3.96729	249.664
4.355	-8.66699	4.73022	249.603
4.356	-9.27734	6.50024	248.718
4.357	-8.5144	6.50024	247.101
4.358	-7.59888	5.15747	246.033
4.359	-7.99561	5.0354	247.223
4.36	-8.78906	5.12695	248.871
4.361	-7.78198	4.73022	248.23
4.362	-7.99561	4.97437	248.688
4.363	-9.15527	5.21851	251.099
4.364	-9.0332	4.02832	251.77
4.365	-8.30078	3.479	250.244
4.366	-9.15527	5.88989	253.876
4.367	-8.94165	9.15527	256.805
4.368	-7.53784	6.80542	252.655
4.369	-7.53784	3.84521	250.183
4.37	-9.30786	5.06592	251.526
4.371	-9.27734	6.62231	253.296
4.372	-9.0332	5.12695	254.12
4.373	-8.17871	3.90625	252.869
4.374	-9.12476	5.24902	252.502
4.375	-9.39941	7.17163	251.465
4.376	-8.14819	6.98853	250
4.377	-8.27026	5.79834	249.207
4.378	-8.5144	5.92041	252.014
4.379	-9.15527	5.82886	252.319
4.38	-8.48389	5.27954	252.258
4.381	-8.72803	5.40161	253.448
4.382	-9.52148	5.18799	255.249
4.383	-9.12476	4.21143	254.364
4.384	-8.48389	4.63867	254.089
4.385	-9.18579	7.56836	259.247
4.386	-8.3313	9.552	259.033
4.387	-7.99561	5.5542	255.157
4.388	-8.45337	3.05176	251.801
4.389	-9.61304	5.15747	254.639
4.39	-9.24683	6.62231	255.554
4.391	-7.84302	4.27246	255.707
4.392	-8.02612	3.69263	252.838
4.393	-8.91113	5.7373	253.723
4.394	-9.0332	6.83594	252.106
4.395	-7.69043	5.24902	250.977
4.396	-8.27026	4.18091	251.556
4.397	-8.48389	4.27246	253.723
4.398	-8.02612	4.54712	252.197
4.399	-7.56836	4.36401	251.892
4.4	-8.57544	4.94385	253.51
4.401	-8.69751	3.8147	253.998
4.402	-8.39233	2.71606	253.571
4.403	-8.66699	4.08936	255.127
4.404	-9.00269	7.59888	260.071
4.405	-7.96509	7.50732	257.996
4.406	-7.62939	3.2959	253.54
4.407	-8.97217	2.62451	252.808
4.408	-9.33838	5.98145	256.5
4.409	-8.48389	5.82886	256.805
4.41	-7.41577	3.26538	255.615
4.411	-8.60596	4.08936	255.188
4.412	-10.2539	6.5918	256.409
4.413	-8.91113	6.65283	254.425
4.414	-7.56836	5.00488	253.143
4.415	-8.57544	5.40161	255.463
4.416	-9.24683	6.01196	257.141
4.417	-8.36182	5.46265	256.348
4.418	-8.45337	5.27954	257.721
4.419	-9.15527	5.64575	260.071
4.42	-9.73511	4.79126	260.162
4.421	-8.36182	3.66211	258.759
4.422	-9.30786	6.37817	261.688
4.423	-9.552	10.2844	265.259
4.424	-8.30078	7.2937	261.017
4.425	-7.90405	3.23486	256.683
4.426	-9.97925	4.15039	258.545
4.427	-9.8877	7.53784	261.047
4.428	-8.63647	5.61523	260.925
4.429	-7.1106	3.41797	258.331
4.43	-9.15527	5.21851	258.972
4.431	-9.58252	7.69043	257.721
4.432	-7.99561	6.83594	256.256
4.433	-7.93457	4.82178	255.737
4.434	-8.39233	4.69971	258.27
4.435	-8.63647	5.27954	257.904
4.436	-7.20215	4.69971	256.561
4.437	-7.99561	5.00488	257.355
4.438	-8.69751	5.00488	259.033
4.439	-8.39233	3.479	258.27
4.44	-7.62939	3.63159	257.416
4.441	-9.00269	6.5918	262.299
4.442	-9.06372	9.00269	264.16
4.443	-7.72095	5.09644	259.796
4.444	-7.56836	1.80054	255.28
4.445	-9.30786	3.96729	258.392
4.446	-9.09424	6.71387	260.223
4.447	-7.20215	4.45557	259.613
4.448	-7.26318	2.89917	257.416
4.449	-8.88062	5.18799	259.277
4.45	-9.58252	7.23267	258.575
4.451	-7.69043	5.15747	255.92
4.452	-7.78198	4.21143	256.622
4.453	-8.63647	5.09644	259.735
4.454	-8.75854	5.5542	259.216
4.455	-7.72095	4.66919	258.789
4.456	-8.63647	5.06592	260.834
4.457	-9.552	5.12695	263.062
4.458	-9.0332	3.66211	262.115
4.459	-8.23975	3.96729	261.2
4.46	-9.46045	7.84302	266.235
4.461	-9.46045	9.79614	266.846
4.462	-8.17871	5.12695	262.299
4.463	-9.00269	3.32642	260.315
4.464	-10.1013	5.92041	264.191
4.465	-9.49097	6.92749	264.893
4.466	-8.23975	4.36401	264.13
4.467	-8.48389	4.24194	263.123
4.468	-9.76563	6.98853	263.672
4.469	-9.27734	7.59888	261.78
4.47	-8.02612	6.22559	260.284
4.471	-8.3313	5.58472	261.688
4.472	-9.09424	5.95093	263.672
4.473	-8.14819	5.21851	262.787
4.474	-7.72095	4.82178	262.573
4.475	-8.57544	5.82886	264.343
4.476	-8.91113	5.27954	265.198
4.477	-8.23975	4.05884	263.855
4.478	-8.27026	4.73022	264.893
4.479	-9.0332	8.54492	269.684
4.48	-8.08716	7.87354	266.876
4.481	-7.69043	4.24194	263.58
4.482	-8.81958	3.72314	262.512
4.483	-8.91113	6.10352	265.015
4.484	-8.48389	5.49316	264.679
4.485	-6.71387	3.60107	263.611
4.486	-8.63647	4.76074	263.58
4.487	-9.06372	6.31714	263.58
4.488	-8.30078	5.70679	261.536
4.489	-7.23267	4.48608	260.223
4.49	-7.75146	4.85229	262.085
4.491	-8.11768	4.82178	263
4.492	-7.44629	4.76074	261.902
4.493	-8.27026	4.66919	262.878
4.494	-9.00269	4.85229	264.954
4.495	-8.75854	3.75366	264.954
4.496	-8.20923	3.08228	263.916
4.497	-9.30786	4.79126	266.724
4.498	-8.97217	8.57544	270.233
4.499	-7.75146	7.08008	267.548
4.5	-7.56836	3.96729	264.526
4.501	-9.09424	3.9978	264.954
4.502	-9.27734	6.2561	267.242
4.503	-9.00269	5.27954	268.311
4.504	-7.69043	3.78418	266.907
4.505	-9.06372	4.79126	266.968
4.506	-9.58252	7.17163	266.357
4.507	-8.08716	7.17163	264.221
4.508	-7.93457	5.70679	263.947
4.509	-8.36182	5.85938	266.846
4.51	-8.78906	5.7373	267.548
4.511	-7.93457	4.97437	266.815
4.512	-8.81958	5.49316	268.188
4.513	-9.49097	5.40161	269.348
4.514	-8.88062	4.60815	269.409
4.515	-8.23975	4.18091	268.524
4.516	-9.18579	7.01904	272.919
4.517	-8.48389	9.73511	274.841
4.518	-7.99561	6.40869	271.088
4.519	-7.41577	3.02124	267.395
4.52	-8.91113	4.15039	268.555
4.521	-9.21631	6.13403	269.775
4.522	-8.23975	4.82178	270.02
4.523	-7.32422	3.84521	268.402
4.524	-8.54492	5.40161	268.646
4.525	-8.48389	6.56128	266.754
4.526	-7.44629	5.40161	265.198
4.527	-7.56836	4.60815	265.076
4.528	-7.84302	4.76074	267.548
4.529	-8.02612	4.69971	266.968
4.53	-7.17163	4.63867	266.968
4.531	-8.57544	5.06592	268.097
4.532	-8.60596	4.45557	269.653
4.533	-7.96509	3.2959	269.287
4.534	-8.30078	3.78418	269.562
4.535	-8.8501	7.35474	274.75
4.536	-7.78198	8.5144	273.59
4.537	-7.2937	4.66919	269.623
4.538	-8.5144	3.02124	267.853
4.539	-9.61304	5.61523	271.698
4.54	-9.0332	5.82886	272.186
4.541	-7.62939	3.8147	272.003
4.542	-8.54492	3.90625	270.691
4.543	-9.61304	6.37817	271.851
4.544	-9.06372	6.95801	269.653
4.545	-8.17871	5.67627	267.914
4.546	-8.8501	5.76782	269.989
4.547	-9.552	5.95093	271.393
4.548	-8.88062	5.27954	270.508
4.549	-8.94165	5.27954	271.423
4.55	-9.33838	5.70679	272.949
4.551	-10.1318	4.73022	273.773
4.552	-9.0332	4.02832	272.705
4.553	-9.33838	5.49316	274.109
4.554	-9.58252	9.0332	278.595
4.555	-9.0332	8.20923	276.276
4.556	-8.23975	3.84521	273.01
4.557	-9.82666	3.60107	271.729
4.558	-9.94873	6.13403	274.628
4.559	-9.33838	5.61523	274.506
4.56	-7.99561	3.54004	272.858
4.561	-9.15527	4.21143	272.156
4.562	-10.0403	6.62231	272.095
4.563	-8.78906	6.22559	269.775
4.564	-8.20923	4.69971	268.463
4.565	-9.15527	4.54712	270.752
4.566	-9.30786	4.79126	271.057
4.567	-8.11768	3.75366	269.928
4.568	-9.06372	4.48608	270.416
4.569	-9.64355	4.57764	272.4
4.57	-9.61304	3.14331	271.881
4.571	-8.94165	2.38037	271.362
4.572	-10.1013	4.66919	274.384
4.573	-9.61304	8.11768	277.924
4.574	-8.69751	6.01196	273.804
4.575	-7.72095	2.38037	270.264
4.576	-10.4675	3.2959	271.088
4.577	-10.1013	5.95093	274.2
4.578	-9.552	4.66919	274.048
4.579	-8.23975	2.53296	272.369
4.58	-9.97925	3.93677	273.041
4.581	-10.6812	6.19507	272.583
4.582	-8.97217	5.34058	269.989
4.583	-8.48389	4.18091	269.775
4.584	-9.64355	4.76074	272.644
4.585	-9.8877	4.94385	272.583
4.586	-8.75854	3.96729	271.942
4.587	-9.64355	4.30298	273.529
4.588	-10.4675	4.24194	275.299
4.589	-9.91821	2.86865	274.231
4.59	-8.88062	2.99072	273.376
4.591	-10.7727	6.28662	277.893
4.592	-10.1013	8.91113	280.273
4.593	-9.24683	4.94385	275.665
4.594	-9.06372	1.89209	272.369
4.595	-11.2915	3.69263	275.33
4.596	-10.8032	5.85938	276.428
4.597	-8.97217	3.57056	275.848
4.598	-8.66699	2.7771	273.499
4.599	-10.5286	5.00488	274.567
4.6	-10.2539	6.16455	273.132
4.601	-8.91113	4.76074	270.752
4.602	-9.21631	3.69263	271.667
4.603	-9.67407	4.21143	273.651
4.604	-9.3689	3.72314	272.461
4.605	-8.72803	3.41797	272.675
4.606	-9.49097	4.21143	273.956
4.607	-10.1318	3.72314	275.513
4.608	-9.552	2.53296	274.933
4.609	-8.81958	3.44849	274.75
4.61	-9.8877	6.43921	279.755
4.611	-9.30786	7.90405	279.785
4.612	-8.5144	4.08936	276.093
4.613	-8.75854	2.41089	274.597
4.614	-9.73511	4.94385	278.351
4.615	-9.24683	5.67627	279.602
4.616	-7.69043	3.8147	279.663
4.617	-8.27026	3.84521	278.9
4.618	-9.18579	6.04248	280.396
4.619	-8.36182	6.86646	278.839
4.62	-7.01904	5.7373	277.557
4.621	-7.41577	5.64575	279.51
4.622	-7.78198	6.43921	281.342
4.623	-7.56836	5.82886	280.64
4.624	-7.23267	5.67627	281.464
4.625	-7.84302	6.40869	283.569
4.626	-7.90405	5.37109	284.79
4.627	-7.32422	4.73022	284.393
4.628	-7.87354	6.34766	285.4
4.629	-8.54492	9.76563	290.802
4.63	-7.62939	9.46045	288.94
4.631	-7.04956	5.79834	285.522
4.632	-8.20923	4.82178	283.936
4.633	-8.42285	7.1106	287.415
4.634	-7.99561	6.92749	287.292
4.635	-6.65283	5.24902	286.133
4.636	-7.78198	5.70679	285.767
4.637	-8.14819	7.26318	284.943
4.638	-7.99561	8.02612	283.661
4.639	-6.95801	6.5918	282.013
4.64	-7.26318	5.92041	283.264
4.641	-8.20923	5.70679	284.027
4.642	-7.2937	5.79834	283.295
4.643	-7.20215	5.58472	282.623
4.644	-7.90405	5.85938	283.844
4.645	-8.39233	5.21851	284.058
4.646	-7.90405	4.42505	282.623
4.647	-8.72803	5.82886	284.698
4.648	-8.5144	8.69751	287.903
4.649	-7.59888	7.14111	284.576
4.65	-7.50732	4.18091	282.196
4.651	-8.63647	4.69971	282.379
4.652	-8.66699	6.80542	284.058
4.653	-8.54492	5.64575	284.241
4.654	-8.20923	4.30298	282.166
4.655	-9.49097	5.49316	283.234
4.656	-9.70459	7.14111	282.043
4.657	-8.30078	6.34766	280.121
4.658	-8.36182	5.46265	279.694
4.659	-8.81958	6.10352	281.647
4.66	-8.97217	6.28662	281.525
4.661	-8.11768	5.7373	281.036
4.662	-8.97217	5.95093	282.532
4.663	-10.0098	5.64575	284.607
4.664	-9.33838	4.45557	284.149
4.665	-9.00269	4.63867	283.722
4.666	-10.5286	7.56836	289.093
4.667	-9.552	10.1624	290.1
4.668	-8.63647	7.32422	286.835
4.669	-8.72803	4.5166	284.21
4.67	-10.3149	5.76782	286.926
4.671	-10.2539	7.26318	287.354
4.672	-8.94165	5.24902	287.903
4.673	-9.33838	4.66919	285.919
4.674	-9.97925	6.5918	286.987
4.675	-10.1929	7.50732	284.851
4.676	-8.42285	6.80542	282.562
4.677	-9.3689	6.073	283.691
4.678	-9.91821	5.95093	285.583
4.679	-9.73511	5.06592	284.058
4.68	-9.15527	4.85229	285.034
4.681	-9.97925	5.49316	286.469
4.682	-10.498	4.82178	286.346
4.683	-10.0403	3.72314	285.492
4.684	-10.0098	4.42505	285.767
4.685	-10.8643	8.14819	291.931
4.686	-9.64355	8.60596	290.924
4.687	-9.09424	3.96729	286.041
4.688	-10.4065	2.19727	283.417
4.689	-11.4746	5.46265	287.781
4.69	-10.1929	5.70679	287.72
4.691	-8.60596	4.02832	287.17
4.692	-9.8877	3.60107	286.011
4.693	-10.7117	5.49316	286.621
4.694	-9.94873	6.16455	284.332
4.695	-8.91113	4.88281	283.203
4.696	-10.0098	4.11987	284.912
4.697	-10.5591	4.24194	286.255
4.698	-9.91821	4.48608	284.912
4.699	-9.52148	4.76074	285.614
4.7	-10.6201	5.15747	287.354
4.701	-11.1084	3.44849	288.3
4.702	-10.2539	2.80762	287.659
4.703	-10.7117	4.66919	289.246
4.704	-11.0474	8.3313	294.861
4.705	-10.0098	7.65991	291.595
4.706	-9.49097	3.35693	287.781
4.707	-11.5356	3.32642	288.574
4.708	-11.3831	6.13403	291.779
4.709	-10.4065	5.18799	291.046
4.71	-9.49097	3.08228	289.917
4.711	-11.1694	4.27246	289.948
4.712	-11.5051	6.19507	288.971
4.713	-10.2844	6.16455	286.713
4.714	-9.76563	4.79126	285.828
4.715	-10.8643	4.91333	287.811
4.716	-11.5967	5.09644	288.94
4.717	-10.1318	3.63159	287.292
4.718	-10.1929	3.84521	288.208
4.719	-11.9629	4.45557	290.405
4.72	-11.3831	3.20435	289.398
4.721	-10.6201	2.83813	287.903
4.722	-12.2986	5.5542	292.175
4.723	-11.7188	8.63647	295.105
4.724	-10.5286	5.40161	290.161
4.725	-10.4065	1.92261	286.713
4.726	-12.6038	2.7771	288.971
4.727	-12.1155	5.31006	290.68
4.728	-10.5286	3.78418	290.436
4.729	-9.94873	2.41089	287.567
4.73	-11.7188	3.66211	288.574
4.731	-12.5122	5.5542	288.025
4.732	-9.97925	4.30298	285.248
4.733	-9.97925	3.26538	285.4
4.734	-11.322	3.63159	287.781
4.735	-10.7422	3.54004	286.926
4.736	-9.76563	3.11279	285.767
4.737	-10.6201	3.72314	287.628
4.738	-11.3525	3.35693	289.612
4.739	-11.2305	1.83105	288.544
4.74	-10.2539	2.2583	288.269
4.741	-11.8103	5.27954	293.365
4.742	-10.2844	7.26318	293.365
4.743	-9.70459	3.479	288.818
4.744	-9.76563	1.43433	287.17
4.745	-11.0474	4.15039	290.71
4.746	-10.5896	4.94385	291.138
4.747	-9.39941	2.59399	290.955
4.748	-9.85718	2.13623	289.856
4.749	-10.6506	4.82178	291.29
4.75	-10.1013	5.15747	289.307
4.751	-8.66699	4.05884	286.957
4.752	-9.24683	4.24194	288.696
4.753	-10.0708	4.54712	290.68
4.754	-9.0332	3.78418	289.337
4.755	-8.75854	3.63159	289.917
4.756	-9.3689	4.27246	292.236
4.757	-9.76563	3.35693	292.603
4.758	-8.63647	2.71606	292.053
4.759	-8.45337	4.11987	292.389
4.76	-9.67407	7.23267	297.76
4.761	-8.63647	7.84302	296.936
4.762	-7.78198	4.08936	293.488
4.763	-8.88062	2.53296	292.175
4.764	-9.39941	4.60815	295.837
4.765	-8.30078	4.69971	295.441
4.766	-7.01904	3.479	294.83
4.767	-8.42285	3.9978	294.281
4.768	-8.66699	6.16455	294.586
4.769	-8.30078	6.04248	292.419
4.77	-7.1106	4.57764	291.595
4.771	-7.90405	4.57764	293.06
4.772	-8.3313	4.39453	294.098
4.773	-7.23267	4.30298	292.725
4.774	-7.01904	4.11987	293.121
4.775	-7.96509	4.88281	294.983
4.776	-8.11768	4.08936	295.898
4.777	-7.41577	3.05176	294.678
4.778	-8.30078	4.73022	296.265
4.779	-8.39233	7.96509	300.629
4.78	-7.23267	6.92749	297.913
4.781	-6.53076	3.38745	294.8
4.782	-8.63647	3.69263	294.769
4.783	-8.48389	5.88989	297.913
4.784	-7.38525	4.73022	297.241
4.785	-6.56128	3.66211	296.57
4.786	-8.23975	4.69971	296.906
4.787	-8.81958	6.13403	296.021
4.788	-7.41577	5.67627	293.823
4.789	-6.86646	5.12695	293.182
4.79	-7.47681	5.67627	295.197
4.791	-8.02612	5.49316	295.197
4.792	-7.14111	4.85229	294.769
4.793	-7.44629	5.09644	296.082
4.794	-8.48389	5.06592	297.791
4.795	-8.30078	3.96729	297.241
4.796	-7.69043	4.18091	296.539
4.797	-9.21631	6.56128	299.835
4.798	-8.72803	9.552	303.284
4.799	-7.44629	7.56836	300.507
4.8	-7.08008	4.24194	298.096
4.801	-9.15527	4.60815	298.828
4.802	-9.21631	6.71387	300.69
4.803	-8.5144	5.88989	301.483
4.804	-7.99561	4.88281	299.988
4.805	-9.30786	5.92041	299.53
4.806	-9.552	7.72095	299.286
4.807	-8.30078	7.65991	297.15
4.808	-8.30078	6.62231	296.661
4.809	-9.30786	6.28662	299.103
4.81	-9.61304	6.10352	299.103
4.811	-8.39233	6.073	298.981
4.812	-9.42993	6.50024	299.622
4.813	-9.8877	6.34766	301.758
4.814	-9.552	4.91333	301.697
4.815	-9.15527	5.34058	300.934
4.816	-10.4065	8.23975	306.213
4.817	-9.52148	10.2234	307.312
4.818	-8.69751	7.1106	302.979
4.819	-9.39941	4.82178	301.361
4.82	-10.8643	6.46973	304.169
4.821	-9.94873	7.62939	305.115
4.822	-9.39941	6.19507	305.206
4.823	-9.00269	5.27954	303.925
4.824	-10.1929	6.92749	304.504
4.825	-10.2234	8.27026	303.375
4.826	-8.78906	7.38525	301.575
4.827	-9.46045	6.56128	301.666
4.828	-9.82666	6.65283	304.138
4.829	-10.0403	6.71387	303.223
4.83	-9.33838	6.2561	303.65
4.831	-10.437	6.83594	305.359
4.832	-10.6506	5.64575	306.305
4.833	-10.0098	4.76074	305.511
4.834	-10.0098	5.88989	306.732
4.835	-10.3149	9.42993	311.981
4.836	-9.79614	9.76563	309.937
4.837	-9.30786	5.95093	307.129
4.838	-10.5591	4.94385	305.298
4.839	-11.1694	6.89697	308.655
4.84	-9.97925	6.95801	308.716
4.841	-8.69751	5.09644	307.037
4.842	-9.97925	5.37109	306.824
4.843	-10.7727	7.32422	307.037
4.844	-9.73511	7.23267	304.535
4.845	-9.09424	6.10352	303.253
4.846	-9.64355	6.04248	305.603
4.847	-10.1929	5.7373	305.511
4.848	-9.15527	5.24902	304.291
4.849	-9.49097	5.70679	304.932
4.85	-10.1318	5.88989	306.213
4.851	-10.6812	4.94385	306.274
4.852	-10.0098	4.15039	305.695
4.853	-11.2	5.98145	307.922
4.854	-11.261	9.15527	312.592
4.855	-10.0098	7.84302	309.784
4.856	-9.24683	3.90625	305.634
4.857	-11.4136	4.08936	305.756
4.858	-11.3525	6.83594	308.441
4.859	-10.1013	6.01196	308.105
4.86	-9.09424	4.21143	306.61
4.861	-11.1084	5.06592	307.159
4.862	-11.7188	6.50024	306.244
4.863	-10.2234	6.43921	303.711
4.864	-9.85718	5.49316	303.009
4.865	-10.4675	5.21851	304.626
4.866	-10.9253	5.12695	304.901
4.867	-10.1013	4.88281	303.802
4.868	-10.7727	5.18799	304.657
4.869	-12.0239	5.00488	306.274
4.87	-11.7493	3.60107	305.939
4.871	-10.8948	3.54004	304.443
4.872	-12.7258	5.7373	308.167
4.873	-11.9019	8.5144	311.218
4.874	-10.2539	6.31714	306
4.875	-10.8643	3.23486	303.894
4.876	-13.2446	4.15039	306.061
4.877	-12.0239	5.61523	307.404
4.878	-11.1694	4.36401	306.641
4.879	-10.6812	3.08228	305.054
4.88	-12.3901	4.18091	305.054
4.881	-12.4512	5.7373	304.077
4.882	-10.498	5.49316	301.392
4.883	-10.498	4.05884	301.056
4.884	-11.5356	4.24194	303.65
4.885	-11.6882	3.72314	302.521
4.886	-10.437	3.17383	301.575
4.887	-11.3525	3.96729	303.589
4.888	-12.146	3.479	304.657
4.889	-11.5051	2.2583	303.711
4.89	-11.0474	2.92969	304.016
4.891	-12.1765	5.98145	309.052
4.892	-11.2305	7.32422	308.99
4.893	-10.6201	3.66211	305.176
4.894	-11.0168	2.01416	303.314
4.895	-11.6272	3.54004	306.702
4.896	-10.8337	4.36401	306.641
4.897	-9.97925	2.86865	306.458
4.898	-10.0403	2.71606	305.45
4.899	-11.3831	4.57764	306.854
4.9	-10.6812	4.82178	304.81
4.901	-9.24683	3.72314	303.009
4.902	-9.94873	3.41797	304.535
4.903	-10.4675	3.93677	306.03
4.904	-9.30786	3.26538	304.26
4.905	-9.12476	3.44849	305.084
4.906	-10.3149	4.21143	307.068
4.907	-10.2539	2.92969	308.105
4.908	-9.73511	1.83105	307.312
4.909	-9.82666	3.26538	308.563
4.91	-10.6812	6.62231	313.751
4.911	-9.39941	6.7749	312.347
4.912	-9.00269	3.05176	309.509
4.913	-10.0403	2.56348	308.441
4.914	-10.7422	4.69971	311.859
4.915	-10.0708	4.60815	312.225
4.916	-8.75854	2.7771	311.005
4.917	-9.73511	3.41797	311.096
4.918	-9.73511	4.94385	311.432
4.919	-8.97217	5.12695	308.624
4.92	-8.36182	4.54712	307.892
4.921	-9.3689	4.82178	309.601
4.922	-9.52148	4.39453	310.242
4.923	-8.54492	3.66211	308.838
4.924	-8.81958	3.93677	310.089
4.925	-9.552	4.54712	311.584
4.926	-9.0332	3.08228	311.737
4.927	-8.57544	2.71606	310.883
4.928	-9.61304	5.18799	313.11
4.929	-9.552	7.90405	317.291
4.93	-8.39233	6.7749	314.728
4.931	-7.78198	3.69263	312.622
4.932	-9.49097	3.54004	312.5
4.933	-9.3689	5.09644	314.423
4.934	-8.54492	4.88281	314.423
4.935	-7.59888	3.90625	313.599
4.936	-9.30786	4.82178	313.568
4.937	-9.76563	6.16455	312.897
4.938	-8.42285	6.04248	311.188
4.939	-8.14819	5.06592	310.181
4.94	-8.60596	5.09644	311.951
4.941	-8.66699	4.97437	312.103
4.942	-7.32422	4.48608	311.279
4.943	-8.36182	5.21851	312.073
4.944	-9.21631	5.64575	314.27
4.945	-9.21631	3.9978	313.843
4.946	-8.45337	4.15039	313.141
4.947	-10.0708	6.53076	317.81
4.948	-9.06372	9.58252	320.404
4.949	-7.56836	6.80542	316.559
4.95	-7.99561	4.08936	314.056
4.951	-9.73511	5.00488	315.735
4.952	-9.3689	6.71387	317.291
4.953	-8.48389	5.5542	317.566
4.954	-8.20923	4.48608	316.833
4.955	-9.15527	5.79834	316.62
4.956	-9.76563	7.08008	315.155
4.957	-7.93457	6.98853	313.019
4.958	-8.14819	6.16455	312.592
4.959	-9.12476	6.16455	315.308
4.96	-8.94165	5.88989	315.125
4.961	-7.93457	5.70679	314.24
4.962	-8.69751	5.82886	316.071
4.963	-9.58252	5.58472	317.444
4.964	-9.00269	3.9978	316.467
4.965	-8.66699	5.0354	316.681
4.966	-10.1318	8.05664	321.381
4.967	-9.06372	9.73511	321.96
4.968	-8.27026	6.74438	319.672
4.969	-8.60596	4.11987	317.688
4.97	-9.61304	4.88281	319.244
4.971	-9.27734	6.31714	320.313
4.972	-8.11768	5.31006	320.557
4.973	-8.30078	4.60815	318.604
4.974	-9.12476	6.01196	319.244
4.975	-9.00269	7.47681	317.719
4.976	-7.72095	6.46973	315.857
4.977	-7.93457	5.61523	316.498
4.978	-8.45337	5.34058	317.963
4.979	-7.99561	5.0354	316.772
4.98	-7.87354	5.0354	316.986
4.981	-8.66699	5.49316	318.451
4.982	-9.09424	4.91333	319.763
4.983	-8.57544	3.87573	319.397
4.984	-8.69751	4.54712	319.855
4.985	-9.39941	7.87354	324.951
4.986	-8.5144	8.66699	323.73
4.987	-7.87354	4.91333	320.526
4.988	-8.81958	3.8147	319.122
4.989	-9.49097	5.79834	322.632
4.99	-9.00269	6.2561	323.608
4.991	-7.65991	4.42505	322.51
4.992	-9.0332	4.85229	322.357
4.993	-9.70459	6.56128	322.54
4.994	-8.63647	6.89697	320.129
4.995	-8.23975	6.01196	318.97
4.996	-8.60596	5.82886	320.648
4.997	-9.49097	6.16455	321.594
4.998	-8.27026	5.61523	320.77
4.999	-8.75854	5.76782	321.35
5	-9.73511	6.04248	323.73
5.001	-9.82666	5.12695	324.402
5.002	-9.12476	4.27246	323.151
5.003	-10.0098	6.13403	325.592
5.004	-10.376	10.0403	330.078
5.005	-8.69751	8.72803	327.301
5.006	-8.78906	4.88281	324.524
5.007	-10.7117	4.88281	325.134
5.008	-10.5591	7.08008	327.179
5.009	-9.76563	6.28662	327.545
5.01	-9.0332	5.24902	325.806
5.011	-10.498	5.79834	325.562
5.012	-11.2915	7.65991	324.921
5.013	-9.39941	7.69043	322.876
5.014	-9.33838	6.50024	321.625
5.015	-10.1929	6.22559	324.005
5.016	-10.3149	5.82886	323.73
5.017	-9.52148	5.70679	322.296
5.018	-10.5591	6.62231	323.7
5.019	-11.2	6.2561	325.287
5.02	-10.8337	4.76074	323.853
5.021	-10.4675	5.27954	324.31
5.022	-11.8103	7.1106	327.454
5.023	-10.5896	9.3689	328.888
5.024	-10.2844	7.04956	325.958
5.025	-9.70459	4.24194	322.784
5.026	-11.8408	4.57764	324.066
5.027	-11.8408	7.23267	326.385
5.028	-10.376	5.85938	326.08
5.029	-9.8877	3.60107	323.456
5.03	-11.2305	5.46265	324.829
5.031	-11.8103	6.83594	323.303
5.032	-10.4675	6.56128	320.984
5.033	-10.5286	5.46265	321.411
5.034	-11.0168	5.43213	323.151
5.035	-11.0779	5.70679	322.174
5.036	-10.4675	5.7373	322.815
5.037	-11.2915	6.073	324.005
5.038	-12.1765	5.5542	325.531
5.039	-11.8408	4.30298	325.012
5.04	-11.0168	4.94385	324.799
5.041	-12.1765	8.27026	330.414
5.042	-11.6272	9.76563	331.116
5.043	-10.7727	5.70679	326.721
5.044	-10.8032	3.69263	324.341
5.045	-12.4512	6.37817	329.254
5.046	-11.5051	7.2937	329.62
5.047	-10.0098	4.94385	328.369
5.048	-11.1084	4.79126	327.423
5.049	-12.1155	6.80542	328.522
5.05	-11.2305	7.87354	326.324
5.051	-9.67407	6.56128	324.738
5.052	-10.6506	5.82886	326.019
5.053	-11.4136	6.19507	328.094
5.054	-10.5591	5.70679	326.569
5.055	-10.2844	5.5542	326.569
5.056	-11.4136	6.31714	328.674
5.057	-11.2915	5.43213	329.468
5.058	-10.1624	4.27246	327.24
5.059	-10.7117	5.92041	328.979
5.06	-11.5356	8.94165	334.473
5.061	-10.0098	8.30078	331.757
5.062	-9.15527	4.24194	328.827
5.063	-10.4675	3.8147	328.156
5.064	-10.498	5.98145	331.024
5.065	-9.79614	5.88989	330.658
5.066	-8.60596	4.54712	329.285
5.067	-10.0708	4.82178	328.857
5.068	-10.498	6.43921	328.918
5.069	-9.52148	6.28662	326.843
5.07	-8.42285	5.00488	325.47
5.071	-9.0332	5.18799	327.209
5.072	-9.49097	4.94385	327.759
5.073	-8.17871	4.76074	325.836
5.074	-9.00269	5.31006	327.423
5.075	-9.8877	5.27954	329.285
5.076	-9.39941	3.78418	329.346
5.077	-9.12476	3.72314	328.766
5.078	-10.0708	5.64575	331.085
5.079	-9.76563	8.54492	334.595
5.08	-8.08716	7.44629	331.482
5.081	-8.05664	4.63867	329.285
5.082	-10.0708	4.57764	330.444
5.083	-9.79614	6.56128	332.306
5.084	-9.15527	5.34058	332.672
5.085	-8.36182	4.11987	331.421
5.086	-9.30786	5.18799	331.757
5.087	-9.61304	6.74438	330.292
5.088	-8.5144	6.68335	328.064
5.089	-8.54492	6.34766	328.186
5.09	-8.91113	6.16455	330.139
5.091	-9.06372	5.46265	329.529
5.092	-8.17871	5.43213	329.742
5.093	-8.81958	5.82886	330.566
5.094	-9.30786	5.43213	331.757
5.095	-8.81958	4.66919	331.482
5.096	-8.72803	5.00488	330.933
5.097	-10.1318	7.20215	334.93
5.098	-9.39941	9.42993	336.975
5.099	-7.78198	7.01904	333.801
5.1	-7.99561	4.45557	331.543
5.101	-9.24683	4.60815	331.97
5.102	-8.94165	6.2561	333.496
5.103	-7.69043	5.49316	333.71
5.104	-7.84302	4.85229	331.848
5.105	-8.75854	5.21851	332.275
5.106	-9.09424	6.56128	330.719
5.107	-7.75146	6.56128	328.705
5.108	-7.65991	5.15747	328.308
5.109	-8.36182	5.09644	330.048
5.11	-7.87354	4.88281	328.949
5.111	-7.41577	4.82178	329.01
5.112	-8.17871	5.24902	330.597
5.113	-8.75854	4.82178	332.123
5.114	-8.48389	3.87573	331.604
5.115	-8.08716	4.39453	332.123
5.116	-9.24683	7.2937	337.372
5.117	-7.90405	8.88062	338.104
5.118	-6.98853	5.67627	334.595
5.119	-7.78198	3.54004	331.787
5.12	-9.21631	5.12695	335.114
5.121	-8.88062	6.2561	336.212
5.122	-7.72095	4.88281	336.212
5.123	-7.72095	4.21143	334.778
5.124	-8.72803	5.88989	335.785
5.125	-8.20923	7.08008	333.557
5.126	-6.83594	6.53076	331.329
5.127	-7.72095	6.073	333.221
5.128	-8.36182	5.88989	335.175
5.129	-7.84302	5.49316	333.923
5.13	-7.78198	5.70679	334.961
5.131	-8.3313	5.92041	337.067
5.132	-8.57544	4.94385	337.25
5.133	-8.08716	4.39453	337.433
5.134	-8.05664	6.13403	338.226
5.135	-8.42285	9.30786	343.109
5.136	-7.90405	9.09424	341.675
5.137	-7.56836	5.43213	338.959
5.138	-9.15527	4.66919	338.409
5.139	-9.09424	6.92749	342.072
5.14	-7.87354	6.40869	341.37
5.141	-6.53076	4.54712	340.149
5.142	-8.3313	5.95093	340.21
5.143	-8.91113	7.69043	339.63
5.144	-7.84302	7.65991	337.158
5.145	-7.53784	6.68335	336.487
5.146	-8.27026	6.31714	338.348
5.147	-8.66699	5.98145	338.074
5.148	-6.95801	5.46265	336.823
5.149	-8.42285	6.2561	338.135
5.15	-9.27734	6.5918	339.783
5.151	-8.63647	4.76074	340.179
5.152	-8.45337	4.60815	339.417
5.153	-9.8877	6.5918	342.499
5.154	-9.39941	9.85718	346.68
5.155	-7.56836	7.90405	342.224
5.156	-7.65991	5.18799	339.142
5.157	-10.1318	5.37109	340.179
5.158	-9.91821	7.32422	342.102
5.159	-8.48389	6.16455	342.224
5.16	-8.05664	4.82178	340.79
5.161	-9.91821	5.37109	341.248
5.162	-10.0403	7.1106	340.332
5.163	-8.20923	7.23267	337.158
5.164	-8.3313	6.37817	336.578
5.165	-9.64355	6.68335	338.837
5.166	-9.76563	6.13403	338.684
5.167	-8.69751	5.82886	338.501
5.168	-9.58252	6.37817	340.21
5.169	-10.2844	6.10352	341.949
5.17	-9.73511	4.30298	340.851
5.171	-9.0332	5.27954	340.729
5.172	-10.4675	7.75146	344.971
5.173	-9.79614	10.2844	346.466
5.174	-8.94165	7.59888	343.231
5.175	-9.0332	4.82178	340.973
5.176	-11.0474	5.82886	343.262
5.177	-10.7117	7.47681	344.818
5.178	-9.27734	6.16455	344.116
5.179	-9.21631	5.15747	342.102
5.18	-10.376	6.74438	343.353
5.181	-10.4675	8.08716	341.492
5.182	-9.06372	7.23267	339.264
5.183	-9.49097	6.46973	340.21
5.184	-10.6201	6.40869	341.919
5.185	-9.73511	5.92041	340.424
5.186	-9.33838	5.98145	340.973
5.187	-10.0098	6.98853	342.468
5.188	-10.8032	6.10352	343.811
5.189	-10.2539	5.15747	343.323
5.19	-9.94873	5.82886	343.536
5.191	-11.261	8.97217	349.579
5.192	-9.64355	9.94873	348.938
5.193	-8.78906	5.95093	344.604
5.194	-9.73511	4.57764	342.56
5.195	-11.2305	6.7749	346.954
5.196	-9.76563	7.2937	346.405
5.197	-8.5144	5.15747	345.52
5.198	-9.79614	5.37109	345.154
5.199	-9.97925	6.83594	345.581
5.2	-9.70459	7.62939	342.407
5.201	-8.39233	6.56128	341.705
5.202	-9.30786	6.5918	342.499
5.203	-9.73511	6.19507	343.689
5.204	-9.15527	6.13403	342.987
5.205	-9.18579	6.22559	343.689
5.206	-9.97925	6.53076	345.642
5.207	-10.3455	5.31006	346.985
5.208	-9.33838	4.30298	345.428
5.209	-9.52148	6.34766	346.527
5.21	-10.2844	9.61304	352.051
5.211	-8.5144	9.33838	349.792
5.212	-8.75854	5.95093	347.107
5.213	-10.3455	5.34058	347.351
5.214	-10.1013	6.80542	349.945
5.215	-9.15527	6.5918	349.915
5.216	-8.20923	5.61523	349.274
5.217	-9.82666	5.88989	348.267
5.218	-10.3149	7.47681	348.358
5.219	-9.33838	8.08716	345.978
5.22	-8.48389	7.2937	344.452
5.221	-9.3689	6.7749	346.802
5.222	-9.82666	6.53076	347.321
5.223	-8.75854	5.7373	346.039
5.224	-9.67407	6.34766	347.778
5.225	-10.0098	6.83594	349.304
5.226	-9.97925	5.5542	349.487
5.227	-9.30786	5.49316	348.633
5.228	-10.5591	7.35474	350.525
5.229	-10.1013	9.61304	354.767
5.23	-8.66699	8.78906	352.02
5.231	-8.63647	5.92041	349.701
5.232	-9.79614	5.34058	349.579
5.233	-9.76563	7.32422	351.41
5.234	-9.24683	7.17163	351.807
5.235	-8.54492	5.76782	350.342
5.236	-9.76563	6.28662	350.098
5.237	-10.0403	7.62939	349.518
5.238	-8.72803	7.84302	347.046
5.239	-8.23975	6.5918	346.252
5.24	-9.06372	6.5918	347.626
5.241	-9.3689	6.5918	348.297
5.242	-8.81958	6.62231	347.534
5.243	-9.24683	6.7749	348.999
5.244	-10.2234	6.43921	351.257
5.245	-9.61304	5.34058	350.861
5.246	-9.0332	5.46265	350.098
5.247	-10.1929	7.50732	353.455
5.248	-9.49097	10.4675	356.079
5.249	-8.02612	8.05664	351.837
5.25	-8.3313	5.43213	350.372
5.251	-11.0474	6.65283	352.57
5.252	-9.67407	7.72095	354.034
5.253	-8.8501	6.13403	352.997
5.254	-8.30078	5.43213	352.112
5.255	-9.70459	6.92749	352.875
5.256	-9.49097	8.02612	350.647
5.257	-8.14819	7.84302	348.877
5.258	-8.8501	7.62939	349.335
5.259	-8.97217	7.01904	351.593
5.26	-8.60596	6.68335	350.22
5.261	-8.17871	6.83594	350.708
5.262	-9.18579	7.38525	352.325
5.263	-9.3689	6.43921	353.516
5.264	-8.97217	5.27954	352.356
5.265	-9.00269	6.65283	353.668
5.266	-9.52148	9.61304	358.582
5.267	-8.60596	9.94873	358.154
5.268	-8.05664	6.74438	355.225
5.269	-8.69751	5.58472	353.668
5.27	-9.33838	6.83594	355.774
5.271	-8.57544	7.38525	356.11
5.272	-7.87354	6.31714	355.164
5.273	-8.45337	6.04248	354.614
5.274	-8.88062	7.41577	354.523
5.275	-8.5144	8.02612	352.051
5.276	-7.50732	7.26318	351.044
5.277	-8.05664	6.7749	351.776
5.278	-8.08716	6.50024	352.661
5.279	-7.47681	6.34766	351.929
5.28	-7.87354	6.5918	353.058
5.281	-8.42285	6.7749	354.767
5.282	-8.42285	5.64575	355.377
5.283	-7.72095	5.00488	354.858
5.284	-8.54492	6.40869	356.445
5.285	-8.63647	9.3689	361.053
5.286	-6.80542	9.21631	359.07
5.287	-6.98853	5.92041	355.774
5.288	-8.94165	4.69971	355.042
5.289	-8.42285	7.08008	358.459
5.29	-7.50732	6.65283	358.093
5.291	-6.68335	4.91333	356.964
5.292	-8.14819	5.79834	356.964
5.293	-8.75854	7.20215	355.682
5.294	-7.53784	7.65991	353.577
5.295	-7.1106	6.95801	352.539
5.296	-7.44629	6.5918	354.34
5.297	-8.57544	6.62231	354.95
5.298	-7.2937	6.04248	354.401
5.299	-7.50732	5.95093	355.377
5.3	-8.54492	6.46973	357.361
5.301	-8.27026	5.27954	357.849
5.302	-7.62939	5.00488	356.445
5.303	-8.97217	7.1106	359.833
5.304	-8.69751	10.2539	364.532
5.305	-7.20215	8.48389	359.863
5.306	-6.7749	4.66919	356.903
5.307	-9.552	4.88281	358.398
5.308	-8.63647	7.2937	361.023
5.309	-7.20215	6.46973	359.436
5.31	-6.89697	5.34058	358.246
5.311	-8.8501	6.40869	358.459
5.312	-9.46045	7.75146	357.056
5.313	-7.56836	7.69043	355.133
5.314	-7.44629	6.62231	354.828
5.315	-8.5144	6.28662	357.086
5.316	-8.60596	6.10352	356.659
5.317	-7.56836	5.92041	355.56
5.318	-8.72803	7.01904	357.544
5.319	-9.27734	6.34766	359.894
5.32	-9.0332	4.69971	358.643
5.321	-8.02612	5.46265	358.826
5.322	-9.97925	8.17871	363.525
5.323	-8.14819	10.4065	364.532
5.324	-7.14111	6.98853	360.016
5.325	-7.56836	4.73022	357.605
5.326	-10.0403	6.43921	360.992
5.327	-8.94165	7.8125	361.542
5.328	-7.99561	5.82886	360.962
5.329	-8.54492	5.0354	359.619
5.33	-9.64355	7.14111	360.718
5.331	-8.97217	7.87354	358.063
5.332	-7.53784	7.1106	356.14
5.333	-8.72803	6.74438	357.056
5.334	-9.46045	6.83594	359.253
5.335	-8.39233	6.46973	357.88
5.336	-8.66699	6.5918	358.734
5.337	-9.39941	7.08008	361.053
5.338	-9.42993	5.85938	362.122
5.339	-9.15527	5.18799	360.901
5.34	-8.48389	6.68335	361.908
5.341	-9.97925	9.52148	366.058
5.342	-8.45337	9.8877	365.631
5.343	-8.48389	6.5918	362
5.344	-9.49097	5.5542	361.603
5.345	-10.0403	7.26318	364.807
5.346	-8.8501	7.32422	364.014
5.347	-7.62939	5.7373	362.885
5.348	-9.52148	6.53076	362.61
5.349	-9.46045	7.87354	362.854
5.35	-9.09424	8.02612	360.382
5.351	-8.27026	7.23267	359.863
5.352	-9.21631	7.08008	361.084
5.353	-9.52148	7.1106	361.969
5.354	-8.36182	6.62231	360.687
5.355	-8.88062	6.89697	361.816
5.356	-10.1013	7.26318	363.617
5.357	-9.82666	6.34766	364.288
5.358	-9.18579	5.61523	363.831
5.359	-9.61304	7.04956	365.387
5.36	-10.1013	9.97925	370.361
5.361	-8.63647	9.18579	367.523
5.362	-8.17871	5.88989	364.502
5.363	-9.94873	5.7373	364.594
5.364	-9.79614	8.20923	367.249
5.365	-8.97217	7.23267	366.15
5.366	-8.11768	5.70679	365.021
5.367	-9.79614	6.53076	365.631
5.368	-10.0098	7.50732	364.41
5.369	-8.54492	7.75146	361.969
5.37	-8.11768	7.56836	361.908
5.371	-8.94165	7.14111	363.251
5.372	-9.39941	7.1106	363.77
5.373	-8.54492	6.92749	363.19
5.374	-9.27734	7.2937	364.655
5.375	-10.1624	7.08008	366.821
5.376	-9.09424	5.70679	366.028
5.377	-8.69751	6.04248	365.417
5.378	-10.2844	8.02612	369.232
5.379	-9.18579	10.6506	371.613
5.38	-7.99561	8.66699	368.256
5.381	-8.30078	6.65283	366.974
5.382	-10.2234	6.34766	367.645
5.383	-9.58252	7.78198	368.683
5.384	-8.72803	7.44629	369.232
5.385	-8.3313	6.04248	367.004
5.386	-9.39941	6.98853	367.31
5.387	-10.1624	8.63647	365.845
5.388	-8.11768	8.78906	364.075
5.389	-8.91113	7.75146	364.105
5.39	-8.91113	7.65991	366.364
5.391	-9.33838	7.35474	365.387
5.392	-8.5144	7.20215	365.723
5.393	-9.46045	7.50732	366.943
5.394	-9.70459	7.23267	368.469
5.395	-9.15527	6.31714	368.073
5.396	-8.69751	6.7749	368.134
5.397	-10.1624	8.97217	372.65
5.398	-8.94165	11.0474	374.725
5.399	-7.99561	8.54492	371.002
5.4	-7.72095	5.79834	368.439
5.401	-9.76563	6.7749	370.27
5.402	-9.49097	8.45337	371.094
5.403	-8.66699	7.23267	370.88
5.404	-8.20923	6.37817	369.354
5.405	-9.552	7.1106	369.995
5.406	-9.3689	8.69751	368.164
5.407	-7.53784	8.48389	366.15
5.408	-7.99561	7.50732	366.18
5.409	-8.60596	7.50732	368.347
5.41	-8.3313	7.47681	367.523
5.411	-7.78198	7.04956	368.073
5.412	-9.24683	7.44629	370.087
5.413	-9.12476	6.65283	371.765
5.414	-8.60596	5.58472	370.728
5.415	-8.20923	6.65283	370.667
5.416	-9.24683	9.85718	375.977
5.417	-7.84302	11.1084	375.58
5.418	-7.23267	7.72095	372.04
5.419	-8.42285	6.04248	370.85
5.42	-9.3689	7.41577	373.932
5.421	-8.8501	7.78198	374.146
5.422	-7.32422	6.2561	373.444
5.423	-8.23975	6.37817	372.162
5.424	-8.72803	8.02612	372.589
5.425	-7.96509	8.66699	369.537
5.426	-7.20215	8.42285	368.103
5.427	-8.23975	7.99561	370.056
5.428	-8.60596	7.47681	371.399
5.429	-7.84302	6.71387	370.3
5.43	-7.75146	7.41577	371.46
5.431	-8.69751	7.35474	373.535
5.432	-8.48389	6.53076	373.962
5.433	-7.50732	6.16455	373.413
5.434	-8.27026	7.59888	375.183
5.435	-8.57544	10.7727	380.371
5.436	-7.41577	10.376	377.502
5.437	-6.83594	6.71387	374.39
5.438	-8.57544	5.85938	373.718
5.439	-8.57544	7.93457	377.045
5.44	-7.56836	8.08716	375.946
5.441	-6.56128	6.5918	375.061
5.442	-8.5144	7.01904	375.183
5.443	-8.72803	8.39233	374.42
5.444	-7.50732	8.78906	372.131
5.445	-6.89697	7.8125	371.552
5.446	-8.14819	7.56836	372.894
5.447	-8.23975	7.35474	373.291
5.448	-7.17163	7.26318	372.65
5.449	-7.78198	7.65991	373.81
5.45	-9.09424	7.75146	376.434
5.451	-8.48389	5.88989	376.282
5.452	-7.62939	6.01196	375.244
5.453	-9.3689	8.23975	379.364
5.454	-8.23975	11.1084	382.233
5.455	-6.62231	8.94165	377.35
5.456	-6.89697	6.2561	375.61
5.457	-9.24683	6.86646	377.228
5.458	-8.54492	8.17871	378.357
5.459	-7.41577	7.04956	377.777
5.46	-7.35474	6.22559	376.434
5.461	-8.94165	7.26318	376.77
5.462	-8.81958	8.30078	374.786
5.463	-7.14111	8.36182	372.62
5.464	-7.50732	7.84302	372.772
5.465	-8.30078	7.50732	375
5.466	-7.84302	7.01904	374.39
5.467	-7.44629	6.83594	374.268
5.468	-9.27734	7.26318	376.556
5.469	-9.0332	6.37817	378.082
5.47	-8.05664	5.61523	376.434
5.471	-7.75146	6.65283	377.441
5.472	-9.42993	9.21631	381.897
5.473	-7.75146	11.0474	381.866
5.474	-7.41577	7.93457	378.723
5.475	-7.87354	5.61523	376.831
5.476	-9.46045	6.50024	379.333
5.477	-8.60596	8.20923	379.974
5.478	-7.32422	6.50024	379.211
5.479	-8.36182	6.43921	377.35
5.48	-8.97217	7.84302	378.815
5.481	-8.45337	8.69751	376.19
5.482	-7.08008	7.99561	374.969
5.483	-8.05664	7.38525	375.946
5.484	-8.60596	7.44629	377.502
5.485	-7.69043	6.92749	375.946
5.486	-7.72095	7.47681	376.862
5.487	-9.09424	7.96509	379.089
5.488	-9.06372	6.68335	380.127
5.489	-8.54492	5.7373	379.12
5.49	-8.08716	6.92749	380.219
5.491	-8.94165	9.552	385.162
5.492	-7.69043	10.2539	383.148
5.493	-7.08008	6.71387	380.463
5.494	-8.30078	6.01196	378.845
5.495	-8.91113	7.87354	382.446
5.496	-8.36182	7.78198	381.836
5.497	-7.41577	5.98145	380.524
5.498	-8.66699	6.83594	380.92
5.499	-8.81958	8.14819	380.646
5.5	-8.02612	8.30078	377.563
5.501	-7.17163	7.87354	376.831
5.502	-8.36182	7.99561	378.601
5.503	-8.66699	7.44629	379.181
5.504	-7.41577	6.89697	378.662
5.505	-8.30078	7.26318	380.31
5.506	-8.91113	7.59888	382.019
5.507	-8.17871	6.01196	382.141
5.508	-7.53784	5.67627	381.409
5.509	-8.91113	7.69043	382.965
5.51	-9.15527	10.376	387.726
5.511	-7.56836	9.70459	384.552
5.512	-7.44629	6.86646	382.355
5.513	-9.46045	6.31714	382.874
5.514	-8.57544	7.56836	384.308
5.515	-7.65991	7.17163	383.545
5.516	-7.47681	6.65283	383.27
5.517	-9.12476	7.14111	382.813
5.518	-9.21631	8.30078	381.805
5.519	-8.20923	8.69751	380.035
5.52	-8.14819	8.14819	379.669
5.521	-8.02612	7.62939	381.104
5.522	-8.69751	7.35474	381.714
5.523	-7.65991	7.2937	381.195
5.524	-8.45337	7.56836	382.111
5.525	-9.67407	7.75146	384.644
5.526	-9.00269	6.56128	384.521
5.527	-8.20923	6.43921	384.338
5.528	-9.70459	8.27026	386.658
5.529	-8.78906	10.9253	389.862
5.53	-7.41577	9.46045	386.017
5.531	-7.2937	6.80542	384.277
5.532	-9.39941	6.83594	385.254
5.533	-8.78906	8.69751	386.932
5.534	-8.78906	7.69043	386.353
5.535	-8.39233	6.74438	385.681
5.536	-9.15527	7.65991	385.559
5.537	-9.00269	8.91113	383.942
5.538	-7.93457	8.60596	382.172
5.539	-8.11768	8.48389	382.141
5.54	-8.60596	8.17871	384.216
5.541	-8.60596	8.05664	383.82
5.542	-8.27026	7.8125	384.705
5.543	-9.00269	7.72095	386.017
5.544	-9.21631	7.41577	387.695
5.545	-8.36182	6.43921	387.207
5.546	-7.93457	6.95801	386.627
5.547	-9.61304	9.552	391.113
5.548	-8.69751	11.9629	392.761
5.549	-7.23267	9.76563	389.954
5.55	-7.69043	6.7749	387.695
5.551	-9.70459	7.17163	389.465
5.552	-9.18579	8.57544	390.32
5.553	-8.05664	7.75146	389.923
5.554	-8.02612	7.23267	388.275
5.555	-9.33838	8.42285	388.885
5.556	-9.09424	9.70459	386.963
5.557	-7.87354	9.64355	384.979
5.558	-8.42285	8.54492	385.773
5.559	-8.91113	8.17871	388.306
5.56	-8.02612	7.65991	387.329
5.561	-8.05664	8.11768	387.878
5.562	-8.36182	8.75854	389.679
5.563	-8.97217	7.62939	390.686
5.564	-8.54492	6.89697	390.533
5.565	-8.08716	7.8125	391.052
5.566	-7.65991	10.6812	395.02
5.567	-7.53784	11.3831	394.318
5.568	-7.14111	8.60596	391.541
5.569	-8.17871	6.86646	390.869
5.57	-8.54492	8.66699	392.578
5.571	-8.23975	8.81958	392.883
5.572	-7.90405	7.59888	391.632
5.573	-8.42285	7.62939	391.968
5.574	-8.63647	8.97217	391.388
5.575	-7.2937	9.76563	388.824
5.576	-7.44629	9.39941	388.092
5.577	-8.20923	8.75854	389.557
5.578	-8.08716	8.54492	389.954
5.579	-7.84302	8.54492	389.832
5.58	-8.42285	8.88062	391.998
5.581	-8.60596	8.39233	392.914
5.582	-8.36182	7.38525	393.402
5.583	-7.53784	7.08008	393.738
5.584	-8.05664	8.48389	394.653
5.585	-8.42285	11.7188	399.17
5.586	-6.89697	11.5356	395.813
5.587	-6.71387	8.14819	393.127
5.588	-9.06372	7.59888	393.86
5.589	-8.66699	9.30786	395.874
5.59	-7.50732	8.3313	394.653
5.591	-6.68335	7.56836	393.799
5.592	-8.23975	8.08716	394.257
5.593	-8.54492	9.46045	392.7
5.594	-7.01904	9.8877	390.93
5.595	-7.1106	8.91113	390.747
5.596	-8.02612	8.81958	392.578
5.597	-7.93457	8.20923	393.005
5.598	-6.89697	7.87354	391.907
5.599	-7.69043	8.45337	393.372
5.6	-8.27026	8.36182	395.447
5.601	-7.75146	7.01904	394.897
5.602	-7.14111	7.32422	394.44
5.603	-9.15527	9.70459	398.926
5.604	-7.41577	11.5967	401.367
5.605	-6.073	9.58252	396.271
5.606	-6.46973	7.1106	394.592
5.607	-9.09424	7.53784	396.637
5.608	-7.53784	8.97217	396.454
5.609	-6.95801	8.36182	396.454
5.61	-7.1106	7.56836	395.203
5.611	-8.42285	8.27026	395.874
5.612	-8.27026	9.24683	394.104
5.613	-6.37817	9.46045	392.548
5.614	-6.95801	8.69751	392.609
5.615	-7.47681	8.14819	394.47
5.616	-7.72095	8.48389	393.768
5.617	-6.74438	8.05664	394.562
5.618	-8.08716	8.72803	396.332
5.619	-8.39233	7.72095	397.888
5.62	-7.50732	6.62231	396.667
5.621	-7.2937	7.65991	396.729
5.622	-8.63647	10.3455	402.252
5.623	-6.5918	12.1155	401.794
5.624	-5.85938	8.75854	397.186
5.625	-7.75146	7.2937	396.484
5.626	-8.94165	8.20923	399.689
5.627	-7.56836	9.0332	398.865
5.628	-7.26318	7.62939	398.834
5.629	-7.69043	7.56836	397.491
5.63	-7.78198	8.78906	397.034
5.631	-7.75146	10.0403	395.294
5.632	-6.80542	9.82666	394.501
5.633	-7.72095	8.91113	395.111
5.634	-7.96509	8.36182	397.827
5.635	-7.93457	8.11768	396.912
5.636	-7.1106	8.17871	397.369
5.637	-8.14819	7.87354	399.475
5.638	-8.36182	7.44629	399.536
5.639	-7.47681	7.1106	398.926
5.64	-7.62939	8.3313	399.384
5.641	-8.27026	10.8643	404.816
5.642	-6.83594	11.4746	402.863
5.643	-6.37817	7.8125	399.353
5.644	-8.36182	6.43921	397.919
5.645	-8.23975	8.63647	402.252
5.646	-7.17163	9.18579	400.665
5.647	-6.16455	7.44629	399.963
5.648	-8.39233	7.8125	400.024
5.649	-8.69751	9.52148	399.689
5.65	-7.08008	9.3689	397.125
5.651	-7.14111	8.97217	396.454
5.652	-7.84302	8.63647	398.773
5.653	-7.69043	7.75146	398.926
5.654	-6.80542	7.65991	397.766
5.655	-7.53784	8.63647	399.719
5.656	-8.81958	8.69751	401.825
5.657	-7.90405	6.92749	401.703
5.658	-7.35474	6.98853	400.818
5.659	-8.14819	8.63647	402.954
5.66	-8.05664	11.1694	406.464
5.661	-6.31714	10.498	402.557
5.662	-6.37817	8.11768	401.428
5.663	-8.66699	7.69043	401.428
5.664	-7.93457	8.66699	403.259
5.665	-7.23267	8.39233	403.259
5.666	-7.01904	7.87354	402.191
5.667	-8.63647	8.39233	402.466
5.668	-8.48389	9.39941	401.245
5.669	-7.01904	10.0098	398.651
5.67	-7.41577	9.61304	399.384
5.671	-7.84302	9.09424	401.062
5.672	-7.65991	8.3313	401.154
5.673	-7.35474	8.42285	401.947
5.674	-8.02612	8.63647	402.924
5.675	-8.48389	7.99561	404.449
5.676	-7.87354	7.56836	404.236
5.677	-7.53784	7.96509	403.687
5.678	-8.8501	9.73511	406.25
5.679	-7.99561	12.1155	409.119
5.68	-6.95801	10.376	405.518
5.681	-6.89697	7.87354	403.534
5.682	-9.09424	7.78198	405.151
5.683	-8.05664	9.27734	405.67
5.684	-7.1106	8.63647	405.518
5.685	-7.59888	8.45337	404.205
5.686	-8.78906	9.09424	404.968
5.687	-8.81958	10.1013	403.229
5.688	-7.2937	9.91821	401.672
5.689	-7.69043	9.39941	402.1
5.69	-7.65991	8.81958	404.327
5.691	-7.62939	8.69751	403.412
5.692	-7.14111	8.81958	403.992
5.693	-8.30078	9.49097	405.212
5.694	-8.63647	8.69751	407.532
5.695	-8.02612	7.44629	405.975
5.696	-7.17163	8.42285	405.945
5.697	-8.63647	10.6201	410.736
5.698	-7.17163	12.4817	410.736
5.699	-6.56128	9.64355	407.593
5.7	-7.44629	7.96509	406.097
5.701	-8.91113	8.72803	408.386
5.702	-8.14819	9.73511	408.6
5.703	-7.14111	8.69751	408.295
5.704	-8.02612	8.27026	407.257
5.705	-8.57544	9.42993	407.959
5.706	-8.02612	10.498	405.121
5.707	-6.86646	10.2844	403.9
5.708	-7.72095	9.8877	404.846
5.709	-8.05664	9.58252	406.494
5.71	-7.32422	8.91113	406.25
5.711	-7.72095	8.97217	407.196
5.712	-8.57544	9.27734	409.21
5.713	-8.11768	8.36182	409.851
5.714	-7.26318	7.84302	408.447
5.715	-7.59888	9.15527	409.729
5.716	-7.78198	11.9019	414.429
5.717	-7.04956	12.6953	412.628
5.718	-6.98853	9.52148	410.431
5.719	-8.05664	8.05664	409.332
5.72	-8.36182	9.33838	412.14
5.721	-7.53784	9.33838	411.499
5.722	-7.20215	8.3313	410.828
5.723	-8.27026	9.0332	410.461
5.724	-8.48389	10.5896	409.943
5.725	-7.96509	10.7727	407.806
5.726	-7.23267	10.1929	407.196
5.727	-7.69043	9.58252	408.813
5.728	-7.78198	9.12476	410.034
5.729	-6.80542	9.27734	409.271
5.73	-7.32422	9.552	410.217
5.731	-8.5144	9.76563	411.865
5.732	-8.3313	8.75854	412.628
5.733	-7.38525	8.08716	411.774
5.734	-7.93457	9.30786	413.849
5.735	-8.27026	12.4817	417.511
5.736	-6.50024	11.5967	414.093
5.737	-6.71387	9.06372	411.377
5.738	-8.63647	8.78906	412.354
5.739	-8.45337	10.1929	414.215
5.74	-7.23267	9.39941	413.544
5.741	-7.04956	8.63647	412.994
5.742	-8.17871	9.39941	413.391
5.743	-8.30078	10.2234	411.804
5.744	-7.20215	10.6506	410.156
5.745	-7.38525	10.2234	410.004
5.746	-7.17163	9.82666	411.346
5.747	-7.72095	9.52148	411.53
5.748	-7.14111	9.49097	411.621
5.749	-7.96509	9.61304	413.147
5.75	-8.14819	9.24683	414.795
5.751	-7.53784	7.96509	414.093
5.752	-7.04956	8.75854	413.94
5.753	-8.39233	10.4675	417.48
5.754	-6.92749	13.092	420.135
5.755	-6.2561	11.4746	416.016
5.756	-6.31714	8.30078	414.124
5.757	-8.63647	8.3313	415.558
5.758	-8.05664	10.376	416.565
5.759	-6.56128	9.64355	416.016
5.76	-6.80542	8.60596	414.673
5.761	-7.87354	9.52148	415.466
5.762	-7.87354	11.1084	413.177
5.763	-6.46973	10.9863	411.896
5.764	-7.38525	9.94873	412.476
5.765	-7.72095	9.70459	414.673
5.766	-7.2937	9.21631	414.154
5.767	-6.62231	9.24683	414.52
5.768	-7.62939	9.70459	416.168
5.769	-8.17871	9.33838	417.725
5.77	-7.53784	8.45337	416.687
5.771	-7.17163	9.21631	416.534
5.772	-8.57544	11.5967	421.356
5.773	-6.95801	13.0005	421.021
5.774	-6.43921	9.73511	417.114
5.775	-7.44629	8.30078	415.283
5.776	-8.5144	9.76563	418.64
5.777	-7.35474	10.2234	417.664
5.778	-6.89697	9.00269	417.664
5.779	-8.11768	9.00269	416.992
5.78	-7.96509	9.97925	417.511
5.781	-7.41577	10.2844	414.764
5.782	-6.83594	10.437	414.398
5.783	-7.53784	9.82666	414.795
5.784	-7.50732	9.24683	416.595
5.785	-7.17163	9.3689	415.466
5.786	-7.23267	9.64355	416.962
5.787	-8.36182	9.70459	418.518
5.788	-7.99561	8.36182	419.678
5.789	-7.35474	7.87354	418.152
5.79	-7.59888	9.33838	418.915
5.791	-8.60596	12.6953	425.232
5.792	-6.46973	12.6038	422.089
5.793	-6.28662	9.46045	418.701
5.794	-8.81958	7.78198	417.694
5.795	-8.02612	9.58252	421.906
5.796	-7.41577	10.1624	419.922
5.797	-6.13403	8.5144	420.197
5.798	-8.39233	8.94165	418.793
5.799	-7.90405	9.97925	418.518
5.8	-6.80542	11.1389	416.412
5.801	-6.40869	10.437	415.741
5.802	-7.72095	9.52148	417.664
5.803	-7.72095	9.27734	419.708
5.804	-6.22559	8.69751	418.304
5.805	-6.83594	9.39941	419.464
5.806	-7.69043	9.8877	422.363
5.807	-7.69043	8.60596	421.326
5.808	-7.14111	8.63647	420.532
5.809	-7.90405	10.1318	423.157
5.81	-7.26318	13.0005	426.575
5.811	-6.56128	12.1155	423.492
5.812	-6.83594	8.97217	421.539
5.813	-8.48389	8.30078	421.631
5.814	-7.84302	10.4675	423.553
5.815	-7.2937	10.3455	423.401
5.816	-6.74438	9.09424	422.028
5.817	-8.42285	9.79614	422.974
5.818	-8.57544	11.1694	421.387
5.819	-6.80542	10.6812	419.586
5.82	-6.98853	10.4065	419.464
5.821	-7.41577	10.1013	421.6
5.822	-7.1106	9.8877	421.051
5.823	-6.40869	9.91821	421.112
5.824	-7.56836	10.1929	422.729
5.825	-7.96509	9.64355	424.438
5.826	-7.23267	8.42285	423.584
5.827	-6.50024	8.94165	423.218
5.828	-8.45337	10.8948	425.842
5.829	-7.01904	13.3362	428.528
5.83	-6.31714	11.4746	424.377
5.831	-6.40869	8.75854	422.546
5.832	-9.06372	8.78906	424.744
5.833	-7.72095	10.376	425.293
5.834	-7.01904	9.49097	424.774
5.835	-7.17163	9.00269	423.828
5.836	-8.08716	9.58252	424.469
5.837	-8.11768	10.5896	421.509
5.838	-6.46973	10.9558	420.746
5.839	-7.50732	10.3455	420.776
5.84	-7.47681	9.8877	423.065
5.841	-7.17163	9.3689	422.943
5.842	-6.53076	9.21631	423.187
5.843	-7.75146	9.61304	424.805
5.844	-7.93457	9.18579	426.544
5.845	-7.17163	8.60596	424.622
5.846	-6.89697	9.49097	425.171
5.847	-8.42285	11.8103	429.596
5.848	-6.92749	13.3057	429.474
5.849	-6.86646	10.8032	426.392
5.85	-7.2937	8.94165	425.629
5.851	-8.08716	9.91821	427.948
5.852	-7.38525	10.437	427.521
5.853	-6.86646	9.70459	427.765
5.854	-8.08716	9.82666	427.063
5.855	-8.36182	10.7422	427.612
5.856	-8.02612	11.5662	425.507
5.857	-7.01904	11.261	424.652
5.858	-7.53784	10.8032	425.018
5.859	-7.50732	10.2234	427.185
5.86	-6.53076	10.1013	425.232
5.861	-7.35474	10.6201	427.032
5.862	-7.78198	10.6812	429.352
5.863	-7.69043	9.15527	429.138
5.864	-7.65991	8.88062	428.741
5.865	-7.75146	10.4065	430.206
5.866	-7.56836	12.8479	433.807
5.867	-6.53076	12.97	431.305
5.868	-6.65283	10.3455	429.535
5.869	-8.17871	9.52148	428.284
5.87	-7.84302	10.7727	431.152
5.871	-7.38525	10.8643	430.756
5.872	-6.40869	9.27734	430.115
5.873	-7.93457	9.70459	430.176
5.874	-7.75146	10.8643	429.199
5.875	-6.7749	11.4136	426.971
5.876	-6.7749	11.0474	426.056
5.877	-7.90405	10.9558	428.436
5.878	-7.41577	10.2539	428.619
5.879	-6.7749	9.94873	428.284
5.88	-7.56836	10.2844	429.962
5.881	-7.65991	10.1318	431.213
5.882	-7.20215	9.0332	430.908
5.883	-6.65283	9.42993	430.389
5.884	-8.36182	11.0779	433.258
5.885	-7.59888	14.1907	437.195
5.886	-6.65283	13.0615	434.235
5.887	-6.40869	9.76563	431.458
5.888	-8.78906	9.18579	431.976
5.889	-8.14819	10.9558	434.235
5.89	-6.46973	10.6506	433.411
5.891	-6.80542	9.8877	432.129
5.892	-8.36182	10.5286	432.861
5.893	-8.48389	11.8408	431
5.894	-7.04956	12.2375	430.054
5.895	-7.32422	11.2915	429.901
5.896	-7.59888	10.8643	431.946
5.897	-7.2937	10.3455	432.068
5.898	-6.62231	10.5286	431.61
5.899	-7.56836	10.9558	433.319
5.9	-8.36182	10.5896	435.028
5.901	-7.78198	9.3689	434.753
5.902	-6.83594	9.94873	433.96
5.903	-8.78906	11.7188	437.866
5.904	-7.69043	14.5569	440.338
5.905	-5.95093	12.1155	435.028
5.906	-6.28662	9.24683	432.526
5.907	-8.97217	10.1929	435.76
5.908	-7.47681	11.9629	436.249
5.909	-6.68335	10.4675	435.425
5.91	-7.04956	9.64355	434.967
5.911	-8.30078	11.0168	435.547
5.912	-7.69043	12.0239	432.892
5.913	-6.04248	11.8408	431.335
5.914	-7.1106	11.2915	431.885
5.915	-7.75146	10.7422	434.235
5.916	-7.17163	10.2234	433.441
5.917	-6.80542	10.0708	433.899
5.918	-7.59888	10.6812	436.005
5.919	-7.87354	9.82666	437.073
5.92	-6.95801	8.94165	435.455
5.921	-6.71387	10.2844	435.303
5.922	-8.69751	13.2751	441.193
5.923	-6.71387	14.3738	439.911
5.924	-6.34766	10.7727	435.974
5.925	-7.90405	8.94165	434.601
5.926	-8.72803	10.3455	438.812
5.927	-7.14111	11.2305	437.775
5.928	-5.95093	9.82666	437.225
5.929	-7.90405	10.0098	435.944
5.93	-8.30078	11.8103	437.225
5.931	-7.47681	12.5427	434.723
5.932	-6.40869	11.6577	433.533
5.933	-7.84302	11.0779	435.638
5.934	-7.96509	10.6812	437.805
5.935	-6.40869	10.0098	435.181
5.936	-6.89697	10.6506	436.859
5.937	-8.36182	11.4136	439.423
5.938	-7.72095	10.0708	439.27
5.939	-7.35474	9.552	438.049
5.94	-7.87354	11.0168	439.514
5.941	-8.3313	13.5803	444.336
5.942	-6.5918	13.3667	440.552
5.943	-6.40869	9.85718	437.988
5.944	-8.45337	9.70459	437.775
5.945	-8.02612	11.4746	440.491
5.946	-7.56836	11.1694	439.972
5.947	-6.98853	9.94873	439.24
5.948	-8.48389	10.498	439.484
5.949	-8.45337	11.6577	438.995
5.95	-6.89697	11.9019	436.31
5.951	-6.62231	11.261	435.455
5.952	-7.87354	11.1084	438.171
5.953	-7.35474	10.8948	437.897
5.954	-6.50024	10.5896	437.5
5.955	-7.69043	11.0779	439.362
5.956	-7.65991	10.437	440.948
5.957	-7.56836	9.24683	439.728
5.958	-6.80542	9.73511	439.575
5.959	-7.87354	11.3831	441.467
5.96	-6.92749	14.1602	444.122
5.961	-6.65283	13.0005	441.101
5.962	-6.68335	9.97925	439.026
5.963	-8.78906	9.76563	440.613
5.964	-7.96509	11.7188	442.2
5.965	-6.80542	10.5286	440.887
5.966	-6.80542	9.97925	439.697
5.967	-7.99561	11.2305	440.918
5.968	-7.96509	12.2986	438.782
5.969	-6.37817	11.8408	437.439
5.97	-7.47681	11.4746	438.721
5.971	-7.47681	11.1084	440.552
5.972	-7.20215	10.6201	439.331
5.973	-6.83594	10.6201	440.552
5.974	-7.53784	10.9253	441.254
5.975	-7.84302	10.6812	442.871
5.976	-7.69043	10.0403	442.444
5.977	-6.92749	10.4065	441.589
5.978	-8.66699	12.2986	445.251
5.979	-7.78198	14.5569	447.449
5.98	-6.22559	12.2986	443.146
5.981	-6.65283	10.1318	441.193
5.982	-8.75854	10.7117	444.55
5.983	-8.14819	11.9629	444.244
5.984	-7.23267	11.0474	444.061
5.985	-8.11768	10.5591	443.726
5.986	-8.60596	11.5662	443.848
5.987	-8.14819	12.3596	441.62
5.988	-6.53076	11.9934	440.826
5.989	-7.65991	11.5662	440.796
5.99	-7.2937	10.9558	442.902
5.991	-7.20215	10.9863	441.864
5.992	-7.1106	11.1389	442.963
5.993	-8.08716	11.2915	444.824
5.994	-7.99561	10.2539	445.77
5.995	-7.2937	9.552	444.244
5.996	-7.20215	10.9558	444.366
5.997	-9.0332	13.4277	449.524
5.998	-7.1106	15.0146	448.975
5.999	-6.28662	12.1155	445.923
6	-7.2937	9.8877	444.58
6.001	-8.63647	10.437	447.235
6.002	-7.93457	11.5967	447.449
6.003	-7.01904	10.9863	447.479
6.004	-7.84302	10.437	445.679
6.005	-8.02612	11.5967	446.259
6.006	-7.69043	12.8784	443.207
6.007	-6.19507	12.6343	442.322
6.008	-7.50732	11.6577	444
6.009	-7.41577	11.0474	446.381
6.01	-7.26318	10.5591	444.855
6.011	-7.26318	11.261	446.564
6.012	-7.41577	11.4136	448.029
6.013	-8.05664	10.6201	448.334
6.014	-7.56836	10.5591	447.815
6.015	-7.26318	11.261	447.601
6.016	-8.17871	14.3433	452.881
6.017	-7.17163	14.8315	451.691
6.018	-6.86646	11.1084	448.578
6.019	-8.3313	9.8877	448.029
6.02	-8.39233	11.9934	451.294
6.021	-7.38525	11.6272	450.012
6.022	-7.17163	11.1389	449.371
6.023	-8.63647	11.4746	450.287
6.024	-8.60596	12.3291	449.127
6.025	-7.59888	12.9395	446.625
6.026	-6.95801	12.4207	446.625
6.027	-7.47681	12.2986	447.876
6.028	-7.32422	11.4746	447.968
6.029	-6.7749	11.5356	447.723
6.03	-7.72095	12.0544	449.249
6.031	-8.5144	11.5356	451.538
6.032	-7.96509	10.1929	451.569
6.033	-7.53784	10.3149	450.348
6.034	-9.06372	12.2375	453.217
6.035	-7.90405	14.9536	456.39
6.036	-5.98145	13.855	451.172
6.037	-6.68335	11.3831	450.073
6.038	-9.27734	10.9863	451.63
6.039	-8.20923	12.1155	452.545
6.04	-7.47681	11.6882	452.82
6.041	-7.47681	10.6201	451.965
6.042	-8.81958	11.3525	451.843
6.043	-8.42285	12.7869	450.317
6.044	-6.62231	13.0615	448.151
6.045	-7.59888	12.3596	447.876
6.046	-8.02612	12.1155	451.08
6.047	-7.65991	11.4441	450.287
6.048	-7.23267	11.2	450.562
6.049	-7.99561	12.085	452.789
6.05	-8.11768	11.1084	453.43
6.051	-7.87354	10.2234	452.423
6.052	-7.53784	11.3525	452.911
6.053	-9.09424	13.3057	456.451
6.054	-8.20923	15.8691	458.893
6.055	-7.53784	13.2751	455.292
6.056	-7.04956	10.6201	452.362
6.057	-9.30786	10.7727	454.865
6.058	-8.42285	12.7869	456.055
6.059	-7.23267	12.085	455.536
6.06	-7.75146	11.322	454.437
6.061	-9.0332	12.2986	455.078
6.062	-8.8501	13.6108	453.217
6.063	-6.74438	13.4277	451.782
6.064	-7.87354	12.5122	452.393
6.065	-7.99561	11.9324	455.017
6.066	-7.2937	11.4136	453.705
6.067	-6.86646	11.7188	454.041
6.068	-8.91113	12.2681	456.146
6.069	-8.57544	11.5051	457.947
6.07	-7.87354	10.437	455.597
6.071	-7.90405	11.7188	456.268
6.072	-9.52148	14.4653	461.914
6.073	-7.1106	15.3503	459.076
6.074	-6.98853	12.2986	455.994
6.075	-8.78906	11.1084	455.231
6.076	-9.12476	11.9934	458.862
6.077	-8.05664	12.5732	457.794
6.078	-7.01904	11.2	458.191
6.079	-8.78906	11.2	456.879
6.08	-8.5144	12.4817	456.909
6.081	-8.30078	13.6108	454.468
6.082	-6.98853	13.0005	453.308
6.083	-8.14819	12.5732	454.803
6.084	-8.63647	12.085	456.726
6.085	-7.69043	11.5967	455.414
6.086	-7.65991	12.0239	456.696
6.087	-8.60596	11.9934	458.954
6.088	-8.30078	10.7727	458.832
6.089	-7.65991	10.6201	457.428
6.09	-8.54492	12.4512	458.618
6.091	-9.00269	15.0757	463.379
6.092	-7.65991	14.9536	459.991
6.093	-7.62939	11.8103	458.252
6.094	-9.85718	10.8643	457.977
6.095	-8.42285	12.2681	460.602
6.096	-7.90405	12.2986	459.717
6.097	-7.59888	11.5051	459.229
6.098	-9.30786	12.2375	459.351
6.099	-9.0332	13.092	458.801
6.1	-8.39233	13.5193	456.451
6.101	-7.99561	12.8174	456.421
6.102	-8.36182	12.4817	458.191
6.103	-7.99561	11.8408	458.679
6.104	-7.04956	11.8408	457.397
6.105	-8.3313	12.5427	459.442
6.106	-9.24683	12.146	461.67
6.107	-8.30078	10.7422	460.785
6.108	-8.30078	11.1694	460.602
6.109	-9.33838	12.6953	462.982
6.11	-8.3313	15.1367	465.088
6.111	-7.44629	14.4043	462.494
6.112	-7.38525	11.9324	460.541
6.113	-9.0332	11.4136	460.693
6.114	-8.94165	12.8174	462.585
6.115	-8.39233	12.6343	462.891
6.116	-8.05664	11.2915	461.609
6.117	-9.00269	11.9934	461.975
6.118	-9.15527	13.2446	460.785
6.119	-7.08008	13.3362	458.74
6.12	-7.65991	12.8174	458.527
6.121	-8.23975	12.6953	461.06
6.122	-8.27026	12.4512	460.327
6.123	-7.50732	12.085	461.09
6.124	-8.97217	12.085	462.738
6.125	-9.21631	11.8103	463.959
6.126	-8.20923	10.9558	463.135
6.127	-7.72095	11.8103	462.097
6.128	-9.33838	13.6108	465.302
6.129	-8.27026	15.8081	466.766
6.13	-7.50732	14.0991	464.294
6.131	-7.96509	11.5967	462.769
6.132	-9.39941	11.7493	464.874
6.133	-8.66699	12.8479	464.996
6.134	-7.26318	12.0239	464.966
6.135	-8.05664	11.8408	463.837
6.136	-8.8501	12.8174	464.63
6.137	-9.00269	13.7329	462.769
6.138	-7.69043	13.5193	461.487
6.139	-8.17871	13.2751	462.036
6.14	-8.17871	12.6038	464.203
6.141	-7.62939	12.1155	463.043
6.142	-7.50732	12.3291	463.623
6.143	-8.69751	12.5732	465.302
6.144	-9.09424	12.146	466.583
6.145	-8.8501	11.5662	465.973
6.146	-8.20923	12.2375	466.003
6.147	-9.82666	14.3738	470.52
6.148	-8.5144	16.4795	471.1
6.149	-7.2937	13.7939	467.987
6.15	-8.14819	11.4441	465.057
6.151	-9.61304	12.6648	468.689
6.152	-8.94165	13.4583	468.75
6.153	-8.11768	12.4512	467.773
6.154	-9.30786	12.3291	468.353
6.155	-9.30786	13.3057	467.743
6.156	-8.3313	14.0381	465.118
6.157	-7.08008	13.9465	464.386
6.158	-8.05664	13.4888	464.63
6.159	-8.63647	12.9089	466.278
6.16	-8.20923	12.6038	465.942
6.161	-8.17871	12.8479	466.919
6.162	-9.3689	12.7869	468.933
6.163	-9.0332	12.085	469.36
6.164	-8.08716	11.2915	468.14
6.165	-8.72803	13.031	469.299
6.166	-9.0332	16.0522	473.846
6.167	-7.53784	15.7776	470.917
6.168	-8.23975	12.97	468.781
6.169	-10.2234	11.9629	469.543
6.17	-9.49097	13.1836	471.436
6.171	-8.78906	13.4583	470.612
6.172	-7.84302	12.2375	470.49
6.173	-9.46045	12.6953	469.94
6.174	-9.46045	14.2212	469.574
6.175	-8.54492	14.5569	467.529
6.176	-8.20923	13.7329	466.827
6.177	-9.0332	13.6414	469.208
6.178	-8.75854	13.1226	469.513
6.179	-7.69043	12.6648	468.201
6.18	-8.78906	13.1531	470.306
6.181	-9.24683	13.0615	472.046
6.182	-9.15527	12.2375	471.161
6.183	-8.60596	12.5122	471.375
6.184	-10.0403	14.0076	474.03
6.185	-9.42993	16.51	476.898
6.186	-7.84302	15.686	473.663
6.187	-7.62939	12.4512	471.222
6.188	-10.1013	12.1155	471.863
6.189	-9.67407	13.9771	474.152
6.19	-8.91113	13.3667	473.267
6.191	-8.72803	12.4512	472.107
6.192	-9.91821	13.1836	473.694
6.193	-9.73511	14.2517	471.405
6.194	-8.14819	14.2212	469.604
6.195	-8.75854	13.6108	469.788
6.196	-8.69751	13.3972	471.71
6.197	-8.3313	13.1531	471.13
6.198	-8.30078	12.97	471.588
6.199	-9.46045	13.2751	473.45
6.2	-9.82666	12.5427	474.976
6.201	-8.69751	11.6882	473.755
6.202	-8.54492	12.5427	473.541
6.203	-10.2539	15.1672	478.699
6.204	-8.54492	17.1204	479.004
6.205	-7.75146	14.1296	474.091
6.206	-8.60596	12.146	472.9
6.207	-10.6506	13.0005	477.295
6.208	-9.21631	13.855	476.227
6.209	-7.69043	12.7258	476.166
6.21	-9.09424	12.6648	475.433
6.211	-9.46045	13.8245	475.159
6.212	-9.3689	14.801	473.022
6.213	-8.14819	14.8621	472.229
6.214	-9.12476	14.0686	473.389
6.215	-9.39941	13.2446	475.8
6.216	-8.72803	13.2141	473.907
6.217	-8.45337	13.1836	475.006
6.218	-9.58252	13.6414	476.959
6.219	-8.88062	12.6648	477.722
6.22	-8.8501	12.4207	475.952
6.221	-8.97217	13.6414	476.593
6.222	-10.498	16.6626	483.307
6.223	-8.17871	17.3035	480.347
6.224	-7.99561	12.8784	476.929
6.225	-9.82666	11.261	474.976
6.226	-9.97925	13.7024	479.736
6.227	-8.54492	14.4348	478.516
6.228	-7.99561	12.8784	477.966
6.229	-10.2234	12.5732	477.417
6.23	-10.1624	14.2212	477.57
6.231	-9.12476	15.0757	474.609
6.232	-8.20923	14.1602	474.152
6.233	-9.15527	13.6719	476.074
6.234	-9.67407	12.97	477.386
6.235	-8.66699	13.0005	475.281
6.236	-8.88062	13.7634	477.295
6.237	-10.7727	13.7634	479.828
6.238	-9.52148	12.085	479.401
6.239	-9.21631	12.0239	477.448
6.24	-9.67407	13.9465	479.279
6.241	-10.1013	17.0288	484.192
6.242	-8.30078	16.4185	479.98
6.243	-8.57544	13.2751	478.333
6.244	-11.2	12.5732	479.218
6.245	-9.73511	13.7329	481.232
6.246	-9.24683	13.7939	480.804
6.247	-8.8501	13.092	480.316
6.248	-10.3149	13.5803	480.56
6.249	-10.2844	14.2517	478.821
6.25	-8.48389	15.1672	477.051
6.251	-9.12476	14.8315	476.532
6.252	-9.52148	14.1602	479.126
6.253	-9.76563	13.3667	479.645
6.254	-8.48389	13.3057	479.065
6.255	-9.64355	13.6414	480.53
6.256	-10.0403	13.4277	483.124
6.257	-9.15527	12.4817	481.079
6.258	-9.0332	13.092	480.896
6.259	-10.9863	14.8926	484.161
6.26	-9.52148	17.2729	486.267
6.261	-8.42285	15.8997	481.903
6.262	-9.0332	13.1836	480.682
6.263	-10.9863	12.4817	482.483
6.264	-9.33838	14.1296	483.215
6.265	-8.78906	14.0381	483.185
6.266	-9.09424	13.2751	481.812
6.267	-10.2539	14.1602	482.697
6.268	-10.3455	14.9231	481.018
6.269	-8.39233	15.1062	479.797
6.27	-9.15527	14.2822	479.706
6.271	-9.12476	13.8855	482.239
6.272	-9.18579	13.3362	481.049
6.273	-8.39233	13.7329	481.049
6.274	-9.82666	14.4043	483.276
6.275	-10.0708	13.2751	485.077
6.276	-9.70459	12.6953	483.215
6.277	-8.88062	13.3667	483.582
6.278	-10.1318	15.1367	487.03
6.279	-9.06372	17.5171	488.403
6.28	-8.3313	15.2283	485.107
6.281	-8.69751	12.9395	482.849
6.282	-10.8643	13.5193	485.626
6.283	-10.1624	14.5874	486.542
6.284	-9.21631	13.6719	485.657
6.285	-9.67407	13.2141	485.229
6.286	-10.376	14.4653	486.023
6.287	-9.73511	15.2893	482.941
6.288	-8.69751	15.1978	482.086
6.289	-9.39941	14.74	482.635
6.29	-9.94873	14.1296	485.138
6.291	-9.58252	13.7939	484.283
6.292	-8.97217	13.8855	485.138
6.293	-10.6812	14.0991	486.664
6.294	-10.0403	13.2141	487.701
6.295	-9.18579	12.9395	485.657
6.296	-9.58252	14.4348	485.87
6.297	-11.1084	16.7847	492.004
6.298	-9.24683	17.5171	489.014
6.299	-8.91113	14.6179	486.542
6.3	-10.9558	13.1836	487.03
6.301	-10.4675	14.3127	489.258
6.302	-9.24683	14.2517	487.579
6.303	-9.33838	13.9771	488.464
6.304	-10.498	14.1296	488.007
6.305	-10.2539	14.9231	486.847
6.306	-10.1929	15.8691	485.687
6.307	-9.552	15.3809	484.619
6.308	-9.91821	14.74	485.596
6.309	-9.8877	14.0991	487.122
6.31	-8.72803	13.6414	485.077
6.311	-9.79614	14.4348	486.725
6.312	-10.9863	14.5874	489.288
6.313	-10.2539	13.5803	488.708
6.314	-10.0708	13.2446	488.434
6.315	-11.0474	14.4348	490.295
6.316	-10.6812	17.4255	494.293
6.317	-9.52148	17.7612	491.974
6.318	-9.24683	14.3738	489.014
6.319	-11.322	13.2751	488.22
6.32	-10.7422	14.8926	491.73
6.321	-10.4065	14.8621	491.425
6.322	-9.97925	13.4277	490.723
6.323	-10.8032	14.0076	491.058
6.324	-11.0474	15.5945	489.319
6.325	-9.73511	16.0522	487.457
6.326	-9.94873	15.3198	486.572
6.327	-10.0403	14.9231	488.861
6.328	-10.4675	14.74	489.563
6.329	-9.73511	14.4958	489.685
6.33	-10.4675	14.2212	490.967
6.331	-11.1084	14.1907	492.432
6.332	-10.2234	13.5193	492.065
6.333	-9.67407	13.9771	490.601
6.334	-11.3831	15.686	493.652
6.335	-10.8337	18.7683	497.223
6.336	-9.30786	16.8762	492.859
6.337	-9.91821	13.6108	491.119
6.338	-12.3901	13.916	493.652
6.339	-10.6506	15.3503	494.171
6.34	-9.3689	14.2822	493.805
6.341	-9.76563	14.0991	492.981
6.342	-10.8948	15.0452	493.622
6.343	-10.8032	15.686	491.425
6.344	-9.76563	16.1133	490.204
6.345	-10.1929	15.4419	490.631
6.346	-10.498	14.74	492.401
6.347	-9.61304	14.2822	491.638
6.348	-9.24683	14.4958	491.516
6.349	-10.3455	14.8926	493.225
6.35	-10.8948	14.4958	494.904
6.351	-10.3455	13.6719	494.019
6.352	-10.2234	14.1907	493.866
6.353	-12.0544	16.0828	498.81
6.354	-10.3149	18.5852	499.573
6.355	-9.06372	15.9607	495.453
6.356	-9.82666	13.5803	493.195
6.357	-11.5662	14.0686	496.368
6.358	-10.5591	15.3198	496.552
6.359	-10.0708	14.8621	496.857
6.36	-10.9253	13.9465	496.399
6.361	-11.3831	14.7705	496.185
6.362	-10.5896	16.1743	494.202
6.363	-9.30786	16.3879	492.737
6.364	-9.85718	15.564	492.859
6.365	-10.498	14.8621	495.514
6.366	-9.97925	14.6179	494.293
6.367	-10.1929	14.679	495.361
6.368	-11.3831	14.9841	497.803
6.369	-10.9863	14.0991	498.169
6.37	-10.2234	13.5803	496.948
6.371	-10.1624	14.8621	496.887
6.372	-11.3525	17.5476	502.136
6.373	-9.8877	18.7378	499.756
6.374	-9.73511	15.3198	497.223
6.375	-11.7493	13.4583	496.124
6.376	-11.6577	14.8926	500.671
6.377	-10.1013	15.3809	498.779
6.378	-9.61304	14.0686	498.322
6.379	-11.0168	14.7705	497.986
6.38	-10.8337	15.9607	497.65
6.381	-10.5591	16.6931	495.087
6.382	-10.0708	16.1438	495.209
6.383	-10.6201	15.3809	496.552
6.384	-11.0168	14.9841	497.681
6.385	-9.85718	14.7095	496.307
6.386	-10.498	14.8315	496.948
6.387	-11.5967	15.3503	499.634
6.388	-10.8337	14.3127	499.359
6.389	-10.5896	13.9771	497.65
6.39	-11.8713	15.564	500.58
6.391	-12.085	18.4937	505.371
6.392	-9.552	17.9749	501.526
6.393	-9.82666	14.74	499.329
6.394	-12.2681	13.7634	499.146
6.395	-11.4136	15.2893	501.709
6.396	-10.6812	16.0217	501.221
6.397	-10.1013	14.6484	500.641
6.398	-12.2681	14.8315	500.916
6.399	-11.8408	16.2354	500.031
6.4	-10.4675	16.9373	497.559
6.401	-10.3455	16.2964	497.192
6.402	-10.9253	15.8997	499.512
6.403	-10.7422	14.9231	499.481
6.404	-9.85718	14.9231	499.023
6.405	-11.4746	15.5945	501.129
6.406	-11.7493	15.0146	503.235
6.407	-11.1694	13.8855	501.953
6.408	-10.4675	14.5569	501.312
6.409	-11.8103	16.2659	503.54
6.41	-10.9253	19.0125	506.409
6.411	-9.79614	17.5781	502.38
6.412	-10.3455	14.74	501.221
6.413	-12.8784	14.3433	503.51
6.414	-11.322	15.8691	504.089
6.415	-10.4675	15.2283	504.059
6.416	-10.5896	14.4348	502.93
6.417	-11.7493	15.4114	503.54
6.418	-11.6882	16.6626	501.434
6.419	-9.8877	16.9983	500.214
6.42	-11.0779	16.3574	500.061
6.421	-11.3831	15.8081	503.174
6.422	-10.376	15.2588	501.74
6.423	-10.0708	15.3503	502.014
6.424	-11.3525	15.7776	504.395
6.425	-10.8643	14.8315	504.7
6.426	-10.9558	14.4958	503.601
6.427	-10.9863	15.4114	504.395
6.428	-12.5122	17.2119	507.568
6.429	-10.8948	18.7073	508.881
6.43	-10.498	16.7847	505.768
6.431	-10.6201	14.2822	504.028
6.432	-11.9019	14.9536	506.592
6.433	-11.0474	16.2659	506.195
6.434	-10.376	15.564	506.256
6.435	-11.5662	15.3809	505.707
6.436	-11.8103	16.0522	506.714
6.437	-11.7493	16.8762	504.028
6.438	-10.2539	16.6626	502.808
6.439	-11.261	16.2659	503.693
6.44	-11.0474	15.9302	505.31
6.441	-9.8877	15.4114	503.54
6.442	-10.6812	15.6555	504.913
6.443	-11.6882	15.9912	507.202
6.444	-12.085	15.1367	507.355
6.445	-11.2	14.4653	506.836
6.446	-11.2	15.4114	506.958
6.447	-12.2681	17.7612	510.956
6.448	-10.8032	18.7988	510.193
6.449	-10.5286	16.7542	507.416
6.45	-11.9934	15.2588	506.836
6.451	-12.4207	15.625	509.613
6.452	-11.9629	16.0522	509.735
6.453	-10.8032	15.3503	508.972
6.454	-11.6882	15.2893	508.911
6.455	-12.146	16.2354	508.209
6.456	-11.0168	17.395	506.042
6.457	-10.8948	17.2424	504.669
6.458	-11.6882	16.6321	506.622
6.459	-11.8103	15.9302	507.385
6.46	-10.9253	15.4724	506.927
6.461	-11.2305	15.7471	508.24
6.462	-12.146	15.6555	509.43
6.463	-11.7188	14.74	509.705
6.464	-11.2305	14.9231	508.82
6.465	-12.3596	16.2964	510.59
6.466	-12.3596	19.2871	515.259
6.467	-10.9558	18.9209	512.573
6.468	-11.2	15.4419	509.491
6.469	-13.092	14.9536	510.376
6.47	-12.2986	16.1438	512.238
6.471	-10.9863	16.1133	511.536
6.472	-10.7422	15.564	511.505
6.473	-12.4817	15.8997	511.627
6.474	-12.3596	17.0593	509.583
6.475	-11.5051	17.334	508.636
6.476	-11.6272	17.0288	508.087
6.477	-11.7188	16.2048	509.857
6.478	-11.4746	15.686	510.071
6.479	-10.4065	15.8386	509.125
6.48	-11.7493	16.449	510.895
6.481	-12.3901	15.7776	512.451
6.482	-11.8103	15.0452	512.512
6.483	-11.7188	15.2893	511.658
6.484	-13.031	17.1204	515.747
6.485	-12.085	20.05	518.28
6.486	-10.1624	18.5242	514.008
6.487	-10.9558	15.3503	511.871
6.488	-13.5803	15.1367	513.702
6.489	-12.3901	16.9067	515.198
6.49	-11.4746	16.6016	515.381
6.491	-11.322	15.3503	514.069
6.492	-12.97	16.0522	514.191
6.493	-12.3901	17.8528	512.329
6.494	-10.1624	17.9443	510.223
6.495	-11.1694	16.8457	510.712
6.496	-11.7188	16.4795	513.458
6.497	-11.8713	16.1133	512.329
6.498	-10.9863	16.0217	513.275
6.499	-12.6038	16.5405	514.862
6.5	-12.3291	15.564	515.839
6.501	-11.7798	15.0452	514.526
6.502	-11.0779	16.0217	514.008
6.503	-13.1531	18.5242	519.501
6.504	-11.7188	20.5994	519.836
6.505	-10.9863	17.2119	515.656
6.506	-11.9019	15.0146	514.343
6.507	-13.5193	16.0522	518.738
6.508	-12.085	17.1814	517.303
6.509	-10.8032	15.9912	517.181
6.51	-12.4817	16.2354	516.693
6.511	-12.3596	17.5781	517.09
6.512	-12.4512	18.2495	514.435
6.513	-11.3831	17.8833	514.16
6.514	-12.2986	17.0288	514.862
6.515	-12.2681	16.51	516.907
6.516	-11.4136	16.3269	515.137
6.517	-11.6577	16.6321	516.113
6.518	-13.2446	16.9983	518.311
6.519	-13.1226	16.2048	519.348
6.52	-12.5732	15.2588	517.792
6.521	-12.7258	16.7236	518.799
6.522	-13.6108	19.5313	524.353
6.523	-10.8643	19.8975	520.386
6.524	-11.1694	16.6016	517.67
6.525	-13.1836	15.3198	517.517
6.526	-12.7869	17.0288	520.66
6.527	-12.2375	17.1509	520.02
6.528	-11.3831	15.8691	519.501
6.529	-13.6719	15.8386	519.531
6.53	-12.4512	17.1509	519.531
6.531	-11.3525	18.0664	516.022
6.532	-10.8948	17.334	515.289
6.533	-11.8408	17.0593	517.395
6.534	-12.0239	16.571	517.731
6.535	-11.2	16.1133	516.357
6.536	-12.3291	16.571	519.47
6.537	-12.5122	16.2048	520.538
6.538	-12.1155	15.2283	519.928
6.539	-11.3831	15.6555	519.47
6.54	-12.6038	17.0898	520.447
6.541	-12.3291	19.8364	524.323
6.542	-11.2305	19.1956	520.691
6.543	-11.6272	15.9912	518.921
6.544	-13.7634	15.8081	520.905
6.545	-12.2681	17.4255	522.034
6.546	-11.261	16.571	520.905
6.547	-11.4136	16.2354	520.844
6.548	-12.6038	17.1509	521.545
6.549	-12.8479	18.158	519.623
6.55	-11.5967	18.28	518.555
6.551	-12.4512	17.7917	518.524
6.552	-12.3596	17.2729	520.691
6.553	-12.1155	16.9678	520.081
6.554	-11.4746	17.0898	519.806
6.555	-12.6038	17.1814	521.667
6.556	-12.7869	16.7236	522.919
6.557	-12.7258	16.2048	522.095
6.558	-12.6648	16.7847	522.491
6.559	-14.4043	17.8833	525.421
6.56	-12.7258	20.4773	528.259
6.561	-11.5967	19.104	523.743
6.562	-11.4136	15.9302	521.515
6.563	-13.916	15.7166	523.468
6.564	-12.7869	18.6157	524.75
6.565	-12.3291	17.6392	524.384
6.566	-12.8784	16.4795	523.163
6.567	-13.6108	16.8762	524.353
6.568	-13.4888	18.2495	521.729
6.569	-11.261	18.0664	519.928
6.57	-12.2681	17.2119	520.294
6.571	-11.8408	17.0898	522.797
6.572	-12.085	16.5405	521.21
6.573	-11.9629	16.8152	521.698
6.574	-13.1531	17.1509	524.017
6.575	-13.092	16.3574	525.269
6.576	-12.4207	15.1978	523.224
6.577	-11.7493	16.6016	523.163
6.578	-13.3972	18.6462	526.55
6.579	-11.8103	20.4163	527.161
6.58	-11.9324	17.8833	523.926
6.581	-12.3291	15.8691	523.743
6.582	-13.3362	16.2659	526.52
6.583	-12.3291	17.2729	526.306
6.584	-11.5051	16.6321	526.245
6.585	-12.2375	16.6626	525.024
6.586	-12.6343	17.9749	525.909
6.587	-12.5122	18.9514	523.773
6.588	-11.5662	18.3716	522.369
6.589	-12.7869	17.7917	524.017
6.59	-12.6648	17.5781	525.696
6.591	-11.6272	17.0288	523.956
6.592	-12.3596	17.395	525.635
6.593	-12.97	17.5476	527.374
6.594	-12.6953	16.7236	527.283
6.595	-12.8174	16.7236	527.039
6.596	-13.0005	17.6697	527.679
6.597	-13.7634	20.1416	533.447
6.598	-12.4817	21.1487	532.043
6.599	-11.6882	17.8833	528.412
6.6	-13.3972	15.9302	527.252
6.601	-13.2446	17.4561	530.701
6.602	-12.7869	18.3411	529.724
6.603	-12.2681	17.5781	529.602
6.604	-13.916	17.3035	529.449
6.605	-13.7634	18.0359	528.778
6.606	-12.4817	19.043	525.879
6.607	-12.0239	18.7073	525.208
6.608	-12.97	18.1885	526.703
6.609	-12.8784	17.4561	527.466
6.61	-11.9629	16.8457	526.215
6.611	-12.7258	17.334	528.046
6.612	-13.4888	17.4561	530.334
6.613	-13.3667	16.449	530.365
6.614	-12.4817	16.0828	528.442
6.615	-13.7024	17.8223	530.792
6.616	-13.3057	20.9961	534.943
6.617	-11.7188	19.989	530.701
6.618	-12.5732	17.0898	528.87
6.619	-14.8926	16.7847	531.158
6.62	-13.4583	17.7002	532.135
6.621	-12.3596	17.1204	531.433
6.622	-12.7869	16.6626	531.372
6.623	-13.7024	17.6392	531.891
6.624	-13.6414	18.4021	529.266
6.625	-12.207	19.3176	527.893
6.626	-13.2446	18.7988	528.259
6.627	-13.3057	18.0054	530.182
6.628	-12.9395	17.395	529.572
6.629	-12.3291	17.395	530.579
6.63	-13.7024	17.9749	531.83
6.631	-13.916	17.334	532.867
6.632	-13.2446	16.8762	532.684
6.633	-12.5427	17.7002	532.41
6.634	-13.1226	18.7073	531.311
6.635	-12.7258	18.8599	529.877
6.636	-12.6343	19.4397	529.785
6.637	-13.4277	19.928	530.151
6.638	-11.4746	19.3176	530.487
6.639	-9.61304	18.8293	529.205
6.64	-7.75146	19.5923	531.036
6.641	-7.14111	20.05	530.823
6.642	-8.11768	21.4539	529.999
6.643	-7.14111	21.8811	531.769
6.644	-5.64575	21.9116	530.396
6.645	-5.46265	21.9421	529.297
6.646	-5.88989	22.1863	530.762
6.647	-5.70679	22.7966	528.748
6.648	-3.23486	23.3154	530.64
6.649	-2.2583	23.3765	531.372
6.65	-3.60107	23.8037	531.006
6.651	-2.34985	23.8647	533.936
6.652	0.0915527	24.1089	532.684
6.653	0.701904	24.7803	532.41
6.654	0.0610352	25.4517	532.654
6.655	-0.579834	26.3672	530.762
6.656	0.946045	26.3062	531.342
6.657	1.89209	26.2146	531.494
6.658	0.427246	26.123	530.975
6.659	1.40381	26.1536	532.501
6.66	2.92969	26.6724	531.189
6.661	3.9978	27.6794	531.525
6.662	4.69971	27.9236	531.403
6.663	5.15747	28.0762	529.999
6.664	6.28662	28.1372	531.494
6.665	6.89697	29.0527	531.494
6.666	5.49316	29.6326	531.311
6.667	5.61523	29.6631	533.02
6.668	6.50024	29.48	532.44
6.669	7.41577	29.6021	532.837
6.67	7.96509	30.304	532.257
6.671	7.65991	31.7078	530.762
6.672	9.33838	31.9824	532.196
6.673	10.498	31.8604	531.464
6.674	9.8877	31.6162	531.464
6.675	9.70459	31.4941	532.135
6.676	10.376	32.4402	531.738
6.677	10.8337	33.02	531.982
6.678	10.0403	33.5999	532.074
6.679	10.1318	33.3252	531.128
6.68	12.1155	33.2031	532.806
6.681	13.7329	33.844	532.043
6.682	13.2141	34.668	532.104
6.683	13.5193	34.729	532.623
6.684	15.5029	34.3628	531.342
6.685	16.6626	34.8206	531.799
6.686	15.8997	35.8582	532.257
6.687	14.4653	36.377	531.616
6.688	16.0828	36.0718	533.02
6.689	16.9373	36.1633	532.104
6.69	17.0288	36.7432	531.464
6.691	17.7612	36.8958	531.586
6.692	19.7754	37.384	529.846
6.693	21.5454	37.9028	531.067
6.694	22.0337	38.1775	531.525
6.695	20.5383	38.208	530.518
6.696	21.0571	38.208	532.043
6.697	21.637	39.032	531.128
6.698	21.5454	39.3066	530.701
6.699	21.759	39.032	531.189
6.7	22.2778	39.3677	529.572
6.701	24.0173	39.6729	530.975
6.702	25.0854	40.5273	530.975
6.703	24.7498	40.9241	530.334
6.704	25.3296	40.741	532.104
6.705	26.9775	40.6799	531.525
6.706	26.4893	41.3208	530.457
6.707	26.2756	42.1753	531.616
6.708	26.3367	42.2058	529.877
6.709	28.2593	42.0837	530.457
6.71	28.7476	42.9077	530.853
6.711	28.0457	43.9758	530.273
6.712	29.3884	43.8538	531.86
6.713	31.0059	43.9148	530.67
6.714	31.5857	44.0674	530.975
6.715	31.4636	44.3726	531.494
6.716	31.7688	44.8303	529.938
6.717	33.2947	45.4102	530.396
6.718	33.7219	45.8374	530.609
6.719	31.6162	46.051	529.968
6.72	32.3486	45.8374	531.372
6.721	33.9966	45.8069	529.816
6.722	34.9121	45.7764	530.396
6.723	34.9121	46.2646	531.891
6.724	34.8511	46.7224	529.816
6.725	37.0483	47.2107	531.097
6.726	38.4827	47.4854	530.426
6.727	37.2925	47.3938	529.205
6.728	37.4756	47.699	530.548
6.729	38.8794	47.7295	528.381
6.73	39.7949	48.0957	528.748
6.731	39.5813	48.8892	529.327
6.732	39.7339	49.2554	527.74
6.733	41.5649	49.1638	528.564
6.734	43.1824	48.9807	528.503
6.735	42.3889	49.6826	527.74
6.736	42.8467	49.4995	529.144
6.737	44.0674	50.0793	527.161
6.738	45.0439	50.7813	527.405
6.739	44.7083	51.1169	527.435
6.74	43.5791	51.3611	525.787
6.741	44.281	51.2695	527.435
6.742	45.6848	51.239	527.039
6.743	45.2271	51.4526	526.917
6.744	46.6919	51.4526	527.954
6.745	47.9431	51.8188	526.459
6.746	48.4619	52.7039	527.039
6.747	48.7366	52.6428	527.557
6.748	48.1567	52.8259	525.665
6.749	49.0417	53.2837	527.313
6.75	50.1099	53.772	526.825
6.751	49.6521	53.9551	525.421
6.752	50.0183	54.2297	526.947
6.753	50.7813	54.0771	525.299
6.754	52.887	54.7485	526.093
6.755	53.772	55.2063	525.94
6.756	52.9175	54.9622	525.208
6.757	53.1006	55.1147	526.825
6.758	54.1687	55.481	525.452
6.759	53.6804	56.1218	524.902
6.76	53.5278	56.427	525.33
6.761	53.8025	56.6406	523.407
6.762	54.657	56.7017	523.987
6.763	56.1218	56.8542	524.506
6.764	55.2063	57.1289	523.56
6.765	56.5186	56.8237	526.55
6.766	58.5327	56.7322	525.146
6.767	58.0444	57.0374	524.811
6.768	57.312	57.7087	526.276
6.769	57.6782	57.7698	522.919
6.77	59.4788	58.5632	524.078
6.771	60.3027	59.6008	523.651
6.772	59.2651	59.4177	522.369
6.773	60.0586	58.8379	523.956
6.774	61.1877	58.3496	523.01
6.775	61.8591	59.082	523.102
6.776	62.8357	59.4482	524.414
6.777	62.8967	60.0281	522.278
6.778	64.209	60.3638	523.01
6.779	65.155	60.6689	522.614
6.78	63.7512	61.0962	520.966
6.781	63.8733	61.2488	522.583
6.782	64.7278	61.4014	520.996
6.783	65.033	61.9202	521.24
6.784	65.3076	61.7981	522.308
6.785	65.4907	61.554	521.21
6.786	66.9861	62.0117	523.041
6.787	68.1763	61.8591	522.858
6.788	67.8711	62.7747	521.881
6.789	68.7256	63.4155	523.163
6.79	69.2749	63.0798	521.027
6.791	69.2749	63.446	520.844
6.792	69.4885	64.0259	521.545
6.793	69.1528	64.209	520.233
6.794	69.7021	64.4836	521.21
6.795	70.8923	64.6667	522.125
6.796	70.6177	64.8804	520.782
6.797	71.7163	64.7583	522.644
6.798	73.5779	65.094	520.508
6.799	74.8901	66.1011	519.928
6.8	75.0732	66.4673	520.752
6.801	74.0051	66.7725	518.707
6.802	74.2493	66.864	520.447
6.803	74.8291	66.7114	519.806
6.804	73.7305	67.1387	519.623
6.805	73.761	66.8945	521.423
6.806	74.0967	66.6504	519.775
6.807	76.0498	67.0471	520.569
6.808	78.0945	67.7185	520.905
6.809	77.301	68.512	519.287
6.81	78.3691	68.573	520.66
6.811	78.949	68.0542	519.775
6.812	78.3997	68.0237	518.829
6.813	78.2471	68.1763	520.325
6.814	78.4302	68.4814	518.127
6.815	79.895	69.6411	518.433
6.816	81.1157	70.1294	518.433
6.817	80.3528	69.8853	516.235
6.818	80.8716	69.8242	518.311
6.819	83.313	69.7632	516.327
6.82	83.3435	70.3735	517.029
6.821	83.6182	70.8008	518.646
6.822	82.6416	70.4041	516.449
6.823	83.5266	70.5566	516.998
6.824	84.5337	71.5942	517.395
6.825	83.2214	72.4182	515.35
6.826	84.2896	72.7844	516.846
6.827	84.8999	71.8079	515.533
6.828	85.7849	71.8689	516.113
6.829	86.7615	72.2961	517.273
6.83	86.8835	72.4182	515.472
6.831	87.738	72.876	517.12
6.832	88.0737	73.2727	517.7
6.833	86.8835	73.3948	515.717
6.834	87.3718	73.5168	516.785
6.835	88.562	74.1577	515.442
6.836	88.9282	74.8291	515.198
6.837	89.1724	75.1038	516.357
6.838	89.4165	74.7375	514.832
6.839	91.2781	74.8901	516.144
6.84	92.7124	75.0732	516.937
6.841	91.4917	76.0803	516.327
6.842	92.3462	75.9888	517.792
6.843	92.6514	75.8057	515.472
6.844	92.926	76.5076	515.778
6.845	92.9871	77.179	516.083
6.846	92.7429	77.4841	513.855
6.847	93.0786	77.7893	515.106
6.848	94.8486	77.0264	514.893
6.849	93.9941	76.8738	514.587
6.85	94.9402	77.0264	516.937
6.851	95.7642	76.9653	515.045
6.852	96.5881	77.5146	515.93
6.853	96.6492	78.0334	516.632
6.854	95.9473	78.5522	513.641
6.855	96.8323	78.9185	514.557
6.856	97.7173	78.9795	513.184
6.857	97.0764	79.4067	512.695
6.858	97.229	79.1321	514.496
6.859	98.2666	78.5828	512.939
6.86	99.6704	79.0405	514.008
6.861	101.105	79.7424	514.801
6.862	100.616	80.2002	513.031
6.863	101.105	80.6274	514.404
6.864	102.325	80.4138	512.756
6.865	101.532	81.0242	511.719
6.866	101.013	81.604	512.665
6.867	100.8	81.543	510.895
6.868	101.501	81.604	511.993
6.869	102.753	81.543	512.207
6.87	102.081	81.665	511.871
6.871	103.21	81.7871	513.58
6.872	104.889	81.6345	512.787
6.873	104.34	82.6721	512.268
6.874	105.133	83.1604	513.58
6.875	105.408	83.0688	510.59
6.876	105.286	83.4045	511.78
6.877	105.438	83.7708	512.115
6.878	104.279	84.0759	510.315
6.879	105.499	84.1064	512.726
6.88	106.75	84.0149	512.39
6.881	107.33	84.3506	512.451
6.882	108.612	84.5032	513.153
6.883	109.131	84.7473	511.169
6.884	110.443	85.8459	512.207
6.885	111.023	86.2427	510.986
6.886	108.612	86.4563	509.521
6.887	108.337	86.2732	510.62
6.888	109.131	86.1206	509.186
6.889	109.711	86.2732	509.491
6.89	110.107	85.968	510.834
6.891	109.863	85.7544	509.338
6.892	111.511	85.8154	511.322
6.893	113.678	86.9141	510.712
6.894	113.098	87.9822	508.911
6.895	112.915	87.5549	510.986
6.896	112.762	86.1206	508.85
6.897	113.8	86.4258	509.125
6.898	114.166	87.4023	510.071
6.899	113.312	88.2874	507.355
6.9	114.746	88.4705	509.125
6.901	116.18	88.1348	509.033
6.902	116.333	88.2263	508.057
6.903	116.516	88.1348	509.43
6.904	117.523	88.3179	507.538
6.905	118.011	88.8672	507.874
6.906	118.225	89.0808	508.24
6.907	116.974	89.2029	505.829
6.908	117.126	89.7217	506.958
6.909	118.378	89.9048	505.92
6.91	118.378	90.7593	505.737
6.911	119.415	90.5457	507.69
6.912	119.629	89.6912	505.676
6.913	120.361	89.5691	506.775
6.914	121.124	90.1794	508.148
6.915	120.148	91.2476	505.768
6.916	121.185	91.3696	507.751
6.917	122.101	90.8813	506.287
6.918	121.674	91.0034	505.31
6.919	121.765	91.5833	507.385
6.92	122.314	91.5527	504.883
6.921	123.566	91.8884	506.409
6.922	123.871	92.4377	507.324
6.923	123.26	92.8345	505.615
6.924	124.725	92.4988	506.805
6.925	125.397	92.1021	506.012
6.926	125.153	92.6819	505.341
6.927	126.038	93.0481	506.195
6.928	126.251	93.4753	502.625
6.929	126.801	94.1467	504.059
6.93	127.106	94.2688	504.089
6.931	126.373	93.9941	502.777
6.932	127.136	93.9026	505.432
6.933	127.472	93.2922	504.578
6.934	126.923	93.5974	504.822
6.935	127.716	93.811	506.165
6.936	128.357	93.8416	503.998
6.937	129.913	94.8792	504.578
6.938	130.798	95.2759	504.181
6.939	129.608	95.1538	502.136
6.94	130.127	94.7876	504.211
6.941	130.737	94.4214	502.533
6.942	131.073	94.9707	503.052
6.943	131.104	95.4285	504.456
6.944	130.737	95.4285	502.319
6.945	132.05	95.6421	503.418
6.946	133.942	96.0999	502.38
6.947	133.27	96.5881	500.427
6.948	133.453	96.8323	502.808
6.949	134.186	96.5576	500.244
6.95	134.491	96.7407	500.916
6.951	134.43	96.5271	502.594
6.952	133.911	97.0459	500.214
6.953	134.308	97.5647	501.892
6.954	135.406	97.7783	501.801
6.955	134.979	97.6563	500.641
6.956	135.254	97.5037	503.143
6.957	136.353	97.6563	500.854
6.958	136.658	98.3276	500.702
6.959	137.085	98.5718	502.625
6.96	137.512	98.0225	500.214
6.961	138.031	98.2056	501.282
6.962	138.397	99.0906	501.556
6.963	137.939	99.823	499.359
6.964	138	99.5178	502.106
6.965	137.939	99.1516	500.58
6.966	139.648	99.3347	500.916
6.967	140.717	99.2126	501.434
6.968	139.679	100.403	499.42
6.969	140.869	101.227	501.312
6.97	142.548	100.677	499.634
6.971	141.632	100.708	499.023
6.972	141.296	100.8	500.824
6.973	140.961	100.677	498.566
6.974	141.815	100.708	499.847
6.975	142.395	100.739	500.336
6.976	141.388	100.861	498.749
6.977	142.181	100.891	500.61
6.978	143.524	100.983	499.023
6.979	143.616	101.807	498.352
6.98	144.043	101.532	500.458
6.981	143.951	100.769	497.284
6.982	145.752	101.196	498.81
6.983	146.454	101.837	498.657
6.984	145.02	102.539	496.399
6.985	145.264	102.051	498.993
6.986	145.966	101.532	497.467
6.987	145.996	101.776	496.948
6.988	147.003	102.112	498.322
6.989	147.4	102.631	496.399
6.99	148.804	102.997	497.437
6.991	149.902	102.661	496.979
6.992	149.048	102.997	495.361
6.993	149.353	103.394	497.589
6.994	149.719	103.485	495.453
6.995	149.017	103.149	496.307
6.996	148.773	103.088	497.803
6.997	148.621	102.875	495.911
6.998	149.597	103.485	496.979
6.999	151.031	104.309	496.216
7	150.452	104.706	494.873
7.001	151.459	104.401	496.826
7.002	152.679	103.546	495.27
7.003	152.374	104.126	495.3
7.004	152.008	104.736	497.498
7.005	151.245	104.706	495.331
7.006	152.008	105.133	496.582
7.007	152.649	105.133	496.368
7.008	152.008	105.255	494.965
7.009	153.198	105.53	496.826
7.01	154.572	105.499	494.446
7.011	155.609	105.682	495.3
7.012	156.281	105.499	496.277
7.013	155.731	105.255	493.927
7.014	155.975	105.865	495.605
7.015	156.586	106.232	494.446
7.016	154.449	106.537	493.378
7.017	154.053	106.415	495.27
7.018	154.755	105.56	492.767
7.019	156.006	105.896	493.164
7.02	157.227	105.957	495.361
7.021	157.074	105.896	492.462
7.022	158.173	105.957	494.598
7.023	158.997	106.232	493.835
7.024	158.081	106.659	492.096
7.025	157.349	106.537	494.415
7.026	157.44	106.293	491.486
7.027	158.508	106.567	492.34
7.028	158.722	106.72	492.95
7.029	158.478	106.72	490.753
7.03	159.668	106.476	492.401
7.031	161.102	106.628	491.638
7.032	161.255	106.995	490.936
7.033	161.194	107.208	493.408
7.034	161.072	106.812	490.479
7.035	161.469	107.147	490.692
7.036	161.743	107.483	490.692
7.037	160.217	107.483	488.098
7.038	160.522	107.452	490.234
7.039	161.591	106.964	488.678
7.04	161.56	107.056	488.739
7.041	161.804	106.964	491.455
7.042	162.628	106.689	488.831
7.043	163.574	107.025	489.99
7.044	163.544	107.513	491.18
7.045	162.781	108.063	488.007
7.046	162.811	107.788	489.96
7.047	162.506	107.361	488.556
7.048	162.384	107.269	487.976
7.049	162.628	107.635	489.96
7.05	163.147	107.605	488.586
7.051	164.551	107.635	488.892
7.052	165.955	107.697	489.502
7.053	164.978	108.337	486.847
7.054	165.833	108.002	488.77
7.055	165.955	107.361	486.938
7.056	165.619	107.819	486.633
7.057	164.825	107.697	487.762
7.058	164.124	107.605	484.863
7.059	164.307	107.422	486.053
7.06	165.1	107.758	485.992
7.061	164.551	108.154	484.497
7.062	165.039	107.635	487.03
7.063	165.619	106.415	485.199
7.064	166.199	106.232	485.962
7.065	166.992	106.323	486.755
7.066	166.077	106.934	483.521
7.067	166.351	107.025	485.321
7.068	166.656	106.781	483.612
7.069	165.527	106.842	481.873
7.07	165.192	106.415	483.704
7.071	165.771	106.049	481.659
7.072	166.504	105.927	481.293
7.073	167.358	105.469	482.33
7.074	166.718	105.042	479.218
7.075	167.511	104.919	481.171
7.076	167.572	104.828	479.095
7.077	166.199	105.133	477.753
7.078	164.795	104.462	479.126
7.079	164.429	104.095	476.471
7.08	164.124	103.455	476.44
7.081	164.398	103.302	476.746
7.082	163.3	102.631	474.03
7.083	163.879	101.898	475.983
7.084	164.52	101.135	474.396
7.085	164.459	100.8	472.687
7.086	163.086	100.83	474.609
7.087	162.323	99.5178	471.558
7.088	161.499	99.1516	471.1
7.089	160.645	98.6938	470.428
7.09	158.63	98.114	467.01
7.091	157.684	97.4426	467.01
7.092	157.776	96.1914	465.79
7.093	156.799	95.6726	463.837
7.094	156.738	94.7266	464.508
7.095	156.311	93.6584	460.968
7.096	156.189	92.7429	460.938
7.097	155.151	91.98	460.297
7.098	152.496	91.8884	456.848
7.099	151.489	90.8813	457.855
7.1	150.635	90.6067	455.566
7.101	150.177	90.5457	454.742
7.102	149.841	89.6606	455.811
7.103	149.75	88.5925	453.674
7.104	150.36	87.677	455.048
7.105	151.581	87.4939	455.75
7.106	150.696	87.9517	453.827
7.107	151.093	88.0127	455.627
7.108	151.215	87.8906	453.4
7.109	150.635	88.1042	451.66
7.11	150.177	87.7075	452.484
7.111	149.384	87.0056	449.249
7.112	150.665	86.9141	450.104
7.113	151.672	87.4023	449.982
7.114	151.428	87.7686	448.395
7.115	152.557	87.1887	450.806
7.116	153.198	86.8225	448.547
7.117	154.083	87.2803	448.212
7.118	153.748	87.1887	449.005
7.119	152.344	87.4023	445.892
7.12	151.886	87.5854	447.418
7.121	152.374	87.3718	445.831
7.122	151.123	87.5854	444.55
7.123	151.489	87.3413	446.564
7.124	152.954	86.792	444.672
7.125	153.992	87.1582	445.099
7.126	154.755	87.2803	446.564
7.127	154.297	87.2498	443.848
7.128	154.175	87.5549	444.946
7.129	154.877	87.9211	444.458
7.13	152.832	88.6536	441.956
7.131	152.069	88.4705	444.427
7.132	152.039	87.9822	442.139
7.133	153.229	88.2263	442.566
7.134	154.266	88.8062	444.244
7.135	153.961	88.7146	442.352
7.136	155.457	89.2029	444.427
7.137	156.25	89.5386	444.122
7.138	155.792	90.332	443.359
7.139	155.426	90.1794	445.526
7.14	155.487	89.9353	442.505
7.141	155.762	90.271	443.726
7.142	156.067	91.217	444.641
7.143	155.182	91.4307	442.047
7.144	156.067	91.156	445.068
7.145	156.982	90.6372	444.611
7.146	156.616	91.217	445.221
7.147	157.288	91.7664	447.418
7.148	158.051	91.9189	443.756
7.149	159.149	92.6514	444.885
7.15	159.454	92.5598	444.977
7.151	159.027	92.4072	442.535
7.152	159.363	92.4988	445.435
7.153	160.248	92.9565	444.672
7.154	160.187	94.0857	444.275
7.155	160.889	93.9941	447.357
7.156	161.346	93.5974	443.909
7.157	163.147	93.811	445.587
7.158	164.215	94.574	445.343
7.159	164.154	94.8792	443.146
7.16	164.276	94.8792	445.831
7.161	164.703	94.6045	443.97
7.162	165.1	95.1233	443.268
7.163	165.253	95.6726	445.19
7.164	164.581	96.0693	442.963
7.165	165.466	96.2524	444.061
7.166	166.595	95.8557	444.397
7.167	165.71	95.8557	442.719
7.168	166.199	95.9473	445.862
7.169	167.267	96.0999	443.787
7.17	167.358	96.9238	444.122
7.171	167.297	96.9543	445.831
7.172	167.084	96.2524	443.329
7.173	167.328	96.7712	444.855
7.174	168.243	97.9919	445.068
7.175	167.45	98.6633	443.512
7.176	167.267	98.3887	446.289
7.177	167.969	97.9309	444.55
7.178	168.793	98.1445	445.099
7.179	168.976	98.3887	446.869
7.18	168.701	98.5413	443.97
7.181	169.25	98.877	446.564
7.182	169.983	99.2126	446.228
7.183	168.61	99.823	444.397
7.184	168.152	100.342	446.655
7.185	167.572	100.189	444.061
7.186	167.511	100.189	444.916
7.187	168.182	99.7009	446.228
7.188	168.396	99.6094	443.42
7.189	169.373	99.8535	446.228
7.19	169.861	99.762	446.014
7.191	169.037	100.342	445.618
7.192	168.915	100.342	448.029
7.193	168.732	100.525	445.129
7.194	169.403	101.379	445.984
7.195	169.098	101.471	446.594
7.196	168.732	100.769	443.695
7.197	169.556	100.464	446.716
7.198	170.532	100.433	445.648
7.199	170.593	101.105	444.946
7.2	170.837	101.379	447.998
7.201	171.6	101.166	445.221
7.202	172.455	101.471	445.587
7.203	172.852	101.654	445.74
7.204	171.356	102.325	442.719
7.205	170.929	102.905	444.733
7.206	171.204	102.173	443.359
7.207	171.265	101.654	442.871
7.208	171.112	101.318	445.007
7.209	171.814	100.861	443.298
7.21	172.119	101.41	444.58
7.211	173.004	101.776	445.862
7.212	172.424	102.234	443.085
7.213	172.699	102.661	445.404
7.214	172.607	102.264	443.573
7.215	171.814	102.844	442.566
7.216	171.753	102.936	445.038
7.217	172.211	101.837	442.627
7.218	172.852	101.685	443.787
7.219	172.699	102.844	445.648
7.22	172.089	103.149	443.268
7.221	172.668	103.363	445.77
7.222	173.004	103.455	444.031
7.223	173.004	104.095	442.993
7.224	172.485	104.34	444.733
7.225	172.15	103.943	441.376
7.226	172.241	103.882	442.963
7.227	172.729	103.577	443.848
7.228	171.295	104.401	442.444
7.229	171.661	104.584	445.862
7.23	172.18	104.218	444.519
7.231	172.302	104.309	444.702
7.232	172.241	104.614	447.601
7.233	172.058	104.706	444.153
7.234	172.821	104.767	445.587
7.235	172.913	104.767	445.374
7.236	172.272	105.347	443.085
7.237	172.241	105.194	445.953
7.238	172.821	105.072	443.298
7.239	173.248	105.53	444.031
7.24	173.187	105.286	445.831
7.241	172.729	105.225	443.329
7.242	173.431	105.072	445.038
7.243	174.164	105.164	443.878
7.244	173.828	105.896	442.291
7.245	174.255	106.018	444.183
7.246	174.255	105.927	441.956
7.247	174.713	105.957	441.803
7.248	174.591	105.804	443.634
7.249	173.706	106.018	441.589
7.25	174.133	106.14	443.878
7.251	174.53	105.713	443.42
7.252	173.615	105.682	442.322
7.253	173.92	106.018	444.946
7.254	175.018	105.682	442.291
7.255	175.629	106.049	442.139
7.256	176.117	105.774	444
7.257	175.262	105.804	441.772
7.258	175.568	106.232	443.634
7.259	175.568	106.689	443.237
7.26	174.988	107.117	442.261
7.261	174.561	106.781	444.977
7.262	174.896	106.445	442.993
7.263	176.392	106.598	443.787
7.264	177.032	106.812	444.489
7.265	176.147	107.3	442.688
7.266	176.544	107.544	445.19
7.267	176.971	107.849	444.031
7.268	176.697	108.368	442.993
7.269	176.056	108.337	445.801
7.27	175.446	107.727	443.237
7.271	175.751	107.697	445.16
7.272	176.575	107.513	445.709
7.273	175.629	107.758	443.512
7.274	176.147	108.368	446.655
7.275	176.788	108.459	444.55
7.276	177.094	108.246	444.336
7.277	176.88	108.093	446.869
7.278	176.636	108.002	444
7.279	176.88	108.612	444.794
7.28	176.697	109.192	445.374
7.281	175.873	109.009	442.841
7.282	175.751	108.734	445.343
7.283	175.934	108.826	443.817
7.284	176.849	109.283	444.153
7.285	177.032	109.558	446.014
7.286	177.124	109.07	443.97
7.287	177.795	109.558	445.557
7.288	178.375	109.894	445.282
7.289	177.307	110.321	443.848
7.29	176.88	110.474	446.289
7.291	176.819	110.352	444.031
7.292	177.429	110.291	444.153
7.293	177.765	109.863	445.618
7.294	177.734	109.344	443.787
7.295	178.07	109.802	445.709
7.296	178.528	110.229	445.801
7.297	177.765	110.84	444.153
7.298	177.826	110.87	446.869
7.299	177.856	110.229	445.526
7.3	178.314	110.809	445.435
7.301	178.528	111.115	447.418
7.302	177.979	110.596	444.611
7.303	178.314	110.687	446.625
7.304	179.413	111.206	446.93
7.305	178.894	111.725	444.946
7.306	178.802	111.45	448.73
7.307	179.016	111.298	445.892
7.308	180.115	111.328	446.93
7.309	179.718	111.084	447.845
7.31	178.406	110.809	445.038
7.311	178.741	111.145	446.808
7.312	179.199	111.542	445.129
7.313	179.352	112.03	444.122
7.314	178.436	111.115	446.96
7.315	178.223	109.985	444.763
7.316	178.711	110.138	446.014
7.317	178.833	110.931	447.906
7.318	177.582	111.115	444.489
7.319	177.46	110.291	447.327
7.32	178.436	109.863	445.77
7.321	178.955	110.474	444.611
7.322	178.925	111.145	447.144
7.323	178.558	110.809	444.458
7.324	178.833	110.687	446.411
7.325	179.321	110.229	447.784
7.326	178.162	110.291	445.282
7.327	178.162	110.382	448.364
7.328	177.948	110.596	446.411
7.329	178.314	110.901	445.984
7.33	178.558	110.779	447.662
7.331	178.131	110.229	444.824
7.332	178.345	110.26	445.801
7.333	178.162	110.565	446.259
7.334	177.002	110.87	444.458
7.335	176.147	110.779	446.869
7.336	176.453	109.436	445.19
7.337	175.812	109.924	445.282
7.338	175.751	110.229	447.845
7.339	175.781	109.863	444.794
7.34	175.873	109.253	446.228
7.341	176.422	109.222	447.357
7.342	174.957	109.07	444.885
7.343	174.988	108.795	447.998
7.344	174.072	109.589	446.747
7.345	173.828	109.314	446.625
7.346	173.37	108.704	448.639
7.347	172.821	108.734	446.167
7.348	173.523	108.856	447.54
7.349	173.828	108.551	447.418
7.35	173.126	108.49	445.374
7.351	172.394	108.551	448.853
7.352	172.485	108.368	446.289
7.353	172.455	108.368	446.381
7.354	171.539	107.727	448.395
7.355	170.135	107.727	445.496
7.356	169.952	108.093	447.54
7.357	170.441	107.666	446.564
7.358	169.525	107.422	445.343
7.359	169.006	107.025	448.486
7.36	168.579	106.232	447.601
7.361	168.976	106.049	447.937
7.362	169.312	106.476	449.615
7.363	168.182	106.995	446.838
7.364	168.182	106.689	448.395
7.365	167.877	106.384	446.991
7.366	167.664	106.232	445.862
7.367	166.26	106.11	448.181
7.368	166.321	105.56	446.35
7.369	166.779	105.255	447.449
7.37	167.053	105.194	448.608
7.371	166.107	105.072	445.801
7.372	166.199	105.316	447.662
7.373	166.321	105.408	446.228
7.374	165.405	105.53	445.465
7.375	164.642	105.377	447.693
7.376	163.605	104.462	444.672
7.377	163.422	104.065	446.045
7.378	162.964	103.882	446.93
7.379	161.621	103.607	444.946
7.38	160.797	103.333	447.327
7.381	160.736	102.997	446.899
7.382	160.065	103.119	445.099
7.383	159.79	102.905	447.632
7.384	158.966	101.99	445.251
7.385	158.325	101.593	445.19
7.386	157.562	101.471	446.472
7.387	155.426	101.227	442.657
7.388	154.388	100.555	445.77
7.389	153.351	100.037	443.634
7.39	152.588	99.7314	443.298
7.391	151.764	99.5483	445.099
7.392	151.123	99.2126	442.841
7.393	151.459	98.7854	443.329
7.394	151.459	98.2056	443.787
7.395	149.506	98.3276	441.772
7.396	149.506	98.6633	443.817
7.397	148.987	98.4192	442.23
7.398	147.919	98.6328	442.627
7.399	147.4	97.8394	445.496
7.4	147.278	97.1069	443.329
7.401	148.041	96.9849	445.679
7.402	149.597	97.6563	446.136
7.403	149.445	97.8088	444.061
7.404	149.109	97.5037	447.052
7.405	149.353	97.4121	444.458
7.406	149.841	97.9919	444.092
7.407	149.75	97.9614	446.106
7.408	148.682	97.7783	443.329
7.409	148.895	97.5647	445.16
7.41	149.261	97.2595	444.824
7.411	149.048	97.6563	442.871
7.412	148.773	98.2666	445.587
7.413	149.292	98.4497	442.963
7.414	149.597	98.4802	443.756
7.415	150.024	97.9004	445.557
7.416	149.109	97.6868	442.535
7.417	148.438	97.9309	444.702
7.418	148.834	98.0835	443.787
7.419	147.827	98.2361	442.535
7.42	147.278	98.4192	445.221
7.421	147.308	98.0835	442.474
7.422	148.163	98.3276	443.115
7.423	148.01	98.4802	445.19
7.424	147.003	98.2361	442.352
7.425	147.949	97.5647	444.275
7.426	148.163	97.7173	443.726
7.427	147.4	98.938	442.169
7.428	146.973	99.3958	445.007
7.429	146.576	98.7854	441.986
7.43	146.759	98.938	443.512
7.431	146.79	99.3347	444.672
7.432	146.088	99.7314	442.596
7.433	147.003	99.7009	445.313
7.434	147.095	99.4568	444.763
7.435	147.705	99.823	444.031
7.436	148.651	99.5483	446.442
7.437	148.254	100.25	443.542
7.438	148.468	101.196	445.587
7.439	148.59	101.105	445.923
7.44	147.522	101.044	443.451
7.441	146.912	100.8	446.472
7.442	147.797	100.739	444.794
7.443	148.193	100.677	444.275
7.444	148.865	100.769	447.266
7.445	148.834	101.044	444.397
7.446	150.635	101.105	446.136
7.447	151.886	101.563	445.892
7.448	151.154	101.959	444.305
7.449	150.574	102.081	447.327
7.45	150.574	102.02	445.526
7.451	150.574	102.142	445.007
7.452	151.062	102.509	447.205
7.453	151.093	102.448	444.275
7.454	152.954	102.386	446.716
7.455	154.663	102.692	446.259
7.456	154.755	103.119	444.946
7.457	154.48	103.241	447.876
7.458	154.541	103.516	445.862
7.459	154.175	104.095	445.77
7.46	154.053	104.065	447.388
7.461	152.771	104.34	444.275
7.462	153.351	104.095	446.014
7.463	154.816	103.821	445.465
7.464	154.816	103.973	444.702
7.465	155.731	104.37	447.845
7.466	156.403	104.523	446.411
7.467	155.701	105.103	446.747
7.468	155.273	105.713	449.524
7.469	154.755	105.499	446.381
7.47	154.907	105.377	448.12
7.471	155.121	105.957	447.968
7.472	154.358	106.384	446.32
7.473	154.755	106.689	449.493
7.474	155.823	106.567	447.479
7.475	156.83	106.781	448.669
7.476	157.166	107.269	450.775
7.477	156.494	107.239	448.334
7.478	157.074	107.269	450.317
7.479	156.677	107.391	449.371
7.48	156.097	107.941	447.723
7.481	155.609	108.002	449.921
7.482	155.884	108.49	446.808
7.483	156.25	109.009	448.181
7.484	156.982	108.765	449.738
7.485	156.372	107.88	447.54
7.486	157.074	107.758	451.569
7.487	157.959	108.154	450.562
7.488	158.112	109.009	449.921
7.489	157.837	109.222	452.789
7.49	157.501	108.49	449.127
7.491	159.302	109.253	450.592
7.492	161.041	109.528	450.684
7.493	159.973	109.558	448.12
7.494	159.485	109.68	451.691
7.495	160.492	109.68	450.409
7.496	161.316	109.985	449.615
7.497	161.224	110.321	452.698
7.498	161.102	110.504	450.012
7.499	162.933	110.199	451.324
7.5	163.94	110.382	450.958
7.501	163.239	110.87	448.517
7.502	162.476	110.748	450.623
7.503	163.269	111.053	448.73
7.504	162.476	111.847	448.944
7.505	162.323	112.518	451.66
7.506	161.896	111.572	449.219
7.507	163.055	110.809	451.721
7.508	164.246	111.023	452.85
7.509	164.124	111.572	451.538
7.51	164.215	111.786	453.949
7.511	165.07	112.213	452.393
7.512	164.886	113.159	451.508
7.513	165.009	113.739	453.766
7.514	164.52	112.854	451.08
7.515	165.009	112.518	453.064
7.516	164.917	113.098	453.796
7.517	164.551	113.647	452.057
7.518	165.405	113.892	454.498
7.519	166.016	113.953	452.728
7.52	167.389	114.563	453.735
7.521	167.786	114.502	454.437
7.522	166.931	114.838	452.637
7.523	166.779	114.777	454.773
7.524	166.962	114.929	454.193
7.525	165.955	115.631	453.308
7.526	165.436	115.753	456.512
7.527	166.107	115.234	453.491
7.528	167.389	115.265	455.75
7.529	168.243	115.387	456.97
7.53	167.877	115.326	454.865
7.531	168.457	115.204	457.367
7.532	169.739	115.356	455.994
7.533	169.128	116.028	455.078
7.534	168.488	116.333	457.184
7.535	168.427	116.18	454.193
7.536	168.762	116.18	455.292
7.537	169.83	116.333	456.635
7.538	169.617	116.18	454.071
7.539	170.441	115.753	456.726
7.54	171.204	116.028	455.627
7.541	171.448	117.004	455.017
7.542	171.265	117.584	456.848
7.543	171.326	117.126	454.529
7.544	171.57	117.004	455.444
7.545	172.241	117.371	456.635
7.546	170.685	117.371	454.346
7.547	170.959	117.493	457.275
7.548	171.814	117.035	456.512
7.549	171.906	117.188	455.597
7.55	172.455	117.828	458.801
7.551	172.638	117.584	455.872
7.552	173.37	117.889	457.458
7.553	173.279	118.164	458.893
7.554	172.211	117.95	456.085
7.555	172.363	117.584	458.649
7.556	172.699	118.286	457.642
7.557	172.638	119.324	456.329
7.558	172.668	119.446	458.801
7.559	172.211	118.774	457.031
7.56	173.889	118.469	458.71
7.561	174.988	119.324	459.93
7.562	173.95	119.568	458.069
7.563	174.316	119.141	460.907
7.564	175.079	119.049	459.106
7.565	175.72	119.934	458.801
7.566	175.812	120.789	460.541
7.567	174.316	120.178	457.672
7.568	174.377	119.873	459.961
7.569	175.201	119.995	460.236
7.57	175.018	119.72	458.588
7.571	174.957	119.019	462.219
7.572	175.934	118.927	459.961
7.573	176.788	119.568	460.663
7.574	177.277	120.087	462.402
7.575	177.246	120.178	458.679
7.576	177.673	120.117	460.968
7.577	178.375	120.361	460.205
7.578	177.368	120.27	458.557
7.579	176.819	119.965	461.975
7.58	177.307	119.751	460.114
7.581	178.375	120.209	460.907
7.582	178.802	120.3	462.83
7.583	178.192	120.239	461.151
7.584	179.779	120.178	462.677
7.585	180.756	120.941	461.029
7.586	180.145	121.49	459.9
7.587	179.138	121.277	462.189
7.588	178.65	120.392	459.839
7.589	179.108	120.483	461.182
7.59	179.199	120.514	462.25
7.591	177.856	120.514	460.907
7.592	178.375	120.331	463.745
7.593	179.962	120.483	462.646
7.594	180.084	121.307	461.609
7.595	179.626	121.613	464.02
7.596	179.565	121.429	460.968
7.597	179.779	121.429	462.86
7.598	179.413	121.216	464.233
7.599	177.979	121.094	462.067
7.6	178.772	120.88	465.363
7.601	180.115	120.941	464.355
7.602	180.054	121.979	463.531
7.603	180.45	121.979	466.125
7.604	180.603	121.979	462.921
7.605	182.281	122.314	464.02
7.606	182.556	122.498	464.935
7.607	180.817	121.704	462.952
7.608	179.993	120.605	465.79
7.609	180.45	121.399	464.02
7.61	180.817	122.253	463.531
7.611	180.359	122.742	465.851
7.612	180.481	121.857	462.738
7.613	181.824	121.185	464.539
7.614	183.38	121.674	465.332
7.615	182.739	121.704	462.25
7.616	182.617	121.124	466.064
7.617	182.495	121.002	464.539
7.618	182.434	120.941	464.325
7.619	182.404	122.04	466.339
7.62	181.458	121.826	463.806
7.621	181.641	121.429	466.278
7.622	183.167	121.643	466.125
7.623	182.8	121.429	463.928
7.624	183.899	120.972	466.492
7.625	184.57	120.819	464.294
7.626	185.12	121.552	464.539
7.627	184.601	121.918	466.125
7.628	183.411	121.399	463.928
7.629	183.502	121.155	465.637
7.63	183.136	121.643	465.271
7.631	182.129	122.07	463.684
7.632	182.037	121.46	466.095
7.633	182.922	120.483	464.264
7.634	183.685	120.728	464.905
7.635	184.479	121.857	467.194
7.636	184.204	121.887	464.508
7.637	184.418	120.697	467.255
7.638	183.96	120.605	468.048
7.639	182.648	121.307	465.912
7.64	182.678	121.613	468.231
7.641	182.495	121.429	466.095
7.642	182.922	121.307	466.949
7.643	183.655	121.429	468.689
7.644	184.387	120.728	465.912
7.645	185.333	120.514	468.323
7.646	186.127	121.338	468.048
7.647	185.394	121.643	466.949
7.648	184.753	121.216	469.238
7.649	184.753	120.911	466.461
7.65	184.723	121.246	467.224
7.651	184.57	122.009	468.079
7.652	183.502	121.643	465.759
7.653	184.082	120.972	468.292
7.654	185.12	120.148	466.98
7.655	185.15	120.331	467.377
7.656	185.547	120.697	470.52
7.657	185.272	120.911	467.712
7.658	186.676	121.033	469.635
7.659	186.584	121.216	469.757
7.66	185.211	120.148	467.407
7.661	184.814	119.995	470.215
7.662	186.249	120.148	468.475
7.663	186.035	120.758	467.407
7.664	186.279	121.033	469.94
7.665	186.523	120.27	466.736
7.666	187.866	120.3	468.933
7.667	188.568	120.422	469.33
7.668	187.653	120.575	467.346
7.669	186.829	120.453	469.971
7.67	187.256	120.361	468.109
7.671	186.371	120.361	467.621
7.672	186.798	120.789	469.177
7.673	185.577	120.88	466.98
7.674	186.646	120.667	468.781
7.675	188.11	120.453	468.903
7.676	187.805	120.209	467.896
7.677	188.354	119.873	470.795
7.678	188.568	119.965	469.269
7.679	188.141	120.422	469.482
7.68	187.714	120.636	471.558
7.681	186.981	120.087	468.994
7.682	187.317	119.812	470.337
7.683	187.927	120.27	470.49
7.684	187.347	120.636	468.384
7.685	188.263	120.331	471.13
7.686	188.843	120.239	468.933
7.687	189.636	120.422	469.635
7.688	189.575	120.941	471.252
7.689	188.629	120.239	469.482
7.69	189.117	119.629	471.71
7.691	189.178	119.812	471.039
7.692	188.11	120.178	469.513
7.693	188.141	120.361	471.405
7.694	188.721	120.331	468.536
7.695	189.575	120.239	469.452
7.696	189.178	119.843	471.344
7.697	188.507	118.896	468.933
7.698	189.545	118.53	472.504
7.699	189.789	118.958	471.71
7.7	188.202	119.171	470.612
7.701	187.592	118.408	473.114
7.702	187.653	117.95	470.093
7.703	189.24	119.049	470.551
7.704	189.148	119.598	471.802
7.705	187.897	119.141	469.086
7.706	189.056	118.042	472.107
7.707	190.186	117.981	471.497
7.708	190.186	118.53	470.856
7.709	189.331	118.652	473.267
7.71	188.904	118.256	471.283
7.711	189.697	118.652	472.504
7.712	190.338	119.08	473.022
7.713	188.843	119.049	470.52
7.714	188.934	118.805	473.328
7.715	189.88	118.622	471.588
7.716	190.033	118.927	470.764
7.717	190.186	119.08	473.083
7.718	190.216	118.134	470.795
7.719	190.674	117.95	472.931
7.72	190.643	118.469	474.182
7.721	189.697	118.256	471.863
7.722	189.758	118.347	474.182
7.723	190.491	118.164	472.565
7.724	190.43	118.774	471.222
7.725	190.43	119.171	473.45
7.726	190.887	118.5	471.405
7.727	191.711	118.011	472.473
7.728	192.291	118.591	474.854
7.729	190.491	118.5	473.083
7.73	191.528	118.011	475.342
7.731	192.261	118.011	473.297
7.732	192.566	118.591	473.389
7.733	192.566	119.049	474.304
7.734	192.047	118.683	471.68
7.735	192.688	118.011	473.511
7.736	193.268	118.103	473.663
7.737	191.62	118.011	472.473
7.738	190.979	117.584	475.25
7.739	191.62	117.157	472.9
7.74	191.864	116.76	473.175
7.741	191.711	117.615	475.433
7.742	190.918	117.981	471.863
7.743	192.291	117.493	474.091
7.744	193.176	117.157	473.602
7.745	191.711	116.638	472.198
7.746	191.528	116.486	475.372
7.747	192.139	116.394	472.748
7.748	192.566	117.157	473.419
7.749	192.261	117.462	475.464
7.75	191.345	116.669	472.717
7.751	192.383	115.997	475.342
7.752	193.085	116.394	473.694
7.753	192.688	116.638	472.412
7.754	192.291	116.638	474.792
7.755	192.871	115.906	472.595
7.756	193.207	115.845	473.328
7.757	193.39	116.516	474.243
7.758	191.772	116.333	471.893
7.759	192.169	116.119	474.487
7.76	192.871	115.723	473.267
7.761	192.352	115.417	472.107
7.762	192.352	115.112	474.365
7.763	192.505	115.082	472.778
7.764	193.359	115.631	473.846
7.765	194	116.028	475.25
7.766	192.078	115.448	472.839
7.767	192.688	114.624	476.044
7.768	193.054	114.807	474.731
7.769	193.054	115.265	474.091
7.77	192.871	115.356	476.257
7.771	193.42	114.38	474.152
7.772	194.305	114.868	475.098
7.773	195.313	115.387	475.433
7.774	193.939	115.234	473.45
7.775	193.97	114.319	476.257
7.776	194.244	114.166	474.609
7.777	194.122	114.502	473.572
7.778	193.39	114.655	475.433
7.779	192.993	114.044	472.534
7.78	193.756	113.983	474.213
7.781	194.244	113.831	474.487
7.782	193.024	113.159	472.748
7.783	192.657	112.762	476.44
7.784	193.42	112.976	474.823
7.785	193.634	113.434	474.609
7.786	193.329	113.617	477.081
7.787	192.291	112.823	474.03
7.788	193.207	112.549	476.074
7.789	194.092	112.885	475.739
7.79	192.902	112.64	473.419
7.791	192.047	111.969	476.746
7.792	192.505	111.755	474.518
7.793	193.298	112.213	474.091
7.794	193.634	113.098	475.494
7.795	192.444	112.549	472.565
7.796	192.871	112.122	474.976
7.797	193.878	112.061	474.396
7.798	193.39	111.938	472.9
7.799	192.78	111.694	475.616
7.8	192.566	111.755	473.145
7.801	192.688	112	473.572
7.802	192.688	112.183	474.823
7.803	191.956	111.389	472.961
7.804	192.261	111.45	475.586
7.805	193.176	111.206	475.25
7.806	192.535	110.901	473.694
7.807	192.657	110.779	476.654
7.808	192.963	110.596	473.633
7.809	193.665	110.321	474.091
7.81	193.634	111.206	476.227
7.811	193.054	110.87	473.206
7.812	193.237	110.596	475.708
7.813	193.054	110.626	475.342
7.814	191.742	110.474	473.45
7.815	191.864	110.535	475.861
7.816	192.657	109.802	473.724
7.817	194.214	109.924	473.816
7.818	194.214	110.199	474.396
7.819	192.627	110.26	472.412
7.82	193.268	109.619	474.823
7.821	193.817	109.497	473.358
7.822	191.895	109.467	472.9
7.823	190.491	109.253	475.098
7.824	190.216	108.521	472.656
7.825	191.162	108.246	474.243
7.826	191.956	108.582	475.555
7.827	190.674	108.246	473.48
7.828	191.284	107.788	476.501
7.829	192.2	107.697	474.823
7.83	192.413	108.276	474.213
7.831	191.528	108.368	475.922
7.832	190.948	107.697	472.748
7.833	191.528	107.452	474.091
7.834	191.528	107.91	474.64
7.835	189.88	107.605	472.137
7.836	189.911	106.75	475.25
7.837	191.101	106.903	473.48
7.838	191.772	107.391	473.328
7.839	191.742	107.91	474.579
7.84	190.857	107.117	471.802
7.841	190.735	106.445	473.724
7.842	191.193	107.208	474.121
7.843	189.667	106.995	471.832
7.844	189.362	106.354	474.945
7.845	189.636	105.591	472.961
7.846	190.125	105.621	472.717
7.847	190.308	106.354	474.762
7.848	189.056	105.804	472.473
7.849	189.545	105.713	474.03
7.85	190.399	105.835	474.06
7.851	189.545	105.621	472.168
7.852	189.301	105.042	473.907
7.853	188.904	104.584	472.107
7.854	188.721	105.072	472.29
7.855	188.568	105.133	473.541
7.856	187.103	105.103	471.466
7.857	187.408	104.34	473.45
7.858	188.019	104.462	473.267
7.859	187.225	104.736	472.321
7.86	186.92	104.126	473.969
7.861	187.866	103.363	471.008
7.862	188.263	103.363	471.497
7.863	187.561	103.638	472.87
7.864	184.784	103.607	470.001
7.865	184.448	103.149	472.961
7.866	184.814	102.478	472.015
7.867	183.502	101.746	470.52
7.868	182.373	101.593	473.175
7.869	183.35	101.471	470.581
7.87	185.12	101.318	470.917
7.871	185.211	101.746	472.015
7.872	183.136	101.532	469.757
7.873	183.228	100.952	472.229
7.874	183.258	101.166	470.764
7.875	182.098	100.983	470.184
7.876	180.664	100.8	472.504
7.877	180.542	100.006	469.971
7.878	181.549	99.7314	470.459
7.879	182.098	100.525	471.252
7.88	181.427	100.647	468.658
7.881	181.763	99.6399	471.405
7.882	182.648	99.4263	469.91
7.883	181.305	99.4263	469.025
7.884	179.84	99.3347	470.947
7.885	178.68	99.1516	468.353
7.886	178.467	98.9685	469.208
7.887	178.345	99.3652	469.025
7.888	177.734	98.2361	466.705
7.889	178.497	97.6257	469.299
7.89	179.596	97.4731	468.811
7.891	178.955	97.7783	467.926
7.892	178.375	97.8699	470.215
7.893	177.429	97.4121	467.621
7.894	177.643	97.5952	468.719
7.895	177.094	98.2361	468.872
7.896	176.086	97.7478	466.339
7.897	175.385	96.6187	468.903
7.898	175.873	96.344	468.109
7.899	176.666	96.3135	467.865
7.9	177.277	97.0459	469.177
7.901	176.636	96.9849	467.377
7.902	176.697	96.7712	468.658
7.903	176.91	96.6187	468.323
7.904	174.957	96.283	466.003
7.905	173.706	95.9778	467.896
7.906	173.431	95.3674	465.118
7.907	173.553	95.4285	465.21
7.908	173.035	95.3064	466.217
7.909	171.753	94.7876	464.203
7.91	171.814	94.3298	466.217
7.911	172.76	94.5129	466.644
7.912	171.936	94.6045	465.973
7.913	171.295	94.5435	467.468
7.914	170.868	93.9026	464.783
7.915	170.502	93.2617	464.691
7.916	170.624	93.5059	466.37
7.917	169.861	93.1702	463.562
7.918	170.074	92.9871	466.003
7.919	170.288	92.7429	465.515
7.92	169.464	92.6819	464.447
7.921	168.427	92.926	466.003
7.922	169.128	92.6819	463.013
7.923	169.983	92.1021	463.501
7.924	169.983	92.1936	463.928
7.925	168.152	91.6138	461.548
7.926	167.664	91.2781	463.867
7.927	168.304	91.4001	462.86
7.928	167.755	91.5527	461.7
7.929	167.084	91.4307	464.752
7.93	166.87	90.9424	462.311
7.931	167.023	91.1255	463.013
7.932	167.999	91.5527	464.539
7.933	167.664	91.4612	461.975
7.934	167.664	90.4846	464.325
7.935	167.908	90.1184	463.898
7.936	167.664	90.0269	462.952
7.937	167.48	91.0034	464.996
7.938	167.542	91.4917	462.646
7.939	168.274	91.3086	463.684
7.94	168.61	90.9729	464.172
7.941	167.023	91.2781	462.555
7.942	167.877	91.0034	464.233
7.943	168.793	90.8508	462.86
7.944	168.915	90.8813	462.402
7.945	169.189	90.6677	463.959
7.946	168.701	90.4846	460.999
7.947	169.006	90.8508	462.097
7.948	168.762	91.7969	462.677
7.949	166.687	91.7664	460.358
7.95	165.68	91.2781	463.104
7.951	166.382	90.0879	461.09
7.952	166.809	90.0879	460.876
7.953	166.504	90.2405	462.769
7.954	165.863	90.1794	460.602
7.955	166.962	90.0269	461.884
7.956	167.267	89.8438	462.585
7.957	165.741	90.21	460.51
7.958	164.49	90.0574	462.799
7.959	164.246	89.9353	460.663
7.96	163.971	89.4165	459.686
7.961	163.788	89.3555	460.724
7.962	163.208	89.2029	457.611
7.963	163.452	88.9282	458.984
7.964	164.581	88.7146	458.862
7.965	163.055	88.7146	457.886
7.966	162.903	88.8062	460.144
7.967	162.659	88.6536	457.55
7.968	162.445	88.3179	457.886
7.969	161.56	88.8672	458.557
7.97	160.095	88.7756	455.872
7.971	159.973	88.3179	457.214
7.972	161.102	87.677	457.367
7.973	160.37	87.4634	456.36
7.974	160.461	87.5549	459.595
7.975	161.438	86.9141	457.977
7.976	161.469	87.0972	458.069
7.977	161.682	88.3484	459.839
7.978	161.774	88.3789	455.902
7.979	161.713	87.8296	456.879
7.98	161.652	87.677	457.52
7.981	161.224	87.8601	455.322
7.982	161.53	88.0432	457.214
7.983	162.109	87.6465	456.085
7.984	163.116	87.7075	457.336
7.985	163.91	88.3789	458.405
7.986	163.116	88.7451	455.811
7.987	163.849	88.3789	458.038
7.988	164.917	88.4399	457.092
7.989	164.703	88.9587	455.902
7.99	164.612	89.0198	457.153
7.991	164.368	88.3179	454.803
7.992	164.276	88.1042	456.207
7.993	164.948	88.8977	457.458
7.994	164.001	88.8367	455.597
7.995	163.879	88.4094	458.649
7.996	164.276	88.3179	457.642
7.997	164.459	89.0198	456.726
7.998	164.795	88.9282	458.405
7.999	165.009	88.9282	454.254
8	165.344	88.8367	456.512
8.001	165.771	89.386	457.092
8.002	164.673	89.8438	454.254
8.003	163.818	90.0269	457.581
8.004	164.459	89.6912	456.665
8.005	164.063	89.6606	456.207
8.006	164.337	90.6067	458.008
8.007	164.703	90.3015	455.017
8.008	165.161	89.8743	456.573
8.009	166.046	90.6677	457.367
8.01	165.405	91.1255	455.048
8.011	165.131	90.9424	457.458
8.012	165.314	90.8813	456.177
8.013	164.337	90.9424	455.994
8.014	164.703	91.3696	458.221
8.015	164.52	91.095	455.444
8.016	165.649	91.0645	457.214
8.017	166.504	91.6443	457.886
8.018	166.168	92.1326	455.688
8.019	166.748	92.0715	458.099
8.02	166.84	91.3391	456.329
8.021	166.901	91.6748	456.848
8.022	167.145	92.9565	458.679
8.023	166.84	93.3228	455.475
8.024	166.687	93.0786	457.642
8.025	167.877	93.3533	458.16
8.026	168.335	93.2922	456.665
8.027	168.304	93.7195	458.618
8.028	169.373	93.811	457.52
8.029	170.471	93.3838	457.458
8.03	171.265	93.7195	458.801
8.031	170.654	94.3604	456.329
8.032	170.074	94.2688	458.069
8.033	170.074	94.6045	457.153
8.034	169.067	94.6655	455.872
8.035	169.373	94.2993	458.13
8.036	169.922	93.7195	455.109
8.037	171.143	93.5364	456.787
8.038	172.15	93.9941	457.184
8.039	171.112	94.2993	454.956
8.04	170.624	94.696	457.764
8.041	171.539	94.3604	456.848
8.042	171.234	94.3298	455.933
8.043	170.258	95.0928	458.496
8.044	169.952	95.0928	456.207
8.045	170.837	94.7571	456.635
8.046	171.509	95.0012	457.764
8.047	170.898	95.6726	455.505
8.048	172.028	95.7642	457.794
8.049	173.34	95.459	456.726
8.05	173.309	95.8862	456.482
8.051	172.546	96.1914	458.374
8.052	172.272	95.8557	455.597
8.053	172.729	96.1609	456.909
8.054	173.035	97.0764	457.428
8.055	172.028	97.5647	454.987
8.056	172.15	96.9543	457.153
8.057	172.974	96.6492	456.177
8.058	173.126	96.8018	456.146
8.059	173.523	97.4731	458.496
8.06	173.981	97.5342	455.994
8.061	174.042	97.5342	457.489
8.062	173.889	97.7783	459.076
8.063	173.462	97.7783	456.604
8.064	173.615	98.0835	458.74
8.065	174.225	98.7549	458.191
8.066	174.591	98.6633	457.245
8.067	175.079	98.5413	459.29
8.068	174.896	98.877	457.184
8.069	176.025	98.999	458.557
8.07	177.551	99.8535	458.862
8.071	176.758	100.067	456.909
8.072	175.995	99.4263	459.167
8.073	177.002	98.999	457.642
8.074	177.551	99.5483	457.52
8.075	178.711	100.616	458.344
8.076	177.734	100.464	455.841
8.077	177.49	100.159	457.55
8.078	178.497	100.067	457.916
8.079	178.162	100.769	456.512
8.08	177.979	101.013	459.595
8.081	178.101	100.677	458.313
8.082	179.016	99.9451	459.015
8.083	179.749	99.8535	460.754
8.084	179.535	100.525	458.16
8.085	180.389	101.135	459.381
8.086	181.244	101.746	459.32
8.087	180.603	102.203	457.214
8.088	180.298	101.929	459.198
8.089	180.359	101.471	457.336
8.09	180.939	101.654	457.947
8.091	181.488	102.081	459.167
8.092	180.847	102.112	457.275
8.093	181.519	102.203	459.29
8.094	182.709	102.661	458.313
8.095	182.709	103.21	457.184
8.096	182.068	103.516	459.717
8.097	181.915	103.302	457.764
8.098	182.19	103.455	458.038
8.099	182.19	103.668	458.984
8.1	180.511	103.485	457.336
8.101	180.939	103.729	459.839
8.102	182.617	103.76	459.564
8.103	182.556	103.821	458.313
8.104	181.885	103.973	461.182
8.105	182.19	103.516	459.778
8.106	183.167	103.943	460.175
8.107	183.655	105.072	461.304
8.108	182.373	105.56	458.16
8.109	181.732	105.408	459.747
8.11	182.159	105.164	459.93
8.111	182.709	104.614	458.679
8.112	182.922	105.194	460.785
8.113	183.197	105.042	459.442
8.114	184.937	105.255	460.266
8.115	185.608	105.835	460.785
8.116	184.387	106.079	458.801
8.117	184.57	106.049	460.724
8.118	184.692	106.232	459.747
8.119	184.875	106.689	459.473
8.12	184.967	106.262	460.632
8.121	184.418	105.316	458.862
8.122	184.692	105.286	460.938
8.123	186.096	105.804	461.182
8.124	186.279	105.957	459.167
8.125	186.371	106.11	462.25
8.126	186.493	105.316	460.938
8.127	187.012	105.682	459.93
8.128	186.92	106.354	461.761
8.129	185.974	106.476	458.893
8.13	186.401	106.323	459.93
8.131	186.615	106.14	460.052
8.132	186.31	106.384	458.282
8.133	186.798	106.354	460.327
8.134	187.714	105.927	459.656
8.135	188.904	105.988	460.114
8.136	189.362	106.812	461.365
8.137	188.904	106.75	459.534
8.138	188.751	107.147	460.266
8.139	189.026	107.239	460.449
8.14	187.744	107.147	458.984
8.141	187.286	106.659	461.029
8.142	187.531	106.11	459.595
8.143	188.507	106.903	460.052
8.144	189.178	107.025	462.067
8.145	189.087	106.354	459.473
8.146	189.24	106.415	462.006
8.147	189.514	106.903	461.609
8.148	189.056	107.544	459.412
8.149	188.721	108.032	460.754
8.15	187.958	106.812	459.534
8.151	187.683	106.567	459.686
8.152	188.354	107.025	461.06
8.153	187.744	107.269	459.412
8.154	188.629	107.452	461.639
8.155	189.423	107.513	461.945
8.156	189.24	108.063	460.938
8.157	188.904	107.88	462.341
8.158	188.568	107.33	460.449
8.159	188.904	107.574	460.48
8.16	189.392	107.544	461.212
8.161	187.836	107.391	458.832
8.162	187.5	107.3	460.968
8.163	187.5	106.598	460.388
8.164	187.805	106.659	460.205
8.165	187.653	107.117	462.799
8.166	186.859	106.812	460.785
8.167	188.141	106.537	461.487
8.168	188.141	106.415	461.609
8.169	187.042	106.628	459.29
8.17	186.89	106.506	461.334
8.171	187.286	106.476	460.205
8.172	187.592	106.537	459.198
8.173	187.225	106.384	461.639
8.174	186.523	105.255	459.473
8.175	187.042	105.438	461.365
8.176	187.866	105.988	461.243
8.177	186.493	106.079	458.984
8.178	185.944	105.988	461.67
8.179	186.279	104.95	459.991
8.18	187.134	104.645	459.29
8.181	187.256	104.919	460.663
8.182	185.699	104.553	458.588
8.183	185.669	104.645	459.808
8.184	185.394	104.675	460.541
8.185	184.113	104.187	458.374
8.186	183.258	103.729	460.632
8.187	182.953	103.516	459.93
8.188	183.502	103.394	458.893
8.189	183.929	103.699	460.358
8.19	183.655	103.088	458.71
8.191	184.296	103.21	459.503
8.192	184.875	103.516	460.846
8.193	183.411	103.424	459.595
8.194	182.922	103.027	462.219
8.195	182.495	102.6	461.578
8.196	183.777	103.088	460.815
8.197	183.533	103.363	462.097
8.198	182.678	102.844	459.747
8.199	183.655	102.386	460.938
8.2	185.059	102.142	460.327
8.201	183.838	102.661	459.412
8.202	183.075	102.783	461.182
8.203	182.556	102.264	459.961
8.204	182.983	102.386	459.961
8.205	183.075	102.264	460.846
8.206	181.458	101.807	458.405
8.207	181.335	101.227	461.121
8.208	181.427	101.349	460.938
8.209	181.824	101.44	459.442
8.21	181.58	101.929	461.884
8.211	181.976	101.227	460.083
8.212	183.35	101.288	460.602
8.213	183.746	101.715	461.578
8.214	181.702	101.593	459.229
8.215	180.939	101.318	461.731
8.216	181	100.861	460.999
8.217	181.458	101.196	459.808
8.218	181.396	101.624	462.097
8.219	181.549	101.013	459.29
8.22	182.434	101.013	460.083
8.221	183.38	101.349	460.815
8.222	182.678	101.471	458.435
8.223	181.946	101.501	460.51
8.224	181.122	101.349	459.778
8.225	180.328	101.563	459.106
8.226	179.81	101.349	460.724
8.227	179.443	100.525	458.984
8.228	180.054	100.708	460.175
8.229	180.42	100.861	460.938
8.23	180.267	101.105	459.534
8.231	180.054	101.746	461.975
8.232	180.817	101.349	461.304
8.233	180.328	101.013	459.839
8.234	179.779	101.624	462.646
8.235	179.138	100.8	461.09
8.236	180.389	100.586	460.938
8.237	180.695	101.105	462.25
8.238	178.741	101.715	460.571
8.239	178.467	101.563	462.036
8.24	179.047	101.624	460.541
8.241	180.359	101.959	460.083
8.242	180.573	101.501	461.7
8.243	179.504	100.677	459.595
8.244	180.237	100.8	461.09
8.245	180.481	101.135	460.846
8.246	178.894	101.41	459.137
8.247	177.094	101.41	461.945
8.248	176.849	100.525	460.175
8.249	177.643	100.098	460.388
8.25	177.063	100.525	462.402
8.251	177.063	100.098	459.839
8.252	177.887	99.8535	460.999
8.253	178.711	98.7854	461.273
8.254	177.368	99.0295	459.503
8.255	176.819	99.1516	461.609
8.256	176.086	98.5718	459.045
8.257	175.812	98.7244	459.106
8.258	174.53	98.6633	460.083
8.259	173.767	97.6563	456.94
8.26	173.279	97.5952	457.855
8.261	174.133	97.4731	458.282
8.262	172.852	97.1985	456.604
8.263	172.516	96.6187	459.137
8.264	172.821	95.7642	457.397
8.265	173.706	96.2219	457.642
8.266	172.913	96.0999	458.71
8.267	169.769	96.1914	456.329
8.268	169.006	95.9167	458.374
8.269	168.976	95.0317	457.703
8.27	168.884	94.6045	456.39
8.271	168.182	94.7571	458.893
8.272	168.243	94.0552	457.733
8.273	169.525	93.7195	457.611
8.274	170.166	93.75	459.412
8.275	168.579	93.7805	457.306
8.276	167.725	93.7805	459.015
8.277	167.603	93.4753	459.045
8.278	166.595	93.6584	457.062
8.279	165.375	93.4753	459.045
8.28	165.222	93.0786	456.512
8.281	166.656	93.1396	456.757
8.282	167.633	93.0176	457.672
8.283	166.229	92.4988	456.024
8.284	165.71	92.2852	458.557
8.285	166.321	91.7358	457.642
8.286	165.466	91.7664	456.451
8.287	164.215	92.1631	458.008
8.288	162.567	91.4307	454.865
8.289	162.262	90.6067	455.231
8.29	161.896	90.21	456.055
8.291	160.797	89.9353	453.003
8.292	159.607	89.2944	454.956
8.293	158.813	88.1042	454.224
8.294	159.241	87.616	452.972
8.295	158.63	87.8296	453.979
8.296	157.288	87.3718	451.263
8.297	157.471	86.2427	451.172
8.298	156.342	86.1511	450.745
8.299	154.297	86.0596	448.608
8.3	152.802	86.0596	450.012
8.301	152.039	85.2051	448.975
8.302	152.191	85.1135	448.944
8.303	153.046	85.083	450.439
8.304	153.015	84.6863	448.944
8.305	154.083	84.8999	449.951
8.306	155.731	84.6863	450.287
8.307	153.9	85.1746	449.005
8.308	153.625	85.144	450.775
8.309	152.679	84.5337	448.792
8.31	152.71	85.1135	449.005
8.311	153.229	85.083	450.317
8.312	152.954	84.5032	447.388
8.313	153.442	84.8694	449.066
8.314	154.114	85.2661	449.188
8.315	154.51	85.1135	447.235
8.316	154.388	85.5103	449.951
8.317	155.273	84.7778	448.578
8.318	155.884	85.1135	448.242
8.319	155.304	85.5713	449.524
8.32	154.022	85.3577	447.021
8.321	154.51	85.5713	447.632
8.322	155.273	86.1206	447.998
8.323	155.212	86.5479	445.923
8.324	155.548	86.1816	448.12
8.325	155.67	85.968	446.289
8.326	157.318	85.8459	447.113
8.327	158.264	86.0901	447.601
8.328	157.074	85.7849	445.465
8.329	156.525	86.2427	447.052
8.33	156.403	86.5479	445.862
8.331	155.273	87.3108	444.763
8.332	155.212	87.0361	446.411
8.333	155.426	86.1816	444.122
8.334	156.952	86.4258	445.343
8.335	158.112	87.2498	446.167
8.336	157.41	87.3718	443.726
8.337	157.135	87.2192	446.655
8.338	158.264	87.0972	446.045
8.339	158.386	87.5549	444.885
8.34	158.142	88.1958	448.212
8.341	156.738	87.6465	445.19
8.342	158.142	87.9211	446.716
8.343	158.752	88.8062	447.235
8.344	158.417	89.1418	444.733
8.345	158.875	89.2334	447.052
8.346	159.607	88.8367	446.564
8.347	160.889	89.386	446.472
8.348	161.713	89.7827	448.456
8.349	160.736	89.6606	446.35
8.35	161.194	89.8743	447.479
8.351	162.018	90.332	447.54
8.352	161.438	91.4001	445.038
8.353	161.072	91.8274	447.357
8.354	160.919	90.9119	446.167
8.355	161.621	90.7593	446.808
8.356	162.72	91.1255	449.402
8.357	162.933	91.2476	447.052
8.358	164.124	91.5833	448.73
8.359	164.825	91.6138	449.31
8.36	164.764	92.4683	447.113
8.361	164.551	92.7734	449.768
8.362	164.764	92.5293	448.547
8.363	165.283	92.7124	448.303
8.364	165.619	93.1396	450.195
8.365	164.978	93.2922	448.09
8.366	166.473	93.0176	449.097
8.367	168.549	93.4753	448.547
8.368	167.938	94.2078	447.418
8.369	168.335	94.2993	450.012
8.37	168.121	93.5364	447.845
8.371	168.121	93.9331	448.761
8.372	168.671	94.8792	449.615
8.373	167.267	95.1233	446.747
8.374	167.755	94.9707	448.578
8.375	168.884	95.0623	447.51
8.376	168.945	95.1233	447.174
8.377	168.854	95.4285	449.677
8.378	170.044	94.4519	448.242
8.379	171.143	95.0012	450.134
8.38	171.173	95.1233	451.477
8.381	169.983	96.0388	448.639
8.382	170.685	96.2219	450.531
8.383	171.295	96.5881	449.371
8.384	170.441	97.5342	447.723
8.385	170.105	97.1985	450.012
8.386	169.281	96.5881	447.845
8.387	171.021	96.344	449.646
8.388	172.699	97.168	450.073
8.389	172.974	97.5952	447.937
8.39	173.309	97.8394	450.134
8.391	173.798	97.7478	449.463
8.392	173.34	98.8159	448.212
8.393	173.065	99.3958	450.195
8.394	171.783	99.0295	448.09
8.395	172.455	98.938	449.371
8.396	173.126	98.6938	450.073
8.397	172.943	99.1516	448.334
8.398	174.652	99.3958	451.141
8.399	175.079	99.2737	451.202
8.4	175.323	99.9756	450.867
8.401	175.507	100.25	453.278
8.402	175.14	100.128	451.019
8.403	176.453	100.739	451.141
8.404	176.666	101.257	451.904
8.405	175.842	101.41	449.585
8.406	175.842	101.227	451.508
8.407	176.147	101.044	451.691
8.408	176.819	102.02	451.63
8.409	178.04	102.356	453.705
8.41	178.131	102.234	451.569
8.411	179.504	102.234	452.82
8.412	181	102.661	452.148
8.413	180.176	103.027	449.951
8.414	179.596	103.699	452.24
8.415	179.26	103.271	450.775
8.416	179.962	103.119	451.172
8.417	180.328	102.905	452.942
8.418	179.047	102.844	451.935
8.419	180.206	103.088	453.583
8.42	181.641	103.119	453.552
8.421	181.305	104.248	451.996
8.422	181.396	104.218	454.01
8.423	181.885	103.577	451.63
8.424	182.922	103.79	452.271
8.425	182.678	104.401	454.285
8.426	182.19	104.34	451.447
8.427	182.19	104.95	453.033
8.428	183.167	105.133	452.911
8.429	182.281	105.499	451.477
8.43	182.343	105.804	453.979
8.431	183.014	105.286	452.545
8.432	185.12	105.53	453.217
8.433	185.486	105.53	454.803
8.434	184.57	105.286	452.789
8.435	185.211	105.957	454.926
8.436	186.005	106.598	454.437
8.437	185.486	107.574	452.789
8.438	184.54	107.33	455.627
8.439	184.631	106.75	453.522
8.44	185.944	106.964	454.956
8.441	186.401	107.208	456.085
8.442	186.188	106.934	453.705
8.443	186.646	106.75	456.177
8.444	187.622	106.873	455.17
8.445	188.202	107.452	453.644
8.446	187.195	107.971	456.207
8.447	187.134	107.483	454.132
8.448	187.836	108.398	454.865
8.449	188.232	108.917	455.566
8.45	187.5	108.215	453.033
8.451	187.927	107.544	455.627
8.452	189.331	107.635	455.414
8.453	190.033	108.734	455.2
8.454	189.514	108.887	456.94
8.455	188.782	108.215	455.383
8.456	189.758	109.131	456.36
8.457	190.918	109.68	455.75
8.458	188.843	109.314	453.033
8.459	188.66	108.917	456.024
8.46	189.453	108.093	454.559
8.461	190.674	108.276	454.376
8.462	190.369	108.826	457.123
8.463	189.117	108.856	455.078
8.464	190.918	109.07	455.994
8.465	192.566	108.856	456.573
8.466	191.071	109.497	454.559
8.467	189.941	109.436	456.787
8.468	189.88	109.253	455.597
8.469	190.918	109.741	454.742
8.47	190.552	109.955	457.153
8.471	189.758	109.283	455.383
8.472	191.65	109.436	456.512
8.473	193.237	109.711	456.787
8.474	192.719	110.291	455.139
8.475	191.864	110.779	458.008
8.476	192.291	109.985	456.146
8.477	192.688	110.504	455.872
8.478	192.2	110.535	457.703
8.479	190.643	110.687	455.048
8.48	191.711	110.413	456.848
8.481	193.176	109.741	456.177
8.482	192.993	110.016	454.712
8.483	192.78	110.626	458.038
8.484	193.024	110.168	456.482
8.485	193.329	110.474	456.97
8.486	193.42	111.115	459.045
8.487	193.329	110.413	456.39
8.488	193.176	110.443	457.764
8.489	193.573	110.504	458.466
8.49	192.963	110.84	456.39
8.491	192.383	110.931	459.015
8.492	192.871	110.687	458.374
8.493	195.251	110.962	458.801
8.494	195.404	110.962	459.961
8.495	194.336	111.145	458.618
8.496	195.129	110.901	459.808
8.497	195.496	110.687	458.649
8.498	195.099	111.45	458.069
8.499	194.122	111.572	459.656
8.5	193.512	110.962	457.52
8.501	194.214	111.298	458.649
8.502	194.824	111.084	459.747
8.503	193.878	111.084	457.733
8.504	194	110.809	460.663
8.505	195.19	110.504	460.266
8.506	194.977	111.45	459.29
8.507	194	111.359	461.823
8.508	193.176	110.657	459.778
8.509	195.038	110.779	460.785
8.51	196.228	111.237	460.938
8.511	194.763	110.992	458.527
8.512	194.305	110.84	461.639
8.513	194.977	110.87	459.991
8.514	195.709	111.786	459.32
8.515	195.679	111.786	461.578
8.516	194.885	110.535	459.686
8.517	195.923	110.84	460.266
8.518	196.716	110.901	460.48
8.519	195.892	111.023	457.642
8.52	195.648	111.084	459.93
8.521	195.648	110.931	458.069
8.522	195.892	111.511	457.764
8.523	195.587	111.359	459.717
8.524	194.427	110.535	457.916
8.525	194.763	110.382	459.747
8.526	195.801	110.321	460.022
8.527	195.068	110.199	458.71
8.528	195.099	109.833	460.907
8.529	195.007	109.772	459.808
8.53	195.587	110.718	458.832
8.531	196.045	111.206	460.754
8.532	194.855	110.291	457.886
8.533	195.19	109.802	459.259
8.534	195.465	109.772	459.778
8.535	194.58	109.894	458.099
8.536	193.909	109.741	460.419
8.537	193.665	109.07	458.832
8.538	195.068	109.375	458.557
8.539	195.557	109.406	460.144
8.54	193.512	109.344	457.916
8.541	194.122	109.314	459.015
8.542	194.489	109.161	458.008
8.543	193.268	109.497	457.153
8.544	191.681	109.07	458.74
8.545	190.735	107.666	458.282
8.546	191.223	107.33	458.374
8.547	192.017	108.002	460.388
8.548	191.406	107.788	458.496
8.549	192.413	107.666	460.693
8.55	193.115	107.269	459.717
8.551	192.261	108.002	458.496
8.552	191.101	108.398	461.487
8.553	190.552	107.697	458.771
8.554	191.467	107.574	459.625
8.555	191.498	107.513	461.151
8.556	190.125	107.391	458.649
8.557	190.948	107.3	461.06
8.558	192.322	107.697	460.114
8.559	193.054	108.459	458.618
8.56	192.261	108.582	461.304
8.561	191.04	107.635	459.259
8.562	191.895	107.666	459.991
8.563	192.444	108.032	461.182
8.564	191.223	108.185	458.374
8.565	190.582	108.063	460.51
8.566	191.162	106.873	459.625
8.567	191.101	107.208	459.198
8.568	191.254	107.544	461.67
8.569	191.589	106.964	459.808
8.57	192.291	107.086	460.632
8.571	191.437	107.391	461.853
8.572	189.819	107.361	458.496
8.573	189.606	106.964	460.297
8.574	189.148	106.201	459.045
8.575	188.324	106.567	458.405
8.576	186.493	106.659	460.297
8.577	185.944	105.927	458.466
8.578	187.103	105.927	458.923
8.579	187.531	106.232	459.686
8.58	186.035	106.476	458.008
8.581	185.394	106.14	459.656
8.582	184.601	105.042	458.069
8.583	183.716	105.438	457.642
8.584	182.709	105.499	459.198
8.585	180.573	105.591	457.123
8.586	179.81	104.797	458.16
8.587	179.81	103.607	458.466
8.588	178.223	103.668	457.275
8.589	177.826	104.004	459.198
8.59	177.246	103.638	457.916
8.591	177.429	103.363	457.458
8.592	176.392	103.302	458.74
8.593	174.225	102.722	457.153
8.594	173.706	102.509	457.489
8.595	173.401	102.112	457.275
8.596	170.898	102.173	455.017
8.597	169.067	101.563	456.696
8.598	168.03	100.647	454.468
8.599	168.182	100.861	453.949
8.6	166.84	100.647	455.353
8.601	164.764	100.372	453.094
8.602	163.696	99.6399	454.041
8.603	163.361	98.3582	453.094
8.604	161.407	98.2666	451.691
8.605	158.264	98.5413	452.24
8.606	157.074	97.7783	450.623
8.607	156.067	97.6563	449.738
8.608	155.426	97.1985	450.897
8.609	153.687	96.4966	448.303
8.61	153.748	95.6116	449.738
8.611	153.015	95.3674	449.951
8.612	151.978	95.8252	448.883
8.613	150.36	95.3979	450.378
8.614	149.475	94.4214	448.334
8.615	149.719	94.7571	448.7
8.616	149.536	95.52	449.585
8.617	148.254	95.2759	447.205
8.618	147.98	94.8181	448.914
8.619	148.804	94.2688	448.944
8.62	148.987	95.1843	448.059
8.621	149.2	95.7947	450.165
8.622	148.499	95.1843	448.364
8.623	149.689	95.0623	449.615
8.624	150.574	95.0928	449.738
8.625	149.017	95.7642	447.784
8.626	148.895	95.5811	449.463
8.627	149.292	95.2759	448.029
8.628	148.743	95.7031	447.357
8.629	148.712	95.7031	449.188
8.63	147.675	95.459	446.228
8.631	148.224	95.3369	447.906
8.632	149.353	95.4285	448.761
8.633	148.865	95.8557	446.625
8.634	148.712	95.9167	449.158
8.635	147.675	95.5811	447.662
8.636	147.583	96.4355	446.686
8.637	147.003	96.9238	448.669
8.638	146.118	96.1609	446.045
8.639	146.576	96.1914	447.235
8.64	147.034	95.8557	447.357
8.641	146.545	96.7102	445.221
8.642	146.698	96.9543	447.418
8.643	146.698	96.6492	445.862
8.644	146.942	97.4121	445.19
8.645	146.576	97.2595	446.716
8.646	144.867	97.229	444.153
8.647	144.806	97.6868	445.618
8.648	145.203	97.4426	445.038
8.649	143.921	98.175	443.512
8.65	143.463	98.2666	445.374
8.651	144.012	97.1069	444.122
8.652	144.409	97.9309	444.611
8.653	144.379	98.5107	446.381
8.654	143.585	98.4497	443.542
8.655	143.585	98.6938	444.946
8.656	143.951	98.5718	445.099
8.657	143.585	98.877	442.535
8.658	142.944	99.1821	444.458
8.659	142.242	98.7549	443.512
8.66	142.7	98.9685	443.054
8.661	142.853	99.3042	444.702
8.662	142.09	99.4263	442.719
8.663	143.188	99.3652	443.939
8.664	143.799	99.6704	443.085
8.665	143.524	100.22	441.467
8.666	143.372	100.189	442.352
8.667	142.792	99.9756	440.216
8.668	142.975	100.494	440.399
8.669	143.066	100.342	440.582
8.67	141.174	100.586	438.507
8.671	140.839	100.586	440.765
8.672	141.51	99.4568	439.545
8.673	141.693	99.6704	438.843
8.674	141.388	100.342	441.406
8.675	140.533	99.8535	439.056
8.676	141.815	100.22	440.063
8.677	143.036	100.647	440.582
8.678	141.052	101.013	437.988
8.679	140.686	100.8	440.186
8.68	141.754	100.25	438.873
8.681	142.303	100.83	437.958
8.682	142.242	101.929	440.125
8.683	141.144	101.471	438.263
8.684	142.181	101.074	439.209
8.685	143.89	101.379	440.002
8.686	142.914	102.142	436.981
8.687	142.7	102.539	439.209
8.688	142.914	102.02	437.653
8.689	143.188	102.448	437.286
8.69	142.883	102.753	438.843
8.691	141.266	102.814	436.829
8.692	142.456	103.455	438.354
8.693	143.829	102.905	439.636
8.694	142.883	103.119	437.195
8.695	143.463	103.455	440.155
8.696	143.799	103.363	438.11
8.697	144.409	104.095	437.988
8.698	143.799	104.889	439.667
8.699	142.761	103.851	437.866
8.7	143.158	103.943	439.24
8.701	144.47	104.553	439.514
8.702	144.043	105.682	437.775
8.703	144.47	105.896	439.972
8.704	144.867	104.767	438.446
8.705	145.874	105.835	438.538
8.706	145.935	106.995	439.606
8.707	145.05	106.995	437.988
8.708	146.027	107.086	439.453
8.709	147.461	106.812	439.636
8.71	146.881	107.666	438.324
8.711	147.095	108.093	440.369
8.712	146.393	107.788	438.232
8.713	147.095	108.795	439.575
8.714	147.858	108.856	441.101
8.715	147.614	108.368	438.66
8.716	148.468	108.765	441.62
8.717	149.902	108.856	441.132
8.718	150.513	109.802	439.728
8.719	150.604	109.985	442.474
8.72	149.78	109.528	440.46
8.721	150.482	110.352	441.345
8.722	151.123	111.42	442.78
8.723	150.513	111.816	440.247
8.724	151.123	111.481	441.742
8.725	152.771	110.901	440.979
8.726	153.198	111.969	439.911
8.727	154.083	112.732	441.803
8.728	153.9	112.732	439.758
8.729	154.755	113.098	440.826
8.73	154.968	113.312	442.535
8.731	153.595	113.556	440.216
8.732	153.717	114.136	442.352
8.733	153.87	114.655	441.498
8.734	153.9	115.173	440.552
8.735	154.724	115.173	442.566
8.736	154.968	114.471	440.704
8.737	156.097	115.326	442.749
8.738	156.86	115.417	443.878
8.739	155.975	116.15	441.925
8.74	155.64	116.455	444.397
8.741	156.128	116.272	443.573
8.742	156.494	116.882	441.437
8.743	155.731	117.92	443.695
8.744	155.06	118.103	441.681
8.745	156.372	118.134	442.749
8.746	157.776	117.889	445.007
8.747	156.647	118.225	442.719
8.748	157.501	118.53	445.953
8.749	158.02	118.286	445.068
8.75	158.752	119.873	444.336
8.751	158.63	120.27	446.259
8.752	157.349	119.965	443.39
8.753	157.867	120.575	445.19
8.754	159.424	120.728	444.458
8.755	158.936	121.155	443.237
8.756	159.149	120.239	445.892
8.757	160.065	119.72	444.977
8.758	160.98	120.667	445.526
8.759	161.194	121.185	448.151
8.76	159.882	121.399	445.099
8.761	160.767	121.674	447.449
8.762	162.506	121.735	446.442
8.763	162.109	122.192	444.244
8.764	162.14	122.528	446.686
8.765	162.903	121.979	444.489
8.766	164.459	122.498	445.313
8.767	165.131	122.894	447.876
8.768	164.032	122.742	445.618
8.769	164.764	122.925	448.456
8.77	166.443	123.047	448.059
8.771	167.114	123.718	446.075
8.772	167.419	124.146	447.784
8.773	167.267	124.023	445.923
8.774	168.304	124.664	445.831
8.775	169.128	124.847	447.662
8.776	167.908	125.061	445.801
8.777	168.213	125	448.975
8.778	168.854	124.298	448.669
8.779	168.976	124.939	447.754
8.78	169.434	125.854	450.348
8.781	169.8	125.61	447.327
8.782	170.654	125.977	447.479
8.783	170.99	126.404	448.7
8.784	170.441	126.465	446.625
8.785	170.471	126.587	449.493
8.786	170.929	126.617	449.188
8.787	170.807	127.136	448.12
8.788	170.319	127.655	450.897
8.789	169.434	127.502	449.31
8.79	171.051	127.747	450.073
8.791	172.607	128.052	450.409
8.792	172.028	128.723	448.303
8.793	172.394	128.662	450.623
8.794	172.943	128.235	448.883
8.795	172.821	128.906	448.578
8.796	172.241	129.944	450.684
8.797	171.326	129.852	448.303
8.798	171.478	129.669	449.493
8.799	171.753	129.242	450.653
8.8	170.929	129.242	448.547
8.801	171.875	129.333	451.447
8.802	172.546	129.761	449.89
8.803	173.584	130.341	450.256
8.804	173.645	130.371	452.148
8.805	172.668	130.524	449.829
8.806	173.309	131.195	451.324
8.807	173.676	131.348	452.026
8.808	172.699	130.92	450.5
8.809	172.821	130.676	453.033
8.81	174.316	130.676	450.928
8.811	176.208	131.348	450.439
8.812	176.392	131.5	452.881
8.813	175.812	131.531	450.806
8.814	177.094	132.019	452.545
8.815	178.162	132.05	452.698
8.816	176.605	132.385	450.928
8.817	175.476	132.385	453.461
8.818	175.995	132.233	451.08
8.819	177.155	132.416	450.806
8.82	177.917	132.507	452.942
8.821	177.429	131.805	450.928
8.822	178.467	132.233	453.339
8.823	180.206	132.08	453.735
8.824	179.932	132.446	452.393
8.825	179.352	132.66	454.803
8.826	179.474	132.08	453.217
8.827	179.84	132.996	452.85
8.828	179.474	133.514	454.681
8.829	178.619	132.965	452.118
8.83	179.596	132.05	454.407
8.831	180.634	132.05	454.865
8.832	180.908	133.24	453.979
8.833	180.817	133.759	455.963
8.834	181.091	133.057	454.468
8.835	181.702	132.904	454.468
8.836	182.312	133.27	455.933
8.837	180.664	133.301	452.942
8.838	180.847	133.209	455.444
8.839	180.817	132.935	454.376
8.84	180.664	133.545	453.4
8.841	180.511	133.545	455.78
8.842	180.145	132.507	453.613
8.843	180.237	132.263	455.444
8.844	180.573	132.721	457.55
8.845	180.542	132.874	455.444
8.846	180.939	132.08	457.336
8.847	181.244	131.775	456.39
8.848	181.58	132.324	455.139
8.849	181.519	132.935	457.092
8.85	180.664	132.629	454.529
8.851	181.335	132.141	455.963
8.852	180.847	131.958	457.489
8.853	180.847	131.927	455.261
8.854	181.061	131.714	457.458
8.855	181.824	131.073	456.512
8.856	182.983	131.256	455.2
8.857	183.258	131.47	456.818
8.858	182.281	131.226	454.193
8.859	182.373	131.042	455.719
8.86	182.098	130.463	455.627
8.861	180.206	130.188	454.315
8.862	179.779	129.303	456.177
8.863	180.542	127.899	454.62
8.864	181.122	127.625	454.132
8.865	181.458	127.045	455.658
8.866	180.878	125.916	452.85
8.867	181.458	125.183	453.583
8.868	181.61	124.39	453.705
8.869	180.023	123.749	450.989
8.87	178.986	122.62	452.881
8.871	178.772	121.094	451.63
8.872	179.108	120.361	450.195
8.873	178.345	119.934	452.087
8.874	176.941	118.408	449.89
8.875	177.429	116.791	450.287
8.876	178.467	115.845	451.263
8.877	177.582	114.471	448.09
8.878	176.727	113.22	449.31
8.879	176.056	111.389	447.601
8.88	176.666	110.931	445.343
8.881	175.537	110.535	446.411
8.882	173.645	109.589	443.604
8.883	173.34	108.612	445.129
8.884	173.676	107.178	445.953
8.885	173.218	106.72	445.313
8.886	172.882	106.293	448.669
8.887	173.92	105.011	447.693
8.888	175.018	105.316	448.12
8.889	174.774	105.194	450.47
8.89	172.852	104.706	448.029
8.891	173.34	104.37	449.249
8.892	173.767	104.095	448.608
8.893	173.828	103.821	446.136
8.894	172.485	102.875	447.205
8.895	172.668	101.837	444.977
8.896	174.53	101.227	444.641
8.897	175.201	101.013	445.282
8.898	174.469	100.128	442.902
8.899	174.53	98.5718	444.458
8.9	175.446	98.2666	442.657
8.901	175.476	98.4497	440.491
8.902	174.957	97.8699	441.406
8.903	173.645	96.9543	438.568
8.904	174.347	96.3745	438.171
8.905	174.5	95.1538	438.568
8.906	174.133	94.4519	436.859
8.907	174.469	93.5669	438.049
8.908	176.117	92.7429	437.286
8.909	176.392	93.1091	436.005
8.91	177.155	93.0481	436.981
8.911	176.422	92.2852	435.059
8.912	176.178	91.8579	434.479
8.913	176.331	92.041	435.455
8.914	175.018	91.3086	433.228
8.915	175.629	90.6677	434.448
8.916	176.971	90.5151	434.479
8.917	177.948	90.7898	432.465
8.918	179.016	91.2781	434.326
8.919	179.26	90.5151	432.434
8.92	180.603	90.332	433.38
8.921	180.786	90.3931	434.357
8.922	179.199	90.3931	432.617
8.923	178.223	90.1489	434.052
8.924	178.589	90.0269	433.38
8.925	179.749	90.332	432.007
8.926	180.023	90.0879	434.052
8.927	178.68	89.4165	431.885
8.928	180.45	89.2639	433.868
8.929	182.068	89.5081	434.479
8.93	181.305	90.0879	432.953
8.931	180.786	89.7217	434.662
8.932	181.335	88.5925	432.922
8.933	182.343	88.9893	431.885
8.934	182.617	89.9353	433.563
8.935	181.274	89.1724	430.389
8.936	182.251	88.9893	432.19
8.937	184.021	89.0808	432.129
8.938	184.326	89.6606	430.176
8.939	184.631	89.386	432.373
8.94	185.181	89.0808	430.359
8.941	187.164	89.2944	430.481
8.942	186.92	89.5386	431.213
8.943	185.516	89.1724	429.779
8.944	186.371	88.9893	430.511
8.945	187.592	89.1418	430.237
8.946	187.317	90.0574	428.558
8.947	187.653	89.8132	429.993
8.948	188.69	88.7756	428.68
8.949	190.369	89.4165	428.406
8.95	191.01	89.9963	430.023
8.951	189.636	89.6301	428.314
8.952	189.697	88.8977	430.237
8.953	191.559	88.6841	430.084
8.954	191.895	89.3555	428.314
8.955	191.772	89.6606	430.267
8.956	192.2	89.5691	428.192
8.957	194.397	89.7827	428.101
8.958	195.038	90.0269	429.749
8.959	193.695	90.3015	428.375
8.96	194.061	89.6912	429.932
8.961	195.129	89.5386	430.023
8.962	195.526	90.1794	428.558
8.963	196.381	90.271	430.298
8.964	196.014	89.9048	428.009
8.965	197.296	89.9048	428.253
8.966	198.151	90.271	429.688
8.967	196.35	90.8813	427.277
8.968	195.679	90.7593	430.45
8.969	195.984	89.9658	429.199
8.97	197.388	90.1794	428.802
8.971	197.845	89.9353	431.274
8.972	197.327	89.9353	428.802
8.973	198.517	89.7522	429.993
8.974	198.761	90.6982	431.274
8.975	197.998	91.1255	429.169
8.976	198.425	90.7593	431.976
8.977	199.005	90.6372	430.389
8.978	199.432	90.8813	429.23
8.979	199.31	91.4307	431.366
8.98	198.09	91.0034	428.894
8.981	200.134	90.4846	430.45
8.982	202.393	90.5457	430.786
8.983	201.66	91.2781	429.169
8.984	201.294	91.2781	431.671
8.985	201.965	91.0034	429.871
8.986	203.369	91.3086	429.169
8.987	203.644	91.4612	430.145
8.988	201.447	91.3391	428.131
8.989	202.148	91.2476	428.986
8.99	203.552	90.8508	429.047
8.991	203.522	90.6982	427.399
8.992	204.163	90.3625	430.084
8.993	204.926	90.0269	428.833
8.994	206.39	90.9729	428.314
8.995	206.299	91.8579	429.962
8.996	205.811	91.5833	427.704
8.997	205.902	91.2476	428.497
8.998	206.116	91.095	429.474
8.999	206.177	91.3391	426.727
9	206.512	91.1255	429.047
9.001	207.52	90.6372	428.619
9.002	210.114	90.6677	427.887
9.003	210.083	91.4307	430.023
9.004	208.649	91.8274	428.009
9.005	209.29	92.041	429.169
9.006	210.449	92.1631	428.68
9.007	210.114	92.3462	426.636
9.008	209.656	91.7053	429.169
9.009	209.015	91.095	427.124
9.01	210.754	91.4612	427.734
9.011	211.182	91.6443	430.115
9.012	209.473	91.095	428.497
9.013	209.137	90.5762	431.946
9.014	210.876	91.1865	431.458
9.015	211.884	93.1396	429.779
9.016	211.792	92.8345	431.61
9.017	210.876	91.2781	429.016
9.018	212.097	90.8203	429.84
9.019	213.623	91.2781	430.908
9.02	211.914	91.7358	429.016
9.021	211.243	91.6443	431.763
9.022	212.097	91.3086	431.396
9.023	213.989	91.6443	429.199
9.024	214.447	92.041	431.427
9.025	212.769	91.7664	428.345
9.026	214.264	91.8884	428.925
9.027	215.637	91.7053	429.932
9.028	214.844	90.9424	427.612
9.029	214.172	90.8508	430.359
9.03	214.417	90.6982	429.413
9.031	215.393	91.7358	428.589
9.032	215.485	92.1326	430.603
9.033	214.905	91.5833	428.589
9.034	216.156	90.8508	429.199
9.035	217.163	91.1865	429.962
9.036	216.553	91.4307	428.406
9.037	216.248	90.9119	430.359
9.038	217.407	90.1184	429.596
9.039	218.811	90.3625	428.558
9.04	218.14	91.5222	430.969
9.041	216.766	91.7969	428.741
9.042	218.109	91.4917	429.779
9.043	218.628	91.156	430.45
9.044	217.865	91.3391	428.558
9.045	217.834	91.217	430.603
9.046	218.872	90.8203	428.955
9.047	221.008	91.095	428.864
9.048	221.252	91.3086	431.03
9.049	220.093	91.2476	428.284
9.05	220.795	91.4307	430.42
9.051	221.1	91.7358	430.145
9.052	220.184	91.98	429.108
9.053	218.628	91.0339	431.946
9.054	219.604	90.271	430.328
9.055	221.405	90.6677	429.749
9.056	222.168	91.7053	431.885
9.057	221.1	91.1865	429.626
9.058	222.076	90.4846	431.763
9.059	223.206	90.3625	432.007
9.06	222.473	91.5527	430.359
9.061	221.588	92.0105	432.556
9.062	220.886	91.217	430.603
9.063	222.992	90.9424	430.328
9.064	223.785	91.5833	431.732
9.065	222.29	91.5222	429.291
9.066	222.412	91.5527	431.61
9.067	224.03	91.0645	431.519
9.068	224.976	91.4612	430.389
9.069	224.609	91.6138	433.35
9.07	224.609	91.3391	431.03
9.071	225.494	91.98	431.305
9.072	225.83	92.4072	432.281
9.073	224.67	92.2852	429.993
9.074	224.396	91.4612	432.251
9.075	224.762	91.0339	432.007
9.076	225.494	91.6138	431.519
9.077	225.586	92.4683	434.143
9.078	225.586	91.4612	432.281
9.079	226.898	91.6138	432.495
9.08	227.6	91.8274	433.929
9.081	227.142	92.2241	431.03
9.082	227.417	92.3462	433.044
9.083	227.448	91.9189	432.892
9.084	228.119	92.2852	431.61
9.085	227.692	92.4683	433.929
9.086	227.02	91.9189	432.983
9.087	228.241	92.041	433.624
9.088	229.065	92.926	434.54
9.089	228.271	93.4753	432.678
9.09	229.095	93.1396	434.662
9.091	230.194	92.2546	433.868
9.092	231.415	92.865	433.014
9.093	230.896	93.0786	435.455
9.094	229.309	93.0786	432.922
9.095	229.431	93.2312	434.479
9.096	229.675	93.0786	435.669
9.097	228.821	92.8955	434.052
9.098	227.905	92.7429	437.073
9.099	229.095	92.6514	436.188
9.1	231.781	93.2617	435.12
9.101	232.483	93.1702	436.89
9.102	231.72	92.6208	434.937
9.103	231.72	92.6208	436.676
9.104	232.666	93.3533	437.531
9.105	231.262	94.3604	435.791
9.106	230.042	94.0247	438.721
9.107	229.736	92.926	437.317
9.108	231.903	93.2312	437.225
9.109	232.91	93.8721	438.293
9.11	233.063	93.9331	435.883
9.111	233.215	93.9941	438.019
9.112	234.894	93.5974	438.171
9.113	234.528	93.9026	436.859
9.114	233.124	94.1467	439.178
9.115	232.025	94.0552	437.622
9.116	233.124	94.0247	437.439
9.117	233.032	94.1162	439.056
9.118	232.239	93.8416	436.371
9.119	233.215	93.2922	438.385
9.12	234.406	93.2617	438.782
9.121	234.436	94.2078	437.408
9.122	234.1	94.3298	440.491
9.123	235.199	93.4753	437.958
9.124	235.474	93.811	438.202
9.125	235.229	94.4824	440.613
9.126	233.459	94.1467	437.592
9.127	233.124	93.4448	440.613
9.128	233.459	93.4143	440.338
9.129	234.68	93.9941	438.751
9.13	235.26	94.2688	440.704
9.131	235.229	94.1467	439.087
9.132	236.694	94.2078	439.423
9.133	236.969	94.5129	440.338
9.134	235.504	93.9331	437.988
9.135	234.283	93.3533	441.01
9.136	234.131	93.1091	440.826
9.137	234.619	93.2922	438.812
9.138	234.375	93.7195	441.528
9.139	233.276	93.5059	439.514
9.14	234.467	93.3533	440.735
9.141	234.894	93.9026	441.711
9.142	234.1	93.811	439.88
9.143	233.429	93.4143	442.81
9.144	233.765	92.1936	442.871
9.145	235.016	92.0105	441.925
9.146	234.802	93.3838	444.489
9.147	233.368	93.2617	442.413
9.148	233.673	93.3838	442.993
9.149	235.046	93.9331	443.207
9.15	234.497	93.8721	441.254
9.151	233.429	93.3838	444.275
9.152	233.459	92.5293	442.505
9.153	235.138	92.6208	442.322
9.154	235.443	92.9871	444.275
9.155	234.68	92.8955	442.047
9.156	234.375	93.0176	443.39
9.157	235.107	93.0176	444.061
9.158	234.009	93.3533	441.772
9.159	232.727	93.6279	444.275
9.16	233.063	92.6819	443.237
9.161	233.826	92.1936	442.505
9.162	234.619	92.6819	445.465
9.163	234.589	92.4988	442.657
9.164	235.229	92.1631	444.763
9.165	235.138	92.8345	445.953
9.166	234.68	93.1396	443.878
9.167	233.917	93.1091	446.472
9.168	233.429	92.4683	445.313
9.169	233.948	93.0786	444.641
9.17	233.978	93.3838	446.198
9.171	233.185	93.0481	444.183
9.172	234.467	92.6208	445.587
9.173	235.168	92.7124	446.136
9.174	234.955	93.0481	444.458
9.175	234.802	93.0786	447.021
9.176	234.68	92.7734	445.465
9.177	235.504	93.1702	445.099
9.178	235.504	93.5059	446.075
9.179	233.49	93.4753	443.756
9.18	232.513	92.9871	446.075
9.181	233.032	92.2241	446.228
9.182	233.276	92.4988	445.465
9.183	233.551	92.6208	449.158
9.184	232.605	92.1326	447.418
9.185	233.887	92.7429	447.845
9.186	234.833	93.2617	449.097
9.187	233.978	92.7734	445.953
9.188	233.368	92.4988	448.853
9.189	233.276	92.4072	447.845
9.19	233.276	92.6208	446.472
9.191	232.605	93.2312	449.463
9.192	232.33	92.5598	447.662
9.193	233.673	92.4377	448.395
9.194	234.253	93.0786	449.158
9.195	233.093	93.1396	446.747
9.196	232.056	93.0481	449.524
9.197	232.544	92.3462	448.547
9.198	233.856	92.4072	447.54
9.199	233.185	92.8345	449.799
9.2	231.812	92.8345	447.418
9.201	232.3	92.7124	448.853
9.202	233.551	92.4988	449.921
9.203	231.812	92.3157	447.571
9.204	230.774	92.0105	451.569
9.205	230.713	91.7664	450.378
9.206	232.117	92.2241	449.524
9.207	232.391	92.7734	451.996
9.208	231.964	92.1936	449.341
9.209	232.544	91.7358	449.89
9.21	231.995	92.1021	450.897
9.211	230.743	92.5293	449.493
9.212	229.797	92.4988	451.782
9.213	229.98	91.7969	450.775
9.214	230.927	92.1326	450.348
9.215	231.323	92.2546	452.087
9.216	230.103	92.4988	449.768
9.217	230.438	92.2852	451.538
9.218	231.11	92.041	451.355
9.219	230.255	92.2852	449.799
9.22	229.523	91.9189	453.033
9.221	228.79	91.4001	451.508
9.222	228.882	91.8579	451.721
9.223	228.668	92.4988	453.217
9.224	227.417	91.2476	450.5
9.225	227.203	90.8203	453.003
9.226	227.448	90.4846	452.667
9.227	227.02	90.9424	451.752
9.228	226.105	90.8508	454.254
9.229	226.135	90.0574	452.698
9.23	226.776	90.3015	452.698
9.231	226.166	91.0339	453.888
9.232	224.304	90.8813	451.172
9.233	223.389	90.4236	453.217
9.234	223.083	89.8438	453.125
9.235	223.297	90.0574	451.477
9.236	222.778	90.0879	454.254
9.237	222.015	88.8672	452.454
9.238	223.114	89.0808	452.545
9.239	223.541	89.325	453.613
9.24	222.076	89.7827	451.324
9.241	220.947	89.9353	453.766
9.242	220.428	89.447	452.728
9.243	219.513	89.2944	451.569
9.244	218.018	88.5315	454.529
9.245	217.316	87.4939	452.545
9.246	217.59	87.4634	452.759
9.247	217.896	87.677	454.681
9.248	217.102	87.9822	452.057
9.249	217.316	88.0127	453.644
9.25	216.888	87.0361	453.125
9.251	215.881	87.0667	451.691
9.252	214.294	87.1277	453.979
9.253	212.921	86.3647	452.332
9.254	212.677	86.2732	452.209
9.255	211.487	86.3342	453.003
9.256	209.595	85.8459	451.263
9.257	208.801	84.7778	452.545
9.258	209.167	84.3811	452.545
9.259	208.496	84.0759	451.202
9.26	206.818	83.8013	452.698
9.261	204.193	82.4585	450.47
9.262	202.576	81.4209	450.195
9.263	200.531	81.2378	449.524
9.264	196.472	79.8645	445.923
9.265	191.467	78.125	447.601
9.266	189.362	76.1108	446.442
9.267	186.768	74.8291	444.305
9.268	184.265	74.4324	445.404
9.269	180.634	72.8149	442.749
9.27	178.04	71.106	441.223
9.271	175.568	70.1599	441.04
9.272	171.753	69.1223	437.958
9.273	167.816	67.6575	438.477
9.274	164.581	66.3757	437.042
9.275	162.842	65.7349	435.425
9.276	160.919	65.3381	437.012
9.277	158.936	64.6057	435.516
9.278	158.997	64.209	435.608
9.279	159.546	63.7207	436.371
9.28	158.142	63.5376	435.852
9.281	157.532	63.1104	438.69
9.282	157.562	63.2019	438.11
9.283	159.027	63.8733	438.171
9.284	159.698	63.9343	438.66
9.285	158.295	64.3311	436.981
9.286	158.356	64.0564	438.416
9.287	159.79	63.7207	438.324
9.288	159.424	64.3616	437.134
9.289	160.004	64.6667	439.911
9.29	161.072	64.1479	438.354
9.291	162.75	64.6973	438.202
9.292	163.574	65.7654	439.056
9.293	162.598	66.1621	435.791
9.294	162.659	65.918	437.622
9.295	162.506	65.3992	437.347
9.296	162.109	65.979	435.699
9.297	161.926	65.979	437.531
9.298	161.377	65.7654	435.699
9.299	162.75	66.2537	435.699
9.3	163.94	66.8335	436.432
9.301	162.964	66.9861	433.197
9.302	163.025	66.5588	434.54
9.303	162.872	65.9485	433.502
9.304	162.476	66.7725	432.251
9.305	161.713	67.3523	434.052
9.306	160.034	66.7419	431.152
9.307	159.424	66.9556	431.549
9.308	159.882	67.1387	432.251
9.309	159.241	67.5964	429.443
9.31	159.18	67.2607	432.587
9.311	159.332	66.7114	432.281
9.312	160.309	67.2913	431.091
9.313	160.339	67.8406	433.441
9.314	159.943	67.9626	430.969
9.315	160.767	68.2983	432.739
9.316	161.743	68.8477	433.105
9.317	160.004	70.0684	430.908
9.318	159.424	70.0378	433.777
9.319	159.424	69.5801	433.685
9.32	160.767	70.1599	433.502
9.321	163.177	70.7092	436.157
9.322	163.239	71.228	433.319
9.323	164.978	71.6553	434.845
9.324	167.206	71.8994	435.211
9.325	166.809	72.9675	433.105
9.326	166.382	73.8525	436.005
9.327	166.29	73.8831	434.357
9.328	167.267	74.2188	434.631
9.329	168.243	74.0662	437.225
9.33	168.518	74.1272	435.303
9.331	170.38	74.4934	437.134
9.332	172.882	74.9817	437.988
9.333	174.103	75.8667	436.676
9.334	174.774	76.5381	438.782
9.335	176.27	76.0193	438.049
9.336	176.788	75.9277	436.798
9.337	176.849	77.0264	439.362
9.338	176.147	77.7283	437.439
9.339	177.612	78.0334	437.195
9.34	178.345	77.9724	437.958
9.341	178.711	78.1555	437.561
9.342	179.596	77.7283	438.904
9.343	181.366	78.2166	437.592
9.344	182.861	79.2236	437.714
9.345	183.533	79.3457	438.782
9.346	181.946	79.3457	435.76
9.347	181.58	79.5898	437.683
9.348	181.58	79.9255	436.707
9.349	180.42	79.9255	435.791
9.35	179.321	80.1392	439.301
9.351	178.467	79.2542	437.622
9.352	180.176	79.071	439.575
9.353	181.61	79.895	441.254
9.354	181.183	81.1462	438.538
9.355	180.389	81.4209	440.521
9.356	180.389	80.9021	439.972
9.357	180.237	80.719	438.263
9.358	179.199	81.1462	440.979
9.359	177.704	81.5125	438.11
9.36	178.65	81.8787	438.995
9.361	179.321	82.2754	440.002
9.362	178.284	82.2754	437.775
9.363	178.619	82.1838	440.186
9.364	179.474	82.428	439.392
9.365	180.237	83.1299	439.117
9.366	180.054	83.252	441.864
9.367	179.047	82.8857	439.392
9.368	180.054	83.313	440.155
9.369	181.152	83.8013	440.826
9.37	180.023	84.6863	439.087
9.371	180.023	84.198	442.169
9.372	180.817	83.1909	441.254
9.373	182.404	83.374	441.559
9.374	182.77	84.1064	444.519
9.375	182.739	84.2285	441.803
9.376	183.594	84.0759	442.963
9.377	185.12	83.9233	443.481
9.378	184.631	84.3811	440.521
9.379	184.296	84.6252	442.81
9.38	184.418	84.137	441.315
9.381	185.242	84.0759	440.552
9.382	185.242	84.4727	443.237
9.383	184.723	84.0454	440.552
9.384	185.852	83.8623	441.864
9.385	187.195	84.1064	441.864
9.386	186.829	84.5032	439.545
9.387	186.157	84.198	441.742
9.388	186.035	83.1909	439.362
9.389	185.852	83.0688	439.148
9.39	185.883	83.9233	440.552
9.391	184.265	83.7402	438.08
9.392	183.929	83.5266	439.789
9.393	184.479	82.7332	439.514
9.394	183.99	82.7026	438.446
9.395	183.472	82.6416	441.01
9.396	182.922	82.3975	439.575
9.397	183.594	83.1299	439.789
9.398	183.716	83.252	441.315
9.399	182.434	83.374	438.019
9.4	181.854	83.7402	440.338
9.401	181.427	83.5876	440.369
9.402	180.634	84.0149	438.416
9.403	179.901	84.3506	442.383
9.404	179.169	83.8623	440.918
9.405	180.298	84.1064	441.04
9.406	181.274	84.9609	442.871
9.407	180.542	85.4797	441.04
9.408	180.084	85.3577	442.963
9.409	180.084	85.1746	442.688
9.41	178.986	85.7544	441.986
9.411	178.528	86.0596	444.885
9.412	177.429	85.6018	442.78
9.413	178.131	85.907	444
9.414	179.443	85.8459	445.313
9.415	179.443	85.9985	442.535
9.416	179.871	86.3647	444.885
9.417	180.542	86.1816	444.55
9.418	180.542	86.3037	443.359
9.419	180.359	86.3953	445.862
9.42	180.145	85.7239	443.848
9.421	180.695	86.2732	444.336
9.422	181.122	87.2192	445.435
9.423	180.908	87.3413	441.864
9.424	181.61	86.5173	444.214
9.425	182.068	85.907	444.244
9.426	183.167	86.0596	443.359
9.427	183.472	86.4868	445.801
9.428	183.99	86.0596	443.756
9.429	184.631	86.6394	443.604
9.43	186.005	86.2427	443.787
9.431	185.059	86.7004	441.101
9.432	184.265	86.6699	442.657
9.433	183.594	85.8459	441.833
9.434	184.082	85.9375	441.437
9.435	184.54	85.7849	444.183
9.436	183.96	85.2661	441.803
9.437	185.272	85.144	443.42
9.438	186.615	85.5713	443.939
9.439	185.364	86.5784	441.711
9.44	184.814	86.6699	444.061
9.441	184.692	85.4187	442.871
9.442	185.364	85.9375	442.871
9.443	185.272	86.5479	445.374
9.444	183.533	86.3342	442.719
9.445	183.777	86.6394	445.007
9.446	185.12	86.8835	445.526
9.447	185.12	87.2498	442.474
9.448	184.57	87.3718	446.35
9.449	183.777	87.0667	444.733
9.45	184.784	87.1582	444.153
9.451	184.631	87.7075	446.259
9.452	182.922	87.8906	443.207
9.453	182.739	87.7991	445.007
9.454	182.526	87.8601	444.641
9.455	182.617	87.5549	443.787
9.456	181.549	88.1348	446.564
9.457	181.183	87.5549	445.313
9.458	181.58	87.8906	445.801
9.459	182.526	88.4705	447.174
9.46	181.61	88.9893	444.305
9.461	181.763	88.7756	446.594
9.462	182.343	88.1653	446.198
9.463	181.824	88.3789	445.068
9.464	181.305	88.4705	447.845
9.465	181	88.3484	446.198
9.466	182.404	89.1113	446.167
9.467	182.892	89.6606	447.571
9.468	182.465	89.325	445.251
9.469	182.8	89.2944	446.869
9.47	184.021	88.8977	445.831
9.471	184.387	89.4165	444.733
9.472	184.021	89.2029	447.51
9.473	183.38	88.0737	445.435
9.474	185.12	88.8062	445.892
9.475	185.638	89.447	446.472
9.476	184.143	89.9963	444.214
9.477	183.929	89.9353	446.93
9.478	184.753	89.0808	445.374
9.479	184.967	88.623	445.099
9.48	184.998	88.4094	447.998
9.481	184.57	87.8906	446.228
9.482	186.066	88.501	447.113
9.483	187.836	89.1418	447.845
9.484	186.615	89.2944	444.672
9.485	185.089	89.5081	447.388
9.486	184.967	88.9587	446.045
9.487	185.394	89.0198	445.404
9.488	185.15	88.9893	447.937
9.489	183.838	88.623	445.435
9.49	185.12	88.5315	446.35
9.491	187.256	88.9893	446.625
9.492	186.981	89.8438	444.702
9.493	187.012	90.0269	447.296
9.494	186.249	89.5081	445.648
9.495	185.608	89.9658	445.648
9.496	185.12	90.6982	448.212
9.497	184.021	90.9119	445.343
9.498	183.929	90.3625	447.021
9.499	184.875	89.9048	447.144
9.5	185.089	90.0879	445.618
9.501	185.394	90.7593	448.975
9.502	185.73	90.6677	447.601
9.503	186.127	91.0034	447.723
9.504	186.401	91.5222	450.012
9.505	185.852	91.5527	446.747
9.506	185.974	91.7664	447.998
9.507	186.035	91.8274	448.334
9.508	185.486	92.1631	446.167
9.509	185.516	92.3157	448.364
9.51	186.584	91.5527	447.906
9.511	188.019	91.7358	447.754
9.512	189.148	92.6514	449.371
9.513	188.202	93.2617	447.296
9.514	189.392	93.2617	448.608
9.515	189.789	93.0481	447.784
9.516	189.362	93.2617	446.411
9.517	188.385	94.0552	448.792
9.518	187.653	93.3533	447.083
9.519	188.812	93.0786	447.571
9.52	189.85	92.926	449.799
9.521	189.301	92.9565	447.54
9.522	189.606	93.5974	450.378
9.523	191.101	93.9941	449.707
9.524	191.284	94.3909	447.632
9.525	190.338	94.1162	451.233
9.526	189.789	93.3533	448.425
9.527	191.132	93.2922	449.036
9.528	191.559	94.4519	450.836
9.529	190.46	94.574	448.029
9.53	189.758	94.4519	450.47
9.531	191.101	94.574	449.829
9.532	192.078	95.3674	448.73
9.533	192.017	95.5505	451.782
9.534	191.315	94.9707	449.921
9.535	192.932	94.7876	451.324
9.536	193.817	95.0623	451.996
9.537	192.688	95.459	449.89
9.538	191.65	96.1914	451.904
9.539	192.108	95.6726	450.989
9.54	191.803	96.3135	450.134
9.541	191.956	96.5576	452.881
9.542	191.071	95.4285	450.958
9.543	192.474	95.2759	452.087
9.544	193.756	95.5505	453.156
9.545	193.298	96.0693	450.867
9.546	192.932	96.4661	452.515
9.547	193.573	95.6726	451.447
9.548	193.634	96.2219	450.684
9.549	193.42	97.0764	453.308
9.55	192.413	96.8323	450.562
9.551	193.268	96.8323	451.996
9.552	194.122	97.0459	452.362
9.553	194	97.4731	451.019
9.554	193.848	97.5037	452.972
9.555	194.763	96.8323	451.843
9.556	196.106	97.4121	451.874
9.557	196.411	97.7173	453.369
9.558	195.648	97.6563	451.324
9.559	195.251	98.0835	452.515
9.56	195.831	98.5718	452.148
9.561	195.099	98.4497	450.439
9.562	194.305	98.3887	453.156
9.563	194.092	97.4426	451.63
9.564	195.831	97.1985	452.393
9.565	197.052	98.2361	454.376
9.566	196.32	98.3887	451.752
9.567	196.96	98.6633	453.705
9.568	197.876	98.5718	453.43
9.569	198.029	99.0295	451.691
9.57	196.228	99.3042	454.865
9.571	195.74	98.999	453.247
9.572	196.594	98.7854	452.972
9.573	197.388	99.4263	455.292
9.574	196.655	99.4568	453.308
9.575	197.449	99.2432	454.987
9.576	199.097	99.3652	454.529
9.577	199.982	99.9451	453.247
9.578	199.799	100.159	455.261
9.579	198.792	99.2126	453.766
9.58	199.493	99.6094	454.041
9.581	199.249	100.464	455.048
9.582	198.029	100.281	452.637
9.583	197.327	99.7314	454.498
9.584	198.364	99.2126	454.62
9.585	198.395	99.3042	453.796
9.586	198.364	100.067	456.238
9.587	198.914	99.4263	454.468
9.588	199.31	99.7314	455.383
9.589	200.256	99.9451	456.848
9.59	199.615	99.5789	453.949
9.591	198.792	99.7925	456.207
9.592	198.364	100.128	455.811
9.593	198.181	100.189	454.529
9.594	197.815	99.884	457.336
9.595	197.388	99.3958	455.811
9.596	199.219	99.5178	456.299
9.597	200.531	100.403	457.336
9.598	199.982	100.189	455.292
9.599	199.707	99.9756	457.275
9.6	199.31	99.3652	455.902
9.601	200.165	99.762	455.048
9.602	199.188	100.006	456.818
9.603	197.083	99.6399	454.376
9.604	196.899	99.3958	456.177
9.605	197.906	99.2737	456.055
9.606	197.449	99.2126	454.742
9.607	196.32	99.1211	457.703
9.608	196.747	98.7549	456.879
9.609	197.876	98.938	456.329
9.61	197.998	99.3042	458.374
9.611	196.96	98.5413	456.268
9.612	197.144	98.2971	457.306
9.613	197.937	98.5107	457.092
9.614	196.716	98.938	455.139
9.615	194.855	98.6328	457.031
9.616	194.794	97.6868	456.085
9.617	196.228	97.6868	455.383
9.618	196.869	98.2666	456.909
9.619	196.075	97.5342	454.285
9.62	196.228	97.1985	455.597
9.621	196.899	97.3206	455.688
9.622	196.747	97.4121	453.613
9.623	194.519	97.3511	455.902
9.624	192.719	96.4966	454.346
9.625	193.451	96.4966	454.59
9.626	193.237	96.8323	455.902
9.627	193.451	96.1609	453.888
9.628	193.298	95.1233	455.475
9.629	194.244	95.0012	456.482
9.63	194.244	95.52	454.346
9.631	193.909	96.1304	456.818
9.632	193.024	94.574	455.353
9.633	192.657	94.2383	455.475
9.634	192.078	95.0928	457.001
9.635	191.498	94.9402	453.827
9.636	190.857	94.5129	455.688
9.637	191.315	93.9636	455.811
9.638	191.895	94.2078	454.132
9.639	191.864	94.0552	456.207
9.64	191.559	93.2922	455.353
9.641	192.322	93.5669	455.811
9.642	193.207	94.3604	456.696
9.643	191.681	94.2993	454.376
9.644	190.43	93.7195	456.085
9.645	189.423	93.6279	455.017
9.646	190.46	93.8721	454.071
9.647	190.155	93.7195	456.909
9.648	189.362	92.4377	455.109
9.649	190.125	91.98	457.153
9.65	191.498	92.865	457.794
9.651	191.528	93.4448	455.902
9.652	190.491	93.0786	457.886
9.653	189.911	92.6819	457.214
9.654	190.369	92.8345	455.597
9.655	190.155	93.2922	457.672
9.656	188.141	93.0176	455.2
9.657	189.636	91.8884	456.421
9.658	190.918	92.7429	456.94
9.659	190.948	93.0481	455.2
9.66	190.643	93.2922	457.153
9.661	190.796	93.3533	455.353
9.662	192.047	93.2922	455.444
9.663	192.291	93.4753	457.153
9.664	190.979	92.7429	454.071
9.665	190.369	93.1091	455.994
9.666	191.467	93.4448	456.177
9.667	191.162	93.8721	454.132
9.668	190.796	93.6584	456.787
9.669	191.132	92.9565	455.658
9.67	192.749	92.6819	456.177
9.671	193.268	93.8416	457.886
9.672	192.841	94.0552	455.658
9.673	193.542	93.1702	456.512
9.674	193.42	93.3838	457.031
9.675	193.634	93.9941	454.59
9.676	192.78	94.635	456.696
9.677	192.749	94.0857	455.505
9.678	193.359	94.1162	455.75
9.679	193.634	94.6655	457.428
9.68	193.573	94.6655	455.505
9.681	195.251	94.4214	457.092
9.682	196.594	94.5435	457.001
9.683	196.594	95.0012	455.902
9.684	196.259	95.1233	458.282
9.685	195.587	94.8181	456.116
9.686	196.35	94.9097	456.97
9.687	195.618	96.0388	457.916
9.688	195.374	95.6726	455.963
9.689	195.251	94.8181	457.916
9.69	196.014	94.1467	457.977
9.691	196.259	94.635	457.153
9.692	196.899	94.9707	459.991
9.693	196.381	94.9097	457.642
9.694	197.54	94.635	458.435
9.695	197.601	95.1538	458.618
9.696	196.899	95.0317	456.39
9.697	196.289	94.7266	458.13
9.698	196.228	95.0928	457.184
9.699	197.235	94.9402	456.055
9.7	197.021	95.1843	458.801
9.701	196.411	94.3909	456.787
9.702	198.059	94.2993	458.13
9.703	198.761	95.0317	458.771
9.704	198.273	95.3064	456.604
9.705	197.235	95.1538	458.801
9.706	197.449	95.2148	457.245
9.707	198.029	94.9097	456.055
9.708	197.235	95.3674	457.794
9.709	196.777	94.7876	456.024
9.71	197.998	93.9331	457.336
9.711	198.639	94.3909	457.581
9.712	198.517	94.2688	456.024
9.713	197.815	94.574	458.496
9.714	197.876	94.4519	457.184
9.715	198.425	94.7266	456.94
9.716	197.968	94.696	458.496
9.717	196.808	93.7195	455.75
9.718	197.357	93.7195	457.52
9.719	198.639	94.696	457.825
9.72	198.883	94.9402	455.963
9.721	198.273	94.7266	458.374
9.722	197.876	94.1772	457.947
9.723	198.639	94.2383	457.733
9.724	198.944	94.7266	459.29
9.725	198.242	94.3909	457.55
9.726	199.402	93.9026	457.916
9.727	199.799	94.0247	457.764
9.728	199.219	94.3604	456.055
9.729	198.547	94.4214	457.977
9.73	197.968	93.689	456.39
9.731	198.059	93.5059	457.397
9.732	197.784	93.8416	458.374
9.733	197.388	93.3228	456.39
9.734	197.51	92.6819	457.855
9.735	197.815	92.8345	458.069
9.736	197.845	93.1091	456.238
9.737	197.449	93.2617	458.496
9.738	196.96	92.6514	456.268
9.739	197.723	92.4072	456.329
9.74	196.808	92.6208	458.191
9.741	195.435	92.0715	455.536
9.742	195.16	91.7664	457.001
9.743	195.343	91.7969	456.116
9.744	195.648	91.3696	454.163
9.745	195.251	91.3391	456.299
9.746	194.946	90.0574	453.796
9.747	195.74	89.7827	454.102
9.748	195.313	90.3015	454.651
9.749	193.42	89.9658	452.82
9.75	192.383	89.4775	454.193
9.751	192.535	89.5081	452.85
9.752	191.956	89.5691	451.416
9.753	190.582	89.447	453.033
9.754	190.674	87.677	451.782
9.755	191.101	86.9446	452.271
9.756	191.772	87.3413	453.43
9.757	190.46	87.5244	451.752
9.758	189.972	87.9517	452.942
9.759	190.369	87.9822	452.606
9.76	190.002	87.616	451.263
9.761	188.171	87.2192	452.85
9.762	186.768	85.9985	451.66
9.763	187.073	85.7849	451.996
9.764	187.714	86.4258	453.033
9.765	187.225	86.8835	451.172
9.766	187.195	85.907	451.752
9.767	186.92	85.3271	450.867
9.768	186.89	85.5103	449.982
9.769	186.615	85.8459	451.05
9.77	184.906	84.6863	449.097
9.771	183.594	84.137	449.738
9.772	182.922	84.2285	449.646
9.773	181.519	83.9539	447.144
9.774	179.932	83.4351	449.097
9.775	179.169	82.6416	448.181
9.776	178.65	81.5735	447.876
9.777	176.697	81.4209	449.188
9.778	175.323	80.7495	447.205
9.779	173.828	79.6814	446.381
9.78	172.943	78.7964	445.587
9.781	170.013	78.064	442.963
9.782	167.145	76.9348	443.054
9.783	164.368	75.1038	440.247
9.784	162.506	74.0051	438.263
9.785	160.034	73.4863	438.202
9.786	157.318	72.2961	435.638
9.787	155.823	70.9839	434.967
9.788	154.602	70.7397	434.448
9.789	152.649	69.9463	432.281
9.79	150.055	69.0918	432.19
9.791	148.865	67.7185	431.671
9.792	148.163	66.6504	431.244
9.793	147.095	66.8945	432.068
9.794	145.02	67.1082	431.091
9.795	144.745	66.8335	432.068
9.796	144.836	66.2537	432.495
9.797	144.409	66.3757	432.251
9.798	144.775	66.9556	434.479
9.799	145.447	67.1082	433.502
9.8	146.942	66.7725	434.753
9.801	147.797	67.1692	435.364
9.802	147.369	67.4438	434.296
9.803	147.583	67.3218	436.066
9.804	148.102	67.6575	435.394
9.805	148.193	68.4814	434.235
9.806	147.034	69.3054	434.662
9.807	146.881	68.8782	432.617
9.808	148.193	68.634	432.19
9.809	149.2	69.3054	433.197
9.81	149.139	69.5801	431.152
9.811	149.139	69.2139	432.678
9.812	149.109	68.8477	432.617
9.813	148.987	69.1223	432.007
9.814	148.163	69.7327	433.044
9.815	146.637	69.9158	430.878
9.816	146.515	69.6716	431.305
9.817	146.698	69.5801	431.03
9.818	146.729	68.9392	428.65
9.819	146.82	69.1528	430.054
9.82	147.4	69.5496	429.626
9.821	147.247	69.9158	428.497
9.822	146.942	70.0378	430.054
9.823	145.416	69.7021	428.223
9.824	145.966	69.7937	429.474
9.825	145.996	70.1904	428.894
9.826	144.653	70.2209	427.307
9.827	144.226	70.2209	428.497
9.828	145.233	70.6482	427.521
9.829	147.156	71.167	426.849
9.83	147.675	71.4417	427.826
9.831	146.21	71.4417	426.758
9.832	147.308	71.5637	428.589
9.833	149.2	72.2656	428.589
9.834	148.712	72.0215	427.246
9.835	146.729	72.5708	430.145
9.836	146.759	72.6013	428.833
9.837	148.926	73.5474	428.619
9.838	150.146	73.9441	430.145
9.839	149.872	73.6389	428.497
9.84	150.635	73.9746	430.603
9.841	152.649	74.4934	431.213
9.842	153.351	74.9512	429.504
9.843	153.168	75.8362	431.58
9.844	153.412	75.592	430.756
9.845	154.022	75.8972	429.688
9.846	154.419	76.8127	431.824
9.847	154.266	76.7517	430.603
9.848	155.701	76.9653	431.824
9.849	156.952	77.5452	432.129
9.85	157.196	78.5522	431.763
9.851	157.654	78.9185	433.807
9.852	159.18	78.5522	432.739
9.853	160.248	78.7659	431.946
9.854	160.919	79.5898	433.99
9.855	159.76	79.5288	431.793
9.856	160.461	78.8879	433.502
9.857	160.797	80.2002	432.77
9.858	160.767	80.5359	432.251
9.859	160.248	80.8105	434.143
9.86	159.912	80.0781	432.281
9.861	161.285	79.8035	433.533
9.862	162.628	80.2002	434.418
9.863	161.896	80.719	432.098
9.864	161.224	80.9631	433.777
9.865	161.438	81.1157	432.922
9.866	162.109	81.1157	431.427
9.867	161.591	81.7261	433.411
9.868	160.583	81.5735	431.244
9.869	161.285	81.5735	432.556
9.87	162.079	81.8481	433.044
9.871	161.896	82.0313	431.152
9.872	161.743	82.2449	433.105
9.873	162.659	82.2754	431.976
9.874	164.001	82.3364	431.305
9.875	163.605	83.0078	433.838
9.876	162.598	82.5806	431.549
9.877	163.269	83.0078	431.915
9.878	163.727	83.4351	432.77
9.879	162.262	83.5266	431.183
9.88	162.323	83.7097	433.228
9.881	163.971	83.4656	431.702
9.882	165.436	83.4961	431.671
9.883	165.405	84.2896	433.899
9.884	164.856	84.3201	432.709
9.885	166.016	84.2896	433.685
9.886	167.084	85.022	434.814
9.887	166.046	85.2966	433.167
9.888	165.344	85.6018	435.577
9.889	166.595	85.9985	435.242
9.89	167.725	86.2732	434.54
9.891	167.969	86.5173	436.584
9.892	167.145	86.3953	435.608
9.893	168.243	86.731	437.5
9.894	169.739	86.9446	437.439
9.895	169.861	87.5549	436.371
9.896	169.189	87.9822	437.988
9.897	169.128	88.1348	436.127
9.898	170.746	87.8601	435.455
9.899	170.654	88.623	437.042
9.9	169.189	88.8062	435.181
9.901	169.189	88.5315	436.31
9.902	169.983	88.0127	436.157
9.903	170.624	88.1042	435.455
9.904	170.593	88.6536	437.378
9.905	170.99	88.9282	434.784
9.906	171.417	89.386	434.753
9.907	171.6	89.9048	436.279
9.908	170.593	89.386	434.113
9.909	171.295	88.7146	436.188
9.91	171.631	89.5081	435.547
9.911	171.692	90.0574	434.052
9.912	171.631	90.9424	436.096
9.913	171.539	90.1184	434.509
9.914	173.309	90.1184	435.028
9.915	175.171	91.2476	435.486
9.916	174.622	91.0645	433.441
9.917	174.072	91.1865	435.211
9.918	174.866	90.7898	435.089
9.919	175.262	91.1865	433.502
9.92	174.591	92.0105	435.944
9.921	173.859	92.2546	434.967
9.922	174.744	92.041	435.699
9.923	175.934	92.4377	437.317
9.924	175.568	91.7969	436.096
9.925	175.781	91.7664	438.507
9.926	177.032	92.5903	438.202
9.927	177.856	93.0786	437.714
9.928	177.185	93.5669	440.002
9.929	176.605	92.6208	438.416
9.93	176.941	92.2241	438.995
9.931	177.246	93.6584	440.46
9.932	176.147	94.0857	438.507
9.933	175.171	93.811	440.186
9.934	175.964	93.1396	439.972
9.935	176.788	93.3533	438.934
9.936	176.544	93.9636	440.948
9.937	175.873	93.7195	439.026
9.938	176.819	93.5974	440.002
9.939	176.788	93.6279	440.063
9.94	175.568	93.9026	438.599
9.941	174.469	94.4519	439.941
9.942	174.164	94.0552	438.477
9.943	173.676	93.9941	437.897
9.944	172.302	93.3533	440.643
9.945	171.234	92.5598	438.721
9.946	171.692	92.1631	439.697
9.947	172.089	92.8345	440.43
9.948	171.936	92.7734	438.507
9.949	171.051	92.8955	440.765
9.95	171.692	92.2852	438.721
9.951	172.821	92.4988	438.049
9.952	171.57	92.5598	439.667
9.953	170.105	91.98	438.11
9.954	169.739	91.5833	439.178
9.955	170.685	91.6748	438.995
9.956	170.593	91.5222	437.195
9.957	170.105	91.6748	439.27
9.958	170.41	91.1865	437.775
9.959	171.753	91.0645	437.5
9.96	172.882	91.2781	438.782
9.961	171.417	90.4236	436.737
9.962	170.868	90.3625	439.056
9.963	170.502	90.21	438.934
9.964	170.135	89.9353	437.469
9.965	169.037	90.271	439.392
9.966	168.854	89.7827	438.232
9.967	170.074	89.2639	438.202
9.968	169.8	89.1724	439.85
9.969	168.854	88.7756	438.538
9.97	169.067	88.4094	439.24
9.971	169.983	88.8977	439.301
9.972	169.678	88.8672	437.561
9.973	167.908	89.1724	439.941
9.974	166.962	88.7451	438.171
9.975	167.45	88.8672	438.66
9.976	166.992	89.7827	439.667
9.977	165.619	88.9282	438.385
9.978	165.161	88.5925	440.552
9.979	167.297	88.8062	440.186
9.98	168.274	89.447	439.453
9.981	167.45	90.2405	441.803
9.982	166.809	89.7522	440.063
9.983	167.908	89.6912	441.071
9.984	167.603	90.4236	441.65
9.985	165.436	90.2405	440.155
9.986	164.063	90.1184	442.413
9.987	164.642	89.9353	441.498
9.988	166.26	89.7827	440.918
9.989	166.779	90.1489	442.383
9.99	166.351	89.7217	441.254
9.991	167.419	89.8438	442.23
9.992	168.64	90.7593	442.444
9.993	167.755	90.9729	440.063
9.994	166.779	91.1255	442.261
9.995	166.382	90.6677	440.552
9.996	167.419	90.7898	439.697
9.997	167.175	91.4307	441.437
9.998	166.962	90.6982	439.697
9.999	168.793	90.332	441.162
10	171.021	91.1255	441.406
10.001	171.478	91.3696	439.728
10.002	170.654	91.98	441.986
10.003	170.807	91.7664	440.582
10.004	172.089	92.2546	439.484
10.005	171.57	92.7734	441.04
10.006	169.952	92.5293	439.026
10.007	170.319	92.1326	440.186
10.008	171.204	92.041	440.582
10.009	172.15	92.5903	439.941
10.01	173.187	92.9565	442.566
10.011	173.859	92.9565	441.376
10.012	174.164	93.4143	442.291
10.013	174.072	94.4214	443.939
10.014	173.828	94.2383	441.895
10.015	173.737	94.2078	443.085
10.016	173.218	95.0623	444.214
10.017	173.157	94.9402	442.352
10.018	174.042	95.0928	445.618
10.019	174.5	95.7031	445.221
10.02	176.453	95.8862	445.679
10.021	176.3	96.344	447.601
10.022	175.629	96.405	446.381
10.023	177.063	96.7712	447.662
10.024	177.704	97.2595	446.96
10.025	177.155	97.168	445.19
10.026	176.208	97.4731	447.113
10.027	176.147	97.2595	445.16
10.028	177.673	97.3816	445.709
10.029	177.765	97.5952	447.632
10.03	176.392	97.0764	446.136
10.031	176.331	96.7712	449.249
10.032	177.612	97.29	448.09
10.033	178.833	97.8394	447.052
10.034	178.436	98.6328	448.12
10.035	178.558	97.7783	446.198
10.036	179.657	97.6563	446.381
10.037	179.81	97.9614	447.601
10.038	178.436	97.8088	445.618
10.039	178.253	97.4121	448.334
10.04	179.016	97.9309	447.815
10.041	180.328	98.3887	446.96
10.042	180.45	99.3042	448.303
10.043	180.603	98.7854	446.075
10.044	181.732	98.175	446.442
10.045	182.983	98.5718	447.144
10.046	182.19	98.7549	445.007
10.047	181.549	98.999	447.388
10.048	180.939	98.938	446.564
10.049	182.159	99.4568	446.442
10.05	181.946	100.128	448.395
10.051	180.725	99.6704	447.266
10.052	181.335	99.3652	448.456
10.053	182.495	99.9146	449.951
10.054	182.373	100.311	448.09
10.055	182.129	100.22	450.806
10.056	182.526	99.7314	449.951
10.057	183.99	100.159	449.463
10.058	183.746	101.563	451.904
10.059	183.197	101.746	450.165
10.06	183.746	100.983	450.897
10.061	184.082	101.135	452.209
10.062	183.533	101.166	450.623
10.063	183.105	101.746	452.789
10.064	183.99	101.746	451.294
10.065	185.547	102.112	451.233
10.066	185.577	102.386	452.576
10.067	184.814	101.807	449.921
10.068	184.967	102.203	452.148
10.069	186.096	102.997	451.904
10.07	185.333	103.058	450.806
10.071	184.204	102.57	453.308
10.072	183.716	102.081	452.209
10.073	185.944	102.081	452.332
10.074	186.798	102.936	453.827
10.075	185.638	102.692	452.118
10.076	186.005	101.624	453.796
10.077	187.256	101.929	453.705
10.078	188.538	102.814	452.026
10.079	187.958	103.546	454.041
10.08	186.92	102.905	452.209
10.081	187.683	102.081	452.637
10.082	187.836	102.478	453.827
10.083	187.347	102.661	451.538
10.084	187.256	102.814	453.156
10.085	188.538	102.692	452.576
10.086	189.606	103.21	451.416
10.087	189.697	103.485	453.308
10.088	189.88	103.577	451.385
10.089	190.765	103.271	451.691
10.09	190.094	103.821	453.491
10.091	189.117	103.394	451.874
10.092	188.843	103.149	454.163
10.093	189.148	103.394	453.735
10.094	189.056	103.729	453.43
10.095	189.423	104.431	456.055
10.096	189.758	104.187	454.224
10.097	191.254	103.882	454.742
10.098	191.406	104.858	456.818
10.099	190.521	105.042	454.468
10.1	190.552	104.675	456.97
10.101	190.735	104.675	456.818
10.102	191.193	105.103	456.055
10.103	190.399	106.079	457.977
10.104	189.911	106.384	456.36
10.105	191.162	106.232	457.611
10.106	192.383	106.628	458.496
10.107	191.65	106.72	456.879
10.108	192.047	106.598	458.984
10.109	192.474	106.659	458.038
10.11	193.451	106.842	458.008
10.111	193.512	107.635	460.114
10.112	192.444	107.3	458.069
10.113	193.054	106.842	459.473
10.114	193.329	107.422	459.686
10.115	193.268	107.727	458.74
10.116	192.932	107.544	461.029
10.117	193.481	107.452	459.381
10.118	196.136	107.452	458.862
10.119	196.014	108.032	461.09
10.12	195.16	107.513	458.893
10.121	196.411	107.147	460.083
10.122	197.113	107.697	459.93
10.123	197.205	108.49	457.825
10.124	196.503	108.917	459.747
10.125	197.205	108.582	458.099
10.126	199.036	108.246	457.886
10.127	198.669	108.765	459.686
10.128	198.212	108.948	458.008
10.129	199.127	108.368	459.991
10.13	200.409	108.551	459.93
10.131	200.653	109.07	458.923
10.132	200.226	109.314	460.938
10.133	200.256	109.436	459.015
10.134	201.08	109.741	458.984
10.135	201.141	110.443	460.51
10.136	200.531	110.107	458.74
10.137	200.5	109.528	460.938
10.138	201.08	109.985	461.487
10.139	201.172	110.138	460.114
10.14	201.508	110.229	463.043
10.141	201.233	110.382	461.578
10.142	202.728	111.023	461.914
10.143	202.789	111.694	463.226
10.144	201.508	111.603	461.395
10.145	201.324	111.237	463.562
10.146	201.324	111.542	462.952
10.147	202.179	111.694	462.372
10.148	201.996	111.969	464.325
10.149	202.301	111.847	463.379
10.15	204.102	111.664	464.233
10.151	204.895	112.122	464.996
10.152	203.644	112.183	463.165
10.153	203.186	112.183	465.515
10.154	203.522	112.61	463.806
10.155	204.285	112.915	462.982
10.156	203.735	113.068	464.844
10.157	202.545	112.244	462.463
10.158	203.552	110.84	464.142
10.159	204.163	111.511	465.179
10.16	204.132	111.694	463.013
10.161	204.559	111.633	465.271
10.162	204.651	111.664	463.989
10.163	206.207	111.847	463.226
10.164	205.383	112.518	464.722
10.165	204.254	112.03	462.067
10.166	204.803	111.603	463.684
10.167	204.895	111.664	464.539
10.168	204.834	111.511	463.226
10.169	205.017	111.206	465.576
10.17	205.414	111.023	464.294
10.171	207.184	111.572	464.142
10.172	207.52	112.854	465.668
10.173	206.482	111.938	462.799
10.174	206.085	110.962	464.63
10.175	206.39	111.511	464.386
10.176	205.597	111.45	462.708
10.177	204.407	111.176	464.691
10.178	204.437	110.229	463.837
10.179	205.139	110.352	464.172
10.18	205.475	110.962	466.278
10.181	205.475	111.084	464.325
10.182	205.139	110.321	465.729
10.183	204.742	109.985	466.4
10.184	204.071	109.802	464.691
10.185	204.01	110.26	466.705
10.186	203.766	109.802	465.149
10.187	203.918	109.131	465.118
10.188	203.217	109.253	466.797
10.189	201.752	108.551	465.515
10.19	202.118	107.91	466.705
10.191	201.721	108.337	467.194
10.192	202.118	108.612	464.966
10.193	201.477	107.91	466.217
10.194	200.928	107.147	463.989
10.195	202.118	106.537	463.928
10.196	201.66	106.628	464.203
10.197	200.195	106.018	462.25
10.198	198.242	104.828	464.691
10.199	197.845	103.943	464.447
10.2	197.693	103.607	463.776
10.201	196.533	104.309	466.034
10.202	195.526	103.973	463.501
10.203	196.564	103.516	463.379
10.204	197.388	103.088	463.623
10.205	196.747	101.837	462.006
10.206	196.167	100.647	464.172
10.207	196.075	100.616	463.776
10.208	196.228	100.525	462.677
10.209	194.794	101.227	464.294
10.21	193.359	100.372	461.884
10.211	194.031	99.6094	462.158
10.212	194.305	99.762	462.25
10.213	193.39	99.5178	460.175
10.214	192.566	98.3887	461.609
10.215	192.932	97.4121	460.754
10.216	193.695	97.4121	460.266
10.217	193.512	98.2056	461.945
10.218	192.291	98.3582	460.266
10.219	192.291	97.168	461.395
10.22	191.711	96.8933	462.097
10.221	191.04	96.4355	460.785
10.222	190.277	96.283	463.013
10.223	190.369	96.4661	461.792
10.224	191.223	96.0388	461.243
10.225	191.681	96.0693	463.043
10.226	191.498	95.4895	461.121
10.227	192.444	95.2454	462.494
10.228	192.719	95.7642	462.769
10.229	191.528	95.5505	461.7
10.23	190.308	94.9707	464.02
10.231	189.85	94.7571	462.585
10.232	191.193	94.7571	461.639
10.233	190.887	95.4895	462.616
10.234	190.826	95.3674	459.839
10.235	191.62	94.2688	461.09
10.236	192.535	94.0247	461.121
10.237	192.23	94.0247	459.473
10.238	191.315	94.3298	462.494
10.239	189.972	93.8721	460.785
10.24	190.613	93.7195	460.571
10.241	190.216	93.2312	461.456
10.242	188.995	92.9565	459.015
10.243	189.117	92.5293	460.968
10.244	189.972	92.7734	460.144
10.245	190.46	92.1021	458.74
10.246	190.369	91.9495	461.823
10.247	189.85	92.041	459.442
10.248	191.62	91.8884	459.442
10.249	190.918	92.7124	460.754
10.25	188.69	92.2241	458.038
10.251	188.202	91.1255	459.625
10.252	188.843	90.9119	458.221
10.253	189.606	91.3391	456.909
10.254	189.362	91.4917	458.588
10.255	188.843	91.2476	456.757
10.256	191.04	90.9119	456.635
10.257	191.528	91.1255	457.642
10.258	189.911	91.3086	455.597
10.259	188.751	90.8203	458.405
10.26	188.568	90.5457	457.306
10.261	189.117	90.2405	456.177
10.262	188.538	90.3015	458.282
10.263	188.354	90.271	455.536
10.264	189.758	89.8438	456.787
10.265	190.399	90.2405	457.55
10.266	189.575	90.1184	456.085
10.267	190.002	89.4775	458.038
10.268	190.247	89.4165	457.275
10.269	189.819	90.0574	457.062
10.27	189.636	90.3931	458.191
10.271	188.751	89.9353	455.841
10.272	189.514	89.2639	456.207
10.273	189.789	89.8743	457.397
10.274	189.362	90.271	455.231
10.275	190.552	89.5691	457.336
10.276	191.01	89.447	456.757
10.277	192.078	89.9048	455.78
10.278	191.925	90.0879	457.642
10.279	191.193	90.21	454.834
10.28	191.65	89.5386	456.146
10.281	190.918	89.4775	456.482
10.282	189.911	89.5996	454.742
10.283	189.545	88.8977	456.787
10.284	189.209	88.4399	455.322
10.285	190.521	88.3179	455.414
10.286	191.315	88.8672	456.94
10.287	190.704	88.8367	454.193
10.288	191.742	88.1042	455.475
10.289	192.23	87.8296	454.803
10.29	191.132	88.0432	453.674
10.291	190.002	87.7991	455.841
10.292	189.941	87.8906	453.583
10.293	191.315	87.8906	453.125
10.294	191.62	88.3484	454.895
10.295	190.247	88.0432	452.698
10.296	190.796	87.3413	454.529
10.297	191.864	87.5244	454.102
10.298	192.444	87.9211	452.454
10.299	192.657	88.0432	454.651
10.3	192.078	87.0972	452.637
10.301	192.81	86.9141	452.576
10.302	192.047	87.738	454.163
10.303	190.216	88.2874	451.355
10.304	190.308	87.7686	453.156
10.305	191.376	87.2192	452.728
10.306	191.895	87.1277	451.477
10.307	192.383	87.1582	454.102
10.308	192.535	87.1582	451.477
10.309	193.39	87.1887	451.965
10.31	193.756	87.677	453.003
10.311	192.871	87.5854	451.141
10.312	192.688	86.853	452.484
10.313	191.772	87.3108	452.087
10.314	191.345	87.5244	450.684
10.315	191.132	87.7686	452.911
10.316	191.956	87.4939	450.989
10.317	194.458	87.3718	451.233
10.318	195.709	87.9211	452.484
10.319	193.97	88.1653	450.012
10.32	194.122	87.5244	452.454
10.321	194.305	87.0056	451.233
10.322	194.733	87.5244	450.531
10.323	193.939	88.2874	451.691
10.324	192.444	88.2874	448.853
10.325	192.627	87.7686	449.554
10.326	193.787	87.738	449.951
10.327	193.97	87.4634	447.906
10.328	194.183	86.7615	451.263
10.329	194.061	86.7615	450.562
10.33	195.19	87.0361	450.195
10.331	195.282	87.677	452.332
10.332	194.611	87.8296	449.341
10.333	194.397	87.4939	451.05
10.334	194.244	87.8906	450.836
10.335	193.634	88.1958	448.822
10.336	193.695	87.5549	451.324
10.337	194.336	87.0056	450.043
10.338	195.923	87.3108	449.554
10.339	197.418	87.9517	450.958
10.34	196.838	88.0127	448.273
10.341	197.083	87.6465	450.043
10.342	196.564	87.7686	449.615
10.343	195.892	88.1958	448.09
10.344	195.038	88.1653	450.073
10.345	194.672	88.0432	447.754
10.346	195.282	87.616	448.029
10.347	195.221	87.677	449.127
10.348	195.648	87.7075	446.747
10.349	196.503	87.2192	448.73
10.35	197.296	87.2192	449.707
10.351	196.655	87.5549	448.212
10.352	196.198	87.4329	450.378
10.353	195.892	87.2498	448.669
10.354	195.892	87.8296	447.662
10.355	196.136	88.4094	449.188
10.356	195.465	88.0432	446.655
10.357	196.136	87.0972	448.151
10.358	196.533	87.4329	449.341
10.359	196.686	87.9211	447.357
10.36	197.266	88.1348	449.982
10.361	197.083	87.8296	448.12
10.362	198.547	87.9211	447.662
10.363	198.73	87.8601	448.395
10.364	197.113	88.2568	445.618
10.365	196.96	87.738	447.601
10.366	196.625	88.0737	446.991
10.367	196.991	88.4399	446.442
10.368	196.838	88.0127	448.975
10.369	196.106	87.5549	447.144
10.37	197.205	87.3413	448.547
10.371	197.754	88.3484	449.89
10.372	197.327	88.3484	447.174
10.373	197.51	87.3718	449.493
10.374	198.151	86.8835	448.334
10.375	198.303	87.5244	447.296
10.376	198.151	88.2263	448.822
10.377	197.479	87.8601	445.984
10.378	198.578	87.8906	447.266
10.379	198.822	88.1348	447.601
10.38	197.693	88.1042	445.526
10.381	197.357	87.616	447.998
10.382	197.723	87.0056	446.259
10.383	199.341	87.1277	445.587
10.384	199.493	87.3108	447.052
10.385	198.639	86.9446	444.336
10.386	198.303	87.0056	445.068
10.387	198.486	87.1277	445.313
10.388	196.472	87.3108	443.329
10.389	195.465	86.6394	445.404
10.39	194.763	85.2661	444.611
10.391	195.282	84.6863	443.726
10.392	196.014	85.1135	446.136
10.393	195.465	85.1746	443.481
10.394	195.496	84.7168	444.183
10.395	195.74	84.2285	444.794
10.396	194.55	83.9539	443.268
10.397	194	84.198	445.038
10.398	193.787	83.7097	443.604
10.399	193.909	83.374	442.596
10.4	193.359	83.8928	444.092
10.401	192.688	83.8013	441.803
10.402	193.634	83.0078	443.146
10.403	193.451	83.0078	443.695
10.404	192.719	83.0994	442.627
10.405	191.589	82.3364	444.885
10.406	191.742	81.6956	443.634
10.407	191.864	82.1533	443.115
10.408	191.498	82.8247	444.153
10.409	190.125	82.4585	441.284
10.41	190.125	81.9397	442.841
10.411	190.155	81.3904	443.146
10.412	190.186	80.9631	442.261
10.413	189.758	81.0852	444.977
10.414	189.117	81.2683	443.512
10.415	190.552	81.0547	444.153
10.416	190.338	81.0547	444.824
10.417	189.514	81.0547	442.78
10.418	189.453	80.8105	444.336
10.419	190.063	80.719	443.542
10.42	189.545	80.9631	441.62
10.421	189.484	81.3293	443.359
10.422	189.117	80.8716	441.193
10.423	190.735	80.5969	441.956
10.424	191.833	81.4514	442.627
10.425	191.437	81.2683	440.521
10.426	191.01	80.658	443.268
10.427	190.979	80.7495	442.413
10.428	190.613	80.9326	441.193
10.429	190.552	81.2378	442.841
10.43	190.43	81.3599	440.948
10.431	191.345	81.1768	440.918
10.432	192.108	80.6885	441.284
10.433	191.345	80.6885	439.423
10.434	191.223	80.4443	441.62
10.435	191.956	80.4138	441.01
10.436	191.864	80.2002	439.85
10.437	191.101	81.0547	442.047
10.438	190.796	80.719	440.094
10.439	191.04	80.3528	440.063
10.44	190.369	80.8105	441.376
10.441	189.514	80.658	438.69
10.442	189.423	80.5359	440.491
10.443	190.125	80.719	440.308
10.444	190.247	80.6274	439.209
10.445	190.43	80.3223	441.376
10.446	189.575	80.3223	439.728
10.447	190.826	80.0476	440.46
10.448	191.162	80.658	441.284
10.449	188.934	80.719	439.178
10.45	188.171	80.0476	441.437
10.451	187.683	80.0781	439.728
10.452	188.11	80.2612	439.514
10.453	187.531	80.1086	441.528
10.454	186.981	79.5593	439.331
10.455	187.408	78.949	441.04
10.456	187.683	79.071	441.467
10.457	186.951	80.0476	439.27
10.458	186.188	79.3762	441.772
10.459	186.432	78.5522	439.972
10.46	187.653	78.3691	439.728
10.461	186.981	79.3152	440.918
10.462	185.852	79.2236	437.958
10.463	186.31	78.9185	439.636
10.464	187.103	78.6133	439.728
10.465	187.195	78.4607	438.08
10.466	186.646	77.7283	441.132
10.467	186.646	77.9419	439.026
10.468	188.08	78.5828	439.087
10.469	188.568	79.1016	439.636
10.47	187.988	78.5217	436.676
10.471	187.622	77.9724	438.141
10.472	187.775	78.125	437.469
10.473	187.744	78.0029	435.547
10.474	187.317	77.6367	438.538
10.475	187.042	76.9653	436.584
10.476	188.324	76.9958	437.195
10.477	188.629	78.2471	438.263
10.478	187.927	78.7048	436.279
10.479	187.836	78.2776	437.988
10.48	188.324	77.6062	437.347
10.481	188.751	77.4841	436.432
10.482	188.08	77.6672	438.477
10.483	187.408	77.9419	436.92
10.484	188.721	78.2471	437.775
10.485	190.002	78.9185	438.416
10.486	189.24	78.7964	435.974
10.487	188.995	78.2471	438.446
10.488	189.209	78.186	437.5
10.489	190.247	78.3997	436.432
10.49	190.033	78.9185	438.293
10.491	189.24	78.5828	436.035
10.492	189.728	78.6133	437.012
10.493	190.247	79.5288	437.744
10.494	188.934	79.6814	435.73
10.495	187.958	78.8269	438.568
10.496	187.561	78.0029	438.171
10.497	189.758	78.7659	437.317
10.498	189.972	79.5288	438.965
10.499	188.812	79.4678	436.89
10.5	190.186	78.7354	437.683
10.501	191.62	79.3152	437.958
10.502	191.406	79.4373	436.584
10.503	189.514	79.6814	438.904
10.504	188.934	78.949	438.416
10.505	189.514	79.6509	437.836
10.506	190.613	80.4138	439.24
10.507	190.308	80.4443	436.462
10.508	191.62	79.9561	437.561
10.509	193.268	80.2917	437.286
10.51	193.97	80.719	435.364
10.511	193.268	80.5054	438.049
10.512	192.902	80.4443	436.951
10.513	193.42	80.4749	436.523
10.514	193.115	81.8787	438.263
10.515	192.474	82.0618	435.638
10.516	193.024	81.7566	436.829
10.517	193.909	81.2378	436.646
10.518	194.672	81.0852	435.577
10.519	195.557	81.543	438.873
10.52	196.136	81.543	437.744
10.521	196.899	81.7871	438.171
10.522	196.808	82.1228	439.941
10.523	196.411	82.5806	437.622
10.524	196.869	82.7942	438.69
10.525	196.533	83.4656	438.66
10.526	195.831	83.4045	436.89
10.527	195.831	82.9468	439.362
10.528	196.503	82.489	438.416
10.529	198.975	82.7026	438.538
10.53	200.073	83.9233	439.85
10.531	199.249	84.1064	438.324
10.532	199.493	83.9233	440.46
10.533	200.073	84.3811	439.606
10.534	199.493	84.9304	438.324
10.535	198.12	85.2051	440.308
10.536	197.571	84.7778	438.599
10.537	199.158	84.3811	438.904
10.538	200.134	84.4727	440.094
10.539	199.341	84.1675	438.904
10.54	199.188	84.0759	441.742
10.541	199.677	84.3811	441.803
10.542	200.897	85.4797	441.04
10.543	200.5	85.5408	442.627
10.544	199.463	84.9609	440.216
10.545	200.867	85.2356	440.552
10.546	201.324	86.1206	440.918
10.547	200.562	85.9985	438.324
10.548	200.012	85.083	440.979
10.549	200.043	84.8694	440.918
10.55	201.416	85.6018	439.911
10.551	202.118	86.3037	441.895
10.552	201.904	85.9985	439.88
10.553	202.515	86.1511	440.125
10.554	203.613	86.6089	440.674
10.555	202.759	86.6089	437.775
10.556	201.66	86.5479	440.186
10.557	201.843	86.3953	439.575
10.558	202.728	86.2427	438.751
10.559	203.156	86.6089	441.559
10.56	202.911	86.4868	439.636
10.561	203.583	86.6394	441.437
10.562	204.895	87.5244	442.108
10.563	204.926	87.2803	439.972
10.564	204.437	86.9446	441.65
10.565	204.834	86.7615	440.887
10.566	205.902	87.1887	439.636
10.567	205.75	88.3179	441.284
10.568	204.59	88.4399	439.789
10.569	205.414	88.0127	440.979
10.57	206.757	88.4705	441.742
10.571	206.696	88.9587	440.643
10.572	206.238	88.7451	443.542
10.573	206.604	88.3179	442.81
10.574	209.076	88.562	442.2
10.575	209.412	89.5691	443.726
10.576	208.313	89.7827	440.948
10.577	208.038	89.7217	442.871
10.578	208.923	90.21	442.81
10.579	208.984	90.6982	441.803
10.58	208.099	90.1794	444.122
10.581	207.123	89.386	443.42
10.582	209.076	89.2944	444.061
10.583	210.907	90.1794	445.221
10.584	210.663	90.5762	443.024
10.585	210.693	90.7593	444.366
10.586	211.151	90.5151	444.336
10.587	211.304	90.3931	442.23
10.588	210.51	91.156	445.19
10.589	209.686	91.156	443.451
10.59	210.297	90.9424	443.481
10.591	211.7	91.4001	445.251
10.592	211.395	91.5527	442.81
10.593	211.914	91.3391	444.672
10.594	212.83	91.2476	444.427
10.595	213.47	91.4307	442.932
10.596	213.104	91.9189	445.19
10.597	212.86	91.8884	443.542
10.598	213.593	92.1021	443.512
10.599	213.867	92.9871	444.489
10.6	212.738	93.1702	442.261
10.601	212.555	92.8955	444.214
10.602	212.555	91.7358	444.214
10.603	213.776	91.6443	443.573
10.604	214.111	92.7429	445.953
10.605	214.722	92.8955	444.366
10.606	215.21	93.0481	444.58
10.607	215.912	93.3228	446.289
10.608	214.722	93.811	443.146
10.609	214.722	94.1162	445.557
10.61	214.172	94.2383	444.55
10.611	214.111	94.0247	444.397
10.612	214.539	94.1467	446.625
10.613	215.149	93.6279	445.435
10.614	217.59	93.5974	446.167
10.615	218.048	95.0012	447.296
10.616	217.163	95.2759	444.855
10.617	217.499	95.0623	447.327
10.618	218.079	94.9402	446.014
10.619	218.964	95.52	444.885
10.62	218.445	96.0999	447.021
10.621	216.736	95.7031	445.099
10.622	216.858	95.0317	445.984
10.623	217.712	94.9097	446.411
10.624	218.231	95.5811	445.648
10.625	218.323	95.5505	447.815
10.626	218.384	95.4285	446.991
10.627	219.635	95.9167	446.991
10.628	220.001	96.1609	448.303
10.629	219.299	95.6726	445.343
10.63	219.177	95.6421	447.205
10.631	219.94	95.8557	447.205
10.632	219.849	96.0693	445.16
10.633	219.086	96.3135	447.845
10.634	219.147	95.3064	446.594
10.635	220.337	95.6726	446.686
10.636	221.039	96.3745	448.273
10.637	221.069	96.1609	445.526
10.638	221.313	95.9778	447.327
10.639	221.527	95.8557	446.808
10.64	221.741	95.6726	445.068
10.641	221.13	95.8252	447.052
10.642	219.421	95.4285	445.648
10.643	218.811	95.4895	445.801
10.644	219.116	96.0388	446.808
10.645	218.933	95.4895	444.916
10.646	218.933	94.9097	447.052
10.647	218.964	94.7571	447.144
10.648	219.177	94.696	445.74
10.649	218.964	94.2688	448.212
10.65	217.743	93.7805	446.564
10.651	217.438	94.2688	446.93
10.652	218.384	95.4895	448.303
10.653	217.377	95.0317	445.435
10.654	215.759	94.2993	447.723
10.655	215.088	93.8721	447.968
10.656	216.064	93.811	446.32
10.657	216.675	93.9636	448.792
10.658	215.79	93.5059	447.418
10.659	216.949	93.2922	448.334
10.66	218.109	93.9026	448.486
10.661	217.255	94.6045	446.167
10.662	215.24	94.1162	447.876
10.663	212.982	93.1396	447.052
10.664	213.379	93.3838	446.259
10.665	213.562	93.3838	448.151
10.666	213.287	92.926	446.198
10.667	213.867	92.2241	447.693
10.668	214.691	92.4072	448.883
10.669	214.722	92.804	446.991
10.67	213.593	92.5903	448.792
10.671	212.585	91.6138	447.754
10.672	213.165	92.041	446.838
10.673	213.745	92.1631	448.914
10.674	212.097	91.8884	445.648
10.675	211.121	91.0339	446.869
10.676	211.578	91.2781	447.174
10.677	212.189	91.2781	444.763
10.678	211.731	91.0645	447.021
10.679	210.388	90.0879	445.709
10.68	210.785	89.5386	445.251
10.681	211.426	90.332	446.472
10.682	210.114	89.6301	443.695
10.683	208.374	89.1113	444.336
10.684	207.428	87.8906	443.573
10.685	206.97	88.0432	441.437
10.686	206.421	87.5549	442.566
10.687	204.742	86.0901	441.406
10.688	203.766	84.8694	441.467
10.689	202.606	84.9304	442.871
10.69	201.385	83.8013	440.521
10.691	199.982	82.428	440.186
10.692	197.845	81.1157	440.002
10.693	195.099	79.8035	436.218
10.694	191.772	77.6367	435.822
10.695	188.507	74.7681	433.655
10.696	185.669	72.6318	430.481
10.697	182.678	72.052	430.847
10.698	178.772	70.1599	426.392
10.699	175.751	66.8335	423.828
10.7	171.112	64.5142	422.241
10.701	167.48	62.2559	418.457
10.702	164.52	61.8591	418.945
10.703	163.269	60.5469	417.389
10.704	162.109	58.6853	415.741
10.705	160.919	57.5562	416.779
10.706	158.569	57.0679	417.023
10.707	157.135	57.0984	419.922
10.708	157.593	56.7322	422.516
10.709	157.684	56.1218	422.791
10.71	157.745	56.2134	424.927
10.711	157.745	56.3965	424.133
10.712	159.515	57.1594	424.622
10.713	160.675	57.5867	425.11
10.714	160.004	57.4341	422.607
10.715	159.729	56.7017	423.645
10.716	160.217	57.0984	422.516
10.717	160.034	57.7393	421.295
10.718	159.485	58.2581	423.279
10.719	158.966	57.1594	420.715
10.72	160.034	57.1289	420.776
10.721	161.743	57.8613	420.715
10.722	161.682	58.075	417.877
10.723	161.346	57.3425	419.189
10.724	161.621	56.8542	418.06
10.725	162.506	57.1289	417.175
10.726	162.415	57.4341	418.121
10.727	160.675	57.0068	416.229
10.728	160.492	56.5796	416.168
10.729	161.469	56.5186	416.077
10.73	160.889	56.4575	413.452
10.731	161.285	56.1829	414.337
10.732	161.835	55.6946	412.659
10.733	162.811	55.9692	411.774
10.734	162.964	56.427	412.628
10.735	161.987	55.7861	409.912
10.736	161.987	55.2368	410.889
10.737	162.445	55.9082	410.706
10.738	161.652	56.7322	408.63
10.739	161.133	56.5491	409.882
10.74	161.041	55.8777	409.302
10.741	162.415	55.9692	409.119
10.742	163.208	56.6711	410.614
10.743	162.445	56.5796	409.332
10.744	163.483	56.8542	411.377
10.745	164.673	57.1289	411.469
10.746	164.459	57.7698	411.163
10.747	162.994	58.197	413.574
10.748	161.957	57.8918	412.537
10.749	161.835	58.7158	412.72
10.75	162.964	59.4177	414.978
10.751	161.896	59.5703	412.964
10.752	162.201	59.9365	415.039
10.753	163.055	60.2417	415.375
10.754	163.483	60.9131	414.063
10.755	163.3	61.4319	417.236
10.756	163.33	61.615	415.344
10.757	164.612	62.1338	415.558
10.758	165.924	63.1714	416.992
10.759	164.886	63.1714	414.581
10.76	165.07	63.385	416.504
10.761	166.046	63.7207	416.595
10.762	166.931	63.9954	415.131
10.763	167.389	64.2395	417.664
10.764	167.419	64.0259	416.687
10.765	170.349	64.5752	416.87
10.766	172.333	64.8499	417.114
10.767	172.241	65.0024	414.551
10.768	172.607	65.1245	415.68
10.769	173.553	65.155	414.551
10.77	174.408	65.1245	413.361
10.771	174.713	64.9414	414.52
10.772	174.622	64.4226	413.574
10.773	175.323	64.2395	414.093
10.774	176.788	64.8499	415.375
10.775	177.46	65.155	412.72
10.776	178.253	64.8193	413.91
10.777	179.443	64.3005	413.727
10.778	180.084	64.5752	412.659
10.779	179.871	64.7888	413.818
10.78	179.352	64.6667	412.903
10.781	180.176	64.4226	412.659
10.782	180.634	65.3381	413.727
10.783	179.81	65.3992	412.231
10.784	179.688	64.7888	413.91
10.785	179.657	64.6667	414.032
10.786	180.481	65.1245	413.147
10.787	180.389	65.3687	414.734
10.788	179.321	65.3992	412.933
10.789	179.932	66.0706	413.788
10.79	180.267	66.7725	413.544
10.791	178.528	67.2913	412.109
10.792	176.788	66.7725	414.398
10.793	176.025	65.094	414.124
10.794	176.086	65.0024	414.886
10.795	176.453	66.4368	417.572
10.796	175.446	67.1692	415.497
10.797	176.208	67.7795	416.718
10.798	177.856	68.2373	417.48
10.799	177.368	68.1763	415.192
10.8	176.208	68.3899	418.06
10.801	176.361	68.0542	417.053
10.802	177.338	68.0237	417.48
10.803	177.185	68.7866	419.403
10.804	176.331	68.9087	417.389
10.805	177.032	69.0918	418.549
10.806	179.26	69.458	417.48
10.807	180.389	70.282	415.924
10.808	180.389	70.0989	417.633
10.809	179.901	68.6951	415.924
10.81	181.396	68.6646	416.199
10.811	182.617	69.7632	417.236
10.812	182.678	70.2209	414.49
10.813	183.197	70.0378	415.619
10.814	184.143	69.3359	415.436
10.815	184.631	69.7327	413.483
10.816	185.547	70.1904	415.497
10.817	186.218	69.8853	413.544
10.818	187.256	69.8547	413.025
10.819	187.897	69.9768	415.07
10.82	187.897	69.8547	411.713
10.821	188.995	69.7632	412.903
10.822	189.545	70.7397	412.903
10.823	190.369	71.106	411.774
10.824	190.491	71.4417	413.544
10.825	190.063	71.167	412.201
10.826	191.071	71.1365	412.933
10.827	192.169	72.2046	414.246
10.828	192.047	72.6318	412.079
10.829	192.261	72.3572	414.032
10.83	192.688	72.4792	413.849
10.831	194	72.9065	413.483
10.832	193.787	73.6694	415.466
10.833	192.139	73.5474	414.886
10.834	191.223	73.7915	416.656
10.835	192.657	74.1577	417.603
10.836	192.535	74.6155	416.382
10.837	192.139	75.1038	419.159
10.838	191.559	74.9512	418.854
10.839	192.474	75.0427	418.304
10.84	194.031	75.1343	420.99
10.841	193.054	75.0122	419.25
10.842	192.81	75.5615	420.532
10.843	193.024	76.2634	421.234
10.844	192.688	76.8433	418.335
10.845	191.62	76.9043	420.532
10.846	191.467	76.4465	419.25
10.847	193.115	76.2939	418.365
10.848	193.939	76.5991	420.135
10.849	193.115	76.6602	417.969
10.85	193.634	76.355	419.128
10.851	195.587	76.7517	419.434
10.852	195.313	77.6367	417.45
10.853	194.458	77.9724	419.281
10.854	193.207	77.4536	417.816
10.855	194.092	77.2705	417.572
10.856	195.038	77.3315	418.396
10.857	194.458	77.179	416.504
10.858	195.404	76.9958	417.664
10.859	197.357	77.2095	418.03
10.86	198.364	78.0945	416.595
10.861	198.578	78.7048	418.335
10.862	198.303	78.0334	417.175
10.863	198.517	77.6978	417.236
10.864	198.364	78.9185	419.617
10.865	198.303	79.1931	417.053
10.866	199.341	79.5288	417.664
10.867	200.348	79.7119	418.304
10.868	201.691	80.1697	416.412
10.869	202.545	79.9866	418.854
10.87	203.613	80.0476	418.335
10.871	204.987	80.4138	419.006
10.872	205.841	81.3904	420.99
10.873	205.78	81.2683	419.556
10.874	205.109	81.3293	421.173
10.875	204.987	81.9702	421.204
10.876	205.322	82.489	419.373
10.877	205.78	82.7637	422.119
10.878	205.383	81.3599	420.685
10.879	207.184	81.3904	422.302
10.88	208.954	82.1533	423.767
10.881	208.893	82.8552	422.119
10.882	208.038	83.0078	423.889
10.883	207.672	82.9468	423.828
10.884	208.13	83.4961	421.478
10.885	208.557	83.9233	423.218
10.886	207.916	83.6182	421.051
10.887	207.916	83.4961	421.6
10.888	208.618	83.7402	423.584
10.889	209.869	83.8318	421.326
10.89	209.717	84.1064	423.401
10.891	209.412	84.259	423.401
10.892	209.961	84.5642	422.119
10.893	210.999	84.6252	424.683
10.894	209.808	84.5642	421.967
10.895	209.564	84.7778	422.394
10.896	209.686	85.3271	422.882
10.897	209.778	85.3577	420.654
10.898	209.747	85.1746	422.638
10.899	210.052	84.4727	422.394
10.9	210.938	85.3271	421.967
10.901	211.975	85.968	424.5
10.902	211.151	85.5408	423.004
10.903	210.876	85.1135	423.767
10.904	211.273	85.3882	424.53
10.905	211.761	86.3647	421.417
10.906	211.914	86.6699	423.279
10.907	211.548	86.0901	422.363
10.908	211.578	85.8459	421.997
10.909	213.135	86.6394	424.561
10.91	213.593	86.853	422.363
10.911	213.806	86.9751	424.194
10.912	214.539	87.3718	425.629
10.913	214.966	87.6465	423.187
10.914	215.027	87.8296	425.293
10.915	214.478	87.5549	423.767
10.916	215.118	87.8601	423.584
10.917	216.034	88.0737	425.354
10.918	215.851	88.4094	423.096
10.919	215.79	88.1348	424.896
10.92	215.942	88.4094	425.354
10.921	216.949	88.7756	424.194
10.922	217.224	88.7756	427.032
10.923	216.492	88.0737	425.781
10.924	216.522	88.1958	426.178
10.925	217.224	89.0198	427.551
10.926	217.255	89.0198	425.598
10.927	216.675	88.9893	427.429
10.928	216.949	88.9282	428.04
10.929	217.682	89.2334	426.27
10.93	217.621	89.5386	428.864
10.931	217.194	89.0198	427.704
10.932	217.651	88.2568	427.917
10.933	219.116	89.1113	429.474
10.934	219.116	88.7451	425.995
10.935	218.658	88.8977	428.131
10.936	216.919	88.2874	427.49
10.937	217.59	88.0127	426.178
10.938	216.949	88.1958	427.734
10.939	215.424	86.7615	426.361
10.94	213.837	86.3953	426.636
10.941	213.196	85.7239	428.07
10.942	211.639	83.8928	425.659
10.943	209.473	82.6416	427.032
10.944	206.97	81.2683	427.185
10.945	204.803	79.8645	424.194
10.946	202.148	78.7354	424.774
10.947	199.921	77.301	422.211
10.948	197.021	76.1414	420.105
10.949	195.007	76.0193	421.082
10.95	192.474	75.6226	419.373
10.951	191.559	74.4934	420.959
10.952	190.826	73.4558	422.668
10.953	191.345	73.0896	422.394
10.954	191.833	73.0591	425.11
10.955	191.406	73.2117	425.293
10.956	192.169	72.8149	426.788
10.957	192.932	73.7	428.833
10.958	191.589	74.3713	428.04
10.959	190.857	74.7986	430.206
10.96	190.918	74.9817	428.986
10.961	192.047	75.1038	428.467
10.962	192.261	74.9207	430.481
10.963	191.528	74.1577	429.749
10.964	191.895	73.761	432.22
10.965	193.329	74.6155	433.258
10.966	193.848	75.8362	432.129
10.967	193.573	76.416	434.601
10.968	193.024	75.6226	432.281
10.969	194.092	75.7751	431.641
10.97	194.489	76.3245	432.77
10.971	194.122	75.5615	429.901
10.972	194.366	75.2258	431.03
10.973	195.313	75.47	431.366
10.974	196.228	75.7141	428.65
10.975	195.892	75.4089	430.145
10.976	195.007	75.2258	428.833
10.977	195.526	75.2258	427.948
10.978	196.747	75.592	428.772
10.979	196.289	75.1343	426.208
10.98	195.679	74.6155	427.002
10.981	196.106	74.0356	426.697
10.982	196.075	74.7375	424.774
10.983	196.106	74.585	426.788
10.984	195.007	73.5168	425.14
10.985	195.068	73.2117	425.812
10.986	196.228	74.0662	427.216
10.987	196.259	74.1577	424.988
10.988	195.618	73.6389	426.117
10.989	194.824	73.3032	425.934
10.99	195.343	73.4558	424.744
10.991	196.136	74.0051	426.819
10.992	195.129	73.4863	425.629
10.993	194.58	73.9441	426.331
10.994	194.55	75.0122	427.979
10.995	194.58	74.585	426.422
10.996	194.366	74.646	428.619
10.997	194.061	74.9207	428.314
10.998	194	75.6531	427.124
10.999	194.092	75.7446	429.23
11	193.604	75.3784	427.734
11.001	193.817	75.2563	428.925
11.002	194	75.9277	430.298
11.003	193.512	76.2024	428.894
11.004	192.291	76.6602	431.427
11.005	192.078	76.0193	430.786
11.006	192.627	75.9583	430.573
11.007	193.268	76.6907	432.648
11.008	192.444	76.1108	430.573
11.009	193.024	76.1414	431.305
11.01	194.519	75.9888	432.434
11.011	194.489	75.531	430.176
11.012	194.275	76.0803	432.495
11.013	194.183	76.2329	431.183
11.014	195.068	76.6602	429.565
11.015	195.313	76.355	431.458
11.016	194.427	75.5615	429.23
11.017	195.221	75.1038	429.962
11.018	197.083	75.3784	430.481
11.019	198.181	75.5005	428.497
11.02	197.968	75.6226	430.542
11.021	197.113	74.6155	429.626
11.022	197.54	74.4019	429.23
11.023	198.7	74.9207	430.878
11.024	198.09	75.2563	428.345
11.025	197.144	74.9817	429.932
11.026	197.693	74.585	430.267
11.027	197.968	74.2493	428.192
11.028	197.662	74.585	430.725
11.029	198.059	74.0356	430.267
11.03	198.151	73.8831	430.298
11.031	198.181	74.4629	432.77
11.032	197.632	74.6155	430.237
11.033	198.181	74.7375	431.061
11.034	198.547	75.531	431.732
11.035	197.723	75.8972	430.145
11.036	196.381	75.7141	432.037
11.037	195.526	75.3174	431.519
11.038	196.655	75.3479	431.03
11.039	197.662	76.0193	433.319
11.04	196.869	76.2329	431.793
11.041	197.174	76.0498	433.411
11.042	198.12	76.3855	433.441
11.043	198.914	77.4841	431.915
11.044	198.242	78.125	433.96
11.045	196.045	77.4841	432.495
11.046	196.259	77.3621	432.983
11.047	197.052	77.301	434.235
11.048	196.35	77.301	432.587
11.049	195.709	77.179	434.998
11.05	196.625	77.179	435.577
11.051	197.937	77.9724	433.96
11.052	198.425	78.5217	435.944
11.053	198.212	77.9724	434.082
11.054	198.608	77.9724	434.296
11.055	199.86	78.7354	435.211
11.056	199.554	78.7048	432.373
11.057	199.158	78.6743	434.845
11.058	199.249	78.6133	434.235
11.059	200.714	78.949	432.648
11.06	201.355	79.3457	434.509
11.061	200.562	78.7964	432.709
11.062	202.179	78.5522	433.624
11.063	203.766	79.1321	433.899
11.064	204.62	79.4678	431.824
11.065	204.01	79.6204	432.648
11.066	204.102	79.8645	431.732
11.067	204.224	79.834	430.115
11.068	204.865	79.9561	432.556
11.069	204.59	79.1626	431.061
11.07	204.651	78.949	432.831
11.071	205.658	79.7729	434.265
11.072	206.451	80.5664	432.556
11.073	206.696	80.6885	434.174
11.074	207.153	80.2612	433.411
11.075	207.947	80.3528	432.648
11.076	208.771	81.1157	435.211
11.077	207.886	81.3293	433.258
11.078	208.13	81.1157	434.723
11.079	207.642	81.6956	436.127
11.08	208.221	82.1228	434.723
11.081	208.496	82.3059	436.951
11.082	209.137	82.2449	436.554
11.083	209.961	82.5806	436.462
11.084	211.06	82.8552	438.538
11.085	210.663	82.3975	436.523
11.086	210.358	82.3364	438.324
11.087	209.778	82.8552	438.446
11.088	209.442	83.5876	437.378
11.089	208.679	83.8318	438.812
11.09	208.282	82.5195	437.561
11.091	208.313	82.2144	437.927
11.092	209.534	82.4585	439.789
11.093	209.29	82.1533	437.317
11.094	208.618	82.2144	439.606
11.095	208.893	82.5195	439.789
11.096	209.595	82.6111	437.683
11.097	208.679	82.6111	440.033
11.098	206.696	82.1533	437.805
11.099	206.268	81.665	437.256
11.1	206.909	81.8787	438.629
11.101	206.909	81.2988	435.303
11.102	206.696	80.658	436.615
11.103	207.092	80.4443	436.188
11.104	208.038	80.5359	433.99
11.105	208.344	80.3223	435.699
11.106	206.818	79.7729	434.052
11.107	205.78	79.3152	434.204
11.108	205.17	80.0171	434.784
11.109	205.353	79.895	432.617
11.11	203.918	79.071	433.99
11.111	204.407	77.9114	433.716
11.112	205.322	78.2166	432.281
11.113	206.329	78.5217	434.601
11.114	206.329	77.7588	433.38
11.115	206.146	77.6062	434.265
11.116	205.933	77.8503	435.883
11.117	205.902	77.9114	433.899
11.118	204.987	78.2166	434.784
11.119	204.041	78.0945	434.418
11.12	204.742	78.3997	433.105
11.121	205.597	78.4302	434.601
11.122	205.627	77.6062	433.716
11.123	206.085	77.24	434.753
11.124	207.245	77.6062	436.554
11.125	207.367	78.125	435.059
11.126	207.123	78.9795	436.798
11.127	206.573	78.4912	435.608
11.128	206.818	78.7048	434.143
11.129	206.97	78.6438	435.669
11.13	205.75	78.064	433.899
11.131	205.475	77.8198	435.089
11.132	206.482	77.3926	436.249
11.133	207.062	77.7893	435.242
11.134	206.635	78.6133	437.378
11.135	206.512	78.6133	436.523
11.136	207.703	78.4912	435.76
11.137	208.71	78.5217	437.469
11.138	207.703	77.7283	435.059
11.139	207.306	77.301	436.218
11.14	207.916	77.6672	435.913
11.141	208.527	78.9185	433.38
11.142	207.977	79.0405	435.15
11.143	207.916	78.0334	433.868
11.144	209.198	78.0029	433.807
11.145	209.9	78.8269	435.242
11.146	209.473	78.5522	433.167
11.147	208.832	78.0029	434.753
11.148	209.412	77.7588	435.181
11.149	210.236	78.2776	432.007
11.15	210.449	79.071	434.143
11.151	209.656	79.071	432.8
11.152	209.869	79.1016	433.38
11.153	210.541	79.0405	434.723
11.154	210.022	78.4912	433.105
11.155	209.778	78.3386	435.211
11.156	210.175	78.8269	435.577
11.157	211.06	79.6814	433.868
11.158	211.182	79.8035	436.005
11.159	210.052	78.8879	434.418
11.16	211.273	78.9185	434.967
11.161	212.036	80.3833	435.944
11.162	211.426	80.8411	434.174
11.163	210.938	80.6885	436.066
11.164	210.602	80.5664	435.699
11.165	212.311	80.8411	434.753
11.166	212.83	81.6345	436.707
11.167	212.524	80.9937	435.455
11.168	212.769	81.1768	436.401
11.169	214.386	81.6345	437.317
11.17	214.417	81.4819	435.822
11.171	213.898	81.7566	437.5
11.172	213.989	82.6721	437.195
11.173	214.264	82.7942	436.066
11.174	214.813	82.7942	437.988
11.175	213.684	81.6956	436.615
11.176	214.722	81.6345	438.141
11.177	216.431	82.1838	438.477
11.178	216.858	82.7332	436.584
11.179	216.461	82.489	438.69
11.18	216.644	82.0007	437.469
11.181	217.59	82.3975	436.615
11.182	218.048	83.374	438.141
11.183	217.194	82.9163	436.432
11.184	216.522	82.6111	436.829
11.185	217.651	82.6416	437.5
11.186	218.414	82.489	435.608
11.187	218.933	82.5195	436.981
11.188	218.994	82.8857	435.791
11.189	220.612	83.4961	435.059
11.19	221.375	83.4045	436.646
11.191	220.123	82.5806	435.425
11.192	218.811	82.428	436.798
11.193	219.116	83.2214	437.195
11.194	219.574	83.4656	435.15
11.195	219.818	83.6487	436.707
11.196	219.391	82.5806	435.242
11.197	219.727	82.7637	435.15
11.198	220.459	83.7402	437.714
11.199	220.886	83.4351	435.73
11.2	220.001	82.9468	437.683
11.201	219.91	83.2825	438.629
11.202	219.879	83.6182	435.944
11.203	220.001	84.137	438.293
11.204	219.666	84.5337	436.859
11.205	220.001	84.4421	436.249
11.206	220.184	84.7473	438.69
11.207	219.91	84.1064	436.981
11.208	220.764	83.8013	439.301
11.209	220.856	84.7778	439.941
11.21	220.825	85.5103	438.721
11.211	220.245	85.3271	440.369
11.212	220.123	84.7168	439.392
11.213	221.436	85.2966	438.965
11.214	223.083	86.0596	440.125
11.215	221.283	86.1816	437.836
11.216	220.001	85.3882	439.789
11.217	220.184	84.5032	439.88
11.218	221.1	84.8999	438.721
11.219	221.344	85.6018	441.589
11.22	219.94	84.9304	439.392
11.221	220.245	84.3201	440.521
11.222	221.924	84.8999	441.254
11.223	222.229	85.144	438.385
11.224	221.68	85.3577	439.88
11.225	221.771	85.0525	439.056
11.226	222.748	85.2661	438.11
11.227	222.748	84.9609	440.674
11.228	221.313	84.137	438.995
11.229	221.283	83.9539	439.178
11.23	221.893	84.6252	440.155
11.231	221.832	84.259	437.317
11.232	221.283	83.4045	438.599
11.233	219.971	81.9397	437.775
11.234	219.757	81.2378	436.066
11.235	218.292	81.2988	437.256
11.236	215.729	79.4067	434.662
11.237	213.043	77.3926	434.235
11.238	211.517	76.9348	434.692
11.239	210.693	76.8127	431.03
11.24	209.625	75.9277	431.824
11.241	207.977	74.9207	431.335
11.242	207.55	73.9746	430.786
11.243	206.909	73.761	432.77
11.244	205.78	72.6013	431.946
11.245	204.437	71.8079	433.655
11.246	203.857	71.6858	435.15
11.247	202.606	71.4417	433.99
11.248	202.362	71.5942	435.699
11.249	202.118	71.5942	434.631
11.25	202.515	71.7163	433.99
11.251	201.965	71.6553	435.242
11.252	200.897	71.3196	433.929
11.253	201.355	71.0144	435.272
11.254	202.362	71.0144	435.852
11.255	201.843	71.5637	434.937
11.256	200.531	71.6858	437.134
11.257	200.012	71.0144	436.249
11.258	200.775	71.1975	435.974
11.259	200.928	71.9604	437.195
11.26	199.799	71.2891	435.333
11.261	200.012	71.0449	436.981
11.262	201.019	71.4111	436.676
11.263	201.141	71.6248	434.998
11.264	200.592	71.5332	437.225
11.265	200.592	70.8008	435.425
11.266	202.148	71.1975	435.272
11.267	202.423	71.7163	436.462
11.268	201.05	71.4417	434.113
11.269	200.256	70.8923	435.089
11.27	201.111	71.2891	434.235
11.271	202.881	71.8384	432.434
11.272	202.789	71.9604	433.685
11.273	202.179	71.106	431.732
11.274	202.606	71.167	431.61
11.275	204.224	71.6248	432.495
11.276	203.888	71.5027	430.237
11.277	203.857	71.1975	431.824
11.278	203.979	71.1975	431.335
11.279	204.742	71.991	430.023
11.28	204.498	72.113	431.763
11.281	204.01	71.5942	430.298
11.282	204.041	71.2891	431.641
11.283	204.498	71.5942	433.38
11.284	204.681	72.052	431.213
11.285	204.956	72.6929	433.014
11.286	206.482	72.8455	432.587
11.287	207.062	73.0286	431.213
11.288	206.726	73.9136	433.533
11.289	205.902	73.5474	431.976
11.29	206.36	73.4253	432.648
11.291	206.177	74.5544	434.357
11.292	205.078	74.7986	432.983
11.293	204.895	74.3713	434.998
11.294	205.627	74.5544	435.059
11.295	207.092	75.7141	433.868
11.296	207.977	76.355	435.699
11.297	207.489	76.0193	433.624
11.298	208.527	76.2024	434.998
11.299	209.29	76.9043	435.76
11.3	208.618	77.1179	433.624
11.301	207.306	77.1484	436.31
11.302	206.39	76.2939	435.791
11.303	207.672	76.5076	435.608
11.304	208.252	77.24	437.622
11.305	207.367	77.4841	435.577
11.306	208.191	77.2095	436.737
11.307	210.052	76.9958	436.554
11.308	210.846	77.4536	434.906
11.309	211.029	77.8198	436.584
11.31	211.243	77.4841	434.784
11.311	211.792	77.6978	434.021
11.312	211.609	78.2776	435.76
11.313	210.327	77.5146	433.563
11.314	210.846	76.9043	434.784
11.315	212.006	77.179	434.723
11.316	213.074	77.8809	432.77
11.317	213.44	78.0334	434.692
11.318	213.898	77.5452	432.922
11.319	215.729	77.7893	432.434
11.32	215.82	78.3081	433.777
11.321	214.02	78.0334	431.702
11.322	213.867	77.0874	433.777
11.323	213.745	76.7822	433.807
11.324	213.562	77.2095	432.983
11.325	213.745	78.1555	435.089
11.326	213.776	78.186	433.044
11.327	214.966	78.186	433.746
11.328	215.485	78.186	434.296
11.329	214.447	77.6367	433.044
11.33	214.325	77.6978	434.845
11.331	215.149	78.3691	434.723
11.332	215.118	79.1931	433.014
11.333	214.233	79.4983	435.15
11.334	213.226	79.1626	433.777
11.335	214.569	79.1626	433.96
11.336	214.539	80.0476	435.76
11.337	213.593	79.895	434.875
11.338	213.47	79.8035	436.768
11.339	214.508	79.6204	436.218
11.34	215.24	80.5054	435.638
11.341	215.088	80.8716	437.5
11.342	213.989	80.78	435.577
11.343	214.111	80.78	436.432
11.344	214.966	80.9326	437.103
11.345	213.867	81.0242	435.791
11.346	213.959	80.6885	437.622
11.347	213.684	80.1086	437.195
11.348	214.661	81.1462	436.523
11.349	215.271	81.7871	437.866
11.35	215.027	80.5359	435.028
11.351	215.515	80.719	436.371
11.352	216.553	81.1768	436.584
11.353	216.217	81.2378	433.96
11.354	216.339	81.2378	435.791
11.355	216.156	81.2073	434.631
11.356	216.98	81.5735	433.594
11.357	217.621	81.7566	435.333
11.358	217.163	81.1462	432.953
11.359	217.56	81.0242	434.54
11.36	218.506	81.3904	434.296
11.361	219.055	81.665	432.343
11.362	218.658	81.9397	433.868
11.363	218.811	81.665	432.434
11.364	219.238	81.8787	432.007
11.365	219.635	82.0007	433.38
11.366	219.086	81.4819	432.007
11.367	218.994	81.3293	433.655
11.368	218.75	81.2683	434.601
11.369	218.506	82.0007	432.831
11.37	218.414	82.2449	435.272
11.371	218.781	82.0313	433.838
11.372	219.208	82.4585	433.411
11.373	218.597	83.2825	435.059
11.374	218.079	82.4585	433.502
11.375	218.536	81.665	435.394
11.376	217.59	82.1228	436.707
11.377	217.133	82.8857	435.608
11.378	217.224	83.0994	437.195
11.379	217.59	83.1909	435.944
11.38	218.201	83.8623	435.944
11.381	218.811	83.7402	436.951
11.382	217.438	83.0688	435.12
11.383	217.102	82.8247	437.195
11.384	217.255	83.252	436.981
11.385	217.194	83.252	435.699
11.386	216.095	83.1604	437.958
11.387	214.996	82.428	436.066
11.388	215.454	82.8247	437.103
11.389	216.492	83.8623	438.11
11.39	215.851	83.8928	435.455
11.391	215.424	82.7026	437.836
11.392	215.82	82.1533	437.256
11.393	216.888	82.8857	436.157
11.394	217.041	83.6487	438.293
11.395	216.553	82.9468	435.577
11.396	217.194	83.0383	436.676
11.397	217.133	83.8318	437.408
11.398	216.583	83.1299	434.601
11.399	216.339	83.0688	436.737
11.4	216.583	83.4656	435.425
11.401	217.438	83.5571	434.357
11.402	218.109	83.4045	435.822
11.403	217.377	83.1299	433.319
11.404	218.201	83.2825	434.723
11.405	218.628	82.8552	434.814
11.406	217.743	83.6182	433.716
11.407	217.041	83.8928	435.242
11.408	216.858	83.0688	434.174
11.409	217.346	83.3435	433.807
11.41	216.797	83.9844	435.699
11.411	216.522	83.1604	433.777
11.412	217.56	83.0994	434.265
11.413	218.109	83.2214	435.638
11.414	217.285	83.5266	434.174
11.415	216.614	83.4351	436.279
11.416	217.804	83.1909	435.577
11.417	218.445	83.7708	434.814
11.418	217.194	84.6558	436.249
11.419	216.187	84.3811	434.479
11.42	216.888	83.5266	435.272
11.421	217.59	83.7097	435.547
11.422	217.346	84.198	434.235
11.423	216.827	84.3201	436.157
11.424	216.919	84.0454	434.814
11.425	217.957	84.3506	435.12
11.426	217.468	84.5947	436.279
11.427	215.82	84.5642	434.082
11.428	215.363	84.2285	436.188
11.429	215.759	84.4116	435.486
11.43	216.095	84.8389	434.235
11.431	215.302	84.5642	436.798
11.432	215.21	83.7097	435.242
11.433	216.522	84.1064	435.577
11.434	217.346	84.8083	437.225
11.435	216.034	84.5337	435.303
11.436	215.302	84.3506	436.951
11.437	215.729	84.3201	436.188
11.438	215.759	84.6863	434.174
11.439	215.179	85.1135	436.188
11.44	214.386	84.7168	433.319
11.441	216.156	84.3201	433.594
11.442	217.163	84.2896	433.838
11.443	215.668	84.198	432.434
11.444	214.935	83.6487	434.326
11.445	215.729	84.0454	433.685
11.446	215.607	84.6863	431.519
11.447	215.424	85.022	433.716
11.448	214.447	84.2285	431.274
11.449	214.661	84.1675	431.519
11.45	215.088	83.9233	432.556
11.451	214.172	83.4045	431.091
11.452	213.837	83.0994	433.655
11.453	214.966	83.374	433.075
11.454	215.607	83.9539	432.068
11.455	215.088	84.2896	434.082
11.456	214.966	84.259	432.22
11.457	216.187	84.2896	431.793
11.458	216.461	84.5337	432.526
11.459	214.935	84.7168	430.725
11.46	214.05	84.1064	432.892
11.461	214.386	83.6792	432.77
11.462	215.729	84.8999	431.915
11.463	215.79	85.7544	433.777
11.464	214.722	85.7849	432.007
11.465	216.187	85.4187	432.19
11.466	217.682	85.2051	432.983
11.467	217.041	85.4187	431.427
11.468	215.607	85.2661	432.739
11.469	215.424	85.2051	431.854
11.47	216.034	85.8459	431.58
11.471	215.576	86.0901	432.709
11.472	214.05	85.3271	430.359
11.473	213.531	84.5947	432.77
11.474	214.661	84.8694	433.014
11.475	214.539	85.1135	430.756
11.476	214.111	85.022	432.098
11.477	214.111	83.9844	430.298
11.478	215.82	84.4727	429.047
11.479	215.698	85.1135	430.023
11.48	213.928	84.5032	427.429
11.481	212.769	83.7402	428.711
11.482	211.914	83.374	428.772
11.483	211.792	83.8623	426.91
11.484	211.334	83.8318	428.436
11.485	211.761	83.0688	426.514
11.486	213.287	83.0688	425.781
11.487	214.142	83.2214	426.727
11.488	212.494	82.8552	424.683
11.489	211.853	82.5806	426.147
11.49	211.761	82.3059	425.934
11.491	210.663	82.8552	424.835
11.492	209.198	82.8247	426.3
11.493	208.374	81.5735	424.683
11.494	208.923	81.4514	424.377
11.495	209.93	82.0923	425.476
11.496	209.808	81.7871	423.431
11.497	209.167	81.0242	424.652
11.498	209.442	80.2612	425.14
11.499	209.015	81.1157	423.859
11.5	208.069	81.9397	425.781
11.501	207.031	81.5735	423.92
11.502	207.214	81.3293	424.072
11.503	206.848	81.604	425.262
11.504	206.085	81.2073	423.157
11.505	206.451	80.4749	424.683
11.506	207.062	80.8411	424.5
11.507	206.818	81.1157	424.011
11.508	206.268	81.0852	425.11
11.509	205.719	80.4138	422.882
11.51	205.566	80.2917	423.248
11.511	204.529	80.5969	423.157
11.512	202.362	80.4749	420.929
11.513	200.531	79.6509	421.936
11.514	200.256	78.125	420.746
11.515	200.378	77.7588	419.678
11.516	200.348	78.0029	421.295
11.517	199.432	77.0874	419.189
11.518	199.036	76.1414	419.22
11.519	197.876	76.3855	419.128
11.52	196.167	76.2939	416.901
11.521	193.634	75.4395	417.419
11.522	192.322	74.3103	416.626
11.523	191.162	73.9746	414.49
11.524	190.002	73.761	415.894
11.525	188.965	73.1812	412.994
11.526	189.362	72.7844	413.757
11.527	189.667	72.4792	414.185
11.528	188.507	72.1741	413.452
11.529	187.286	71.5637	415.131
11.53	186.89	71.3806	413.727
11.531	186.859	71.5027	412.964
11.532	185.547	72.4487	413.818
11.533	183.899	71.7468	411.194
11.534	182.617	70.5566	412.292
11.535	182.678	70.1294	412.109
11.536	182.648	70.0989	411.255
11.537	182.281	70.4346	412.781
11.538	181.671	70.1599	411.987
11.539	181.793	70.1599	412.231
11.54	181.274	70.7397	412.933
11.541	180.511	70.343	411.255
11.542	179.718	70.0684	412.14
11.543	179.565	70.343	412.628
11.544	178.68	70.7092	410.583
11.545	178.04	70.3125	412.72
11.546	178.558	70.4346	412.231
11.547	180.481	70.5872	412.72
11.548	180.725	71.6553	413.849
11.549	179.718	71.7773	412.567
11.55	180.084	71.167	413.91
11.551	180.359	71.5637	412.903
11.552	180.359	72.4182	411.652
11.553	179.81	72.4182	412.292
11.554	179.26	72.1436	410.431
11.555	180.115	72.4792	410.889
11.556	180.756	72.7234	412.048
11.557	179.321	72.113	410.706
11.558	179.352	71.5637	414.185
11.559	180.359	72.3877	413.757
11.56	181.671	73.5474	412.994
11.561	181.641	73.3337	414.429
11.562	180.725	72.8455	411.743
11.563	182.251	73.3032	412.933
11.564	184.204	74.0967	412.17
11.565	183.258	73.8831	410.828
11.566	181.488	73.5168	413.483
11.567	181.61	73.4558	413.269
11.568	183.472	74.3713	412.17
11.569	184.784	75.3784	413.696
11.57	183.472	75.0427	411.499
11.571	184.296	75.0122	412.384
11.572	186.279	75.3174	411.926
11.573	186.035	75.7751	410.278
11.574	185.242	75.6531	412.231
11.575	185.028	76.0803	411.591
11.576	185.791	76.6602	411.713
11.577	186.371	76.9958	414.154
11.578	185.486	76.9958	412.323
11.579	186.554	77.3621	414.001
11.58	187.561	78.0945	414.764
11.581	187.469	78.125	413.025
11.582	186.981	77.6062	416.107
11.583	188.141	77.3315	414.612
11.584	189.545	78.3386	414.215
11.585	189.056	80.0781	416.26
11.586	188.324	80.1392	414.551
11.587	189.117	79.895	415.253
11.588	190.155	80.6274	416.382
11.589	189.575	81.2683	414.764
11.59	189.728	80.9326	417.114
11.591	189.941	80.9937	415.771
11.592	191.986	81.3599	415.558
11.593	193.207	81.4819	416.779
11.594	192.81	81.7566	414.825
11.595	192.23	82.5195	416.809
11.596	192.749	83.6182	416.626
11.597	192.352	83.6182	416.077
11.598	191.376	83.4351	418.396
11.599	191.223	82.9163	416.748
11.6	192.78	82.8857	417.847
11.601	194.397	83.6792	419.373
11.602	194.336	83.9539	416.412
11.603	194.489	83.2825	418.945
11.604	195.343	83.4045	418.152
11.605	196.289	84.0759	417.023
11.606	195.282	84.8999	419.403
11.607	194.824	84.8389	417.297
11.608	195.313	84.5337	417.297
11.609	195.526	85.3271	418.335
11.61	195.16	85.2051	415.924
11.611	195.496	84.4727	417.847
11.612	196.869	84.5947	417.969
11.613	197.571	85.4797	417.145
11.614	197.784	85.968	419.312
11.615	197.479	86.1206	417.297
11.616	197.937	86.3342	418.64
11.617	198.059	87.0056	419.434
11.618	196.014	87.2192	417.297
11.619	195.221	86.4563	419.861
11.62	195.557	86.1511	419.189
11.621	196.32	86.3342	418.732
11.622	196.96	86.7615	421.57
11.623	197.51	86.9751	419.8
11.624	198.242	87.4023	420.624
11.625	198.364	88.6536	421.997
11.626	197.723	88.7756	419.128
11.627	196.594	87.9822	421.661
11.628	196.136	87.6465	421.692
11.629	196.014	88.0432	421.021
11.63	195.923	88.8977	422.272
11.631	195.923	89.5996	420.837
11.632	197.54	89.2334	421.295
11.633	199.463	89.447	422.302
11.634	198.914	89.7827	421.021
11.635	198.792	89.7522	423.065
11.636	198.792	89.7827	422.119
11.637	199.036	90.3015	421.906
11.638	197.998	90.4236	423.676
11.639	197.113	90.1184	420.929
11.64	197.144	89.9963	422.028
11.641	198.242	90.0269	422.302
11.642	197.449	90.5457	421.173
11.643	197.784	90.5151	423.828
11.644	198.059	89.8438	421.844
11.645	199.554	90.6677	422.089
11.646	199.829	90.9424	423.92
11.647	198.883	90.8508	421.204
11.648	198.853	90.7593	422.394
11.649	198.944	91.095	422.394
11.65	198.608	91.1865	420.349
11.651	197.998	91.2476	423.523
11.652	198.242	90.7898	421.539
11.653	200.317	91.0645	422.699
11.654	200.775	92.2852	423.492
11.655	200.531	92.1936	421.814
11.656	200.684	91.8579	423.645
11.657	201.05	91.7358	422.76
11.658	200.623	91.9495	421.631
11.659	199.677	92.1021	423.279
11.66	198.853	92.1021	421.356
11.661	199.066	92.2546	422.211
11.662	199.554	92.6514	423.004
11.663	198.853	92.2852	421.478
11.664	198.792	92.2241	423.92
11.665	199.524	92.1936	423.828
11.666	199.31	92.3157	422.974
11.667	198.364	92.4988	425.568
11.668	198.395	92.1326	423.767
11.669	199.432	92.8345	423.828
11.67	199.158	93.3228	424.652
11.671	197.632	93.2312	423.187
11.672	196.808	92.7429	424.652
11.673	197.235	92.804	424.927
11.674	197.205	93.3533	424.286
11.675	197.144	93.1702	426.331
11.676	196.594	92.6514	424.683
11.677	198.395	92.804	425.262
11.678	198.761	93.4448	425.171
11.679	197.54	93.3838	423.553
11.68	196.136	92.865	425.385
11.681	196.014	92.804	424.408
11.682	195.282	93.3533	423.584
11.683	194.58	93.5974	425.446
11.684	193.695	93.0176	423.553
11.685	194.855	92.6514	425.476
11.686	195.984	92.8955	425.69
11.687	195.435	92.7429	423.767
11.688	194.672	92.4683	426.758
11.689	195.099	92.1021	425.354
11.69	195.221	92.9565	425.598
11.691	195.313	93.8416	427.032
11.692	194.122	93.5974	424.469
11.693	194.366	93.4753	425.964
11.694	195.099	93.811	425.568
11.695	195.19	93.2922	424.5
11.696	195.007	92.5598	426.697
11.697	195.496	92.7124	425.11
11.698	196.594	93.3838	425.14
11.699	196.655	94.0857	425.842
11.7	195.313	93.8416	423.706
11.701	194.55	94.0857	425.14
11.702	195.068	93.9331	424.53
11.703	194	94.4214	423.706
11.704	193.054	93.7805	425.507
11.705	192.81	92.9565	424.438
11.706	193.42	92.7429	425.201
11.707	194.366	94.2078	426.819
11.708	194.122	94.4824	424.377
11.709	194.122	93.9026	426.544
11.71	193.756	93.4143	426.331
11.711	192.871	93.1702	424.927
11.712	192.322	94.3604	427.216
11.713	191.925	94.0857	425.568
11.714	192.261	93.3533	425.568
11.715	192.383	94.1467	427.429
11.716	192.169	94.0247	424.927
11.717	193.115	93.75	426.361
11.718	193.146	94.1772	426.605
11.719	192.2	94.696	425.171
11.72	191.833	94.2993	427.582
11.721	192.2	94.1467	425.232
11.722	193.146	94.2078	425.476
11.723	192.627	94.8181	426.27
11.724	191.315	94.9402	424.316
11.725	191.284	94.2993	426.849
11.726	192.017	93.811	426.086
11.727	192.23	93.689	425.812
11.728	191.162	94.7266	428.68
11.729	190.582	94.3298	426.605
11.73	192.291	94.0552	428.04
11.731	193.359	94.7571	428.009
11.732	192.627	94.9402	425.598
11.733	192.352	94.9402	427.673
11.734	192.474	94.7266	426.483
11.735	192.413	94.8486	425.781
11.736	192.078	94.7876	427.826
11.737	191.62	95.0317	425.262
11.738	192.81	95.1843	426.331
11.739	193.176	95.5811	426.636
11.74	192.749	95.6116	424.652
11.741	192.23	95.2454	427.124
11.742	192.719	95.3979	425.598
11.743	192.657	96.1609	425.598
11.744	192.535	96.4966	427.49
11.745	192.139	96.0083	424.866
11.746	192.627	95.9778	426.819
11.747	193.146	95.9473	427.002
11.748	192.566	96.1609	425.537
11.749	192.291	95.6726	428.833
11.75	192.993	95.9473	427.399
11.751	193.329	96.1914	426.88
11.752	193.359	97.1375	428.528
11.753	193.726	96.8018	425.659
11.754	193.909	96.6797	427.094
11.755	194.122	97.0459	427.368
11.756	193.481	96.9238	425.842
11.757	193.604	96.7407	428.65
11.758	193.573	96.8628	427.46
11.759	194.489	97.5037	428.162
11.76	195.343	98.0225	429.108
11.761	195.313	98.4192	426.788
11.762	195.404	98.4192	428.467
11.763	196.594	98.5413	428.345
11.764	196.167	98.6328	426.666
11.765	195.831	98.5107	429.535
11.766	195.435	98.2666	427.216
11.767	196.167	98.4192	428.192
11.768	196.808	98.9685	429.138
11.769	196.014	98.938	427.307
11.77	196.32	98.6938	429.626
11.771	196.991	98.8159	429.016
11.772	196.869	98.8159	428.223
11.773	196.228	99.0906	430.511
11.774	196.167	98.938	428.101
11.775	197.083	99.1211	428.68
11.776	197.723	99.884	429.657
11.777	197.632	100.128	427.185
11.778	197.296	99.9451	429.321
11.779	197.266	100.067	428.558
11.78	197.388	100.311	427.948
11.781	197.632	100.433	430.298
11.782	197.845	99.7925	428.07
11.783	198.608	100.189	429.23
11.784	199.341	100.952	430.054
11.785	199.097	101.135	427.582
11.786	198.822	101.013	430.023
11.787	198.486	101.501	429.321
11.788	198.517	101.501	428.65
11.789	198.303	101.563	430.725
11.79	198.792	100.891	428.986
11.791	199.097	101.105	430.206
11.792	199.738	102.051	431.183
11.793	199.86	102.203	428.894
11.794	199.982	101.929	431
11.795	200.043	101.44	430.42
11.796	200.165	102.325	429.657
11.797	200.287	103.21	431.915
11.798	200.165	103.027	429.443
11.799	200.897	102.692	430.725
11.8	201.569	103.149	431.885
11.801	201.263	103.18	429.993
11.802	201.538	103.058	432.709
11.803	202.148	103.363	432.007
11.804	202.515	103.577	432.068
11.805	202.82	103.577	433.563
11.806	202.911	103.821	431.274
11.807	203.339	104.462	431.854
11.808	203.796	104.98	432.007
11.809	202.972	104.797	430.176
11.81	202.24	104.095	432.8
11.811	202.148	103.333	431.854
11.812	202.881	103.363	432.526
11.813	203.644	104.187	434.906
11.814	202.972	104.34	432.22
11.815	203.491	104.431	434.113
11.816	204.376	105.042	432.77
11.817	204.926	105.042	431.152
11.818	203.979	104.95	433.99
11.819	204.102	104.431	432.831
11.82	204.712	104.309	432.922
11.821	205.2	105.011	434.723
11.822	204.254	105.225	432.739
11.823	204.254	105.103	434.906
11.824	204.926	105.469	433.685
11.825	205.414	105.682	432.617
11.826	205.231	105.682	434.601
11.827	204.62	105.652	432.495
11.828	205.2	105.408	433.35
11.829	205.414	106.079	434.204
11.83	204.895	106.079	432.098
11.831	204.193	105.804	434.174
11.832	203.735	105.927	434.204
11.833	204.01	106.018	433.411
11.834	204.254	106.445	435.883
11.835	204.132	105.988	434.113
11.836	204.773	106.201	434.662
11.837	205.078	106.903	435.608
11.838	205.109	106.934	433.807
11.839	204.62	106.567	436.127
11.84	204.193	106.873	435.76
11.841	203.735	106.781	435.089
11.842	203.857	106.781	437.897
11.843	203.674	107.056	436.188
11.844	204.987	107.147	437.042
11.845	206.421	107.727	437.103
11.846	205.75	107.91	435.211
11.847	206.116	107.483	437.439
11.848	206.39	106.873	436.249
11.849	206.757	107.269	435.699
11.85	205.536	107.788	437.866
11.851	204.041	107.849	435.699
11.852	204.285	107.574	437.317
11.853	204.895	108.032	437.317
11.854	204.62	107.88	435.608
11.855	204.681	107.025	438.721
11.856	204.956	107.025	437.714
11.857	206.39	106.903	437.439
11.858	206.451	107.513	439.423
11.859	205.933	107.422	437.103
11.86	205.719	107.452	438.629
11.861	205.688	107.819	438.873
11.862	204.987	107.666	436.646
11.863	204.071	107.178	439.026
11.864	204.132	106.75	437.408
11.865	205.322	106.689	437.256
11.866	206.36	107.239	438.507
11.867	206.116	107.422	436.31
11.868	206.451	106.995	437.988
11.869	207.062	107.544	437.897
11.87	206.512	107.727	436.554
11.871	204.59	108.032	438.812
11.872	203.674	107.635	437.103
11.873	203.613	107.574	437.225
11.874	204.071	107.819	438.751
11.875	203.949	107.513	436.798
11.876	204.865	107.239	438.812
11.877	205.475	107.422	439.331
11.878	205.505	107.513	437.866
11.879	204.803	108.032	440.399
11.88	204.62	107.666	439.301
11.881	204.987	107.574	438.782
11.882	204.376	108.612	440.735
11.883	203.278	108.459	437.683
11.884	203.735	107.788	439.545
11.885	204.315	107.971	439.636
11.886	204.62	108.337	438.11
11.887	205.017	108.032	440.491
11.888	204.773	108.124	438.599
11.889	206.207	108.337	439.606
11.89	206.604	108.856	440.216
11.891	205.505	108.856	437.805
11.892	204.498	108.795	440.063
11.893	204.132	108.887	438.965
11.894	204.651	108.887	438.385
11.895	204.407	108.643	440.643
11.896	204.193	108.49	438.385
11.897	205.444	108.124	440.613
11.898	206.665	108.49	441.589
11.899	206.207	108.673	439.575
11.9	205.658	108.795	442.139
11.901	205.872	108.582	440.552
11.902	206.116	108.612	439.575
11.903	205.811	109.131	441.223
11.904	205.444	108.734	438.477
11.905	207.275	108.429	439.941
11.906	207.947	109.253	440.338
11.907	207.642	109.619	438.507
11.908	207.672	109.314	441.071
11.909	208.16	109.07	439.941
11.91	208.527	109.07	440.002
11.911	207.947	109.833	442.017
11.912	206.635	109.711	439.636
11.913	206.94	109.528	440.613
11.914	208.618	109.558	440.582
11.915	208.496	110.107	438.324
11.916	208.038	109.863	440.826
11.917	208.069	109.192	439.636
11.918	209.29	108.612	440.613
11.919	208.527	109.528	442.749
11.92	207.916	109.68	440.674
11.921	207.306	109.772	441.772
11.922	207.764	109.802	441.833
11.923	207.245	109.406	439.606
11.924	206.726	109.406	441.589
11.925	206.97	109.894	440.186
11.926	208.191	109.589	439.392
11.927	208.71	109.528	442.169
11.928	207.733	109.802	440.063
11.929	208.435	109.406	441.986
11.93	208.374	109.65	441.589
11.931	207.123	109.924	440.369
11.932	205.688	109.375	442.657
11.933	205.566	108.49	440.613
11.934	206.207	108.337	440.521
11.935	206.848	109.192	441.162
11.936	205.902	109.131	438.599
11.937	205.261	108.521	440.765
11.938	205.444	107.727	440.308
11.939	204.956	106.873	438.995
11.94	203.217	106.812	442.108
11.941	202.087	106.537	439.728
11.942	202.667	106.14	439.453
11.943	203.43	106.415	440.979
11.944	202.301	106.354	437.469
11.945	201.813	106.293	439.758
11.946	202.209	106.476	438.873
11.947	202.484	105.804	438.354
11.948	201.965	105.56	441.345
11.949	201.202	105.194	439.178
11.95	202.362	104.98	440.063
11.951	203.156	105.682	441.101
11.952	202.972	106.201	438.66
11.953	202.789	105.682	440.948
11.954	203.339	105.591	439.301
11.955	203.339	105.682	438.843
11.956	202.911	106.14	440.918
11.957	202.301	105.927	438.904
11.958	201.874	105.438	440.247
11.959	203.125	105.804	441.101
11.96	202.698	105.682	439.087
11.961	203.186	105.896	441.681
11.962	202.942	105.804	440.094
11.963	203.369	105.377	439.392
11.964	203.186	106.11	441.742
11.965	202.972	106.049	439.209
11.966	202.728	106.201	440.399
11.967	203.003	106.201	441.803
11.968	202.82	106.476	439.789
11.969	202.393	105.865	442.169
11.97	202.789	105.927	441.65
11.971	203.43	106.537	441.406
11.972	203.247	106.567	443.146
11.973	203.094	106.476	441.345
11.974	203.979	106.689	441.986
11.975	205.231	107.391	441.925
11.976	204.041	107.483	439.728
11.977	202.911	106.72	441.559
11.978	202.484	106.659	440.216
11.979	203.186	106.781	440.399
11.98	203.4	106.659	442.047
11.981	201.996	106.171	440.399
11.982	202.362	105.804	442.657
11.983	203.674	106.659	442.78
11.984	203.583	107.33	440.704
11.985	202.85	107.361	443.146
11.986	202.271	107.025	441.376
11.987	204.163	106.262	442.047
11.988	205.322	106.995	443.817
11.989	204.498	106.506	441.437
11.99	204.132	106.72	443.817
11.991	204.62	107.88	443.481
11.992	205.536	107.697	441.406
11.993	204.651	107.635	443.848
11.994	204.224	106.964	442.017
11.995	205.139	107.178	442.749
11.996	206.604	107.727	443.146
11.997	205.994	107.819	440.643
11.998	206.207	107.361	443.054
11.999	206.726	107.574	442.261
12	207.52	108.154	441.467
12.001	206.268	108.337	443.878
12.002	205.078	107.483	442.963
12.003	205.597	107.208	443.512
12.004	206.238	107.819	444.824
12.005	205.902	107.788	442.596
12.006	205.78	107.452	444.824
12.007	206.909	107.666	444.275
12.008	207.581	108.307	442.505
12.009	208.038	108.49	444.977
12.01	207.245	107.483	443.054
12.011	207.306	107.086	444.214
12.012	207.52	108.49	445.618
12.013	206.329	108.612	442.871
12.014	205.261	107.88	445.374
12.015	205.688	107.849	444.336
12.016	206.94	108.032	443.756
12.017	206.97	108.185	444.702
12.018	206.512	107.758	443.024
12.019	207.062	107.727	444.427
12.02	207.794	108.185	444.702
12.021	206.451	108.49	442.291
12.022	204.956	107.971	445.496
12.023	204.193	107.513	444.214
12.024	204.437	107.208	444.061
12.025	204.865	107.422	446.625
12.026	204.102	106.873	444.031
12.027	204.407	106.201	445.557
12.028	206.085	107.056	446.442
12.029	205.902	107.422	444.031
12.03	205.75	107.3	446.625
12.031	204.895	106.995	444.55
12.032	205.75	106.781	444.244
12.033	205.231	106.964	446.014
12.034	203.308	106.903	443.604
12.035	203.674	106.476	445.923
12.036	204.895	106.964	445.465
12.037	205.322	107.391	444.031
12.038	204.895	107.269	446.381
12.039	205.566	106.75	444.885
12.04	206.421	106.689	445.374
12.041	206.36	107.33	447.113
12.042	204.803	107.452	444.244
12.043	203.949	107.056	446.472
12.044	204.681	106.628	446.228
12.045	204.59	106.354	444.611
12.046	204.102	106.628	447.449
12.047	204.193	106.415	445.404
12.048	204.468	105.957	445.953
12.049	204.712	105.927	447.845
12.05	204.285	105.804	445.374
12.051	204.407	105.957	446.838
12.052	203.43	106.323	445.892
12.053	202.789	105.53	444.153
12.054	200.958	104.98	446.136
12.055	200.806	104.279	445.251
12.056	200.989	103.973	444.641
12.057	200.836	104.828	446.075
12.058	199.31	104.34	443.665
12.059	198.822	103.271	445.587
12.06	199.615	102.997	444.824
12.061	199.097	102.539	443.207
12.062	197.021	101.959	444.946
12.063	194.58	100.983	442.932
12.064	193.665	99.884	442.719
12.065	193.237	99.4263	443.756
12.066	190.979	98.6633	441.376
12.067	189.453	98.2361	443.604
12.068	188.965	98.114	442.81
12.069	189.087	97.5037	440.765
12.07	188.324	96.5576	442.627
12.071	186.523	95.5505	440.857
12.072	186.89	95.3064	441.833
12.073	187.347	95.8252	442.352
12.074	185.883	95.6421	439.941
12.075	184.235	94.5129	442.322
12.076	183.899	94.2688	441.162
12.077	184.509	94.2993	440.643
12.078	184.662	94.5435	442.841
12.079	183.502	94.6655	441.193
12.08	183.929	94.4214	442.596
12.081	185.486	94.5129	442.78
12.082	186.035	94.2993	440.979
12.083	185.303	94.1467	443.298
12.084	185.15	94.6045	441.376
12.085	185.12	93.9636	441.559
12.086	184.692	94.1467	443.207
12.087	183.563	93.7805	440.887
12.088	183.35	93.4753	442.932
12.089	184.631	93.9941	442.657
12.09	185.028	94.574	440.002
12.091	184.387	94.6045	441.895
12.092	185.028	94.0857	439.85
12.093	185.822	93.1702	440.094
12.094	185.486	93.811	442.017
12.095	184.875	94.0552	440.063
12.096	184.479	93.8721	441.925
12.097	184.54	94.1772	441.223
12.098	183.96	94.2993	440.063
12.099	183.716	94.5129	441.711
12.1	184.235	94.5435	439.362
12.101	185.822	94.4519	439.514
12.102	186.157	94.4824	440.155
12.103	185.516	94.3909	438.599
12.104	185.577	94.2078	440.735
12.105	186.127	94.6045	439.453
12.106	185.12	95.2759	438.507
12.107	183.533	95.4285	441.132
12.108	182.983	94.9097	438.873
12.109	183.716	94.5435	439.972
12.11	184.479	95.4285	441.467
12.111	184.143	95.7642	438.477
12.112	185.181	95.2454	441.772
12.113	186.981	95.2759	441.162
12.114	188.232	95.7031	439.88
12.115	186.554	96.6187	442.902
12.116	185.181	97.0459	441.589
12.117	185.852	96.8018	442.169
12.118	186.768	97.4121	443.268
12.119	185.944	97.6868	440.948
12.12	186.432	97.168	442.963
12.121	188.11	97.4426	442.017
12.122	190.094	98.1445	441.345
12.123	190.582	98.3582	443.634
12.124	190.43	98.053	441.315
12.125	190.735	98.1445	442.719
12.126	191.467	99.5483	443.481
12.127	190.552	100.128	441.254
12.128	189.484	99.7925	443.512
12.129	189.88	99.4263	442.017
12.13	191.223	99.2432	441.437
12.131	191.559	99.5483	443.939
12.132	192.505	99.6094	442.81
12.133	193.665	99.2432	444.092
12.134	195.068	100.22	445.007
12.135	194.794	100.8	442.627
12.136	194.519	101.013	445.099
12.137	194.641	101.501	443.817
12.138	194.611	101.135	442.78
12.139	194.214	100.922	444.519
12.14	193.512	100.616	443.359
12.141	194.763	100.83	444.58
12.142	196.472	101.776	444.672
12.143	196.686	102.142	442.993
12.144	196.289	102.203	444.855
12.145	196.686	102.173	443.237
12.146	197.968	102.142	442.993
12.147	197.144	102.631	444.58
12.148	194.672	102.478	442.261
12.149	194.183	101.746	444.153
12.15	195.16	101.837	444.031
12.151	194.794	102.539	442.657
12.152	194.427	103.088	445.953
12.153	194.366	103.302	444.611
12.154	196.32	102.509	445.526
12.155	196.838	102.539	446.96
12.156	195.831	102.844	445.038
12.157	195.801	102.875	446.381
12.158	196.747	103.424	445.557
12.159	197.266	103.241	443.787
12.16	195.801	103.699	446.35
12.161	195.282	103.668	444.122
12.162	196.381	103.607	444.672
12.163	197.449	104.37	446.106
12.164	197.418	103.973	444.092
12.165	197.205	103.729	446.564
12.166	198.761	103.821	445.465
12.167	199.921	104.126	443.97
12.168	198.975	105.164	446.198
12.169	198.334	105.072	444.916
12.17	199.219	103.821	445.282
12.171	199.31	104.156	446.716
12.172	198.09	105.011	445.404
12.173	198.425	104.98	447.54
12.174	200.623	104.797	446.564
12.175	202.026	104.614	445.587
12.176	201.965	104.675	447.54
12.177	201.63	104.492	445.679
12.178	202.24	104.34	446.564
12.179	202.789	105.164	447.54
12.18	201.904	105.56	445.129
12.181	201.111	105.438	446.808
12.182	201.782	105.988	446.045
12.183	202.545	105.896	444.946
12.184	203.217	105.927	446.777
12.185	203.217	105.713	444.946
12.186	205.139	105.225	446.35
12.187	206.268	105.927	446.381
12.188	205.353	106.079	444.885
12.189	204.681	106.476	446.991
12.19	204.712	106.567	445.557
12.191	204.529	106.445	445.19
12.192	203.888	106.812	446.472
12.193	202.057	105.927	445.221
12.194	202.362	105.042	447.083
12.195	203.888	105.347	446.96
12.196	203.491	105.042	445.343
12.197	201.721	104.431	447.205
12.198	201.202	103.271	445.801
12.199	200.867	102.356	444.702
12.2	198.486	102.631	445.343
12.201	195.038	101.196	442.078
12.202	192.719	99.3958	441.62
12.203	192.505	99.1211	440.857
12.204	191.895	98.175	438.08
12.205	190.186	97.3816	439.148
12.206	189.178	96.3135	439.026
12.207	189.697	95.1233	438.446
12.208	189.911	95.0623	440.46
12.209	187.408	94.7876	439.362
12.21	186.584	93.5974	440.948
12.211	185.73	93.5364	441.101
12.212	185.425	93.2312	439.209
12.213	184.296	92.6208	440.613
12.214	183.685	91.7969	439.575
12.215	184.479	91.0339	440.033
12.216	184.052	91.1255	441.04
12.217	183.807	90.8508	439.911
12.218	182.922	90.1794	441.162
12.219	184.418	90.5151	441.071
12.22	183.533	90.0879	438.782
12.221	182.526	90.332	440.918
12.222	181.793	89.2944	438.751
12.223	182.983	88.623	438.538
12.224	183.777	88.8367	440.491
12.225	182.8	88.3789	438.904
12.226	183.136	88.1653	440.43
12.227	184.631	88.4094	439.972
12.228	185.455	88.3484	438.171
12.229	184.57	88.7756	439.697
12.23	183.655	87.3413	437.408
12.231	184.631	86.3342	437.927
12.232	185.181	87.0056	437.897
12.233	183.746	87.0667	435.455
12.234	181.671	85.907	437.378
12.235	182.251	85.3271	436.066
12.236	183.258	85.907	435.181
12.237	182.22	86.7615	436.676
12.238	180.939	86.2732	434.326
12.239	181.274	84.9915	435.364
12.24	182.526	84.8999	435.638
12.241	181.763	85.0525	433.533
12.242	180.695	84.9609	435.577
12.243	180.695	85.4492	434.235
12.244	182.007	85.6018	433.563
12.245	181.58	86.1816	435.394
12.246	180.359	85.7239	433.868
12.247	179.535	84.8694	435.608
12.248	180.664	85.9375	436.432
12.249	180.786	86.7004	434.54
12.25	180.45	86.2122	436.462
12.251	179.932	86.1816	434.723
12.252	181.03	86.2427	434.967
12.253	181.58	86.8835	436.005
12.254	180.481	87.3413	434.082
12.255	181.061	87.1277	435.791
12.256	181.61	87.4023	436.096
12.257	180.603	87.2192	435.028
12.258	180.298	87.677	437.164
12.259	180.817	87.3413	436.584
12.26	181.976	87.5549	436.218
12.261	182.617	88.0432	438.477
12.262	181.854	88.0737	436.34
12.263	182.831	87.9211	437.805
12.264	184.235	88.3179	438.721
12.265	184.418	88.8977	436.92
12.266	183.411	88.7756	439.24
12.267	183.685	88.501	438.232
12.268	184.875	88.4399	437.744
12.269	185.699	88.8062	438.66
12.27	185.12	88.8062	436.31
12.271	185.73	88.2874	437.256
12.272	187.347	88.501	436.89
12.273	187.378	88.5925	435.516
12.274	186.707	88.5925	437.073
12.275	186.523	88.3484	435.822
12.276	187.378	88.2568	436.005
12.277	187.531	88.501	437.073
12.278	186.188	88.2263	434.509
12.279	185.516	87.5549	436.646
12.28	185.944	87.677	436.005
12.281	187.744	87.5854	434.967
12.282	187.622	87.8296	436.554
12.283	186.768	87.1887	435.089
12.284	187.256	87.3718	436.188
12.285	187.653	88.1348	436.676
12.286	185.852	88.0432	434.509
12.287	184.753	87.677	436.676
12.288	185.181	87.677	436.005
12.289	186.554	88.1348	434.509
12.29	186.676	88.3179	436.188
12.291	185.577	87.8296	434.357
12.292	185.852	87.8296	435.364
12.293	187.408	88.4705	435.944
12.294	186.92	88.8367	433.685
12.295	185.608	89.1113	436.188
12.296	185.242	89.4775	435.425
12.297	185.76	89.5996	434.235
12.298	185.211	89.6606	436.859
12.299	183.929	88.9282	435.181
12.3	184.784	88.8672	437.378
12.301	186.523	89.5081	438.08
12.302	186.554	90.1184	436.798
12.303	185.669	90.332	438.812
12.304	186.432	90.1184	438.354
12.305	187.378	90.4846	437.347
12.306	186.92	91.0034	439.453
12.307	185.242	90.9424	437.805
12.308	186.523	89.8438	438.232
12.309	187.469	90.4541	438.538
12.31	187.134	91.1255	436.768
12.311	187.103	90.7898	438.08
12.312	187.836	90.8813	437.378
12.313	189.728	91.2476	436.584
12.314	189.911	91.4917	438.202
12.315	188.66	90.8203	436.249
12.316	188.507	90.21	437.531
12.317	189.697	90.4541	437.256
12.318	188.904	90.9119	434.967
12.319	187.5	90.5762	437.134
12.32	187.927	90.1794	435.547
12.321	189.697	90.0269	435.73
12.322	190.277	90.271	437.927
12.323	188.721	89.8438	435.974
12.324	188.934	89.2639	437.775
12.325	190.308	89.1724	437.439
12.326	191.345	90.0574	435.486
12.327	190.216	91.095	436.829
12.328	189.514	90.6372	434.601
12.329	190.43	90.0879	434.418
12.33	190.857	90.1489	436.401
12.331	189.484	89.8132	434.662
12.332	189.331	89.5691	436.768
12.333	189.453	90.332	436.646
12.334	190.063	90.9729	435.425
12.335	190.155	91.4001	437.378
12.336	189.758	91.156	435.577
12.337	190.338	90.9119	436.279
12.338	190.216	91.5222	436.89
12.339	188.446	91.3696	435.944
12.34	187.164	90.8508	438.08
12.341	187.988	90.5457	437.988
12.342	188.354	91.095	436.981
12.343	188.354	91.9495	439.331
12.344	187.592	91.7969	437.225
12.345	188.66	91.6443	438.08
12.346	189.484	91.7664	438.873
12.347	188.354	91.6443	436.371
12.348	187.134	91.5527	438.904
12.349	187.286	92.041	438.446
12.35	188.293	92.4072	437.225
12.351	187.897	92.7734	439.117
12.352	187.256	92.2546	437.5
12.353	188.782	92.3157	438.171
12.354	190.735	93.2007	438.965
12.355	190.063	93.4143	436.951
12.356	189.606	92.9871	438.721
12.357	189.88	92.5598	438.049
12.358	191.101	92.5293	436.92
12.359	191.193	92.9565	438.477
12.36	188.599	92.9565	436.34
12.361	188.934	92.6514	437.683
12.362	190.43	92.7124	437.592
12.363	191.193	93.0786	435.944
12.364	190.43	93.1091	437.927
12.365	190.46	92.1936	436.798
12.366	191.742	92.1021	436.707
12.367	193.176	92.7734	438.232
12.368	192.322	92.6819	436.157
12.369	192.169	92.6819	436.981
12.37	192.444	93.3533	437.805
12.371	191.833	93.689	435.883
12.372	190.887	93.6279	438.354
12.373	191.406	93.5059	437.225
12.374	192.963	93.4143	437.378
12.375	194.458	93.9941	439.148
12.376	194.366	93.9026	437.195
12.377	194.58	93.9941	438.904
12.378	195.679	94.2993	439.087
12.379	195.618	95.0928	437.561
12.38	194.519	95.7947	439.606
12.381	193.085	95.5505	438.293
12.382	192.932	95.1538	438.354
12.383	193.237	95.1538	439.209
12.384	192.963	95.1538	438.141
12.385	194.275	95.1233	439.697
12.386	195.496	95.0928	440.125
12.387	195.282	96.0388	438.965
12.388	195.038	96.8323	441.04
12.389	195.404	96.4966	439.545
12.39	195.618	96.9238	439.392
12.391	194.855	97.7173	441.772
12.392	193.604	97.29	439.453
12.393	193.787	96.9543	440.796
12.394	195.862	97.4121	441.467
12.395	196.594	97.5342	439.758
12.396	196.808	97.9004	441.956
12.397	197.266	98.053	440.552
12.398	198.975	98.3887	440.643
12.399	199.554	98.7854	441.589
12.4	197.632	98.938	439.545
12.401	197.083	98.3887	441.284
12.402	197.937	98.4497	440.735
12.403	198.853	99.4263	439.148
12.404	198.364	100.128	441.101
12.405	196.899	98.8159	439.453
12.406	197.876	97.9309	441.437
12.407	200.195	98.6633	443.054
12.408	199.921	100.037	440.643
12.409	199.097	99.9756	442.81
12.41	199.341	99.3347	441.65
12.411	200.623	99.3652	440.674
12.412	200.806	100.189	442.535
12.413	200.165	99.8535	439.972
12.414	200.439	99.7009	441.315
12.415	200.836	100.128	442.444
12.416	200.256	100.22	440.765
12.417	199.829	100.037	442.413
12.418	200.5	99.823	441.895
12.419	201.813	100.25	440.887
12.42	201.843	101.105	442.017
12.421	200.165	100.006	439.636
12.422	200.256	99.0295	440.735
12.423	200.439	99.6399	440.735
12.424	199.554	100.525	438.538
12.425	197.968	100.616	440.704
12.426	196.96	99.3958	439.484
12.427	197.449	99.2126	439.758
12.428	197.754	99.2737	441.437
12.429	196.899	98.6023	439.545
12.43	195.648	97.5952	440.277
12.431	195.862	96.8628	440.887
12.432	195.251	96.7407	437.866
12.433	194	96.405	438.11
12.434	191.406	95.3674	436.035
12.435	190.002	93.4753	434.296
12.436	187.378	92.4988	434.265
12.437	185.638	90.6067	431.427
12.438	184.387	89.1418	430.603
12.439	185.059	88.9282	430.084
12.44	183.929	88.7451	427.521
12.441	182.129	87.8296	427.765
12.442	179.871	86.4563	426.91
12.443	179.474	84.6252	426.697
12.444	178.833	83.7708	427.704
12.445	175.598	82.8857	425.812
12.446	172.943	81.6345	426.91
12.447	173.431	80.6885	425.842
12.448	173.676	79.9255	423.828
12.449	172.424	79.8035	424.713
12.45	170.38	78.6438	423.798
12.451	169.739	77.2095	423.676
12.452	169.495	76.7212	424.255
12.453	167.389	76.1414	422.089
12.454	165.161	74.9207	422.791
12.455	164.917	74.2493	422.577
12.456	164.917	73.8831	419.678
12.457	164.246	73.8525	420.776
12.458	162.231	72.9675	419.22
12.459	162.567	71.7468	418.884
12.46	162.872	71.8689	419.556
12.461	161.652	71.167	417.664
12.462	160.37	70.4956	418.365
12.463	159.79	69.8242	417.297
12.464	159.851	69.4885	416.29
12.465	159.302	69.8547	416.26
12.466	158.173	68.8477	415.1
12.467	157.684	67.9626	414.337
12.468	157.745	67.3218	414.948
12.469	156.311	66.6199	413.33
12.47	155.792	66.2842	414.276
12.471	155.518	65.8264	413.757
12.472	155.548	66.2537	411.499
12.473	154.846	66.7114	412.109
12.474	154.327	66.2842	410.706
12.475	154.694	65.1245	410.614
12.476	155.609	65.7959	411.469
12.477	154.602	66.1316	409.698
12.478	153.717	65.979	410.98
12.479	153.412	65.7043	411.163
12.48	154.694	65.6738	410.675
12.481	155.487	66.6199	412.231
12.482	154.846	66.5283	410.095
12.483	155.121	66.4673	410.736
12.484	155.487	66.8335	410.645
12.485	155.029	67.2913	409.119
12.486	154.541	67.2607	409.637
12.487	155.06	67.2302	408.539
12.488	155.731	67.3828	408.844
12.489	155.914	67.3828	410.309
12.49	153.778	66.6199	409.241
12.491	154.114	66.4368	410.95
12.492	156.067	67.1082	411.163
12.493	155.914	68.1458	408.661
12.494	155.396	68.4814	409.973
12.495	155.67	67.8101	408.173
12.496	157.715	67.9321	408.142
12.497	159.027	68.6035	409.119
12.498	157.41	68.6035	407.928
12.499	156.677	68.0847	410.217
12.5	158.356	67.9016	410.156
12.501	159.485	68.9087	409.027
12.502	159.668	70.1904	410.248
12.503	159.18	70.1904	408.417
12.504	161.011	70.1599	408.478
12.505	162.75	70.4651	409.607
12.506	162.079	70.2515	407.684
12.507	161.377	70.0378	409.21
12.508	162.109	70.1904	409.576
12.509	163.605	71.0449	409.058
12.51	164.429	71.4417	410.492
12.511	163.757	71.167	409.821
12.512	164.063	71.4111	409.973
12.513	165.649	72.2961	411.346
12.514	165.131	72.3877	408.691
12.515	165.253	71.8384	410.736
12.516	165.955	71.5942	410.614
12.517	166.992	72.2961	409.18
12.518	168.304	73.5168	411.255
12.519	167.847	73.2727	409.821
12.52	168.518	73.2117	410.889
12.521	168.213	74.1272	411.926
12.522	167.297	74.0662	410.217
12.523	167.236	73.9136	411.438
12.524	168.945	74.1882	411.163
12.525	170.532	74.6765	409.973
12.526	171.204	75.0427	410.95
12.527	170.105	74.5544	409.973
12.528	170.074	75.2869	411.102
12.529	171.204	75.9277	411.56
12.53	170.135	76.2329	410.187
12.531	168.945	76.2329	411.743
12.532	168.884	75.8057	411.163
12.533	170.471	75.8972	410.248
12.534	171.692	76.416	411.713
12.535	169.769	76.2939	410.278
12.536	170.227	76.0803	411.438
12.537	172.516	76.8738	412.781
12.538	172.424	77.4536	410.309
12.539	171.021	77.7893	413.544
12.54	170.044	77.4536	412.598
12.541	172.058	77.6062	412.415
12.542	173.676	78.2776	413.422
12.543	171.936	78.2166	411.926
12.544	172.241	77.9419	413.177
12.545	174.53	78.4607	413.422
12.546	175.323	79.1931	411.743
12.547	174.896	79.3152	413.727
12.548	174.744	79.2236	412.903
12.549	175.629	79.5898	412.628
12.55	176.758	80.3833	413.452
12.551	175.201	80.1086	411.346
12.552	175.079	79.3152	412.75
12.553	176.453	78.9795	412.659
12.554	177.917	79.2542	411.652
12.555	178.314	80.3528	413.055
12.556	178.528	80.3833	412.201
12.557	178.894	80.7495	412.17
12.558	179.382	81.3904	413.391
12.559	178.345	80.9937	411.713
12.56	178.467	80.2002	413.269
12.561	180.237	80.8411	413.757
12.562	180.206	81.3293	411.896
12.563	180.023	81.543	413.361
12.564	179.932	81.2378	412.506
12.565	182.8	81.665	412.476
12.566	184.174	83.1604	413.452
12.567	182.8	83.1909	412.079
12.568	181.732	82.1838	414.307
12.569	182.617	81.8787	414.307
12.57	183.624	82.9773	412.994
12.571	183.411	83.8928	414.246
12.572	182.343	84.137	412.598
12.573	183.502	84.0149	413.177
12.574	184.753	84.4116	414.307
12.575	183.807	84.3201	413.239
12.576	182.373	84.1064	416.077
12.577	182.77	84.198	416.229
12.578	184.326	85.083	414.917
12.579	185.059	85.8154	416.626
12.58	184.265	85.2051	414.612
12.581	185.638	85.2966	415.71
12.582	187.073	86.4258	416.351
12.583	186.401	86.6089	414.673
12.584	185.028	86.1816	417.358
12.585	184.54	86.4258	416.901
12.586	186.31	86.9141	415.497
12.587	187.531	88.1042	417.175
12.588	186.829	87.7686	414.703
12.589	187.5	87.3413	415.71
12.59	189.148	87.616	415.741
12.591	189.392	88.1348	414.398
12.592	188.385	88.501	416.382
12.593	188.171	88.501	416.046
12.594	188.507	89.3555	415.375
12.595	189.453	89.8743	417.206
12.596	188.416	89.0808	415.558
12.597	189.24	88.3484	417.48
12.598	190.918	89.0808	418.274
12.599	191.528	89.325	416.595
12.6	191.315	89.5996	418.701
12.601	192.017	89.386	417.725
12.602	193.207	90.0574	417.389
12.603	193.542	91.5527	418.701
12.604	192.688	91.0339	416.565
12.605	192.688	90.4846	417.877
12.606	193.726	90.5151	418.182
12.607	194.061	91.3391	417.206
12.608	193.939	91.6138	418.671
12.609	194.641	91.3696	418.243
12.61	196.716	91.4917	418.396
12.611	198.059	92.4072	419.83
12.612	196.838	92.4683	417.877
12.613	196.472	92.7124	419.098
12.614	197.113	92.9565	419.342
12.615	196.899	93.0481	417.847
12.616	196.716	93.2922	420.013
12.617	196.564	92.5293	418.762
12.618	198.547	92.6819	419.342
12.619	199.677	93.7195	420.654
12.62	198.853	93.5974	418.976
12.621	198.944	93.1396	421.295
12.622	200.317	93.3533	420.898
12.623	200.989	93.9636	419.434
12.624	199.707	95.459	421.448
12.625	198.975	95.2148	419.434
12.626	199.921	94.7876	419.464
12.627	201.538	95.459	420.685
12.628	200.775	95.8557	418.884
12.629	200.134	95.52	421.57
12.63	201.477	95.7031	421.753
12.631	203.186	96.3135	420.624
12.632	203.674	97.0459	422.791
12.633	203.003	97.4121	421.234
12.634	203.644	97.9614	421.356
12.635	205.017	98.2971	422.058
12.636	203.857	98.3582	420.685
12.637	202.911	98.1445	423.065
12.638	203.4	97.4731	422.974
12.639	204.193	98.053	423.035
12.64	205.292	99.1516	424.866
12.641	205.719	99.1821	423.706
12.642	207.062	99.6399	424.011
12.643	207.947	100.006	424.438
12.644	206.818	99.9451	422.272
12.645	206.024	99.9146	424.53
12.646	207.031	99.7925	424.5
12.647	209.045	100.708	422.821
12.648	208.801	101.532	425.049
12.649	206.909	101.196	424.072
12.65	207.886	100.861	425.232
12.651	210.419	101.837	426.331
12.652	211.334	101.99	424.683
12.653	210.754	101.959	426.483
12.654	211.09	102.081	425.812
12.655	212.769	102.57	424.805
12.656	213.654	102.966	425.934
12.657	211.914	103.119	424.469
12.658	211.09	102.875	425.323
12.659	212.158	102.448	426.331
12.66	212.28	102.57	425.171
12.661	212.158	103.088	428.223
12.662	212.006	103.21	427.063
12.663	214.264	103.729	426.636
12.664	215.515	104.614	427.917
12.665	214.233	104.431	425.964
12.666	213.989	103.638	427.704
12.667	215.118	103.79	428.314
12.668	215.729	104.919	426.361
12.669	214.783	105.347	428.955
12.67	214.081	104.828	427.46
12.671	216.248	104.919	427.826
12.672	217.59	105.713	429.077
12.673	216.919	106.079	427.216
12.674	216.675	105.835	429.443
12.675	217.834	105.286	429.657
12.676	218.323	105.804	428.192
12.677	217.499	106.628	430.115
12.678	216.827	106.934	428.497
12.679	217.957	107.086	427.948
12.68	219.696	107.422	429.26
12.681	218.933	107.3	427.521
12.682	218.079	107.208	429.535
12.683	219.116	106.964	430.145
12.684	219.971	107.452	428.528
12.685	220.276	107.758	431.274
12.686	219.208	107.361	429.688
12.687	220.886	107.849	430.084
12.688	221.802	109.222	430.969
12.689	220.612	109.314	429.077
12.69	220.154	108.856	431.427
12.691	221.161	108.521	431.763
12.692	222.26	109.07	430.573
12.693	223.083	109.802	433.197
12.694	222.748	109.741	431.702
12.695	224.274	109.894	431.885
12.696	225.861	109.955	432.739
12.697	224.64	110.26	431.244
12.698	223.419	110.657	432.831
12.699	223.389	110.962	432.343
12.7	224.121	111.267	431.427
12.701	224.457	111.328	432.922
12.702	223.663	110.687	432.129
12.703	224.365	110.535	433.319
12.704	226.196	110.84	434.814
12.705	225.464	111.145	433.716
12.706	224.487	111.084	435.944
12.707	225.311	111.237	435.15
12.708	226.99	111.938	433.96
12.709	227.234	113.129	435.883
12.71	225.983	112.671	433.99
12.711	225.769	111.542	435.211
12.712	226.624	111.542	436.432
12.713	226.563	112.061	435.059
12.714	226.41	112.396	437.195
12.715	227.203	112.396	436.066
12.716	228.943	112.823	435.242
12.717	229.98	113.739	436.371
12.718	228.76	113.861	433.868
12.719	227.631	113.647	434.967
12.72	228.76	113.251	436.218
12.721	228.241	113.373	434.662
12.722	227.356	113.342	437.225
12.723	226.593	112.762	436.432
12.724	227.814	113.312	436.798
12.725	229.34	114.655	438.171
12.726	229.187	114.838	436.218
12.727	229.736	114.044	437.775
12.728	230.225	113.586	438.263
12.729	230.072	113.678	437.134
12.73	228.882	114.777	439.453
12.731	228.394	114.655	437.775
12.732	229.736	114.685	437.836
12.733	230.865	115.387	439.178
12.734	229.645	115.112	437.805
12.735	228.912	114.746	439.331
12.736	230.499	115.143	440.155
12.737	231.964	115.387	438.354
12.738	232.056	115.997	440.002
12.739	230.957	115.601	439.117
12.74	232.056	115.723	438.507
12.741	232.758	116.455	439.911
12.742	230.713	116.516	438.324
12.743	230.194	115.448	440.277
12.744	229.98	114.99	440.948
12.745	231.11	115.265	440.704
12.746	231.232	116.272	442.474
12.747	230.682	115.662	441.498
12.748	231.476	115.295	441.895
12.749	232.849	115.57	442.627
12.75	232.208	115.57	440.765
12.751	230.865	115.417	442.841
12.752	230.255	115.265	442.566
12.753	231.598	115.173	441.162
12.754	231.72	115.54	443.054
12.755	230.499	115.509	440.796
12.756	231.934	115.143	441.742
12.757	232.88	115.814	442.505
12.758	232.178	115.417	441.04
12.759	231.049	114.624	443.237
12.76	229.889	113.556	443.024
12.761	231.079	114.38	442.596
12.762	231.384	115.54	443.726
12.763	229.858	115.234	441.376
12.764	229.34	114.258	442.596
12.765	230.53	113.342	443.237
12.766	229.98	113.312	441.803
12.767	228.119	112.701	444.641
12.768	227.325	111.664	444.366
12.769	227.997	111.542	443.42
12.77	227.936	112.244	444.214
12.771	226.471	111.298	441.406
12.772	225.769	110.199	441.956
12.773	225.464	109.436	442.657
12.774	224.426	108.459	440.43
12.775	222.015	107.391	441.956
12.776	219.757	105.286	441.498
12.777	219.574	103.119	438.843
12.778	217.56	101.532	439.27
12.779	213.531	97.8088	435.15
12.78	209.351	92.7124	432.587
12.781	206.207	88.8672	430.298
12.782	201.721	85.3271	423.981
12.783	195.77	81.9397	421.539
12.784	191.376	78.9795	417.358
12.785	188.477	77.1179	412.903
12.786	186.096	75.9583	412.75
12.787	183.044	73.3948	411.926
12.788	181.244	71.4417	414.368
12.789	181.183	70.9534	418.701
12.79	180.908	70.7092	420.135
12.791	181.061	70.0989	424.988
12.792	180.817	69.1528	427.338
12.793	182.678	69.3054	428.528
12.794	184.021	70.6787	430.176
12.795	182.312	71.8384	428.345
12.796	181.458	71.6248	427.704
12.797	181.61	70.6177	426.636
12.798	182.556	71.0144	423.34
12.799	182.739	71.2891	424.133
12.8	181.305	70.1294	421.967
12.801	183.258	69.1528	422.455
12.802	184.845	69.2749	423.859
12.803	184.357	68.9392	421.661
12.804	183.289	68.3289	423.004
12.805	182.281	68.4509	422.241
12.806	182.861	68.6035	419.617
12.807	182.953	68.6951	419.952
12.808	181.976	67.3218	417.297
12.809	181.793	67.1997	416.077
12.81	183.685	66.9556	415.802
12.811	183.807	66.7725	413.391
12.812	183.38	66.4978	414.398
12.813	182.739	65.3076	414.398
12.814	182.678	65.7349	413.361
12.815	182.281	66.5283	413.452
12.816	181	66.5283	410.98
12.817	180.908	66.1316	409.973
12.818	181.58	65.5823	409.271
12.819	180.176	65.4602	406.281
12.82	179.962	65.4297	407.288
12.821	181	65.5212	406.219
12.822	182.068	66.0095	405.67
12.823	182.312	65.8875	407.288
12.824	180.756	65.6738	406.281
12.825	181.061	66.1316	407.318
12.826	182.068	66.864	407.776
12.827	180.725	66.9861	407.074
12.828	179.169	66.04	410.126
12.829	179.565	65.1245	410.065
12.83	182.068	66.1316	410.309
12.831	182.953	67.9016	412.323
12.832	180.695	68.3594	411.041
12.833	181.305	68.3289	412.292
12.834	183.777	68.0542	413.025
12.835	184.448	68.4509	411.224
12.836	183.228	69.4275	413.513
12.837	183.044	69.1833	412.537
12.838	185.303	69.3054	411.987
12.839	187.347	70.1904	413.94
12.84	186.737	70.5566	411.621
12.841	187.317	70.6787	413.33
12.842	188.66	70.9229	413.94
12.843	189.758	71.228	412.628
12.844	189.789	71.3806	414.642
12.845	189.85	71.0449	413.3
12.846	191.681	71.6553	413.3
12.847	193.268	72.3572	413.574
12.848	192.108	72.5403	412.201
12.849	191.254	71.5942	413.3
12.85	192.139	71.3806	413.452
12.851	192.688	72.3572	412.14
12.852	192.963	73.1201	414.337
12.853	192.291	72.2656	413.025
12.854	193.39	72.0215	412.598
12.855	194.763	72.8455	413.849
12.856	194.214	73.2422	410.858
12.857	193.573	73.2727	412.354
12.858	194	72.9065	411.591
12.859	193.97	72.5708	410.004
12.86	193.542	72.4792	411.407
12.861	192.139	72.7844	409.546
12.862	193.054	72.2656	408.966
12.863	193.146	71.1975	409.332
12.864	190.399	68.6951	406.891
12.865	186.615	66.5588	405.792
12.866	181.305	62.9578	401.367
12.867	175.476	58.3801	395.935
12.868	168.64	54.8401	392.822
12.869	164.124	53.5889	387.878
12.87	161.957	54.2297	382.874
12.871	162.445	54.5959	381.317
12.872	160.37	54.0466	378.754
12.873	158.966	52.887	383.209
12.874	159.515	51.9104	389.16
12.875	161.743	51.9409	394.501
12.876	164.001	52.0935	401.337
12.877	164.795	51.8494	402.679
12.878	166.992	52.1851	403.839
12.879	169.25	53.6194	403.992
12.88	169.525	55.8167	401.123
12.881	169.312	57.251	401.031
12.882	169.189	58.1055	398.682
12.883	170.532	58.4412	396.576
12.884	171.57	59.3567	398.193
12.885	171.722	59.021	396.851
12.886	173.004	58.3801	399.353
12.887	174.744	58.3801	402.313
12.888	175.14	58.4412	402.679
12.889	174.286	58.5632	405.853
12.89	173.279	59.021	404.846
12.891	173.462	60.1807	402.985
12.892	173.92	61.2793	402.13
12.893	173.737	61.2488	398.132
12.894	173.615	60.6689	397.003
12.895	175.171	60.2722	397.766
12.896	175.323	60.3333	395.477
12.897	174.805	59.906	399.353
12.898	174.683	58.8379	400.177
12.899	175.171	58.4106	400.055
12.9	176.27	59.7839	401.184
12.901	174.316	60.8215	396.362
12.902	173.889	61.0962	395.294
12.903	173.859	61.0352	392.456
12.904	174.469	61.0657	389.13
12.905	174.469	61.0962	388.794
12.906	174.744	61.0046	386.841
12.907	175.964	61.4014	387.482
12.908	177.246	61.0046	389.557
12.909	176.239	60.6384	389.557
12.91	176.3	60.6995	392.303
12.911	177.551	61.4929	393.524
12.912	177.124	62.6831	393.188
12.913	176.361	62.8967	396.79
12.914	175.629	62.2559	395.599
12.915	177.887	62.8967	396.881
12.916	180.634	64.9414	398.041
12.917	180.695	65.094	396.515
12.918	179.993	64.8499	399.261
12.919	181.549	64.6057	400.085
12.92	183.35	65.0024	399.048
12.921	183.441	66.2231	401.337
12.922	182.404	66.9556	400.055
12.923	183.563	67.5354	400.391
12.924	185.303	68.512	401.001
12.925	184.662	68.7256	398.956
12.926	184.753	69.2139	401.337
12.927	186.188	69.2139	401.52
12.928	188.11	69.458	401.917
12.929	188.904	69.8547	405.06
12.93	188.324	69.7021	404.083
12.931	188.965	70.1904	404.633
12.932	190.552	71.0449	405.853
12.933	189.301	71.5942	403.564
12.934	188.08	71.4417	405.09
12.935	187.958	70.8313	403.992
12.936	189.453	71.3501	402.802
12.937	190.643	71.8384	404.572
12.938	190.247	71.7773	402.863
12.939	191.315	71.8994	403.809
12.94	192.352	71.9299	404.449
12.941	191.498	72.5098	402.191
12.942	190.918	72.7539	404.755
12.943	190.735	72.7539	403.473
12.944	191.132	73.3032	401.794
12.945	191.193	73.5474	403.351
12.946	190.033	73.6694	400.909
12.947	191.498	73.6694	401.642
12.948	193.42	73.7305	402.222
12.949	194.214	73.7915	401.031
12.95	192.657	73.9441	403.625
12.951	192.566	73.6389	403.564
12.952	194.214	74.585	403.046
12.953	195.221	75.3174	404.724
12.954	193.115	74.9817	402.435
12.955	192.413	74.707	404.083
12.956	193.481	74.8596	403.809
[truncated: 326,730 more chars]
