# Supplementary material for: Model of Ploughing Cortical Bone with Single-Point Diamond Tool
Source: Materials (Basel). 2021 Oct 29;14(21):6530. doi: 10.3390/ma14216530 (PMC8585360; doi:10.3390/ma14216530)
Supplement: Supplementary file 1 [file materials-14-06530-s001.zip › 08-3.txt]

DynoWare	Version 2.6.5.16
Path:	C:\Users\CJ\Desktop\����0909\
Filename:	08б3.dwd
Config ID:	08б3.cfg
Setup ID:	0
Manipulated:	0
Filename 1:	
Filename 2:	
Date:	2020��9��9��
Time:	15:52:44
Sampling rate [Hz]:	1000
Measuring time [s]:	30
Delay time [s]:	0
Cycle time [s]:	0
Cycles:	1
Samples per channel:	30001
Cycle interval:	0
Cycle No:	1
Time	Ch1	Ch2	Ch3
s	N	N	N
0	1.37329	-0.488281	-0.335693
0.001	1.80054	-0.518799	-0.244141
0.002	2.01416	-0.671387	-0.488281
0.003	2.19727	-0.488281	-0.457764
0.004	2.13623	-0.427246	-0.335693
0.005	1.5564	-0.518799	-0.396729
0.006	1.46484	-0.518799	-0.274658
0.007	1.19019	-0.518799	-0.152588
0.008	1.64795	-0.488281	-0.183105
0.009	1.80054	-0.518799	-0.335693
0.01	2.31934	-0.396729	-0.457764
0.011	2.22778	-0.305176	-0.671387
0.012	1.86157	-0.335693	-0.518799
0.013	1.61743	-0.335693	-0.396729
0.014	1.40381	-0.427246	-0.183105
0.015	1.34277	-0.274658	-0.427246
0.016	1.67847	-0.610352	-0.457764
0.017	1.95313	-0.335693	-0.610352
0.018	2.31934	-0.274658	-0.854492
0.019	2.22778	-0.152588	-0.732422
0.02	2.0752	-0.549316	-0.366211
0.021	1.77002	-0.427246	-0.549316
0.022	1.64795	-0.152588	-0.610352
0.023	1.58691	-0.152588	0.0305176
0.024	2.13623	-0.183105	-0.518799
0.025	2.04468	-0.457764	-0.518799
0.026	1.95313	-0.671387	-0.671387
0.027	1.92261	-0.488281	-0.457764
0.028	1.95313	-0.549316	-0.244141
0.029	1.64795	-0.335693	-0.366211
0.03	1.31226	-0.244141	-0.396729
0.031	2.01416	-0.488281	-0.88501
0.032	1.92261	-0.366211	-0.427246
0.033	2.31934	-0.427246	-0.793457
0.034	2.28882	-0.396729	-0.213623
0.035	2.01416	-0.488281	-0.518799
0.036	1.28174	-0.549316	-0.579834
0.037	1.7395	-0.427246	-0.213623
0.038	2.04468	-0.488281	-0.549316
0.039	1.67847	-0.610352	-0.457764
0.04	2.0752	-0.518799	-0.854492
0.041	2.01416	-0.274658	-0.518799
0.042	1.86157	-0.488281	-0.335693
0.043	1.64795	-0.457764	-0.457764
0.044	1.61743	-0.762939	-0.396729
0.045	2.01416	-0.518799	-0.396729
0.046	1.83105	-0.366211	-0.366211
0.047	1.70898	-0.305176	-0.640869
0.048	1.95313	-0.640869	-0.366211
0.049	1.52588	-0.305176	-0.518799
0.05	2.04468	-0.579834	-0.518799
0.051	1.80054	-0.335693	-0.335693
0.052	1.80054	-0.549316	-0.396729
0.053	1.25122	-0.457764	-0.549316
0.054	1.58691	-0.610352	-0.427246
0.055	1.67847	-0.701904	-0.946045
0.056	1.95313	-0.396729	-0.732422
0.057	1.98364	-0.396729	-0.427246
0.058	1.77002	-0.488281	-0.457764
0.059	1.77002	-0.518799	-0.335693
0.06	1.37329	-0.488281	-0.0610352
0.061	1.5564	-0.610352	-0.183105
0.062	1.25122	-0.549316	-0.396729
0.063	2.22778	-0.640869	-0.366211
0.064	1.95313	-0.549316	-0.640869
0.065	2.01416	-0.549316	-0.610352
0.066	1.80054	-0.427246	-0.640869
0.067	1.49536	-0.335693	-0.518799
0.068	1.61743	-0.518799	-0.366211
0.069	1.46484	-0.518799	-0.152588
0.07	1.80054	-0.640869	-0.396729
0.071	1.83105	-0.427246	-0.701904
0.072	2.10571	-0.366211	-0.549316
0.073	1.98364	-0.213623	-0.427246
0.074	1.25122	-0.366211	-0.518799
0.075	1.40381	-0.610352	-0.274658
0.076	1.19019	-0.366211	-0.427246
0.077	1.67847	-0.457764	-0.366211
0.078	1.80054	-0.518799	-0.823975
0.079	1.80054	-0.518799	-0.579834
0.08	1.95313	-0.366211	-0.854492
0.081	1.7395	-0.518799	-0.305176
0.082	1.34277	-0.366211	-0.396729
0.083	1.37329	-0.518799	-0.274658
0.084	1.5564	-0.640869	-0.12207
0.085	1.67847	-0.518799	-0.274658
0.086	1.83105	-0.457764	-0.396729
0.087	1.92261	-0.396729	-0.793457
0.088	1.58691	-0.457764	-0.366211
0.089	1.52588	-0.640869	-0.793457
0.09	1.61743	-0.579834	-0.366211
0.091	1.37329	-0.366211	-0.518799
0.092	1.43433	-0.427246	-0.366211
0.093	1.98364	-0.732422	-0.305176
0.094	1.89209	-0.457764	-0.549316
0.095	1.89209	-0.213623	-0.152588
0.096	1.49536	-0.335693	-0.579834
0.097	0.88501	-0.0915527	-0.396729
0.098	1.15967	-0.549316	-0.305176
0.099	1.06812	-0.579834	-0.396729
0.1	1.7395	-0.244141	-0.610352
0.101	1.5564	-0.640869	-0.518799
0.102	2.22778	-0.518799	-0.457764
0.103	1.92261	-0.335693	-0.732422
0.104	1.80054	-0.244141	-0.274658
0.105	1.46484	-0.366211	-0.213623
0.106	1.15967	-0.396729	-0.335693
0.107	1.46484	-0.396729	-0.457764
0.108	1.31226	-0.488281	-0.579834
0.109	2.01416	-0.396729	-0.518799
0.11	1.7395	-0.427246	-0.762939
0.111	1.95313	-0.579834	-0.640869
0.112	1.58691	-0.488281	-0.518799
0.113	1.31226	-0.305176	-0.610352
0.114	1.2207	-0.396729	-0.335693
0.115	1.06812	-0.549316	-0.518799
0.116	1.83105	-0.518799	-0.518799
0.117	1.70898	-0.457764	-0.579834
0.118	2.04468	-0.457764	-0.701904
0.119	1.70898	-0.396729	-0.488281
0.12	1.7395	-0.427246	-0.366211
0.121	1.28174	-0.396729	-0.610352
0.122	1.34277	-0.366211	-0.518799
0.123	1.89209	-0.305176	-0.579834
0.124	1.92261	-0.701904	-0.640869
0.125	1.98364	-0.549316	-0.579834
0.126	1.98364	-0.427246	-0.427246
0.127	1.64795	-0.335693	-0.305176
0.128	1.43433	-0.457764	-0.335693
0.129	1.31226	-0.427246	-0.427246
0.13	1.61743	-0.396729	-0.396729
0.131	1.46484	-0.488281	-0.518799
0.132	1.95313	-0.488281	-0.640869
0.133	1.7395	-0.549316	-0.793457
0.134	2.04468	-0.640869	-0.488281
0.135	1.34277	-0.305176	-0.793457
0.136	1.46484	-0.396729	-0.396729
0.137	1.64795	-0.640869	-0.213623
0.138	1.58691	-0.732422	-0.183105
0.139	1.86157	-0.671387	-0.427246
0.14	2.22778	-0.610352	-0.579834
0.141	2.22778	-0.488281	-0.274658
0.142	1.92261	-0.335693	-0.610352
0.143	1.5564	-0.518799	-0.579834
0.144	1.37329	-0.518799	-0.549316
0.145	1.64795	-0.610352	-0.305176
0.146	1.77002	-0.335693	-0.610352
0.147	1.83105	-0.457764	-0.396729
0.148	2.01416	-0.579834	-0.579834
0.149	2.0752	-0.366211	-0.488281
0.15	1.89209	-0.366211	-0.457764
0.151	1.64795	-0.396729	-0.213623
0.152	1.52588	-0.518799	0.0305176
0.153	1.67847	-0.457764	-0.549316
0.154	2.13623	-0.396729	-0.335693
0.155	1.98364	-0.396729	-0.488281
0.156	2.04468	-0.488281	-0.457764
0.157	1.86157	-0.488281	-0.396729
0.158	1.5564	-0.274658	-0.427246
0.159	1.58691	-0.366211	-0.305176
0.16	1.5564	-0.396729	-0.457764
0.161	1.77002	-0.579834	-0.335693
0.162	1.7395	-0.396729	-0.305176
0.163	2.13623	-0.488281	-0.183105
0.164	1.83105	-0.457764	-0.640869
0.165	1.77002	-0.518799	-0.427246
0.166	1.5564	-0.518799	-0.610352
0.167	1.61743	-0.366211	-0.305176
0.168	1.70898	-0.396729	-0.457764
0.169	1.86157	-0.396729	-0.549316
0.17	2.04468	-0.732422	-0.518799
0.171	1.98364	-0.457764	-0.823975
0.172	2.0752	-0.549316	-0.335693
0.173	1.92261	-0.274658	-0.518799
0.174	1.61743	-0.427246	-0.457764
0.175	1.67847	-0.762939	-0.244141
0.176	1.80054	-0.457764	-0.579834
0.177	1.7395	-0.335693	-0.610352
0.178	2.0752	-0.305176	-0.732422
0.179	1.83105	-0.457764	-0.579834
0.18	1.95313	-0.488281	-0.427246
0.181	1.86157	-0.549316	-0.488281
0.182	1.46484	-0.366211	-0.396729
0.183	1.34277	-0.183105	-0.457764
0.184	1.70898	-0.549316	-0.305176
0.185	1.98364	-0.488281	-0.579834
0.186	2.0752	-0.518799	-0.610352
0.187	2.19727	-0.427246	-0.640869
0.188	1.92261	-0.518799	-0.366211
0.189	1.61743	-0.366211	-0.396729
0.19	1.43433	-0.244141	-0.488281
0.191	1.43433	-0.457764	-0.396729
0.192	1.64795	-0.396729	-0.427246
0.193	1.77002	-0.366211	-0.640869
0.194	2.04468	-0.244141	-0.762939
0.195	1.98364	-0.518799	-0.457764
0.196	1.80054	-0.457764	-0.305176
0.197	1.64795	-0.488281	-0.305176
0.198	1.43433	-0.396729	-0.427246
0.199	1.83105	-0.396729	-0.457764
0.2	1.7395	-0.518799	-0.671387
0.201	2.34985	-0.518799	-0.732422
0.202	1.98364	-0.488281	-0.610352
0.203	1.95313	-0.549316	-0.366211
0.204	1.7395	-0.457764	-0.488281
0.205	1.40381	-0.274658	-0.396729
0.206	1.19019	-0.427246	-0.244141
0.207	1.64795	-0.427246	-0.366211
0.208	1.86157	-0.549316	-0.305176
0.209	2.13623	-0.366211	-0.396729
0.21	1.77002	-0.549316	-0.335693
0.211	2.01416	-0.335693	-0.335693
0.212	1.64795	-0.396729	-0.457764
0.213	1.83105	-0.305176	-0.183105
0.214	1.64795	-0.366211	-0.396729
0.215	1.52588	-0.457764	-0.305176
0.216	1.7395	-0.549316	-0.488281
0.217	1.70898	-0.366211	-0.579834
0.218	1.89209	-0.274658	-0.549316
0.219	1.64795	-0.366211	-0.152588
0.22	2.04468	-0.488281	-0.244141
0.221	1.40381	-0.335693	-0.396729
0.222	1.64795	-0.366211	-0.305176
0.223	1.67847	-0.335693	-0.610352
0.224	1.83105	-0.335693	-0.579834
0.225	1.86157	-0.671387	-0.671387
0.226	1.5564	-0.457764	-0.427246
0.227	1.61743	-0.396729	-0.518799
0.228	1.43433	-0.396729	-0.396729
0.229	1.5564	-0.335693	-0.244141
0.23	1.52588	-0.640869	-0.518799
0.231	1.64795	-0.701904	-0.366211
0.232	1.98364	-0.427246	-0.457764
0.233	1.92261	-0.488281	-0.488281
0.234	1.67847	-0.427246	-0.457764
0.235	1.46484	-0.305176	-0.518799
0.236	1.70898	-0.427246	-0.305176
0.237	1.64795	-0.427246	-0.457764
0.238	1.61743	-0.335693	-0.427246
0.239	1.80054	-0.366211	-0.579834
0.24	1.77002	-0.579834	-0.701904
0.241	1.92261	-0.579834	-0.732422
0.242	1.7395	-0.518799	-0.366211
0.243	1.43433	-0.457764	-0.457764
0.244	1.15967	-0.396729	-0.335693
0.245	1.46484	-0.640869	-0.213623
0.246	1.98364	-0.518799	-0.793457
0.247	2.01416	-0.732422	-0.305176
0.248	1.89209	-0.274658	-0.549316
0.249	1.7395	-0.549316	-0.610352
0.25	1.58691	-0.457764	-0.488281
0.251	1.40381	-0.518799	-0.335693
0.252	1.28174	-0.396729	-0.396729
0.253	1.86157	-0.762939	-0.671387
0.254	1.89209	-0.610352	-0.305176
0.255	2.10571	-0.793457	-0.335693
0.256	2.01416	-0.579834	-0.640869
0.257	1.86157	-0.457764	-0.518799
0.258	1.25122	-0.396729	-0.335693
0.259	1.89209	-0.610352	-0.427246
0.26	1.61743	-0.701904	-0.549316
0.261	1.7395	-0.518799	-0.579834
0.262	1.7395	-0.640869	-0.701904
0.263	1.58691	-0.152588	-0.793457
0.264	1.77002	-0.396729	-0.396729
0.265	1.49536	-0.488281	-0.335693
0.266	1.34277	-0.457764	-0.305176
0.267	0.976563	-0.518799	-0.305176
0.268	1.58691	-0.366211	-0.305176
0.269	1.52588	-0.518799	-0.518799
0.27	2.0752	-0.457764	-0.457764
0.271	1.98364	-0.427246	-0.305176
0.272	2.01416	-0.579834	-0.518799
0.273	1.49536	-0.396729	-0.427246
0.274	1.49536	-0.427246	-0.640869
0.275	0.946045	-0.488281	-0.305176
0.276	1.61743	-0.610352	-0.579834
0.277	1.58691	-0.488281	-0.488281
0.278	2.01416	-0.244141	-0.640869
0.279	1.5564	-0.457764	-0.610352
0.28	1.70898	-0.274658	-0.0915527
0.281	1.34277	-0.457764	-0.427246
0.282	1.58691	-0.579834	-0.274658
0.283	1.5564	-0.366211	-0.427246
0.284	1.7395	-0.488281	-0.244141
0.285	2.10571	-0.366211	-0.488281
0.286	1.70898	-0.793457	-0.640869
0.287	1.80054	-0.305176	-0.610352
0.288	1.25122	-0.152588	-0.335693
0.289	1.43433	-0.396729	-0.274658
0.29	1.49536	-0.427246	-0.274658
0.291	1.49536	-0.427246	-0.274658
0.292	1.80054	-0.549316	-0.732422
0.293	1.95313	-0.274658	-0.305176
0.294	1.95313	-0.610352	-0.457764
0.295	1.98364	-0.88501	-0.549316
0.296	1.77002	-0.274658	-0.335693
0.297	1.67847	-0.274658	-0.244141
0.298	1.28174	-0.366211	-0.335693
0.299	1.37329	-0.396729	-0.488281
0.3	1.49536	-0.457764	-0.732422
0.301	1.80054	-0.518799	-0.396729
0.302	2.0752	-0.427246	-0.457764
0.303	1.5564	-0.335693	-0.335693
0.304	1.19019	-0.610352	-0.274658
0.305	1.40381	-0.518799	-0.640869
0.306	1.28174	-0.274658	-0.396729
0.307	1.83105	-0.305176	-0.213623
0.308	2.22778	-0.305176	-0.396729
0.309	1.7395	-0.457764	-0.793457
0.31	1.95313	-0.335693	-0.640869
0.311	1.58691	-0.610352	-0.305176
0.312	1.40381	-0.396729	-0.183105
0.313	1.31226	-0.366211	-0.396729
0.314	1.46484	-0.579834	-0.457764
0.315	1.77002	-0.457764	-0.640869
0.316	1.92261	-0.366211	-0.579834
0.317	2.04468	-0.549316	-0.244141
0.318	1.64795	-0.427246	-0.549316
0.319	1.64795	-0.396729	-0.518799
0.32	1.64795	-0.335693	-0.274658
0.321	1.58691	-0.305176	-0.457764
0.322	1.64795	-0.366211	-0.518799
0.323	1.70898	-0.396729	-0.823975
0.324	1.92261	-0.335693	-0.640869
0.325	1.86157	-0.305176	-0.610352
0.326	1.7395	-0.366211	-0.244141
0.327	1.95313	-0.518799	-0.335693
0.328	1.31226	-0.366211	-0.549316
0.329	1.5564	-0.305176	-0.244141
0.33	1.7395	-0.305176	-0.640869
0.331	1.95313	-0.457764	-0.640869
0.332	2.04468	-0.427246	-0.793457
0.333	1.83105	-0.549316	-0.518799
0.334	1.61743	-0.518799	-0.549316
0.335	1.58691	-0.396729	-0.488281
0.336	1.43433	-0.457764	-0.366211
0.337	1.49536	-0.427246	-0.335693
0.338	1.7395	-0.305176	-0.610352
0.339	2.01416	-0.457764	-0.610352
0.34	2.04468	-0.366211	-0.610352
0.341	1.92261	-0.213623	-0.579834
0.342	1.7395	-0.488281	-0.457764
0.343	1.70898	-0.488281	-0.366211
0.344	1.7395	-0.579834	-0.335693
0.345	1.92261	-0.793457	-0.0610352
0.346	2.04468	-0.579834	-0.579834
0.347	2.22778	-0.579834	-0.457764
0.348	2.01416	-0.366211	-0.823975
0.349	1.80054	-0.335693	-0.518799
0.35	1.43433	-0.335693	-0.701904
0.351	1.52588	-0.732422	-0.366211
0.352	1.52588	-0.457764	-0.396729
0.353	1.89209	-0.579834	-0.335693
0.354	2.04468	-0.549316	-0.610352
0.355	1.80054	-0.457764	-0.88501
0.356	1.95313	-0.549316	-0.366211
0.357	1.86157	-0.457764	-0.457764
0.358	1.52588	-0.793457	-0.366211
0.359	1.43433	-0.610352	-0.518799
0.36	1.49536	-0.549316	-0.396729
0.361	1.92261	-0.610352	-0.518799
0.362	2.0752	-0.793457	-0.610352
0.363	2.31934	-0.762939	-0.701904
0.364	1.67847	-0.457764	-0.610352
0.365	1.46484	-0.305176	-0.305176
0.366	1.46484	-0.610352	-0.488281
0.367	1.70898	-0.793457	-0.396729
0.368	1.89209	-0.671387	-0.793457
0.369	2.01416	-0.457764	-0.366211
0.37	2.28882	-0.396729	-0.549316
0.371	1.83105	-0.396729	-0.488281
0.372	1.7395	-0.549316	-0.549316
0.373	1.19019	-0.457764	-0.427246
0.374	1.49536	-0.457764	-0.335693
0.375	1.61743	-0.335693	-0.274658
0.376	1.61743	-0.518799	-0.366211
0.377	1.95313	-0.671387	-0.518799
0.378	2.0752	-0.488281	-0.396729
0.379	1.98364	-0.305176	-0.793457
0.38	1.64795	-0.213623	-0.488281
0.381	1.52588	-0.518799	-0.274658
0.382	1.25122	-0.518799	-0.518799
0.383	1.80054	-0.671387	-0.366211
0.384	1.83105	-0.396729	-0.427246
0.385	1.95313	-0.305176	-0.366211
0.386	1.95313	-0.549316	-0.732422
0.387	1.67847	-0.579834	-0.518799
0.388	1.7395	-0.579834	-0.518799
0.389	1.19019	-0.183105	-0.396729
0.39	1.67847	-0.457764	-0.213623
0.391	1.7395	-0.549316	-0.488281
0.392	2.22778	-0.671387	-0.640869
0.393	2.04468	-0.457764	-0.610352
0.394	2.13623	-0.579834	-0.610352
0.395	1.58691	-0.427246	0.0610352
0.396	1.49536	-0.396729	-0.579834
0.397	1.25122	-0.457764	-0.396729
0.398	1.40381	-0.610352	-0.366211
0.399	1.61743	-0.640869	-0.457764
0.4	1.95313	-0.457764	-0.518799
0.401	2.01416	-0.457764	-0.762939
0.402	1.77002	-0.244141	-0.549316
0.403	1.34277	-0.488281	-0.488281
0.404	1.2207	-0.396729	-0.0305176
0.405	1.52588	-0.396729	-0.762939
0.406	1.43433	-0.457764	-0.518799
0.407	1.70898	-0.488281	-0.610352
0.408	1.80054	-0.396729	-0.518799
0.409	2.04468	-0.640869	-0.610352
0.41	1.80054	-0.671387	-0.244141
0.411	1.37329	-0.457764	-0.244141
0.412	1.49536	-0.396729	-0.518799
0.413	1.28174	-0.518799	-0.152588
0.414	1.46484	-0.579834	-0.610352
0.415	1.92261	-0.549316	-0.213623
0.416	1.86157	-0.335693	-0.701904
0.417	1.7395	-0.183105	-0.305176
0.418	1.25122	-0.488281	-0.396729
0.419	1.25122	-0.518799	-0.457764
0.42	1.25122	-0.457764	-0.427246
0.421	1.43433	-0.244141	-0.610352
0.422	1.80054	-0.640869	-0.244141
0.423	1.77002	-0.518799	-0.518799
0.424	1.98364	-0.762939	-0.732422
0.425	1.92261	-0.335693	-0.88501
0.426	1.5564	-0.213623	-0.488281
0.427	1.43433	-0.213623	-0.488281
0.428	1.52588	-0.579834	-0.335693
0.429	1.61743	-0.88501	-0.213623
0.43	2.0752	-0.579834	-0.457764
0.431	2.10571	-0.457764	-0.427246
0.432	1.98364	-0.396729	-0.671387
0.433	1.43433	-0.366211	-0.579834
0.434	1.34277	-0.335693	-0.274658
0.435	1.15967	-0.579834	-0.305176
0.436	1.12915	-0.427246	-0.396729
0.437	1.7395	-0.274658	-0.427246
0.438	1.7395	-0.640869	-0.640869
0.439	1.86157	-0.640869	-0.640869
0.44	1.86157	-0.549316	-0.335693
0.441	1.43433	-0.610352	-0.396729
0.442	1.64795	-0.518799	-0.305176
0.443	1.34277	-0.518799	-0.488281
0.444	1.49536	-0.518799	-0.305176
0.445	1.77002	-0.488281	-0.457764
0.446	1.80054	-0.488281	-0.579834
0.447	2.10571	-0.457764	-0.488281
0.448	1.70898	-0.732422	-0.396729
0.449	1.67847	-0.335693	-0.305176
0.45	1.06812	-0.427246	-0.579834
0.451	1.5564	-0.518799	-0.305176
0.452	1.5564	-0.579834	-0.640869
0.453	1.83105	-0.579834	-0.610352
0.454	2.10571	-0.366211	-0.549316
0.455	1.80054	-0.518799	-0.518799
0.456	1.67847	-0.366211	-0.274658
0.457	1.31226	-0.396729	-0.518799
0.458	1.46484	-0.518799	-0.427246
0.459	1.46484	-0.488281	-0.579834
0.46	1.80054	-0.396729	-0.793457
0.461	2.10571	-0.640869	-0.640869
0.462	1.92261	-0.518799	-0.579834
0.463	1.77002	-0.396729	-0.427246
0.464	1.52588	-0.366211	-0.701904
0.465	1.49536	-0.213623	-0.305176
0.466	1.43433	-0.244141	-0.213623
0.467	1.67847	-0.396729	-0.610352
0.468	2.04468	-0.610352	-0.579834
0.469	2.13623	-0.457764	-0.732422
0.47	2.22778	-0.335693	-0.579834
0.471	1.86157	-0.396729	-0.640869
0.472	1.64795	-0.427246	-0.335693
0.473	1.40381	-0.335693	-0.610352
0.474	1.58691	-0.549316	-0.610352
0.475	1.67847	-0.335693	-0.335693
0.476	1.89209	-0.274658	-0.579834
0.477	1.95313	-0.396729	-0.793457
0.478	1.92261	-0.762939	-0.579834
0.479	1.67847	-0.579834	-0.488281
0.48	1.34277	-0.244141	-0.366211
0.481	1.34277	-0.427246	0
0.482	1.31226	-0.640869	-0.396729
0.483	1.92261	-0.549316	-0.701904
0.484	1.83105	-0.549316	-0.640869
0.485	2.01416	-0.396729	-0.335693
0.486	1.80054	-0.518799	-0.366211
0.487	1.49536	-0.427246	-0.335693
0.488	1.49536	-0.518799	-0.244141
0.489	1.58691	-0.335693	-0.335693
0.49	1.80054	-0.457764	-0.152588
0.491	1.7395	-0.579834	-0.518799
0.492	2.0752	-0.457764	-0.671387
0.493	2.04468	-0.335693	-0.88501
0.494	1.70898	-0.213623	-0.457764
0.495	1.52588	-0.640869	-0.366211
0.496	1.52588	-0.579834	-0.366211
0.497	1.70898	-0.488281	-0.305176
0.498	1.77002	-0.366211	-0.366211
0.499	2.10571	-0.244141	-0.427246
0.5	1.95313	-0.396729	-0.610352
0.501	1.70898	-0.274658	-0.549316
0.502	1.52588	-0.366211	-0.396729
0.503	1.31226	-0.488281	-0.305176
0.504	1.19019	-0.518799	-0.366211
0.505	1.61743	-0.366211	-0.366211
0.506	1.61743	-0.518799	-0.518799
0.507	1.98364	-0.549316	-0.640869
0.508	1.80054	-0.396729	-0.579834
0.509	1.98364	-0.274658	-0.305176
0.51	1.61743	-0.274658	-0.274658
0.511	1.2207	-0.427246	-0.0305176
0.512	1.34277	-0.335693	-0.640869
0.513	1.83105	-0.305176	-0.396729
0.514	2.38037	-0.396729	-0.640869
0.515	1.86157	-0.305176	-0.640869
0.516	1.89209	-0.518799	-0.427246
0.517	1.52588	-0.579834	-0.762939
0.518	1.40381	-0.335693	-0.183105
0.519	1.43433	-0.335693	-0.610352
0.52	1.46484	-0.396729	-0.579834
0.521	1.70898	-0.640869	-0.549316
0.522	1.7395	-0.701904	-0.549316
0.523	1.89209	-0.457764	-0.579834
0.524	1.98364	-0.335693	-0.610352
0.525	1.58691	-0.335693	-0.213623
0.526	1.5564	-0.427246	-0.488281
0.527	1.37329	-0.701904	-0.335693
0.528	1.7395	-0.396729	-0.518799
0.529	1.64795	-0.396729	-0.610352
0.53	1.80054	-0.457764	-0.579834
0.531	1.83105	-0.518799	-0.640869
0.532	1.86157	-0.396729	-0.366211
0.533	1.67847	-0.640869	-0.396729
0.534	1.31226	-0.427246	-0.274658
0.535	1.52588	-0.671387	-0.305176
0.536	1.61743	-0.152588	-0.488281
0.537	2.22778	-0.488281	-0.579834
0.538	2.13623	-0.366211	-0.610352
0.539	2.04468	-0.671387	-0.457764
0.54	1.58691	-0.366211	-0.488281
0.541	1.0376	-0.335693	-0.518799
0.542	1.5564	-0.396729	-0.518799
0.543	1.5564	-0.335693	-0.549316
0.544	1.58691	-0.732422	-0.549316
0.545	1.98364	-0.427246	-0.518799
0.546	1.80054	-0.457764	-0.457764
0.547	1.80054	-0.305176	-0.335693
0.548	1.49536	-0.335693	-0.396729
0.549	1.40381	-0.427246	-0.305176
0.55	1.52588	-0.854492	-0.488281
0.551	1.43433	-0.610352	-0.457764
0.552	1.86157	-0.518799	-0.610352
0.553	1.89209	-0.793457	-0.671387
0.554	2.10571	-0.88501	-0.762939
0.555	1.7395	-0.488281	-0.457764
0.556	1.46484	-0.396729	-0.427246
0.557	1.37329	-0.396729	-0.183105
0.558	1.15967	-0.274658	-0.396729
0.559	1.61743	-0.396729	-0.335693
0.56	1.89209	-0.610352	-0.579834
0.561	1.80054	-0.366211	-0.549316
0.562	1.86157	-0.244141	-0.152588
0.563	1.52588	-0.488281	-0.366211
0.564	1.49536	-0.915527	-0.183105
0.565	1.46484	-0.579834	-0.457764
0.566	1.5564	-0.488281	-0.518799
0.567	1.7395	-0.488281	-0.549316
0.568	1.70898	-0.640869	-0.610352
0.569	1.80054	-0.549316	-0.0915527
0.57	1.64795	-0.640869	-0.457764
0.571	1.49536	-0.671387	0.12207
0.572	1.58691	-0.335693	-0.396729
0.573	1.37329	-0.610352	-0.396729
0.574	2.19727	-0.701904	-0.518799
0.575	1.7395	-0.457764	-0.579834
0.576	2.13623	-0.427246	-0.427246
0.577	1.98364	-0.274658	-0.762939
0.578	1.52588	-0.457764	-0.244141
0.579	1.28174	-0.396729	-0.549316
0.58	1.06812	-0.457764	-0.274658
0.581	1.52588	-0.518799	-0.366211
0.582	1.64795	-0.579834	-0.335693
0.583	1.86157	-0.549316	-0.213623
0.584	2.10571	-0.457764	-0.549316
0.585	1.89209	-0.335693	-0.457764
0.586	1.7395	-0.0610352	-0.793457
0.587	1.28174	-0.579834	-0.335693
0.588	1.40381	-0.427246	-0.488281
0.589	1.40381	-0.488281	-0.610352
0.59	1.98364	-0.457764	-0.396729
0.591	1.61743	-0.213623	-0.732422
0.592	1.61743	-0.152588	-0.305176
0.593	1.40381	-0.518799	-0.549316
0.594	1.09863	-0.671387	-0.396729
0.595	1.61743	-0.762939	-0.366211
0.596	1.31226	-0.457764	-0.305176
0.597	1.61743	-0.457764	-0.457764
0.598	1.77002	-0.610352	-0.732422
0.599	2.28882	-0.579834	-0.640869
0.6	1.95313	-0.518799	-0.701904
0.601	1.58691	-0.427246	-0.640869
0.602	1.34277	-0.396729	-0.610352
0.603	1.12915	-0.518799	-0.12207
0.604	1.43433	-0.610352	-0.518799
0.605	1.77002	-0.518799	-0.457764
0.606	1.77002	-0.335693	-0.549316
0.607	1.70898	-0.488281	-0.732422
0.608	1.5564	-0.274658	-0.671387
0.609	1.61743	-0.518799	-0.549316
0.61	1.52588	-0.488281	-0.518799
0.611	1.12915	-0.244141	-0.305176
0.612	1.58691	-0.396729	-0.579834
0.613	1.49536	-0.549316	-0.488281
0.614	1.98364	-0.488281	-0.396729
0.615	1.7395	-0.396729	-0.488281
0.616	1.80054	-0.427246	-0.488281
0.617	1.58691	-0.457764	-0.335693
0.618	1.34277	-0.305176	-0.183105
0.619	1.43433	-0.366211	-0.366211
0.62	1.61743	-0.518799	-0.457764
0.621	1.77002	-0.396729	-0.427246
0.622	1.7395	-0.488281	-0.427246
0.623	2.13623	-0.579834	-0.518799
0.624	1.58691	-0.335693	-0.518799
0.625	1.31226	-0.396729	-0.305176
0.626	1.2207	-0.457764	-0.305176
0.627	1.0376	-0.579834	-0.457764
0.628	1.80054	-0.579834	-0.396729
0.629	1.61743	-0.457764	-0.579834
0.63	1.58691	-0.274658	-0.579834
0.631	1.52588	-0.12207	-0.610352
0.632	1.70898	-0.396729	-0.518799
0.633	1.25122	-0.457764	-0.488281
0.634	1.37329	-0.549316	-0.274658
0.635	1.31226	-0.396729	-0.488281
0.636	1.70898	-0.640869	-0.12207
0.637	2.01416	-0.488281	-0.366211
0.638	2.01416	-0.427246	-0.396729
0.639	2.0752	-0.427246	-0.274658
0.64	1.5564	-0.244141	-0.518799
0.641	1.40381	-0.427246	-0.244141
0.642	1.46484	-0.457764	-0.610352
0.643	1.61743	-0.610352	-0.305176
0.644	1.86157	-0.701904	-0.518799
0.645	2.01416	-0.457764	-0.610352
0.646	2.04468	-0.640869	-0.488281
0.647	1.61743	-0.610352	-0.244141
0.648	1.31226	-0.335693	-0.213623
0.649	1.43433	-0.396729	-0.488281
0.65	1.5564	-0.671387	-0.305176
0.651	1.58691	-0.457764	-0.274658
0.652	1.67847	-0.701904	-0.518799
0.653	2.13623	-0.488281	-0.366211
0.654	1.61743	-0.366211	-0.183105
0.655	1.7395	-0.335693	-0.396729
0.656	1.25122	-0.518799	-0.366211
0.657	1.49536	-0.579834	-0.457764
0.658	1.58691	-0.457764	-0.213623
0.659	1.92261	-0.701904	-0.305176
0.66	1.89209	-0.427246	-0.701904
0.661	2.04468	-0.518799	-0.396729
0.662	1.80054	-0.427246	-0.549316
0.663	1.43433	-0.457764	-0.457764
0.664	1.37329	-0.518799	-0.579834
0.665	1.19019	-0.518799	-0.610352
0.666	1.64795	-0.366211	-0.549316
0.667	1.95313	-0.488281	-0.396729
0.668	2.04468	-0.579834	-0.640869
0.669	2.19727	-0.701904	-0.640869
0.67	1.5564	-0.305176	-0.549316
0.671	1.46484	-0.183105	-0.335693
0.672	1.00708	-0.518799	-0.335693
0.673	1.58691	-0.610352	-0.427246
0.674	1.58691	-0.518799	-0.366211
0.675	2.19727	-0.518799	-0.671387
0.676	1.83105	-0.305176	-1.00708
0.677	1.80054	-0.335693	-0.396729
0.678	1.40381	-0.0915527	-0.579834
0.679	1.43433	-0.518799	-0.213623
0.68	1.49536	-0.518799	-0.152588
0.681	1.5564	-0.518799	-0.366211
0.682	1.89209	-0.762939	-0.396729
0.683	2.10571	-0.396729	-0.732422
0.684	1.80054	-0.396729	-0.640869
0.685	1.67847	-0.335693	-0.671387
0.686	1.31226	-0.732422	-0.488281
0.687	1.28174	-0.274658	-0.488281
0.688	1.61743	-0.610352	-0.244141
0.689	1.58691	-0.518799	-0.701904
0.69	1.86157	-0.671387	-0.457764
0.691	1.7395	-0.518799	-0.640869
0.692	1.7395	-0.549316	-0.335693
0.693	1.43433	-0.396729	-0.396729
0.694	1.34277	-0.396729	-0.366211
0.695	1.31226	-0.610352	-0.0915527
0.696	1.37329	-0.640869	-0.274658
0.697	1.7395	-0.793457	-0.305176
0.698	2.13623	-0.488281	-0.762939
0.699	1.83105	-0.518799	-0.579834
0.7	1.7395	-0.457764	-0.335693
0.701	1.52588	-0.671387	-0.579834
0.702	1.34277	-0.488281	-0.0610352
0.703	1.61743	-0.579834	-0.518799
0.704	1.70898	-0.335693	-0.335693
0.705	1.80054	-0.396729	-0.823975
0.706	1.67847	-0.488281	-0.640869
0.707	1.92261	-0.488281	-0.579834
0.708	1.64795	-0.518799	-0.579834
0.709	1.64795	-0.427246	-0.396729
0.71	1.2207	-0.396729	-0.366211
0.711	1.5564	-0.732422	-0.335693
0.712	1.37329	-0.579834	-0.457764
0.713	1.7395	-0.457764	-0.427246
0.714	1.86157	-0.549316	-0.457764
0.715	1.86157	-0.457764	-0.518799
0.716	1.5564	-0.549316	-0.396729
0.717	1.37329	-0.488281	-0.335693
0.718	1.43433	-0.732422	-0.213623
0.719	1.5564	-0.457764	-0.213623
0.72	1.86157	-0.610352	-0.579834
0.721	1.89209	-0.610352	-0.488281
0.722	2.04468	-0.213623	-0.579834
0.723	1.80054	-0.366211	-0.640869
0.724	1.58691	-0.366211	-0.396729
0.725	1.2207	-0.610352	-0.518799
0.726	1.34277	-0.518799	-0.152588
0.727	1.61743	-0.549316	-0.396729
0.728	1.46484	-0.305176	-0.335693
0.729	1.70898	-0.518799	-0.823975
0.73	1.86157	-0.671387	-0.579834
0.731	1.46484	-0.732422	-0.457764
0.732	1.25122	-0.488281	-0.457764
0.733	1.25122	-0.549316	0.0305176
0.734	1.83105	-0.762939	-0.305176
0.735	1.49536	-0.549316	-0.335693
0.736	1.95313	-0.488281	-0.732422
0.737	1.7395	-0.518799	-0.701904
0.738	1.86157	-0.640869	-0.549316
0.739	1.34277	-0.427246	-0.244141
0.74	1.19019	-0.488281	-0.366211
0.741	1.46484	-0.457764	-0.427246
0.742	1.31226	-0.396729	-0.366211
0.743	2.0752	-0.518799	-0.701904
0.744	1.80054	-0.366211	-0.640869
0.745	1.77002	-0.335693	-0.88501
0.746	1.52588	-0.457764	-0.183105
0.747	1.12915	-0.579834	-0.366211
0.748	1.09863	-0.427246	-0.366211
0.749	1.40381	-0.396729	-0.0915527
0.75	1.77002	-0.518799	-0.457764
0.751	1.7395	-0.427246	-0.579834
0.752	1.49536	-0.457764	-0.762939
0.753	1.61743	-0.457764	-0.366211
0.754	1.46484	-0.335693	-0.518799
0.755	1.67847	-0.610352	-0.549316
0.756	1.28174	-0.579834	-0.274658
0.757	1.28174	-0.457764	-0.427246
0.758	1.49536	-0.579834	-0.549316
0.759	1.89209	-0.457764	-0.732422
0.76	1.95313	-0.488281	-0.579834
0.761	1.5564	-0.488281	-0.427246
0.762	1.37329	-0.549316	-0.488281
0.763	1.15967	-0.457764	-0.518799
0.764	1.49536	-0.396729	-0.732422
0.765	1.67847	-0.396729	-0.274658
0.766	1.7395	-0.549316	-0.610352
0.767	1.64795	-0.579834	-0.457764
0.768	1.80054	-0.518799	-0.396729
0.769	1.77002	-0.335693	-0.305176
0.77	1.43433	-0.12207	-0.335693
0.771	1.31226	-0.457764	-0.305176
0.772	1.31226	-0.518799	-0.213623
0.773	1.7395	-0.488281	-0.701904
0.774	2.04468	-0.457764	-0.335693
0.775	2.13623	-0.396729	-0.732422
0.776	1.64795	-0.457764	-0.549316
0.777	1.37329	-0.335693	-0.671387
0.778	1.09863	-0.488281	-0.396729
0.779	1.2207	-0.457764	-0.457764
0.78	1.37329	-0.610352	-0.427246
0.781	1.43433	-0.518799	-0.579834
0.782	2.04468	-0.305176	-0.427246
0.783	1.86157	-0.244141	-0.427246
0.784	1.67847	-0.366211	-0.488281
0.785	1.46484	-0.549316	-0.335693
0.786	1.34277	-0.396729	-0.457764
0.787	1.46484	-0.396729	-0.12207
0.788	1.5564	-0.518799	-0.518799
0.789	1.86157	-0.610352	-0.244141
0.79	1.98364	-0.671387	-0.701904
0.791	1.95313	-0.671387	-0.366211
0.792	1.5564	-0.366211	-0.427246
0.793	1.58691	-0.701904	0
0.794	1.37329	-0.457764	-0.305176
0.795	1.58691	-0.396729	-0.396729
0.796	1.64795	-0.427246	-0.457764
0.797	2.04468	-0.457764	-0.518799
0.798	2.2583	-0.640869	-0.823975
0.799	1.61743	-0.427246	-0.457764
0.8	1.49536	-0.701904	-0.396729
0.801	1.31226	-0.366211	-0.640869
0.802	1.5564	-0.549316	-0.0610352
0.803	1.28174	-0.244141	-0.610352
0.804	1.83105	-0.274658	-0.396729
0.805	1.67847	-0.518799	-0.518799
0.806	1.95313	-0.88501	-0.488281
0.807	1.86157	-0.488281	-0.335693
0.808	1.19019	-0.335693	-0.457764
0.809	1.19019	-0.610352	0
0.81	1.25122	-0.366211	-0.518799
0.811	1.5564	-0.427246	-0.396729
0.812	2.10571	-0.518799	-0.518799
0.813	1.58691	-0.549316	-0.518799
0.814	2.01416	-0.488281	-0.671387
0.815	1.52588	-0.244141	-0.640869
0.816	1.58691	-0.274658	-0.0915527
0.817	1.34277	-0.335693	-0.488281
0.818	1.15967	-0.671387	-0.366211
0.819	1.83105	-1.0376	-0.488281
0.82	1.83105	-0.457764	-0.579834
0.821	2.10571	-0.305176	-0.244141
0.822	1.58691	-0.366211	-0.427246
0.823	1.49536	-0.579834	-0.427246
0.824	1.31226	-0.427246	-0.640869
0.825	1.31226	-0.518799	-0.152588
0.826	1.64795	-0.396729	-0.518799
0.827	1.40381	-0.701904	-0.366211
0.828	2.38037	-0.976563	-0.305176
0.829	1.64795	-0.396729	-0.793457
0.83	1.95313	-0.457764	-0.244141
0.831	1.52588	-0.427246	-0.610352
0.832	1.31226	-0.366211	-0.366211
0.833	1.31226	-0.671387	-0.732422
0.834	1.31226	-0.701904	-0.396729
0.835	1.95313	-0.640869	-0.732422
0.836	2.13623	-0.305176	-0.610352
0.837	1.92261	-0.244141	-0.640869
0.838	1.61743	-0.427246	-0.457764
0.839	1.49536	-0.610352	-0.12207
0.84	1.43433	-0.457764	-0.396729
0.841	1.43433	-0.579834	-0.0915527
0.842	1.52588	-0.396729	-0.732422
0.843	1.67847	-0.396729	-0.366211
0.844	1.92261	-0.610352	-0.88501
0.845	1.5564	-0.671387	-0.488281
0.846	1.64795	-0.335693	-0.335693
0.847	1.43433	-0.518799	-0.488281
0.848	1.15967	-0.427246	-0.305176
0.849	1.5564	-0.610352	-0.610352
0.85	1.5564	-0.396729	-0.488281
0.851	1.98364	-0.671387	-0.946045
0.852	1.95313	-0.305176	-0.518799
0.853	1.98364	-0.549316	-0.640869
0.854	1.67847	-0.579834	-0.457764
0.855	1.37329	-0.366211	-0.427246
0.856	1.77002	-0.396729	-0.427246
0.857	1.46484	-0.366211	-0.488281
0.858	1.70898	-0.518799	-0.518799
0.859	1.67847	-0.579834	-0.579834
0.86	1.77002	-0.610352	-0.488281
0.861	1.49536	-0.396729	-0.244141
0.862	0.915527	-0.427246	-0.152588
0.863	1.25122	-0.396729	-0.457764
0.864	1.40381	-0.579834	-0.579834
0.865	1.86157	-0.518799	-0.366211
0.866	1.92261	-0.274658	-0.915527
0.867	1.80054	-0.610352	-0.488281
0.868	1.67847	-0.640869	-0.396729
0.869	1.49536	-0.488281	-0.579834
0.87	1.49536	-0.457764	-0.366211
0.871	1.09863	-0.549316	-0.274658
0.872	1.77002	-0.762939	-0.183105
0.873	1.70898	-0.274658	-0.640869
0.874	2.0752	-0.518799	-0.396729
0.875	1.58691	-0.396729	-0.549316
0.876	1.67847	-0.457764	-0.427246
0.877	1.37329	-0.549316	-0.396729
0.878	1.2207	-0.457764	-0.366211
0.879	1.46484	-0.427246	-0.335693
0.88	1.64795	-0.457764	-0.610352
0.881	2.04468	-0.457764	-0.579834
0.882	1.77002	-0.518799	-0.457764
0.883	1.77002	-0.549316	-0.244141
0.884	1.5564	-0.579834	-0.518799
0.885	1.34277	-0.762939	0.0915527
0.886	1.28174	-0.518799	-0.396729
0.887	1.43433	-0.518799	-0.366211
0.888	1.83105	-0.549316	-0.427246
0.889	2.22778	-0.457764	-0.793457
0.89	2.0752	-0.762939	-0.518799
0.891	1.52588	-0.305176	-0.518799
0.892	1.40381	-0.335693	-0.518799
0.893	1.09863	-0.488281	-0.396729
0.894	1.2207	-0.640869	-0.335693
0.895	1.5564	-0.579834	-0.396729
0.896	1.7395	-0.549316	-0.549316
0.897	1.80054	-0.427246	-0.305176
0.898	1.80054	-0.518799	-0.488281
0.899	1.77002	-0.549316	-0.610352
0.9	1.2207	-0.427246	-0.366211
0.901	1.40381	-0.396729	-0.396729
0.902	1.43433	-0.518799	-0.579834
0.903	1.70898	-0.793457	-0.579834
0.904	1.67847	-0.579834	-0.640869
0.905	1.7395	-0.244141	-0.732422
0.906	1.77002	-0.518799	-0.579834
0.907	1.28174	-0.457764	-0.518799
0.908	1.5564	-0.701904	-0.152588
0.909	1.31226	-0.457764	-0.671387
0.91	1.28174	-0.549316	-0.244141
0.911	1.52588	-0.518799	-0.518799
0.912	1.80054	-0.762939	-0.457764
0.913	1.7395	-0.457764	-0.701904
0.914	1.67847	-0.457764	-0.640869
0.915	1.37329	-0.335693	-0.366211
0.916	1.19019	-0.335693	-0.640869
0.917	1.43433	-0.640869	-0.213623
0.918	1.64795	-0.518799	-0.488281
0.919	1.37329	-0.518799	-0.427246
0.92	2.01416	-0.610352	-0.610352
0.921	1.70898	-0.396729	-0.549316
0.922	1.67847	-0.305176	-0.518799
0.923	1.19019	-0.427246	-0.579834
0.924	0.946045	-0.518799	-0.183105
0.925	1.46484	-0.579834	-0.671387
0.926	1.37329	-0.518799	-0.518799
0.927	1.86157	-0.366211	-0.793457
0.928	1.58691	-0.488281	-0.335693
0.929	1.80054	-0.457764	-0.457764
0.93	1.43433	-0.183105	-0.213623
0.931	1.58691	-0.396729	-0.366211
0.932	1.28174	-0.305176	-0.0610352
0.933	1.25122	-0.427246	-0.366211
0.934	1.58691	-0.518799	-0.396729
0.935	1.83105	-0.396729	-0.457764
0.936	1.70898	-0.762939	-0.396729
0.937	1.83105	-0.488281	-0.305176
0.938	1.49536	-0.518799	-0.366211
0.939	1.77002	-0.213623	-0.274658
0.94	1.15967	-0.518799	-0.274658
0.941	1.49536	-0.518799	-0.274658
0.942	1.80054	-0.732422	-0.274658
0.943	1.52588	-0.579834	-0.518799
0.944	1.7395	-0.488281	-0.427246
0.945	1.43433	-0.335693	-0.396729
0.946	1.58691	-0.488281	-0.335693
0.947	1.19019	-0.366211	-0.518799
0.948	1.37329	-0.518799	-0.457764
0.949	1.46484	-0.488281	-0.396729
0.95	1.92261	-0.366211	-0.579834
0.951	1.83105	-0.396729	-0.640869
0.952	1.83105	-0.640869	-0.305176
0.953	1.67847	-0.579834	-0.488281
0.954	1.25122	-0.488281	-0.396729
0.955	1.37329	-0.457764	-0.427246
0.956	1.43433	-0.488281	-0.0610352
0.957	1.49536	-0.549316	-0.366211
0.958	1.86157	-0.610352	-0.579834
0.959	1.92261	-0.457764	-0.366211
0.96	1.61743	-0.396729	-0.549316
0.961	1.43433	-0.244141	-0.549316
0.962	1.15967	-0.701904	-0.549316
0.963	1.28174	-0.488281	-0.396729
0.964	1.61743	-0.549316	-0.366211
0.965	1.89209	-0.518799	-0.518799
0.966	1.70898	-0.579834	-0.610352
0.967	1.86157	-0.488281	-0.396729
0.968	1.43433	-0.396729	-0.762939
0.969	1.64795	-0.396729	-0.335693
0.97	1.19019	-0.335693	-0.366211
0.971	1.28174	-0.671387	-0.274658
0.972	1.2207	-0.701904	-0.518799
0.973	1.92261	-0.518799	-0.610352
0.974	2.0752	-0.488281	-0.396729
0.975	1.89209	-0.518799	-0.427246
0.976	1.31226	-0.610352	-0.244141
0.977	0.976563	-0.396729	-0.488281
0.978	1.0376	-0.640869	-0.488281
0.979	1.40381	-0.488281	-0.488281
0.98	1.67847	-0.396729	-0.488281
0.981	2.10571	-0.610352	-0.671387
0.982	1.80054	-0.579834	-0.610352
0.983	1.61743	-0.427246	-0.579834
0.984	1.43433	-0.396729	-0.427246
0.985	1.31226	-0.488281	-0.305176
0.986	1.15967	-0.457764	-0.457764
0.987	1.46484	-0.457764	-0.335693
0.988	2.04468	-0.335693	-0.640869
0.989	1.92261	-0.244141	-0.427246
0.99	1.95313	-0.244141	-0.488281
0.991	1.43433	-0.518799	-0.427246
0.992	1.49536	-0.701904	-0.213623
0.993	1.25122	-0.457764	-0.366211
0.994	1.28174	-0.366211	-0.213623
0.995	1.5564	-0.488281	-0.518799
0.996	1.86157	-0.457764	-0.579834
0.997	2.04468	-0.579834	-0.88501
0.998	1.77002	-0.366211	-0.488281
0.999	1.70898	-0.335693	-0.244141
1	1.52588	-0.274658	-0.518799
1.001	1.34277	-0.579834	-0.579834
1.002	1.5564	-0.335693	-0.366211
1.003	1.7395	-0.396729	-0.396729
1.004	1.95313	-0.457764	-0.640869
1.005	1.92261	-0.518799	-0.305176
1.006	1.70898	-0.488281	-0.579834
1.007	1.52588	-0.183105	-0.305176
1.008	1.31226	-0.518799	-0.579834
1.009	1.49536	-0.671387	-0.244141
1.01	1.83105	-0.946045	-0.244141
1.011	1.95313	-0.640869	-0.396729
1.012	1.77002	-0.396729	-0.335693
1.013	1.89209	-0.518799	-0.518799
1.014	1.37329	-0.457764	-0.396729
1.015	1.2207	-0.488281	-0.701904
1.016	1.34277	-0.335693	-0.366211
1.017	1.70898	-0.396729	-0.274658
1.018	1.7395	-0.610352	-0.518799
1.019	1.95313	-0.518799	-0.610352
1.02	2.01416	-0.366211	-0.854492
1.021	1.67847	-0.518799	-0.0915527
1.022	1.40381	-0.396729	-0.518799
1.023	1.19019	-0.518799	-0.274658
1.024	1.12915	-0.579834	-0.427246
1.025	1.52588	-0.305176	-0.579834
1.026	1.7395	-0.549316	-0.488281
1.027	1.92261	-0.762939	-0.579834
1.028	1.67847	-0.640869	-0.579834
1.029	1.77002	-0.427246	-0.12207
1.03	1.09863	-0.396729	-0.305176
1.031	1.31226	-0.335693	-0.335693
1.032	1.37329	-0.640869	-0.488281
1.033	1.46484	-0.610352	-0.701904
1.034	2.10571	-0.518799	-0.762939
1.035	1.83105	-0.457764	-0.640869
1.036	2.04468	-0.610352	-0.396729
1.037	1.34277	-0.457764	-0.732422
1.038	1.61743	-0.671387	-0.305176
1.039	1.40381	-0.335693	-0.305176
1.04	1.19019	-0.488281	-0.579834
1.041	1.7395	-0.762939	-0.457764
1.042	1.89209	-0.579834	-0.610352
1.043	1.98364	-0.579834	-0.579834
1.044	1.64795	-0.457764	-0.396729
1.045	1.46484	-0.518799	-0.335693
1.046	0.976563	-0.488281	-0.213623
1.047	1.28174	-0.549316	-0.213623
1.048	1.49536	-0.610352	-0.549316
1.049	1.86157	-0.701904	-0.518799
1.05	1.95313	-0.762939	-0.518799
1.051	1.67847	-0.549316	-0.610352
1.052	1.77002	-0.396729	-0.152588
1.053	0.976563	-0.579834	-0.396729
1.054	1.46484	-0.518799	-0.579834
1.055	1.31226	-0.732422	-0.488281
1.056	1.46484	-0.518799	-0.640869
1.057	1.80054	-0.457764	-0.549316
1.058	1.70898	-0.762939	-0.762939
1.059	1.95313	-0.366211	-0.335693
1.06	1.58691	-0.549316	-0.366211
1.061	1.52588	-0.366211	-0.213623
1.062	1.61743	-0.366211	-0.366211
1.063	1.98364	-0.762939	-0.183105
1.064	1.80054	-0.610352	-0.549316
1.065	1.95313	-0.488281	-0.579834
1.066	1.83105	-0.488281	-0.335693
1.067	1.52588	-0.579834	-0.457764
1.068	1.25122	-0.396729	-0.274658
1.069	1.2207	-0.335693	-0.213623
1.07	1.52588	-0.427246	-0.244141
1.071	1.40381	-0.549316	-0.488281
1.072	1.86157	-0.610352	-0.823975
1.073	1.95313	-0.366211	-0.305176
1.074	1.61743	-0.488281	-0.610352
1.075	1.49536	-0.579834	-0.457764
1.076	1.31226	-0.457764	-0.518799
1.077	1.49536	-0.457764	-0.579834
1.078	1.43433	-0.488281	-0.396729
1.079	1.80054	-0.549316	-0.427246
1.08	1.98364	-0.549316	-0.244141
1.081	1.67847	-0.518799	-0.518799
1.082	1.67847	-0.396729	-0.0915527
1.083	1.43433	-0.518799	-0.518799
1.084	1.28174	-0.640869	-0.335693
1.085	1.43433	-0.457764	-0.274658
1.086	1.34277	-0.518799	-0.305176
1.087	1.70898	-0.579834	-0.366211
1.088	1.92261	-0.671387	-0.671387
1.089	1.83105	-0.335693	-0.518799
1.09	1.83105	-0.213623	-0.518799
1.091	1.37329	-0.457764	-0.213623
1.092	1.25122	-0.671387	-0.488281
1.093	1.06812	-0.244141	-0.579834
1.094	1.86157	-0.366211	-0.457764
1.095	1.7395	-0.396729	-0.671387
1.096	1.89209	-0.457764	-0.549316
1.097	1.70898	-0.457764	-0.457764
1.098	1.67847	-0.671387	-0.366211
1.099	1.15967	-0.579834	-0.366211
1.1	1.2207	-0.152588	-0.518799
1.101	1.5564	-0.518799	-0.274658
1.102	2.04468	-0.579834	-0.396729
1.103	2.22778	-0.488281	-0.549316
1.104	1.95313	-0.488281	-0.762939
1.105	1.77002	-0.579834	-0.457764
1.106	1.52588	-0.366211	-0.518799
1.107	1.43433	-0.518799	-0.335693
1.108	1.67847	-0.823975	-0.427246
1.109	1.43433	-0.457764	-0.396729
1.11	1.89209	-0.610352	-0.671387
1.111	2.04468	-0.671387	-0.610352
1.112	1.83105	-0.610352	-0.396729
1.113	1.61743	-0.366211	-0.518799
1.114	1.2207	-0.457764	-0.244141
1.115	1.37329	-0.457764	-0.488281
1.116	1.34277	-0.427246	-0.427246
1.117	1.86157	-0.457764	-0.640869
1.118	1.83105	-0.518799	-0.518799
1.119	1.80054	-0.396729	-0.518799
1.12	1.83105	-0.427246	-0.244141
1.121	1.52588	-0.549316	-0.396729
1.122	1.2207	-0.640869	-0.396729
1.123	1.19019	-0.396729	-0.305176
1.124	1.80054	-0.762939	-0.427246
1.125	1.86157	-0.518799	-0.457764
1.126	2.19727	-0.549316	-0.518799
1.127	1.7395	-0.396729	-0.396729
1.128	1.77002	-0.732422	-0.640869
1.129	1.37329	-0.518799	-0.366211
1.13	1.52588	-0.427246	-0.305176
1.131	1.15967	-0.335693	-0.610352
1.132	1.80054	-0.518799	-0.274658
1.133	1.58691	-0.457764	-0.610352
1.134	2.01416	-0.488281	-0.518799
1.135	1.7395	-0.427246	-0.671387
1.136	1.49536	-0.335693	-0.457764
1.137	1.19019	-0.152588	-0.366211
1.138	1.25122	-0.610352	-0.488281
1.139	1.49536	-0.488281	-0.12207
1.14	1.5564	-0.549316	-0.488281
1.141	1.86157	-0.549316	-0.579834
1.142	1.89209	-0.396729	-0.335693
1.143	1.83105	-0.640869	-0.335693
1.144	1.49536	-0.640869	-0.488281
1.145	1.25122	-0.488281	-0.549316
1.146	1.31226	-0.457764	-0.274658
1.147	1.52588	-0.274658	-0.366211
1.148	1.77002	-0.610352	-0.854492
1.149	1.80054	-0.427246	-0.396729
1.15	1.67847	-0.518799	-0.732422
1.151	1.80054	-0.610352	-0.305176
1.152	1.40381	-0.488281	-0.518799
1.153	1.31226	-0.549316	-0.305176
1.154	1.34277	-0.427246	-0.213623
1.155	1.5564	-0.610352	-0.396729
1.156	1.92261	-0.732422	-0.457764
1.157	2.10571	-0.396729	-0.732422
1.158	1.70898	-0.366211	-0.152588
1.159	1.61743	-0.396729	-0.518799
1.16	1.28174	-0.427246	-0.244141
1.161	1.46484	-0.549316	-0.427246
1.162	1.2207	-0.366211	-0.305176
1.163	1.67847	-0.518799	-0.274658
1.164	1.67847	-0.366211	-0.579834
1.165	1.7395	-0.366211	-0.335693
1.166	1.64795	-0.518799	-0.610352
1.167	1.28174	-0.518799	-0.366211
1.168	1.31226	-0.457764	-0.488281
1.169	1.15967	-0.396729	-0.305176
1.17	1.61743	-0.427246	-0.518799
1.171	1.64795	-0.610352	-0.549316
1.172	2.01416	-0.610352	-0.610352
1.173	1.67847	-0.457764	-0.671387
1.174	1.77002	-0.244141	-0.305176
1.175	1.25122	-0.457764	-0.579834
1.176	1.15967	-0.732422	-0.0305176
1.177	1.37329	-0.640869	-0.366211
1.178	1.5564	-0.579834	-0.335693
1.179	1.98364	-0.610352	-0.518799
1.18	1.86157	-0.396729	-0.457764
1.181	1.7395	-0.427246	-0.671387
1.182	1.37329	-0.610352	-0.610352
1.183	1.12915	-0.457764	-0.305176
1.184	1.58691	-0.457764	-0.610352
1.185	0.915527	-0.518799	-0.244141
1.186	1.37329	-0.610352	-0.671387
1.187	1.49536	-0.671387	-0.671387
1.188	1.95313	-0.518799	-0.701904
1.189	1.67847	-0.610352	-0.366211
1.19	1.70898	-0.640869	-0.305176
1.191	1.40381	-0.488281	-0.549316
1.192	1.15967	-0.518799	-0.366211
1.193	1.77002	-0.396729	-0.640869
1.194	1.86157	-0.579834	-0.244141
1.195	1.83105	-0.640869	-0.793457
1.196	1.80054	-0.610352	-0.396729
1.197	1.58691	-0.762939	-0.488281
1.198	1.61743	-0.518799	-0.274658
1.199	1.12915	-0.213623	-0.579834
1.2	1.5564	-0.396729	-0.366211
1.201	1.77002	-0.518799	-0.518799
1.202	1.80054	-0.610352	-0.366211
1.203	1.92261	-0.671387	-0.640869
1.204	1.58691	-0.366211	-0.701904
1.205	1.7395	-0.396729	-0.305176
1.206	1.09863	-0.549316	-0.640869
1.207	1.67847	-0.640869	-0.305176
1.208	1.70898	-0.671387	-0.213623
1.209	1.28174	-0.518799	-0.152588
1.21	1.89209	-0.488281	-0.732422
1.211	1.67847	-0.457764	-0.549316
1.212	1.92261	-0.518799	-0.457764
1.213	1.31226	-0.396729	-0.457764
1.214	1.31226	-0.640869	-0.0305176
1.215	1.40381	-0.823975	-0.366211
1.216	1.37329	-0.549316	-0.244141
1.217	1.92261	-0.610352	-0.549316
1.218	1.86157	-0.701904	-0.427246
1.219	2.01416	-0.610352	-0.457764
1.22	1.89209	-0.671387	-0.579834
1.221	1.5564	-0.701904	-0.335693
1.222	1.25122	-0.457764	-0.488281
1.223	1.49536	-0.549316	-0.213623
1.224	1.64795	-0.427246	-0.457764
1.225	1.70898	-0.671387	-0.610352
1.226	1.80054	-0.640869	-0.701904
1.227	1.80054	-0.366211	-0.549316
1.228	1.77002	-0.671387	-0.457764
1.229	1.06812	-0.366211	-0.457764
1.23	1.2207	-0.610352	-0.305176
1.231	1.15967	-0.640869	-0.274658
1.232	1.52588	-0.640869	-0.274658
1.233	1.95313	-0.396729	-0.610352
1.234	1.92261	-0.518799	-0.488281
1.235	1.7395	-0.579834	-0.579834
1.236	1.34277	-0.640869	-0.488281
1.237	1.49536	-0.518799	-0.335693
1.238	1.37329	-0.396729	-0.488281
1.239	1.46484	-0.274658	-0.183105
1.24	1.67847	-0.488281	-0.457764
1.241	2.0752	-0.488281	-0.518799
1.242	1.98364	-0.457764	-0.488281
1.243	2.13623	-0.488281	-0.640869
1.244	1.58691	-0.366211	-0.457764
1.245	1.7395	-0.549316	-0.274658
1.246	1.12915	-0.518799	-0.305176
1.247	1.49536	-0.549316	-0.579834
1.248	1.86157	-0.701904	-0.396729
1.249	1.83105	-0.549316	-0.518799
1.25	1.70898	-0.457764	-0.427246
1.251	1.5564	-0.579834	-0.366211
1.252	1.31226	-0.549316	-0.335693
1.253	1.37329	-0.488281	-0.457764
1.254	1.2207	-0.579834	-0.518799
1.255	1.70898	-0.793457	-0.396729
1.256	1.64795	-0.427246	-0.701904
1.257	1.7395	-0.457764	-0.488281
1.258	1.67847	-0.427246	-0.488281
1.259	1.46484	-0.427246	-0.457764
1.26	1.34277	-0.152588	-0.244141
1.261	1.12915	-0.610352	-0.396729
1.262	1.52588	-0.366211	-0.305176
1.263	1.89209	-0.610352	-0.793457
1.264	2.10571	-0.274658	-0.488281
1.265	1.92261	-0.213623	-0.701904
1.266	1.49536	-0.579834	-0.213623
1.267	1.25122	-0.427246	-0.335693
1.268	1.28174	-0.518799	-0.701904
1.269	1.31226	-0.396729	-0.0915527
1.27	1.95313	-0.549316	-0.366211
1.271	1.67847	-0.610352	-0.427246
1.272	1.70898	-0.518799	-0.793457
1.273	1.52588	-0.244141	-0.762939
1.274	1.43433	-0.366211	-0.244141
1.275	1.19019	-0.610352	-0.640869
1.276	1.19019	-0.610352	-0.366211
1.277	1.5564	-0.640869	-0.457764
1.278	1.86157	-0.396729	-0.457764
1.279	2.10571	-0.518799	-0.762939
1.28	1.80054	-0.183105	-0.701904
1.281	1.64795	-0.396729	-0.793457
1.282	1.19019	-0.457764	-0.183105
1.283	1.2207	-0.518799	-0.335693
1.284	1.31226	-0.366211	-0.305176
1.285	1.92261	-0.762939	-0.0915527
1.286	1.98364	-0.427246	-0.305176
1.287	1.7395	-0.549316	-0.549316
1.288	1.89209	-0.640869	-0.488281
1.289	1.43433	-0.457764	-0.335693
1.29	1.28174	-0.396729	-0.244141
1.291	1.28174	-0.366211	-0.610352
1.292	1.49536	-0.366211	-0.335693
1.293	1.46484	-0.549316	-0.366211
1.294	1.67847	-0.518799	-0.457764
1.295	1.92261	-0.610352	-0.274658
1.296	1.7395	-0.427246	-0.366211
1.297	1.52588	-0.488281	-0.518799
1.298	1.25122	-0.274658	-0.488281
1.299	1.15967	-0.244141	-0.549316
1.3	1.40381	-0.12207	-0.274658
1.301	1.58691	-0.457764	-0.671387
1.302	2.19727	-0.457764	-0.549316
1.303	1.89209	-0.335693	-0.732422
1.304	1.92261	-0.427246	-0.0610352
1.305	1.58691	-0.427246	-0.183105
1.306	1.28174	-0.366211	-0.12207
1.307	1.25122	-0.579834	-0.518799
1.308	1.49536	-0.488281	-0.274658
1.309	1.92261	-0.518799	-0.488281
1.31	1.89209	-0.305176	-0.610352
1.311	2.0752	-0.457764	-0.732422
1.312	1.5564	-0.396729	-0.518799
1.313	1.06812	-0.244141	-0.579834
1.314	1.52588	-0.213623	-0.457764
1.315	1.43433	-0.305176	-0.518799
1.316	1.70898	-0.427246	-0.701904
1.317	1.52588	-0.488281	-0.518799
1.318	1.83105	-0.579834	-0.518799
1.319	1.80054	-0.366211	-0.640869
1.32	1.64795	0.152588	-0.305176
1.321	1.34277	-0.366211	-0.366211
1.322	1.28174	-1.06812	-0.244141
1.323	1.43433	-0.488281	-0.335693
1.324	1.7395	-0.213623	-0.701904
1.325	2.2583	-0.518799	-0.457764
1.326	1.67847	-0.549316	-0.549316
1.327	1.80054	-0.701904	-0.183105
1.328	1.46484	-0.244141	-0.579834
1.329	1.09863	-0.640869	-0.335693
1.33	1.15967	-0.427246	-0.488281
1.331	1.28174	-0.549316	-0.549316
1.332	1.92261	-0.701904	-0.427246
1.333	1.86157	-0.274658	-0.610352
1.334	1.89209	-0.396729	-0.305176
1.335	1.49536	-0.305176	-0.457764
1.336	0.88501	-0.610352	-0.396729
1.337	0.976563	-0.640869	-0.549316
1.338	1.40381	-0.579834	-0.549316
1.339	1.64795	-0.518799	-0.427246
1.34	1.64795	-0.488281	-0.518799
1.341	1.7395	-0.579834	-0.549316
1.342	1.64795	-0.640869	-0.305176
1.343	1.49536	-0.488281	-0.396729
1.344	1.28174	-0.305176	-0.579834
1.345	1.49536	-0.427246	-0.244141
1.346	1.43433	-0.671387	-0.457764
1.347	1.49536	-0.640869	-0.518799
1.348	2.01416	-0.518799	-0.854492
1.349	1.61743	-0.640869	-0.457764
1.35	1.7395	-0.457764	-0.427246
1.351	1.58691	-0.305176	-0.732422
1.352	1.2207	-0.579834	-0.305176
1.353	1.52588	-0.457764	-0.305176
1.354	1.31226	-0.244141	-0.335693
1.355	1.64795	-0.335693	-0.671387
1.356	1.70898	-0.488281	-0.640869
1.357	1.43433	-0.579834	-0.579834
1.358	1.49536	-0.701904	-0.274658
1.359	1.37329	-0.671387	-0.305176
1.36	1.40381	-0.396729	-0.366211
1.361	1.12915	-0.488281	-0.335693
1.362	1.64795	-0.640869	-0.488281
1.363	1.83105	-0.579834	-0.640869
1.364	1.70898	-0.396729	-0.396729
1.365	1.67847	-0.183105	-0.366211
1.366	1.28174	-0.396729	-0.457764
1.367	1.34277	-0.518799	-0.12207
1.368	1.58691	-0.457764	-0.488281
1.369	1.5564	-0.610352	-0.244141
1.37	1.86157	-0.427246	-0.518799
1.371	1.89209	-0.579834	-0.640869
1.372	1.83105	-0.213623	-0.579834
1.373	1.67847	-0.457764	-0.671387
1.374	1.25122	-0.366211	-0.152588
1.375	1.28174	-0.366211	-0.518799
1.376	1.43433	-0.457764	-0.183105
1.377	1.80054	-0.549316	-0.244141
1.378	1.67847	-0.518799	-0.274658
1.379	1.77002	-0.396729	-0.335693
1.38	1.80054	-0.396729	-0.427246
1.381	1.46484	-0.183105	-0.0915527
1.382	1.40381	-0.518799	-0.12207
1.383	1.43433	-0.396729	-0.366211
1.384	1.5564	-0.640869	-0.12207
1.385	1.7395	-0.518799	-0.610352
1.386	1.92261	-0.701904	-0.518799
1.387	1.80054	-0.457764	-0.579834
1.388	1.7395	-0.335693	-0.549316
1.389	1.2207	-0.457764	-0.244141
1.39	1.52588	-0.518799	-0.396729
1.391	1.37329	-0.427246	-0.396729
1.392	1.40381	-0.579834	-0.518799
1.393	1.67847	-0.183105	-0.366211
1.394	1.86157	-0.335693	-0.488281
1.395	1.7395	-0.457764	-0.518799
1.396	1.49536	-0.488281	-0.335693
1.397	1.46484	-0.549316	-0.732422
1.398	1.28174	-0.335693	-0.427246
1.399	1.77002	-0.610352	-0.610352
1.4	1.61743	-0.518799	-0.152588
1.401	1.67847	-0.762939	-0.305176
1.402	1.5564	-0.701904	-0.488281
1.403	1.67847	-0.427246	-0.579834
1.404	1.80054	-0.457764	-0.457764
1.405	1.37329	-0.396729	-0.305176
1.406	1.40381	-0.549316	-0.488281
1.407	1.37329	-0.610352	-0.244141
1.408	1.92261	-0.549316	-0.823975
1.409	2.0752	-0.549316	-0.610352
1.41	1.83105	-0.396729	-0.823975
1.411	1.64795	-0.518799	-0.579834
1.412	1.46484	-0.427246	-0.640869
1.413	1.52588	-0.488281	-0.427246
1.414	1.31226	-0.335693	-0.152588
1.415	1.52588	-0.396729	-0.518799
1.416	1.5564	-0.610352	-0.488281
1.417	1.89209	-0.305176	-0.793457
1.418	1.70898	-0.335693	-0.671387
1.419	1.61743	-0.427246	-0.396729
1.42	1.34277	-0.457764	-0.244141
1.421	1.34277	-0.366211	-0.427246
1.422	1.2207	-0.457764	-0.427246
1.423	1.58691	-0.457764	-0.457764
1.424	1.64795	-0.335693	-0.671387
1.425	1.5564	-0.396729	-0.549316
1.426	1.25122	-0.549316	-0.732422
1.427	1.25122	-0.427246	-0.244141
1.428	1.09863	-0.579834	-0.579834
1.429	1.58691	-0.946045	-0.0915527
1.43	1.43433	-0.610352	-0.396729
1.431	1.89209	-0.610352	-0.457764
1.432	1.7395	-0.610352	-0.396729
1.433	1.89209	-0.518799	-0.396729
1.434	1.77002	-0.518799	-0.152588
1.435	1.52588	-0.488281	-0.396729
1.436	1.49536	-0.640869	-0.12207
1.437	1.37329	-0.671387	-0.396729
1.438	1.77002	-0.793457	-0.366211
1.439	2.0752	-0.457764	-0.640869
1.44	2.04468	-0.488281	-0.274658
1.441	1.64795	-0.335693	-0.457764
1.442	1.5564	-0.610352	-0.305176
1.443	1.46484	-0.488281	-0.488281
1.444	1.37329	-0.183105	-0.335693
1.445	1.43433	-0.579834	-0.213623
1.446	1.58691	-0.518799	-0.335693
1.447	1.95313	-0.671387	-0.518799
1.448	2.04468	-0.396729	-0.488281
1.449	1.58691	-0.457764	-0.488281
1.45	1.67847	-0.518799	-0.213623
1.451	1.0376	-0.610352	-0.457764
1.452	1.25122	-0.488281	-0.213623
1.453	1.31226	-0.549316	-0.396729
1.454	1.83105	-0.701904	-0.305176
1.455	2.10571	-0.518799	-0.671387
1.456	1.92261	-0.671387	-0.518799
1.457	1.83105	-0.396729	-0.488281
1.458	1.5564	-0.488281	-0.396729
1.459	1.52588	-0.457764	-0.457764
1.46	1.43433	-0.488281	-0.366211
1.461	1.67847	-0.762939	-0.610352
1.462	2.04468	-0.762939	-0.518799
1.463	2.04468	-0.549316	-0.671387
1.464	2.22778	-0.427246	-0.549316
1.465	1.64795	-0.457764	-0.579834
1.466	1.5564	-0.701904	-0.335693
1.467	1.19019	-0.610352	-0.518799
1.468	1.46484	-0.488281	-0.457764
1.469	1.58691	-0.579834	-0.335693
1.47	1.61743	-0.701904	-0.610352
1.471	2.0752	-0.793457	-0.732422
1.472	1.70898	-0.579834	-0.701904
1.473	1.40381	-0.366211	-0.488281
1.474	1.28174	-0.671387	-0.305176
1.475	1.15967	-0.762939	-0.518799
1.476	1.61743	-0.823975	-0.274658
1.477	1.80054	-0.549316	-0.640869
1.478	1.92261	-0.823975	-0.518799
1.479	1.77002	-0.854492	-0.640869
1.48	1.58691	-0.549316	-0.732422
1.481	1.67847	-0.610352	-0.762939
1.482	1.52588	-0.701904	-0.366211
1.483	1.64795	-0.732422	-0.488281
1.484	1.58691	-0.732422	-0.549316
1.485	2.56348	-1.19019	-0.396729
1.486	2.01416	-0.762939	-0.518799
1.487	1.86157	-0.396729	-0.335693
1.488	1.52588	-0.549316	-0.274658
1.489	1.25122	-0.915527	-0.335693
1.49	1.31226	-0.732422	-0.305176
1.491	1.5564	-0.640869	-0.366211
1.492	1.58691	-0.579834	-0.488281
1.493	1.92261	-0.518799	-0.488281
1.494	2.01416	-0.671387	-0.457764
1.495	1.95313	-0.640869	-0.213623
1.496	1.49536	-0.518799	-0.427246
1.497	1.25122	-0.305176	-0.335693
1.498	1.58691	-0.457764	-0.610352
1.499	1.83105	-0.518799	-0.488281
1.5	1.95313	-0.579834	-0.701904
1.501	2.22778	-0.366211	-0.518799
1.502	1.77002	-0.579834	-0.274658
1.503	1.61743	-0.335693	-0.183105
1.504	1.70898	-0.579834	-0.213623
1.505	1.34277	-0.579834	-0.396729
1.506	1.25122	-0.701904	-0.335693
1.507	1.49536	-0.732422	-0.427246
1.508	1.7395	-0.640869	-0.427246
1.509	1.64795	-0.671387	-0.671387
1.51	1.77002	-0.457764	0.0610352
1.511	1.67847	-0.488281	-0.488281
1.512	1.19019	-0.366211	-0.671387
1.513	1.49536	-0.366211	-0.457764
1.514	1.52588	-0.549316	-0.518799
1.515	2.01416	-0.335693	-0.457764
1.516	2.34985	-0.671387	-0.610352
1.517	2.19727	-0.396729	-0.274658
1.518	2.01416	-0.213623	-0.457764
1.519	1.58691	-0.213623	-0.610352
1.52	1.70898	-0.305176	-0.335693
1.521	1.61743	-0.12207	-0.671387
1.522	2.04468	-0.366211	-0.274658
1.523	1.86157	-0.183105	-0.640869
1.524	1.89209	-0.213623	-0.823975
1.525	1.80054	-0.335693	-0.396729
1.526	1.5564	-0.152588	-0.396729
1.527	0.946045	-0.213623	-0.366211
1.528	1.28174	-0.213623	-0.396729
1.529	0.976563	-0.335693	-0.183105
1.53	1.5564	-0.305176	-0.396729
1.531	1.83105	-0.457764	-1.00708
1.532	1.86157	-0.518799	-0.366211
1.533	1.5564	-0.366211	-0.793457
1.534	1.12915	-0.457764	-0.244141
1.535	1.2207	-0.335693	-0.640869
1.536	0.762939	-0.396729	-0.244141
1.537	1.43433	-0.335693	-0.610352
1.538	1.7395	-0.396729	-0.427246
1.539	1.95313	-0.427246	-0.549316
1.54	1.64795	-0.305176	-0.366211
1.541	1.64795	-0.488281	-0.213623
1.542	1.52588	-0.457764	0.0305176
1.543	1.46484	-0.396729	0.0305176
1.544	1.43433	-0.335693	-0.0610352
1.545	1.43433	-0.305176	-0.244141
1.546	1.67847	-0.366211	-0.518799
1.547	1.77002	-0.213623	-0.671387
1.548	2.04468	-0.823975	-0.274658
1.549	1.19019	-0.427246	-0.12207
1.55	1.28174	-0.0305176	-0.12207
1.551	1.31226	-0.335693	-0.152588
1.552	1.49536	-0.335693	-0.12207
1.553	1.77002	-0.335693	0.183105
1.554	1.49536	-0.274658	-0.152588
1.555	1.5564	-0.335693	-0.335693
1.556	1.37329	-0.366211	-0.427246
1.557	1.28174	-0.396729	-0.396729
1.558	1.25122	-0.396729	-0.427246
1.559	1.2207	-0.488281	-0.488281
1.56	1.43433	-0.396729	-0.366211
1.561	1.67847	-0.579834	-0.518799
1.562	1.77002	-0.427246	-0.396729
1.563	1.86157	-0.457764	-0.335693
1.564	2.13623	-0.274658	-0.305176
1.565	1.31226	-0.244141	-0.305176
1.566	1.15967	-0.305176	-0.274658
1.567	1.2207	-0.244141	-0.0915527
1.568	1.86157	-0.366211	-0.488281
1.569	1.80054	-0.335693	-0.213623
1.57	1.80054	-0.549316	-0.549316
1.571	1.77002	-0.335693	-0.640869
1.572	1.2207	-0.396729	-0.427246
1.573	1.19019	-0.396729	-0.366211
1.574	1.06812	-0.244141	-0.335693
1.575	1.43433	-0.640869	-0.366211
1.576	1.40381	-0.427246	-0.518799
1.577	1.95313	-0.335693	-0.396729
1.578	1.77002	-0.457764	-0.396729
1.579	1.52588	-0.823975	-0.335693
1.58	1.64795	-0.305176	-0.457764
1.581	1.06812	-0.335693	-0.152588
1.582	0.976563	-0.518799	-0.335693
1.583	1.64795	-0.701904	-0.488281
1.584	1.89209	-0.457764	-0.732422
1.585	1.92261	-0.335693	-0.640869
1.586	1.70898	-0.671387	-0.457764
1.587	1.89209	-0.762939	-0.488281
1.588	1.46484	-0.946045	-0.488281
1.589	1.61743	-0.396729	-0.396729
1.59	1.83105	-0.12207	-0.274658
1.591	1.70898	-0.396729	-0.701904
1.592	1.98364	-0.457764	-0.762939
1.593	1.49536	-0.518799	-0.762939
1.594	1.77002	-0.457764	-0.305176
1.595	1.06812	-0.213623	-0.427246
1.596	0.915527	-0.640869	-0.396729
1.597	0.88501	-0.701904	-0.335693
1.598	1.0376	-0.610352	-0.457764
1.599	1.7395	-0.640869	-0.88501
1.6	1.92261	-0.549316	-0.488281
1.601	1.86157	-0.518799	-0.396729
1.602	1.49536	-0.762939	-0.305176
1.603	1.70898	-0.549316	-0.366211
1.604	1.34277	-0.335693	-0.518799
1.605	1.49536	-0.701904	-0.366211
1.606	1.70898	-0.579834	-0.762939
1.607	1.92261	-0.793457	-0.427246
1.608	2.2583	-0.305176	-0.793457
1.609	1.92261	-0.488281	-0.396729
1.61	2.01416	-0.427246	-0.335693
1.611	1.25122	-0.579834	-0.610352
1.612	1.2207	-0.671387	-0.427246
1.613	1.19019	-0.457764	-0.549316
1.614	1.86157	-0.488281	-0.610352
1.615	1.92261	-0.396729	-0.793457
1.616	1.89209	-0.579834	-0.579834
1.617	1.5564	-0.518799	-0.610352
1.618	1.46484	-0.488281	-0.396729
1.619	1.49536	-0.457764	-0.396729
1.62	1.37329	-0.457764	-0.396729
1.621	1.64795	-0.610352	-0.396729
1.622	1.67847	-0.823975	-0.488281
1.623	2.13623	-0.732422	-0.457764
1.624	1.95313	-0.732422	-0.518799
1.625	1.61743	-0.457764	-0.518799
1.626	1.49536	-0.518799	-0.488281
1.627	1.43433	-0.640869	-0.427246
1.628	1.49536	-0.640869	-0.396729
1.629	1.58691	-0.732422	-0.457764
1.63	1.92261	-0.396729	-0.518799
1.631	1.89209	-0.457764	-0.610352
1.632	1.83105	-0.579834	-0.396729
1.633	1.34277	-0.518799	-0.274658
1.634	1.43433	-0.518799	-0.0610352
1.635	1.37329	-0.427246	-0.366211
1.636	1.46484	-0.579834	-0.0915527
1.637	1.70898	-0.610352	-0.396729
1.638	1.70898	-0.518799	-0.366211
1.639	1.67847	-0.488281	-0.213623
1.64	1.64795	-0.457764	-0.396729
1.641	1.52588	-0.640869	-0.213623
1.642	1.58691	-0.762939	-0.274658
1.643	1.12915	-0.396729	-0.366211
1.644	1.40381	-0.396729	-0.427246
1.645	1.58691	-0.457764	-0.396729
1.646	1.7395	-0.579834	-0.427246
1.647	1.67847	-0.732422	-0.427246
1.648	1.67847	-0.518799	-0.457764
1.649	1.77002	-0.366211	-0.305176
1.65	1.49536	-0.152588	-0.396729
1.651	1.5564	-0.488281	-0.457764
1.652	1.83105	-0.793457	-0.488281
1.653	1.89209	-0.579834	-0.488281
1.654	2.04468	-0.518799	-0.366211
1.655	1.70898	-0.396729	-0.244141
1.656	1.58691	-0.701904	-0.488281
1.657	1.25122	-0.640869	-0.244141
1.658	1.40381	-0.610352	-0.366211
1.659	1.61743	-0.457764	-0.305176
1.66	1.64795	-0.793457	-0.305176
1.661	1.98364	-0.88501	-0.549316
1.662	1.92261	-0.549316	-0.671387
1.663	1.83105	-0.579834	-0.396729
1.664	1.52588	-0.488281	-0.366211
1.665	1.34277	-0.518799	-0.518799
1.666	1.43433	-0.610352	-0.335693
1.667	1.43433	-0.701904	-0.610352
1.668	1.89209	-0.671387	-0.366211
1.669	2.2583	-0.640869	-0.640869
1.67	2.10571	-0.762939	-0.701904
1.671	1.80054	-0.579834	-0.518799
1.672	1.52588	-0.366211	-0.549316
1.673	1.58691	-0.427246	-0.366211
1.674	1.40381	-0.732422	-0.457764
1.675	1.64795	-0.732422	-0.457764
1.676	1.77002	-0.640869	-0.671387
1.677	1.86157	-0.427246	-0.762939
1.678	1.86157	-0.518799	-0.610352
1.679	1.61743	-0.640869	-0.88501
1.68	1.43433	-0.732422	-0.396729
1.681	1.5564	-0.366211	-0.579834
1.682	1.58691	-0.518799	-0.488281
1.683	1.64795	-0.579834	-0.457764
1.684	1.89209	-0.671387	-0.488281
1.685	1.95313	-0.671387	-0.579834
1.686	1.83105	-0.518799	-0.793457
1.687	1.49536	-0.366211	-0.518799
1.688	1.46484	-0.274658	-0.457764
1.689	1.34277	-0.457764	-0.549316
1.69	1.7395	-0.732422	-0.396729
1.691	1.89209	-0.457764	-0.640869
1.692	2.0752	-0.518799	-0.457764
1.693	1.92261	-0.549316	-0.610352
1.694	1.67847	-0.549316	-0.396729
1.695	1.61743	-0.396729	-0.213623
1.696	1.43433	-0.335693	-0.488281
1.697	1.46484	-0.549316	-0.213623
1.698	1.86157	-0.305176	-0.762939
1.699	1.67847	-0.518799	-0.640869
1.7	2.0752	-0.457764	-0.518799
1.701	1.61743	-0.457764	-0.427246
1.702	1.70898	-0.305176	-0.518799
1.703	1.28174	-0.488281	-0.518799
1.704	1.12915	-0.518799	-0.183105
1.705	1.19019	-0.335693	-0.488281
1.706	1.5564	-0.305176	-0.12207
1.707	2.04468	-0.335693	-0.488281
1.708	1.92261	-0.549316	-0.152588
1.709	1.86157	-0.549316	-0.518799
1.71	1.31226	-0.335693	-0.396729
1.711	1.49536	-0.305176	-0.274658
1.712	1.31226	-0.610352	-0.335693
1.713	1.46484	-0.640869	-0.152588
1.714	1.80054	-0.793457	-0.640869
1.715	1.5564	-0.396729	-0.335693
1.716	1.77002	-0.305176	-0.579834
1.717	1.64795	-0.457764	-0.335693
1.718	1.70898	-0.396729	-0.396729
1.719	1.31226	-0.335693	-0.366211
1.72	1.64795	-0.549316	-0.0915527
1.721	1.46484	-0.335693	-0.335693
1.722	1.80054	-0.366211	-0.274658
1.723	2.04468	-0.305176	-0.671387
1.724	1.83105	-0.274658	-0.274658
1.725	1.58691	0.0610352	-0.427246
1.726	1.19019	-0.305176	-0.12207
1.727	1.0376	-0.488281	-0.366211
1.728	1.28174	-0.457764	-0.213623
1.729	1.58691	-0.305176	-0.0915527
1.73	1.86157	-0.671387	-0.549316
1.731	1.89209	-0.457764	-0.183105
1.732	1.80054	-0.335693	-0.366211
1.733	1.2207	-0.12207	-0.518799
1.734	1.2207	-0.274658	-0.732422
1.735	0.915527	-0.427246	-0.396729
1.736	1.34277	-0.427246	-0.488281
1.737	1.70898	-0.579834	-0.946045
1.738	1.92261	-0.274658	-0.579834
1.739	1.64795	-0.335693	-0.793457
1.74	1.28174	-0.183105	-0.457764
1.741	1.25122	-0.305176	-0.427246
1.742	1.31226	-0.335693	-0.396729
1.743	1.25122	-0.549316	-0.244141
1.744	1.40381	-0.366211	-0.640869
1.745	1.70898	-0.549316	-0.549316
1.746	1.67847	-0.701904	-0.671387
1.747	1.52588	-0.12207	-0.518799
1.748	1.40381	-0.366211	-0.274658
1.749	1.09863	-0.457764	-0.366211
1.75	1.19019	-0.427246	-0.366211
1.751	1.28174	-0.518799	-0.396729
1.752	1.7395	-0.549316	-0.518799
1.753	1.80054	-0.396729	-0.640869
1.754	1.7395	-0.518799	-0.488281
1.755	1.70898	-0.488281	-0.335693
1.756	1.43433	-0.396729	-0.335693
1.757	1.40381	-0.152588	-0.518799
1.758	1.49536	-0.366211	-0.335693
1.759	1.58691	-0.335693	-0.518799
1.76	1.64795	-0.579834	-0.518799
1.761	2.01416	-0.549316	-0.854492
1.762	1.80054	-0.427246	-0.427246
1.763	1.31226	-0.335693	-0.396729
1.764	1.19019	-0.366211	-0.610352
1.765	1.09863	-0.610352	-0.488281
1.766	1.34277	-0.335693	0
1.767	1.43433	-0.488281	-0.183105
1.768	1.92261	-0.762939	-0.427246
1.769	1.86157	-0.518799	-0.427246
1.77	1.80054	-0.152588	-0.396729
1.771	1.67847	-0.305176	0.12207
1.772	1.15967	-0.579834	-0.305176
1.773	1.34277	-0.640869	-0.0305176
1.774	1.43433	-0.671387	-0.366211
1.775	1.86157	-0.488281	-0.244141
1.776	2.04468	-0.457764	-0.457764
1.777	1.83105	-0.396729	-0.610352
1.778	1.52588	-0.732422	-0.518799
1.779	1.37329	-0.518799	-0.335693
1.78	1.49536	-0.457764	-0.244141
1.781	1.49536	-0.305176	-0.12207
1.782	1.58691	-0.488281	-0.305176
1.783	1.80054	-0.579834	-0.396729
1.784	1.58691	-0.579834	-0.549316
1.785	1.92261	-0.610352	-0.396729
1.786	1.5564	-0.183105	-0.12207
1.787	1.43433	-0.610352	-0.0915527
1.788	1.31226	-0.640869	-0.152588
1.789	1.77002	-0.488281	-0.12207
1.79	1.61743	-0.396729	0.213623
1.791	1.77002	-0.823975	-0.274658
1.792	1.83105	-0.427246	-0.762939
1.793	2.10571	0.0610352	-1.06812
1.794	1.95313	0.12207	-0.518799
1.795	1.5564	-0.518799	-0.701904
1.796	0.854492	-1.28174	-0.457764
1.797	1.2207	-0.976563	-0.732422
1.798	1.80054	0.183105	-0.305176
1.799	2.0752	0.549316	-0.366211
1.8	2.04468	-0.518799	-0.640869
1.801	1.77002	-1.46484	-1.09863
1.802	1.77002	-1.00708	-0.762939
1.803	1.28174	0.152588	0
1.804	1.25122	0.12207	0.488281
1.805	1.06812	-1.00708	-0.0305176
1.806	1.43433	-1.61743	-0.457764
1.807	2.13623	-0.671387	-0.854492
1.808	1.98364	0.183105	-0.244141
1.809	1.5564	-0.0915527	0.244141
1.81	0.854492	-1.06812	-0.0610352
1.811	1.37329	-1.12915	-0.457764
1.812	2.01416	0.274658	-0.88501
1.813	2.62451	0.762939	-1.31226
1.814	1.80054	-0.427246	-1.25122
1.815	1.0376	-1.61743	-1.12915
1.816	1.06812	-1.2207	-0.793457
1.817	1.67847	0.640869	-0.12207
1.818	2.10571	0.88501	-0.0915527
1.819	1.98364	-0.640869	-0.396729
1.82	1.70898	-2.53296	-1.70898
1.821	1.95313	-1.28174	-1.06812
1.822	2.0752	0.183105	0
1.823	1.92261	1.12915	0.793457
1.824	1.19019	-0.762939	0.335693
1.825	1.00708	-1.92261	-0.549316
1.826	1.25122	-1.00708	-1.19019
1.827	2.31934	0.213623	-0.0610352
1.828	1.86157	0.152588	0.335693
1.829	1.7395	-1.83105	0.305176
1.83	1.77002	-1.12915	-0.732422
1.831	2.19727	-0.0915527	-0.823975
1.832	2.62451	1.19019	-1.49536
1.833	1.34277	-0.0915527	-1.19019
1.834	0.213623	-1.7395	-0.946045
1.835	0.0915527	-1.77002	-0.457764
1.836	1.67847	0.427246	0.396729
1.837	2.89917	0.915527	0.183105
1.838	2.68555	-0.793457	-0.335693
1.839	2.31934	-2.31934	-1.77002
1.84	1.34277	-1.28174	-1.12915
1.841	1.12915	0.457764	0.12207
1.842	1.25122	0.610352	1.25122
1.843	1.19019	-1.37329	0.152588
1.844	1.83105	-2.28882	-0.518799
1.845	2.13623	-0.732422	-1.2207
1.846	2.56348	0.640869	-0.244141
1.847	1.98364	0.0915527	0.427246
1.848	1.09863	-1.40381	-0.183105
1.849	1.37329	-1.34277	-0.640869
1.85	2.22778	0.335693	-0.854492
1.851	2.56348	0.823975	-1.5564
1.852	1.52588	-0.335693	-1.12915
1.853	0.854492	-1.89209	-1.12915
1.854	0.762939	-1.19019	-0.213623
1.855	1.83105	0.549316	0
1.856	2.34985	0.762939	0.457764
1.857	1.89209	-1.12915	-0.549316
1.858	1.40381	-2.53296	-1.12915
1.859	1.58691	-1.34277	-0.671387
1.86	1.89209	0.488281	0.244141
1.861	1.43433	0.427246	0.976563
1.862	1.37329	-1.46484	0.244141
1.863	1.09863	-2.0752	-1.2207
1.864	2.04468	-0.793457	-0.976563
1.865	1.77002	0.427246	0.152588
1.866	1.43433	-0.244141	0.640869
1.867	1.43433	-1.49536	-0.396729
1.868	2.31934	-0.915527	-0.88501
1.869	3.14331	0.976563	-1.28174
1.87	2.47192	0.946045	-1.86157
1.871	1.00708	-0.915527	-1.28174
1.872	-0.152588	-2.16675	-1.06812
1.873	0.488281	-1.19019	0.213623
1.874	1.89209	0.946045	0.457764
1.875	2.86865	0.610352	0.0610352
1.876	2.56348	-1.46484	-1.43433
1.877	1.5564	-2.38037	-1.92261
1.878	1.49536	-0.793457	-0.671387
1.879	1.40381	0.88501	0.946045
1.88	0.88501	0.366211	1.46484
1.881	0.701904	-1.83105	0.213623
1.882	1.40381	-1.77002	-1.46484
1.883	2.47192	-0.427246	-1.46484
1.884	2.2583	0.671387	-0.0305176
1.885	1.37329	-0.152588	0.305176
1.886	0.793457	-1.61743	-0.396729
1.887	1.5564	-0.854492	-1.12915
1.888	2.31934	0.946045	-1.49536
1.889	2.22778	0.854492	-1.64795
1.89	1.09863	-1.28174	-1.40381
1.891	0.0305176	-2.10571	-1.2207
1.892	1.34277	-0.701904	0.152588
1.893	2.10571	1.12915	0.305176
1.894	2.41089	0.457764	0.274658
1.895	1.46484	-1.61743	-1.40381
1.896	1.06812	-2.34985	-1.67847
1.897	1.43433	-0.823975	-0.610352
1.898	1.58691	1.15967	0.671387
1.899	1.61743	0.274658	1.19019
1.9	1.25122	-1.77002	-0.335693
1.901	1.2207	-1.89209	-1.70898
1.902	1.83105	0.0915527	-0.823975
1.903	1.80054	0.701904	0.427246
1.904	1.0376	-0.305176	0.823975
1.905	1.0376	-1.2207	-1.00708
1.906	2.22778	-0.488281	-1.31226
1.907	2.80762	0.793457	-1.86157
1.908	1.77002	0.305176	-1.2207
1.909	0.244141	-1.46484	-1.06812
1.91	-0.579834	-1.7395	-0.274658
1.911	0.732422	0.305176	0.793457
1.912	2.47192	1.12915	0.701904
1.913	3.11279	-0.396729	0.0610352
1.914	2.2583	-2.31934	-1.86157
1.915	1.5564	-2.01416	-0.946045
1.916	0.946045	0.335693	-0.213623
1.917	0.671387	1.25122	1.49536
1.918	0.579834	-0.396729	0.854492
1.919	1.06812	-2.2583	-0.732422
1.92	2.0752	-1.40381	-1.64795
1.921	2.59399	0.457764	-0.213623
1.922	2.13623	0.579834	0.793457
1.923	1.25122	-0.640869	0.0305176
1.924	1.43433	-1.00708	-0.915527
1.925	2.01416	0.335693	-1.19019
1.926	2.34985	1.15967	-1.5564
1.927	1.15967	-0.335693	-0.762939
1.928	0.457764	-2.22778	-0.88501
1.929	0.427246	-0.823975	0.244141
1.93	1.86157	0.854492	0.671387
1.931	2.99072	0.793457	0.762939
1.932	2.04468	-1.2207	-0.915527
1.933	1.2207	-2.56348	-1.70898
1.934	0.640869	-1.06812	-0.396729
1.935	1.15967	1.06812	0.915527
1.936	1.52588	0.946045	1.64795
1.937	1.77002	-1.2207	0.12207
1.938	1.80054	-2.28882	-1.49536
1.939	1.80054	-0.671387	-1.37329
1.94	1.34277	0.946045	0.0305176
1.941	0.732422	0.488281	0.610352
1.942	0.946045	-1.28174	-0.183105
1.943	1.70898	-1.06812	-1.06812
1.944	2.92969	0.213623	-1.49536
1.945	2.28882	0.610352	-1.19019
1.946	1.00708	-0.518799	-1.2207
1.947	-0.213623	-1.58691	-0.701904
1.948	0.518799	-0.549316	0.427246
1.949	1.95313	0.579834	0.793457
1.95	2.62451	0.0915527	0.213623
1.951	2.50244	-1.7395	-1.64795
1.952	1.86157	-1.83105	-1.49536
1.953	1.49536	-0.366211	-0.610352
1.954	1.58691	0.701904	0.823975
1.955	1.06812	-0.274658	0.915527
1.956	1.37329	-1.7395	-0.396729
1.957	1.46484	-1.43433	-1.64795
1.958	1.5564	0	-1.09863
1.959	1.58691	0.305176	0.244141
1.96	1.52588	-0.549316	0
1.961	1.86157	-1.09863	-0.976563
1.962	2.13623	-0.12207	-1.19019
1.963	2.41089	0.854492	-1.46484
1.964	1.06812	-0.0610352	-1.00708
1.965	0.0915527	-1.67847	-1.0376
1.966	0.732422	-1.70898	-0.640869
1.967	2.2583	0.579834	0.12207
1.968	2.7771	1.19019	0.305176
1.969	2.96021	-0.823975	-0.152588
1.97	1.40381	-2.44141	-1.80054
1.971	1.0376	-1.70898	-1.00708
1.972	1.12915	0.610352	0.12207
1.973	1.49536	1.15967	1.19019
1.974	1.00708	-0.946045	0.12207
1.975	1.49536	-2.59399	-1.2207
1.976	1.89209	-1.19019	-2.04468
1.977	2.34985	1.12915	-0.0610352
1.978	1.31226	0.671387	0.823975
1.979	0.488281	-1.37329	0.366211
1.98	1.64795	-2.0752	-1.09863
1.981	2.74658	0.274658	-1.28174
1.982	3.35693	1.58691	-1.2207
1.983	1.49536	-0.213623	-1.00708
1.984	0.671387	-2.59399	-0.976563
1.985	-0.0915527	-1.77002	-0.12207
1.986	1.46484	1.0376	0.88501
1.987	2.65503	1.61743	0.701904
1.988	2.44141	-1.25122	-0.457764
1.989	1.80054	-2.89917	-2.13623
1.99	1.7395	-1.7395	-1.06812
1.991	2.68555	0.915527	0.823975
1.992	1.86157	1.46484	1.49536
1.993	1.34277	-1.31226	0.244141
1.994	0.793457	-2.65503	-1.37329
1.995	1.34277	-0.88501	-1.52588
1.996	1.98364	1.2207	-0.0610352
1.997	2.10571	0.396729	0.762939
1.998	1.61743	-1.61743	0.488281
1.999	1.92261	-1.67847	-0.946045
2	2.22778	0.488281	-1.12915
2.001	2.2583	1.43433	-1.28174
2.002	0.732422	-0.152588	-0.732422
2.003	0	-2.38037	-0.701904
2.004	0.457764	-1.49536	0.244141
2.005	2.59399	0.640869	0.671387
2.006	3.41797	1.19019	0.549316
2.007	2.47192	-0.88501	-1.06812
2.008	1.25122	-2.62451	-1.61743
2.009	1.19019	-1.40381	-0.640869
2.01	1.67847	0.823975	1.0376
2.011	1.46484	1.06812	1.52588
2.012	1.80054	-1.46484	0.244141
2.013	1.28174	-2.22778	-1.06812
2.014	2.38037	-0.549316	-1.12915
2.015	1.92261	0.915527	0.976563
2.016	1.06812	0	1.5564
2.017	0.976563	-1.7395	0.915527
2.018	1.64795	-1.09863	0
2.019	3.14331	0.610352	0.0610352
2.02	2.56348	0.854492	0.152588
2.021	1.19019	-1.0376	0.427246
2.022	0.335693	-2.19727	0.671387
2.023	1.09863	-0.610352	1.25122
2.024	1.67847	1.28174	1.34277
2.025	2.44141	0.549316	0.946045
2.026	1.86157	-2.0752	-0.88501
2.027	1.34277	-2.74658	-0.915527
2.028	1.64795	-0.366211	-0.274658
2.029	2.04468	1.34277	1.15967
2.03	1.58691	0.152588	1.40381
2.031	1.09863	-1.98364	0.427246
2.032	1.09863	-1.67847	-0.274658
2.033	1.77002	0.427246	1.25122
2.034	1.31226	1.0376	2.74658
2.035	1.5564	-1.09863	2.92969
2.036	1.34277	-1.92261	1.64795
2.037	2.71606	-0.732422	1.19019
2.038	2.86865	1.19019	0.946045
2.039	1.46484	0.488281	1.00708
2.04	0.0305176	-1.7395	1.15967
2.041	-0.213623	-2.0752	1.58691
2.042	1.52588	0.12207	2.38037
2.043	2.99072	0.549316	2.13623
2.044	2.74658	-0.701904	1.09863
2.045	1.58691	-2.19727	-0.427246
2.046	1.43433	-1.43433	0.488281
2.047	1.31226	0.823975	2.01416
2.048	0.946045	1.00708	3.32642
2.049	1.37329	-1.34277	2.89917
2.05	1.31226	-2.59399	2.31934
2.051	2.04468	-0.152588	2.56348
2.052	1.80054	1.52588	4.11987
2.053	1.25122	0.0915527	4.94385
2.054	1.19019	-2.47192	4.57764
2.055	1.86157	-1.64795	3.8147
2.056	2.89917	1.00708	3.479
2.057	2.44141	1.43433	3.38745
2.058	1.06812	-0.915527	3.54004
2.059	0.366211	-2.56348	3.72314
2.06	0.854492	-0.671387	4.02832
2.061	1.95313	1.67847	4.60815
2.062	2.74658	0.762939	3.8147
2.063	1.95313	-1.7395	2.99072
2.064	1.40381	-1.98364	2.59399
2.065	1.86157	-0.0915527	3.90625
2.066	1.43433	1.31226	5.34058
2.067	1.46484	-0.152588	5.92041
2.068	1.19019	-2.16675	5.24902
2.069	1.80054	-1.2207	4.82178
2.07	2.0752	1.5564	5.70679
2.071	1.49536	1.70898	6.89697
2.072	1.25122	-1.19019	6.92749
2.073	1.19019	-2.47192	6.83594
2.074	2.71606	-0.213623	5.88989
2.075	3.02124	1.7395	6.13403
2.076	1.70898	0.701904	5.5542
2.077	0.244141	-1.34277	6.04248
2.078	-0.0915527	-1.80054	6.16455
2.079	1.12915	1.06812	6.68335
2.08	1.98364	1.67847	6.40869
2.081	2.04468	-0.274658	6.2561
2.082	1.5564	-2.2583	4.97437
2.083	1.46484	-0.732422	5.0354
2.084	1.37329	1.58691	6.40869
2.085	1.12915	1.19019	6.92749
2.086	0.701904	-1.28174	7.47681
2.087	0.762939	-2.34985	7.04956
2.088	1.70898	0.457764	7.44629
2.089	1.70898	2.31934	7.96509
2.09	0.640869	0.610352	8.60596
2.091	0.701904	-1.98364	8.17871
2.092	1.0376	-1.12915	7.72095
2.093	2.0752	1.34277	7.47681
2.094	2.01416	1.77002	7.32422
2.095	0.579834	-0.579834	6.98853
2.096	-0.244141	-2.19727	7.75146
2.097	0.12207	-0.152588	7.44629
2.098	1.06812	1.89209	7.50732
2.099	1.89209	0.793457	7.26318
2.1	1.49536	-1.67847	6.89697
2.101	1.49536	-1.31226	6.28662
2.102	1.37329	0.549316	6.86646
2.103	1.09863	1.49536	7.96509
2.104	1.09863	-0.213623	8.54492
2.105	0.854492	-2.10571	8.08716
2.106	0.976563	-0.610352	7.84302
2.107	1.58691	2.19727	9.06372
2.108	1.0376	2.38037	9.97925
2.109	0.366211	-0.88501	10.6506
2.11	1.06812	-2.56348	9.94873
2.111	2.22778	-0.854492	9.46045
2.112	2.65503	1.64795	9.06372
2.113	1.83105	1.0376	8.72803
2.114	0.152588	-1.28174	8.81958
2.115	-0.12207	-1.58691	9.06372
2.116	1.15967	0.671387	8.81958
2.117	2.22778	1.95313	8.88062
2.118	2.04468	0.0915527	8.23975
2.119	1.80054	-2.16675	7.99561
2.12	1.67847	-1.46484	7.8125
2.121	2.19727	1.00708	8.97217
2.122	1.40381	1.31226	9.70459
2.123	1.2207	-0.732422	9.97925
2.124	1.49536	-2.19727	9.39941
2.125	1.83105	-0.518799	10.0403
2.126	1.95313	2.38037	11.0474
2.127	1.34277	1.80054	12.0239
2.128	1.06812	-1.2207	11.7798
2.129	1.58691	-2.47192	11.1389
2.13	2.71606	0.396729	10.2844
2.131	2.68555	2.01416	10.437
2.132	1.43433	0.274658	10.3149
2.133	0.12207	-1.98364	10.8337
2.134	0.183105	-1.12915	10.9863
2.135	1.58691	1.43433	10.6506
2.136	2.41089	1.49536	10.4065
2.137	2.2583	-0.732422	9.73511
2.138	2.0752	-2.01416	9.39941
2.139	1.83105	-0.0610352	9.73511
2.14	1.64795	1.80054	10.8948
2.141	1.15967	0.701904	11.3525
2.142	1.12915	-1.95313	11.9019
2.143	1.67847	-1.92261	10.8032
2.144	2.04468	0.518799	11.9324
2.145	1.61743	3.17383	12.7869
2.146	0.976563	1.43433	13.7939
2.147	0.823975	-1.77002	13.4583
2.148	1.77002	-1.86157	12.8479
2.149	2.80762	0.762939	12.4207
2.15	2.34985	1.58691	12.3596
2.151	1.06812	-0.427246	12.4207
2.152	0.152588	-1.7395	12.6953
2.153	0.762939	-0.0915527	12.0239
2.154	1.80054	1.95313	12.2986
2.155	1.70898	1.09863	11.2305
2.156	1.43433	-1.46484	11.4136
2.157	1.58691	-1.67847	11.1694
2.158	1.40381	0.732422	12.0239
2.159	1.58691	1.43433	12.7258
2.16	1.34277	-0.152588	12.9089
2.161	1.31226	-1.61743	12.6953
2.162	1.52588	-1.09863	12.4512
2.163	1.67847	1.70898	13.9465
2.164	1.43433	2.44141	14.8315
2.165	0.183105	0.12207	16.1133
2.166	1.31226	-1.95313	15.3503
2.167	2.38037	-0.88501	14.7705
2.168	3.08228	1.2207	13.8245
2.169	1.98364	1.43433	13.4888
2.17	0.274658	-0.488281	13.855
2.171	-0.244141	-1.09863	14.6179
2.172	0.762939	0.701904	14.3127
2.173	2.04468	1.70898	13.8245
2.174	2.13623	0.0915527	13.031
2.175	1.95313	-1.52588	12.6038
2.176	1.40381	-0.671387	13.0005
2.177	1.64795	1.25122	13.916
2.178	1.34277	1.06812	14.9841
2.179	1.31226	-0.762939	15.1672
2.18	1.12915	-1.83105	14.8621
2.181	1.31226	-0.579834	15.1978
2.182	1.25122	1.98364	16.1438
2.183	0.762939	2.34985	17.4561
2.184	0.915527	0.12207	17.6086
2.185	1.25122	-1.5564	16.9067
2.186	2.2583	-0.671387	16.2354
2.187	2.50244	0.732422	15.9607
2.188	1.5564	0.610352	15.8691
2.189	0.12207	-0.793457	16.5405
2.19	-0.213623	-0.610352	16.8152
2.191	1.15967	0.854492	15.8691
2.192	1.98364	1.70898	15.2893
2.193	1.86157	0.0305176	14.6484
2.194	1.34277	-1.19019	14.801
2.195	1.2207	-0.549316	15.4114
2.196	1.52588	0.946045	16.7847
2.197	1.46484	0.701904	17.3645
2.198	1.31226	-0.88501	17.0593
2.199	0.976563	-1.64795	16.6931
2.2	1.0376	0	17.4561
2.201	1.09863	2.53296	18.7683
2.202	0.854492	1.86157	19.8975
2.203	0.854492	-0.610352	19.4397
2.204	1.67847	-1.89209	19.043
2.205	2.04468	-0.0915527	17.6697
2.206	1.89209	1.31226	17.7307
2.207	0.701904	0.640869	17.334
2.208	-0.335693	-0.823975	18.28
2.209	0.244141	-0.488281	18.2495
2.21	1.0376	1.37329	17.7612
2.211	1.70898	1.06812	17.1204
2.212	1.89209	-1.25122	16.5405
2.213	1.49536	-1.52588	16.6626
2.214	1.46484	0.152588	17.1814
2.215	1.80054	1.61743	18.1885
2.216	1.52588	0.396729	18.0969
2.217	0.88501	-1.67847	18.2495
2.218	0.671387	-1.64795	18.28
2.219	1.0376	0.854492	19.4397
2.22	1.31226	2.83813	20.6604
2.221	0.701904	0.946045	21.4539
2.222	1.37329	-1.64795	19.8669
2.223	2.34985	-1.64795	19.3481
2.224	2.47192	0.854492	18.28
2.225	1.58691	1.34277	19.104
2.226	-0.0305176	-0.88501	18.9514
2.227	-0.183105	-1.58691	19.8975
2.228	0.732422	0.305176	19.0125
2.229	1.7395	2.10571	18.28
2.23	2.01416	0.701904	17.334
2.231	1.5564	-1.40381	17.3645
2.232	1.15967	-1.00708	17.9443
2.233	1.34277	0.915527	19.4397
2.234	1.37329	0.88501	20.05
2.235	1.25122	-1.06812	20.2026
2.236	0.793457	-1.86157	19.7449
2.237	0.762939	-0.610352	19.5313
2.238	1.2207	1.89209	20.7214
2.239	0.762939	2.31934	21.5759
2.24	0.183105	-0.12207	22.2778
2.241	0.915527	-1.95313	21.2708
2.242	2.0752	-0.640869	20.6909
2.243	1.95313	1.12915	20.0806
2.244	0.732422	0.762939	20.5994
2.245	-0.183105	-0.946045	20.6299
2.246	-0.274658	-0.823975	21.1182
2.247	0.88501	1.34277	20.5078
2.248	1.64795	1.89209	20.0806
2.249	1.25122	-0.457764	19.5007
2.25	1.09863	-1.92261	20.2332
2.251	1.15967	0.152588	20.0806
2.252	1.46484	1.7395	21.2708
2.253	0.88501	1.0376	21.3623
2.254	0.976563	-1.09863	21.9116
2.255	0.823975	-1.19019	21.8506
2.256	0.610352	0.549316	22.5525
2.257	0.946045	2.56348	24.1699
2.258	0.152588	2.10571	24.4141
2.259	0.762939	-0.579834	24.3835
2.26	1.67847	-1.67847	22.6746
2.261	1.89209	0.854492	22.2778
2.262	1.40381	1.95313	22.1863
2.263	0.244141	0.396729	23.2849
2.264	-0.396729	-1.2207	23.1934
2.265	0.244141	-0.152588	23.3459
2.266	1.49536	1.89209	22.2473
2.267	1.80054	1.80054	21.3318
2.268	1.0376	-0.457764	21.6064
2.269	0.946045	-0.88501	22.1558
2.27	1.15967	0.915527	23.0103
2.271	1.52588	1.95313	23.6206
2.272	1.28174	0.183105	23.7122
2.273	0.762939	-1.37329	23.5901
2.274	0.640869	-0.762939	23.3154
2.275	0.915527	1.37329	24.4141
2.276	0.88501	3.17383	25.2991
2.277	0.457764	1.49536	26.123
2.278	0.915527	-1.0376	25.1465
2.279	1.70898	-0.854492	24.3835
2.28	1.61743	1.2207	24.1089
2.281	0.915527	1.43433	24.4141
2.282	0.183105	-0.0915527	24.5667
2.283	0.0610352	-0.549316	24.6582
2.284	0.640869	1.15967	24.1394
2.285	0.976563	2.56348	23.3765
2.286	1.49536	0.793457	22.7051
2.287	1.00708	-1.09863	23.3765
2.288	1.0376	-0.244141	23.8037
2.289	1.25122	1.5564	24.4446
2.29	1.28174	1.52588	24.6277
2.291	1.12915	-0.396729	24.353
2.292	0.732422	-0.915527	24.4751
2.293	0.701904	0.335693	24.8718
2.294	0.762939	1.70898	26.4587
2.295	0.396729	2.44141	27.2827
2.296	0.183105	0.457764	28.1067
2.297	0.854492	-0.976563	26.2451
2.298	1.86157	-0.305176	25.0549
2.299	1.67847	1.37329	24.7498
2.3	0.488281	1.25122	25.7874
2.301	-0.457764	-0.335693	25.9399
2.302	0.183105	-0.610352	26.5198
2.303	0.915527	1.06812	25.2075
2.304	1.09863	2.01416	24.4751
2.305	1.00708	0.12207	23.6816
2.306	0.915527	-1.2207	24.2615
2.307	0.915527	0.457764	24.7192
2.308	1.31226	1.58691	25.7263
2.309	1.15967	0.396729	26.2146
2.31	0.915527	-0.976563	25.8484
2.311	0.701904	-1.28174	25.9094
2.312	0.732422	0.488281	26.0925
2.313	0.549316	2.71606	28.0762
2.314	0.244141	2.96021	29.4189
2.315	-0.0305176	0.762939	29.8767
2.316	0.823975	-1.70898	28.2593
2.317	1.98364	-1.06812	27.2217
2.318	1.80054	0.823975	26.947
2.319	0.946045	1.06812	27.5574
2.32	-0.335693	-0.274658	28.1067
2.321	0.244141	-0.549316	28.0457
2.322	1.61743	0.976563	26.4587
2.323	2.0752	2.01416	25.5127
2.324	1.46484	0.396729	24.9634
2.325	0.915527	-1.40381	25.8789
2.326	1.2207	-0.732422	26.7334
2.327	1.77002	1.09863	27.9236
2.328	1.58691	1.2207	27.8625
2.329	1.15967	-1.06812	27.5574
2.33	0.518799	-1.64795	27.4353
2.331	0.671387	0.152588	28.3813
2.332	0.732422	2.99072	30.365
2.333	0.366211	2.92969	31.5857
2.334	0.579834	-0.0915527	31.8604
2.335	1.31226	-1.86157	29.7852
2.336	1.95313	-0.396729	29.1138
2.337	1.83105	1.5564	28.8086
2.338	0.701904	1.06812	29.4189
2.339	-0.457764	-0.88501	30.6702
2.34	-0.12207	-0.183105	30.7312
2.341	0.976563	1.67847	29.2969
2.342	2.10571	1.67847	28.1677
2.343	1.89209	-0.366211	27.832
2.344	1.34277	-0.946045	28.1982
2.345	1.25122	0.701904	29.4189
2.346	1.58691	1.89209	30.0598
2.347	1.0376	0.671387	30.2429
2.348	0.671387	-1.0376	30.6702
2.349	0.183105	-1.2207	30.3345
2.35	0.549316	0.701904	31.4941
2.351	0.915527	3.35693	33.1421
2.352	0.579834	2.56348	34.3018
2.353	0.579834	-0.213623	33.1726
2.354	1.52588	-1.28174	31.4026
2.355	1.5564	0.366211	31.0364
2.356	0.823975	1.31226	31.3416
2.357	-0.274658	0.457764	32.0435
2.358	-0.640869	-0.88501	32.9895
2.359	0.793457	0.335693	32.2876
2.36	1.46484	2.19727	30.5176
2.361	1.34277	1.80054	29.4495
2.362	0.793457	-0.335693	29.7546
2.363	0.488281	-0.671387	30.6702
2.364	1.19019	0.671387	31.7993
2.365	1.40381	2.19727	33.0505
2.366	0.854492	0.213623	32.074
2.367	0.244141	-1.00708	31.7688
2.368	0.183105	-0.610352	31.5857
2.369	0.396729	1.83105	33.844
2.37	0.396729	3.50952	35.0647
2.371	0.274658	1.06812	36.2854
2.372	0.732422	-1.0376	34.4543
2.373	1.64795	-0.946045	33.4167
2.374	1.46484	1.28174	32.6233
2.375	0.762939	1.37329	33.2947
2.376	-0.457764	0.0305176	33.9661
2.377	-0.396729	-0.335693	34.3628
2.378	0.610352	0.976563	33.5999
2.379	1.0376	2.2583	32.4097
2.38	1.0376	1.0376	31.7383
2.381	0.427246	-0.793457	32.0129
2.382	0.854492	-0.366211	32.7759
2.383	1.61743	1.40381	33.6304
2.384	0.854492	2.01416	33.6609
2.385	0.427246	0	33.6914
2.386	0.0305176	-1.46484	33.9661
2.387	0.183105	-0.396729	34.3628
2.388	0.0305176	2.71606	36.4075
2.389	0.183105	3.44849	37.1399
2.39	0.366211	0.488281	37.0483
2.391	0.762939	-1.58691	34.6985
2.392	1.28174	0.244141	34.1797
2.393	0.915527	2.13623	34.5459
2.394	0.213623	1.06812	35.3394
2.395	-0.488281	-1.2207	36.0107
2.396	-0.12207	-0.396729	36.1328
2.397	0.518799	2.13623	34.5154
2.398	0.823975	2.44141	33.4167
2.399	0.946045	-0.244141	33.2336
2.4	0.671387	-0.793457	33.8745
2.401	0.793457	0.88501	35.0342
2.402	1.34277	2.13623	35.7361
2.403	0.640869	0.335693	35.4309
2.404	0.366211	-1.31226	35.553
2.405	0.183105	-0.457764	35.5225
2.406	-0.183105	1.5564	36.4685
2.407	0.213623	3.05176	38.147
2.408	-0.366211	2.0752	39.5203
2.409	0.488281	-0.518799	38.7573
2.41	1.2207	-1.34277	36.8652
2.411	1.5564	0.793457	36.2549
2.412	0.488281	1.7395	36.6211
2.413	0	0.335693	37.1094
2.414	0.12207	-0.88501	37.6587
2.415	0.183105	0.946045	36.9568
2.416	0.976563	2.68555	36.1633
2.417	0.610352	1.52588	35.3088
2.418	0.732422	-1.25122	35.3088
2.419	0.854492	-0.701904	36.2854
2.42	1.19019	1.46484	36.7126
2.421	0.854492	1.98364	37.0789
2.422	0.457764	-0.366211	36.8347
2.423	-0.0305176	-1.34277	37.5366
2.424	0.0305176	0.274658	37.262
2.425	0.12207	1.67847	38.5437
2.426	-0.0610352	2.80762	39.978
2.427	-0.518799	1.64795	40.802
2.428	0.274658	0.213623	39.978
2.429	1.28174	-0.213623	38.1165
2.43	1.37329	1.0376	37.7502
2.431	0.579834	1.40381	39.0625
2.432	-0.427246	0.427246	39.917
2.433	-0.396729	-0.305176	40.1306
2.434	0.427246	1.06812	39.032
2.435	1.00708	2.41089	37.5977
2.436	0.732422	1.49536	36.5601
2.437	0.549316	-0.12207	37.0789
2.438	0.549316	0.183105	37.9028
2.439	1.12915	2.01416	38.6963
2.44	1.06812	1.58691	39.093
2.441	0.488281	0.0305176	39.1235
2.442	-0.0915527	-0.762939	39.3982
2.443	-0.274658	0.183105	39.4897
2.444	0	2.28882	41.1682
2.445	-0.0610352	3.75366	42.1753
2.446	-0.305176	2.01416	42.6636
2.447	0	-0.366211	41.0767
2.448	0.946045	-0.0305176	40.9241
2.449	0.915527	1.77002	40.1306
2.45	0.12207	1.58691	41.0156
2.451	-0.366211	0.0305176	41.1987
2.452	-0.671387	0.305176	41.6565
2.453	0.457764	2.01416	40.4663
2.454	0.640869	2.38037	39.6423
2.455	0.793457	0.946045	38.9099
2.456	0.183105	-0.213623	39.3982
2.457	0.488281	0.640869	40.1917
2.458	0.976563	1.7395	40.7715
2.459	1.09863	1.46484	40.802
2.46	0.274658	0.427246	40.4663
2.461	-0.0305176	0.0305176	40.863
2.462	-0.305176	0.457764	41.626
2.463	-0.427246	2.56348	44.22
2.464	-0.0305176	3.35693	45.5322
2.465	-0.366211	1.12915	45.7458
2.466	0.274658	-0.823975	43.396
2.467	0.793457	0.335693	42.2974
2.468	1.12915	1.89209	42.511
2.469	0.335693	1.5564	43.1824
2.47	-0.518799	-0.213623	43.8538
2.471	-0.183105	0.152588	43.9758
2.472	0.640869	2.38037	42.3584
2.473	0.915527	2.65503	41.3208
2.474	0.427246	0.457764	40.3748
2.475	0.549316	-0.396729	41.1682
2.476	0.823975	0.88501	42.1143
2.477	1.2207	1.80054	43.396
2.478	0.640869	1.06812	43.1213
2.479	0.213623	-0.793457	43.0298
2.48	0.152588	-0.88501	42.9382
2.481	-0.213623	1.06812	43.6096
2.482	0.274658	3.60107	45.929
2.483	-0.305176	3.57056	47.3633
2.484	-0.213623	0.854492	46.7834
2.485	0.610352	-0.976563	45.4712
2.486	1.15967	0.152588	44.342
2.487	0.488281	1.58691	44.7998
2.488	-0.244141	1.09863	45.3796
2.489	-0.396729	-0.213623	46.1731
2.49	0.0610352	0.488281	45.5017
2.491	0.793457	2.50244	43.6707
2.492	1.12915	2.31934	42.3279
2.493	0.640869	0.427246	42.2058
2.494	0.213623	-0.457764	43.396
2.495	0.488281	0.610352	44.4336
2.496	0.976563	1.61743	45.3491
2.497	0.488281	0.854492	44.9829
2.498	-0.0305176	-0.183105	44.7693
2.499	-0.244141	-0.518799	44.8608
2.5	-0.518799	1.25122	46.7529
2.501	0.0610352	3.78418	49.0723
2.502	0.244141	2.86865	50.0183
2.503	0.366211	-0.0610352	47.9431
2.504	1.09863	-1.34277	45.99
2.505	0.701904	0.823975	45.1355
2.506	0.183105	1.92261	46.3257
2.507	-0.579834	0.915527	47.5464
2.508	-0.579834	-0.457764	48.2483
2.509	0.244141	0.793457	47.1497
2.51	0.854492	2.56348	45.4407
2.511	0.701904	1.77002	43.8843
2.512	0.488281	-0.152588	44.4336
2.513	0.213623	-0.0915527	45.6848
2.514	0.518799	1.64795	46.6614
2.515	0.823975	1.98364	47.1191
2.516	0.213623	0.335693	46.3257
2.517	-0.610352	-0.915527	46.5088
2.518	-0.640869	-0.152588	46.9055
2.519	-0.244141	2.31934	49.5911
2.52	0.0610352	4.11987	51.2085
2.521	0.183105	2.19727	51.239
2.522	0.396729	-0.701904	48.3704
2.523	0.701904	-0.732422	47.4548
2.524	0.732422	1.83105	48.0042
2.525	-0.152588	1.95313	49.53
2.526	-0.366211	-0.0305176	50.2014
2.527	-0.0305176	0.0610352	49.5605
2.528	0.671387	2.31934	46.9666
2.529	0.610352	3.41797	45.929
2.53	0.12207	1.19019	45.6543
2.531	0	-0.823975	47.2717
2.532	0.335693	-0.12207	48.584
2.533	0.946045	2.13623	49.3469
2.534	0.274658	1.80054	48.7976
2.535	-0.244141	-0.335693	48.2483
2.536	-0.732422	-1.0376	48.1567
2.537	-0.488281	1.12915	49.3164
2.538	-0.305176	3.9978	51.6052
2.539	-0.549316	3.17383	52.887
2.54	-0.457764	0.335693	52.1851
2.541	0.213623	-0.946045	49.6521
2.542	0.640869	0.793457	49.2859
2.543	0.0305176	2.38037	49.4385
2.544	-0.518799	1.2207	50.7813
2.545	-0.488281	-0.305176	50.8728
2.546	0.0915527	0.610352	50.7813
2.547	0.0915527	2.68555	49.1333
2.548	0.0915527	2.10571	48.1567
2.549	-0.12207	-0.12207	47.9431
2.55	0.244141	-0.335693	49.1028
2.551	0.427246	1.89209	49.7437
2.552	0.427246	2.10571	50.0183
2.553	0.0305176	0.366211	49.5605
2.554	-0.305176	-0.793457	50.2319
2.555	-0.335693	-0.0305176	50.415
2.556	-0.488281	1.61743	51.4832
2.557	-0.152588	3.08228	53.3447
2.558	-0.12207	1.7395	53.0701
2.559	0.0305176	0.213623	51.3306
2.56	0.823975	0.0610352	50.2014
2.561	0.0305176	1.83105	50.8118
2.562	-0.640869	1.64795	52.1851
2.563	-0.579834	-0.0610352	52.7649
2.564	-0.244141	-0.457764	52.5208
2.565	0.274658	1.80054	51.0254
2.566	-0.0610352	2.56348	49.9268
2.567	0.488281	0.366211	49.0417
2.568	-0.396729	-0.335693	50.0183
2.569	0.213623	1.37329	51.1475
2.57	0.549316	2.0752	51.4832
2.571	0.244141	0.427246	50.7813
2.572	-0.152588	-0.366211	50.9033
2.573	-0.640869	0.488281	51.6357
2.574	0	0.823975	51.0254
2.575	-0.610352	1.31226	52.4292
2.576	-0.549316	3.11279	55.0232
2.577	-0.793457	2.74658	55.8167
2.578	0.366211	-0.549316	53.5889
2.579	0.579834	-1.37329	51.4832
2.58	0.549316	1.49536	52.2766
2.581	-0.732422	2.68555	53.4668
2.582	-0.671387	0.579834	53.5583
2.583	-0.0305176	-0.793457	53.0701
2.584	0.183105	1.52588	52.3376
2.585	0	3.14331	51.5137
2.586	0.12207	1.25122	50.7202
2.587	0.396729	-1.06812	51.4832
2.588	0.0610352	0.427246	52.4292
2.589	0.427246	2.44141	52.8259
2.59	0.335693	1.7395	52.4292
2.591	-0.183105	-0.305176	52.2461
2.592	-0.88501	-0.366211	53.4973
2.593	-0.640869	0.793457	53.6194
2.594	-0.366211	2.38037	55.8167
2.595	-0.457764	3.17383	57.373
2.596	-0.823975	1.95313	57.0374
2.597	-0.0915527	-0.305176	54.9011
2.598	0.762939	-0.183105	53.4973
2.599	0.0610352	1.52588	54.2603
2.6	-1.09863	2.31934	56.1218
2.601	-1.00708	-0.0610352	56.5186
2.602	-0.640869	-0.305176	55.7556
2.603	0.579834	2.19727	53.5889
2.604	0.152588	3.2959	52.7344
2.605	-0.152588	0.88501	52.1545
2.606	0	-0.366211	53.3447
2.607	0.0610352	0.396729	54.4434
2.608	0.183105	2.71606	55.5115
2.609	0.274658	1.40381	55.0842
2.61	-0.396729	-0.701904	54.8096
2.611	-0.701904	-0.518799	55.1758
2.612	-1.0376	1.83105	56.1523
2.613	-0.823975	4.30298	58.4106
2.614	-0.457764	3.60107	60.2722
2.615	-0.701904	1.06812	59.7229
2.616	-0.152588	-0.396729	57.3425
2.617	0.396729	0.457764	56.4575
2.618	-0.0610352	1.52588	56.8848
2.619	-0.457764	1.28174	57.9529
2.62	-0.915527	0.549316	58.5632
2.621	-0.335693	1.49536	58.2275
2.622	0.274658	3.11279	55.8472
2.623	0.549316	2.74658	54.8401
2.624	-0.244141	0.488281	54.9927
2.625	-0.0610352	0.0305176	56.427
2.626	0.213623	1.31226	57.1594
2.627	0.579834	2.2583	57.8918
2.628	0	1.70898	57.6172
2.629	-0.488281	0.213623	57.7087
2.63	-0.518799	-0.0305176	57.7393
2.631	-0.88501	1.46484	59.5398
2.632	-0.366211	4.11987	61.8591
2.633	-0.457764	3.63159	62.6221
2.634	0.0915527	0.823975	61.1572
2.635	0.396729	-0.274658	59.1431
2.636	0.488281	1.43433	58.8074
2.637	0.152588	2.01416	59.8145
2.638	-0.488281	0.88501	60.8215
2.639	-0.915527	0.518799	61.3708
2.64	-0.518799	1.64795	60.2417
2.641	0	3.08228	58.2581
2.642	0.366211	2.41089	56.8237
2.643	0.0305176	0.671387	57.0068
2.644	-0.0915527	0.823975	58.5938
2.645	0.305176	1.98364	59.6008
2.646	0.488281	2.10571	59.845
2.647	-0.0305176	0.946045	59.7229
2.648	-1.06812	0.12207	59.7839
2.649	-0.946045	0.244141	60.5774
2.65	-0.366211	1.80054	61.9202
2.651	-0.518799	4.39453	64.0869
2.652	-0.457764	3.66211	64.5142
2.653	0	0.610352	62.7441
2.654	0.488281	-0.244141	61.4014
2.655	0.244141	1.52588	60.8826
2.656	0	2.13623	62.5
2.657	-0.732422	0.671387	62.561
2.658	-0.701904	0.457764	62.8662
2.659	-0.152588	2.22778	61.2793
2.66	-0.0610352	3.41797	59.845
2.661	0.0915527	1.7395	59.1431
2.662	-0.366211	0.427246	59.6924
2.663	-0.396729	0.88501	61.1267
2.664	0.427246	1.77002	61.4319
2.665	0.518799	1.80054	61.4319
2.666	-0.457764	0.915527	61.0962
2.667	-0.946045	0.274658	61.9202
2.668	-0.854492	0.457764	61.9812
2.669	-0.823975	2.71606	65.1245
2.67	-0.640869	4.57764	67.0166
2.671	-0.610352	2.56348	66.1316
2.672	0.12207	-0.488281	63.4155
2.673	0.457764	0.0610352	62.1033
2.674	0.0915527	2.56348	62.561
2.675	-0.518799	2.34985	64.0869
2.676	-1.06812	0.518799	64.9719
2.677	-0.793457	0.396729	65.0024
2.678	-0.152588	2.65503	62.6831
2.679	-0.0610352	3.23486	61.554
2.68	-0.396729	1.2207	60.2112
2.681	-0.335693	0.183105	61.554
2.682	-0.213623	1.40381	62.7441
2.683	0.0610352	2.68555	63.7817
2.684	-0.12207	1.7395	63.3545
2.685	-0.671387	-0.12207	63.2324
2.686	-1.06812	-0.0610352	63.6597
2.687	-0.946045	1.06812	64.8499
2.688	-0.732422	3.75366	67.2913
2.689	-0.793457	3.72314	67.7185
2.69	-0.640869	1.49536	66.6809
2.691	-0.152588	-0.152588	64.3921
2.692	-0.0305176	1.09863	64.209
2.693	-0.640869	2.22778	65.4907
2.694	-0.823975	1.28174	66.6809
2.695	-0.823975	0.152588	66.4978
2.696	-0.366211	1.40381	65.4907
2.697	-0.640869	3.75366	63.5986
2.698	-0.488281	2.65503	62.8967
2.699	-0.396729	0.12207	63.5376
2.7	-0.854492	0.701904	65.0024
2.701	-0.0610352	2.65503	65.6738
2.702	-0.0610352	2.28882	65.4602
2.703	-0.457764	0.610352	65.0635
2.704	-0.946045	0.396729	65.6128
2.705	-1.09863	1.43433	66.04
2.706	-1.43433	2.2583	67.627
2.707	-1.2207	3.96729	70.4651
2.708	-1.00708	3.479	70.9839
2.709	-0.213623	0.732422	68.2983
2.71	0.0305176	0	66.4063
2.711	-0.183105	1.95313	66.4368
2.712	-1.0376	3.05176	68.2373
2.713	-0.88501	1.52588	68.9087
2.714	-0.762939	0.274658	68.6951
2.715	-0.457764	2.13623	67.1387
2.716	-0.579834	3.63159	65.8875
2.717	-0.457764	2.22778	64.6362
2.718	-0.213623	0.0915527	65.4907
2.719	-0.244141	1.2207	66.6809
2.72	0.213623	3.05176	67.3828
2.721	0.0610352	2.22778	67.4744
2.722	-1.0376	0.640869	67.5964
2.723	-1.06812	0.0915527	67.9932
2.724	-0.915527	0.854492	68.2068
2.725	-1.00708	2.53296	70.343
2.726	-0.762939	4.82178	72.6318
2.727	-0.793457	3.69263	72.1436
2.728	0.183105	0.427246	69.0918
2.729	0.244141	0.0610352	67.9626
2.73	-0.335693	2.04468	68.6951
2.731	-1.31226	2.65503	71.0449
2.732	-1.34277	1.2207	71.4722
2.733	-0.488281	0.427246	71.0449
2.734	0.0915527	2.50244	67.9626
2.735	-0.0305176	3.8147	67.2607
2.736	-0.274658	2.44141	66.4673
2.737	-0.549316	0.579834	67.9932
2.738	-0.244141	0.915527	69.3665
2.739	0.0915527	2.74658	69.6716
2.74	-0.457764	2.47192	69.1528
2.741	-0.88501	0.518799	68.8782
2.742	-1.43433	0.152588	69.1528
2.743	-1.06812	1.46484	70.0378
2.744	-0.88501	3.93677	72.7844
2.745	-1.19019	4.79126	74.3103
2.746	-1.12915	2.2583	73.7915
2.747	-0.396729	-0.0915527	71.3501
2.748	-0.0305176	0.762939	70.4651
2.749	-0.366211	2.74658	70.9839
2.75	-1.2207	2.10571	72.6624
2.751	-1.0376	0.793457	72.7844
2.752	-0.946045	1.31226	72.4792
2.753	-0.457764	3.2959	70.4346
2.754	-0.274658	3.35693	69.6411
2.755	-0.488281	1.19019	69.1528
2.756	-0.335693	0.854492	70.343
2.757	0.0915527	2.28882	70.9229
2.758	0.549316	3.08228	71.1365
2.759	-0.396729	1.92261	70.9229
2.76	-0.946045	0.335693	71.7773
2.761	-1.40381	0.854492	72.5403
2.762	-1.43433	1.61743	73.2727
2.763	-1.31226	3.87573	75.6531
2.764	-0.915527	4.5166	76.6907
2.765	-0.640869	2.44141	75.2563
2.766	-0.274658	0.518799	72.8149
2.767	0	1.09863	72.876
2.768	-0.732422	2.41089	73.822
2.769	-1.25122	1.64795	74.9817
2.77	-1.5564	0.671387	74.8901
2.771	-1.09863	1.5564	74.1272
2.772	-0.427246	3.54004	71.6248
2.773	-0.244141	3.11279	70.4956
2.774	-0.610352	1.43433	70.5566
2.775	-0.793457	1.31226	72.113
2.776	-0.427246	2.2583	72.9065
2.777	-0.0610352	2.04468	73.3948
2.778	-0.457764	1.19019	73.0591
2.779	-1.43433	0.610352	73.1201
2.78	-1.37329	0.732422	73.6084
2.781	-1.28174	1.80054	75.2258
2.782	-1.12915	4.15039	77.6367
2.783	-0.946045	4.39453	78.7354
2.784	-0.762939	1.64795	76.6602
2.785	0.213623	-0.183105	74.8596
2.786	0.12207	1.19019	74.0356
2.787	-0.305176	2.47192	75.9888
2.788	-1.58691	2.13623	76.416
2.789	-1.06812	0.762939	76.7517
2.79	-1.2207	1.80054	75.1343
2.791	-0.305176	3.41797	73.761
2.792	-0.579834	2.62451	72.6318
2.793	-0.427246	1.12915	72.5708
2.794	-0.335693	0.946045	74.1882
2.795	-0.0610352	2.31934	74.8596
2.796	-0.0305176	2.62451	75.1038
2.797	-1.28174	1.52588	74.7986
2.798	-1.67847	0.518799	75.5615
2.799	-1.77002	0.579834	76.5991
2.8	-1.7395	2.47192	79.2542
2.801	-1.2207	4.69971	81.1462
2.802	-0.88501	3.479	80.719
2.803	-0.274658	0.762939	77.8809
2.804	-0.335693	0.549316	76.4771
2.805	-0.793457	2.53296	76.9653
2.806	-1.28174	2.44141	78.7354
2.807	-1.77002	0.915527	79.3762
2.808	-1.34277	0.610352	79.3762
2.809	-1.06812	2.7771	76.9653
2.81	-0.640869	3.38745	75.3784
2.811	-0.976563	1.80054	74.4324
2.812	-1.28174	0.915527	75.4395
2.813	-0.946045	1.43433	76.9653
2.814	-0.640869	2.47192	77.3621
2.815	-0.854492	1.7395	77.2095
2.816	-1.77002	0.427246	76.8433
2.817	-2.13623	0.152588	77.6672
2.818	-1.77002	0.823975	78.3691
2.819	-1.89209	3.60107	81.1462
2.82	-1.67847	4.69971	82.6416
2.821	-1.58691	2.2583	81.6345
2.822	-0.946045	-0.305176	79.2236
2.823	-0.335693	0.274658	78.186
2.824	-0.88501	2.0752	79.2236
2.825	-1.34277	1.70898	80.8716
2.826	-1.58691	0.549316	80.8411
2.827	-1.12915	1.06812	79.8645
2.828	-0.915527	2.99072	77.6062
2.829	-0.976563	2.99072	77.0264
2.83	-1.12915	1.00708	76.8433
2.831	-0.915527	0.244141	78.3386
2.832	-0.579834	1.46484	79.2236
2.833	-0.0915527	2.62451	79.1626
2.834	-0.854492	1.61743	78.7659
2.835	-1.40381	0.305176	79.0405
2.836	-2.0752	0.274658	80.3223
2.837	-1.86157	1.40381	81.3293
2.838	-1.67847	3.54004	83.7708
2.839	-1.25122	3.69263	83.8928
2.84	-1.06812	1.31226	81.6956
2.841	-0.762939	0.274658	79.7424
2.842	-0.610352	1.7395	80.0171
2.843	-1.70898	2.59399	81.2988
2.844	-1.49536	1.15967	82.5806
2.845	-1.40381	0.0610352	82.1533
2.846	-1.43433	1.92261	80.9021
2.847	-1.37329	3.479	79.6509
2.848	-1.06812	1.95313	78.4912
2.849	-0.640869	0.640869	78.9795
2.85	-0.762939	1.43433	80.0781
2.851	-0.640869	3.38745	80.5969
2.852	-1.00708	1.64795	80.1392
2.853	-1.31226	0.488281	80.658
2.854	-2.01416	0.488281	81.8176
2.855	-1.49536	1.34277	82.0618
2.856	-1.89209	1.7395	83.4656
2.857	-1.61743	4.15039	85.7849
2.858	-1.40381	4.27246	86.2122
2.859	-0.88501	1.28174	83.2825
2.86	-0.274658	-0.152588	82.0007
2.861	-0.823975	2.0752	82.55
2.862	-1.7395	2.83813	84.4421
2.863	-1.19019	1.31226	84.5337
2.864	-1.09863	0.579834	83.8013
2.865	-0.854492	2.89917	82.1533
2.866	-1.19019	4.39453	81.2683
2.867	-0.793457	2.62451	80.7495
2.868	-0.640869	0.549316	81.543
2.869	-0.640869	1.28174	82.9163
2.87	-0.396729	3.11279	83.252
2.871	-0.732422	2.56348	82.7332
2.872	-1.12915	1.0376	83.0383
2.873	-2.38037	1.2207	83.4961
2.874	-1.31226	1.64795	84.7168
2.875	-1.61743	3.35693	86.1511
2.876	-1.12915	4.5166	87.8601
2.877	-1.40381	2.99072	87.3108
2.878	-0.640869	0.854492	84.6252
2.879	-0.396729	1.12915	83.8623
2.88	-0.793457	3.08228	84.8999
2.881	-1.40381	2.89917	86.731
2.882	-1.5564	1.06812	86.4868
2.883	-0.915527	1.46484	86.0291
2.884	-1.06812	3.57056	84.1675
2.885	-1.40381	3.57056	83.6182
2.886	-1.09863	1.5564	82.7026
2.887	-0.88501	1.46484	83.6792
2.888	-0.488281	3.14331	84.8083
2.889	-0.579834	3.50952	84.8999
2.89	-0.946045	1.95313	84.7473
2.891	-1.61743	1.06812	85.5103
2.892	-1.86157	1.5564	86.731
2.893	-1.61743	2.10571	86.8225
2.894	-1.49536	3.54004	89.4165
2.895	-1.25122	5.15747	90.332
2.896	-1.64795	3.26538	89.4775
2.897	-0.610352	1.15967	86.853
2.898	-0.427246	1.5564	86.6394
2.899	-1.25122	3.41797	88.2568
2.9	-1.77002	2.86865	89.5081
2.901	-1.52588	1.34277	88.8062
2.902	-1.2207	2.01416	87.616
2.903	-0.976563	4.42505	86.2427
2.904	-0.793457	4.05884	85.3271
2.905	-1.28174	1.61743	84.7778
2.906	-1.00708	1.40381	86.731
2.907	-0.640869	3.17383	87.7075
2.908	-0.488281	3.26538	87.0667
2.909	-1.25122	1.77002	86.792
2.91	-1.67847	1.46484	87.3718
2.911	-2.04468	2.2583	88.0432
2.912	-2.0752	2.68555	89.2334
2.913	-1.70898	4.69971	92.3157
2.914	-1.46484	5.24902	93.7195
2.915	-1.25122	2.68555	91.98
2.916	-0.88501	0.640869	89.2029
2.917	-0.701904	1.92261	88.8672
2.918	-1.34277	3.93677	90.332
2.919	-2.13623	3.38745	91.6443
2.92	-1.77002	1.67847	91.2476
2.921	-1.2207	2.47192	89.9048
2.922	-1.00708	4.54712	87.8601
2.923	-0.732422	4.02832	86.8835
2.924	-1.12915	1.80054	86.9751
2.925	-1.28174	1.49536	88.623
2.926	-0.946045	3.32642	89.5081
2.927	-0.549316	3.78418	89.4775
2.928	-1.43433	1.89209	89.2944
2.929	-2.01416	1.43433	90.1794
2.93	-1.86157	1.64795	90.6372
2.931	-1.80054	2.80762	92.4377
2.932	-1.67847	5.58472	94.574
2.933	-1.40381	5.43213	95.2454
2.934	-1.37329	2.80762	92.8955
2.935	-0.793457	0.701904	91.1255
2.936	-1.34277	2.0752	91.3391
2.937	-1.83105	3.41797	92.9565
2.938	-2.38037	2.47192	93.9941
2.939	-1.89209	1.19019	93.4448
2.94	-1.64795	2.92969	91.3086
2.941	-1.7395	4.57764	89.386
2.942	-1.40381	3.479	88.5315
2.943	-1.58691	1.5564	88.8977
2.944	-1.64795	1.67847	90.8203
2.945	-1.12915	3.05176	91.4612
2.946	-0.946045	2.56348	91.4001
2.947	-1.86157	1.5564	90.8813
2.948	-2.65503	0.88501	92.0105
2.949	-2.28882	1.7395	92.2546
2.95	-2.38037	3.35693	95.1843
2.951	-2.0752	5.5542	96.9543
2.952	-1.7395	4.05884	96.8018
2.953	-1.58691	1.28174	93.5059
2.954	-0.88501	0.549316	92.4683
2.955	-1.40381	2.31934	93.0176
2.956	-2.0752	3.20435	94.3604
2.957	-2.2583	1.80054	95.0623
2.958	-1.92261	1.5564	94.5435
2.959	-1.70898	3.11279	92.4377
2.96	-1.89209	3.87573	90.9119
2.961	-1.89209	2.22778	90.332
2.962	-1.58691	0.946045	91.3391
2.963	-1.37329	1.77002	92.4377
2.964	-0.915527	2.96021	93.0786
2.965	-1.43433	2.59399	92.7124
2.966	-2.31934	1.0376	92.9565
2.967	-2.34985	0.518799	93.9941
2.968	-2.50244	1.61743	95.2759
2.969	-1.86157	4.08936	98.3887
2.97	-1.7395	5.31006	99.2737
2.971	-1.64795	3.05176	98.1445
2.972	-1.5564	0.976563	95.0012
2.973	-1.25122	1.2207	94.7571
2.974	-1.64795	3.05176	96.2219
2.975	-2.38037	2.71606	98.053
2.976	-1.95313	1.19019	97.9004
2.977	-1.77002	1.67847	96.4661
2.978	-1.67847	3.93677	94.0247
2.979	-1.58691	4.24194	92.926
2.98	-1.7395	2.10571	93.0481
2.981	-1.58691	1.46484	94.9097
2.982	-1.58691	2.44141	96.0693
2.983	-1.09863	3.17383	96.4355
2.984	-1.86157	2.0752	95.8252
2.985	-2.13623	0.579834	96.3745
2.986	-2.2583	1.34277	96.6797
2.987	-2.50244	2.38037	98.3887
2.988	-2.19727	5.0354	100.952
2.989	-2.10571	4.73022	100.861
2.99	-1.86157	2.13623	98.999
2.991	-1.2207	0.793457	97.0459
2.992	-1.28174	2.28882	97.4121
2.993	-2.0752	2.83813	98.3887
2.994	-2.01416	1.83105	99.4263
2.995	-1.86157	1.58691	98.8159
2.996	-2.04468	3.11279	97.3206
2.997	-2.0752	4.02832	95.7947
2.998	-1.7395	3.05176	95.0317
2.999	-1.43433	1.52588	95.8557
3	-1.7395	1.92261	96.9543
3.001	-1.19019	3.17383	97.1985
3.002	-0.976563	2.50244	96.5576
3.003	-2.19727	1.43433	97.1375
3.004	-2.62451	1.19019	98.2056
3.005	-2.53296	1.5564	99.1516
3.006	-2.47192	2.50244	101.166
3.007	-2.16675	4.76074	103.119
3.008	-1.80054	4.02832	102.509
3.009	-1.2207	1.58691	99.2432
3.01	-1.28174	1.25122	98.0225
3.011	-1.64795	2.99072	98.877
3.012	-2.13623	3.05176	100.739
3.013	-2.22778	1.43433	101.074
3.014	-2.04468	1.43433	100.433
3.015	-2.19727	3.54004	98.5413
3.016	-1.89209	4.11987	97.6868
3.017	-1.7395	2.47192	96.6187
3.018	-1.64795	1.58691	97.5647
3.019	-1.61743	2.83813	98.8159
3.02	-1.09863	3.26538	99.3652
3.021	-1.0376	2.19727	99.3652
3.022	-2.2583	1.37329	99.6094
3.023	-2.53296	1.7395	100.922
3.024	-2.13623	2.2583	100.555
3.025	-2.10571	3.54004	103.149
3.026	-1.98364	5.58472	104.889
3.027	-2.13623	4.39453	104.645
3.028	-1.2207	1.49536	101.563
3.029	-0.579834	0.823975	100.739
3.03	-1.52588	3.05176	101.929
3.031	-2.44141	3.57056	103.577
3.032	-2.0752	1.70898	103.18
3.033	-1.5564	2.01416	102.173
3.034	-1.58691	4.42505	100.494
3.035	-1.95313	4.82178	99.9451
3.036	-1.95313	2.34985	99.0295
3.037	-1.89209	1.43433	100.372
3.038	-1.52588	2.80762	101.471
3.039	-1.2207	3.66211	101.746
3.04	-1.43433	2.59399	101.074
3.041	-2.28882	1.43433	101.929
3.042	-2.56348	1.7395	103.149
3.043	-2.01416	2.31934	103.943
3.044	-2.0752	3.96729	106.14
3.045	-1.83105	5.24902	106.75
3.046	-1.95313	3.23486	105.621
3.047	-1.70898	1.46484	102.905
3.048	-1.09863	2.13623	103.607
3.049	-1.77002	3.66211	104.431
3.05	-1.98364	2.80762	105.56
3.051	-2.01416	1.43433	104.828
3.052	-1.89209	2.68555	104.187
3.053	-1.70898	4.36401	102.905
3.054	-1.64795	3.57056	101.501
3.055	-1.52588	1.92261	101.135
3.056	-1.77002	2.13623	102.356
3.057	-1.52588	3.75366	103.363
3.058	-1.2207	3.20435	103.21
3.059	-1.83105	1.89209	103.516
3.06	-2.41089	1.89209	104.797
3.061	-1.64795	2.22778	105.377
3.062	-2.59399	2.7771	106.659
3.063	-2.47192	5.12695	109.833
3.064	-1.98364	6.19507	111.115
3.065	-1.70898	3.57056	108.826
3.066	-1.2207	1.49536	106.689
3.067	-1.52588	2.19727	106.506
3.068	-1.83105	3.63159	107.758
3.069	-2.19727	2.86865	108.49
3.07	-2.04468	2.04468	108.246
3.071	-1.98364	3.23486	106.445
3.072	-2.13623	5.31006	104.767
3.073	-1.52588	4.54712	103.638
3.074	-1.67847	2.56348	104.065
3.075	-1.92261	2.22778	105.957
3.076	-1.43433	3.08228	106.659
3.077	-1.12915	3.41797	106.72
3.078	-1.98364	2.34985	106.72
3.079	-2.99072	1.92261	107.544
3.08	-2.62451	1.92261	107.635
3.081	-2.74658	3.26538	110.077
3.082	-2.0752	5.79834	112.274
3.083	-2.19727	5.58472	112.701
3.084	-1.77002	2.68555	109.772
3.085	-1.00708	1.25122	108.032
3.086	-1.67847	3.02124	108.459
3.087	-2.31934	4.05884	110.199
3.088	-2.83813	2.59399	110.565
3.089	-2.56348	2.22778	110.26
3.09	-2.56348	3.479	108.582
3.091	-2.44141	4.66919	106.903
3.092	-2.28882	3.60107	105.591
3.093	-2.19727	2.22778	106.14
3.094	-2.04468	2.59399	107.727
3.095	-1.61743	3.69263	108.246
3.096	-1.95313	3.17383	108.276
3.097	-2.53296	1.80054	108.795
3.098	-3.38745	1.37329	110.046
3.099	-3.02124	1.92261	110.626
3.1	-2.65503	3.35693	112.915
3.101	-2.38037	6.10352	114.685
3.102	-2.28882	5.49316	114.594
3.103	-1.64795	2.41089	111.267
3.104	-1.37329	0.854492	109.65
3.105	-2.28882	2.80762	110.901
3.106	-3.08228	3.69263	113.312
3.107	-3.02124	2.10571	112.671
3.108	-2.50244	1.64795	112.396
3.109	-2.28882	4.27246	110.046
3.11	-2.28882	5.5542	108.49
3.111	-2.2583	2.99072	107.483
3.112	-1.98364	2.0752	109.467
3.113	-2.53296	3.02124	111.115
3.114	-1.64795	3.57056	111.267
3.115	-2.01416	2.62451	111.023
3.116	-2.83813	1.80054	111.481
3.117	-3.17383	2.0752	112.335
3.118	-3.05176	2.34985	112.885
3.119	-2.99072	4.02832	116.394
3.12	-2.68555	6.53076	118.347
3.121	-2.86865	4.45557	116.943
3.122	-1.49536	0.427246	112.946
3.123	-1.61743	1.12915	111.694
3.124	-2.44141	4.21143	113.678
3.125	-3.35693	4.24194	115.326
3.126	-2.65503	1.70898	114.777
3.127	-2.50244	2.28882	114.105
3.128	-2.28882	4.91333	111.725
3.129	-2.10571	4.57764	110.657
3.13	-2.47192	2.2583	110.168
3.131	-2.2583	1.67847	112.183
3.132	-1.64795	3.38745	113.342
3.133	-1.46484	3.93677	112.946
3.134	-2.38037	2.83813	112.762
3.135	-3.41797	1.64795	113.495
3.136	-3.05176	1.19019	114.685
3.137	-3.32642	2.31934	115.875
3.138	-2.44141	5.24902	118.286
3.139	-2.41089	5.43213	117.432
3.14	-1.95313	2.80762	114.777
3.141	-1.98364	1.49536	112.823
3.142	-2.59399	3.26538	114.471
3.143	-2.80762	3.66211	116.18
3.144	-2.50244	2.04468	116.516
3.145	-2.0752	1.67847	115.417
3.146	-2.47192	3.66211	113.831
3.147	-2.89917	5.0354	112.946
3.148	-2.34985	3.35693	112
3.149	-1.98364	2.10571	112.854
3.15	-1.98364	3.23486	114.624
3.151	-1.64795	4.08936	114.777
3.152	-2.19727	2.92969	113.739
3.153	-2.22778	1.61743	114.655
3.154	-3.11279	2.47192	115.875
3.155	-2.80762	2.92969	116.577
3.156	-3.05176	3.41797	117.737
3.157	-2.62451	4.97437	119.598
3.158	-2.34985	4.66919	118.591
3.159	-2.04468	2.47192	116.272
3.16	-1.37329	1.98364	115.601
3.161	-1.98364	3.63159	116.669
3.162	-2.34985	3.72314	117.767
3.163	-2.01416	2.31934	116.821
3.164	-2.53296	2.89917	116.425
3.165	-2.89917	4.60815	115.967
3.166	-2.92969	4.5166	115.448
3.167	-2.0752	2.47192	114.532
3.168	-1.61743	2.22778	115.112
3.169	-1.77002	4.15039	116.241
3.17	-1.92261	4.21143	115.967
3.171	-2.56348	3.20435	115.906
3.172	-2.59399	2.44141	116.577
3.173	-2.31934	2.50244	117.889
3.174	-2.71606	3.02124	118.134
3.175	-3.23486	4.42505	121.857
3.176	-2.41089	6.13403	122.589
3.177	-2.22778	3.69263	120.758
3.178	-1.2207	2.0752	117.401
3.179	-1.7395	3.14331	117.767
3.18	-2.56348	4.42505	118.683
3.181	-2.41089	3.05176	120.85
3.182	-2.04468	2.2583	119.781
3.183	-2.10571	3.11279	118.866
3.184	-2.59399	4.85229	116.791
3.185	-1.92261	4.36401	115.967
3.186	-2.13623	2.86865	115.601
3.187	-2.16675	3.14331	117.584
3.188	-1.7395	3.8147	118.347
3.189	-1.5564	3.78418	118.225
3.19	-2.10571	2.68555	118.469
3.191	-2.96021	2.31934	119.293
3.192	-2.50244	2.56348	119.507
3.193	-2.44141	3.20435	119.873
3.194	-2.41089	5.7373	123.169
3.195	-2.68555	6.62231	123.718
3.196	-2.74658	3.87573	122.314
3.197	-1.67847	1.31226	119.568
3.198	-1.52588	2.56348	120.117
3.199	-2.31934	4.21143	121.704
3.2	-2.62451	3.41797	122.101
3.201	-2.38037	2.22778	121.002
3.202	-2.34985	3.8147	119.995
3.203	-2.59399	5.64575	118.774
3.204	-2.41089	4.30298	117.676
3.205	-2.44141	2.13623	117.889
3.206	-2.38037	2.56348	119.659
3.207	-1.77002	4.15039	120.056
3.208	-1.83105	3.90625	119.446
3.209	-2.38037	2.59399	119.843
3.21	-3.17383	2.68555	121.185
3.211	-2.80762	2.62451	121.674
3.212	-3.11279	3.05176	123.169
3.213	-2.59399	6.10352	126.495
3.214	-2.80762	6.53076	126.678
3.215	-2.28882	3.41797	123.993
3.216	-1.64795	1.19019	121.46
3.217	-2.0752	3.17383	122.162
3.218	-2.86865	4.54712	124.115
3.219	-2.80762	3.11279	124.908
3.22	-2.47192	2.0752	123.779
3.221	-2.59399	3.72314	122.467
3.222	-2.50244	5.40161	120.3
3.223	-2.10571	4.11987	119.354
3.224	-2.13623	2.47192	119.72
3.225	-2.38037	3.08228	121.796
3.226	-2.10571	4.36401	122.559
3.227	-2.19727	3.32642	122.467
3.228	-2.96021	2.10571	122.772
3.229	-3.23486	1.95313	123.84
3.23	-2.74658	2.62451	124.084
3.231	-2.41089	3.66211	125.549
3.232	-2.41089	6.28662	127.502
3.233	-2.68555	6.2561	127.991
3.234	-2.47192	3.41797	125.641
3.235	-1.89209	1.46484	124.115
3.236	-2.38037	3.02124	125.031
3.237	-2.74658	3.96729	126.77
3.238	-2.92969	2.50244	126.495
3.239	-2.41089	2.38037	125.671
3.24	-2.96021	4.48608	124.329
3.241	-2.7771	5.40161	123.016
3.242	-2.83813	3.84521	122.253
3.243	-2.38037	2.31934	123.291
3.244	-2.59399	3.11279	124.481
3.245	-2.2583	4.18091	124.634
3.246	-2.50244	3.54004	124.298
3.247	-2.99072	2.22778	125.183
3.248	-3.44849	2.2583	126.556
3.249	-3.32642	2.86865	127.289
3.25	-3.32642	4.66919	130.402
3.251	-3.02124	6.7749	132.019
3.252	-2.71606	5.24902	131.195
3.253	-2.04468	2.31934	127.716
3.254	-1.7395	2.19727	126.526
3.255	-2.44141	3.84521	127.838
3.256	-3.63159	4.39453	129.059
3.257	-3.23486	2.59399	129.608
3.258	-2.99072	2.59399	128.632
3.259	-2.62451	4.76074	126.862
3.26	-2.80762	5.34058	125.061
3.261	-2.74658	3.20435	124.512
3.262	-2.96021	2.68555	125.916
3.263	-2.80762	3.63159	127.441
3.264	-2.10571	4.02832	127.655
3.265	-2.80762	3.08228	127.38
3.266	-3.38745	2.50244	128.387
3.267	-3.8147	2.53296	129.211
3.268	-3.84521	2.80762	129.883
3.269	-2.83813	5.24902	133.087
3.27	-2.80762	7.08008	133.789
3.271	-2.71606	4.60815	131.714
3.272	-2.59399	1.86157	128.998
3.273	-2.47192	2.59399	129.211
3.274	-3.05176	4.24194	130.92
3.275	-3.14331	3.60107	131.897
3.276	-2.80762	2.2583	130.92
3.277	-3.14331	3.54004	129.364
3.278	-3.11279	5.64575	127.594
3.279	-2.53296	4.79126	126.495
3.28	-2.80762	2.71606	126.801
3.281	-2.68555	2.74658	129.15
3.282	-2.38037	3.90625	130.066
3.283	-2.22778	3.84521	129.456
3.284	-2.86865	3.02124	129.456
3.285	-3.75366	3.02124	130.707
3.286	-3.66211	3.2959	131.317
3.287	-3.479	3.23486	132.385
3.288	-3.35693	5.85938	134.949
3.289	-3.05176	6.31714	134.949
3.29	-2.83813	3.87573	132.233
3.291	-2.04468	1.98364	130.219
3.292	-2.83813	3.75366	131.134
3.293	-3.20435	4.76074	133.026
3.294	-3.2959	3.2959	133.148
3.295	-2.96021	2.68555	132.385
3.296	-3.35693	4.36401	131.744
3.297	-3.69263	5.58472	130.219
3.298	-2.7771	3.9978	129.028
3.299	-2.28882	2.68555	129.578
3.3	-2.19727	3.96729	130.798
3.301	-2.01416	4.94385	130.798
3.302	-2.34985	3.72314	130.798
3.303	-3.26538	2.80762	131.714
3.304	-3.78418	3.05176	133.514
3.305	-3.66211	3.14331	133.698
3.306	-3.84521	4.15039	135.406
3.307	-3.17383	6.71387	138
3.308	-2.68555	6.34766	137.085
3.309	-1.70898	2.83813	133.057
3.31	-2.47192	2.0752	132.202
3.311	-3.23486	4.82178	134.247
3.312	-4.05884	4.94385	136.108
3.313	-2.89917	2.53296	134.949
3.314	-2.74658	2.50244	133.881
3.315	-2.83813	5.31006	132.202
3.316	-3.08228	5.79834	131.256
3.317	-2.65503	3.50952	130.798
3.318	-2.38037	2.99072	132.599
3.319	-2.47192	4.08936	133.85
3.32	-2.13623	4.36401	133.484
3.321	-2.56348	3.44849	133.209
3.322	-3.05176	2.96021	134.125
3.323	-3.60107	3.23486	135.101
3.324	-3.11279	3.57056	134.888
3.325	-3.02124	4.94385	137.726
3.326	-2.99072	6.89697	139.038
3.327	-3.17383	5.09644	138.153
3.328	-2.2583	2.2583	135.04
3.329	-1.89209	2.59399	135.01
3.33	-2.7771	4.88281	136.414
3.331	-2.96021	4.48608	137.451
3.332	-2.83813	2.71606	136.108
3.333	-2.80762	3.44849	135.651
3.334	-2.86865	5.79834	134.766
3.335	-2.99072	5.34058	133.514
3.336	-2.47192	3.05176	132.965
3.337	-2.59399	3.20435	134.308
3.338	-2.28882	4.66919	135.254
3.339	-1.70898	4.5166	135.071
3.34	-2.74658	3.50952	135.162
3.341	-3.14331	2.83813	136.871
3.342	-3.54004	3.08228	137.848
3.343	-2.96021	3.50952	138.123
3.344	-3.14331	5.61523	140.564
3.345	-3.38745	7.41577	141.51
3.346	-2.80762	4.94385	139.618
3.347	-2.34985	2.44141	136.047
3.348	-2.28882	3.05176	136.841
3.349	-3.54004	5.21851	138.794
3.35	-3.479	4.5166	139.465
3.351	-2.65503	2.28882	138.245
3.352	-2.89917	3.63159	137.573
3.353	-3.02124	6.13403	135.864
3.354	-2.7771	5.5542	134.521
3.355	-2.53296	3.20435	134.735
3.356	-2.74658	3.54004	136.81
3.357	-2.50244	4.85229	137.909
3.358	-2.19727	3.96729	137.329
3.359	-2.80762	2.92969	137.634
3.36	-3.26538	2.99072	138.611
3.361	-2.96021	3.479	139.13
3.362	-2.86865	3.78418	140.411
3.363	-2.80762	6.01196	142.853
3.364	-2.86865	7.20215	143.677
3.365	-2.56348	4.08936	141.602
3.366	-2.2583	2.0752	139.252
3.367	-2.31934	3.41797	139.832
3.368	-2.83813	5.0354	141.327
3.369	-2.80762	3.41797	141.205
3.37	-3.2959	3.02124	140.533
3.371	-3.32642	4.24194	139.923
3.372	-3.57056	5.95093	138.428
3.373	-2.7771	4.60815	137.604
3.374	-2.65503	2.80762	137.939
3.375	-2.74658	3.54004	138.763
3.376	-1.98364	4.48608	139.191
3.377	-2.71606	4.39453	138.824
3.378	-3.23486	3.14331	139.374
3.379	-4.05884	3.02124	140.93
3.38	-3.54004	2.89917	141.449
3.381	-3.63159	3.9978	143.219
3.382	-3.2959	6.5918	145.813
3.383	-2.68555	6.31714	145.538
3.384	-2.34985	3.35693	141.998
3.385	-2.16675	2.59399	141.113
3.386	-2.86865	4.05884	142.029
3.387	-3.69263	4.57764	143.799
3.388	-3.35693	2.89917	143.86
3.389	-3.08228	2.99072	143.311
3.39	-2.80762	4.69971	141.693
3.391	-2.96021	5.61523	139.984
3.392	-2.7771	4.36401	138.855
3.393	-2.71606	3.44849	140.137
3.394	-2.59399	4.02832	141.541
3.395	-2.22778	4.3335	141.846
3.396	-2.68555	3.78418	141.815
3.397	-3.20435	2.86865	143.311
3.398	-3.63159	2.86865	143.799
3.399	-3.17383	3.05176	144.165
3.4	-3.32642	5.0354	146.881
3.401	-3.35693	7.50732	148.285
3.402	-3.41797	5.7373	147.369
3.403	-2.56348	2.68555	144.409
3.404	-2.80762	2.96021	144.043
3.405	-3.2959	4.88281	145.05
3.406	-3.41797	4.18091	145.874
3.407	-3.72314	2.92969	145.203
3.408	-3.32642	3.72314	144.836
3.409	-3.17383	5.88989	143.463
3.41	-3.41797	5.58472	142.273
3.411	-3.02124	3.93677	142.151
3.412	-3.41797	3.57056	143.738
3.413	-2.99072	4.3335	144.318
3.414	-2.50244	4.73022	144.104
3.415	-3.02124	4.05884	144.318
3.416	-3.54004	3.2959	145.294
3.417	-4.05884	3.20435	146.393
3.418	-3.84521	3.41797	147.491
3.419	-3.93677	6.10352	150.879
3.42	-3.57056	7.35474	151.703
3.421	-3.17383	4.60815	149.109
3.422	-2.86865	2.19727	145.447
3.423	-3.41797	3.72314	146.332
3.424	-3.87573	5.5542	148.041
3.425	-3.41797	3.93677	149.2
3.426	-3.2959	2.38037	147.736
3.427	-3.69263	4.30298	147.369
3.428	-3.69263	6.56128	145.599
3.429	-2.65503	4.76074	144.257
3.43	-2.99072	3.20435	144.257
3.431	-3.14331	4.18091	146.393
3.432	-2.86865	4.97437	146.851
3.433	-3.02124	4.45557	146.79
3.434	-3.20435	3.60107	147.675
3.435	-3.63159	3.20435	148.651
3.436	-3.66211	3.41797	148.865
3.437	-3.84521	4.30298	150.421
3.438	-3.63159	6.80542	152.252
3.439	-3.32642	6.56128	151.733
3.44	-2.99072	3.90625	148.895
3.441	-2.86865	2.7771	147.461
3.442	-3.63159	4.66919	149.078
3.443	-3.479	4.91333	150.696
3.444	-3.14331	2.80762	149.75
3.445	-3.2959	3.26538	148.834
3.446	-3.84521	5.95093	147.736
3.447	-3.72314	6.31714	147.034
3.448	-3.17383	3.96729	145.996
3.449	-3.20435	3.54004	147.614
3.45	-3.02124	4.73022	148.438
3.451	-2.62451	5.0354	148.438
3.452	-2.7771	3.9978	148.041
3.453	-3.60107	3.87573	149.445
3.454	-4.08936	4.08936	150.513
3.455	-3.75366	3.72314	150.574
3.456	-3.8147	4.85229	153.564
3.457	-3.57056	7.32422	155.334
3.458	-3.35693	6.2561	153.992
3.459	-2.31934	3.08228	150.299
3.46	-2.62451	3.05176	148.926
3.461	-3.66211	5.64575	151.306
3.462	-3.87573	5.88989	152.924
3.463	-3.23486	3.20435	151.611
3.464	-3.05176	3.26538	150.665
3.465	-3.479	6.16455	150.024
3.466	-3.63159	6.22559	148.865
3.467	-3.14331	3.50952	147.644
3.468	-2.86865	3.35693	149.506
3.469	-2.89917	5.21851	150.604
3.47	-2.62451	5.46265	150.238
3.471	-2.99072	3.41797	150.177
3.472	-3.69263	3.05176	151.489
3.473	-3.9978	3.90625	152.771
3.474	-3.54004	3.66211	152.13
3.475	-3.54004	4.85229	153.961
3.476	-3.60107	7.53784	154.785
3.477	-3.38745	5.92041	153.473
3.478	-2.86865	2.89917	150.513
3.479	-2.71606	3.50952	151.581
3.48	-3.78418	5.58472	153.442
3.481	-3.78418	4.60815	153.839
3.482	-3.11279	2.56348	151.978
3.483	-3.32642	3.9978	151.886
3.484	-3.54004	6.65283	150.94
3.485	-3.35693	5.58472	149.933
3.486	-2.86865	3.14331	149.506
3.487	-3.05176	3.93677	151.611
3.488	-3.08228	5.61523	152.405
3.489	-2.7771	4.48608	151.093
3.49	-3.20435	3.32642	151.733
3.491	-3.8147	4.05884	153.32
3.492	-3.57056	4.24194	153.961
3.493	-3.44849	3.84521	154.114
3.494	-3.38745	6.01196	157.166
3.495	-3.63159	7.41577	157.837
3.496	-3.50952	4.66919	155.701
3.497	-2.50244	2.50244	152.71
3.498	-3.14331	4.30298	153.931
3.499	-3.63159	5.67627	155.396
3.5	-3.66211	4.39453	155.182
3.501	-3.14331	2.71606	154.053
3.502	-3.78418	5.0354	154.175
3.503	-3.87573	6.65283	153.076
3.504	-2.7771	4.73022	151.855
3.505	-2.86865	3.2959	151.764
3.506	-3.08228	4.42505	153.625
3.507	-2.68555	5.79834	153.839
3.508	-2.62451	4.42505	153.259
3.509	-3.93677	3.57056	154.083
3.51	-4.54712	3.8147	156.067
3.511	-3.69263	3.87573	156.036
3.512	-3.60107	3.96729	156.952
3.513	-3.78418	7.14111	160.645
3.514	-3.35693	7.72095	160.858
3.515	-2.80762	4.08936	157.41
3.516	-2.47192	2.2583	155.182
3.517	-3.57056	4.48608	156.616
3.518	-4.05884	5.88989	158.325
3.519	-3.66211	3.72314	157.898
3.52	-3.38745	3.05176	156.921
3.521	-3.50952	5.37109	155.64
3.522	-3.35693	6.65283	153.931
3.523	-3.14331	5.34058	152.74
3.524	-3.17383	3.69263	154.449
3.525	-3.44849	4.15039	156.311
3.526	-2.68555	4.66919	156.708
3.527	-2.92969	4.24194	156.494
3.528	-3.479	3.41797	157.196
3.529	-3.8147	3.41797	158.051
3.53	-3.57056	3.72314	157.959
3.531	-3.75366	5.09644	160.126
3.532	-3.84521	7.96509	162.476
3.533	-3.93677	7.01904	162.292
3.534	-3.08228	3.54004	158.752
3.535	-2.68555	2.65503	157.867
3.536	-3.72314	4.60815	158.63
3.537	-3.84521	5.09644	160.339
3.538	-3.9978	3.44849	159.79
3.539	-3.69263	3.78418	159.607
3.54	-3.8147	5.98145	158.264
3.541	-3.87573	6.46973	156.891
3.542	-3.57056	4.5166	155.792
3.543	-3.38745	3.93677	157.013
3.544	-3.11279	4.76074	158.173
3.545	-2.71606	5.09644	158.264
3.546	-3.23486	4.76074	158.508
3.547	-4.08936	3.96729	159.79
3.548	-4.21143	3.63159	161.285
3.549	-3.9978	3.87573	161.621
3.55	-3.93677	5.95093	163.971
3.551	-3.9978	7.8125	165.192
3.552	-3.66211	6.50024	163.727
3.553	-3.32642	3.60107	160.248
3.554	-3.11279	3.41797	159.76
3.555	-3.63159	5.09644	161.743
3.556	-4.05884	4.79126	163.208
3.557	-3.84521	3.78418	162.781
3.558	-3.54004	4.11987	161.896
3.559	-3.60107	6.10352	159.76
3.56	-3.84521	6.073	158.508
3.561	-3.60107	4.57764	158.234
3.562	-3.72314	4.18091	160.126
3.563	-3.32642	4.73022	161.255
3.564	-2.92969	4.76074	161.224
3.565	-3.44849	4.08936	161.346
3.566	-4.15039	3.75366	162.14
3.567	-4.11987	3.60107	163.177
3.568	-4.3335	4.24194	164.246
3.569	-4.11987	7.20215	167.542
3.57	-3.93677	8.08716	168.213
3.571	-3.78418	5.06592	165.527
3.572	-3.41797	2.7771	162.842
3.573	-3.32642	3.78418	163.086
3.574	-3.78418	5.0354	165.131
3.575	-3.75366	4.24194	165.009
3.576	-3.35693	3.69263	164.734
3.577	-3.60107	4.88281	163.3
3.578	-3.96729	6.83594	162.079
3.579	-3.72314	5.95093	160.767
3.58	-3.2959	3.96729	161.316
3.581	-3.32642	4.08936	162.872
3.582	-3.17383	5.31006	163.544
3.583	-2.71606	4.94385	163.727
3.584	-4.18091	4.21143	163.971
3.585	-4.60815	3.87573	165.527
3.586	-3.96729	3.75366	166.229
3.587	-4.60815	4.30298	167.145
3.588	-4.24194	7.1106	169.525
3.589	-3.8147	7.44629	168.243
3.59	-3.20435	4.54712	165.009
3.591	-3.50952	3.69263	164.154
3.592	-3.96729	5.37109	166.138
3.593	-4.3335	5.49316	167.48
3.594	-3.57056	3.66211	166.84
3.595	-3.72314	3.84521	166.351
3.596	-4.54712	6.073	165.497
3.597	-4.27246	6.37817	164.307
3.598	-3.75366	4.63867	163.116
3.599	-3.50952	4.73022	163.849
3.6	-3.84521	5.82886	165.527
3.601	-3.11279	5.5542	165.192
3.602	-3.479	4.45557	165.161
3.603	-4.36401	4.21143	166.84
3.604	-4.24194	4.30298	167.877
3.605	-4.02832	4.15039	167.816
3.606	-4.76074	5.76782	170.319
3.607	-4.45557	8.42285	172.394
3.608	-3.8147	7.17163	171.173
3.609	-3.26538	3.78418	167.511
3.61	-3.75366	3.78418	166.779
3.611	-4.15039	5.88989	168.488
3.612	-4.21143	5.43213	169.83
3.613	-3.8147	3.69263	168.945
3.614	-3.93677	4.5166	168.213
3.615	-4.11987	6.80542	167.023
3.616	-4.21143	6.62231	165.649
3.617	-3.84521	4.54712	165.527
3.618	-3.50952	4.21143	167.023
3.619	-3.54004	5.31006	167.816
3.62	-2.7771	5.64575	167.572
3.621	-3.17383	4.69971	167.389
3.622	-4.02832	4.24194	168.915
3.623	-4.76074	4.39453	169.922
3.624	-4.24194	4.11987	169.525
3.625	-4.3335	6.13403	172.333
3.626	-4.36401	8.14819	173.798
3.627	-3.90625	5.7373	171.844
3.628	-3.2959	3.35693	168.457
3.629	-3.35693	4.30298	168.976
3.63	-4.21143	6.46973	170.959
3.631	-4.30298	5.43213	172.058
3.632	-4.02832	3.57056	170.685
3.633	-4.08936	4.88281	170.532
3.634	-4.18091	7.32422	169.067
3.635	-3.90625	6.28662	168.06
3.636	-3.60107	3.93677	167.297
3.637	-3.2959	4.79126	168.945
3.638	-3.60107	6.2561	169.83
3.639	-3.17383	5.37109	169.525
3.64	-3.84521	3.8147	169.952
3.641	-4.66919	4.21143	171.814
3.642	-4.30298	4.3335	172.455
3.643	-3.90625	4.30298	172.18
3.644	-4.3335	6.92749	174.622
3.645	-4.30298	8.3313	175.323
3.646	-3.96729	5.92041	172.943
3.647	-3.479	3.57056	170.807
3.648	-4.24194	4.5166	171.997
3.649	-4.36401	5.92041	173.492
3.65	-3.9978	4.30298	173.492
3.651	-3.17383	3.50952	172.119
3.652	-4.3335	5.61523	171.692
3.653	-4.5166	7.41577	170.654
3.654	-3.84521	5.85938	169.403
3.655	-3.54004	4.3335	169.861
3.656	-3.60107	4.88281	171.661
3.657	-3.2959	5.92041	171.631
3.658	-2.89917	4.69971	170.685
3.659	-3.9978	4.69971	171.57
3.66	-4.60815	4.82178	173.584
3.661	-3.9978	4.69971	173.553
3.662	-4.57764	4.45557	174.805
3.663	-4.69971	7.87354	178.558
3.664	-4.36401	8.02612	178.253
3.665	-3.57056	4.60815	174.53
3.666	-3.35693	3.02124	172.943
3.667	-3.75366	5.31006	174.133
3.668	-4.39453	6.22559	175.415
3.669	-3.90625	4.18091	175.11
3.67	-3.66211	3.87573	175.049
3.671	-4.54712	5.88989	174.164
3.672	-4.24194	6.95801	172.455
3.673	-3.479	5.31006	171.143
3.674	-3.20435	4.3335	171.631
3.675	-3.84521	5.37109	173.34
3.676	-3.32642	6.01196	173.92
3.677	-3.60107	4.94385	173.798
3.678	-4.21143	4.15039	175.018
3.679	-4.91333	4.18091	176.117
3.68	-4.30298	4.27246	175.598
3.681	-4.5166	5.58472	177.795
3.682	-4.27246	8.20923	180.573
3.683	-4.21143	7.93457	179.535
3.684	-3.44849	4.39453	176.056
3.685	-3.38745	3.20435	175.69
3.686	-4.15039	5.27954	176.971
3.687	-4.30298	5.7373	178.497
3.688	-3.84521	4.24194	177.856
3.689	-3.8147	4.08936	176.788
3.69	-4.30298	6.71387	175.659
3.691	-4.42505	7.26318	174.469
3.692	-3.96729	5.46265	173.798
3.693	-3.96729	4.39453	175.232
3.694	-3.75366	5.15747	176.788
3.695	-3.23486	5.64575	176.392
3.696	-3.63159	4.73022	176.208
3.697	-4.24194	4.48608	177.856
3.698	-4.79126	4.48608	178.711
3.699	-4.39453	4.66919	178.68
3.7	-4.45557	6.34766	181.458
3.701	-4.69971	8.3313	183.044
3.702	-4.3335	6.98853	182.22
3.703	-3.57056	3.93677	178.619
3.704	-3.32642	3.90625	178.07
3.705	-3.96729	5.70679	179.718
3.706	-4.36401	5.82886	180.573
3.707	-4.39453	4.76074	180.359
3.708	-3.78418	4.63867	179.84
3.709	-4.05884	6.68335	178.467
3.71	-4.11987	6.80542	176.727
3.711	-3.8147	5.40161	176.544
3.712	-3.41797	4.69971	177.612
3.713	-3.2959	5.5542	178.528
3.714	-3.11279	5.95093	178.589
3.715	-3.90625	5.21851	179.077
3.716	-4.85229	4.48608	180.939
3.717	-4.91333	3.87573	181.61
3.718	-4.97437	4.57764	182.922
3.719	-4.66919	7.72095	186.127
3.72	-3.90625	8.5144	186.035
3.721	-3.57056	5.5542	182.404
3.722	-3.8147	3.57056	179.596
3.723	-4.39453	5.0354	181
3.724	-4.94385	6.2561	183.289
3.725	-4.27246	5.09644	183.502
3.726	-4.3335	4.05884	182.709
3.727	-4.30298	5.67627	181.335
3.728	-4.42505	7.38525	179.413
3.729	-4.39453	6.40869	178.894
3.73	-4.18091	4.82178	179.932
3.731	-4.39453	4.79126	181.641
3.732	-3.54004	5.79834	181.763
3.733	-3.60107	5.70679	181.61
3.734	-4.63867	4.60815	181.732
3.735	-4.63867	4.08936	183.014
3.736	-4.82178	4.54712	183.044
3.737	-5.18799	5.7373	184.937
3.738	-5.0354	8.27026	187.744
3.739	-4.11987	7.41577	186.432
3.74	-3.96729	4.54712	182.8
3.741	-3.90625	3.69263	181.58
3.742	-4.63867	5.76782	183.533
3.743	-4.76074	5.88989	184.692
3.744	-3.8147	4.69971	183.807
3.745	-4.24194	4.5166	183.411
3.746	-5.15747	6.95801	182.739
3.747	-4.91333	6.92749	181.854
3.748	-4.05884	4.91333	181.03
3.749	-3.93677	4.79126	182.22
3.75	-3.57056	5.61523	183.197
3.751	-3.05176	5.76782	182.465
3.752	-3.84521	5.31006	182.678
3.753	-4.91333	5.0354	184.601
3.754	-4.85229	4.39453	185.272
3.755	-4.36401	4.27246	185.242
3.756	-4.91333	6.2561	187.531
3.757	-4.39453	8.3313	187.927
3.758	-4.5166	6.31714	185.669
3.759	-3.78418	4.15039	183.044
3.76	-3.9978	4.97437	183.99
3.761	-4.73022	6.46973	185.425
3.762	-4.63867	4.91333	185.944
3.763	-4.18091	4.02832	184.631
3.764	-4.27246	5.67627	185.303
3.765	-4.82178	7.01904	183.624
3.766	-4.5166	5.92041	182.739
3.767	-4.36401	5.27954	182.281
3.768	-4.02832	5.76782	184.296
3.769	-3.63159	6.01196	184.326
3.77	-3.2959	5.21851	183.38
3.771	-3.96729	5.12695	184.601
3.772	-4.85229	5.06592	186.157
3.773	-4.69971	4.3335	186.127
3.774	-4.39453	4.79126	186.066
3.775	-5.21851	7.32422	189.209
3.776	-4.79126	8.23975	189.24
3.777	-4.3335	5.64575	187.225
3.778	-3.90625	4.15039	185.577
3.779	-3.84521	5.5542	186.829
3.78	-4.3335	6.073	187.134
3.781	-3.84521	4.76074	187.164
3.782	-4.39453	4.85229	186.31
3.783	-4.94385	6.31714	186.92
3.784	-4.79126	6.98853	185.547
3.785	-4.18091	5.79834	184.54
3.786	-4.24194	5.15747	185.15
3.787	-4.18091	5.64575	186.401
3.788	-3.60107	5.58472	185.669
3.789	-3.2959	5.18799	185.516
3.79	-4.24194	5.31006	186.981
3.791	-5.00488	5.09644	187.988
3.792	-4.63867	4.54712	188.171
3.793	-4.88281	5.00488	188.751
3.794	-5.27954	8.11768	192.139
3.795	-4.76074	8.20923	191.986
3.796	-3.75366	5.00488	188.354
3.797	-3.63159	3.66211	186.188
3.798	-4.36401	6.073	188.232
3.799	-4.91333	6.65283	189.789
3.8	-4.27246	4.42505	189.484
3.801	-4.27246	4.21143	189.087
3.802	-4.79126	6.65283	188.385
3.803	-4.85229	7.32422	186.829
3.804	-3.75366	5.64575	185.516
3.805	-4.02832	5.18799	186.371
3.806	-4.3335	6.28662	188.385
3.807	-3.84521	5.92041	188.171
3.808	-4.11987	4.94385	187.775
3.809	-4.60815	4.85229	189.545
3.81	-5.21851	5.0354	190.613
3.811	-4.05884	4.60815	189.819
3.812	-4.3335	5.34058	190.796
3.813	-5.18799	8.88062	194
3.814	-5.18799	9.12476	193.909
3.815	-4.05884	5.21851	190.948
3.816	-3.96729	3.69263	189.911
3.817	-4.76074	6.16455	191.559
3.818	-4.69971	6.50024	192.627
3.819	-4.02832	4.88281	191.559
3.82	-3.9978	4.82178	191.62
3.821	-4.76074	7.23267	190.765
3.822	-4.66919	7.65991	188.995
3.823	-3.96729	6.10352	188.416
3.824	-4.02832	5.43213	189.606
3.825	-4.15039	6.19507	190.826
3.826	-3.50952	5.85938	190.216
3.827	-3.93677	5.37109	190.125
3.828	-4.85229	5.34058	191.65
3.829	-5.12695	5.31006	192.871
3.83	-4.5166	4.76074	192.474
3.831	-4.91333	6.43921	194.916
3.832	-4.85229	9.12476	197.296
3.833	-4.54712	7.78198	196.259
3.834	-4.02832	4.85229	192.383
3.835	-3.72314	4.73022	192.322
3.836	-4.66919	6.68335	193.542
3.837	-4.66919	6.28662	194.519
3.838	-4.39453	4.54712	194.672
3.839	-4.45557	5.0354	194.366
3.84	-4.69971	7.26318	193.146
3.841	-4.3335	7.14111	191.528
3.842	-4.27246	5.7373	190.46
3.843	-4.18091	5.40161	192.047
3.844	-3.93677	6.2561	192.963
3.845	-3.32642	6.13403	192.444
3.846	-4.05884	5.49316	193.237
3.847	-4.94385	5.18799	194.611
3.848	-5.0354	4.60815	194.977
3.849	-4.60815	4.76074	195.251
3.85	-4.94385	7.2937	198.639
3.851	-4.85229	9.61304	199.615
3.852	-4.69971	7.17163	197.449
3.853	-4.45557	4.39453	194.641
3.854	-4.27246	5.0354	194.916
3.855	-4.94385	6.37817	196.93
3.856	-4.76074	5.70679	197.449
3.857	-4.39453	4.66919	197.021
3.858	-4.36401	5.88989	195.984
3.859	-4.39453	7.72095	194.427
3.86	-4.79126	7.26318	193.268
3.861	-4.54712	5.67627	193.848
3.862	-4.45557	5.27954	195.343
3.863	-3.90625	5.76782	195.709
3.864	-3.75366	5.82886	195.374
3.865	-4.69971	5.46265	195.831
3.866	-5.0354	5.09644	196.777
3.867	-4.97437	4.76074	197.083
3.868	-5.70679	5.7373	198.883
3.869	-5.5542	8.57544	202.484
3.87	-4.91333	8.60596	201.782
3.871	-4.02832	5.37109	198.547
3.872	-4.27246	4.18091	196.777
3.873	-4.66919	6.01196	197.815
3.874	-4.85229	6.74438	199.402
3.875	-4.36401	5.67627	199.799
3.876	-4.42505	4.79126	199.127
3.877	-4.82178	6.28662	197.876
3.878	-5.21851	7.72095	196.442
3.879	-4.3335	6.86646	195.587
3.88	-3.87573	5.00488	196.472
3.881	-4.18091	5.58472	197.296
3.882	-3.54004	6.56128	197.754
3.883	-3.9978	6.19507	197.784
3.884	-5.0354	4.63867	198.578
3.885	-5.61523	4.94385	200.104
3.886	-4.85229	4.79126	200.165
3.887	-5.00488	5.67627	200.623
3.888	-5.00488	8.69751	202.85
3.889	-4.79126	8.42285	201.904
3.89	-4.24194	5.5542	198.944
3.891	-4.66919	4.60815	198.303
3.892	-4.94385	5.98145	200.348
3.893	-4.91333	6.53076	201.538
3.894	-4.18091	4.91333	200.775
3.895	-4.27246	5.00488	200.348
3.896	-5.46265	7.32422	199.371
3.897	-5.12695	7.59888	198.517
3.898	-4.73022	5.70679	197.388
3.899	-3.93677	5.46265	198.761
3.9	-4.60815	6.5918	199.921
3.901	-3.9978	6.31714	199.341
3.902	-4.39453	5.40161	198.975
3.903	-5.37109	4.82178	200.5
3.904	-5.43213	5.5542	201.63
3.905	-4.91333	5.21851	201.324
3.906	-5.46265	6.7749	204.102
3.907	-5.5542	8.97217	205.658
3.908	-5.12695	7.44629	203.888
3.909	-4.05884	4.39453	200.165
3.91	-4.18091	4.48608	200.684
3.911	-4.97437	6.95801	202.484
3.912	-5.12695	6.53076	203.125
3.913	-4.66919	4.85229	202.148
3.914	-4.97437	5.67627	202.362
3.915	-5.34058	7.72095	201.172
3.916	-4.82178	6.83594	200.226
3.917	-4.42505	5.09644	199.799
3.918	-4.08936	5.58472	200.897
3.919	-4.27246	6.62231	201.416
3.92	-4.08936	6.37817	200.775
3.921	-4.63867	5.64575	201.019
3.922	-5.52368	5.21851	203.064
3.923	-5.24902	4.91333	203.705
3.924	-5.12695	4.82178	202.942
3.925	-5.49316	7.32422	206.94
3.926	-5.06592	9.21631	207.306
3.927	-4.24194	6.40869	204.224
3.928	-3.96729	4.15039	201.477
3.929	-4.5166	5.46265	203.125
3.93	-5.15747	7.20215	205.353
3.931	-4.73022	5.49316	205.322
3.932	-4.30298	4.36401	204.132
3.933	-5.0354	6.16455	203.979
3.934	-5.21851	7.99561	202.332
3.935	-4.39453	7.1106	201.508
3.936	-4.08936	5.5542	201.813
3.937	-4.45557	6.13403	204.132
3.938	-4.36401	6.80542	204.315
3.939	-4.05884	5.76782	203.613
3.94	-4.73022	5.37109	204.254
3.941	-5.24902	5.24902	205.658
3.942	-5.09644	5.34058	205.475
3.943	-5.06592	5.88989	205.872
3.944	-5.27954	8.36182	208.771
3.945	-5.52368	9.18579	209.106
3.946	-4.57764	6.01196	206.482
3.947	-4.05884	4.08936	204.498
3.948	-4.60815	5.7373	206.116
3.949	-4.85229	7.20215	207.886
3.95	-4.3335	5.67627	207.336
3.951	-4.39453	5.34058	206.573
3.952	-5.18799	7.14111	206.177
3.953	-5.09644	8.20923	205.261
3.954	-4.36401	6.50024	203.491
3.955	-4.18091	5.40161	204.681
3.956	-4.42505	6.19507	205.719
3.957	-3.93677	6.5918	205.292
3.958	-3.75366	6.01196	205.261
3.959	-5.40161	5.79834	206.665
3.96	-5.40161	5.67627	208.527
3.961	-5.12695	5.06592	207.947
3.962	-5.58472	6.31714	209.625
3.963	-5.37109	9.30786	212.341
3.964	-5.09644	8.91113	211.09
3.965	-4.24194	5.61523	207.886
3.966	-4.27246	4.73022	207.153
3.967	-5.12695	6.83594	208.893
3.968	-5.24902	6.92749	210.266
3.969	-4.73022	5.34058	209.839
3.97	-4.60815	5.61523	209.381
3.971	-5.09644	7.44629	208.13
3.972	-4.69971	8.11768	206.818
3.973	-4.36401	6.56128	205.505
3.974	-4.3335	5.88989	207.123
3.975	-4.82178	6.53076	208.221
3.976	-3.75366	6.2561	208.16
3.977	-4.63867	5.79834	208.221
3.978	-5.00488	5.31006	209.564
3.979	-5.06592	5.24902	210.388
3.98	-4.39453	5.12695	209.656
3.981	-4.97437	7.08008	211.761
3.982	-5.58472	9.67407	213.989
3.983	-5.18799	8.23975	213.196
3.984	-4.39453	5.37109	210.693
3.985	-4.24194	5.24902	210.114
3.986	-4.57764	6.62231	211.029
3.987	-4.66919	6.22559	212.189
3.988	-4.54712	5.43213	211.945
3.989	-4.82178	6.2561	211.304
3.99	-4.85229	7.62939	210.632
3.991	-5.12695	7.75146	209.503
3.992	-4.69971	6.71387	208.771
3.993	-4.18091	5.95093	209.442
3.994	-4.05884	6.28662	210.236
3.995	-3.87573	6.53076	209.961
3.996	-4.69971	6.19507	210.602
3.997	-5.40161	5.70679	211.884
3.998	-5.40161	5.27954	213.043
3.999	-5.24902	5.58472	212.921
4	-5.5542	7.44629	215.759
4.001	-5.21851	9.42993	216.949
4.002	-4.76074	7.72095	215.118
4.003	-4.21143	5.15747	212.189
4.004	-4.39453	5.58472	212.158
4.005	-4.97437	6.62231	214.111
4.006	-4.91333	6.50024	214.844
4.007	-4.97437	5.18799	214.752
4.008	-4.79126	6.04248	213.989
4.009	-4.69971	7.72095	212.433
4.01	-4.42505	7.32422	210.815
4.011	-4.15039	6.31714	210.754
4.012	-4.5166	6.01196	211.853
4.013	-4.45557	6.56128	212.738
4.014	-4.05884	6.37817	213.226
4.015	-4.69971	5.82886	213.043
4.016	-5.21851	5.0354	214.325
4.017	-5.12695	5.06592	214.874
4.018	-5.5542	5.85938	216.339
4.019	-5.18799	8.39233	218.872
4.02	-5.06592	9.15527	218.384
4.021	-4.30298	6.68335	215.607
4.022	-4.66919	4.79126	214.325
4.023	-4.85229	5.98145	215.179
4.024	-4.69971	6.65283	217.01
4.025	-4.36401	5.79834	216.583
4.026	-4.11987	5.37109	216.034
4.027	-5.37109	7.17163	214.539
4.028	-5.12695	8.20923	214.081
4.029	-4.97437	7.04956	213.196
4.03	-4.45557	5.7373	213.898
4.031	-4.54712	6.34766	214.752
4.032	-3.75366	6.50024	215.393
4.033	-4.15039	5.98145	214.478
4.034	-4.69971	5.37109	215.363
4.035	-5.76782	5.5542	216.919
4.036	-5.49316	5.70679	217.255
4.037	-5.46265	6.2561	219.36
4.038	-5.24902	8.39233	220.306
4.039	-5.12695	7.96509	219.238
4.04	-4.73022	6.01196	215.79
4.041	-4.18091	5.24902	215.698
4.042	-5.43213	6.7749	217.285
4.043	-4.88281	6.86646	219.116
4.044	-4.88281	5.27954	217.987
4.045	-4.82178	5.85938	217.499
4.046	-5.70679	7.59888	217.041
4.047	-5.34058	7.84302	216.461
4.048	-4.54712	6.01196	214.966
4.049	-3.9978	5.85938	215.637
4.05	-4.30298	7.23267	217.01
4.051	-4.54712	7.04956	216.4
4.052	-4.57764	5.70679	216.736
4.053	-5.09644	5.40161	218.475
4.054	-5.40161	5.64575	219.36
4.055	-5.06592	5.64575	218.597
4.056	-5.49316	7.23267	221.527
4.057	-5.52368	9.76563	222.931
4.058	-5.0354	7.87354	220.978
4.059	-4.5166	4.88281	217.987
4.06	-4.63867	5.43213	218.658
4.061	-5.27954	7.53784	220.49
4.062	-4.88281	6.56128	221.1
4.063	-4.73022	4.97437	219.574
4.064	-4.97437	6.62231	219.696
4.065	-5.34058	8.63647	218.475
4.066	-4.85229	7.62939	217.133
4.067	-4.45557	5.85938	217.163
4.068	-4.69971	6.2561	219.177
4.069	-4.54712	6.80542	219.604
4.07	-3.8147	6.13403	218.475
4.071	-4.60815	5.82886	219.116
4.072	-5.7373	6.28662	220.856
4.073	-5.0354	5.70679	220.673
4.074	-4.79126	5.70679	220.154
4.075	-5.79834	8.45337	224.365
4.076	-5.58472	9.3689	224.304
4.077	-4.82178	6.22559	221.191
4.078	-4.21143	4.45557	218.933
4.079	-4.97437	6.65283	220.978
4.08	-5.31006	7.78198	222.473
4.081	-4.3335	6.073	222.168
4.082	-4.79126	5.40161	221.283
4.083	-5.24902	7.23267	221.985
4.084	-5.34058	8.05664	219.94
4.085	-4.69971	6.53076	218.933
4.086	-4.42505	5.85938	219.391
4.087	-4.79126	6.71387	220.673
4.088	-4.21143	7.1106	220.123
4.089	-4.18091	6.53076	220.001
4.09	-5.12695	6.28662	221.344
4.091	-5.58472	5.85938	222.839
4.092	-5.18799	5.46265	222.534
4.093	-5.61523	6.01196	222.992
4.094	-5.52368	8.72803	225.616
4.095	-5.09644	9.06372	224.701
4.096	-4.45557	6.34766	222.382
4.097	-4.69971	5.67627	220.978
4.098	-4.97437	7.04956	223.389
4.099	-4.82178	7.17163	224.457
4.1	-4.11987	5.64575	223.572
4.101	-4.30298	5.82886	223.083
4.102	-5.46265	7.75146	222.473
4.103	-5.12695	8.11768	221.405
4.104	-4.85229	6.53076	219.879
4.105	-4.36401	5.85938	221.313
4.106	-4.54712	6.83594	222.595
4.107	-4.05884	6.7749	222.015
4.108	-4.21143	5.79834	221.588
4.109	-5.15747	6.16455	222.809
4.11	-5.06592	5.95093	224.06
4.111	-4.88281	5.88989	223.328
4.112	-5.7373	6.89697	225.647
4.113	-5.67627	9.73511	229.218
4.114	-5.52368	9.18579	228.516
4.115	-3.90625	5.24902	224.731
4.116	-4.02832	4.69971	223.572
4.117	-5.09644	7.1106	225.647
4.118	-4.97437	7.50732	226.563
4.119	-4.54712	5.76782	225.8
4.12	-4.82178	6.34766	225.311
4.121	-5.15747	7.99561	224.609
4.122	-4.91333	8.20923	222.9
4.123	-4.15039	6.43921	222.198
4.124	-4.21143	5.95093	223.511
4.125	-4.42505	6.53076	224.579
4.126	-3.84521	6.80542	224.396
4.127	-4.5166	6.22559	224.426
4.128	-5.52368	6.01196	226.196
4.129	-5.70679	5.70679	226.685
4.13	-5.27954	5.31006	226.135
4.131	-5.49316	7.44629	228.912
4.132	-5.34058	9.97925	230.53
4.133	-4.63867	8.36182	229.065
4.134	-4.24194	5.40161	226.044
4.135	-4.39453	5.49316	227.173
4.136	-5.00488	7.1106	228.668
4.137	-4.82178	6.43921	229.523
4.138	-4.69971	5.49316	228.699
4.139	-4.5166	6.40869	228.149
4.14	-5.06592	7.90405	226.532
4.141	-4.69971	8.23975	225.128
4.142	-4.45557	6.53076	224.792
4.143	-4.63867	6.34766	225.922
4.144	-4.45557	6.83594	227.386
4.145	-4.3335	6.68335	226.898
4.146	-4.79126	6.073	227.02
4.147	-5.61523	5.64575	228.851
4.148	-5.12695	5.43213	229.004
4.149	-5.18799	5.58472	229.279
4.15	-5.64575	8.54492	232.483
4.151	-5.82886	10.0403	233.063
4.152	-5.18799	7.50732	231.323
4.153	-4.97437	5.0354	229.126
4.154	-4.45557	5.95093	229.706
4.155	-4.82178	7.04956	231.171
4.156	-4.36401	6.28662	231.323
4.157	-4.54712	5.88989	231.384
4.158	-5.18799	7.14111	230.255
4.159	-5.15747	8.3313	229.095
4.16	-4.88281	7.47681	227.966
4.161	-4.21143	6.22559	227.875
4.162	-4.42505	6.22559	228.79
4.163	-3.93677	6.74438	228.912
4.164	-3.90625	6.74438	228.363
4.165	-5.06592	6.2561	229.431
4.166	-5.31006	5.82886	231.323
4.167	-5.0354	5.49316	231.659
4.168	-5.58472	6.04248	232.88
4.169	-5.98145	9.09424	236.511
4.17	-5.34058	9.73511	235.992
4.171	-3.90625	6.68335	232.483
4.172	-4.45557	4.94385	230.56
4.173	-5.09644	6.92749	232.605
4.174	-5.18799	7.47681	234.283
4.175	-4.66919	6.31714	234.131
4.176	-4.45557	5.7373	233.459
4.177	-4.94385	7.32422	231.995
4.178	-5.46265	8.57544	230.865
4.179	-4.69971	7.59888	229.767
4.18	-4.21143	6.28662	230.469
4.181	-4.85229	6.46973	231.659
4.182	-4.36401	7.23267	232.422
4.183	-4.54712	6.46973	231.934
4.184	-5.18799	5.76782	232.788
4.185	-5.52368	5.76782	234.1
4.186	-5.15747	5.67627	233.429
4.187	-5.82886	6.98853	235.443
4.188	-5.67627	9.552	237.091
4.189	-5.12695	8.94165	235.596
4.19	-4.79126	5.92041	233.246
4.191	-4.97437	5.58472	233.368
4.192	-5.34058	7.1106	235.016
4.193	-4.76074	7.08008	236.237
4.194	-4.18091	5.40161	234.772
4.195	-4.63867	6.19507	234.192
4.196	-5.88989	8.39233	234.161
4.197	-5.40161	8.05664	233.032
4.198	-4.85229	6.37817	231.659
4.199	-4.60815	6.43921	233.215
4.2	-4.66919	7.38525	234.07
4.201	-4.21143	6.56128	232.819
4.202	-4.39453	6.01196	232.88
4.203	-5.64575	6.62231	235.26
4.204	-5.79834	6.37817	236.298
4.205	-5.00488	5.7373	235.565
4.206	-6.13403	7.69043	238.708
4.207	-5.52368	9.94873	240.051
4.208	-4.94385	7.69043	237.549
4.209	-4.18091	5.18799	234.589
4.21	-4.97437	6.56128	235.596
4.211	-5.34058	8.11768	237.427
4.212	-4.82178	6.65283	237.427
4.213	-4.27246	5.09644	236.633
4.214	-5.34058	7.08008	237
4.215	-5.61523	8.54492	235.687
4.216	-4.24194	7.17163	234.253
4.217	-4.42505	6.01196	233.49
4.218	-4.66919	6.92749	235.565
4.219	-4.63867	7.44629	235.565
4.22	-4.27246	6.34766	234.772
4.221	-5.18799	6.28662	235.992
4.222	-5.79834	6.31714	237.793
4.223	-5.24902	5.76782	237.305
4.224	-4.73022	5.79834	237.152
4.225	-5.61523	8.75854	240.845
4.226	-5.12695	10.0098	241.211
4.227	-4.91333	6.95801	239.136
4.228	-4.91333	5.5542	237.183
4.229	-5.12695	6.83594	239.075
4.23	-5.43213	7.87354	239.899
4.231	-4.45557	6.37817	239.41
4.232	-4.45557	6.10352	238.678
4.233	-5.31006	7.69043	238.586
4.234	-5.46265	8.81958	237.122
4.235	-4.82178	7.41577	235.84
4.236	-4.82178	6.10352	236.328
4.237	-5.49316	6.98853	238.098
4.238	-4.5166	6.89697	238.068
4.239	-4.21143	6.2561	236.786
4.24	-5.21851	6.56128	238.556
4.241	-5.82886	6.95801	239.899
4.242	-4.94385	5.95093	238.831
4.243	-5.49316	6.62231	240.417
4.244	-5.98145	9.73511	244.354
4.245	-5.43213	9.73511	243.439
4.246	-4.57764	6.2561	240.021
4.247	-4.85229	5.67627	239.502
4.248	-5.31006	7.59888	241.18
4.249	-5.09644	7.75146	242.157
4.25	-4.73022	6.04248	241.18
4.251	-5.15747	6.37817	241.547
4.252	-5.70679	7.99561	240.875
4.253	-5.21851	8.11768	239.014
4.254	-4.60815	6.89697	237.579
4.255	-4.11987	6.65283	238.403
4.256	-4.94385	7.14111	239.624
4.257	-4.39453	7.2937	239.258
4.258	-4.94385	6.5918	239.655
4.259	-5.76782	6.22559	241.211
4.26	-5.67627	6.16455	242.096
4.261	-5.09644	5.85938	241.272
4.262	-5.70679	6.98853	243.164
4.263	-5.40161	9.94873	245.911
4.264	-5.06592	9.67407	245.239
4.265	-4.02832	6.92749	242.554
4.266	-4.69971	5.79834	242.249
4.267	-5.15747	7.23267	243.713
4.268	-5.31006	7.26318	244.629
4.269	-4.94385	6.19507	243.622
4.27	-4.66919	6.2561	243.317
4.271	-5.49316	8.36182	242.096
4.272	-5.18799	8.48389	240.875
4.273	-4.94385	7.41577	239.655
4.274	-4.30298	6.37817	241.058
4.275	-4.85229	7.1106	242.157
4.276	-4.3335	6.92749	241.943
4.277	-4.45557	6.34766	241.302
4.278	-5.49316	6.37817	242.92
4.279	-5.58472	6.40869	244.11
4.28	-4.88281	5.98145	243.317
4.281	-5.76782	7.56836	246.704
4.282	-5.49316	10.376	249.084
4.283	-5.06592	8.75854	247.65
4.284	-4.30298	5.61523	244.202
4.285	-4.66919	5.67627	244.598
4.286	-5.18799	7.53784	246.368
4.287	-4.85229	7.01904	246.521
4.288	-5.06592	5.82886	246.094
4.289	-5.06592	6.74438	245.972
4.29	-5.31006	8.30078	244.812
4.291	-4.79126	8.05664	243.225
4.292	-4.5166	6.71387	242.31
4.293	-4.57764	6.65283	243.774
4.294	-4.73022	7.23267	244.141
4.295	-4.45557	6.86646	243.774
4.296	-5.09644	6.62231	244.598
4.297	-5.82886	6.56128	246.674
4.298	-5.95093	5.76782	246.704
4.299	-5.88989	6.22559	247.406
4.3	-6.01196	9.0332	251.221
4.301	-5.34058	10.4675	251.648
4.302	-4.45557	8.05664	248.657
4.303	-4.76074	5.79834	246.674
4.304	-5.21851	6.62231	247.406
4.305	-5.34058	7.59888	250
4.306	-4.88281	6.68335	249.847
4.307	-4.42505	5.85938	248.932
4.308	-5.46265	7.26318	247.772
4.309	-5.43213	8.97217	246.277
4.31	-4.76074	8.23975	244.354
4.311	-4.85229	6.5918	244.72
4.312	-5.06592	6.53076	246.887
4.313	-4.39453	7.44629	247.406
4.314	-4.02832	6.62231	246.582
4.315	-5.0354	6.16455	247.589
4.316	-5.5542	6.40869	248.901
4.317	-5.21851	5.82886	248.81
4.318	-6.04248	6.89697	250.488
4.319	-5.85938	9.8877	253.693
4.32	-5.70679	10.1318	253.326
4.321	-4.69971	6.71387	250.519
4.322	-4.54712	5.31006	249.023
4.323	-5.49316	6.71387	250.244
4.324	-4.97437	7.8125	252.35
4.325	-4.69971	6.7749	251.221
4.326	-4.57764	6.40869	250.702
4.327	-5.82886	8.14819	249.664
4.328	-5.7373	8.81958	248.901
4.329	-4.88281	7.62939	246.857
4.33	-4.73022	6.50024	248.383
4.331	-4.66919	7.32422	249.634
4.332	-4.27246	7.53784	249.023
4.333	-4.88281	6.74438	248.993
4.334	-5.95093	6.74438	250.671
4.335	-6.19507	6.43921	252.625
4.336	-5.34058	6.10352	251.892
4.337	-5.70679	7.35474	253.662
4.338	-5.64575	10.2844	255.096
4.339	-5.24902	9.27734	253.265
4.34	-4.57764	6.56128	250.214
4.341	-5.09644	6.50024	251.099
4.342	-5.79834	8.08716	253.204
4.343	-5.31006	7.32422	254.272
4.344	-4.69971	5.88989	252.594
4.345	-4.91333	6.7749	252.594
4.346	-5.67627	8.54492	251.831
4.347	-5.34058	8.45337	250.214
4.348	-4.91333	6.86646	249.298
4.349	-4.82178	7.17163	250.427
4.35	-5.18799	7.93457	251.373
4.351	-4.54712	7.08008	250.61
4.352	-4.91333	6.74438	250.916
4.353	-5.88989	6.86646	253.174
4.354	-5.64575	6.53076	253.815
4.355	-5.21851	6.31714	253.052
4.356	-5.76782	8.3313	256.226
4.357	-5.82886	10.5286	256.653
4.358	-5.34058	7.65991	254.272
4.359	-4.91333	5.79834	251.617
4.36	-5.12695	7.17163	254.15
4.361	-5.0354	7.78198	254.913
4.362	-4.21143	6.46973	254.486
4.363	-4.76074	6.28662	253.265
4.364	-5.67627	8.3313	254.364
4.365	-5.98145	8.54492	252.533
4.366	-4.60815	6.71387	251.038
4.367	-5.15747	6.74438	251.953
4.368	-5.46265	7.78198	253.479
4.369	-4.45557	7.1106	252.136
4.37	-4.18091	6.80542	251.19
4.371	-5.37109	7.84302	253.296
4.372	-6.04248	7.38525	255.066
4.373	-4.85229	5.98145	253.784
4.374	-5.5542	6.80542	255.585
4.375	-6.16455	9.85718	259.369
4.376	-5.12695	9.42993	257.538
4.377	-4.73022	6.40869	254.73
4.378	-4.88281	6.22559	254.028
4.379	-5.7373	8.3313	256.256
4.38	-5.09644	7.78198	256.714
4.381	-4.3335	6.37817	255.554
4.382	-5.12695	6.7749	255.585
4.383	-5.79834	8.20923	255.341
4.384	-5.70679	8.14819	253.51
4.385	-4.21143	7.17163	252.045
4.386	-4.36401	6.92749	253.113
4.387	-5.24902	7.84302	254.608
4.388	-4.82178	7.56836	253.937
4.389	-4.88281	6.50024	254.425
4.39	-5.76782	6.89697	255.707
4.391	-5.79834	7.08008	256.805
4.392	-4.97437	6.19507	255.341
4.393	-5.49316	7.35474	256.744
4.394	-6.19507	10.6506	260.773
4.395	-5.58472	9.94873	259.552
4.396	-4.42505	6.34766	257.141
4.397	-5.21851	5.76782	256.561
4.398	-5.92041	8.20923	259.094
4.399	-4.97437	7.23267	259.216
4.4	-4.15039	5.98145	256.897
4.401	-4.79126	6.89697	257.477
4.402	-6.31714	9.21631	256.989
4.403	-5.12695	8.72803	255.005
4.404	-4.76074	6.7749	254.089
4.405	-5.12695	7.08008	255.737
4.406	-5.58472	7.87354	256.805
4.407	-4.36401	6.86646	255.157
4.408	-4.73022	6.5918	255.92
4.409	-5.95093	7.32422	258.087
4.41	-5.46265	6.68335	258.85
4.411	-5.06592	5.85938	257.019
4.412	-6.13403	8.11768	261.505
4.413	-6.13403	11.2305	264.404
4.414	-4.88281	8.91113	261.658
4.415	-4.24194	5.82886	258.392
4.416	-5.49316	6.65283	259.125
4.417	-5.82886	8.48389	260.742
4.418	-5.46265	7.23267	261.505
4.419	-4.66919	6.34766	260.773
4.42	-5.0354	7.26318	260.864
4.421	-5.52368	8.72803	259.155
4.422	-4.82178	8.72803	257.233
4.423	-4.3335	7.26318	256.5
4.424	-4.60815	7.17163	258.087
4.425	-5.21851	7.59888	258.575
4.426	-4.73022	7.35474	258.514
4.427	-5.27954	7.1106	259.277
4.428	-5.85938	6.71387	261.322
4.429	-5.00488	6.16455	261.353
4.43	-4.91333	6.46973	260.864
4.431	-5.52368	8.63647	264.13
4.432	-5.58472	10.6812	264.74
4.433	-4.88281	8.81958	263.306
4.434	-5.34058	6.28662	261.444
4.435	-5.31006	6.5918	262.299
4.436	-5.43213	7.56836	263.397
4.437	-4.39453	6.92749	263.58
4.438	-4.69971	6.43921	262.512
4.439	-5.18799	7.38525	262.054
4.44	-5.46265	9.09424	261.078
4.441	-5.06592	8.27026	259.613
4.442	-5.06592	7.08008	259.094
4.443	-5.24902	7.14111	260.925
4.444	-4.73022	7.65991	260.834
4.445	-4.76074	7.17163	260.254
4.446	-5.24902	7.01904	261.292
4.447	-5.82886	6.92749	262.939
4.448	-5.70679	6.74438	263.092
4.449	-5.88989	6.83594	263.916
4.45	-6.16455	9.58252	268.036
4.451	-5.79834	10.5591	268.372
4.452	-4.91333	7.96509	265.961
4.453	-4.94385	5.92041	263.794
4.454	-4.97437	7.01904	264.771
4.455	-5.46265	8.17871	266.144
4.456	-4.73022	7.17163	265.839
4.457	-4.94385	6.5918	265.656
4.458	-5.61523	7.75146	264.832
4.459	-5.70679	9.15527	262.97
4.46	-4.60815	8.23975	261.505
4.461	-4.63867	7.23267	261.322
4.462	-5.49316	7.35474	262.878
4.463	-5.0354	7.84302	263.702
4.464	-4.94385	7.32422	263.062
4.465	-5.64575	6.92749	264.862
4.466	-6.01196	6.71387	266.235
4.467	-5.5542	6.43921	265.839
4.468	-5.88989	7.17163	267.7
4.469	-5.7373	10.376	270.386
4.47	-5.15747	10.437	269.775
4.471	-4.63867	7.38525	266.602
4.472	-5.0354	5.82886	266.052
4.473	-5.85938	7.35474	267.7
4.474	-5.27954	8.05664	269.592
4.475	-4.45557	6.28662	267.578
4.476	-4.60815	6.2561	267.242
4.477	-5.79834	8.72803	266.418
4.478	-5.61523	9.49097	265.076
4.479	-5.06592	7.72095	263.245
4.48	-4.94385	7.04956	264.771
4.481	-5.37109	7.84302	266.327
4.482	-4.45557	7.72095	265.778
4.483	-4.76074	6.68335	265.625
4.484	-5.46265	6.98853	267.426
4.485	-5.95093	7.20215	268.524
4.486	-5.12695	6.74438	268.158
4.487	-6.01196	7.87354	270.416
4.488	-6.073	10.6201	272.736
4.489	-5.64575	9.61304	270.752
4.49	-4.42505	6.74438	267.761
4.491	-5.09644	6.56128	268.402
4.492	-5.40161	8.3313	270.386
4.493	-4.66919	7.99561	270.538
4.494	-4.24194	6.37817	268.951
4.495	-5.46265	7.44629	269.348
4.496	-6.56128	9.12476	268.951
4.497	-5.95093	8.3313	267.09
4.498	-4.82178	6.89697	266.083
4.499	-4.91333	7.50732	267.456
4.5	-4.97437	8.3313	267.792
4.501	-4.69971	7.53784	266.968
4.502	-5.37109	7.2937	268.311
4.503	-6.56128	7.56836	270.66
4.504	-5.52368	6.71387	271.027
4.505	-5.37109	6.56128	270.203
4.506	-6.28662	9.18579	274.597
4.507	-5.58472	10.9253	274.811
4.508	-4.82178	8.30078	271.881
4.509	-4.85229	6.40869	270.111
4.51	-5.5542	7.84302	271.698
4.511	-5.64575	8.3313	273.254
4.512	-4.94385	7.17163	272.766
4.513	-5.06592	6.53076	271.942
4.514	-5.88989	7.87354	271.118
4.515	-5.31006	9.30786	269.531
4.516	-4.97437	8.57544	268.127
4.517	-4.76074	7.65991	268.188
4.518	-5.70679	7.65991	270.386
4.519	-5.18799	7.93457	270.264
4.52	-4.79126	7.35474	270.02
4.521	-5.43213	7.26318	270.996
4.522	-5.82886	7.26318	272.644
4.523	-5.49316	7.04956	271.759
4.524	-5.79834	7.44629	272.522
4.525	-6.37817	10.0098	276.367
4.526	-5.70679	10.4675	276.062
4.527	-5.18799	7.72095	273.712
4.528	-5.21851	6.22559	272.034
4.529	-5.70679	7.59888	274.139
4.53	-5.09644	8.30078	274.841
4.531	-4.57764	7.35474	274.048
4.532	-4.97437	7.01904	272.827
4.533	-6.10352	8.54492	272.888
4.534	-6.073	9.3689	271.729
4.535	-5.06592	7.96509	270.172
4.536	-4.73022	7.23267	270.782
4.537	-5.46265	7.99561	271.973
4.538	-4.85229	8.11768	271.454
4.539	-4.69971	7.53784	271.21
4.54	-5.67627	7.32422	273.376
4.541	-5.98145	7.23267	275.238
4.542	-5.18799	6.62231	274.17
4.543	-5.95093	7.38525	275.787
4.544	-6.34766	10.9863	279.694
4.545	-5.00488	10.376	278.381
4.546	-4.05884	6.89697	274.261
4.547	-5.58472	6.56128	274.506
4.548	-6.2561	8.60596	276.611
4.549	-5.43213	8.39233	277.283
4.55	-4.85229	6.46973	276.184
4.551	-5.24902	7.1106	276.031
4.552	-6.01196	8.91113	274.75
4.553	-5.37109	9.42993	272.43
4.554	-4.97437	7.99561	271.851
4.555	-4.85229	7.65991	273.285
4.556	-5.82886	8.14819	274.811
4.557	-4.82178	7.8125	274.384
4.558	-4.73022	7.35474	274.17
4.559	-5.7373	7.47681	276.581
4.56	-5.58472	6.98853	276.947
4.561	-4.79126	6.65283	275.635
4.562	-5.88989	8.69751	278.381
4.563	-6.2561	11.9019	281.982
4.564	-5.58472	9.91821	279.846
4.565	-4.73022	6.53076	277.161
4.566	-5.24902	6.68335	277.74
4.567	-5.49316	8.39233	278.9
4.568	-4.45557	7.69043	279.053
4.569	-4.60815	6.65283	277.71
4.57	-5.21851	7.8125	278.046
4.571	-6.13403	9.39941	276.703
4.572	-5.58472	9.00269	275.452
4.573	-5.34058	7.62939	274.567
4.574	-4.94385	7.62939	276.215
4.575	-5.09644	7.84302	276.367
4.576	-4.3335	7.59888	275.635
4.577	-5.24902	7.84302	276.672
4.578	-6.19507	7.56836	279.083
4.579	-5.70679	6.83594	279.724
4.58	-5.58472	6.5918	279.633
4.581	-5.98145	9.06372	282.471
4.582	-5.64575	11.1694	283.234
4.583	-5.06592	9.33838	281.464
4.584	-4.94385	6.95801	278.809
4.585	-5.64575	7.47681	279.877
4.586	-5.67627	8.48389	281.647
4.587	-5.21851	7.69043	281.586
4.588	-5.24902	6.74438	280.792
4.589	-5.7373	7.99561	280.457
4.59	-5.70679	9.49097	278.992
4.591	-5.15747	9.0332	277.039
4.592	-5.09644	7.87354	276.55
4.593	-5.70679	8.02612	278.534
4.594	-5.24902	8.5144	278.87
4.595	-5.09644	7.53784	278.748
4.596	-5.82886	7.59888	280.09
4.597	-5.95093	7.53784	281.83
4.598	-5.34058	6.80542	281.342
4.599	-5.67627	7.2937	281.982
4.6	-6.2561	10.3455	286.133
4.601	-5.98145	10.9863	285.98
4.602	-5.24902	8.30078	283.691
4.603	-5.64575	6.74438	282.257
4.604	-5.58472	7.84302	282.99
4.605	-5.37109	8.30078	283.905
4.606	-4.66919	7.32422	283.203
4.607	-4.88281	7.32422	282.867
4.608	-5.95093	8.45337	282.043
4.609	-5.88989	9.46045	280.579
4.61	-5.43213	8.57544	279.358
4.611	-5.18799	7.53784	280.06
4.612	-5.5542	7.84302	281.494
4.613	-4.42505	8.27026	281.281
4.614	-4.45557	7.72095	280.914
4.615	-5.82886	7.78198	282.684
4.616	-6.04248	7.90405	283.813
4.617	-5.46265	6.80542	283.997
4.618	-6.19507	7.87354	286.041
4.619	-6.34766	10.9253	289.185
4.62	-5.12695	10.8032	287.903
4.621	-4.30298	7.47681	284.698
4.622	-5.09644	6.7749	283.813
4.623	-5.95093	8.57544	285.706
4.624	-5.31006	8.66699	286.652
4.625	-4.79126	6.86646	285.492
4.626	-5.06592	7.1106	285.37
4.627	-6.04248	9.15527	284.607
4.628	-5.61523	9.61304	282.532
4.629	-4.79126	8.20923	281.158
4.63	-4.94385	7.72095	282.715
4.631	-5.49316	8.39233	283.661
4.632	-5.00488	8.27026	283.569
4.633	-5.34058	7.47681	284.18
4.634	-6.10352	7.47681	286.285
4.635	-5.85938	7.35474	287.17
4.636	-5.09644	7.23267	285.919
4.637	-5.58472	8.88062	288.605
4.638	-5.85938	11.2	290.039
4.639	-5.31006	9.97925	287.75
4.64	-5.24902	6.92749	285.431
4.641	-5.85938	7.69043	286.53
4.642	-6.01196	8.75854	288.116
4.643	-5.00488	7.69043	287.628
4.644	-4.69971	6.7749	286.011
4.645	-5.58472	8.20923	286.438
4.646	-6.19507	9.85718	285.767
4.647	-5.46265	8.75854	284.21
4.648	-5.27954	7.59888	283.875
4.649	-5.98145	8.27026	285.95
4.65	-5.27954	8.88062	285.522
4.651	-4.45557	7.87354	284.729
4.652	-5.31006	7.90405	285.797
4.653	-6.01196	8.11768	288.055
4.654	-5.58472	7.23267	287.933
4.655	-5.52368	7.41577	288.055
4.656	-6.65283	10.1929	293.549
4.657	-5.82886	11.0474	292.694
4.658	-4.54712	7.8125	289.612
4.659	-5.00488	6.28662	286.926
4.66	-5.67627	8.60596	289.52
4.661	-5.64575	9.27734	290.222
4.662	-4.30298	7.1106	289.124
4.663	-5.40161	7.35474	288.605
4.664	-6.68335	9.18579	289.307
4.665	-5.88989	9.46045	287.079
4.666	-4.36401	7.99561	284.973
4.667	-5.06592	7.96509	286.255
4.668	-5.70679	8.30078	288.116
4.669	-4.79126	7.90405	286.804
4.67	-4.82178	7.93457	287.018
4.671	-5.82886	8.30078	289.825
4.672	-6.2561	7.38525	291.016
4.673	-5.06592	6.74438	289.093
4.674	-5.64575	8.05664	290.619
4.675	-5.76782	10.9863	294.098
4.676	-5.24902	10.376	292.084
4.677	-4.82178	7.41577	289.52
4.678	-5.67627	7.14111	289.398
4.679	-6.04248	8.88062	291.901
4.68	-5.43213	8.23975	291.656
4.681	-4.18091	6.83594	290.283
4.682	-5.43213	7.96509	290.527
4.683	-5.98145	9.42993	289.825
4.684	-5.49316	9.27734	287.781
4.685	-5.12695	8.42285	287.17
4.686	-5.49316	8.36182	289.215
4.687	-5.70679	8.75854	289.673
4.688	-4.5166	7.90405	288.849
4.689	-5.24902	7.96509	289.459
4.69	-5.79834	8.17871	291.534
4.691	-5.58472	7.62939	291.656
4.692	-5.79834	7.53784	291.138
4.693	-6.50024	9.00269	294.128
4.694	-6.19507	11.2915	296.051
4.695	-4.97437	9.552	293.976
4.696	-4.82178	7.56836	291.229
4.697	-5.64575	7.72095	292.175
4.698	-5.52368	9.06372	292.847
4.699	-5.0354	8.39233	293.243
4.7	-4.54712	7.32422	291.962
4.701	-5.76782	8.27026	292.542
4.702	-6.62231	9.58252	291.718
4.703	-5.46265	8.94165	290.1
4.704	-5.27954	7.93457	289.124
4.705	-5.34058	8.11768	290.894
4.706	-5.12695	8.69751	290.771
4.707	-4.36401	8.3313	289.856
4.708	-5.49316	8.3313	291.443
4.709	-6.22559	8.17871	293.823
4.71	-6.01196	7.32422	293.61
4.711	-5.27954	7.1106	293.091
4.712	-6.37817	9.52148	297.485
4.713	-5.61523	11.6882	298.492
4.714	-4.88281	9.33838	296.295
4.715	-4.54712	6.98853	293.457
4.716	-5.40161	7.87354	294.647
4.717	-5.98145	9.15527	295.685
4.718	-5.0354	7.93457	296.082
4.719	-5.15747	7.47681	294.8
4.72	-5.31006	8.45337	294.556
4.721	-5.67627	9.82666	292.542
4.722	-4.88281	9.46045	291.107
4.723	-5.18799	8.42285	291.138
4.724	-5.58472	8.27026	293.274
4.725	-5.40161	8.27026	293.793
4.726	-4.85229	7.93457	293.457
4.727	-5.37109	7.93457	294.769
4.728	-5.98145	7.84302	295.898
4.729	-5.21851	7.32422	295.654
4.73	-5.34058	7.99561	295.258
4.731	-6.2561	10.2844	299.408
4.732	-6.01196	11.7493	300.14
4.733	-5.15747	9.00269	298.157
4.734	-5.09644	6.71387	296.021
4.735	-5.64575	7.8125	297.241
4.736	-5.34058	8.48389	298.187
4.737	-4.60815	8.08716	297.424
4.738	-5.21851	7.56836	296.844
4.739	-6.04248	8.94165	296.356
4.74	-6.073	9.91821	295.074
4.741	-5.46265	9.00269	293.884
4.742	-5.24902	7.99561	293.915
4.743	-5.24902	8.3313	295.715
4.744	-4.79126	8.36182	295.044
4.745	-4.54712	8.11768	295.349
4.746	-6.04248	8.45337	296.875
4.747	-6.10352	7.90405	299.072
4.748	-5.70679	6.92749	298.645
4.749	-6.10352	7.87354	299.469
4.75	-6.19507	10.8032	303.162
4.751	-5.5542	11.5662	302.917
4.752	-4.18091	8.36182	299.469
4.753	-5.18799	7.08008	297.791
4.754	-5.88989	8.54492	299.927
4.755	-5.85938	8.75854	301.056
4.756	-4.85229	7.65991	300.018
4.757	-5.06592	7.41577	299.591
4.758	-6.10352	9.3689	299.347
4.759	-5.49316	10.0098	296.997
4.76	-4.82178	8.94165	295.166
4.761	-4.88281	8.27026	296.478
4.762	-5.67627	9.0332	297.943
4.763	-5.24902	8.27026	297.974
4.764	-5.12695	8.14819	298.004
4.765	-6.13403	8.05664	300.446
4.766	-5.88989	7.75146	301.117
4.767	-4.94385	7.01904	300.415
4.768	-5.98145	8.88062	303.253
4.769	-5.79834	11.8713	305.878
4.77	-5.24902	10.7117	304.565
4.771	-4.79126	7.96509	301.544
4.772	-5.79834	7.47681	302.002
4.773	-6.073	9.12476	303.009
4.774	-4.94385	8.39233	303.223
4.775	-4.45557	7.44629	301.849
4.776	-5.21851	8.23975	301.788
4.777	-6.19507	9.97925	300.964
4.778	-5.70679	9.82666	299.652
4.779	-5.34058	8.48389	299.072
4.78	-5.12695	8.39233	300.568
4.781	-5.06592	8.72803	300.781
4.782	-4.27246	8.45337	300.323
4.783	-5.31006	8.27026	301.056
4.784	-6.073	8.27026	303.009
4.785	-5.67627	7.72095	303.65
4.786	-5.37109	7.72095	303.497
4.787	-6.37817	9.46045	306.61
4.788	-5.58472	11.4441	307.434
4.789	-4.79126	9.552	305.054
4.79	-4.60815	7.50732	302.582
4.791	-5.37109	8.02612	303.741
4.792	-5.76782	9.27734	304.382
4.793	-5.06592	8.05664	304.626
4.794	-5.34058	7.50732	303.833
4.795	-5.46265	8.69751	303.772
4.796	-5.79834	9.73511	302.46
4.797	-5.06592	9.49097	301.025
4.798	-4.91333	8.57544	300.385
4.799	-5.58472	8.75854	302.551
4.8	-5.09644	8.91113	302.185
4.801	-5.06592	8.48389	302.338
4.802	-5.7373	8.42285	303.894
4.803	-6.01196	8.27026	305.878
4.804	-5.49316	7.8125	304.932
4.805	-5.40161	8.08716	305.298
4.806	-6.04248	10.5286	309.174
4.807	-5.34058	11.6882	308.99
4.808	-4.91333	9.49097	306.824
4.809	-5.46265	7.26318	305.115
4.81	-5.64575	8.45337	307.037
4.811	-5.46265	9.21631	307.587
4.812	-4.57764	7.90405	306.396
4.813	-5.00488	7.65991	305.389
4.814	-5.5542	9.61304	305.45
4.815	-5.64575	10.498	303.986
4.816	-5.27954	8.94165	302.826
4.817	-5.0354	8.39233	303.528
4.818	-6.10352	8.94165	305.389
4.819	-4.91333	8.75854	304.749
4.82	-4.39453	8.11768	304.596
4.821	-5.40161	8.54492	306.061
4.822	-5.92041	8.54492	307.8
4.823	-5.31006	7.59888	306.671
4.824	-5.82886	8.39233	307.953
4.825	-6.43921	11.261	312.5
4.826	-5.12695	11.2	310.944
4.827	-4.57764	8.11768	307.404
4.828	-5.18799	7.38525	306.488
4.829	-5.5542	9.12476	308.624
4.83	-5.37109	9.12476	308.655
4.831	-4.42505	7.65991	307.77
4.832	-5.70679	7.90405	307.617
4.833	-6.50024	9.82666	307.861
4.834	-5.46265	9.97925	305.725
4.835	-4.42505	8.57544	304.504
4.836	-4.79126	8.78906	305.664
4.837	-5.61523	9.15527	306.824
4.838	-4.73022	8.94165	306.091
4.839	-5.24902	8.48389	306.854
4.84	-5.88989	8.54492	309.326
4.841	-5.76782	7.87354	310.15
4.842	-5.0354	7.72095	308.868
4.843	-5.67627	9.15527	311.188
4.844	-5.5542	11.7188	313.66
4.845	-4.63867	10.498	311.127
4.846	-4.60815	7.99561	309.082
4.847	-5.70679	8.30078	310.059
4.848	-5.85938	9.33838	311.279
4.849	-4.97437	8.3313	311.096
4.85	-4.30298	7.72095	309.174
4.851	-5.67627	8.72803	310.089
4.852	-6.073	10.3149	309.174
4.853	-5.27954	9.82666	307.037
4.854	-5.0354	8.75854	306.458
4.855	-5.43213	9.21631	309.052
4.856	-5.34058	9.15527	308.746
4.857	-4.45557	8.42285	308.258
4.858	-5.34058	8.45337	309.784
4.859	-5.88989	8.72803	311.737
4.86	-5.12695	8.08716	311.066
4.861	-5.43213	8.11768	310.913
4.862	-6.28662	10.1013	315.063
4.863	-6.16455	11.9934	316.345
4.864	-4.88281	9.94873	314.392
4.865	-4.39453	8.05664	311.523
4.866	-5.21851	8.23975	312.775
4.867	-5.24902	9.06372	312.714
4.868	-4.97437	8.78906	313.141
4.869	-5.46265	8.30078	312.408
4.87	-5.61523	9.09424	312.622
4.871	-6.04248	9.91821	310.944
4.872	-4.97437	9.67407	309.601
4.873	-4.79126	8.81958	309.052
4.874	-4.97437	9.0332	310.547
4.875	-4.60815	8.88062	310.547
4.876	-4.85229	9.00269	310.699
4.877	-5.58472	8.78906	312.286
4.878	-6.01196	8.5144	314.148
4.879	-5.27954	7.75146	313.538
4.88	-5.18799	8.08716	313.843
4.881	-5.85938	10.5591	317.627
4.882	-4.94385	11.9324	317.688
4.883	-4.54712	9.94873	315.857
4.884	-5.21851	7.8125	313.69
4.885	-5.61523	8.3313	315.063
4.886	-5.85938	9.27734	316.162
4.887	-4.94385	8.57544	315.796
4.888	-4.97437	8.05664	314.88
4.889	-5.58472	9.09424	314.178
4.89	-5.24902	10.4065	313.049
4.891	-4.36401	9.94873	311.432
4.892	-4.91333	8.81958	311.554
4.893	-5.82886	8.97217	313.843
4.894	-5.00488	9.12476	313.904
4.895	-4.57764	8.60596	313.751
4.896	-5.18799	8.66699	315.796
4.897	-5.40161	8.3313	316.65
4.898	-5.00488	8.02612	316.315
4.899	-5.76782	8.88062	317.108
4.9	-6.13403	11.3831	321.167
4.901	-5.67627	11.7493	320.77
4.902	-4.97437	9.46045	318.512
4.903	-5.06592	7.84302	316.742
4.904	-5.09644	8.88062	317.749
4.905	-4.88281	9.46045	318.329
4.906	-4.30298	8.72803	317.81
4.907	-5.21851	8.39233	317.566
4.908	-6.22559	9.91821	316.65
4.909	-5.61523	10.5896	315.308
4.91	-4.88281	9.70459	314.209
4.911	-4.63867	8.78906	314.697
4.912	-5.09644	8.88062	315.674
4.913	-4.24194	9.39941	315.613
4.914	-4.63867	8.88062	316.101
4.915	-5.21851	8.5144	318.176
4.916	-5.76782	8.20923	319.672
4.917	-5.21851	7.90405	319.397
4.918	-5.31006	9.00269	321.625
4.919	-5.52368	12.085	324.066
4.92	-4.69971	11.7493	323.181
4.921	-4.21143	8.81958	318.939
4.922	-4.73022	7.53784	319.061
4.923	-5.76782	9.21631	320.953
4.924	-5.18799	9.64355	321.747
4.925	-4.69971	7.96509	320.313
4.926	-4.57764	8.36182	320.068
4.927	-5.15747	10.4065	318.909
4.928	-4.85229	10.7117	317.2
4.929	-4.88281	9.552	316.132
4.93	-4.63867	9.15527	317.474
4.931	-5.24902	9.18579	319.427
4.932	-4.69971	9.46045	319.214
4.933	-4.45557	8.66699	319.366
4.934	-5.27954	8.60596	321.503
4.935	-5.21851	8.17871	321.686
4.936	-4.66919	8.27026	321.228
4.937	-5.67627	10.498	324.524
4.938	-5.34058	12.1155	324.982
4.939	-5.12695	10.0098	321.869
4.94	-4.45557	8.08716	320.007
4.941	-5.43213	9.00269	322.296
4.942	-4.79126	9.76563	322.418
4.943	-3.78418	8.63647	321.594
4.944	-4.54712	8.30078	320.648
4.945	-5.5542	10.1929	321.96
4.946	-5.76782	10.5896	320.282
4.947	-4.79126	9.39941	319.061
4.948	-5.12695	9.0332	319.824
4.949	-5.34058	9.64355	321.228
4.95	-3.96729	9.15527	319.702
4.951	-3.44849	8.69751	319.733
4.952	-5.18799	9.73511	322.144
4.953	-5.58472	9.12476	323.73
4.954	-4.88281	7.87354	322.845
4.955	-5.06592	8.66699	324.249
4.956	-5.7373	11.2915	327.087
4.957	-4.42505	10.8948	324.677
4.958	-4.11987	9.0332	322.418
4.959	-4.94385	9.0332	322.113
4.96	-4.91333	9.97925	323.364
4.961	-4.45557	9.33838	323.151
4.962	-4.15039	8.5144	322.937
4.963	-5.27954	9.0332	323.456
4.964	-5.95093	9.94873	322.998
4.965	-4.63867	9.70459	320.709
4.966	-4.54712	9.64355	320.343
4.967	-4.82178	9.85718	321.686
4.968	-4.18091	9.46045	321.747
4.969	-4.21143	9.09424	321.136
4.97	-5.12695	9.52148	323.181
4.971	-5.21851	9.552	324.249
4.972	-4.18091	7.99561	323.975
4.973	-4.02832	8.57544	323.883
4.974	-5.5542	9.76563	326.172
4.975	-5.15747	11.7798	328.43
4.976	-4.36401	11.0474	327.606
4.977	-4.18091	9.0332	325.439
4.978	-4.97437	7.99561	325.012
4.979	-5.52368	9.21631	325.47
4.98	-4.39453	9.552	326.752
4.981	-3.75366	8.69751	324.31
4.982	-4.5166	8.81958	324.585
4.983	-5.7373	10.4675	324.036
4.984	-4.45557	10.8032	322.418
4.985	-4.11987	9.552	321.991
4.986	-4.3335	8.94165	323.792
4.987	-4.88281	9.49097	324.585
4.988	-3.69263	8.91113	324.005
4.989	-4.15039	8.88062	324.615
4.99	-4.85229	9.27734	326.416
4.991	-4.82178	8.48389	326.691
4.992	-4.27246	8.14819	325.928
4.993	-5.64575	10.0403	329.193
4.994	-5.12695	12.4817	331.024
4.995	-3.8147	10.498	327.82
4.996	-3.75366	8.05664	325.104
4.997	-5.06592	8.88062	326.996
4.998	-5.00488	10.0708	327.759
4.999	-4.27246	9.06372	327.271
5	-4.66919	7.99561	326.935
5.001	-5.34058	9.67407	327.759
5.002	-5.21851	10.498	325.623
5.003	-3.93677	9.97925	324.127
5.004	-4.15039	9.552	323.944
5.005	-4.63867	9.552	325.775
5.006	-4.45557	9.552	325.775
5.007	-4.08936	9.18579	325.897
5.008	-5.06592	9.24683	327.423
5.009	-5.27954	9.00269	329.132
5.01	-4.39453	8.02612	328.43
5.011	-4.18091	8.60596	328.003
5.012	-5.18799	10.9863	332.153
5.013	-4.36401	12.5122	332.275
5.014	-3.75366	10.5591	330.139
5.015	-4.39453	8.23975	328.156
5.016	-5.24902	8.78906	329.712
5.017	-4.76074	9.76563	330.505
5.018	-3.87573	9.21631	329.895
5.019	-3.93677	8.60596	329.01
5.02	-4.63867	9.91821	328.857
5.021	-4.85229	11.1694	327.362
5.022	-4.21143	10.7422	326.508
5.023	-4.36401	9.3689	326.416
5.024	-4.85229	9.39941	328.522
5.025	-4.45557	9.49097	328.583
5.026	-3.60107	9.0332	327.972
5.027	-4.39453	9.00269	329.376
5.028	-4.91333	9.12476	331.512
5.029	-4.76074	8.54492	330.75
5.03	-4.39453	8.66699	330.536
5.031	-5.27954	11.2305	334.808
5.032	-4.63867	12.2375	334.351
5.033	-3.75366	9.85718	331.909
5.034	-4.15039	8.20923	330.536
5.035	-4.45557	9.42993	331.482
5.036	-4.45557	10.1318	332.306
5.037	-3.96729	9.09424	331.39
5.038	-5.00488	8.78906	331.604
5.039	-5.67627	9.8877	331.329
5.04	-4.79126	10.9253	329.895
5.041	-4.27246	10.0403	328.308
5.042	-3.93677	9.49097	329.071
5.043	-4.60815	9.76563	330.139
5.044	-3.96729	9.58252	330.048
5.045	-3.96729	9.21631	330.383
5.046	-5.24902	9.39941	332.703
5.047	-5.09644	8.81958	333.71
5.048	-4.21143	8.05664	332.825
5.049	-5.15747	9.0332	334.137
5.05	-5.18799	12.4207	337.769
5.051	-4.5166	12.5732	337.524
5.052	-3.2959	9.64355	334.32
5.053	-4.85229	8.30078	333.557
5.054	-5.21851	9.30786	335.175
5.055	-4.39453	9.79614	335.297
5.056	-3.84521	8.97217	334.595
5.057	-4.3335	8.97217	334.381
5.058	-5.09644	10.498	333.466
5.059	-4.18091	11.322	331.726
5.06	-4.02832	10.4675	330.597
5.061	-4.5166	9.76563	332.336
5.062	-4.76074	9.79614	333.435
5.063	-3.8147	9.24683	333.435
5.064	-3.78418	9.12476	333.527
5.065	-4.30298	9.15527	335.297
5.066	-4.42505	8.81958	336.151
5.067	-4.24194	8.39233	335.327
5.068	-5.37109	10.0403	338.654
5.069	-4.85229	12.4512	340.607
5.07	-3.84521	11.3525	338.287
5.071	-3.66211	8.88062	335.388
5.072	-4.39453	9.12476	335.724
5.073	-4.3335	10.0403	337.097
5.074	-3.87573	9.52148	336.823
5.075	-3.8147	8.78906	336.334
5.076	-4.69971	9.52148	336.914
5.077	-5.0354	10.9863	335.358
5.078	-4.36401	10.6201	334.229
5.079	-3.84521	9.67407	333.038
5.08	-4.21143	9.64355	334.991
5.081	-3.66211	9.97925	335.266
5.082	-3.17383	9.46045	334.595
5.083	-4.21143	9.3689	336.212
5.084	-4.85229	9.52148	338.776
5.085	-4.36401	8.45337	338.074
5.086	-4.18091	8.66699	337.921
5.087	-5.40161	10.8643	342.072
5.088	-3.84521	12.7258	341.827
5.089	-3.57056	10.5896	338.867
5.09	-3.72314	8.60596	337.067
5.091	-4.97437	9.42993	338.684
5.092	-4.79126	10.2539	339.844
5.093	-3.63159	9.30786	339.325
5.094	-4.18091	8.69751	338.379
5.095	-4.63867	10.0098	338.593
5.096	-4.27246	11.1694	336.761
5.097	-3.57056	10.4675	335.571
5.098	-3.93677	9.70459	336.365
5.099	-4.63867	9.8877	338.135
5.1	-3.84521	9.85718	337.402
5.101	-3.63159	9.64355	337.799
5.102	-4.30298	9.61304	339.661
5.103	-4.18091	8.91113	340.149
5.104	-3.90625	8.81958	340.118
5.105	-4.05884	9.52148	340.118
5.106	-4.91333	11.5662	343.872
5.107	-4.85229	12.1155	343.842
5.108	-4.02832	10.1929	341.431
5.109	-4.24194	8.54492	339.874
5.11	-4.30298	9.552	341.003
5.111	-3.9978	10.3149	341.522
5.112	-3.17383	9.18579	340.485
5.113	-4.05884	9.15527	340.546
5.114	-5.61523	10.437	340.485
5.115	-4.63867	11.0168	339.233
5.116	-4.05884	10.1929	337.952
5.117	-3.66211	9.76563	338.501
5.118	-4.08936	10.0403	340.027
5.119	-3.14331	9.61304	338.989
5.12	-2.96021	9.42993	339.447
5.121	-4.45557	9.73511	341.858
5.122	-4.08936	9.00269	343.292
5.123	-4.02832	8.30078	342.316
5.124	-4.73022	9.46045	343.597
5.125	-4.45557	12.4512	346.771
5.126	-3.63159	11.9324	344.238
5.127	-2.89917	9.30786	341.156
5.128	-4.39453	9.09424	341.675
5.129	-4.54712	10.498	343.384
5.13	-4.02832	10.0098	343.536
5.131	-3.2959	8.39233	342.377
5.132	-4.66919	9.46045	342.743
5.133	-4.88281	10.9558	342.316
5.134	-3.63159	11.0474	340.363
5.135	-3.54004	10.0708	339.478
5.136	-3.96729	10.0708	341.583
5.137	-4.3335	10.1929	342.316
5.138	-3.11279	9.49097	341.583
5.139	-4.08936	9.76563	342.499
5.14	-4.36401	9.70459	344.971
5.141	-3.66211	9.06372	344.177
5.142	-3.32642	9.18579	343.323
5.143	-4.79126	11.0474	347.168
5.144	-4.3335	12.9395	348.907
5.145	-3.66211	11.3831	346.802
5.146	-3.54004	9.00269	344.391
5.147	-4.76074	9.30786	344.971
5.148	-4.57764	10.5591	345.947
5.149	-3.11279	10.0403	345.459
5.15	-2.99072	9.09424	344.391
5.151	-4.36401	9.91821	344.879
5.152	-4.97437	11.2915	344.147
5.153	-3.84521	10.7727	342.499
5.154	-3.75366	9.8877	342.407
5.155	-4.15039	10.0403	344.543
5.156	-3.60107	9.94873	344.055
5.157	-2.53296	9.94873	343.201
5.158	-3.87573	10.0708	344.971
5.159	-4.45557	9.552	346.832
5.16	-4.36401	8.69751	346.344
5.161	-3.93677	8.66699	346.13
5.162	-4.94385	11.322	350.22
5.163	-3.93677	13.0005	350.464
5.164	-3.2959	10.8337	348.358
5.165	-3.35693	9.18579	345.459
5.166	-4.45557	9.94873	347.198
5.167	-4.60815	10.437	347.931
5.168	-3.54004	9.67407	347.87
5.169	-4.05884	8.94165	347.656
5.17	-4.36401	10.0403	347.26
5.171	-4.18091	11.2915	345.917
5.172	-3.69263	10.8643	344.208
5.173	-3.57056	10.1929	344.36
5.174	-4.02832	10.1929	346.436
5.175	-3.60107	9.8877	346.222
5.176	-3.38745	9.70459	346.649
5.177	-4.30298	9.76563	348.48
5.178	-4.42505	9.42993	349.579
5.179	-3.78418	8.42285	348.663
5.18	-3.63159	9.64355	349.121
5.181	-4.3335	12.5427	353.21
5.182	-3.8147	13.1531	352.448
5.183	-3.41797	10.0098	350.25
5.184	-4.54712	8.91113	348.846
5.185	-4.57764	10.1013	350.494
5.186	-3.84521	10.6812	351.288
5.187	-3.05176	9.70459	349.884
5.188	-3.50952	9.27734	349.884
5.189	-4.39453	10.9863	349.182
5.19	-3.72314	11.6272	348.114
5.191	-3.78418	10.9863	346.954
5.192	-3.50952	9.85718	348.083
5.193	-4.24194	10.1624	349.518
5.194	-3.20435	10.2844	349.06
5.195	-2.86865	9.67407	348.663
5.196	-3.90625	9.94873	350.403
5.197	-4.21143	9.52148	351.99
5.198	-3.87573	8.88062	351.105
5.199	-4.76074	9.91821	353.302
5.2	-4.79126	13.031	357.086
5.201	-3.32642	12.7563	354.889
5.202	-2.74658	9.73511	351.227
5.203	-4.05884	9.09424	351.288
5.204	-4.24194	10.5286	352.631
5.205	-3.57056	10.437	353.119
5.206	-3.35693	8.81958	352.234
5.207	-4.08936	9.58252	352.753
5.208	-4.94385	11.1389	351.807
5.209	-3.44849	11.4746	349.915
5.21	-3.20435	10.5591	348.999
5.211	-3.08228	10.2234	350.311
5.212	-3.479	10.0708	351.105
5.213	-2.7771	10.0403	350.525
5.214	-3.87573	9.91821	352.142
5.215	-4.39453	9.61304	354.187
5.216	-3.75366	9.18579	353.912
5.217	-3.66211	9.27734	353.271
5.218	-4.54712	11.2305	356.75
5.219	-3.78418	13.3972	357.941
5.22	-3.11279	11.5662	355.682
5.221	-3.44849	9.33838	353.485
5.222	-4.42505	9.46045	355.072
5.223	-4.63867	10.498	355.865
5.224	-3.05176	9.97925	355.438
5.225	-3.35693	9.39941	354.248
5.226	-3.8147	10.2539	354.95
5.227	-4.11987	11.9019	353.302
5.228	-3.54004	11.5051	352.112
5.229	-3.90625	10.5286	352.234
5.23	-3.84521	10.2539	354.095
5.231	-3.54004	10.376	353.973
5.232	-2.71606	10.2234	353.973
5.233	-3.2959	10.0403	354.919
5.234	-3.66211	9.73511	356.628
5.235	-3.50952	9.49097	356.354
5.236	-3.57056	9.67407	356.14
5.237	-5.0354	11.8713	360.229
5.238	-3.90625	13.092	360.168
5.239	-3.05176	10.5286	356.75
5.24	-3.35693	9.30786	354.584
5.241	-3.69263	10.3149	357.117
5.242	-3.66211	10.8643	357.117
5.243	-2.86865	9.70459	356.598
5.244	-3.9978	9.64355	356.445
5.245	-4.79126	11.1084	357.361
5.246	-4.30298	11.5967	355.286
5.247	-3.23486	10.5896	353.79
5.248	-3.57056	10.4675	354.523
5.249	-3.66211	10.6506	356.018
5.25	-2.50244	10.3455	354.614
5.251	-2.62451	10.0403	354.828
5.252	-3.87573	10.376	358.276
5.253	-4.08936	9.49097	358.826
5.254	-2.96021	8.5144	357.361
5.255	-4.15039	10.1318	359.222
5.256	-4.18091	12.9395	363.098
5.257	-3.11279	12.8479	360.84
5.258	-2.83813	10.1929	357.697
5.259	-4.27246	9.46045	357.056
5.26	-4.39453	10.5591	359.558
5.261	-3.41797	10.6506	359.955
5.262	-2.38037	9.27734	358.887
5.263	-3.54004	9.97925	358.643
5.264	-4.24194	11.5356	357.88
5.265	-3.38745	12.2375	356.14
5.266	-2.53296	10.7422	355.438
5.267	-3.41797	10.376	357.269
5.268	-4.08936	10.6201	358.734
5.269	-2.74658	10.0708	357.849
5.27	-3.14331	10.1318	358.185
5.271	-3.20435	10.1013	360.626
5.272	-3.54004	9.79614	360.199
5.273	-2.96021	9.49097	359.68
5.274	-4.36401	11.1389	361.389
5.275	-3.96729	13.3362	363.525
5.276	-3.57056	11.6272	361.481
5.277	-2.99072	9.67407	358.582
5.278	-4.24194	10.1318	359.741
5.279	-4.02832	10.9558	360.962
5.28	-2.74658	10.2234	360.046
5.281	-2.50244	9.64355	359.253
5.282	-3.84521	10.8337	360.474
5.283	-4.85229	11.6577	359.772
5.284	-3.23486	10.9253	357.91
5.285	-3.2959	10.2234	357.788
5.286	-3.41797	10.9863	359.528
5.287	-2.74658	10.7727	358.704
5.288	-2.01416	10.376	357.91
5.289	-3.479	10.5286	359.894
5.29	-4.02832	10.437	362.122
5.291	-3.14331	9.21631	361.45
5.292	-3.20435	9.552	361.176
5.293	-4.79126	11.8408	364.716
5.294	-3.63159	13.4583	365.265
5.295	-2.10571	11.6882	362.244
5.296	-2.56348	9.79614	360.229
5.297	-3.8147	10.498	362.457
5.298	-3.8147	11.1389	362.732
5.299	-2.96021	10.1929	362.366
5.3	-3.50952	9.70459	361.938
5.301	-3.87573	10.9558	362.457
5.302	-3.479	11.6272	360.443
5.303	-2.74658	11.4441	359.039
5.304	-3.23486	10.8948	359.802
5.305	-3.69263	10.8643	361.481
5.306	-2.83813	10.376	361.206
5.307	-2.65503	10.1929	361.115
5.308	-3.72314	10.5591	362.762
5.309	-3.63159	10.0403	363.831
5.31	-2.68555	9.27734	362.701
5.311	-2.80762	10.376	363.007
5.312	-4.45557	12.8174	367.432
5.313	-3.69263	13.5193	367.554
5.314	-2.89917	11.2305	365.234
5.315	-3.479	9.61304	363.495
5.316	-3.60107	10.2234	365.082
5.317	-3.479	10.9558	365.326
5.318	-2.53296	10.498	364.655
5.319	-3.08228	10.1929	364.197
5.32	-3.8147	11.1389	364.502
5.321	-3.75366	12.1155	362.671
5.322	-3.35693	11.6272	361.847
5.323	-3.17383	10.6506	362.244
5.324	-3.35693	10.5591	363.678
5.325	-2.59399	10.6201	362.946
5.326	-2.13623	10.2539	363.129
5.327	-3.35693	10.376	364.929
5.328	-3.66211	9.91821	366.486
5.329	-3.41797	9.33838	365.723
5.33	-3.26538	10.1929	366.272
5.331	-4.02832	13.1226	370.148
5.332	-3.2959	13.6108	369.11
5.333	-2.59399	11.1084	366.577
5.334	-3.60107	9.46045	365.173
5.335	-3.78418	10.5286	367.31
5.336	-3.75366	10.9253	368.042
5.337	-3.05176	10.1013	367.432
5.338	-3.54004	9.73511	367.706
5.339	-3.78418	11.261	366.821
5.34	-3.05176	12.4512	364.624
5.341	-2.65503	11.8408	363.647
5.342	-2.96021	11.0168	364.38
5.343	-3.50952	10.8032	366.089
5.344	-3.02124	10.5286	365.753
5.345	-2.92969	10.0708	366.15
5.346	-3.75366	10.2234	368.347
5.347	-3.479	10.0708	369.019
5.348	-2.50244	9.49097	367.859
5.349	-3.60107	10.8337	369.751
5.35	-3.84521	13.9465	372.894
5.351	-3.08228	13.4583	371.185
5.352	-2.65503	10.5896	368.988
5.353	-3.87573	9.79614	368.958
5.354	-3.57056	10.6506	370.422
5.355	-2.71606	10.9253	370.605
5.356	-2.22778	10.0708	369.232
5.357	-3.02124	10.498	369.232
5.358	-3.96729	11.9324	368.744
5.359	-3.38745	12.4817	367.401
5.36	-2.74658	11.2915	366.302
5.361	-2.99072	10.6201	368.011
5.362	-3.08228	11.1084	368.683
5.363	-1.98364	10.6812	368.103
5.364	-2.31934	10.4675	368.317
5.365	-3.23486	10.498	370.789
5.366	-3.20435	10.0403	371.338
5.367	-3.14331	9.94873	370.331
5.368	-4.30298	11.5051	374.176
5.369	-3.38745	14.0686	376.007
5.37	-2.50244	12.9089	373.657
5.371	-2.22778	10.1318	370.392
5.372	-3.26538	10.1624	371.765
5.373	-3.63159	11.5967	372.772
5.374	-2.89917	10.9558	373.108
5.375	-3.50952	9.79614	372.314
5.376	-3.75366	10.498	372.498
5.377	-3.479	11.9629	371.216
5.378	-2.68555	12.0239	369.263
5.379	-2.80762	11.4746	368.408
5.38	-2.68555	10.8948	370.88
5.381	-2.99072	10.9863	370.728
5.382	-2.68555	10.498	371.002
5.383	-3.69263	10.5896	372.62
5.384	-3.479	10.3455	374.268
5.385	-3.20435	9.73511	373.749
5.386	-2.7771	10.0098	373.383
5.387	-3.84521	12.6038	376.648
5.388	-2.96021	14.1602	375.885
5.389	-2.44141	11.5967	373.352
5.39	-3.69263	10.0403	372.253
5.391	-3.63159	10.7422	374.359
5.392	-3.44849	11.2915	374.847
5.393	-2.31934	10.2844	374.023
5.394	-2.83813	10.2234	373.718
5.395	-3.72314	11.6882	373.749
5.396	-3.23486	12.4817	372.375
5.397	-3.02124	11.5051	371.49
5.398	-3.20435	10.8337	372.498
5.399	-3.479	11.2	373.718
5.4	-2.31934	10.8032	372.955
5.401	-2.19727	10.8032	372.803
5.402	-3.02124	10.8032	374.634
5.403	-3.08228	10.498	375.214
5.404	-2.7771	10.1624	375.275
5.405	-3.69263	10.8337	376.373
5.406	-3.93677	13.2446	380.127
5.407	-3.20435	13.6108	379.028
5.408	-2.34985	11.2915	376.495
5.409	-3.26538	9.94873	375.244
5.41	-3.23486	11.0474	376.465
5.411	-2.80762	11.6272	376.984
5.412	-2.2583	10.498	376.282
5.413	-3.63159	10.4065	376.526
5.414	-3.96729	11.7798	376.526
5.415	-2.92969	12.3291	374.481
5.416	-2.16675	11.6272	372.955
5.417	-2.59399	11.1084	373.962
5.418	-2.80762	11.6272	375.641
5.419	-1.89209	11.1084	374.42
5.42	-2.86865	10.8948	375.427
5.421	-3.69263	10.8032	378.021
5.422	-3.35693	10.1929	378.51
5.423	-2.19727	9.79614	376.709
5.424	-3.26538	11.2915	378.784
5.425	-3.66211	13.8855	380.768
5.426	-2.44141	13.3057	378.998
5.427	-2.38037	10.9863	376.678
5.428	-3.72314	10.3149	377.014
5.429	-4.02832	11.1694	379.028
5.43	-3.08228	10.7422	379.242
5.431	-2.34985	10.3455	377.655
5.432	-2.7771	10.7727	378.357
5.433	-3.63159	12.2375	377.319
5.434	-2.59399	12.4817	376.099
5.435	-2.65503	11.6577	375.214
5.436	-3.02124	11.4136	377.319
5.437	-3.08228	11.4746	377.747
5.438	-2.65503	11.1694	377.258
5.439	-2.62451	10.8643	377.808
5.44	-3.05176	11.0474	380.035
5.441	-2.38037	10.5591	379.517
5.442	-2.56348	10.6201	378.845
5.443	-4.21143	12.085	382.385
5.444	-3.38745	13.855	382.66
5.445	-2.62451	12.6648	381.378
5.446	-2.68555	10.9863	379.456
5.447	-3.35693	10.9253	380.402
5.448	-3.02124	11.6577	380.432
5.449	-2.0752	11.0474	380.249
5.45	-2.99072	10.8337	380.188
5.451	-3.2959	11.3831	380.28
5.452	-3.63159	11.9324	379.73
5.453	-2.96021	12.2681	378.113
5.454	-2.74658	11.322	377.808
5.455	-2.86865	11.4441	379.089
5.456	-1.92261	11.322	378.357
5.457	-2.0752	11.3525	378.021
5.458	-2.86865	11.2	380.371
5.459	-3.32642	10.6506	381.927
5.46	-2.74658	10.0403	381.287
5.461	-2.62451	10.437	381.5
5.462	-3.93677	12.8174	385.437
5.463	-2.99072	14.2822	385.498
5.464	-2.0752	13.1226	383.972
5.465	-2.44141	10.8643	381.531
5.466	-3.17383	10.7727	382.935
5.467	-3.60107	11.4136	383.972
5.468	-2.50244	11.2305	383.942
5.469	-3.17383	10.6201	383.423
5.47	-2.96021	11.1694	382.843
5.471	-3.11279	12.8479	381.256
5.472	-2.50244	12.6953	379.639
5.473	-2.28882	11.8408	379.913
5.474	-3.23486	11.4136	381.866
5.475	-2.44141	11.0779	382.172
5.476	-2.16675	11.0474	381.958
5.477	-2.83813	11.1084	383.575
5.478	-2.68555	10.7422	384.247
5.479	-2.62451	10.2234	383.606
5.48	-3.05176	11.1694	384.674
5.481	-3.60107	14.0991	388.672
5.482	-3.05176	14.0991	387.756
5.483	-2.38037	11.4136	385.345
5.484	-3.90625	10.4675	384.277
5.485	-3.479	11.3831	386.047
5.486	-2.7771	11.7798	386.169
5.487	-1.98364	10.9863	384.705
5.488	-2.96021	10.8032	385.62
5.489	-3.87573	12.2375	385.284
5.49	-2.86865	12.7258	383.82
5.491	-2.59399	11.9019	382.355
5.492	-2.92969	11.4441	383.82
5.493	-3.11279	11.7188	384.247
5.494	-1.58691	11.3525	383.209
5.495	-1.92261	11.5051	383.698
5.496	-3.05176	11.1694	386.627
5.497	-3.479	10.5896	386.932
5.498	-2.59399	10.1929	386.2
5.499	-4.27246	11.8103	389.404
5.5	-3.69263	14.5569	392.242
5.501	-2.34985	13.7939	390.686
5.502	-1.80054	11.6882	387.39
5.503	-3.44849	10.8643	387.878
5.504	-3.66211	11.7493	388.824
5.505	-2.71606	11.4441	389.893
5.506	-2.80762	10.7727	388.611
5.507	-2.89917	11.0474	388.916
5.508	-3.69263	12.5122	387.329
5.509	-2.44141	13.2751	385.468
5.51	-2.13623	12.6038	384.369
5.511	-2.22778	11.4746	386.047
5.512	-3.02124	11.5662	386.963
5.513	-2.28882	11.4441	386.963
5.514	-2.19727	10.9253	387.665
5.515	-2.65503	11.0474	389.771
5.516	-2.47192	10.498	389.404
5.517	-2.0752	10.6812	388.977
5.518	-3.54004	12.5732	391.876
5.519	-3.17383	14.9231	394.318
5.52	-2.47192	13.4888	392.761
5.521	-2.65503	10.8032	389.557
5.522	-3.20435	10.376	390.289
5.523	-3.11279	11.9019	392.09
5.524	-1.83105	11.8713	391.907
5.525	-1.7395	10.8337	390.594
5.526	-2.71606	11.5967	390.808
5.527	-3.44849	13.2446	389.984
5.528	-2.68555	13.092	388.58
5.529	-2.56348	11.5356	388.031
5.53	-2.83813	11.5051	389.801
5.531	-2.59399	11.4746	390.381
5.532	-1.86157	11.5051	388.794
5.533	-2.16675	11.5051	390.32
5.534	-3.44849	11.4441	392.975
5.535	-3.05176	10.4675	392.731
5.536	-3.05176	10.6201	392.151
5.537	-3.78418	13.7634	397.003
5.538	-2.59399	14.8621	395.966
5.539	-1.80054	12.0544	391.754
5.54	-2.96021	10.7727	390.411
5.541	-3.66211	12.085	393.219
5.542	-3.11279	12.2681	393.433
5.543	-2.2583	10.8948	392.731
5.544	-2.99072	10.8643	392.883
5.545	-3.66211	11.8713	393.402
5.546	-2.74658	12.97	391.022
5.547	-2.10571	12.2986	389.252
5.548	-2.53296	12.0239	390.564
5.549	-2.7771	11.9934	391.907
5.55	-1.86157	11.5051	390.625
5.551	-2.34985	11.1084	391.296
5.552	-3.57056	11.7493	394.135
5.553	-2.53296	10.8948	394.287
5.554	-1.58691	10.3149	392.853
5.555	-3.17383	11.8103	394.501
5.556	-3.05176	14.2822	397.949
5.557	-1.89209	13.3972	395.081
5.558	-1.86157	11.2915	393.341
5.559	-3.75366	11.3831	394.104
5.56	-3.23486	12.146	395.233
5.561	-2.0752	11.5356	394.165
5.562	-1.58691	10.9253	393.463
5.563	-3.02124	12.0239	394.501
5.564	-3.11279	12.6343	393.402
5.565	-2.2583	12.5427	392.09
5.566	-2.59399	11.6882	391.663
5.567	-2.62451	11.6882	393.982
5.568	-2.80762	12.1765	393.555
5.569	-1.46484	11.7798	392.975
5.57	-2.2583	11.5967	392.944
5.571	-2.56348	11.8408	395.233
5.572	-2.62451	11.2915	395.294
5.573	-2.13623	11.0168	394.714
5.574	-3.72314	12.1155	397.156
5.575	-3.32642	14.4043	400.055
5.576	-2.34985	13.3667	397.064
5.577	-1.52588	11.322	394.928
5.578	-2.83813	11.4136	395.63
5.579	-2.92969	12.6648	396.576
5.58	-2.22778	11.9324	396.759
5.581	-2.68555	11.0168	395.416
5.582	-3.2959	11.6272	397.156
5.583	-3.54004	12.6953	395.935
5.584	-1.86157	12.5427	393.829
5.585	-2.13623	12.0239	393.25
5.586	-2.16675	12.2986	395.233
5.587	-2.13623	11.9629	395.081
5.588	-1.95313	11.4746	394.379
5.589	-3.08228	11.7188	396.362
5.59	-3.26538	11.5356	398.041
5.591	-2.28882	10.8032	396.912
5.592	-2.28882	11.2305	396.118
5.593	-3.57056	13.5498	400.33
5.594	-2.68555	15.1978	400.726
5.595	-1.83105	13.3362	399.231
5.596	-2.41089	11.0168	396.423
5.597	-3.2959	11.261	398.926
5.598	-3.35693	11.9934	398.987
5.599	-1.70898	12.1155	399.2
5.6	-2.13623	11.3525	397.919
5.601	-2.56348	12.4207	397.614
5.602	-2.83813	13.5193	396.362
5.603	-2.0752	13.3362	395.355
5.604	-2.41089	12.0239	395.416
5.605	-3.17383	11.7493	397.98
5.606	-2.50244	11.9019	397.888
5.607	-1.64795	11.5356	396.942
5.608	-2.22778	11.6577	398.499
5.609	-3.02124	11.6882	399.78
5.61	-2.31934	11.2305	398.773
5.611	-2.22778	11.4746	398.773
5.612	-3.69263	14.1602	403.778
5.613	-3.08228	15.2588	403.656
5.614	-1.64795	12.4817	400.909
5.615	-2.71606	10.6812	398.743
5.616	-2.80762	11.6882	401.245
5.617	-2.68555	12.8784	401.642
5.618	-1.64795	11.7493	400.33
5.619	-2.92969	11.4746	400.665
5.62	-3.57056	12.6953	401.123
5.621	-2.71606	13.5498	398.987
5.622	-2.0752	12.7258	397.369
5.623	-2.2583	12.4207	398.346
5.624	-2.65503	12.3901	399.597
5.625	-1.7395	12.3291	398.743
5.626	-1.7395	11.8713	398.895
5.627	-3.41797	11.9629	401.611
5.628	-3.11279	11.4746	402.74
5.629	-2.28882	10.7727	400.97
5.63	-3.17383	11.9324	402.435
5.631	-3.41797	14.9841	405.975
5.632	-2.0752	15.0146	404.327
5.633	-1.86157	12.2986	401.489
5.634	-3.32642	11.3831	402.344
5.635	-3.38745	12.1155	403.198
5.636	-2.38037	11.8713	403.748
5.637	-1.86157	11.5967	402.924
5.638	-2.99072	11.7798	402.771
5.639	-3.17383	12.8784	401.978
5.64	-2.34985	13.6719	400.269
5.641	-2.0752	12.9395	399.811
5.642	-2.74658	12.1765	401.398
5.643	-2.59399	12.0239	401.978
5.644	-2.01416	12.0544	401.459
5.645	-2.47192	12.085	402.1
5.646	-2.68555	11.9324	403.931
5.647	-2.28882	11.2915	403.687
5.648	-1.89209	11.4746	403.473
5.649	-3.87573	12.9395	406.189
5.65	-3.35693	15.2588	408.691
5.651	-2.83813	14.4653	407.654
5.652	-1.92261	11.8408	405.121
5.653	-2.89917	11.1084	405.151
5.654	-2.80762	12.2986	405.853
5.655	-2.0752	12.6343	406.525
5.656	-2.74658	12.0239	405.029
5.657	-2.89917	11.7798	405.792
5.658	-3.75366	13.3362	404.846
5.659	-2.34985	13.7634	403.473
5.66	-1.89209	12.7869	402.252
5.661	-2.10571	12.1765	404.022
5.662	-2.2583	12.4207	403.931
5.663	-1.70898	12.146	404.053
5.664	-2.56348	11.9324	405.09
5.665	-3.08228	11.8103	407.288
5.666	-3.08228	11.4441	407.684
5.667	-2.50244	11.4746	406.921
5.668	-3.54004	13.3667	409.912
5.669	-3.02124	15.8997	411.133
5.67	-1.67847	14.1907	409.149
5.671	-2.22778	11.5662	406.281
5.672	-3.479	11.6882	407.715
5.673	-3.2959	12.6038	409.363
5.674	-2.16675	12.1155	409.241
5.675	-2.50244	11.3831	408.356
5.676	-3.23486	12.6343	408.508
5.677	-2.34985	13.916	406.891
5.678	-2.04468	13.7939	405.121
5.679	-2.34985	12.9089	404.877
5.68	-2.74658	12.3901	407.043
5.681	-2.71606	12.2986	407.41
5.682	-1.98364	12.3596	406.982
5.683	-2.62451	11.9019	408.142
5.684	-2.68555	12.2681	410.217
5.685	-1.98364	11.4441	408.813
5.686	-2.34985	11.9019	409.027
5.687	-3.69263	14.4348	413.91
5.688	-2.74658	15.3809	412.933
5.689	-2.19727	12.4512	410.156
5.69	-2.71606	11.2915	409.027
5.691	-3.35693	12.7258	411.041
5.692	-2.31934	13.0615	411.072
5.693	-1.58691	11.9019	409.424
5.694	-2.71606	12.0239	410.065
5.695	-3.50952	13.7024	410.522
5.696	-2.65503	14.0076	408.234
5.697	-2.28882	12.6038	407.318
5.698	-2.86865	12.6648	408.813
5.699	-2.53296	12.8174	410.065
5.7	-1.31226	12.6038	408.234
5.701	-1.58691	12.5427	408.997
5.702	-3.32642	13.2141	411.285
5.703	-2.62451	11.4441	411.896
5.704	-2.50244	11.3831	410.98
5.705	-3.75366	12.7563	413.635
5.706	-3.38745	15.3809	416.687
5.707	-1.92261	14.5569	413.696
5.708	-1.95313	12.7869	411.56
5.709	-3.20435	12.2986	411.56
5.71	-2.96021	12.9089	412.415
5.711	-2.41089	12.6343	413.055
5.712	-2.31934	11.8103	412.628
5.713	-3.32642	12.085	412.781
5.714	-3.26538	13.2446	411.682
5.715	-1.89209	14.0076	409.882
5.716	-2.0752	13.4277	409.576
5.717	-2.28882	12.9395	410.95
5.718	-2.10571	12.6038	410.858
5.719	-1.92261	12.4817	410.95
5.72	-2.7771	12.5732	412.384
5.721	-2.96021	11.8408	413.635
5.722	-2.34985	11.6272	413.605
5.723	-2.28882	11.9019	412.903
5.724	-3.35693	13.5193	415.527
5.725	-2.99072	15.9302	417.786
5.726	-2.19727	15.0757	416.046
5.727	-2.28882	12.1765	413.635
5.728	-3.14331	11.6882	414.825
5.729	-3.17383	13.0005	415.527
5.73	-2.19727	12.9089	415.588
5.731	-1.70898	11.9934	414.093
5.732	-2.74658	12.7563	414.398
5.733	-3.2959	14.1296	413.574
5.734	-2.28882	14.1296	412.17
5.735	-2.34985	13.092	411.865
5.736	-2.65503	12.6953	414.185
5.737	-2.28882	12.8174	413.818
5.738	-1.31226	12.7869	412.903
5.739	-2.22778	12.97	414.368
5.74	-2.92969	12.5732	416.595
5.741	-2.83813	12.085	415.771
5.742	-2.50244	12.146	415.619
5.743	-3.96729	14.0381	419.281
5.744	-2.89917	15.7776	419.556
5.745	-2.41089	13.7329	416.626
5.746	-2.31934	11.8713	414.886
5.747	-2.99072	12.6648	416.779
5.748	-2.68555	13.5193	417.084
5.749	-2.2583	12.5122	416.748
5.75	-2.80762	12.0239	416.901
5.751	-3.23486	13.2141	417.084
5.752	-2.53296	14.1296	414.978
5.753	-1.83105	13.8245	413.696
5.754	-2.16675	13.2751	414.185
5.755	-2.34985	13.2751	415.588
5.756	-1.98364	12.9089	414.49
5.757	-2.34985	12.7869	415.07
5.758	-3.17383	12.6953	417.45
5.759	-2.74658	12.085	418.152
5.76	-2.19727	11.8713	417.48
5.761	-2.56348	12.97	417.847
5.762	-3.35693	15.2893	422.241
5.763	-2.44141	16.1133	421.295
5.764	-2.0752	13.5803	419.556
5.765	-3.479	11.8408	418.304
5.766	-3.32642	12.5427	420.502
5.767	-3.08228	13.3057	420.258
5.768	-1.40381	12.5427	419.891
5.769	-2.47192	12.3596	418.854
5.77	-2.83813	13.8855	418.915
5.771	-2.62451	14.74	416.962
5.772	-2.38037	14.0381	415.802
5.773	-2.59399	13.0615	417.45
5.774	-2.99072	13.1226	418.701
5.775	-1.98364	12.6648	417.969
5.776	-1.77002	12.4817	418.06
5.777	-2.38037	12.6038	419.8
5.778	-2.53296	12.4207	420.41
5.779	-2.22778	12.0544	419.495
5.78	-3.35693	13.092	420.929
5.781	-3.2959	15.686	424.469
5.782	-2.59399	15.4419	424.011
5.783	-2.04468	13.1531	421.112
5.784	-2.86865	11.9019	420.258
5.785	-2.83813	13.2141	421.6
5.786	-2.56348	13.4583	422.18
5.787	-2.13623	12.7563	421.417
5.788	-3.23486	12.2375	421.906
5.789	-3.90625	13.6719	421.57
5.79	-2.41089	14.6179	419.464
5.791	-2.0752	13.8855	418.243
5.792	-2.2583	13.4888	419.861
5.793	-2.41089	13.4583	419.983
5.794	-1.95313	12.7258	419.861
5.795	-2.65503	12.8174	420.837
5.796	-3.20435	12.8479	423.065
5.797	-2.99072	12.2375	423.462
5.798	-2.2583	12.085	422.668
5.799	-3.57056	13.6108	424.805
5.8	-2.96021	16.4185	427.399
5.801	-2.10571	15.686	425.476
5.802	-2.13623	13.0615	422.913
5.803	-3.11279	11.9324	424.255
5.804	-3.50952	13.3362	425.11
5.805	-1.92261	13.0005	425.079
5.806	-2.50244	12.4512	423.92
5.807	-2.83813	13.5193	424.225
5.808	-3.08228	14.3738	422.821
5.809	-2.41089	14.9231	421.448
5.81	-2.80762	14.0076	421.265
5.811	-2.96021	13.3057	423.248
5.812	-2.50244	13.031	422.974
5.813	-1.95313	13.1531	422.791
5.814	-2.56348	13.0615	423.828
5.815	-2.7771	12.97	425.385
5.816	-2.31934	12.6953	424.835
5.817	-2.34985	13.0615	425.171
5.818	-4.24194	14.9536	429.688
5.819	-2.56348	16.3269	430.359
5.82	-2.01416	14.3433	427.399
5.821	-2.47192	12.4207	425.446
5.822	-3.02124	12.8479	426.788
5.823	-2.96021	13.855	427.521
5.824	-1.67847	13.3972	426.91
5.825	-2.50244	12.7869	426.636
5.826	-3.32642	13.6719	426.91
5.827	-3.05176	14.7095	425.385
5.828	-2.50244	14.4958	423.767
5.829	-2.44141	13.4888	424.225
5.83	-2.83813	13.5193	425.781
5.831	-1.92261	13.2751	424.866
5.832	-2.19727	13.4888	425.385
5.833	-3.11279	13.3362	427.643
5.834	-3.23486	12.5427	428.589
5.835	-2.83813	12.085	428.101
5.836	-3.20435	13.4277	428.558
5.837	-3.38745	15.7776	431.946
5.838	-2.0752	16.0828	429.718
5.839	-2.04468	13.8855	427.582
5.84	-3.72314	12.97	427.307
5.841	-3.11279	13.7024	429.108
5.842	-2.80762	13.3972	429.26
5.843	-2.19727	12.9089	428.955
5.844	-2.71606	13.0005	428.589
5.845	-3.32642	14.4348	428.192
5.846	-2.19727	14.9536	426.697
5.847	-2.59399	14.4958	425.354
5.848	-2.7771	13.8855	427.155
5.849	-3.32642	13.7024	428.07
5.85	-2.0752	13.4888	427.155
5.851	-2.68555	13.7024	427.948
5.852	-3.08228	13.5193	429.993
5.853	-2.56348	12.7563	429.413
5.854	-2.28882	12.6953	429.413
5.855	-3.93677	14.1907	431.641
5.856	-3.41797	16.4185	434.875
5.857	-2.71606	16.1133	432.983
5.858	-2.47192	13.5498	430.481
5.859	-3.50952	12.5732	429.932
5.86	-3.08228	14.0381	431.519
5.861	-1.95313	14.2212	431.702
5.862	-1.86157	13.092	430.298
5.863	-2.99072	13.2751	430.878
5.864	-4.08936	14.8621	430.664
5.865	-2.56348	15.1062	428.589
5.866	-2.01416	13.7634	428.253
5.867	-3.11279	13.8855	430.145
5.868	-2.0752	14.1602	429.779
5.869	-1.52588	13.855	428.711
5.87	-2.59399	14.0991	429.749
5.871	-3.41797	13.6719	432.495
5.872	-3.05176	12.8479	432.159
5.873	-2.2583	12.7869	431.244
5.874	-3.90625	14.4348	434.479
5.875	-2.99072	16.7236	435.303
5.876	-1.70898	14.8926	432.007
5.877	-2.10571	13.1226	430.054
5.878	-3.60107	13.5803	432.312
5.879	-3.23486	14.2212	432.8
5.88	-2.22778	13.2446	432.312
5.881	-2.59399	13.1531	431.976
5.882	-3.17383	13.916	432.8
5.883	-2.96021	14.8926	430.908
5.884	-1.7395	14.6484	429.871
5.885	-2.41089	14.2212	429.932
5.886	-2.68555	14.0381	432.22
5.887	-2.0752	13.6414	430.664
5.888	-2.59399	13.5193	431.274
5.889	-3.54004	13.9465	433.533
5.89	-3.05176	13.5498	433.685
5.891	-1.92261	12.7869	432.648
5.892	-2.71606	14.0076	433.411
5.893	-3.96729	16.0522	438.08
5.894	-2.62451	16.3879	436.188
5.895	-2.65503	14.1296	434.631
5.896	-3.8147	13.1226	433.563
5.897	-3.35693	13.7634	435.303
5.898	-2.68555	14.2212	435.028
5.899	-1.58691	13.5193	434.174
5.9	-2.83813	13.7329	434.082
5.901	-2.96021	14.8621	434.113
5.902	-2.80762	15.3809	432.495
5.903	-2.71606	14.6484	431.824
5.904	-2.7771	13.8855	433.105
5.905	-2.71606	14.0381	433.655
5.906	-1.43433	13.855	432.922
5.907	-1.77002	13.7024	432.983
5.908	-2.89917	13.9465	434.784
5.909	-3.02124	13.3057	435.303
5.91	-2.80762	12.8479	434.784
5.911	-3.20435	13.5498	435.822
5.912	-3.72314	16.2354	440.552
5.913	-2.74658	16.6626	438.812
5.914	-1.92261	14.1602	436.34
5.915	-3.14331	12.97	435.028
5.916	-2.80762	13.8855	436.981
5.917	-3.2959	14.4653	437.805
5.918	-2.38037	13.7634	437.195
5.919	-3.11279	13.2751	437.042
5.92	-3.66211	14.3433	436.615
5.921	-2.34985	15.7776	434.631
5.922	-1.83105	15.3198	433.472
5.923	-2.04468	14.4043	434.723
5.924	-2.86865	14.1296	436.066
5.925	-2.28882	13.7939	435.455
5.926	-2.47192	13.5498	436.157
5.927	-3.72314	13.8855	438.202
5.928	-2.99072	13.3972	438.629
5.929	-2.01416	12.9395	437.073
5.93	-3.38745	14.3433	438.507
5.931	-3.66211	17.3035	442.047
5.932	-2.53296	16.6016	440.582
5.933	-2.50244	14.0076	438.477
5.934	-3.96729	13.031	439.484
5.935	-3.479	14.0076	440.277
5.936	-2.53296	14.5264	440.247
5.937	-2.13623	13.4888	438.904
5.938	-2.65503	14.3433	439.85
5.939	-3.69263	15.4114	438.416
5.94	-2.56348	15.625	437.225
5.941	-2.86865	14.9841	436.31
5.942	-2.92969	14.3127	438.385
5.943	-2.59399	14.5874	438.293
5.944	-1.80054	14.1296	437.653
5.945	-2.50244	14.1602	438.11
5.946	-3.14331	14.0991	440.857
5.947	-2.89917	13.3972	440.491
5.948	-2.62451	13.092	440.002
5.949	-4.18091	15.0146	443.451
5.95	-3.66211	17.4561	445.679
5.951	-2.22778	16.4795	443.604
5.952	-1.7395	14.0991	440.582
5.953	-3.20435	13.7329	441.711
5.954	-2.96021	14.5874	442.81
5.955	-2.71606	14.5264	442.963
5.956	-2.99072	13.6414	442.902
5.957	-3.44849	13.6414	442.78
5.958	-3.38745	15.2588	441.071
5.959	-2.0752	15.9607	439.758
5.96	-2.0752	15.3809	438.599
5.961	-2.2583	14.4958	440.46
5.962	-2.56348	14.3738	440.186
5.963	-2.56348	14.4043	440.369
5.964	-3.11279	14.0076	441.62
5.965	-3.479	13.855	443.939
5.966	-3.11279	13.1531	443.42
5.967	-2.50244	13.5498	442.902
5.968	-3.60107	16.0522	447.388
5.969	-2.68555	18.28	447.632
5.97	-2.13623	16.2048	446.136
5.971	-3.08228	13.4583	443.542
5.972	-3.63159	13.5498	445.77
5.973	-3.72314	14.6179	446.442
5.974	-1.92261	14.4958	446.106
5.975	-3.05176	13.855	445.068
5.976	-2.83813	14.6179	444.977
5.977	-2.96021	16.4185	443.451
5.978	-2.53296	16.3879	442.139
5.979	-2.86865	14.8621	442.444
5.98	-3.54004	14.3738	444.458
5.981	-2.53296	14.2822	444.031
5.982	-2.28882	14.2517	443.634
5.983	-3.23486	14.7705	445.221
5.984	-3.02124	14.4653	446.686
5.985	-2.7771	13.5803	445.74
5.986	-3.17383	13.9771	446.747
5.987	-4.15039	16.7847	450.684
5.988	-3.02124	17.1509	448.883
5.989	-2.53296	14.7705	446.228
5.99	-3.54004	13.8855	446.014
5.991	-2.92969	14.9536	447.388
5.992	-2.44141	15.1062	447.571
5.993	-1.89209	14.2212	446.381
5.994	-3.08228	14.3433	447.51
5.995	-4.08936	15.625	447.449
5.996	-2.96021	16.0828	445.221
5.997	-2.80762	15.4114	444.336
5.998	-3.08228	15.0757	445.129
5.999	-3.11279	15.2588	445.801
6	-1.92261	14.9231	444.794
6.001	-3.02124	14.74	445.587
6.002	-3.66211	14.1907	448.395
6.003	-3.11279	13.7939	448.608
6.004	-2.68555	13.7939	447.754
6.005	-3.87573	15.0146	450.409
6.006	-3.32642	17.8528	453.064
6.007	-2.13623	17.5781	451.355
6.008	-2.38037	15.0757	448.792
6.009	-3.69263	13.8855	448.486
6.01	-3.63159	14.9536	450.623
6.011	-2.59399	15.3503	450.867
6.012	-2.13623	14.3433	449.677
6.013	-2.92969	14.3738	449.615
6.014	-3.479	16.0828	449.127
6.015	-2.2583	16.9678	447.205
6.016	-2.34985	15.8386	446.381
6.017	-2.99072	15.0757	448.608
6.018	-3.20435	14.7095	448.883
6.019	-2.2583	14.6179	448.273
6.02	-2.68555	14.6484	449.127
6.021	-3.35693	14.8926	451.233
6.022	-2.71606	14.1907	450.592
6.023	-2.22778	14.0991	449.89
6.024	-4.39453	15.8997	452.545
6.025	-3.72314	18.1274	455.2
6.026	-2.71606	16.7236	452.148
6.027	-2.68555	14.1296	450.134
6.028	-3.84521	14.5264	451.66
6.029	-3.26538	15.7471	452.271
6.03	-1.86157	15.4114	451.752
6.031	-2.56348	14.5874	450.867
6.032	-3.8147	15.1978	452.423
6.033	-3.8147	16.0217	450.867
6.034	-2.53296	16.2048	449.249
6.035	-3.02124	15.564	449.066
6.036	-3.02124	15.625	450.714
6.037	-2.38037	15.2893	450.317
6.038	-2.34985	14.9841	449.493
6.039	-3.17383	15.1367	451.447
6.04	-3.8147	14.6484	453.583
6.041	-3.05176	14.0381	452.423
6.042	-2.71606	14.2822	452.85
6.043	-4.36401	16.2659	455.811
6.044	-3.14331	18.158	456.299
6.045	-2.22778	16.6931	453.4
6.046	-3.2959	14.8315	452.332
6.047	-3.90625	14.7705	453.857
6.048	-3.35693	15.2588	454.773
6.049	-2.7771	14.801	454.254
6.05	-3.32642	14.6179	454.346
6.051	-3.23486	15.4114	454.163
6.052	-2.65503	16.6626	452.057
6.053	-2.56348	16.4185	450.928
6.054	-3.2959	15.7471	451.477
6.055	-3.32642	15.3198	453.125
6.056	-2.74658	15.1062	452.148
6.057	-2.74658	15.0146	452.82
6.058	-3.38745	14.8926	454.254
6.059	-2.92969	14.679	455.2
6.06	-2.53296	14.7095	454.529
6.061	-3.14331	15.3809	454.987
6.062	-3.69263	17.395	458.71
6.063	-3.26538	17.9443	458.496
6.064	-2.96021	16.1133	456.94
6.065	-3.41797	14.4348	455.414
6.066	-3.38745	15.1672	457.001
6.067	-3.05176	16.3269	457.214
6.068	-2.04468	15.3809	456.024
6.069	-2.53296	14.9231	456.36
6.07	-3.54004	16.0828	456.268
6.071	-2.96021	16.8457	454.926
6.072	-2.89917	16.3574	453.735
6.073	-3.14331	15.625	454.803
6.074	-3.32642	15.625	455.719
6.075	-2.19727	15.4114	454.559
6.076	-2.53296	15.4419	455.261
6.077	-3.60107	15.4114	457.001
6.078	-3.05176	14.6484	457.977
6.079	-3.17383	14.2212	457.092
6.08	-4.36401	15.686	459.991
6.081	-3.66211	18.5852	462.86
6.082	-2.13623	17.9443	460.602
6.083	-2.28882	15.7471	457.764
6.084	-3.96729	14.9231	458.801
6.085	-3.41797	15.5029	459.595
6.086	-2.62451	15.8386	459.961
6.087	-2.80762	14.9536	459.686
6.088	-3.35693	15.1672	459.381
6.089	-3.57056	16.4185	457.825
6.09	-2.10571	17.5171	455.994
6.091	-2.47192	16.7236	455.536
6.092	-2.92969	15.8691	457.458
6.093	-3.02124	15.564	457.581
6.094	-2.53296	15.1062	457.916
6.095	-3.479	15.3503	459.106
6.096	-3.57056	15.1062	461.029
6.097	-3.08228	14.8315	460.052
6.098	-2.59399	15.2283	460.419
6.099	-4.5166	17.0593	463.715
6.1	-3.60107	19.5618	465.729
6.101	-2.92969	18.0664	464.386
6.102	-3.35693	15.686	461.7
6.103	-4.39453	15.0146	462.708
6.104	-4.08936	15.9607	463.745
6.105	-2.34985	16.3879	464.081
6.106	-2.62451	15.5945	462.524
6.107	-3.11279	15.6555	462.463
6.108	-3.8147	17.1204	460.815
6.109	-3.11279	17.5476	459.839
6.11	-3.32642	16.6016	459.198
6.111	-2.86865	15.625	460.724
6.112	-2.89917	15.7776	460.785
6.113	-2.44141	16.1133	460.449
6.114	-2.86865	15.7471	461.517
6.115	-3.54004	15.1672	464.02
6.116	-3.50952	14.9841	464.172
6.117	-3.32642	14.9536	463.47
6.118	-4.5166	17.4561	468.414
6.119	-3.57056	19.8364	469.269
6.12	-2.22778	17.5781	466.125
6.121	-2.92969	14.7705	463.074
6.122	-3.96729	15.7166	465.637
6.123	-3.54004	16.7847	466.644
6.124	-2.28882	15.8386	466.003
6.125	-3.50952	15.0452	465.698
6.126	-4.66919	16.3879	466.095
6.127	-3.32642	17.7612	463.776
6.128	-2.28882	17.4561	461.365
6.129	-2.68555	16.7847	462.128
6.13	-3.26538	16.2659	464.508
6.131	-2.92969	16.0217	463.47
6.132	-2.7771	15.7471	463.806
6.133	-4.15039	16.0217	466.766
6.134	-4.18091	15.4419	467.682
6.135	-3.26538	14.8621	466.309
6.136	-3.38745	15.8997	466.766
6.137	-4.02832	18.4631	470.062
6.138	-3.17383	19.2566	468.964
6.139	-3.05176	16.51	466.034
6.14	-4.3335	15.3809	466.217
6.141	-4.39453	16.3879	468.719
6.142	-2.65503	16.3269	467.621
6.143	-2.31934	15.625	466.37
6.144	-3.44849	16.1133	467.346
6.145	-3.93677	17.4255	467.01
6.146	-3.17383	17.4255	465.24
6.147	-3.2959	16.7236	464.447
6.148	-3.87573	16.51	466.156
6.149	-3.44849	16.3269	466.309
6.15	-2.13623	16.1438	464.874
6.151	-2.86865	16.3879	466.309
6.152	-3.63159	16.5405	467.987
6.153	-3.23486	15.6555	468.109
6.154	-3.63159	15.7166	468.018
6.155	-4.76074	16.7847	470.276
6.156	-4.21143	17.9443	471.924
6.157	-2.83813	18.0054	470.367
6.158	-2.89917	16.8152	467.987
6.159	-3.54004	16.2048	468.14
6.16	-3.60107	16.7542	469.116
6.161	-2.74658	16.571	469.208
6.162	-3.08228	15.7471	468.781
6.163	-3.84521	15.7776	468.811
6.164	-4.27246	17.0898	468.628
6.165	-3.35693	17.3645	466.858
6.166	-2.59399	17.0593	465.942
6.167	-3.17383	16.7847	467.194
6.168	-2.96021	16.9067	467.438
6.169	-2.68555	16.449	466.98
6.17	-3.11279	16.0522	467.987
6.171	-4.36401	16.1438	470.398
6.172	-3.479	15.7166	470.184
6.173	-2.83813	15.4419	468.689
6.174	-4.88281	17.8528	472.809
6.175	-3.87573	20.3857	475.006
6.176	-2.44141	17.8528	471.1
6.177	-3.08228	15.2588	469.452
6.178	-4.85229	16.0217	472.321
6.179	-4.18091	17.1204	472.687
6.18	-2.47192	16.1133	471.375
6.181	-3.23486	15.7776	470.49
6.182	-3.8147	16.9678	471.466
6.183	-3.2959	18.158	468.811
6.184	-2.44141	17.7002	467.407
6.185	-3.87573	16.9373	468.781
6.186	-3.84521	16.6931	471.1
6.187	-2.83813	16.0217	469.33
6.188	-2.62451	16.2964	469.452
6.189	-3.96729	16.7847	471.924
6.19	-3.479	16.3574	471.954
6.191	-2.44141	15.8691	470.856
6.192	-3.50952	16.5405	471.924
6.193	-4.85229	18.6462	476.868
6.194	-3.78418	19.104	475.677
6.195	-2.99072	17.2119	473.755
6.196	-4.05884	16.1438	472.87
6.197	-3.57056	16.51	473.785
6.198	-3.60107	17.334	474.396
6.199	-2.96021	16.7236	473.999
6.2	-3.90625	16.3574	473.785
6.201	-4.18091	17.2119	473.633
6.202	-3.78418	17.8833	471.802
6.203	-3.20435	17.8833	470.642
6.204	-3.23486	16.9373	471.13
6.205	-3.14331	17.2119	472.26
6.206	-2.74658	16.449	471.558
6.207	-3.23486	17.0593	471.924
6.208	-4.08936	16.7847	474.487
6.209	-3.9978	16.0522	475.159
6.21	-3.60107	15.5945	474.274
6.211	-4.18091	16.9373	475.006
6.212	-3.84521	19.5618	479.309
6.213	-2.83813	19.7754	477.234
6.214	-2.68555	17.1814	474.884
6.215	-4.42505	15.5945	474.976
6.216	-4.08936	16.9983	477.234
6.217	-3.63159	17.395	477.325
6.218	-3.02124	16.449	475.8
6.219	-3.78418	16.2354	476.349
6.22	-4.15039	18.0359	474.884
6.221	-2.7771	18.7988	473.114
6.222	-2.96021	17.7612	472.321
6.223	-3.8147	17.1204	474.03
6.224	-3.9978	17.0288	474.976
6.225	-2.41089	16.8152	473.969
6.226	-3.2959	16.8152	474.579
6.227	-4.18091	17.4561	477.417
6.228	-3.479	16.3879	476.288
6.229	-3.08228	16.3269	476.013
6.23	-5.00488	17.7307	478.607
6.231	-4.39453	19.989	481.506
6.232	-3.66211	19.3176	480.194
6.233	-3.05176	17.2119	478.058
6.234	-4.30298	16.2964	478.607
6.235	-3.72314	17.4255	479.309
6.236	-2.7771	17.4866	479.34
6.237	-3.23486	16.9678	477.966
6.238	-4.21143	17.1814	479.309
6.239	-4.79126	17.9443	477.692
6.24	-3.479	18.4631	475.983
6.241	-3.69263	17.8223	475.83
6.242	-3.57056	17.395	476.593
6.243	-3.08228	17.3035	476.837
6.244	-2.65503	17.2424	476.532
6.245	-3.38745	16.9067	477.539
6.246	-4.3335	16.6931	479.889
6.247	-4.08936	16.3879	479.675
6.248	-3.50952	16.449	478.912
6.249	-5.00488	18.0664	482.605
6.25	-3.78418	20.813	483.826
6.251	-2.89917	19.7449	482.056
6.252	-3.60107	17.2119	480.164
6.253	-4.30298	16.449	481.384
6.254	-4.30298	17.3035	482.33
6.255	-3.38745	17.1814	482.33
6.256	-4.08936	16.7847	481.72
6.257	-3.87573	17.3035	481.598
6.258	-3.69263	18.7378	479.706
6.259	-3.32642	18.9209	477.844
6.26	-3.41797	18.4631	477.509
6.261	-4.11987	17.4866	479.736
6.262	-4.11987	17.395	479.95
6.263	-3.32642	17.0593	480.347
6.264	-4.21143	17.1204	481.262
6.265	-3.96729	16.9373	483.093
6.266	-3.66211	16.449	482.147
6.267	-3.66211	17.334	482.391
6.268	-5.0354	19.4702	487.061
6.269	-4.08936	20.9045	487.427
6.27	-3.57056	19.0125	485.168
6.271	-4.11987	16.8152	483.795
6.272	-4.30298	17.2729	485.504
6.273	-3.66211	18.0969	485.84
6.274	-2.80762	17.7002	484.558
6.275	-3.75366	17.2119	484.619
6.276	-4.82178	18.1274	484.314
6.277	-4.02832	19.3176	483.093
6.278	-3.87573	18.5852	481.11
6.279	-3.90625	18.0054	482.086
6.28	-4.05884	17.6697	483.398
6.281	-3.05176	17.7002	482.269
6.282	-3.35693	17.8528	482.635
6.283	-4.15039	17.8528	485.046
6.284	-4.36401	17.0288	486.267
6.285	-4.21143	16.5405	485.291
6.286	-4.66919	17.6392	486.694
6.287	-4.82178	20.0806	490.051
6.288	-3.57056	20.5994	488.251
6.289	-3.50952	18.4326	485.413
6.29	-4.66919	17.7002	485.779
6.291	-4.08936	17.7917	487.244
6.292	-3.66211	17.8833	487.335
6.293	-3.54004	17.334	486.694
6.294	-4.24194	17.4255	487.335
6.295	-4.66919	18.5852	486.237
6.296	-3.44849	19.4702	484.497
6.297	-4.02832	19.1345	483.765
6.298	-4.15039	18.5547	484.833
6.299	-3.90625	18.1885	485.138
6.3	-3.479	17.7307	484.68
6.301	-4.3335	17.7612	486.389
6.302	-4.66919	17.5171	487.946
6.303	-3.69263	17.4561	487.457
6.304	-3.23486	17.3035	487.701
6.305	-5.18799	18.7378	489.777
6.306	-4.05884	21.0571	492.645
6.307	-3.60107	20.6604	490.875
6.308	-3.44849	18.1885	488.831
6.309	-5.37109	17.2729	489.655
6.31	-4.45557	18.4021	489.868
6.311	-3.2959	18.3411	490.112
6.312	-3.20435	17.4866	488.922
6.313	-4.05884	18.3105	489.288
6.314	-4.60815	19.4092	487.915
6.315	-3.72314	19.5313	486.725
6.316	-4.36401	18.7988	486.206
6.317	-4.36401	18.4937	488.342
6.318	-3.93677	18.0969	487.976
6.319	-3.14331	18.3105	487.366
6.32	-4.05884	18.3411	488.831
6.321	-4.42505	17.8528	490.417
6.322	-3.90625	17.334	490.051
6.323	-3.78418	17.5171	489.838
6.324	-5.58472	19.104	493.805
6.325	-4.45557	21.4233	495.178
6.326	-3.08228	19.928	492.035
6.327	-3.38745	17.7917	490.387
6.328	-4.88281	17.9443	492.188
6.329	-4.21143	19.043	492.798
6.33	-3.479	18.3411	492.065
6.331	-4.27246	17.5476	492.065
6.332	-4.82178	18.5547	492.218
6.333	-4.21143	19.5923	490.234
6.334	-3.35693	19.5313	488.495
6.335	-3.96729	18.9209	488.831
6.336	-4.18091	18.7988	490.692
6.337	-3.41797	18.4631	489.594
6.338	-3.60107	18.0054	490.051
6.339	-5.0354	18.219	492.31
6.34	-4.60815	17.7307	493.896
6.341	-3.87573	17.1814	491.913
6.342	-3.84521	18.2495	492.859
6.343	-5.15747	20.5688	496.338
6.344	-3.60107	21.3013	495.087
6.345	-3.78418	19.3481	493.652
6.346	-4.69971	17.8528	493.225
6.347	-4.45557	18.1274	494.904
6.348	-3.96729	18.6768	494.476
6.349	-3.17383	18.219	494.049
6.35	-4.3335	18.2495	493.622
6.351	-4.36401	19.3481	493.744
6.352	-3.35693	19.6228	491.302
6.353	-3.90625	19.4092	490.875
6.354	-4.66919	18.9514	492.279
6.355	-4.36401	18.7073	493.011
6.356	-3.35693	18.3411	491.943
6.357	-3.38745	18.3716	492.737
6.358	-4.5166	18.6768	494.507
6.359	-4.05884	18.3411	494.629
6.36	-3.96729	18.0054	494.354
6.361	-4.94385	18.4631	496.399
6.362	-5.0354	21.2402	500.58
6.363	-3.72314	21.637	499.054
6.364	-3.26538	19.4092	497.04
6.365	-4.79126	17.7612	496.338
6.366	-4.18091	18.5852	497.803
6.367	-3.66211	19.3176	497.833
6.368	-3.479	18.5242	496.49
6.369	-4.79126	18.0969	497.314
6.37	-5.43213	19.5618	496.124
6.371	-3.38745	20.2026	494.293
6.372	-3.63159	19.5007	492.737
6.373	-3.72314	19.2261	494.69
6.374	-3.8147	19.1956	495.117
6.375	-3.14331	18.6768	494.659
6.376	-4.54712	18.4937	495.911
6.377	-5.27954	18.3105	498.688
6.378	-4.66919	17.8528	497.925
6.379	-3.60107	17.7307	497.253
6.38	-4.94385	19.3787	499.481
6.381	-4.15039	21.8811	501.312
6.382	-3.72314	21.3928	500
6.383	-3.72314	19.5007	498.169
6.384	-5.15747	18.4326	499.634
6.385	-4.91333	18.8293	499.695
6.386	-3.84521	18.6462	500.275
6.387	-4.30298	18.3105	498.81
6.388	-4.08936	19.165	499.786
6.389	-4.39453	19.928	497.498
6.39	-4.02832	20.6909	496.704
6.391	-4.91333	19.928	496.643
6.392	-4.3335	19.0125	497.589
6.393	-4.60815	18.6462	497.314
6.394	-4.05884	19.0125	498.474
6.395	-4.60815	19.0735	498.169
6.396	-4.36401	18.7683	499.847
6.397	-4.21143	18.5852	500.458
6.398	-4.08936	18.8293	499.451
6.399	-6.28662	20.2637	504.242
6.4	-4.85229	22.4609	506.134
6.401	-3.44849	21.0876	503.601
6.402	-3.9978	18.4631	500.824
6.403	-5.24902	18.7683	502.991
6.404	-4.36401	19.8059	502.991
6.405	-3.35693	19.5923	502.563
6.406	-4.57764	18.6157	502.136
6.407	-4.82178	19.104	502.441
6.408	-4.85229	20.3857	500.488
6.409	-3.75366	20.7214	498.779
6.41	-4.63867	20.0195	498.779
6.411	-4.30298	19.5007	501.007
6.412	-3.84521	19.2566	499.786
6.413	-3.2959	19.043	499.908
6.414	-4.82178	19.0125	502.533
6.415	-5.06592	18.6157	503.632
6.416	-4.45557	18.0054	503.082
6.417	-4.94385	18.8293	503.265
6.418	-5.43213	21.4233	508.423
6.419	-3.78418	23.2239	507.874
6.42	-3.32642	20.7825	505.249
6.421	-4.63867	18.4326	504.211
6.422	-5.27954	18.9514	506.409
6.423	-4.85229	19.8059	506.409
6.424	-3.8147	19.104	505.768
6.425	-5.0354	18.6462	505.463
6.426	-4.85229	20.1111	505.096
6.427	-4.02832	21.698	502.167
6.428	-3.78418	21.3318	501.678
6.429	-4.85229	19.8364	502.533
6.43	-4.91333	19.5923	504.333
6.431	-4.57764	19.2261	504.181
6.432	-4.5166	19.0125	504.639
6.433	-5.18799	19.2871	506.256
6.434	-4.57764	18.8293	506.683
6.435	-4.3335	19.1956	506.226
6.436	-5.00488	19.6228	507.416
6.437	-4.97437	22.3694	510.345
6.438	-4.39453	22.3083	508.728
6.439	-4.27246	19.6533	506.348
6.44	-5.46265	19.3176	506.836
6.441	-4.82178	19.989	508.24
6.442	-3.87573	19.6838	507.477
6.443	-3.41797	19.2261	506.317
6.444	-4.91333	19.5618	507.416
6.445	-5.46265	20.813	506.622
6.446	-4.18091	20.6299	505.157
6.447	-4.76074	20.2942	504.486
6.448	-4.94385	20.05	505.951
6.449	-4.18091	20.1111	505.249
6.45	-3.60107	19.8669	504.761
6.451	-4.88281	19.9585	506.775
6.452	-5.49316	19.5007	508.24
6.453	-4.66919	18.9819	508.453
6.454	-4.82178	19.1345	508.27
6.455	-6.01196	20.3857	511.23
6.456	-5.15747	23.1018	513.55
6.457	-3.50952	22.1252	511.322
6.458	-3.54004	19.8364	508.423
6.459	-5.61523	19.2566	509.43
6.46	-5.24902	20.2026	510.468
6.461	-4.05884	20.4163	510.773
6.462	-4.18091	19.2261	509.369
6.463	-5.12695	19.3787	510.162
6.464	-5.18799	20.874	507.782
6.465	-3.50952	21.637	506.683
6.466	-4.30298	21.0571	506.287
6.467	-4.42505	20.2332	508.331
6.468	-4.91333	19.5923	508.453
6.469	-4.08936	19.6838	508.087
6.47	-5.31006	19.9585	509.308
6.471	-5.49316	19.7449	511.536
6.472	-4.66919	19.0735	510.315
6.473	-4.08936	19.5923	509.705
6.474	-5.46265	21.2708	513.062
6.475	-4.42505	23.1018	514.008
6.476	-4.18091	21.4233	511.749
6.477	-4.97437	19.4397	510.651
6.478	-5.7373	19.6838	512.421
6.479	-4.73022	20.4773	512.115
6.48	-3.50952	19.9585	511.322
6.481	-5.06592	19.928	510.803
6.482	-5.15747	20.752	511.993
6.483	-4.57764	21.1792	509.552
6.484	-4.76074	20.8435	508.789
6.485	-5.46265	20.752	509.857
6.486	-4.73022	20.5994	510.193
6.487	-3.78418	20.05	509.43
6.488	-4.30298	20.2942	510.132
6.489	-5.24902	20.5994	511.597
6.49	-4.82178	19.7754	512.817
6.491	-4.42505	19.104	512.054
6.492	-5.12695	20.2637	513.153
6.493	-5.5542	22.0642	517.517
6.494	-3.93677	22.8882	515.137
6.495	-3.63159	20.7825	512.817
6.496	-5.5542	20.1721	512.909
6.497	-4.82178	20.9045	515.045
6.498	-4.24194	20.5383	513.824
6.499	-4.39453	19.8975	513.702
6.5	-6.01196	19.8669	514.252
6.501	-5.46265	20.9656	513.123
6.502	-4.05884	21.6064	510.895
6.503	-4.60815	21.3013	510.437
6.504	-4.82178	20.9351	511.719
6.505	-4.79126	20.4773	511.658
6.506	-4.21143	20.2332	511.475
6.507	-5.12695	20.2637	512.726
6.508	-5.49316	19.8975	514.343
6.509	-4.73022	19.4092	514.008
6.51	-4.39453	19.7754	513.641
6.511	-5.49316	20.874	515.533
6.512	-4.94385	23.5291	519.653
6.513	-4.21143	23.2849	518.097
6.514	-4.08936	20.5994	515.869
6.515	-5.95093	19.3176	516.052
6.516	-5.18799	20.1416	517.639
6.517	-4.30298	20.813	517.487
6.518	-3.84521	20.2942	516.022
6.519	-4.94385	20.1416	516.144
6.52	-5.46265	21.3318	515.228
6.521	-4.42505	22.1863	513.397
6.522	-4.60815	21.4539	512.939
6.523	-5.09644	20.4468	514.862
6.524	-5.34058	20.3857	515.411
6.525	-4.08936	20.2026	514.618
6.526	-4.79126	20.1111	515.625
6.527	-5.24902	20.6299	518.158
6.528	-5.09644	19.989	517.273
6.529	-4.39453	19.8059	516.724
6.53	-6.31714	20.9961	519.104
6.531	-5.58472	23.8342	522.125
6.532	-4.3335	22.6746	519.775
6.533	-3.9978	20.3552	517.578
6.534	-5.85938	20.1111	519.165
6.535	-5.15747	20.9351	519.379
6.536	-4.3335	20.813	519.226
6.537	-4.57764	20.2026	518.494
6.538	-5.31006	20.7214	519.47
6.539	-5.70679	21.637	517.517
6.54	-4.54712	21.9421	516.205
6.541	-5.00488	21.5149	515.289
6.542	-4.66919	21.5149	517.548
6.543	-4.73022	21.0266	516.998
6.544	-4.39453	20.6604	517.181
6.545	-5.46265	20.5078	518.829
6.546	-5.58472	20.1111	520.752
6.547	-5.06592	19.8975	520.355
6.548	-4.66919	20.3552	519.745
6.549	-5.95093	22.2778	523.529
6.55	-4.88281	24.5667	524.628
6.551	-3.87573	23.1323	522.369
6.552	-4.73022	20.5688	520.569
6.553	-5.92041	20.3247	522.675
6.554	-5.21851	20.9961	522.705
6.555	-3.96729	20.9351	522.369
6.556	-5.09644	20.7825	521.759
6.557	-5.27954	21.2402	521.729
6.558	-5.09644	22.583	519.562
6.559	-4.79126	22.6135	518.677
6.56	-4.97437	21.637	518.738
6.561	-5.37109	21.0876	520.782
6.562	-5.12695	20.9961	520.325
6.563	-4.5166	20.813	520.569
6.564	-5.21851	20.874	521.79
6.565	-5.37109	20.7825	523.834
6.566	-5.00488	20.6299	522.552
6.567	-4.73022	20.6299	523.071
6.568	-6.073	23.3154	528.564
6.569	-5.09644	24.5361	527.954
6.57	-4.27246	22.2778	525.421
6.571	-5.52368	20.3247	523.834
6.572	-5.61523	21.2097	526.184
6.573	-5.09644	21.9421	526.245
6.574	-4.05884	21.2097	525.208
6.575	-5.58472	20.5688	525.818
6.576	-6.04248	21.637	524.994
6.577	-5.40161	23.2544	523.224
6.578	-5.00488	23.0103	521.362
6.579	-5.43213	21.9727	522.583
6.58	-5.82886	21.637	524.078
6.581	-4.54712	21.4844	523.193
6.582	-4.94385	21.0876	523.712
6.583	-6.01196	21.2708	526.794
6.584	-5.76782	20.3552	527.405
6.585	-4.94385	20.4773	525.909
6.586	-4.63867	21.9116	525.848
6.587	-4.45557	23.0713	523.926
6.588	-4.24194	23.9258	523.682
6.589	-5.06592	23.5596	522.552
6.59	-3.479	23.0103	523.59
6.591	-1.77002	22.0337	523.438
6.592	-1.46484	22.522	523.438
6.593	-0.274658	23.5291	522.705
6.594	0.12207	24.9023	522.217
6.595	1.40381	25.7568	523.041
6.596	2.2583	25.0244	522.583
6.597	-0.0305176	25.1465	521.973
6.598	0.88501	25.8179	524.078
6.599	2.31934	26.062	523.315
6.6	2.96021	25.9399	523.804
6.601	3.479	26.2146	524.811
6.602	3.93677	27.3438	523.804
6.603	7.1106	28.3813	525.665
6.604	9.06372	28.5034	526.367
6.605	7.26318	28.656	526.123
6.606	6.98853	28.5339	527.466
6.607	7.75146	28.9917	526.642
6.608	8.81958	29.3579	526.337
6.609	8.48389	30.0903	526.093
6.61	8.17871	30.6702	525.024
6.611	10.5591	30.5786	525.024
6.612	11.9324	30.8838	524.414
6.613	10.8337	31.6772	524.323
6.614	11.6882	31.7688	525.146
6.615	13.2141	31.5247	525.024
6.616	13.7024	32.1655	525.36
6.617	13.8855	33.2336	526.093
6.618	13.6108	33.4167	525.635
6.619	14.8621	33.8745	526.489
6.62	15.4724	33.9355	526.947
6.621	14.5264	34.3323	527.039
6.622	15.564	34.8206	528.198
6.623	16.9067	35.3394	526.825
6.624	18.4326	35.5225	526.855
6.625	19.165	36.1328	526.886
6.626	18.7378	36.2854	525.757
6.627	20.813	36.6211	525.94
6.628	21.9116	37.0178	525.269
6.629	20.4773	37.2314	525.97
6.63	20.2942	37.4451	526.642
6.631	20.9351	37.4756	525.421
6.632	22.0032	38.0859	526.001
6.633	22.644	38.4827	524.963
6.634	21.7285	39.0015	525.055
6.635	23.6816	39.032	525.97
6.636	25.6653	39.0015	525.574
6.637	24.0173	39.4897	526.093
6.638	23.9563	39.6729	527.893
6.639	25.4822	40.0085	526.245
6.64	27.8625	40.6189	527.1
6.641	27.8625	40.9546	527.649
6.642	26.3672	41.4429	526.031
6.643	27.8625	41.7175	526.52
6.644	29.1748	42.1448	526.031
6.645	29.8767	42.5415	526.917
6.646	29.9377	42.572	526.825
6.647	30.6396	42.6636	525.757
6.648	33.1726	43.1824	525.574
6.649	33.9661	43.5181	525.757
6.65	31.4636	44.0369	525.024
6.651	31.8298	44.4946	525.787
6.652	32.6233	44.6472	525.146
6.653	32.8369	45.105	525.665
6.654	33.2642	45.1965	526.154
6.655	34.0881	45.2271	525.024
6.656	35.9497	45.7458	525.787
6.657	37.0178	45.8679	526.306
6.658	36.2549	46.875	526.245
6.659	37.2009	46.936	527.557
6.66	38.4827	46.875	527.283
6.661	38.4827	47.4243	526.611
6.662	38.4521	47.7295	527.252
6.663	38.2385	48.0347	525.482
6.664	40.4663	48.8586	525.604
6.665	41.4734	49.1638	525.635
6.666	39.8254	49.1638	525.482
6.667	40.9546	49.0112	526.001
6.668	42.45	49.469	525.177
6.669	43.8538	50.5066	525.116
6.67	44.7083	50.1099	525.024
6.671	43.3655	50.3235	524.078
6.672	44.0369	51.3	524.506
6.673	45.2576	51.7273	524.628
6.674	43.5791	52.5513	524.048
6.675	44.0063	52.063	525.36
6.676	44.5557	50.9033	524.353
6.677	47.3328	50.8423	525.146
6.678	48.2788	51.6052	525.33
6.679	47.699	52.9785	524.353
6.68	49.1333	53.4973	525.269
6.681	49.8352	52.8564	524.78
6.682	48.4619	53.3752	523.804
6.683	48.2483	53.4058	524.78
6.684	48.3398	53.8025	523.224
6.685	50.1404	54.2908	523.712
6.686	51.6052	54.2603	523.529
6.687	50.4761	54.4434	522.644
6.688	52.6123	54.9011	523.102
6.689	54.1992	55.6641	522.186
6.69	54.1382	56.3354	522.034
6.691	54.2603	56.366	523.376
6.692	53.5583	55.9387	521.881
6.693	54.2297	56.427	522.247
6.694	54.6265	57.1289	522.552
6.695	53.1616	57.8308	522.003
6.696	54.1992	57.6782	523.315
6.697	55.9082	56.9153	522.43
6.698	57.0068	57.4036	523.071
6.699	58.2275	57.9529	524.048
6.7	59.6008	58.075	522.247
6.701	60.0281	58.6548	522.4
6.702	60.3333	58.8379	523.163
6.703	58.5327	59.021	520.966
6.704	59.2041	59.3567	521.82
6.705	58.7463	59.5703	521.057
6.706	59.4177	59.6619	521.118
6.707	60.0891	59.6619	521.057
6.708	60.6384	60.2112	520.477
6.709	63.4155	60.8521	520.63
6.71	65.7959	61.2183	519.836
6.711	63.8733	61.4929	519.775
6.712	63.8733	60.9436	520.538
6.713	64.3005	61.0962	519.653
6.714	64.8193	61.9507	519.257
6.715	65.3381	62.1338	519.684
6.716	64.3616	62.7747	518.86
6.717	65.6738	62.7747	519.104
6.718	67.1997	62.0728	519.073
6.719	66.7419	62.561	519.135
6.72	67.627	63.1714	520.691
6.721	67.4744	63.3545	519.348
6.722	68.6646	63.5681	519.287
6.723	70.0073	63.324	519.623
6.724	68.8782	63.324	517.426
6.725	69.519	64.4836	517.334
6.726	70.7092	64.9719	516.846
6.727	70.0378	65.1245	516.388
6.728	70.3125	65.2466	518.066
6.729	70.9534	65.3687	516.968
6.73	72.6013	65.7043	517.487
6.731	73.6694	65.7043	518.188
6.732	73.3948	66.1621	516.724
6.733	74.1882	66.4673	518.097
6.734	75.7141	66.2842	516.998
6.735	74.4324	67.1692	516.998
6.736	74.3713	67.7795	517.212
6.737	74.4934	68.0542	515.9
6.738	75.1038	68.4509	516.083
6.739	76.7517	67.8406	516.51
6.74	75.6226	67.9321	515.289
6.741	76.9958	67.9626	517.242
6.742	78.1555	67.627	516.693
6.743	77.9724	68.6951	516.724
6.744	79.0405	69.4275	516.968
6.745	79.2236	69.2139	514.954
6.746	79.8035	69.9768	515.076
6.747	80.0781	70.6177	514.862
6.748	79.2236	70.5261	513.641
6.749	80.0781	70.7703	515.015
6.75	80.9631	70.9534	515.869
6.751	80.9937	71.4722	515.594
6.752	82.0313	70.9534	516.51
6.753	83.0078	71.4722	515.106
6.754	84.6252	71.9299	515.289
6.755	85.7849	72.4792	515.076
6.756	84.2285	73.1506	513.733
6.757	83.6182	73.3032	514.374
6.758	84.259	72.6929	513.916
6.759	84.2896	73.0286	513.367
6.76	85.3577	73.2422	514.191
6.761	84.8083	73.3948	512.97
6.762	86.9141	73.5779	514.008
6.763	88.2874	73.761	513.885
6.764	86.9751	74.3408	512.634
6.765	87.2498	74.5544	514.618
6.766	87.9822	73.9746	513.245
6.767	88.7756	74.4629	513.092
6.768	88.3179	75.3479	514.13
6.769	87.8906	75.7141	511.78
6.77	89.9048	75.6531	512.115
6.771	91.1865	75.8362	512.421
6.772	89.9353	76.355	512.207
6.773	91.217	76.1414	513.153
6.774	92.1936	76.1414	512.054
6.775	93.5059	76.6602	512.512
6.776	94.2688	76.8127	512.878
6.777	93.3838	77.1179	510.62
6.778	93.6584	77.6062	511.078
6.779	93.689	78.0029	510.925
6.78	92.2241	78.7659	510.315
6.781	92.8345	78.9795	511.23
6.782	93.75	78.1555	510.071
6.783	94.7876	78.2776	510.559
6.784	96.6797	78.5522	511.78
6.785	97.0459	78.6743	509.491
6.786	97.6563	79.4373	511.383
6.787	98.114	79.4983	512.207
6.788	97.3511	79.9255	510.376
6.789	97.0154	80.5054	511.932
6.79	96.8933	80.8105	510.712
6.791	98.1445	80.78	510.315
6.792	98.7244	81.1462	510.559
6.793	98.5718	81.4514	509.583
6.794	100.555	81.3599	510.803
6.795	101.746	81.2378	510.803
6.796	101.318	81.9397	510.529
6.797	101.532	82.3059	511.292
6.798	101.501	82.2754	509.247
6.799	102.356	83.0688	509.399
6.8	102.386	83.3435	508.514
6.801	100.83	83.8928	506.47
6.802	101.99	83.8318	508.27
6.803	103.424	83.0994	507.965
6.804	103.394	83.374	508.24
6.805	104.004	83.6182	510.101
6.806	103.76	83.6792	508.911
6.807	105.438	84.198	509.949
6.808	106.903	84.4727	509.308
6.809	105.438	84.7473	507.69
6.81	105.286	85.2051	508.392
6.811	105.591	85.2356	507.446
6.812	105.988	85.1135	506.683
6.813	107.056	85.3882	508.301
6.814	107.147	85.2966	506.5
6.815	109.009	85.3271	507.599
6.816	110.626	85.6628	507.202
6.817	109.283	86.9446	505.951
6.818	109.619	87.5549	507.751
6.819	109.558	86.8835	505.737
6.82	109.985	86.8835	505.402
6.821	109.741	87.4939	505.951
6.822	109.589	87.4634	504.608
6.823	110.901	87.5854	505.28
6.824	111.877	87.8601	505.646
6.825	111.053	88.501	505.402
6.826	111.938	88.3789	507.019
6.827	113.342	88.1348	506.531
6.828	113.19	88.6841	506.531
6.829	113.8	89.2029	507.202
6.83	113.464	88.9893	504.883
6.831	114.41	89.3555	505.31
6.832	114.807	89.6606	505.341
6.833	114.166	90.2405	503.906
6.834	114.746	90.0269	505.676
6.835	115.57	90.1489	505.127
6.836	116.791	90.7593	505.219
6.837	117.249	91.0034	505.188
6.838	116.913	90.9729	503.571
6.839	118.164	91.1865	504.089
6.84	119.202	91.3696	503.723
6.841	117.981	91.8579	502.655
6.842	117.828	92.1631	504.12
6.843	117.34	92.1631	502.808
6.844	118.683	91.9495	503.906
6.845	119.934	92.0105	504.425
6.846	118.835	92.6208	502.502
6.847	119.781	92.8955	504.517
6.848	121.368	92.4683	503.51
6.849	121.155	92.865	503.143
6.85	121.429	93.0481	504.517
6.851	121.735	92.5598	502.533
6.852	122.406	93.4753	502.533
6.853	122.894	94.0247	503.204
6.854	121.643	94.3298	501.312
6.855	122.375	94.2078	502.716
6.856	122.864	94.1162	502.167
6.857	122.803	94.9402	501.831
6.858	123.962	95.0623	503.204
6.859	125.061	94.696	500.854
6.86	126.251	95.1233	501.617
6.861	127.045	95.52	502.075
6.862	125.854	96.1609	500.885
6.863	125.916	96.7712	502.014
6.864	126.19	96.5881	501.526
6.865	125.153	97.0459	501.587
6.866	126.312	97.1069	502.075
6.867	126.801	96.5881	500.183
6.868	128.326	96.6492	501.495
6.869	129.7	96.4355	502.808
6.87	129.15	97.2595	500.336
6.871	129.364	98.053	502.014
6.872	130.066	98.2361	501.343
6.873	130.371	98.2666	500.183
6.874	130.005	98.6633	501.343
6.875	129.608	98.2666	499.847
6.876	130.615	98.6023	500.366
6.877	131.561	98.999	501.282
6.878	130.768	99.4873	499.939
6.879	131.927	99.5178	502.075
6.88	133.301	99.5789	500.977
6.881	134.491	100.22	500.732
6.882	134.918	100.433	501.77
6.883	134.46	100.128	499.756
6.884	135.071	100.952	500.366
6.885	135.681	101.013	499.878
6.886	134.338	101.166	498.474
6.887	134.674	101.257	500.549
6.888	135.284	100.647	499.329
6.889	135.925	100.952	500.031
6.89	136.81	100.8	500.916
6.891	136.566	101.318	498.993
6.892	137.787	101.685	500
6.893	139.008	101.532	499.512
6.894	137.909	102.234	497.864
6.895	137.634	102.936	499.237
6.896	138.092	102.753	497.711
6.897	139.374	102.692	498.383
6.898	139.893	102.814	499.573
6.899	139.038	102.875	498.23
6.9	140.045	103.088	499.481
6.901	141.785	103.394	499.146
6.902	141.602	103.943	498.596
6.903	142.212	103.821	499.908
6.904	142.181	103.638	497.223
6.905	143.219	104.309	497.833
6.906	143.372	104.919	497.803
6.907	142.395	105.255	496.124
6.908	142.883	105.377	497.406
6.909	143.768	104.523	497.253
6.91	142.7	105.072	497.711
6.911	143.585	105.438	499.481
6.912	144.287	105.133	497.986
6.913	145.905	105.53	498.413
6.914	146.393	106.049	499.084
6.915	145.752	106.323	496.765
6.916	146.21	106.934	498.169
6.917	146.606	107.452	497.559
6.918	145.874	107.666	496.368
6.919	145.782	107.147	498.871
6.92	145.996	107.33	497.986
6.921	148.529	107.086	498.444
6.922	149.628	107.544	498.84
6.923	148.804	108.246	498.077
6.924	149.902	108.276	498.962
6.925	151.001	108.063	496.826
6.926	150.513	109.161	496.063
6.927	150.452	109.467	497.589
6.928	149.414	109.039	495.148
6.929	150.787	109.009	496.429
6.93	151.184	108.734	496.307
6.931	150.116	108.521	495.697
6.932	150.543	108.856	498.413
6.933	152.405	109.283	497.07
6.934	153.717	110.077	496.246
6.935	154.266	109.741	497.925
6.936	152.893	109.406	495.392
6.937	153.595	109.772	496.826
6.938	155.182	110.26	496.46
6.939	153.412	110.596	494.873
6.94	153.076	110.413	497.498
6.941	153.717	110.229	495.85
6.942	155.914	110.474	495.728
6.943	157.043	110.779	496.277
6.944	156.464	111.023	494.69
6.945	157.104	111.084	495.819
6.946	158.508	111.115	494.934
6.947	157.654	111.664	493.622
6.948	156.86	111.908	495.178
6.949	156.25	111.664	493.896
6.95	156.799	112.213	493.835
6.951	158.142	112.03	494.751
6.952	158.142	111.816	493.042
6.953	159.546	111.847	495.27
6.954	160.522	112.366	495.026
6.955	160.248	113.098	493.835
6.956	159.912	112.579	496.368
6.957	159.943	112.122	495.331
6.958	160.461	113.098	494.751
6.959	160.583	113.495	495.178
6.96	159.668	113.342	493.011
6.961	160.95	112.885	494.171
6.962	162.14	113.281	494.415
6.963	162.842	114.227	492.859
6.964	163.177	114.136	494.476
6.965	163.422	113.739	493.622
6.966	164.276	113.8	494.446
6.967	164.764	113.953	494.049
6.968	163.544	114.319	491.852
6.969	163.422	114.929	493.53
6.97	164.093	114.99	492.249
6.971	164.368	115.448	491.638
6.972	164.612	114.899	493.256
6.973	164.795	114.227	491.364
6.974	166.107	114.624	493.347
6.975	166.779	115.021	494.537
6.976	165.649	115.417	492.065
6.977	166.229	114.624	494.415
6.978	166.046	114.655	493.011
6.979	166.473	115.509	492.371
6.98	167.511	115.479	492.493
6.981	167.023	115.051	490.814
6.982	167.664	115.448	491.547
6.983	168.732	115.631	492.249
6.984	167.938	116.15	489.716
6.985	168.671	115.723	491.821
6.986	168.61	115.936	491.211
6.987	169.556	116.089	490.967
6.988	169.617	115.906	491.73
6.989	169.281	115.753	489.349
6.99	169.739	115.936	490.54
6.991	170.471	116.364	489.96
6.992	170.013	117.401	488.525
6.993	169.952	117.188	490.448
6.994	169.647	116.364	489.166
6.995	170.227	115.997	490.295
6.996	170.807	116.241	491.699
6.997	170.532	116.119	489.075
6.998	171.356	115.967	490.997
6.999	171.692	115.845	490.143
7	171.326	116.73	488.068
7.001	171.631	117.279	488.831
7.002	171.295	116.73	487.793
7.003	171.021	116.577	487.671
7.004	171.6	116.638	488.678
7.005	171.051	116.272	487.183
7.006	171.631	116.272	489.014
7.007	173.126	116.211	488.464
7.008	172.546	116.974	487.122
7.009	172.699	116.974	488.861
7.01	172.424	116.852	486.481
7.011	172.791	116.821	486.45
7.012	172.485	117.004	487.091
7.013	170.654	116.76	484.772
7.014	171.051	115.936	486.938
7.015	171.661	114.685	485.657
7.016	171.814	115.082	485.229
7.017	170.776	115.631	487.244
7.018	170.837	115.631	485.199
7.019	172.363	115.173	484.802
7.02	172.638	115.051	485.229
7.021	170.685	115.204	482.697
7.022	170.715	114.929	484.161
7.023	170.837	114.655	483.124
7.024	169.952	114.624	481.903
7.025	169.861	114.288	483.49
7.026	169.037	113.19	481.476
7.027	169.983	113.434	482.117
7.028	171.051	113.678	481.384
7.029	169.739	113.251	479.126
7.03	168.854	112.64	480.408
7.031	168.457	112.457	478.607
7.032	167.877	112.03	476.532
7.033	166.779	111.237	477.936
7.034	165.344	110.138	475.677
7.035	164.642	109.467	475.464
7.036	164.276	108.795	475.067
7.037	162.323	108.307	472.198
7.038	161.133	107.849	473.267
7.039	160.065	107.056	471.466
7.04	158.661	106.628	469.116
7.041	157.074	105.286	469.299
7.042	155.151	103.821	466.37
7.043	153.839	102.386	465.454
7.044	152.313	102.234	465.057
7.045	149.567	101.654	462.25
7.046	147.919	100.494	462.219
7.047	146.332	99.3042	460.846
7.048	144.409	98.0835	457.581
7.049	142.242	96.6797	457.458
7.05	139.557	95.3979	454.285
7.051	138.947	94.1772	453.003
7.052	138.184	93.1091	451.141
7.053	135.01	92.1936	447.937
7.054	131.958	90.9424	446.32
7.055	129.456	89.7522	444.336
7.056	126.862	88.6536	443.115
7.057	126.221	87.8906	443.298
7.058	124.573	87.8296	440.735
7.059	124.237	86.7615	440.796
7.06	124.054	85.907	440.582
7.061	122.62	85.6018	440.826
7.062	122.772	85.4492	441.833
7.063	123.535	85.5713	441.132
7.064	124.634	85.7239	440.43
7.065	124.817	85.7849	440.399
7.066	123.84	85.7849	437.561
7.067	125.275	85.5103	438.263
7.068	125.641	85.2966	437.469
7.069	124.969	85.5408	435.822
7.07	124.603	85.3882	436.768
7.071	124.878	84.4421	435.12
7.072	125.824	84.6558	434.814
7.073	126.556	85.2051	434.265
7.074	125.885	85.5408	431.366
7.075	126.526	85.7849	432.495
7.076	126.678	85.5713	431.366
7.077	126.129	85.8459	430.298
7.078	125.275	85.2356	431.183
7.079	124.39	84.7168	430.084
7.08	124.664	84.7473	430.878
7.081	125.153	84.8694	431.213
7.082	123.871	85.3882	428.284
7.083	124.359	85.968	429.413
7.084	125.092	85.7544	428.192
7.085	124.054	86.5784	427.185
7.086	124.268	86.3953	429.169
7.087	123.566	85.7849	427.673
7.088	124.268	85.968	428.65
7.089	124.207	86.5784	429.596
7.09	122.681	87.0972	427.643
7.091	123.871	87.2803	428.833
7.092	124.786	87.4634	427.155
7.093	124.39	88.2568	426.941
7.094	124.634	88.623	428.04
7.095	124.542	88.2874	426.117
7.096	125.732	88.3789	427.429
7.097	126.251	88.4705	428.009
7.098	124.298	89.2029	426.758
7.099	124.634	89.9963	429.474
7.1	124.878	89.9963	428.711
7.101	125.153	89.6301	429.047
7.102	125.946	90.0574	431.824
7.103	126.953	90.271	429.932
7.104	128.571	91.1865	430.725
7.105	129.73	91.217	430.939
7.106	129.669	91.7969	428.802
7.107	130.005	91.8884	430.878
7.108	131.042	92.2852	429.047
7.109	131.592	92.7124	429.199
7.11	131.683	92.4683	431.122
7.111	131.042	92.9565	429.352
7.112	133.331	92.9871	429.382
7.113	135.834	93.1091	428.925
7.114	135.681	94.1467	427.673
7.115	136.475	94.3604	429.779
7.116	137.36	94.2993	427.643
7.117	137.848	94.2688	428.711
7.118	137.695	95.1233	429.779
7.119	137.085	95.3064	427.612
7.12	137.909	95.3369	428.558
7.121	138.947	94.8181	428.497
7.122	138.367	94.696	427.094
7.123	139.252	95.2759	429.504
7.124	140.289	95.6116	428.406
7.125	141.083	96.2219	428.589
7.126	141.022	96.0999	430.542
7.127	139.374	95.5811	427.856
7.128	140.106	96.0693	428.955
7.129	140.167	96.8933	428.223
7.13	139.618	97.5952	426.971
7.131	139.404	97.0764	428.619
7.132	138.977	96.8933	427.46
7.133	140.259	97.1069	428.162
7.134	140.869	97.5037	429.26
7.135	139.557	98.0835	427.582
7.136	139.709	98.4192	429.413
7.137	139.954	98.175	427.856
7.138	139.221	98.6633	427.185
7.139	138.702	99.2432	428.864
7.14	137.878	99.1516	426.361
7.141	138.947	99.1211	428.68
7.142	139.221	98.5413	429.688
7.143	137.848	98.7549	428.406
7.144	138.153	99.1821	430.573
7.145	138.855	99.5178	430.084
7.146	138.947	99.9451	429.321
7.147	138.58	100.128	430.847
7.148	138.58	99.5789	427.979
7.149	140.076	99.2126	428.68
7.15	140.564	99.8535	429.108
7.151	140.045	100.616	426.849
7.152	141.052	100.586	428.802
7.153	141.693	100.494	427.368
7.154	141.998	100.922	427.521
7.155	142.7	100.983	429.291
7.156	142.67	100.739	426.971
7.157	143.524	100.983	428.589
7.158	144.287	100.8	428.741
7.159	143.463	100.8	426.361
7.16	143.921	101.227	428.284
7.161	144.073	101.746	426.788
7.162	144.623	101.837	426.147
7.163	145.203	101.746	428.223
7.164	145.599	100.983	425.507
7.165	146.973	100.647	426.88
7.166	147.949	100.891	427.277
7.167	147.064	101.654	424.561
7.168	147.064	102.02	426.819
7.169	147.217	101.99	424.561
7.17	147.98	102.203	424.194
7.171	147.827	102.356	425.262
7.172	147.339	102.478	423.37
7.173	147.98	102.448	424.744
7.174	148.743	102.6	424.744
7.175	147.797	103.546	423.859
7.176	148.438	103.76	425.659
7.177	148.712	103.821	424.469
7.178	149.2	104.004	425.14
7.179	149.292	104.431	426.758
7.18	147.888	105.164	424.377
7.181	148.438	105.499	426.27
7.182	148.56	105.652	425.873
7.183	147.339	106.354	424.652
7.184	147.43	106.018	427.063
7.185	147.339	105.53	425.11
7.186	148.651	105.621	427.155
7.187	149.261	106.293	428.406
7.188	148.407	106.72	426.208
7.189	148.438	106.842	428.223
7.19	148.834	107.208	427.673
7.191	148.407	108.246	426.086
7.192	147.797	108.551	428.68
7.193	147.278	108.398	426.666
7.194	148.834	107.971	428.009
7.195	149.658	108.307	429.016
7.196	150.024	108.612	427.338
7.197	151.245	108.429	429.199
7.198	152.405	108.337	428.314
7.199	152.832	109.253	427.155
7.2	153.046	109.863	428.864
7.201	152.222	109.863	426.117
7.202	152.679	109.802	426.666
7.203	153.015	109.558	427.49
7.204	152.222	109.619	425.934
7.205	153.473	109.558	427.643
7.206	155.06	109.436	426.788
7.207	155.609	110.077	426.544
7.208	156.494	110.107	428.802
7.209	156.982	109.894	426.605
7.21	157.898	109.894	427.155
7.211	158.02	110.443	428.345
7.212	157.074	110.962	425.598
7.213	157.074	110.809	427.49
7.214	157.288	110.413	426.666
7.215	157.654	111.115	426.27
7.216	158.386	111.542	428.925
7.217	158.325	110.901	428.192
7.218	160.004	111.023	429.901
7.219	161.285	111.176	430.145
7.22	159.912	112.793	428.528
7.221	160.522	112.701	429.474
7.222	160.034	112.762	427.704
7.223	160.126	112.946	427.704
7.224	159.851	113.586	429.016
7.225	158.905	113.434	427.185
7.226	159.332	113.556	428.925
7.227	159.882	113.647	430.176
7.228	159.027	113.037	428.253
7.229	159.393	113.617	431.274
7.23	158.844	114.197	430.176
7.231	159.973	114.624	430.237
7.232	160.248	114.532	431.61
7.233	159.302	114.594	429.352
7.234	159.332	114.349	431.122
7.235	160.126	114.746	430.511
7.236	160.034	115.387	428.436
7.237	159.485	115.875	431.366
7.238	159.515	115.417	430.511
7.239	160.797	115.234	430.45
7.24	162.079	115.356	431.366
7.241	161.041	115.723	428.864
7.242	161.499	116.608	430.908
7.243	162.445	116.425	429.26
7.244	161.926	116.821	427.551
7.245	161.255	116.73	429.688
7.246	160.736	116.913	428.223
7.247	161.804	117.065	429.169
7.248	162.781	116.364	430.695
7.249	161.835	116.608	429.047
7.25	162.994	117.035	431.061
7.251	164.032	116.73	430.298
7.252	163.94	117.31	429.779
7.253	163.879	117.493	431.885
7.254	163.757	117.218	430.298
7.255	164.154	117.767	430.969
7.256	163.94	118.042	431.763
7.257	163.574	117.981	430.023
7.258	164.276	117.523	431.458
7.259	165.283	117.554	431.61
7.26	165.558	118.5	430.267
7.261	166.229	118.835	432.617
7.262	166.046	118.896	430.328
7.263	167.511	118.439	431.458
7.264	167.267	118.256	431.58
7.265	165.863	119.019	430.084
7.266	165.649	119.72	432.373
7.267	166.138	119.812	431.244
7.268	165.253	119.72	430.847
7.269	164.917	119.72	433.411
7.27	165.07	119.049	431.763
7.271	166.656	119.171	433.441
7.272	167.969	119.598	434.479
7.273	166.931	119.995	431.824
7.274	166.779	119.507	434.601
7.275	167.48	119.537	432.587
7.276	167.511	120.178	432.526
7.277	166.351	120.88	434.753
7.278	165.009	121.063	432.556
7.279	166.077	120.361	433.563
7.28	167.084	119.873	433.716
7.281	166.565	120.483	432.434
7.282	167.908	120.972	434.357
7.283	168.518	121.338	432.526
7.284	169.128	121.521	432.8
7.285	169.128	121.796	434.784
7.286	168.03	121.826	432.404
7.287	167.877	121.552	433.594
7.288	167.328	121.979	433.99
7.289	166.595	122.314	432.556
7.29	166.901	122.559	434.265
7.291	167.664	122.04	433.105
7.292	169.098	122.314	433.502
7.293	170.197	122.284	435.76
7.294	169.617	122.223	433.472
7.295	170.288	121.887	435.608
7.296	170.593	121.857	435.516
7.297	169.586	122.772	433.502
7.298	168.732	123.932	435.12
7.299	168.304	123.901	433.411
7.3	169.159	123.138	432.892
7.301	170.166	123.535	435.181
7.302	170.135	123.566	433.35
7.303	171.661	123.322	435.303
7.304	172.089	123.413	435.608
7.305	171.57	124.512	434.906
7.306	171.417	125	436.615
7.307	170.776	124.786	434.418
7.308	170.898	124.878	435.364
7.309	170.837	125.153	435.791
7.31	169.464	125.488	434.113
7.311	170.38	125.336	436.157
7.312	170.929	124.878	435.883
7.313	171.204	124.756	435.974
7.314	171.631	125.275	439.026
7.315	171.326	125.244	436.798
7.316	172.516	125.458	437.775
7.317	172.272	126.099	438.538
7.318	171.204	126.19	435.699
7.319	171.387	125.641	437.195
7.32	171.143	126.099	436.096
7.321	171.661	126.709	435.516
7.322	172.15	126.526	437.592
7.323	172.394	126.16	436.432
7.324	173.187	126.007	438.751
7.325	174.225	126.434	438.599
7.326	173.523	127.045	437.042
7.327	173.126	127.289	438.873
7.328	173.035	127.106	437.164
7.329	173.431	127.35	435.974
7.33	173.492	127.472	437.378
7.331	172.882	127.93	435.425
7.332	173.828	127.289	437.195
7.333	174.622	127.106	438.049
7.334	174.377	127.167	436.981
7.335	175.11	127.411	439.331
7.336	175.018	127.777	437.836
7.337	175.354	128.448	437.378
7.338	175.415	128.479	438.477
7.339	175.049	127.96	435.883
7.34	175.537	128.082	437.286
7.341	175.415	128.54	437.775
7.342	175.079	128.601	436.615
7.343	175.446	128.357	439.331
7.344	175.812	128.632	438.843
7.345	176.666	129.364	439.331
7.346	177.094	129.852	440.46
7.347	176.636	129.852	438.446
7.348	177.612	129.7	439.85
7.349	178.65	128.998	439.026
7.35	177.673	129.181	437.622
7.351	177.277	129.73	440.308
7.352	176.117	130.096	438.782
7.353	177.094	130.31	439.24
7.354	176.971	129.395	440.765
7.355	175.354	129.578	438.995
7.356	176.422	129.761	441.284
7.357	177.368	130.096	440.369
7.358	177.46	130.432	438.66
7.359	176.91	130.188	441.742
7.36	176.727	129.944	439.636
7.361	177.551	130.341	440.582
7.362	177.643	130.89	442.627
7.363	175.964	131.104	440.735
7.364	176.147	130.89	442.963
7.365	177.063	130.554	441.711
7.366	177.46	130.798	440.308
7.367	178.009	131.348	442.81
7.368	178.009	131.317	440.399
7.369	179.169	131.073	441.376
7.37	179.596	130.92	442.413
7.371	177.826	131.256	440.613
7.372	177.673	131.348	443.115
7.373	177.399	131.775	441.376
7.374	176.941	132.111	440.948
7.375	176.147	131.866	442.841
7.376	176.758	131.378	440.887
7.377	177.612	131.134	441.498
7.378	178.802	131.744	443.604
7.379	178.162	131.653	440.948
7.38	178.406	131.317	443.695
7.381	178.467	131.134	443.604
7.382	178.589	131.958	442.535
7.383	178.009	132.843	445.129
7.384	177.551	132.294	443.024
7.385	177.856	131.653	444.122
7.386	178.68	131.683	445.496
7.387	178.406	132.141	442.902
7.388	179.565	131.5	445.19
7.389	179.688	131.439	445.038
7.39	180.267	132.202	444
7.391	180.603	132.751	446.045
7.392	179.565	132.629	442.78
7.393	180.42	132.294	444.366
7.394	180.176	132.141	444.611
7.395	179.26	132.355	442.871
7.396	179.016	131.927	445.526
7.397	178.619	131.348	444.183
7.398	179.321	131.775	445.404
7.399	179.932	132.446	447.632
7.4	179.962	132.294	445.099
7.401	180.145	131.653	447.052
7.402	180.542	131.5	447.296
7.403	180.573	131.47	445.801
7.404	180.908	131.683	447.784
7.405	180.634	131.683	445.923
7.406	180.725	132.141	446.014
7.407	180.939	132.202	447.723
7.408	180.115	131.866	445.557
7.409	180.695	131.775	447.601
7.41	180.45	131.592	447.357
7.411	180.725	131.592	445.831
7.412	180.389	131.805	447.876
7.413	180.298	131.622	445.892
7.414	180.847	131.47	445.923
7.415	181.061	131.927	447.113
7.416	179.535	132.233	445.221
7.417	179.596	131.622	447.51
7.418	179.382	130.859	446.93
7.419	178.436	131.348	446.289
7.42	178.589	131.561	448.792
7.421	177.887	131.042	447.052
7.422	178.558	130.585	448.12
7.423	178.925	130.524	449.097
7.424	178.65	130.066	446.289
7.425	178.284	129.944	448.578
7.426	177.612	130.219	448.822
7.427	177.765	130.493	446.93
7.428	177.612	130.127	449.371
7.429	176.239	129.73	446.96
7.43	176.758	129.333	447.968
7.431	177.521	128.876	449.036
7.432	176.758	128.876	446.899
7.433	177.216	128.204	449.188
7.434	176.666	127.96	448.12
7.435	176.086	127.869	448.151
7.436	175.262	128.021	449.341
7.437	173.737	127.289	446.991
7.438	172.607	126.16	447.845
7.439	171.509	125.214	448.395
7.44	170.441	123.932	446.411
7.441	169.708	122.864	448.7
7.442	168.823	122.101	447.784
7.443	168.06	121.338	445.77
7.444	166.168	120.117	447.601
7.445	163.269	118.408	445.007
7.446	161.377	117.004	444.916
7.447	158.112	115.509	445.16
7.448	154.205	113.861	441.711
7.449	151.123	112.03	442.322
7.45	150.391	111.176	440.796
7.451	149.902	110.107	438.416
7.452	148.926	109.528	439.392
7.453	146.332	108.429	438.416
7.454	146.21	107.574	440.247
7.455	145.721	106.873	441.742
7.456	143.646	106.567	440.857
7.457	142.822	105.804	443.146
7.458	142.12	105.316	441.925
7.459	141.968	105.011	441.406
7.46	142.273	104.675	443.359
7.461	141.449	104.065	441.315
7.462	142.67	103.607	443.298
7.463	143.463	103.79	443.787
7.464	142.609	103.882	442.108
7.465	141.998	103.394	444.092
7.466	141.663	102.722	442.627
7.467	141.663	102.478	442.139
7.468	140.839	102.844	443.726
7.469	139.771	102.692	441.711
7.47	140.656	101.868	442.78
7.471	140.533	101.898	442.657
7.472	140.839	102.386	441.376
7.473	141.571	102.142	442.322
7.474	141.876	101.715	440.826
7.475	141.51	101.685	440.979
7.476	141.571	101.746	442.413
7.477	139.435	101.166	439.301
7.478	139.435	100.464	441.437
7.479	139.099	101.105	440.399
7.48	138.489	101.501	438.477
7.481	138.763	101.135	440.277
7.482	138	100.647	437.927
7.483	138.367	100.281	439.026
7.484	137.756	100.922	440.521
7.485	136.841	100.8	438.721
7.486	136.78	100.067	440.399
7.487	137.207	99.823	439.514
7.488	136.536	100.22	437.927
7.489	137.329	100.525	439.575
7.49	136.505	101.074	436.859
7.491	137.604	100.677	439.026
7.492	136.78	100.8	440.216
7.493	136.536	101.044	438.629
7.494	136.353	101.105	441.528
7.495	136.261	100.8	440.643
7.496	136.475	101.013	440.063
7.497	137.177	101.044	442.169
7.498	136.871	101.349	439.178
7.499	137.207	101.654	440.46
7.5	137.482	102.264	441.04
7.501	137.085	102.325	439.178
7.502	137.451	101.837	441.345
7.503	137.756	101.105	440.582
7.504	138.153	101.135	440.46
7.505	138.275	102.02	443.39
7.506	137.848	102.234	441.04
7.507	138.947	101.959	442.566
7.508	139.465	101.654	443.451
7.509	139.74	101.868	441.589
7.51	140.472	102.356	443.481
7.511	140.717	102.234	442.169
7.512	141.083	102.386	441.925
7.513	140.93	102.325	444.183
7.514	140.503	101.898	442.261
7.515	141.571	101.471	443.634
7.516	142.609	101.563	443.97
7.517	141.632	101.868	441.986
7.518	142.914	101.99	443.787
7.519	143.646	101.563	441.04
7.52	144.348	101.532	441.132
7.521	143.463	102.386	442.81
7.522	142.303	101.929	440.491
7.523	141.693	101.105	442.566
7.524	141.571	100.281	443.298
7.525	141.327	100.342	441.284
7.526	141.266	100.922	443.848
7.527	141.449	101.013	441.803
7.528	142.456	100.8	441.559
7.529	142.181	100.739	443.359
7.53	141.052	100.586	441.01
7.531	141.113	100.342	443.512
7.532	140.808	100.189	443.42
7.533	140.106	100.464	442.108
7.534	140.167	100.189	444.305
7.535	139.496	100.281	441.833
7.536	140.686	100.494	442.81
7.537	141.022	100.464	443.481
7.538	139.771	100.25	441.559
7.539	139.74	100.494	443.665
7.54	140.167	100.708	442.23
7.541	140.106	100.525	441.04
7.542	139.496	100.739	442.963
7.543	138.824	100.983	441.04
7.544	139.435	100.861	441.986
7.545	139.13	100.403	443.298
7.546	138.092	100.494	441.498
7.547	138.916	100.525	444.366
7.548	140.015	100.8	443.512
7.549	140.472	100.891	442.322
7.55	140.198	100.8	444.58
7.551	139.954	100.189	442.596
7.552	141.266	100.067	443.329
7.553	141.449	100.861	444.55
7.554	140.411	100.739	442.932
7.555	141.083	100.586	444.794
7.556	141.907	100.677	443.665
7.557	142.639	100.891	442.993
7.558	143.219	100.8	444.214
7.559	142.822	101.013	442.474
7.56	144.073	100.677	443.39
7.561	144.714	100.647	443.146
7.562	143.921	100.8	441.376
7.563	144.348	100.616	443.146
7.564	144.958	100.769	441.223
7.565	144.958	101.105	440.918
7.566	144.775	100.861	442.535
7.567	143.982	100.037	440.399
7.568	143.982	99.762	442.688
7.569	144.409	100.464	443.634
7.57	144.073	100.861	441.65
7.571	144.958	100.677	443.665
7.572	145.63	100.342	441.65
7.573	146.973	100.433	441.772
7.574	146.912	101.013	443.054
7.575	145.721	101.105	440.46
7.576	145.752	101.074	442.902
7.577	145.508	101.013	443.604
7.578	145.508	101.471	441.772
7.579	146.149	101.593	443.787
7.58	145.569	101.837	441.711
7.581	146.79	102.325	442.688
7.582	147.278	102.631	443.573
7.583	146.698	102.692	441.864
7.584	146.667	102.356	444.458
7.585	147.064	102.753	444.427
7.586	146.729	103.363	443.359
7.587	147.186	103.241	445.404
7.588	146.729	103.027	443.97
7.589	146.881	103.027	444.672
7.59	147.461	104.065	446.075
7.591	146.759	104.523	444.366
7.592	148.071	103.699	446.93
7.593	148.865	102.966	446.289
7.594	148.895	103.79	444.702
7.595	149.506	104.797	446.96
7.596	149.597	104.919	444.763
7.597	150.36	104.492	445.099
7.598	150.024	104.645	447.357
7.599	149.109	104.889	445.618
7.6	150.787	104.797	447.052
7.601	151.184	105.682	446.228
7.602	152.313	106.323	445.068
7.603	153.351	105.438	446.93
7.604	153.564	105.011	444.672
7.605	155.09	105.469	446.167
7.606	154.846	106.232	447.357
7.607	153.32	106.262	445.679
7.608	153.717	106.11	447.937
7.609	154.419	105.194	446.411
7.61	154.968	105.408	446.381
7.611	155.701	106.354	447.998
7.612	155.151	106.995	446.106
7.613	156.464	106.415	448.181
7.614	157.166	106.049	448.12
7.615	156.525	106.323	446.838
7.616	156.83	106.689	449.036
7.617	157.166	107.117	447.571
7.618	157.44	107.3	447.51
7.619	157.745	107.88	448.914
7.62	156.952	107.758	446.564
7.621	158.356	107.513	448.456
7.622	159.149	107.635	448.517
7.623	158.661	108.429	447.723
7.624	158.813	108.734	450.439
7.625	159.119	108.734	448.212
7.626	159.668	108.948	448.608
7.627	159.393	109.192	450.165
7.628	158.63	109.863	448.059
7.629	158.783	109.741	449.951
7.63	159.241	109.192	449.341
7.631	158.936	109.436	448.303
7.632	159.943	109.558	450.378
7.633	161.224	109.589	448.608
7.634	161.438	110.413	448.7
7.635	161.346	110.718	450.439
7.636	160.309	110.809	448.578
7.637	160.858	110.229	451.05
7.638	161.041	110.748	451.477
7.639	160.736	111.572	449.524
7.64	161.285	111.572	451.447
7.641	161.896	111.389	450.836
7.642	164.307	111.664	450.409
7.643	165.283	112.152	451.508
7.644	164.215	112.274	449.982
7.645	165.009	112.152	451.996
7.646	166.351	112.183	451.324
7.647	166.412	112.64	450.195
7.648	165.924	112.946	452.454
7.649	165.466	113.19	450.287
7.65	166.87	113.647	451.263
7.651	167.755	113.525	452.118
7.652	166.26	113.281	451.111
7.653	167.053	112.61	453.491
7.654	168.365	113.098	453.094
7.655	169.189	113.922	452.179
7.656	170.074	113.647	454.559
7.657	169.403	113.312	451.874
7.658	170.868	113.708	453.217
7.659	171.143	114.838	453.949
7.66	169.891	114.99	451.996
7.661	169.983	114.166	454.468
7.662	170.441	114.075	454.041
7.663	171.6	114.624	453.064
7.664	172.729	114.929	455.261
7.665	172.729	115.326	453.156
7.666	174.072	114.838	454.865
7.667	173.981	115.082	455.078
7.668	173.401	115.845	453.033
7.669	173.676	116.302	455.139
7.67	173.035	116.455	453.461
7.671	173.065	116.943	453.064
7.672	173.218	116.669	454.315
7.673	172.333	116.241	452.728
7.674	173.492	116.18	455.383
7.675	174.255	116.577	455.719
7.676	174.225	116.73	454.987
7.677	174.927	116.76	457.153
7.678	175.781	117.126	455.505
7.679	176.453	117.34	455.078
7.68	175.964	118.256	456.39
7.681	174.957	118.286	454.926
7.682	175.293	118.286	456.512
7.683	175.629	118.347	456.604
7.684	175.049	118.042	455.688
7.685	176.666	117.798	457.703
7.686	177.979	118.164	456.482
7.687	179.901	118.713	456.268
7.688	180.267	118.958	457.397
7.689	179.047	119.446	455.048
7.69	179.81	119.568	456.879
7.691	179.871	119.873	456.146
7.692	178.955	119.965	454.834
7.693	177.887	119.598	456.97
7.694	178.497	118.805	455.902
7.695	180.542	118.622	456.36
7.696	182.068	119.141	458.069
7.697	181.122	119.568	456.726
7.698	182.434	119.446	459.656
7.699	183.655	119.293	458.649
7.7	183.258	120.3	457.397
7.701	182.098	120.789	459.198
7.702	180.878	120.514	456.787
7.703	182.77	120.27	457.825
7.704	183.197	120.758	458.649
7.705	181.702	120.605	457.55
7.706	182.8	119.995	459.534
7.707	184.998	120.453	459.045
7.708	185.974	121.521	458.099
7.709	186.127	121.979	460.388
7.71	185.211	121.704	457.733
7.711	185.486	121.887	458.466
7.712	184.753	122.803	459.137
7.713	182.77	122.864	457.458
7.714	182.983	121.613	459.93
7.715	184.54	121.124	459.381
7.716	186.371	121.704	459.93
7.717	187.195	122.406	462.158
7.718	186.92	122.681	460.785
7.719	187.592	122.681	461.761
7.72	187.622	123.23	462.708
7.721	186.31	123.596	460.449
7.722	186.493	122.803	462.189
7.723	186.493	122.314	461.151
7.724	187.622	123.016	460.236
7.725	188.141	123.627	462.219
7.726	187.836	123.81	460.51
7.727	189.636	123.779	461.67
7.728	190.796	124.39	462.83
7.729	190.125	124.939	461.578
7.73	190.247	123.993	462.982
7.731	190.247	123.413	461.67
7.732	191.193	124.115	461.273
7.733	191.223	124.817	461.975
7.734	190.552	124.908	460.114
7.735	190.887	124.573	462.25
7.736	192.108	124.725	462.799
7.737	191.925	125	461.7
7.738	192.963	124.603	464.874
7.739	192.566	124.298	463.226
7.74	193.634	124.084	464.355
7.741	194	124.878	465.24
7.742	193.115	125.305	462.219
7.743	193.787	125.244	463.745
7.744	194.794	125.458	463.074
7.745	194.58	125.641	461.945
7.746	194.519	125.397	463.898
7.747	194.977	125.305	462.799
7.748	196.381	125.397	463.562
7.749	196.472	125.885	464.905
7.75	195.587	126.129	462.83
7.751	196.594	125.488	465.027
7.752	196.777	125.824	464.142
7.753	197.144	126.678	462.738
7.754	196.564	126.74	464.569
7.755	196.259	126.831	462.769
7.756	197.54	126.648	463.745
7.757	197.693	126.526	464.813
7.758	196.96	126.312	463.684
7.759	197.205	126.007	466.248
7.76	198.181	126.129	465.576
7.761	198.395	126.617	464.661
7.762	198.334	126.74	466.431
7.763	198.517	126.678	464.325
7.764	199.432	126.831	464.783
7.765	198.914	127.319	465.332
7.766	197.662	127.045	463.806
7.767	198.12	126.526	465.79
7.768	199.066	126.801	465.851
7.769	199.799	126.984	464.905
7.77	200.531	126.923	467.163
7.771	200.165	126.74	465.332
7.772	202.24	127.35	466.492
7.773	202.606	127.502	465.82
7.774	201.141	127.289	464.63
7.775	200.409	126.831	467.285
7.776	201.324	126.801	465.79
7.777	201.752	127.441	465.393
7.778	201.111	127.289	467.346
7.779	200.073	126.77	465.759
7.78	202.057	126.007	467.194
7.781	203.156	126.343	467.468
7.782	201.843	127.106	466.37
7.783	202.026	126.77	467.987
7.784	202.393	126.312	466.888
7.785	203.278	126.434	466.248
7.786	203.278	126.678	468.109
7.787	201.66	126.617	465.729
7.788	202.454	126.343	467.59
7.789	203.033	126.77	467.651
7.79	202.515	126.556	466.187
7.791	202.576	125.732	468.536
7.792	203.979	125.58	466.98
7.793	205.231	126.221	467.01
7.794	205.627	126.465	468.384
7.795	204.102	126.556	466.37
7.796	204.132	126.129	467.56
7.797	204.041	126.129	466.919
7.798	203.43	126.526	466.003
7.799	203.125	125.824	468.048
7.8	203.522	125.122	466.431
7.801	205.139	125.092	466.919
7.802	205.994	125.61	467.957
7.803	204.712	125.336	465.973
7.804	204.865	124.634	468.292
7.805	204.803	124.664	468.353
7.806	204.254	125.214	466.522
7.807	203.613	125.092	468.567
7.808	203.522	124.39	467.072
7.809	205.139	123.932	466.766
7.81	205.139	124.146	467.834
7.811	204.834	124.603	465.942
7.812	205.566	123.962	467.773
7.813	206.055	124.146	467.56
7.814	206.177	124.115	466.583
7.815	206.177	123.566	467.865
7.816	205.658	122.986	465.881
7.817	206.879	122.925	465.942
7.818	206.573	123.596	466.187
7.819	204.742	123.26	463.898
7.82	204.803	122.253	466.187
7.821	205.139	122.192	465.271
7.822	205.536	122.314	464.63
7.823	205.17	121.765	467.712
7.824	204.468	121.185	465.698
7.825	206.085	120.605	466.919
7.826	206.512	121.155	467.438
7.827	205.505	121.552	464.813
7.828	205.505	121.094	467.194
7.829	206.39	120.758	465.271
7.83	206.818	120.88	464.325
7.831	206.024	120.483	466.614
7.832	205.017	120.056	465.393
7.833	206.268	119.751	466.187
7.834	206.635	120.056	466.919
7.835	205.78	119.934	465.454
7.836	206.39	119.385	466.827
7.837	207.001	119.202	465.088
7.838	208.038	119.659	463.623
7.839	207.367	119.934	465.393
7.84	206.177	119.232	463.043
7.841	206.665	118.5	464.6
7.842	206.024	118.317	464.508
7.843	204.346	117.828	464.05
7.844	204.102	117.584	466.461
7.845	205.414	116.974	465.027
7.846	206.207	116.821	464.172
7.847	206.451	117.493	465.607
7.848	206.177	117.096	462.83
7.849	206.604	116.058	463.959
7.85	205.78	116.211	464.05
7.851	204.529	116.058	462.585
7.852	203.766	115.143	464.722
7.853	203.644	114.532	463.745
7.854	204.498	114.685	463.501
7.855	204.956	114.685	464.05
7.856	204.071	114.532	461.426
7.857	204.712	114.105	462.097
7.858	205.109	113.586	461.761
7.859	203.918	113.068	460.297
7.86	203.003	112.366	462.402
7.861	201.691	111.755	460.388
7.862	201.599	111.267	461.029
7.863	200.745	111.023	462.036
7.864	199.554	109.985	459.29
7.865	199.097	109.375	461.517
7.866	199.371	109.192	460.663
7.867	199.829	108.673	459.259
7.868	199.097	108.032	460.48
7.869	198.73	106.842	459.686
7.87	199.188	106.384	458.984
7.871	198.761	106.598	459.9
7.872	195.679	106.201	457.214
7.873	194.641	104.95	458.527
7.874	194.489	104.156	457.397
7.875	194.305	103.302	454.926
7.876	193.39	102.631	456.207
7.877	192.78	101.349	453.827
7.878	194.122	99.8535	453.491
7.879	193.787	98.938	452.881
7.88	191.193	98.2056	450.348
7.881	188.507	96.5576	449.585
7.882	186.859	94.8792	447.418
7.883	184.448	92.8955	443.054
7.884	181.854	90.332	443.665
7.885	180.298	87.9822	440.704
7.886	180.115	86.731	440.125
7.887	179.596	87.2498	440.765
7.888	178.894	86.3953	438.11
7.889	178.65	85.1135	439.178
7.89	178.101	84.5947	440.155
7.891	177.032	84.4421	440.704
7.892	175.995	83.8928	443.817
7.893	174.957	83.6487	443.665
7.894	175.629	83.0688	444.153
7.895	176.422	83.8623	444.763
7.896	176.208	84.6252	442.932
7.897	177.155	84.4421	444.122
7.898	178.101	84.4727	443.146
7.899	179.657	84.6252	442.627
7.9	179.596	85.0525	444.031
7.901	178.101	84.3506	442.291
7.902	178.345	84.1064	443.573
7.903	179.474	84.5947	443.237
7.904	178.162	84.8389	441.315
7.905	178.07	84.3201	443.634
7.906	178.558	83.1299	442.078
7.907	179.596	83.2214	442.322
7.908	180.115	83.4961	444.031
7.909	178.802	83.9233	440.826
7.91	179.047	83.1299	441.864
7.911	180.145	82.9163	440.979
7.912	180.267	82.9163	438.66
7.913	179.108	82.7637	439.85
7.914	178.375	82.2449	438.171
7.915	179.26	82.1533	437.653
7.916	179.291	82.7637	438.446
7.917	178.131	82.9163	435.272
7.918	178.436	82.3975	436.554
7.919	179.199	82.2449	435.638
7.92	179.504	82.3975	433.868
7.921	179.596	81.9702	436.035
7.922	179.565	81.9092	434.082
7.923	179.81	82.1838	434.601
7.924	179.81	83.252	434.875
7.925	178.558	83.7708	433.472
7.926	177.917	83.0688	435.638
7.927	178.314	82.9773	436.218
7.928	178.467	82.9163	436.188
7.929	178.864	83.5571	439.362
7.93	179.108	83.6182	438.141
7.931	179.596	83.9844	439.484
7.932	180.45	84.4421	440.43
7.933	180.328	85.2661	437.622
7.934	180.145	85.5103	439.178
7.935	179.443	85.8765	439.026
7.936	179.321	86.1511	438.141
7.937	180.145	86.1206	440.521
7.938	180.054	86.3037	439.331
7.939	181.702	86.4258	440.277
7.94	182.953	87.5549	441.833
7.941	182.465	88.1042	440.216
7.942	183.563	87.6465	442.383
7.943	184.57	87.5549	441.498
7.944	184.814	88.3789	440.918
7.945	184.723	89.2029	442.108
7.946	183.838	89.0198	440.308
7.947	185.516	88.1042	441.223
7.948	186.188	87.5244	441.803
7.949	186.157	87.7686	440.399
7.95	186.218	87.7991	443.42
7.951	186.34	88.1653	441.925
7.952	187.378	88.4705	440.979
7.953	187.866	88.7756	442.169
7.954	187.561	88.3179	439.636
7.955	188.782	88.2874	440.399
7.956	189.728	88.2263	440.704
7.957	188.385	88.6536	439.301
7.958	187.286	88.562	441.925
7.959	187.622	88.3484	440.399
7.96	189.606	88.0432	440.247
7.961	190.155	88.8672	441.437
7.962	189.423	89.2944	438.995
7.963	189.697	89.1113	440.247
7.964	190.948	88.562	439.514
7.965	189.606	88.8672	438.843
7.966	188.568	89.6606	440.796
7.967	187.988	89.2334	439.606
7.968	188.293	88.7756	440.308
7.969	188.141	89.2029	441.711
7.97	188.019	89.386	439.728
7.971	188.263	89.447	440.948
7.972	188.629	90.1184	440.948
7.973	187.622	90.2405	439.423
7.974	187.531	89.9963	441.711
7.975	188.263	89.2639	440.46
7.976	188.629	89.6606	440.43
7.977	188.538	90.8813	442.505
7.978	187.347	91.3696	440.582
7.979	187.897	91.156	441.711
7.98	188.354	91.4307	442.383
7.981	187.927	91.8579	441.589
7.982	188.446	92.041	443.665
7.983	188.751	91.6138	442.169
7.984	190.186	91.6443	443.542
7.985	191.223	92.1326	443.848
7.986	190.857	92.4683	441.956
7.987	190.765	92.4683	444.061
7.988	190.735	92.4072	443.237
7.989	190.277	92.8345	443.024
7.99	189.941	93.0176	444.824
7.991	190.125	91.98	442.596
7.992	190.674	91.6138	443.451
7.993	192.291	92.2241	445.007
7.994	191.772	92.4683	441.986
7.995	192.932	92.4072	444.153
7.996	193.573	91.8274	442.963
7.997	194.305	91.5833	441.956
7.998	194.336	92.1631	443.939
7.999	194	92.4988	441.071
8	194.977	92.1021	441.528
8.001	194.702	92.5293	441.345
8.002	194.336	92.3157	439.148
8.003	194.366	91.7358	441.04
8.004	195.343	91.5833	439.728
8.005	196.411	91.6443	439.88
8.006	196.32	92.4072	441.345
8.007	196.228	92.1021	438.904
8.008	196.808	92.6514	440.155
8.009	197.052	93.2922	440.247
8.01	195.831	93.6279	438.446
8.011	194.763	93.6584	440.674
8.012	194.55	92.7429	440.063
8.013	194.366	92.4988	440.948
8.014	195.038	93.1091	443.359
8.015	195.435	93.7195	441.223
8.016	196.625	93.6584	443.085
8.017	197.571	94.6045	443.634
8.018	196.625	95.0317	441.864
8.019	195.679	95.3064	443.939
8.02	195.282	95.3674	443.481
8.021	194.824	95.6726	443.787
8.022	194.214	95.9778	445.374
8.023	193.878	95.7642	444.031
8.024	194.916	95.7642	445.618
8.025	196.594	96.7712	445.984
8.026	196.411	97.4121	444.58
8.027	196.838	97.4426	446.93
8.028	197.174	96.8628	444.885
8.029	197.876	97.1985	445.343
8.03	197.418	97.9309	446.167
8.031	196.35	98.0225	443.512
8.032	195.862	97.168	445.465
8.033	196.472	96.5881	445.404
8.034	197.021	97.1985	444.061
8.035	198.212	97.4426	446.93
8.036	198.822	97.0764	444.55
8.037	200.836	97.4426	445.374
8.038	202.057	97.9309	446.014
8.039	201.447	97.4121	442.688
8.04	200.958	97.3206	444.977
8.041	200.958	97.4731	444.214
8.042	201.05	97.6257	442.383
8.043	200.745	97.6563	444.702
8.044	200.592	97.7783	442.749
8.045	202.759	97.5952	443.604
8.046	204.834	98.175	443.695
8.047	205.475	98.2666	441.681
8.048	205.017	98.053	444.336
8.049	205.261	97.7783	443.909
8.05	204.712	98.2666	443.237
8.051	204.041	98.877	445.221
8.052	202.576	98.9075	443.329
8.053	203.156	98.9685	443.939
8.054	205.048	99.3652	444.458
8.055	204.529	99.5178	442.596
8.056	204.62	99.0906	446.136
8.057	205.383	98.938	445.984
8.058	206.726	98.7244	445.679
8.059	205.658	99.3042	448.151
8.06	204.742	99.6399	445.984
8.061	205.292	100.311	446.167
8.062	205.078	100.983	446.411
8.063	204.224	101.196	443.939
8.064	202.85	100.769	446.289
8.065	203.369	100.22	446.106
8.066	204.681	100.281	445.679
8.067	205.597	100.677	448.151
8.068	205.353	101.013	446.564
8.069	206.238	100.983	446.93
8.07	207.153	101.44	446.777
8.071	205.658	101.807	445.038
8.072	204.773	101.685	446.96
8.073	203.522	101.624	445.068
8.074	203.796	101.166	445.435
8.075	203.339	101.715	446.93
8.076	203.522	101.166	445.068
8.077	204.498	101.227	447.052
8.078	206.635	101.349	447.052
8.079	205.902	101.501	445.343
8.08	205.139	101.471	448.456
8.081	205.261	101.105	446.32
8.082	206.421	101.227	445.648
8.083	206.329	101.99	446.411
8.084	205.688	102.081	443.573
8.085	206.36	101.654	445.374
8.086	207.489	101.44	444.946
8.087	207.367	101.685	444.305
8.088	207.092	102.112	447.021
8.089	207.489	101.685	445.526
8.09	208.527	101.898	446.472
8.091	209.412	101.746	446.594
8.092	208.893	101.898	444.031
8.093	208.374	102.081	445.16
8.094	209.045	102.753	443.97
8.095	208.527	102.631	443.298
8.096	208.313	101.959	446.136
8.097	207.947	101.563	444.946
8.098	208.954	101.807	446.075
8.099	209.473	102.478	446.777
8.1	209.137	102.478	445.068
8.101	209.625	102.234	446.198
8.102	210.846	102.112	445.831
8.103	210.205	102.6	444.031
8.104	209.106	102.905	446.259
8.105	208.282	102.936	444.916
8.106	210.022	102.753	445.19
8.107	210.632	103.21	446.32
8.108	208.984	103.485	444.58
8.109	209.259	103.088	447.296
8.11	210.388	103.271	446.564
8.111	210.51	103.333	445.923
8.112	210.388	103.729	447.723
8.113	210.144	103.638	445.648
8.114	210.663	103.973	446.259
8.115	210.999	104.431	445.923
8.116	209.381	104.584	444
8.117	208.588	104.065	446.442
8.118	208.71	103.027	445.404
8.119	209.351	102.936	445.526
8.12	209.961	103.149	447.479
8.121	209.351	103.455	445.557
8.122	210.175	103.424	446.198
8.123	211.304	103.882	446.106
8.124	210.266	104.065	443.512
8.125	209.564	104.004	446.259
8.126	209.625	103.607	444.519
8.127	210.358	103.455	444.366
8.128	210.51	103.912	446.472
8.129	210.144	104.004	444.336
8.13	211.395	104.095	445.435
8.131	212.524	104.218	444.519
8.132	212.463	104.767	443.115
8.133	211.67	104.95	445.16
8.134	211.7	104.553	443.542
8.135	212.006	104.675	443.146
8.136	211.914	104.919	444.794
8.137	210.724	104.98	442.688
8.138	211.487	104.614	444.183
8.139	213.165	104.523	444.183
8.14	212.921	104.797	443.207
8.141	212.158	105.56	447.052
8.142	211.853	105.286	444.916
8.143	212.921	105.194	445.679
8.144	212.738	105.682	447.296
8.145	212.616	106.171	444.519
8.146	212.738	106.049	445.831
8.147	213.196	106.201	446.167
8.148	212.677	106.079	444.733
8.149	211.823	106.354	448.059
8.15	212.189	106.079	446.655
8.151	213.959	106.079	446.808
8.152	214.325	107.056	448.181
8.153	212.86	107.33	446.045
8.154	213.47	106.995	447.235
8.155	214.02	106.72	445.892
8.156	213.013	107.025	445.374
8.157	212.25	107.056	447.754
8.158	211.609	106.689	445.618
8.159	212.341	106.476	446.136
8.16	212.891	106.903	447.021
8.161	211.7	106.689	444.855
8.162	211.975	106.14	447.083
8.163	212.83	105.408	446.289
8.164	212.738	105.896	445.679
8.165	212.097	106.14	447.937
8.166	211.243	105.469	444.916
8.167	212.189	105.316	445.801
8.168	212.86	105.53	445.923
8.169	211.914	105.56	442.993
8.17	211.456	105.438	445.313
8.171	211.121	105.194	444.794
8.172	211.182	104.706	443.817
8.173	210.876	104.767	445.923
8.174	210.144	104.553	443.726
8.175	210.815	104.431	444.58
8.176	211.365	104.401	444.305
8.177	209.961	104.523	442.596
8.178	209.137	104.279	444.183
8.179	208.679	103.577	442.902
8.18	208.405	103.241	443.207
8.181	207.52	103.607	445.496
8.182	206.604	103.027	443.329
8.183	206.818	101.99	444.489
8.184	206.024	101.837	445.038
8.185	204.681	101.837	443.298
8.186	203.369	101.624	444.946
8.187	202.24	100.433	443.604
8.188	200.562	99.6094	442.596
8.189	198.486	99.2737	443.481
8.19	195.679	97.9919	440.826
8.191	192.566	95.4895	440.491
8.192	186.401	92.5293	439.026
8.193	176.361	86.5784	432.892
8.194	162.75	78.8879	427.521
8.195	153.168	73.6694	421.57
8.196	145.63	72.6013	415.771
8.197	144.135	73.9441	412.964
8.198	143.158	74.4019	406.25
8.199	142.029	73.2117	405.334
8.2	140.747	72.6929	408.844
8.201	139.191	73.3948	416.595
8.202	140.442	72.8149	428.253
8.203	143.005	70.2515	434.998
8.204	146.942	68.1458	440.094
8.205	150.574	68.8782	443.024
8.206	152.618	71.4722	440.887
8.207	154.907	74.3408	441.498
8.208	156.372	76.5991	438.782
8.209	156.738	77.5452	432.77
8.21	155.67	78.4302	430.603
8.211	155.518	77.9419	427.277
8.212	156.921	77.3926	426.514
8.213	158.63	76.4771	430.939
8.214	159.241	74.9207	431.793
8.215	161.224	73.9441	437.561
8.216	161.957	74.8901	439.453
8.217	161.652	75.9583	438.599
8.218	161.011	76.5686	437.988
8.219	160.461	77.1179	431.458
8.22	160.889	77.5757	426.88
8.221	161.682	78.2166	423.065
8.222	160.675	77.7283	418.823
8.223	159.76	76.6907	422.272
8.224	159.698	74.7986	425.446
8.225	159.119	74.0356	428.65
8.226	157.715	74.4629	434.265
8.227	156.128	75.1038	433.319
8.228	155.975	75.4089	431.152
8.229	156.158	75.9277	428.833
8.23	155.06	76.9653	422.15
8.231	154.388	77.9419	420.746
8.232	153.931	78.186	418.06
8.233	153.259	77.8503	417.603
8.234	152.13	77.2705	421.814
8.235	150.909	76.5381	422.516
8.236	151.306	76.2329	425.659
8.237	152.466	76.8738	427.704
8.238	151.917	78.125	427.094
8.239	152.1	78.4302	429.565
8.24	152.863	79.0405	428.467
8.241	153.931	79.8035	428.04
8.242	154.053	81.3904	430.328
8.243	152.679	82.1228	428.955
8.244	152.893	81.5125	431.976
8.245	153.961	81.4209	433.411
8.246	153.778	82.1228	432.861
8.247	154.449	82.6416	435.852
8.248	155.396	82.6721	433.289
8.249	157.196	83.0994	433.228
8.25	158.844	83.7402	433.594
8.251	159.576	84.8694	430.328
8.252	161.346	85.022	431.427
8.253	163.818	85.5103	431.274
8.254	164.215	86.0291	431.213
8.255	164.063	85.7544	434.57
8.256	165.466	85.6018	433.838
8.257	167.023	85.968	433.868
8.258	168.854	86.4258	435.547
8.259	168.762	86.9751	432.556
8.26	170.898	86.5173	433.838
8.261	172.882	86.3953	432.556
8.262	173.553	87.1582	431.183
8.263	173.309	87.7686	433.502
8.264	172.943	87.8296	432.8
8.265	173.706	87.7991	433.105
8.266	173.401	87.7075	434.235
8.267	173.309	87.9517	432.495
8.268	174.133	87.8906	434.479
8.269	174.713	88.1653	434.54
8.27	173.981	88.0432	433.685
8.271	173.523	88.1958	435.913
8.272	173.279	87.5854	434.845
8.273	173.767	88.2874	435.486
8.274	173.981	89.1113	436.34
8.275	171.936	89.3555	433.929
8.276	170.41	89.0198	436.127
8.277	169.342	89.2334	435.303
8.278	168.823	89.5691	434.601
8.279	168.182	89.5081	437.439
8.28	167.419	89.0198	436.584
8.281	167.297	89.1418	437.805
8.282	167.969	89.3555	437.866
8.283	167.847	89.9963	436.188
8.284	167.206	90.6982	437.286
8.285	166.687	90.6982	435.516
8.286	164.673	90.4541	434.753
8.287	163.361	90.21	437.256
8.288	162.109	89.7522	434.662
8.289	162.933	89.9963	436.523
8.29	164.429	90.5151	437.927
8.291	164.673	90.8508	435.852
8.292	164.978	90.7898	438.416
8.293	166.016	91.0645	437.347
8.294	167.023	91.217	437.805
8.295	167.053	91.7053	440.277
8.296	166.29	91.7664	438.293
8.297	167.084	91.4917	439.423
8.298	167.725	91.6748	439.728
8.299	167.603	91.7358	438.507
8.3	167.999	92.0105	440.613
8.301	169.891	91.3696	439.514
8.302	171.814	91.3086	439.85
8.303	173.248	91.5222	441.62
8.304	172.485	91.5527	438.66
8.305	173.187	91.4001	439.85
8.306	173.92	91.7053	439.117
8.307	173.584	91.9189	436.218
8.308	172.424	91.7969	438.263
8.309	172.607	90.6372	436.31
8.31	173.798	90.0574	436.646
8.311	174.469	90.6067	438.354
8.312	174.286	90.6067	435.516
8.313	175.201	89.2334	437.103
8.314	175.415	89.447	436.951
8.315	175.171	90.6982	434.753
8.316	174.225	91.0645	435.425
8.317	173.309	90.3015	433.929
8.318	172.913	90.1184	434.021
8.319	172.028	90.7593	435.638
8.32	171.204	90.9119	433.716
8.321	171.295	90.6372	435.059
8.322	171.906	91.156	435.76
8.323	171.173	91.98	434.265
8.324	171.509	91.9189	436.218
8.325	170.471	91.2476	434.082
8.326	170.929	91.8884	435.608
8.327	170.044	92.4072	436.401
8.328	167.419	93.1091	434.875
8.329	166.107	92.926	437.317
8.33	166.26	92.8345	437.5
8.331	165.833	93.1702	437.073
8.332	165.497	94.2688	440.765
8.333	165.222	93.6279	439.392
8.334	166.534	93.1396	440.674
8.335	167.877	93.2922	442.047
8.336	166.87	94.3909	440.247
8.337	166.321	94.3909	441.833
8.338	166.046	94.4519	440.887
8.339	166.016	95.0623	439.331
8.34	165.68	95.0928	441.62
8.341	165.588	94.5129	438.995
8.342	167.511	94.0857	440.216
8.343	169.189	93.7805	440.826
8.344	169.159	94.1162	438.721
8.345	170.074	94.2993	440.399
8.346	171.295	94.1772	438.171
8.347	172.18	94.3298	437.317
8.348	171.753	94.7266	438.629
8.349	171.143	94.3909	436.096
8.35	171.417	93.9331	436.859
8.351	172.485	93.5059	437.744
8.352	172.272	93.5059	435.486
8.353	173.431	93.1091	439.087
8.354	175.14	92.7734	437.714
8.355	176.117	93.2312	437.5
8.356	176.605	93.7805	439.331
8.357	176.575	93.6279	436.707
8.358	176.788	93.4143	437.683
8.359	176.666	93.7805	438.171
8.36	175.385	94.2383	436.249
8.361	175.14	94.2078	438.049
8.362	175.507	93.9026	437.866
8.363	176.331	93.9636	437.775
8.364	177.795	94.5435	440.338
8.365	176.422	95.2759	438.507
8.366	177.734	95.5505	440.887
8.367	178.497	95.2148	440.277
8.368	177.582	96.283	438.843
8.369	175.812	96.9238	441.895
8.37	174.683	95.8862	439.423
8.371	175.232	95.7947	440.765
8.372	175.018	96.3745	442.932
8.373	173.859	96.283	441.193
8.374	174.438	96.1304	443.97
8.375	176.025	96.3745	443.359
8.376	175.934	97.168	441.833
8.377	175.415	96.8323	443.878
8.378	174.774	96.4966	441.315
8.379	174.896	97.1069	441.193
8.38	174.988	97.6563	442.169
8.381	173.248	97.9309	439.362
8.382	173.187	97.3206	441.742
8.383	173.37	97.6257	440.979
8.384	174.133	98.2666	439.941
8.385	174.957	98.7549	441.956
8.386	174.988	98.6938	440.369
8.387	176.453	98.2666	441.681
8.388	177.856	98.6328	441.528
8.389	176.941	99.0906	439.636
8.39	176.392	99.5789	441.376
8.391	176.941	99.5178	440.552
8.392	176.758	99.7925	439.423
8.393	177.094	99.4568	442.352
8.394	176.971	98.7854	440.43
8.395	178.711	99.2737	441.895
8.396	180.298	100.159	443.359
8.397	180.542	100.25	440.277
8.398	180.695	100.189	442.78
8.399	181.366	100.006	441.681
8.4	182.19	100.555	440.521
8.401	181.854	101.135	443.024
8.402	180.298	100.739	441.803
8.403	181.763	100.586	442.902
8.404	183.014	101.44	444.214
8.405	183.197	102.539	442.841
8.406	183.96	102.295	445.221
8.407	184.937	102.264	444.458
8.408	186.371	102.844	444.214
8.409	186.554	102.539	446.136
8.41	185.425	102.722	444.946
8.411	185.486	102.875	446.32
8.412	187.103	103.699	446.533
8.413	186.035	104.248	444.672
8.414	185.608	104.828	447.113
8.415	185.394	104.309	445.587
8.416	186.279	103.76	446.259
8.417	187.073	103.912	448.761
8.418	186.157	104.126	446.655
8.419	186.89	104.492	448.822
8.42	187.714	104.95	447.876
8.421	187.683	105.957	446.045
8.422	186.646	106.049	448.975
8.423	187.103	105.53	447.174
8.424	188.019	106.262	447.54
8.425	187.653	107.056	450.073
8.426	185.883	106.964	448.273
8.427	186.432	106.537	450.806
8.428	188.66	106.537	450.104
8.429	189.545	107.544	448.151
8.43	189.85	108.032	450.958
8.431	189.972	107.727	448.273
8.432	191.101	107.452	449.158
8.433	190.643	108.459	450.409
8.434	189.819	108.826	447.906
8.435	189.667	108.673	449.31
8.436	190.308	108.551	449.463
8.437	190.186	108.948	447.845
8.438	191.04	108.887	449.951
8.439	191.437	108.154	448.486
8.44	192.688	108.917	449.738
8.441	193.665	109.741	450.562
8.442	193.359	109.833	448.578
8.443	193.237	109.436	450.592
8.444	193.604	110.046	450.439
8.445	193.909	110.504	448.761
8.446	194.458	110.87	451.355
8.447	193.39	110.382	450.348
8.448	194.977	110.321	451.569
8.449	196.503	111.115	452.271
8.45	196.228	111.694	450.745
8.451	196.411	111.664	453.43
8.452	197.205	111.328	451.904
8.453	197.662	112.213	451.172
8.454	196.686	112.762	453.339
8.455	195.374	112.366	451.294
8.456	195.618	112.122	453.064
8.457	196.655	112.457	453.369
8.458	196.655	112.64	451.965
8.459	196.136	112.976	455.414
8.46	196.716	113.312	454.224
8.461	197.784	113.8	454.163
8.462	197.784	113.739	457.123
8.463	196.259	113.373	455.261
8.464	196.899	113.373	457.397
8.465	198.029	113.953	457.336
8.466	197.113	114.716	455.048
8.467	196.625	114.563	457.397
8.468	197.296	114.288	455.536
8.469	197.906	114.716	454.834
8.47	198.303	115.417	457.458
8.471	197.54	115.021	454.803
8.472	197.968	114.655	457.123
8.473	199.707	114.319	457.275
8.474	199.371	115.021	454.956
8.475	198.242	116.058	457.214
8.476	198.242	116.15	454.376
8.477	199.188	115.997	454.529
8.478	199.646	116.058	456.39
8.479	199.371	115.295	454.681
8.48	200.165	114.685	456.787
8.481	201.538	115.479	457.489
8.482	201.66	116.241	456.055
8.483	201.569	116.425	458.527
8.484	201.447	116.058	456.696
8.485	201.813	116.15	456.848
8.486	202.271	116.821	458.618
8.487	201.08	116.73	456.665
8.488	202.332	116.241	458.252
8.489	203.4	116.516	458.74
8.49	203.918	117.584	457.306
8.491	204.163	117.615	459.747
8.492	203.857	117.493	458.008
8.493	205.231	117.737	458.466
8.494	205.383	117.981	459.686
8.495	203.583	118.134	458.099
8.496	203.43	117.95	460.022
8.497	204.254	118.256	459.137
8.498	204.407	118.774	457.886
8.499	204.803	119.141	460.388
8.5	204.285	118.225	458.771
8.501	205.109	118.042	460.785
8.502	205.841	118.713	462.372
8.503	205.078	118.713	460.388
8.504	204.742	119.019	463.409
8.505	204.987	118.073	461.548
8.506	205.444	118.958	460.266
8.507	205.353	119.568	462.067
8.508	205.627	119.598	458.923
8.509	206.512	119.354	460.754
8.51	207.672	119.507	461.426
8.511	206.39	119.385	459.381
8.512	206.573	119.354	462.616
8.513	207.214	119.629	461.304
8.514	208.038	120.331	460.236
8.515	207.581	120.514	462.219
8.516	207.458	120.27	459.534
8.517	208.71	120.392	461.182
8.518	209.625	120.88	461.884
8.519	208.588	121.246	460.083
8.52	208.618	121.002	463.593
8.521	209.473	120.331	462.128
8.522	209.778	120.789	462.341
8.523	209.198	121.552	464.6
8.524	208.649	121.338	462.402
8.525	209.29	120.544	464.172
8.526	210.266	120.667	464.417
8.527	209.778	121.643	462.524
8.528	209.839	122.192	464.294
8.529	210.297	122.192	462.891
8.53	211.029	122.009	462.799
8.531	210.449	122.101	465.21
8.532	209.808	122.162	463.928
8.533	210.999	121.826	465.149
8.534	211.792	122.314	465.576
8.535	211.182	122.864	464.294
8.536	211.212	122.559	466.37
8.537	211.67	122.284	463.806
8.538	212.83	122.955	464.752
8.539	211.639	123.444	465.973
8.54	210.449	123.016	464.386
8.541	210.571	122.498	466.492
8.542	211.517	121.49	466.278
8.543	210.663	121.765	465.21
8.544	210.632	122.528	467.987
8.545	210.419	122.101	465.363
8.546	211.517	121.887	465.82
8.547	211.182	121.918	467.255
8.548	209.473	121.704	465.149
8.549	209.869	121.155	467.621
8.55	210.663	121.46	466.736
8.551	210.266	122.04	465.332
8.552	208.832	121.979	467.56
8.553	208.435	120.697	465.576
8.554	210.022	120.27	465.942
8.555	210.815	120.667	467.499
8.556	209.686	120.819	464.752
8.557	208.801	119.904	467.194
8.558	208.557	118.988	465.79
8.559	209.167	119.232	464.447
8.56	208.344	119.72	465.942
8.561	207.184	119.049	463.562
8.562	205.78	118.317	464.203
8.563	206.268	117.188	465.332
8.564	205.414	116.791	462.952
8.565	205.2	116.913	465.057
8.566	205.078	116.089	464.233
8.567	204.62	115.967	463.104
8.568	204.132	116.119	465.149
8.569	203.247	115.051	462.891
8.57	203.613	114.594	463.44
8.571	202.911	114.288	464.508
8.572	201.019	114.136	462.463
8.573	200.317	113.708	465.179
8.574	200.195	113.068	463.867
8.575	200.409	113.037	462.799
8.576	199.677	112.854	464.142
8.577	198.273	111.847	462.921
8.578	198.425	110.809	462.952
8.579	199.432	110.626	463.562
8.58	197.693	110.748	461.06
8.581	196.289	109.741	462.738
8.582	194.214	108.368	460.724
8.583	193.817	108.002	459.991
8.584	192.139	107.697	460.907
8.585	189.758	106.567	458.099
8.586	187.836	105.103	460.144
8.587	188.049	104.553	459.778
8.588	187.622	104.126	457.642
8.589	186.493	103.485	458.649
8.59	186.432	102.02	457.977
8.591	185.76	101.379	456.726
8.592	185.028	101.135	458.069
8.593	181.793	100.189	455.475
8.594	180.481	98.6938	456.512
8.595	178.955	97.9004	455.231
8.596	177.704	97.7478	452.972
8.597	175.72	96.5271	453.644
8.598	175.018	94.574	451.141
8.599	174.164	93.4143	449.707
8.6	172.455	92.5293	449.615
8.601	168.274	90.6067	446.869
8.602	164.001	87.9822	445.251
8.603	158.6	85.0525	442.352
8.604	150.726	80.9631	434.265
8.605	136.017	72.7844	419.22
8.606	116.364	62.0422	408.508
8.607	108.246	57.8613	412.72
8.608	113.251	63.1714	409.149
8.609	116.943	69.458	406.86
8.61	115.356	65.2771	405.121
8.611	111.725	60.0586	404.938
8.612	109.406	63.0493	415.802
8.613	111.938	66.3147	428.589
8.614	114.349	63.8123	432.861
8.615	117.004	59.082	436.737
8.616	118.744	59.1431	438.263
8.617	122.833	62.2253	435.028
8.618	126.038	66.1926	436.829
8.619	126.129	70.0378	434.296
8.62	126.282	70.6787	426.605
8.621	126.16	68.9697	421.051
8.622	125.336	68.634	416.748
8.623	124.939	69.2444	416.992
8.624	126.556	68.634	420.532
8.625	126.831	66.6199	423.035
8.626	128.235	64.3921	430.664
8.627	128.418	64.6057	433.929
8.628	129.333	66.2842	433.716
8.629	129.669	67.688	432.312
8.63	127.38	69.1223	426.88
8.631	127.014	68.6646	422.241
8.632	128.937	67.5049	417.236
8.633	127.96	67.2607	411.194
8.634	127.869	67.2607	414.703
8.635	127.014	66.2537	416.229
8.636	128.693	65.0024	420.776
8.637	127.655	63.8428	426.605
8.638	124.542	64.4226	425.873
8.639	123.413	65.4907	424.011
8.64	124.847	66.9861	418.854
8.641	124.298	68.8171	411.53
8.642	123.444	68.2373	408.844
8.643	123.566	66.9861	404.663
8.644	123.901	67.688	405.853
8.645	123.291	68.2373	409.698
8.646	121.277	67.2302	411.469
8.647	120.209	65.8569	416.962
8.648	121.46	65.7349	419.312
8.649	120.483	66.7114	418.64
8.65	121.246	68.0542	421.173
8.651	121.307	69.458	420.013
8.652	122.925	70.343	418.976
8.653	123.749	70.9229	421.326
8.654	122.955	71.3501	419.983
8.655	123.077	71.3196	423.248
8.656	123.26	72.1436	424.866
8.657	123.84	73.1506	424.286
8.658	123.749	73.2727	426.025
8.659	124.603	73.1812	423.737
8.66	127.502	73.2422	421.936
8.661	129.73	74.9512	422.363
8.662	129.242	76.2024	419.006
8.663	130.096	76.7212	420.227
8.664	132.904	76.6907	420.044
8.665	134.003	77.179	420.563
8.666	134.583	77.3926	425.11
8.667	134.521	76.9653	424.622
8.668	136.108	76.8127	426.025
8.669	136.444	77.6672	426.88
8.67	135.651	78.0029	424.561
8.671	137.024	77.24	425.507
8.672	139.801	76.6907	423.431
8.673	141.754	77.9724	421.875
8.674	142.548	78.949	423.676
8.675	142.151	78.4912	420.929
8.676	142.029	78.6743	421.57
8.677	142.334	79.0405	423.157
8.678	141.327	79.3762	420.807
8.679	142.181	79.2847	422.394
8.68	142.517	79.2847	421.814
8.681	143.463	79.5593	420.41
8.682	144.257	79.7424	422.974
8.683	143.25	80.1697	421.204
8.684	143.585	80.0171	423.279
8.685	143.494	79.6509	423.462
8.686	142.09	80.0781	421.509
8.687	140.991	80.9631	423.523
8.688	140.472	80.8411	421.57
8.689	139.954	81.1462	421.448
8.69	139.252	81.2073	424.011
8.691	138.123	81.1157	423.004
8.692	138.062	80.4443	425.11
8.693	138.672	80.658	425.659
8.694	137.512	81.4514	423.92
8.695	137.787	81.4514	425.903
8.696	137.695	81.5735	422.943
8.697	137.482	82.7942	422.272
8.698	136.841	83.8623	422.943
8.699	135.925	83.374	420.471
8.7	136.658	83.0688	422.791
8.701	137.726	83.5266	423.798
8.702	137.97	83.9844	423.004
8.703	138.489	84.259	425.537
8.704	139.313	84.5947	425.751
8.705	140.9	85.4797	426.544
8.706	142.09	85.5103	428.009
8.707	140.869	85.8459	426.056
8.708	141.541	85.8154	428.436
8.709	142.242	86.3953	428.101
8.71	143.402	87.2498	426.971
8.711	144.196	87.1277	429.596
8.712	144.836	86.1511	428.04
8.713	146.332	86.0291	429.596
8.714	147.888	86.5784	431.427
8.715	147.827	86.792	429.077
8.716	148.651	86.5784	430.878
8.717	149.719	86.4868	429.718
8.718	150.421	87.4329	426.758
8.719	151.428	88.2568	427.887
8.72	151.245	88.2263	425.171
8.721	152.771	87.5549	426.27
8.722	153.625	87.5549	427.551
8.723	153.717	87.5549	425.842
8.724	153.412	87.3108	427.551
8.725	154.175	87.8296	426.636
8.726	154.327	88.3179	424.896
8.727	155.334	88.7146	426.025
8.728	154.572	89.0808	422.791
8.729	154.907	89.6606	423.004
8.73	155.548	89.5691	423.462
8.731	153.961	89.6301	422.241
8.732	153.717	89.6912	424.744
8.733	154.236	88.8977	423.889
8.734	153.717	90.1489	423.767
8.735	153.442	91.2781	426.666
8.736	152.496	91.0339	424.622
8.737	152.649	91.4612	425.11
8.738	152.863	92.1326	426.91
8.739	151.825	92.7734	424.561
8.74	151.154	93.0786	427.582
8.741	150.97	93.2312	427.917
8.742	151.978	93.9331	427.399
8.743	152.191	94.9402	429.779
8.744	151.123	95.7031	429.047
8.745	151.52	95.9167	430.695
8.746	152.618	95.7947	431.671
8.747	151.672	95.8557	431.061
8.748	151.672	95.9473	432.983
8.749	152.1	96.4355	431.335
8.75	153.442	97.5037	431.213
8.751	154.297	98.114	432.831
8.752	152.863	98.053	430.176
8.753	153.656	97.7478	432.22
8.754	154.663	97.3206	432.434
8.755	154.999	97.9004	431.763
8.756	155.09	97.5647	434.479
8.757	156.403	97.1069	431.915
8.758	158.478	97.8394	431.671
8.759	159.454	98.7244	433.197
8.76	158.936	98.1445	429.657
8.761	160.065	98.5413	431.854
8.762	161.987	98.0835	431.152
8.763	162.445	98.6633	429.962
8.764	162.415	98.5107	432.159
8.765	163.33	98.114	430.908
8.766	165.039	98.5107	430.878
8.767	166.473	98.938	432.22
8.768	165.375	99.3347	430.145
8.769	166.077	98.8159	432.251
8.77	166.962	98.7854	431.488
8.771	167.328	100.372	430.511
8.772	167.786	100.769	432.281
8.773	167.999	100.189	429.901
8.774	168.945	100.861	431.274
8.775	169.617	101.135	433.014
8.776	168.732	101.013	432.037
8.777	168.243	101.105	435.059
8.778	168.732	101.501	436.157
8.779	167.938	102.386	435.15
8.78	168.121	103.058	437.988
8.781	168.365	103.088	435.211
8.782	169.678	103.149	436.34
8.783	170.715	104.095	437.531
8.784	170.502	104.004	435.089
8.785	169.373	103.607	438.11
8.786	169.189	103.424	437.988
8.787	168.854	104.34	436.737
8.788	168.518	105.438	438.232
8.789	167.633	105.56	436.31
8.79	168.549	105.835	436.34
8.791	169.373	105.927	436.89
8.792	168.701	106.201	434.479
8.793	168.732	106.293	436.89
8.794	168.884	105.865	435.577
8.795	168.884	106.598	435.913
8.796	169.342	106.842	438.599
8.797	168.243	106.781	436.005
8.798	168.976	106.537	438.324
8.799	169.403	106.964	438.538
8.8	169.006	107.91	436.432
8.801	169.098	107.666	438.507
8.802	170.319	107.3	437.012
8.803	171.875	107.666	436.371
8.804	172.272	108.154	439.026
8.805	171.661	107.605	436.371
8.806	172.119	108.032	438.416
8.807	172.455	108.551	438.66
8.808	172.089	108.673	436.401
8.809	172.089	108.551	438.568
8.81	173.004	108.276	436.096
8.811	175.079	109.222	436.34
8.812	176.086	109.406	437.408
8.813	175.232	109.344	435.883
8.814	174.835	109.375	438.293
8.815	175.995	109.497	439.331
8.816	175.293	109.741	438.232
8.817	174.896	109.985	441.04
8.818	175.018	109.772	439.484
8.819	176.086	110.26	439.728
8.82	176.91	110.504	441.345
8.821	176.636	110.596	438.66
8.822	177.155	110.199	441.62
8.823	177.917	109.68	441.956
8.824	178.345	110.229	440.643
8.825	177.277	110.901	443.39
8.826	176.788	110.962	441.65
8.827	177.246	111.084	440.704
8.828	177.032	111.725	442.535
8.829	175.629	111.481	440.735
8.83	175.537	110.779	442.505
8.831	176.056	110.901	442.963
8.832	175.964	111.725	442.352
8.833	176.178	111.633	444.58
8.834	175.598	111.267	443.359
8.835	176.208	111.816	444.519
8.836	176.331	111.938	444.916
8.837	174.5	112.122	443.848
8.838	173.096	112.091	446.686
8.839	173.37	111.206	445.74
8.84	173.706	111.023	444.702
8.841	173.431	111.664	447.968
8.842	173.676	111.328	445.587
8.843	174.591	110.931	446.136
8.844	175.629	111.023	447.235
8.845	174.347	111.176	444.977
8.846	174.133	110.962	447.662
8.847	173.981	110.962	446.228
8.848	173.828	111.786	444.702
8.849	173.401	111.389	446.564
8.85	172.119	110.687	444.366
8.851	172.852	110.413	445.557
8.852	174.5	110.596	446.93
8.853	174.072	110.565	444.733
8.854	173.92	110.382	447.968
8.855	174.408	110.046	446.686
8.856	175.446	110.657	445.892
8.857	175.11	111.206	447.479
8.858	173.859	111.176	445.343
8.859	173.035	110.84	446.838
8.86	172.882	110.168	447.296
8.861	171.936	110.077	445.831
8.862	172.18	110.077	449.371
8.863	172.852	109.863	448.7
8.864	173.981	110.443	448.273
8.865	174.469	111.328	450.684
8.866	174.072	110.931	448.73
8.867	173.401	111.511	449.493
8.868	173.126	112.03	450.317
8.869	171.814	111.816	448.456
8.87	170.349	111.664	452.026
8.871	170.685	111.389	450.714
8.872	172.302	111.969	450.958
8.873	173.065	112.518	453.491
8.874	172.241	112.488	452.393
8.875	172.791	112.518	454.834
8.876	173.798	112.762	454.498
8.877	173.553	113.312	452.545
8.878	171.722	113.861	455.414
8.879	170.593	113.403	453.064
8.88	171.509	113.342	452.454
8.881	171.936	113.098	454.041
8.882	170.868	113.22	451.996
8.883	170.776	113.007	454.803
8.884	172.302	113.098	454.865
8.885	172.363	113.22	453.339
8.886	172.607	113.525	456.146
8.887	172.18	113.007	453.735
8.888	173.553	113.403	453.827
8.889	174.103	114.258	455.109
8.89	172.699	114.044	452.332
8.891	171.875	113.342	455.475
8.892	172.333	112.885	454.834
8.893	174.164	113.434	454.285
8.894	174.591	113.678	456.787
8.895	174.866	113.556	455.017
8.896	175.507	113.739	455.75
8.897	176.605	113.953	456.879
8.898	175.751	113.831	453.766
8.899	174.927	113.739	456.635
8.9	174.591	113.556	455.414
8.901	174.194	113.708	454.315
8.902	174.652	114.075	456.879
8.903	174.683	113.495	454.681
8.904	175.69	113.617	456.36
8.905	176.636	113.495	458.191
8.906	175.964	113.708	456.329
8.907	175.873	113.739	459.29
8.908	176.117	113.342	458.405
8.909	176.178	113.892	457.275
8.91	174.957	114.41	460.114
8.911	173.859	113.77	458.008
8.912	174.5	113.342	458.801
8.913	175.293	113.953	460.419
8.914	174.53	114.197	458.771
8.915	174.347	113.525	461.304
8.916	174.866	112.946	460.358
8.917	175.659	113.678	459.9
8.918	175.781	114.105	461.7
8.919	174.164	114.288	458.893
8.92	173.187	114.471	460.083
8.921	172.821	113.983	459.808
8.922	171.814	113.403	458.252
8.923	170.837	113.495	461.182
8.924	171.509	113.068	460.052
8.925	172.668	113.739	460.449
8.926	173.645	114.105	463.135
8.927	172.119	113.983	460.968
8.928	172.821	113.678	463.409
8.929	173.431	113.525	462.83
8.93	172.394	114.502	461.609
8.931	171.204	114.471	464.203
8.932	171.326	113.647	461.945
8.933	172.333	113.861	461.823
8.934	172.882	114.685	464.539
8.935	172.15	114.716	461.456
8.936	172.913	114.471	463.959
8.937	174.011	114.471	463.867
8.938	173.92	114.838	462.402
8.939	173.309	115.234	464.355
8.94	173.004	114.96	461.945
8.941	173.37	114.929	462.555
8.942	173.981	115.601	463.684
8.943	173.004	115.631	461.151
8.944	172.821	114.777	464.294
8.945	173.584	114.258	464.355
8.946	174.133	114.838	463.745
8.947	174.316	115.387	466.949
8.948	174.438	115.143	464.142
8.949	175.14	115.082	465.057
8.95	175.354	115.051	466.125
8.951	174.896	115.112	463.409
8.952	174.225	114.99	465.332
8.953	174.316	114.563	465.118
8.954	174.316	114.746	463.806
8.955	174.927	115.173	466.888
8.956	174.5	114.594	465.118
8.957	175.568	114.777	466.034
8.958	176.544	115.295	467.56
8.959	175.781	115.723	464.722
8.96	175.354	115.143	467.743
8.961	175.476	114.258	466.187
8.962	175.964	114.716	465.515
8.963	175.476	115.326	467.865
8.964	175.018	115.295	465.302
8.965	175.262	115.051	467.133
8.966	175.781	114.563	468.109
8.967	175.049	114.075	466.034
8.968	174.164	114.258	469.513
8.969	174.103	114.044	468.17
8.97	175.476	114.197	467.102
8.971	175.507	114.41	469.238
8.972	175.354	114.136	466.248
8.973	175.201	113.861	468.109
8.974	175.72	114.38	468.567
8.975	175.354	115.143	466.339
8.976	174.286	114.532	468.964
8.977	174.103	113.831	467.804
8.978	175.171	114.502	467.194
8.979	176.208	114.838	468.964
8.98	175.751	115.143	466.248
8.981	176.27	115.112	468.658
8.982	177.429	114.685	468.445
8.983	177.002	115.265	467.255
8.984	176.239	115.753	469.788
8.985	175.812	115.448	467.957
8.986	176.086	115.814	468.079
8.987	176.849	115.875	470.215
8.988	176.392	115.265	467.316
8.989	176.636	115.326	469.666
8.99	177.704	115.875	470.337
8.991	178.711	116.028	467.987
8.992	178.406	116.058	470.825
8.993	177.826	115.723	469.543
8.994	178.375	116.241	469.33
8.995	178.192	117.004	471.252
8.996	177.49	117.34	469.635
8.997	177.765	116.882	470.856
8.998	178.223	116.882	471.802
8.999	178.894	116.974	470.245
9	179.657	117.035	472.626
9.001	179.901	117.096	471.283
9.002	181.671	117.401	471.771
9.003	182.159	117.889	473.389
9.004	180.389	118.195	470.795
9.005	179.565	117.889	472.656
9.006	179.474	117.493	471.893
9.007	179.749	117.676	470.49
9.008	179.535	117.676	472.565
9.009	179.749	116.516	470.367
9.01	180.634	116.913	471.954
9.011	181.396	117.523	473.053
9.012	180.939	117.92	470.52
9.013	180.542	117.706	473.114
9.014	180.511	116.547	472.412
9.015	180.267	117.065	470.886
9.016	180.084	118.134	473.541
9.017	179.413	117.462	470.245
9.018	180.42	117.371	470.978
9.019	181.244	117.676	472.382
9.02	181.671	117.828	469.818
9.021	182.19	117.188	472.595
9.022	181.793	117.096	472.107
9.023	182.037	117.279	471.436
9.024	182.068	117.523	473.45
9.025	181.458	117.92	470.52
9.026	181.488	117.676	471.954
9.027	181.976	118.347	471.222
9.028	182.312	118.408	469.116
9.029	182.037	118.469	471.741
9.03	182.007	117.34	470.825
9.031	182.556	117.279	471.13
9.032	183.197	117.92	473.816
9.033	183.228	118.408	471.375
9.034	183.533	118.591	472.87
9.035	183.472	119.171	472.626
9.036	183.136	118.896	469.788
9.037	183.136	118.774	473.206
9.038	183.35	118.073	471.863
9.039	184.357	118.5	472.626
9.04	184.326	119.476	474.792
9.041	184.509	118.866	473.694
9.042	185.699	119.08	474.243
9.043	186.676	119.537	474.64
9.044	187.073	119.781	473.053
9.045	186.31	119.263	475.006
9.046	185.883	118.958	473.145
9.047	186.035	119.354	472.9
9.048	186.462	119.873	474.365
9.049	185.852	119.293	472.015
9.05	186.096	119.232	473.694
9.051	187.012	119.263	474.152
9.052	187.134	119.507	473.114
9.053	187.164	119.537	476.715
9.054	186.768	119.019	474.396
9.055	187.927	118.927	475.037
9.056	188.385	119.415	476.227
9.057	187.042	119.415	473.267
9.058	186.707	119.171	475.616
9.059	186.523	118.896	475.433
9.06	187.531	119.171	473.785
9.061	187.134	119.446	476.349
9.062	186.279	118.591	474.701
9.063	187.469	118.591	475.189
9.064	188.507	118.805	475.983
9.065	187.958	119.049	472.778
9.066	186.798	118.744	475.22
9.067	186.218	117.95	474.152
9.068	186.401	118.591	472.931
9.069	185.944	118.805	475.037
9.07	184.906	118.408	472.29
9.071	184.814	118.011	473.602
9.072	184.998	117.462	474.64
9.073	184.692	117.493	472.748
9.074	184.662	117.737	474.457
9.075	184.479	116.943	473.724
9.076	184.326	117.004	472.9
9.077	184.235	117.035	475.647
9.078	183.502	116.15	473.114
9.079	183.746	116.425	473.297
9.08	183.899	117.34	474.792
9.081	183.167	116.974	471.954
9.082	182.8	116.028	474.243
9.083	182.526	115.448	473.45
9.084	183.228	115.906	472.748
9.085	183.014	116.089	473.999
9.086	182.19	115.509	472.137
9.087	182.343	114.899	473.083
9.088	183.502	114.624	472.931
9.089	182.404	114.777	470.337
9.09	181.519	114.41	472.717
9.091	180.328	113.22	470.825
9.092	180.328	112.122	470.825
9.093	179.26	111.603	471.832
9.094	178.04	110.535	469.543
9.095	175.781	109.467	471.466
9.096	175.385	108.185	471.252
9.097	173.584	107.208	468.292
9.098	172.638	106.201	469.727
9.099	170.715	104.248	466.827
9.1	169.617	102.753	465.729
9.101	167.908	101.959	466.675
9.102	166.046	100.464	463.501
9.103	163.544	98.7244	463.348
9.104	162.659	97.5647	462.25
9.105	160.706	96.8323	459.656
9.106	158.905	96.2524	461.426
9.107	157.288	95.0623	460.541
9.108	156.891	93.6584	459.93
9.109	156.952	92.9871	461.7
9.11	156.036	92.041	459.442
9.111	155.334	91.095	460.632
9.112	154.419	89.9963	459.961
9.113	152.954	89.5996	458.221
9.114	150.97	88.623	459.808
9.115	149.902	87.4023	458.099
9.116	149.109	86.6394	457.764
9.117	149.017	86.4563	458.374
9.118	147.583	86.1511	455.261
9.119	147.125	85.2356	455.719
9.12	146.942	83.9539	455.475
9.121	146.21	82.9468	453.949
9.122	145.172	82.1228	455.994
9.123	143.89	81.7871	453.552
9.124	143.555	81.3293	453.125
9.125	142.7	81.604	454.193
9.126	141.693	81.7261	450.745
9.127	141.815	80.9631	451.477
9.128	141.937	80.8105	451.263
9.129	142.548	80.6885	450.47
9.13	143.433	80.8105	452.637
9.131	143.28	80.1697	451.08
9.132	142.914	80.2917	452.118
9.133	143.219	80.4443	452.728
9.134	141.937	80.9021	450.043
9.135	141.022	80.5664	451.324
9.136	140.472	79.4373	449.371
9.137	141.174	79.5288	448.73
9.138	142.059	80.1086	449.31
9.139	141.998	80.2917	446.716
9.14	142.914	79.8035	447.723
9.141	143.951	79.4373	448.029
9.142	142.853	79.7729	446.167
9.143	141.632	80.1086	448.578
9.144	140.778	79.5288	447.418
9.145	140.686	79.4678	446.655
9.146	141.449	80.2917	448.578
9.147	140.961	80.5969	444.977
9.148	142.273	80.4443	446.259
9.149	143.066	80.5359	445.618
9.15	143.372	81.1768	444.702
9.151	143.311	80.9326	447.235
9.152	143.494	80.5359	445.892
9.153	143.25	81.0242	446.075
9.154	143.188	81.2988	447.327
9.155	141.998	81.4819	444.733
9.156	142.334	81.8481	446.289
9.157	143.524	81.3904	445.496
9.158	143.311	81.3293	444.336
9.159	143.097	82.0618	448.029
9.16	143.982	81.7261	446.167
9.161	145.691	81.9092	446.442
9.162	146.301	82.6111	448.517
9.163	145.599	82.7942	445.679
9.164	144.836	82.8857	447.021
9.165	145.294	82.7637	447.235
9.166	145.294	82.5195	445.618
9.167	145.447	82.6721	448.547
9.168	145.905	82.7942	447.021
9.169	147.888	83.4656	446.472
9.17	149.536	83.6792	448.303
9.171	148.743	83.374	445.831
9.172	149.536	83.0688	447.052
9.173	150.299	82.8857	446.106
9.174	149.78	83.4656	444.824
9.175	148.956	83.6182	446.625
9.176	148.163	82.8247	444.122
9.177	148.834	82.3975	444.153
9.178	150.085	82.9163	445.465
9.179	149.2	83.5876	442.688
9.18	149.567	83.1909	445.862
9.181	149.597	82.2754	445.435
9.182	151.184	82.0923	444.702
9.183	151.215	82.428	446.533
9.184	150.574	82.8857	443.848
9.185	150.97	83.252	444.672
9.186	152.1	83.4656	444.641
9.187	151.306	83.4961	441.62
9.188	150.635	83.3435	443.97
9.189	150.238	83.0078	443.237
9.19	150.909	83.2214	442.505
9.191	152.191	82.9773	445.007
9.192	151.978	82.8552	441.895
9.193	152.71	83.1299	442.841
9.194	153.809	83.6182	442.2
9.195	153.29	84.198	439.575
9.196	152.313	84.4421	442.261
9.197	151.245	83.6182	440.491
9.198	151.215	83.6182	440.216
9.199	151.276	83.8318	442.139
9.2	150.726	83.4351	440.399
9.201	151.55	83.4045	442.047
9.202	152.74	83.7402	441.864
9.203	152.863	84.0149	440.125
9.204	152.649	84.0149	442.2
9.205	152.863	83.4656	441.162
9.206	152.344	83.6182	440.46
9.207	153.015	83.7708	442.2
9.208	151.917	83.4045	439.178
9.209	152.069	84.0759	440.582
9.21	153.015	84.5947	440.277
9.211	153.534	84.6252	438.446
9.212	153.717	83.9539	440.521
9.213	153.87	83.5266	439.514
9.214	155.304	84.1675	439.423
9.215	156.342	84.3506	440.43
9.216	155.09	84.3201	437.622
9.217	155.121	84.3506	439.087
9.218	155.731	84.5337	438.08
9.219	156.097	85.4492	436.829
9.22	155.823	85.4187	438.843
9.221	155.548	84.2285	437.714
9.222	156.311	84.0149	438.751
9.223	158.569	84.2896	440.643
9.224	157.684	85.0525	437.927
9.225	157.684	85.2356	440.216
9.226	159.241	85.022	439.484
9.227	159.607	85.5103	437.5
9.228	159.607	86.0901	440.308
9.229	158.813	85.907	436.92
9.23	159.637	85.8459	437.866
9.231	160.278	86.6394	439.056
9.232	160.492	86.9446	436.371
9.233	160.4	86.4563	438.049
9.234	161.774	86.7004	437.714
9.235	162.415	87.5549	436.462
9.236	162.75	87.7991	439.056
9.237	162.476	87.4329	436.951
9.238	162.872	87.9517	437.592
9.239	163.361	89.1113	438.66
9.24	162.292	89.8132	435.852
9.241	162.17	89.4165	438.202
9.242	162.079	88.6536	437.836
9.243	162.72	89.1418	438.049
9.244	163.879	89.7522	440.765
9.245	164.429	89.5386	439.117
9.246	164.734	90.1794	439.941
9.247	165.924	90.8203	441.528
9.248	165.741	91.2476	437.592
9.249	165.253	91.5833	439.85
9.25	164.825	91.3696	439.636
9.251	165.955	91.3696	438.171
9.252	166.229	91.7053	440.857
9.253	166.26	91.8274	439.178
9.254	167.328	92.2241	440.125
9.255	169.556	92.8955	440.887
9.256	169.922	93.6279	439.148
9.257	169.525	93.811	441.071
9.258	169.434	93.3533	439.88
9.259	169.891	93.6279	440.063
9.26	170.929	94.0247	441.223
9.261	170.471	94.4214	438.904
9.262	170.99	93.6584	440.674
9.263	172.18	93.5669	441.04
9.264	172.363	94.2993	439.728
9.265	172.699	94.635	442.444
9.266	173.157	94.5129	440.674
9.267	173.92	94.5435	440.735
9.268	174.713	95.2454	442.413
9.269	174.347	95.0317	438.934
9.27	174.957	94.696	440.643
9.271	176.422	94.9097	440.552
9.272	176.758	95.3369	438.446
9.273	176.727	95.7947	441.62
9.274	176.239	95.1233	440.216
9.275	177.551	95.9167	440.521
9.276	178.345	96.1609	441.986
9.277	178.253	96.8323	439.88
9.278	178.497	96.4355	441.223
9.279	179.718	96.2524	440.765
9.28	179.84	96.8628	438.873
9.281	180.206	97.5952	442.047
9.282	180.115	97.4121	439.972
9.283	180.573	97.29	440.643
9.284	181.183	97.9004	442.596
9.285	179.81	98.4802	440.277
9.286	180.084	98.1445	442.688
9.287	180.847	98.3582	441.803
9.288	180.664	98.3887	440.948
9.289	181.244	98.6023	443.481
9.29	181.58	98.6023	440.338
9.291	182.495	98.999	441.437
9.292	183.289	99.7009	442.932
9.293	182.159	100.006	441.04
9.294	182.281	100.616	442.657
9.295	182.861	100.525	442.596
9.296	182.526	101.105	442.017
9.297	183.38	100.83	444.336
9.298	183.014	100.25	441.925
9.299	184.875	100.342	443.024
9.3	186.92	101.379	443.512
9.301	186.096	101.929	441.376
9.302	184.967	102.173	444.702
9.303	185.333	102.02	443.298
9.304	185.12	102.386	442.169
9.305	184.998	102.295	444.855
9.306	184.845	101.471	442.963
9.307	186.31	101.135	443.878
9.308	188.354	101.837	444.58
9.309	188.171	102.722	441.711
9.31	187.622	102.539	444.794
9.311	188.141	102.509	443.939
9.312	189.423	102.936	443.787
9.313	189.484	103.21	445.465
9.314	188.202	103.21	442.596
9.315	187.744	102.539	444.275
9.316	189.728	103.058	444.641
9.317	190.948	103.455	442.322
9.318	190.948	103.119	444.733
9.319	191.071	103.058	443.359
9.32	192.657	103.79	443.542
9.321	193.359	103.882	445.557
9.322	192.139	104.034	442.932
9.323	192.047	103.821	444.336
9.324	191.895	104.126	444
9.325	192.017	104.584	442.383
9.326	192.566	104.797	444.092
9.327	192.627	103.882	442.139
9.328	192.535	103.516	442.78
9.329	194	104.065	445.74
9.33	194.031	104.492	442.596
9.331	193.726	104.98	445.343
9.332	193.878	105.133	445.557
9.333	193.817	104.858	443.024
9.334	193.268	105.347	446.289
9.335	193.878	105.438	443.939
9.336	194.824	105.377	443.604
9.337	195.313	105.774	446.136
9.338	194.824	105.927	444.58
9.339	195.526	105.56	446.014
9.34	196.411	105.713	446.198
9.341	196.014	106.659	444.885
9.342	196.32	106.903	446.777
9.343	196.045	106.567	444.672
9.344	197.021	106.262	444.55
9.345	197.754	106.812	445.068
9.346	196.96	107.391	442.963
9.347	196.533	106.842	445.19
9.348	197.205	106.72	445.679
9.349	197.449	106.934	444.794
9.35	197.205	107.391	448.029
9.351	196.259	106.995	445.831
9.352	197.327	107.117	447.571
9.353	198.639	107.147	448.09
9.354	198.547	107.422	444.855
9.355	198.822	107.483	447.357
9.356	199.219	107.483	445.923
9.357	200.287	107.819	444.885
9.358	200.531	108.429	447.418
9.359	199.646	107.91	445.16
9.36	200.043	107.483	446.655
9.361	200.897	108.063	447.906
9.362	201.08	108.337	445.648
9.363	200.623	108.49	447.632
9.364	200.531	108.154	446.045
9.365	201.569	108.856	444.977
9.366	202.606	109.467	446.686
9.367	202.118	109.375	444.275
9.368	201.843	108.978	446.32
9.369	202.545	108.551	447.54
9.37	202.209	108.856	446.594
9.371	201.202	109.344	449.31
9.372	200.775	109.07	447.998
9.373	200.745	108.887	448.181
9.374	201.721	109.619	450.134
9.375	201.996	109.589	447.052
9.376	203.217	109.467	448.853
9.377	203.308	110.382	449.127
9.378	203.278	110.779	447.113
9.379	202.759	110.382	449.585
9.38	202.667	109.711	448.975
9.381	203.613	109.985	448.944
9.382	203.644	110.687	450.287
9.383	202.85	110.779	448.181
9.384	203.125	110.687	449.402
9.385	204.712	110.657	448.914
9.386	204.62	111.359	447.205
9.387	204.071	111.572	449.615
9.388	203.552	110.87	448.273
9.389	203.613	110.596	448.853
9.39	204.498	110.687	450.958
9.391	203.796	110.413	448.364
9.392	203.278	110.199	451.385
9.393	204.285	111.115	450.867
9.394	204.62	111.694	448.914
9.395	204.62	111.664	451.294
9.396	204.773	110.504	449.066
9.397	205.444	110.199	449.799
9.398	206.635	111.084	451.172
9.399	205.383	111.176	447.876
9.4	204.681	110.382	450.928
9.401	205.048	110.504	450.531
9.402	206.207	111.176	448.7
9.403	206.36	111.938	450.317
9.404	205.872	110.718	448.364
9.405	206.116	110.535	449.615
9.406	207.733	110.809	450.073
9.407	207.825	111.053	447.54
9.408	206.604	111.542	450.256
9.409	206.268	111.084	449.432
9.41	206.543	111.053	448.608
9.411	207.001	110.962	451.05
9.412	206.238	110.107	449.249
9.413	205.536	110.168	450.531
9.414	206.635	110.779	451.477
9.415	206.726	110.657	448.822
9.416	206.421	110.565	450.745
9.417	206.512	110.138	449.646
9.418	206.696	110.046	448.273
9.419	206.726	110.657	451.019
9.42	205.505	110.016	448.975
9.421	205.078	109.741	450.073
9.422	205.109	110.352	451.233
9.423	204.559	110.687	448.334
9.424	204.01	110.352	450.775
9.425	204.163	110.077	450.104
9.426	205.17	109.65	449.005
9.427	205.627	109.528	451.141
9.428	205.078	109.65	449.188
9.429	205.109	109.619	450.745
9.43	206.299	109.619	450.897
9.431	205.444	110.016	448.883
9.432	203.735	110.016	451.904
9.433	203.094	109.131	449.554
9.434	203.247	108.704	450.195
9.435	203.827	109.192	452.484
9.436	202.942	109.009	449.738
9.437	203.644	108.368	451.843
9.438	205.109	108.49	451.416
9.439	205.536	108.734	449.799
9.44	204.742	109.436	451.66
9.441	204.651	108.704	449.738
9.442	204.956	108.521	450.256
9.443	205.139	108.734	452.057
9.444	204.468	108.643	449.31
9.445	203.674	108.49	451.141
9.446	205.2	108.551	451.172
9.447	206.299	108.246	449.158
9.448	206.512	108.612	452.057
9.449	206.39	108.398	449.799
9.45	206.848	107.941	450.317
9.451	207.336	108.612	451.141
9.452	206.696	108.49	449.066
9.453	205.688	108.307	450.867
9.454	205.688	107.697	449.89
9.455	205.78	108.124	449.158
9.456	205.78	108.551	451.599
9.457	205.78	107.91	449.768
9.458	206.146	107.758	450.714
9.459	206.787	108.246	452.454
9.46	206.94	108.002	449.402
9.461	206.757	108.215	451.508
9.462	206.757	108.398	450.745
9.463	206.329	108.124	449.402
9.464	205.78	108.582	451.599
9.465	205.139	108.093	450.287
9.466	205.566	107.91	451.111
9.467	206.879	108.276	451.874
9.468	206.543	108.673	450.043
9.469	206.268	108.246	452.179
9.47	206.665	107.605	450.745
9.471	207.55	107.635	450.012
9.472	206.635	108.459	452.179
9.473	205.078	108.276	449.371
9.474	203.979	107.941	451.08
9.475	204.407	107.544	451.08
9.476	204.01	107.178	448.608
9.477	202.85	106.812	452.576
9.478	203.369	106.354	450.5
9.479	204.224	106.689	449.951
9.48	204.529	107.513	452.393
9.481	203.796	106.842	449.402
9.482	203.552	106.293	451.05
9.483	204.254	106.262	451.721
9.484	203.247	106.598	449.127
9.485	201.508	106.537	451.752
9.486	200.989	105.53	450.409
9.487	201.935	105.225	449.982
9.488	203.125	105.225	451.294
9.489	202.454	105.194	448.669
9.49	202.271	105.408	450.012
9.491	203.552	105.011	449.707
9.492	203.125	104.736	447.784
9.493	200.989	104.797	449.951
9.494	199.799	103.973	448.059
9.495	199.524	103.668	448.273
9.496	199.677	103.729	449.707
9.497	199.31	102.783	447.144
9.498	199.158	102.356	449.31
9.499	200.409	102.6	449.432
9.5	200.989	102.692	447.784
9.501	199.554	102.631	450.439
9.502	198.761	101.624	449.188
9.503	198.12	101.257	449.005
9.504	197.571	101.807	450.989
9.505	196.411	101.563	447.54
9.506	195.923	101.288	449.188
9.507	196.533	101.044	449.554
9.508	197.449	100.8	447.418
9.509	197.235	100.739	450.012
9.51	196.93	100.22	448.212
9.511	197.723	100.098	449.249
9.512	197.693	100.464	450.012
9.513	196.838	100.464	447.357
9.514	195.343	100.067	449.219
9.515	195.19	100.189	447.815
9.516	194.794	100.281	446.838
9.517	194.305	99.9451	449.402
9.518	193.909	98.7549	447.815
9.519	194.305	98.5718	449.554
9.52	195.618	99.5483	450.867
9.521	195.648	99.4568	448.517
9.522	194.733	99.4568	450.867
9.523	195.465	99.3652	449.219
9.524	195.496	99.5483	447.632
9.525	195.099	99.823	450.165
9.526	194.031	99.3652	447.205
9.527	194.305	98.938	448.639
9.528	195.19	99.3042	449.127
9.529	195.16	99.7009	446.808
9.53	194.977	99.6704	449.249
9.531	195.282	99.884	447.906
9.532	196.564	99.5483	446.838
9.533	196.075	100.037	448.914
9.534	195.19	99.2737	446.259
9.535	195.038	99.2126	447.418
9.536	195.984	99.6704	447.418
9.537	195.221	100.159	445.648
9.538	194.519	99.823	448.09
9.539	194.458	99.5789	446.686
9.54	195.068	99.5483	447.144
9.541	194.946	99.762	449.066
9.542	194.519	99.3652	447.144
9.543	194.885	99.3958	448.792
9.544	195.557	99.9146	448.151
9.545	195.801	99.5483	445.679
9.546	195.251	99.9146	448.181
9.547	195.648	99.9756	446.869
9.548	195.587	99.884	446.991
9.549	194.885	100.464	449.005
9.55	194.061	100.159	447.296
9.551	194.641	100.281	449.188
9.552	196.014	100.769	448.883
9.553	196.136	100.83	447.021
9.554	195.618	100.403	449.066
9.555	195.831	100.037	447.815
9.556	196.686	100.372	447.937
9.557	197.021	100.83	449.31
9.558	194.336	100.922	446.228
9.559	194	100.098	449.615
9.56	194.489	99.6399	448.425
9.561	195.038	99.3347	447.418
9.562	193.878	99.9756	450.562
9.563	193.634	99.2737	447.845
9.564	194.55	98.7244	448.73
9.565	195.16	99.2126	450.012
9.566	193.909	99.0906	447.174
9.567	192.413	98.8159	449.036
9.568	192.017	98.5107	447.937
9.569	190.643	97.8394	446.167
9.57	188.69	96.9238	448.578
9.571	187.256	95.9473	445.679
9.572	186.31	95.0623	446.014
9.573	186.035	94.9097	446.228
9.574	184.265	93.8416	443.359
9.575	182.159	92.6514	444.336
9.576	181.061	92.0715	442.596
9.577	178.802	91.3696	441.04
9.578	176.453	90.8203	442.139
9.579	173.798	89.6606	440.063
9.58	172.302	87.9517	440.063
9.581	171.692	87.2803	441.101
9.582	169.922	87.0667	439.026
9.583	168.671	86.0901	440.918
9.584	168.243	85.5103	440.552
9.585	166.809	84.6558	439.178
9.586	164.459	83.8318	440.948
9.587	161.53	82.8247	438.812
9.588	160.156	81.2988	438.751
9.589	158.6	81.5735	438.141
9.59	157.44	80.719	435.364
9.591	155.212	80.0171	436.584
9.592	154.816	79.9561	435.76
9.593	154.755	79.6204	435.638
9.594	155.029	79.4067	437.927
9.595	154.083	79.3152	437.866
9.596	154.785	78.6133	439.514
9.597	156.555	79.1016	440.002
9.598	156.555	79.4067	438.141
9.599	155.914	79.1016	440.643
9.6	155.792	79.4373	438.477
9.601	156.891	79.5288	438.507
9.602	156.494	79.6509	439.453
9.603	155.365	78.7354	437.286
9.604	155.426	77.9419	439.514
9.605	156.647	78.7354	439.056
9.606	157.684	79.6204	436.92
9.607	157.043	79.9561	439.087
9.608	156.647	79.1626	436.432
9.609	157.471	78.3386	436.523
9.61	157.593	78.7048	437.622
9.611	155.914	78.9795	435.181
9.612	155.64	78.4912	436.615
9.613	156.097	78.5522	435.181
9.614	156.189	78.8879	433.258
9.615	155.273	79.3762	435.333
9.616	155.518	78.7048	432.343
9.617	155.609	78.7354	433.197
9.618	155.914	79.1931	434.418
9.619	154.48	78.8574	431.61
9.62	153.412	78.2166	433.563
9.621	153.503	78.7964	432.465
9.622	153.564	79.6814	431.335
9.623	152.924	79.6509	432.648
9.624	152.008	79.4373	431.152
9.625	151.917	79.1931	432.465
9.626	152.863	79.895	433.502
9.627	152.405	80.3223	431.396
9.628	152.161	80.5664	433.746
9.629	152.649	81.0547	432.983
9.63	153.503	80.9326	431.915
9.631	153.168	81.1157	434.662
9.632	152.954	81.6345	433.472
9.633	153.839	81.6345	435.181
9.634	154.327	82.6721	436.859
9.635	154.236	83.5571	434.631
9.636	154.51	83.252	437.317
9.637	155.914	83.7097	435.944
9.638	157.562	84.7168	435.303
9.639	158.295	84.8999	436.951
9.64	157.593	84.8389	434.937
9.641	158.264	84.9915	436.798
9.642	159.973	85.4187	436.981
9.643	159.973	85.968	435.181
9.644	159.943	86.0901	437.469
9.645	160.4	86.1511	436.951
9.646	161.896	86.1206	436.218
9.647	163.208	86.6089	438.477
9.648	162.628	86.7004	436.31
9.649	163.818	86.5173	438.507
9.65	165.955	86.792	438.416
9.651	166.107	87.2498	436.646
9.652	165.558	87.4939	439.178
9.653	166.107	87.738	437.469
9.654	167.542	87.8296	436.92
9.655	167.755	88.7146	438.873
9.656	166.656	88.7146	436.432
9.657	167.297	88.1958	437.897
9.658	169.342	88.5925	437.5
9.659	170.197	89.386	435.638
9.66	169.617	89.3555	437.805
9.661	168.884	89.447	435.852
9.662	169.464	89.3555	435.913
9.663	169.495	90.4236	437.439
9.664	167.847	90.6677	435.455
9.665	167.358	90.1794	438.232
9.666	167.999	89.8743	437.317
9.667	168.365	90.4541	436.584
9.668	168.213	91.0034	439.484
9.669	168.365	91.1255	437.164
9.67	168.64	91.0339	438.812
9.671	168.579	92.2241	440.582
9.672	167.877	91.9495	437.469
9.673	167.236	92.0715	440.033
9.674	167.206	93.2617	439.911
9.675	168.304	93.3228	438.477
9.676	168.213	92.926	440.216
9.677	167.908	93.0786	439.148
9.678	168.365	93.5974	440.43
9.679	169.922	93.9331	441.162
9.68	169.189	94.6655	439.24
9.681	168.945	94.7266	441.742
9.682	169.708	94.9707	440.247
9.683	170.471	95.0928	438.904
9.684	170.502	96.1609	441.162
9.685	170.105	95.52	439.484
9.686	170.929	94.8181	440.948
9.687	171.753	95.0623	442.383
9.688	171.57	95.3064	440.582
9.689	172.119	95.3674	443.695
9.69	172.974	96.283	442.047
9.691	174.011	96.2524	441.254
9.692	174.255	96.3135	443.146
9.693	174.255	95.9167	440.43
9.694	175.262	95.7642	442.169
9.695	176.788	96.6187	442.413
9.696	176.483	96.6797	440.002
9.697	176.361	96.5271	442.352
9.698	176.666	96.7407	440.857
9.699	178.68	97.168	439.941
9.7	179.047	97.8699	441.65
9.701	178.406	97.1985	439.423
9.702	178.955	96.5576	441.162
9.703	180.603	97.229	440.765
9.704	180.542	97.7173	438.812
9.705	179.413	98.175	441.284
9.706	179.565	98.5107	439.941
9.707	180.298	98.7549	440.186
9.708	179.962	98.7549	441.895
9.709	178.833	98.4497	440.643
9.71	179.047	98.7854	442.841
9.711	180.359	99.4263	442.78
9.712	180.298	99.9756	441.315
9.713	179.871	99.884	443.909
9.714	180.023	100.159	442.108
9.715	180.511	100.769	442.596
9.716	179.626	101.99	444.489
9.717	178.284	101.837	442.657
9.718	177.46	101.318	444.641
9.719	178.436	102.448	445.313
9.72	178.65	102.814	444.092
9.721	178.925	102.936	446.32
9.722	179.718	103.76	445.099
9.723	181.03	104.034	445.496
9.724	181.244	104.218	447.357
9.725	179.779	104.37	445.313
9.726	179.26	104.645	447.968
9.727	179.413	105.377	446.96
9.728	179.413	105.316	445.892
9.729	179.26	105.133	448.09
9.73	179.84	104.919	445.892
9.731	181.549	104.95	446.96
9.732	182.953	105.713	448.578
9.733	182.19	105.621	446.564
9.734	181.824	105.316	449.341
9.735	183.441	105.865	448.608
9.736	183.929	106.11	446.198
9.737	183.044	106.72	449.036
9.738	182.892	107.025	445.984
9.739	185.15	106.354	446.625
9.74	186.157	106.842	447.906
9.741	186.005	106.934	445.984
9.742	186.493	106.628	448.578
9.743	188.08	107.147	448.09
9.744	189.545	107.117	447.113
9.745	189.24	107.574	449.28
9.746	188.385	108.063	446.289
9.747	189.209	107.971	447.632
9.748	189.758	108.49	447.784
9.749	189.423	108.612	446.35
9.75	188.843	108.551	448.975
9.751	190.155	108.429	448.334
9.752	191.284	108.612	448.364
9.753	191.62	109.375	451.233
9.754	191.01	109.528	448.883
9.755	191.589	109.253	449.829
9.756	191.956	110.26	450.775
9.757	191.62	110.657	448.608
9.758	190.918	110.657	450.867
9.759	190.765	110.992	450.409
9.76	191.101	111.084	449.829
9.761	191.101	111.877	452.759
9.762	190.247	111.633	451.202
9.763	191.559	111.389	453.339
9.764	192.78	112.488	453.949
9.765	192.78	113.19	452.057
9.766	192.291	113.129	454.132
9.767	192.413	113.708	452.209
9.768	193.115	114.227	451.935
9.769	192.413	114.044	453.491
9.77	190.491	114.014	451.63
9.771	190.674	113.586	453.308
9.772	192.2	113.983	453.888
9.773	192.017	113.831	452.118
9.774	191.986	113.983	455.658
9.775	192.627	114.38	452.942
9.776	194.763	114.838	453.827
9.777	194.885	115.387	455.444
9.778	193.573	114.807	452.942
9.779	193.787	114.471	455.414
9.78	194.427	115.387	455.17
9.781	195.404	115.54	453.278
9.782	194.489	115.417	456.146
9.783	194.946	115.54	454.376
9.784	197.388	115.448	454.559
9.785	198.608	115.845	455.841
9.786	197.937	115.845	454.01
9.787	197.693	115.479	456.421
9.788	199.005	115.509	454.987
9.789	199.493	116.516	453.613
9.79	198.212	117.065	455.963
9.791	197.571	116.943	454.071
9.792	199.036	116.73	454.987
9.793	199.738	116.913	456.238
9.794	198.486	116.272	455.261
9.795	198.242	116.272	458.069
9.796	199.554	116.791	457.794
9.797	200.043	117.065	457.062
9.798	199.432	117.462	458.893
9.799	199.066	117.432	457.489
9.8	199.097	117.706	457.764
9.801	199.127	118.347	459.259
9.802	198.212	118.317	457.214
9.803	197.845	117.615	459.961
9.804	198.12	117.737	459.564
9.805	199.005	118.408	458.954
9.806	198.853	119.019	461.456
9.807	199.341	118.744	459.015
9.808	199.89	118.347	460.327
9.809	200.226	119.476	460.754
9.81	198.608	119.629	458.618
9.811	197.327	119.171	460.815
9.812	197.144	119.354	459.473
9.813	197.327	119.385	459.442
9.814	196.655	119.446	461.304
9.815	196.289	118.713	460.052
9.816	197.296	118.195	461.7
9.817	198.914	118.744	462.555
9.818	198.822	119.141	460.266
9.819	198.364	118.958	463.226
9.82	198.883	118.5	461.456
9.821	199.585	118.744	461.487
9.822	198.73	119.69	462.982
9.823	197.418	118.958	460.205
9.824	197.052	118.164	462.219
9.825	198.517	118.439	461.884
9.826	199.31	118.469	460.419
9.827	198.975	118.5	462.158
9.828	199.921	118.439	460.663
9.829	201.355	118.683	460.48
9.83	201.569	119.049	462.158
9.831	200.5	118.591	459.595
9.832	199.402	118.439	461.975
9.833	198.883	118.896	461.304
9.834	199.036	118.835	460.052
9.835	197.968	117.981	462.921
9.836	198.029	117.645	461.578
9.837	199.371	117.554	461.7
9.838	199.951	118.713	463.562
9.839	199.341	118.286	461.67
9.84	198.242	117.676	463.928
9.841	198.792	117.767	463.654
9.842	197.723	117.981	461.823
9.843	196.075	118.469	464.539
9.844	194.855	117.859	462.952
9.845	195.709	117.096	462.738
9.846	195.831	117.615	464.844
9.847	195.374	117.371	462.952
9.848	195.435	117.126	464.478
9.849	195.831	117.706	464.752
9.85	196.32	117.493	463.135
9.851	194.977	117.218	465.515
9.852	193.542	116.333	463.074
9.853	193.054	115.875	464.264
9.854	192.444	115.936	465.271
9.855	191.193	115.021	462.555
9.856	189.545	114.319	465.088
9.857	190.125	114.105	464.264
9.858	190.643	113.892	462.891
9.859	189.911	114.227	465.515
9.86	188.812	113.037	463.074
9.861	188.477	111.267	463.959
9.862	187.836	111.053	464.661
9.863	186.737	110.84	462.128
9.864	185.455	109.955	463.684
9.865	185.242	109.497	462.585
9.866	185.73	109.07	461.487
9.867	184.357	109.283	462.677
9.868	183.502	108.246	460.815
9.869	183.105	106.842	461.365
9.87	183.167	106.72	461.792
9.871	182.343	105.927	459.564
9.872	180.206	105.103	461.029
9.873	180.206	104.767	459.93
9.874	180.542	104.126	459.015
9.875	179.565	104.431	460.052
9.876	177.917	103.79	458.405
9.877	176.208	102.661	458.954
9.878	176.392	102.051	459.595
9.879	174.927	101.776	457.672
9.88	174.042	101.471	459.656
9.881	174.011	100.83	458.801
9.882	175.079	100.739	458.191
9.883	175.049	101.685	458.74
9.884	175.018	100.861	456.879
9.885	173.981	99.8535	458.13
9.886	174.316	100.25	458.954
9.887	173.523	100.616	457.733
9.888	172.455	100.8	459.656
9.889	172.363	100.372	458.405
9.89	173.859	100.128	458.374
9.891	174.316	100.677	459.29
9.892	173.92	100.586	457.458
9.893	174.652	100.006	458.374
9.894	175.781	100.128	458.282
9.895	175.659	100.311	457.123
9.896	174.622	100.708	458.771
9.897	174.103	100.708	456.055
9.898	174.408	100.525	456.726
9.899	174.957	100.983	457.062
9.9	174.286	100.006	454.895
9.901	173.737	98.9075	457.306
9.902	175.079	99.0906	456.726
9.903	176.27	99.9146	454.773
9.904	175.507	100.433	457.092
9.905	175.14	99.823	455.078
9.906	176.544	99.5483	454.926
9.907	176.88	100.8	456.085
9.908	175.537	100.647	453.278
9.909	174.744	99.823	455.475
9.91	175.079	99.7009	455.17
9.911	176.788	99.5789	453.644
9.912	177.49	100.616	455.536
9.913	177.49	100.8	453.491
9.914	178.497	100.739	453.888
9.915	179.596	101.044	455.048
9.916	179.016	101.044	452.82
9.917	177.856	101.013	454.834
9.918	177.734	101.654	453.766
9.919	178.162	101.929	452.881
9.92	178.07	102.112	454.712
9.921	177.948	101.196	453.033
9.922	179.657	101.166	454.102
9.923	180.786	102.295	455.597
9.924	180.389	102.814	453.918
9.925	179.626	102.234	456.512
9.926	180.328	102.203	456.329
9.927	180.756	102.844	455.078
9.928	180.145	104.004	457.062
9.929	179.596	103.973	454.987
9.93	180.969	102.814	455.017
9.931	182.343	103.699	456.604
9.932	182.526	104.034	454.987
9.933	183.105	103.851	456.36
9.934	183.746	104.095	456.146
9.935	184.967	104.797	455.994
9.936	184.631	105.133	457.306
9.937	183.746	104.37	454.834
9.938	183.99	104.401	456.146
9.939	184.753	105.377	455.505
9.94	184.906	105.408	453.857
9.941	184.54	104.858	455.536
9.942	185.394	104.431	454.559
9.943	186.951	104.584	455.048
9.944	187.561	105.347	457.275
9.945	186.493	104.767	455.444
9.946	186.432	104.248	457.123
9.947	187.225	104.828	456.207
9.948	187.775	105.316	454.376
9.949	187.347	105.774	456.36
9.95	187.592	105.56	453.522
9.951	189.24	104.645	454.376
9.952	189.697	105.713	455.292
9.953	189.484	105.469	453.613
9.954	189.758	104.919	455.627
9.955	189.941	105.469	455.383
9.956	190.704	105.927	454.376
9.957	190.613	105.988	455.475
9.958	190.308	106.171	453.278
9.959	191.254	106.476	453.949
9.96	191.437	106.903	454.498
9.961	190.338	106.628	453.033
9.962	190.43	106.445	455.597
9.963	191.162	106.476	455.078
9.964	191.528	106.171	455.566
9.965	191.04	107.025	457.794
9.966	191.742	107.117	455.688
9.967	192.78	107.025	456.116
9.968	192.749	108.063	456.665
9.969	192.2	107.697	454.59
9.97	191.833	107.239	456.696
9.971	192.23	107.758	456.696
9.972	192.902	108.246	455.627
9.973	192.627	108.795	457.581
9.974	192.261	108.49	456.36
9.975	193.756	108.337	457.916
9.976	194.672	109.192	457.581
9.977	193.97	109.314	455.658
9.978	193.939	108.826	457.55
9.979	195.465	108.826	455.78
9.98	196.869	109.253	455.231
9.981	195.618	109.711	457.123
9.982	194.183	109.558	454.895
9.983	195.007	108.765	456.696
9.984	196.198	109.07	457.062
9.985	195.77	109.009	455.902
9.986	195.282	108.673	457.825
9.987	195.587	108.612	456.085
9.988	197.571	108.612	455.597
9.989	198.456	109.375	456.94
9.99	197.876	108.948	454.224
9.991	197.327	108.826	456.268
9.992	197.693	109.436	455.597
9.993	197.235	109.161	454.315
9.994	196.259	108.612	456.146
9.995	197.51	108.368	454.651
9.996	199.31	108.765	453.705
9.997	199.432	109.65	455.109
9.998	198.914	109.222	452.911
9.999	199.402	108.215	454.681
10	200.073	108.398	454.62
10.001	200.073	108.948	453.491
10.002	198.242	109.589	455.597
10.003	197.571	109.497	454.01
10.004	198.73	108.856	454.254
10.005	199.097	108.826	454.987
10.006	197.968	108.368	453.339
10.007	198.578	108.215	455.536
10.008	199.677	108.337	455.292
10.009	199.799	108.643	453.979
10.01	198.578	108.734	456.024
10.011	198.273	107.971	454.529
10.012	198.914	107.788	454.498
10.013	198.486	109.07	455.902
10.014	197.083	108.551	453.552
10.015	196.625	107.391	455.261
10.016	196.991	107.33	455.505
10.017	197.571	107.574	454.102
10.018	197.845	107.574	455.902
10.019	197.449	107.635	453.888
10.02	198.547	107.025	453.888
10.021	198.761	106.689	454.498
10.022	197.205	105.804	452.271
10.023	196.472	104.828	454.193
10.024	195.282	104.828	452.209
10.025	195.129	104.675	451.233
10.026	193.909	104.37	452.454
10.027	193.42	103.058	449.89
10.028	193.512	102.6	450.409
10.029	193.756	102.661	450.745
10.03	192.139	100.8	448.181
10.031	190.948	99.1821	449.921
10.032	191.01	98.4192	449.097
10.033	191.711	98.5413	446.869
10.034	190.918	99.1211	447.327
10.035	189.209	98.4192	444.672
10.036	189.117	97.4121	445.038
10.037	189.423	97.3206	445.404
10.038	188.049	96.8628	444.427
10.039	187.714	96.0388	446.259
10.04	188.232	95.4285	446.32
10.041	190.308	95.4285	446.289
10.042	191.132	95.9778	447.052
10.043	189.575	95.52	445.557
10.044	189.667	95.459	446.747
10.045	189.819	95.6726	445.74
10.046	188.568	95.52	444.183
10.047	186.859	95.0317	445.251
10.048	186.554	94.2993	443.604
10.049	187.592	94.0552	442.841
10.05	188.293	94.1772	443.97
10.051	187.958	93.1396	442.169
10.052	188.202	92.0105	443.726
10.053	188.324	92.1631	444.122
10.054	187.195	92.3462	442.657
10.055	186.279	92.6819	443.481
10.056	185.425	92.0715	441.895
10.057	186.127	91.7053	440.155
10.058	185.15	92.3157	441.04
10.059	184.784	91.7664	439.087
10.06	185.638	90.7288	440.247
10.061	187.073	90.6677	441.04
10.062	186.737	90.7898	440.247
10.063	185.974	90.6677	442.444
10.064	185.547	90.4846	440.491
10.065	187.531	90.4541	440.552
10.066	187.683	91.7358	440.063
10.067	185.852	91.8274	437.469
10.068	185.12	90.8813	438.324
10.069	185.211	90.21	437.775
10.07	185.73	89.7827	437.744
10.071	185.486	90.3015	439.911
10.072	185.791	90.3015	438.934
10.073	187.775	90.1489	439.636
10.074	188.049	90.8508	440.796
10.075	186.676	91.0645	438.721
10.076	186.31	90.8203	440.704
10.077	186.981	91.1255	439.331
10.078	187.042	91.8274	437.988
10.079	186.31	91.6748	440.308
10.08	185.669	90.9119	438.324
10.081	187.836	90.6677	440.033
10.082	189.88	91.7358	440.277
10.083	189.24	92.3462	438.507
10.084	189.301	92.0105	440.308
10.085	189.178	91.98	439.545
10.086	190.247	92.3462	438.263
10.087	189.758	93.2007	439.331
10.088	188.568	93.6279	437.286
10.089	188.934	93.2312	437.836
10.09	189.728	93.0176	438.721
10.091	189.85	92.4683	437.714
10.092	190.247	92.1021	440.765
10.093	191.559	92.4683	440.552
10.094	192.81	92.8955	439.514
10.095	193.024	94.1467	441.895
10.096	192.657	94.0552	439.545
10.097	193.542	93.5974	438.904
10.098	193.573	94.2078	440.338
10.099	192.322	94.1162	438.538
10.1	192.413	93.4753	440.399
10.101	193.024	93.6584	439.88
10.102	195.19	93.7195	439.514
10.103	195.557	94.3909	441.162
10.104	195.801	94.696	439.209
10.105	197.418	94.9402	439.972
10.106	197.784	95.2759	439.148
10.107	196.625	94.8792	438.202
10.108	194.794	94.3909	439.85
10.109	194.672	94.1772	437.744
10.11	196.136	94.3604	438.446
10.111	196.014	94.9402	439.026
10.112	194.672	94.7571	437.866
10.113	195.496	93.7195	439.636
10.114	196.899	93.9941	439.941
10.115	197.052	93.8721	438.69
10.116	195.465	94.2993	440.796
10.117	194.672	93.7805	438.446
10.118	196.045	93.6584	438.171
10.119	196.32	94.3604	438.904
10.12	194.763	94.5435	435.699
10.121	194.427	93.7195	437.561
10.122	194.58	93.5974	437.805
10.123	194.885	93.6279	436.89
10.124	194.458	93.7195	438.446
10.125	194.275	93.6279	437.012
10.126	195.892	93.5669	437.164
10.127	196.136	94.2688	437.164
10.128	194.763	93.8416	435.425
10.129	194.122	93.1091	436.859
10.13	194	93.4448	435.791
10.131	193.878	93.811	435.608
10.132	192.78	93.811	437.531
10.133	192.444	92.8955	436.066
10.134	193.512	92.6819	437.469
10.135	194	92.926	438.202
10.136	193.298	93.0786	436.554
10.137	192.841	92.7734	438.049
10.138	192.657	92.6819	437.256
10.139	192.657	92.4683	435.822
10.14	192.078	92.4683	437.073
10.141	191.498	92.3157	435.089
10.142	192.108	92.041	435.333
10.143	191.711	92.1936	435.73
10.144	190.704	91.7664	434.296
10.145	190.552	91.156	435.73
10.146	191.01	91.2476	435.15
10.147	191.101	91.3086	434.296
10.148	190.369	91.156	435.059
10.149	189.606	90.4846	432.556
10.15	190.063	90.6677	433.167
10.151	190.033	90.8203	432.281
10.152	188.477	90.1489	431.671
10.153	186.89	89.447	433.441
10.154	187.134	89.1418	432.587
10.155	188.293	88.7756	432.648
10.156	187.714	89.447	433.868
10.157	186.127	89.8743	432.678
10.158	186.676	89.2639	432.77
10.159	187.439	89.0198	432.709
10.16	186.035	88.8062	431.671
10.161	184.601	88.7756	433.594
10.162	184.387	88.5925	431.702
10.163	185.883	88.8367	431.61
10.164	185.822	89.1418	432.434
10.165	184.631	89.2639	430.664
10.166	184.937	88.9587	431.427
10.167	185.547	89.1418	431.671
10.168	184.814	88.9282	431.183
10.169	183.472	88.5925	432.8
10.17	183.563	88.4705	431
10.171	185.211	88.623	431.152
10.172	184.845	89.9048	431.152
10.173	183.655	89.8132	429.504
10.174	183.899	89.1724	430.42
10.175	184.814	88.5315	430.573
10.176	183.899	88.9587	429.688
10.177	183.105	88.8977	432.007
10.178	182.8	88.501	430.267
10.179	183.838	88.4705	430.695
10.18	184.143	89.3555	431.061
10.181	183.472	89.386	428.436
10.182	184.204	89.0198	429.993
10.183	184.174	89.3555	429.779
10.184	184.296	89.1724	428.436
10.185	183.289	89.2029	430.542
10.186	183.136	89.386	429.321
10.187	184.753	89.4165	429.504
10.188	184.814	90.0574	430.695
10.189	183.807	90.271	428.741
10.19	183.99	89.2334	430.42
10.191	185.242	89.447	429.382
10.192	185.425	90.5457	428.802
10.193	185.15	90.6677	430.573
10.194	184.57	90.6372	428.162
10.195	185.547	90.5457	429.535
10.196	185.486	90.6372	429.84
10.197	183.838	90.1489	428.802
10.198	183.105	90.0879	431.274
10.199	184.204	90.1184	430.298
10.2	184.753	90.4846	429.321
10.201	185.15	90.8203	431.183
10.202	184.937	90.5457	428.497
10.203	186.676	90.5151	429.657
10.204	187.469	91.6443	429.413
10.205	186.371	91.5222	428.345
10.206	184.814	90.8813	430.786
10.207	184.509	90.6982	430.267
10.208	185.791	90.8203	429.901
10.209	186.127	91.5833	430.359
10.21	185.486	91.4917	428.619
10.211	187.103	91.5527	429.688
10.212	188.354	91.5833	428.802
10.213	187.866	91.7969	427.734
10.214	187.103	91.3696	429.779
10.215	186.188	91.6748	428.345
10.216	186.462	91.7664	428.406
10.217	185.852	91.7358	429.321
10.218	184.906	91.217	427.582
10.219	185.364	91.1255	428.986
10.22	186.035	91.5833	428.68
10.221	185.852	91.3086	427.734
10.222	185.272	90.8813	429.779
10.223	185.303	91.0339	428.497
10.224	185.577	91.0339	427.948
10.225	184.845	91.4001	429.443
10.226	182.404	91.3696	427.338
10.227	182.709	90.9424	428.497
10.228	182.678	90.6982	427.948
10.229	182.037	90.6067	427.155
10.23	181.183	90.1489	428.772
10.231	181.671	90.3931	427.368
10.232	183.228	90.7288	427.338
10.233	183.044	90.8203	427.887
10.234	180.42	90.8813	426.3
10.235	180.359	89.8743	427.856
10.236	180.115	90.2405	427.032
10.237	179.443	90.6067	425.751
10.238	177.643	90.1489	427.49
10.239	176.636	89.0808	425.568
10.24	178.65	88.7756	427.246
10.241	179.535	89.9048	427.734
10.242	178.284	90.3015	426.025
10.243	177.307	89.9048	427.704
10.244	177.338	89.1418	427.063
10.245	177.49	89.1418	426.361
10.246	176.849	89.2334	428.04
10.247	175.079	89.3555	425.812
10.248	176.239	89.2334	426.3
10.249	176.331	89.325	426.605
10.25	175.446	89.5386	424.652
10.251	174.744	88.3179	426.331
10.252	174.5	88.8367	425.232
10.253	174.957	89.0198	424.164
10.254	173.676	89.1724	425.232
10.255	172.119	88.1042	423.065
10.256	172.119	87.6465	423.706
10.257	171.967	87.9517	423.431
10.258	170.227	88.3484	421.295
10.259	168.365	87.7686	422.455
10.26	168.304	86.8835	421.906
10.261	167.969	86.0291	421.204
10.262	167.236	86.4868	422.913
10.263	166.077	86.9751	421.234
10.264	165.833	86.3647	421.051
10.265	165.283	86.1816	421.57
10.266	163.788	86.0291	419.617
10.267	163.147	85.2051	420.715
10.268	162.231	85.083	419.708
10.269	161.53	85.022	419.037
10.27	160.553	85.2051	419.952
10.271	159.241	84.8999	417.969
10.272	159.607	84.6863	417.603
10.273	159.454	84.8083	417.48
10.274	157.745	84.9609	415.649
10.275	157.104	83.6487	417.175
10.276	156.067	83.8013	415.68
10.277	156.342	83.7708	415.741
10.278	155.792	83.9844	416.016
10.279	154.327	84.5947	414.795
10.28	154.205	84.198	416.626
10.281	155.06	83.9539	415.985
10.282	154.144	83.9539	415.894
10.283	153.778	83.7708	417.48
10.284	153.503	84.0454	416.382
10.285	155.121	83.8318	416.412
10.286	155.579	83.9539	417.297
10.287	154.053	84.8694	414.948
10.288	154.572	84.8083	416.473
10.289	154.205	85.2661	415.741
10.29	154.449	85.5408	414.185
10.291	153.717	85.144	416.016
10.292	153.29	84.8083	414.154
10.293	154.755	84.9915	414.825
10.294	155.609	85.8765	415.192
10.295	154.449	86.4258	412.689
10.296	154.694	85.8154	414.703
10.297	154.755	85.7544	413.696
10.298	154.694	86.1816	412.476
10.299	154.053	86.6394	414.642
10.3	152.863	87.1887	412.354
10.301	153.992	87.0361	413.483
10.302	154.449	86.9141	413.727
10.303	154.48	87.0667	412.476
10.304	154.327	86.8835	414.581
10.305	155.06	87.1582	413.666
10.306	154.419	87.6465	413.208
10.307	154.266	87.9517	414.886
10.308	154.114	87.738	412.994
10.309	155.701	88.623	413.513
10.31	155.884	89.5386	413.818
10.311	154.327	89.7522	411.743
10.312	154.907	89.0198	414.032
10.313	155.212	89.2334	413.91
10.314	156.219	88.8062	413.422
10.315	156.677	89.8438	415.344
10.316	155.731	90.2405	413.879
10.317	157.135	90.8813	415.588
10.318	158.752	91.1255	414.642
10.319	158.02	91.7969	413.3
10.32	157.41	91.7358	415.1
10.321	157.043	92.1021	414.215
10.322	157.776	92.5598	413.727
10.323	157.99	92.2241	415.955
10.324	156.86	91.6138	414.185
10.325	157.898	91.9189	416.595
10.326	159.302	92.5293	416.534
10.327	159.088	93.1396	414.49
10.328	158.783	92.9871	416.656
10.329	158.661	93.2312	414.856
10.33	160.37	93.75	414.551
10.331	160.675	94.3909	416.016
10.332	160.431	94.2688	413.422
10.333	160.217	94.0857	415.161
10.334	160.706	94.1162	416.016
10.335	161.011	94.574	414.886
10.336	161.133	94.6655	416.809
10.337	160.553	94.9707	415.07
10.338	162.292	95.5505	415.497
10.339	163.483	95.8252	415.497
10.34	162.964	95.9778	413.239
10.341	162.842	96.3135	414.825
10.342	162.659	96.7102	414.032
10.343	161.987	96.7712	413.513
10.344	161.652	96.1304	415.558
10.345	161.011	95.5505	414.581
10.346	161.987	96.344	415.375
10.347	163.361	97.1985	416.504
10.348	162.689	97.9004	414.063
10.349	162.476	97.4121	415.649
10.35	163.422	97.29	414.917
10.351	163.605	97.8088	413.818
10.352	162.842	98.4497	415.863
10.353	162.17	98.1445	414.52
10.354	162.781	97.9614	415.497
10.355	162.933	98.5413	416.687
10.356	161.804	99.3347	414.612
10.357	162.201	99.3652	416.748
10.358	163.269	99.3347	416.046
10.359	163.849	99.3958	415.741
10.36	163.788	99.5178	417.053
10.361	163.391	99.6399	414.703
10.362	164.215	100.342	415.466
10.363	164.49	100.494	416.168
10.364	162.75	100.433	414.215
10.365	162.445	100.098	416.626
10.366	162.445	100.067	415.497
10.367	162.659	100.403	415.649
10.368	162.75	100.708	417.328
10.369	162.17	100.677	415.314
10.37	164.307	99.9451	416.534
10.371	165.558	100.433	416.595
10.372	164.978	101.196	414.581
10.373	164.398	101.044	416.901
10.374	164.429	100.464	415.68
10.375	164.703	101.227	415.344
10.376	164.886	101.929	417.114
10.377	163.757	101.776	414.337
10.378	164.825	101.624	415.863
10.379	165.833	101.563	416.504
10.38	165.741	101.837	414.246
10.381	165.771	101.715	416.077
10.382	165.558	101.715	414.459
10.383	166.687	101.807	414.215
10.384	166.809	102.478	415.07
10.385	165.1	102.783	412.445
10.386	164.734	102.844	413.788
10.387	164.459	102.325	413.818
10.388	164.551	102.081	412.72
10.389	163.818	102.478	414.886
10.39	164.215	101.868	413.879
10.391	164.795	101.898	414.276
10.392	165.436	102.356	415.802
10.393	165.039	103.241	413.727
10.394	165.039	103.21	414.551
10.395	164.49	103.485	414.337
10.396	163.177	103.76	412.689
10.397	162.476	103.79	414.764
10.398	161.743	103.455	412.72
10.399	162.628	103.119	412.994
10.4	163.3	103.302	414.825
10.401	162.872	103.912	412.872
10.402	163.879	104.431	414.612
10.403	164.246	104.156	413.208
10.404	162.842	104.523	412.476
10.405	161.133	104.98	414.307
10.406	159.851	105.225	411.56
10.407	159.393	104.828	412.476
10.408	159.149	104.645	413.94
10.409	158.112	104.706	411.865
10.41	158.447	103.607	413.727
10.411	159.149	103.577	414.215
10.412	159.821	104.736	412.567
10.413	159.668	105.408	414.642
10.414	158.295	104.919	411.652
10.415	158.081	104.797	412.628
10.416	157.867	105.255	413.635
10.417	156.189	105.621	410.828
10.418	155.914	105.011	412.933
10.419	155.426	104.553	412.445
10.42	156.647	104.828	411.804
10.421	158.295	105.194	413.025
10.422	158.386	105.682	411.041
10.423	159.424	106.201	411.926
10.424	159.79	106.567	412.018
10.425	158.661	106.72	410.339
10.426	157.349	106.293	411.743
10.427	155.823	106.476	410.858
10.428	156.067	106.628	410.339
10.429	157.074	106.415	412.323
10.43	156.494	106.171	410.736
10.431	158.478	106.476	412.445
10.432	160.4	107.849	412.994
10.433	160.889	108.704	410.828
10.434	160.156	108.215	413.147
10.435	159.393	107.513	412.567
10.436	159.393	107.269	411.865
10.437	159.119	108.246	413.879
10.438	157.562	108.704	411.438
10.439	158.508	108.948	412.872
10.44	160.095	109.436	413.055
10.441	160.522	110.107	411.285
10.442	160.828	110.199	413.208
10.443	160.858	110.26	412.476
10.444	162.354	110.413	413.544
10.445	162.689	110.382	415.009
10.446	161.957	110.565	412.354
10.447	161.285	111.267	414.001
10.448	162.048	112.518	413.544
10.449	161.865	113.251	411.957
10.45	161.194	112.946	414.246
10.451	161.041	112	413.208
10.452	162.292	112.305	414.764
10.453	163.971	112.885	416.321
10.454	163.3	113.373	413.757
10.455	163.94	113.098	415.985
10.456	164.734	113.342	415.131
10.457	165.405	114.532	413.391
10.458	164.978	115.204	414.978
10.459	164.307	114.838	412.964
10.46	165.588	114.38	413.971
10.461	166.504	115.143	415.466
10.462	166.412	115.875	413.361
10.463	167.419	115.845	415.68
10.464	168.182	115.997	415.71
10.465	169.281	116.455	414.856
10.466	169.586	116.638	416.321
10.467	168.854	116.974	414.551
10.468	169.769	117.31	415.07
10.469	170.837	118.622	415.863
10.47	170.41	119.171	413.025
10.471	170.685	118.774	415.344
10.472	170.959	118.134	415.527
10.473	171.997	118.256	415.558
10.474	172.974	118.958	417.999
10.475	172.394	119.324	416.534
10.476	173.34	119.507	418.06
10.477	173.767	120.056	418.213
10.478	173.706	121.002	415.497
10.479	174.438	121.368	417.297
10.48	174.225	120.85	416.229
10.481	174.896	120.941	415.466
10.482	174.896	121.002	418.579
10.483	175.14	121.399	417.633
10.484	176.91	121.948	418.854
10.485	177.856	122.711	419.891
10.486	177.246	123.199	418.243
10.487	177.521	123.291	419.952
10.488	178.131	123.352	418.884
10.489	178.864	123.749	418.06
10.49	179.016	124.268	419.739
10.491	177.948	124.115	417.664
10.492	178.619	124.146	419.678
10.493	179.443	123.993	420.135
10.494	178.986	124.237	419.098
10.495	179.047	125.031	421.57
10.496	178.406	125.061	419.952
10.497	180.084	124.725	420.929
10.498	180.481	125.031	421.783
10.499	180.023	125.488	419.708
10.5	180.511	125.549	421.082
10.501	181.763	126.129	421.478
10.502	181.396	126.434	420.349
10.503	180.45	126.617	422.089
10.504	180.206	126.526	421.722
10.505	181.366	126.19	421.814
10.506	182.343	126.648	423.95
10.507	181.976	127.289	421.448
10.508	182.8	127.075	422.363
10.509	184.113	127.625	422.333
10.51	184.57	128.082	420.227
10.511	183.868	128.54	422.638
10.512	183.044	128.204	421.57
10.513	183.502	127.991	422.302
10.514	183.685	128.601	423.95
10.515	183.136	128.754	422.119
10.516	183.411	128.784	423.95
10.517	184.479	128.54	424.164
10.518	185.547	128.693	422.485
10.519	185.852	129.089	424.53
10.52	185.364	129.15	423.553
10.521	186.005	129.517	423.615
10.522	186.188	130.402	425.659
10.523	185.669	130.249	423.798
10.524	185.822	129.822	425.11
10.525	186.279	130.035	426.697
10.526	186.768	130.341	424.866
10.527	187.164	130.585	427.063
10.528	186.829	130.585	425.659
10.529	188.782	130.646	426.208
10.53	189.636	131.5	427.094
10.531	188.934	132.202	425.079
10.532	187.622	131.714	426.361
10.533	187.653	131.836	426.575
10.534	188.049	131.317	425.659
10.535	188.202	131.622	428.131
10.536	186.981	131.683	426.361
10.537	187.683	131.775	428.131
10.538	188.507	132.141	429.535
10.539	188.568	132.202	427.856
10.54	188.904	132.751	430.176
10.541	189.178	132.599	428.955
10.542	190.247	132.141	428.802
10.543	189.514	132.507	431.091
10.544	188.965	132.385	428.833
10.545	189.972	132.599	429.504
10.546	190.399	133.484	430.481
10.547	189.85	133.148	428.68
10.548	189.606	132.782	431
10.549	189.697	132.66	430.481
10.55	190.765	132.507	430.115
10.551	190.643	133.026	431.885
10.552	189.728	132.874	430.054
10.553	190.796	132.538	431.274
10.554	191.162	132.965	431.366
10.555	190.704	133.392	428.986
10.556	189.301	133.484	431.915
10.557	188.66	132.446	431.519
10.558	189.209	132.172	432.281
10.559	189.331	132.599	433.99
10.56	188.751	132.538	432.678
10.561	189.178	132.233	433.746
10.562	189.636	132.416	434.54
10.563	190.002	132.385	432.526
10.564	189.789	131.836	434.631
10.565	188.69	131.439	434.937
10.566	188.934	132.111	434.753
10.567	188.538	132.507	437.073
10.568	187.744	132.08	435.059
10.569	188.66	131.378	436.676
10.57	188.995	132.019	436.798
10.571	189.819	132.141	435.15
10.572	188.965	131.653	437.714
10.573	188.049	130.402	436.584
10.574	189.331	130.31	437.073
10.575	189.484	131.317	438.477
10.576	187.561	131.256	436.798
10.577	185.73	130.859	438.354
10.578	186.218	129.852	438.446
10.579	186.249	129.547	437.042
10.58	185.73	129.822	439.484
10.581	185.15	128.448	438.751
10.582	187.164	127.563	439.301
10.583	187.775	128.235	441.254
10.584	186.005	128.723	438.995
10.585	185.059	128.571	441.04
10.586	184.814	127.869	440.826
10.587	184.265	128.082	439.667
10.588	183.655	128.021	441.01
10.589	183.014	127.289	440.155
10.59	183.96	126.77	440.247
10.591	185.303	126.862	442.047
10.592	185.333	127.106	440.186
10.593	184.875	126.801	442.352
10.594	184.723	126.495	442.444
10.595	184.57	127.258	441.376
10.596	183.807	127.441	443.237
10.597	181.519	127.014	441.376
10.598	181.213	126.251	442.017
10.599	182.373	125.946	443.359
10.6	183.075	126.038	440.552
10.601	182.8	125.916	443.359
10.602	182.739	125.336	443.848
10.603	183.929	125.122	442.81
10.604	183.533	126.221	445.099
10.605	182.007	125.977	443.207
10.606	181.213	125.366	443.909
10.607	181.244	125.488	445.404
10.608	180.939	125.092	442.871
10.609	180.542	125.122	444.183
10.61	180.481	124.268	444.275
10.611	181.763	124.207	443.634
10.612	182.861	124.664	445.831
10.613	182.526	124.603	444.336
10.614	182.465	124.39	445.282
10.615	182.404	124.939	446.289
10.616	181.152	124.42	444.946
10.617	180.237	124.237	446.045
10.618	179.047	123.199	444.702
10.619	179.688	122.681	444.672
10.62	180.084	123.077	446.045
10.621	178.772	122.681	444.061
10.622	179.199	122.131	445.923
10.623	179.565	121.887	446.899
10.624	180.359	121.979	445.282
10.625	179.199	121.918	446.96
10.626	178.04	121.246	445.831
10.627	178.558	120.453	446.167
10.628	178.65	120.514	447.266
10.629	178.009	120.392	444.946
10.63	177.673	120.667	446.381
10.631	178.04	120.483	446.869
10.632	178.07	119.934	445.618
10.633	178.04	120.026	448.029
10.634	177.124	119.629	446.777
10.635	178.528	118.774	447.174
10.636	178.467	119.202	448.059
10.637	177.856	118.774	446.381
10.638	176.941	119.049	447.479
10.639	177.429	118.652	446.991
10.64	176.971	118.652	446.167
10.641	176.514	118.896	448.303
10.642	175.842	117.798	446.991
10.643	176.208	117.31	448.059
10.644	177.002	117.737	449.402
10.645	176.971	117.676	447.723
10.646	177.368	117.706	449.341
10.647	177.429	117.615	448.883
10.648	177.002	117.401	447.693
10.649	175.995	117.31	449.921
10.65	175.14	117.126	449.066
10.651	177.216	117.035	449.585
10.652	177.246	118.225	450.684
10.653	176.666	118.011	448.517
10.654	176.514	117.34	450.5
10.655	177.551	116.974	450.623
10.656	178.68	117.065	449.249
10.657	178.894	117.31	451.569
10.658	176.636	117.126	449.31
10.659	177.521	117.249	450.5
10.66	178.802	117.676	450.256
10.661	177.917	117.706	448.029
10.662	176.208	117.157	450.867
10.663	175.873	116.638	450.195
10.664	177.582	116.364	449.524
10.665	178.467	116.486	452.789
10.666	177.124	116.76	450.134
10.667	178.223	117.035	451.172
10.668	179.26	117.401	451.66
10.669	179.047	116.852	449.799
10.67	178.009	116.638	452.118
10.671	177.765	116.76	451.477
10.672	178.833	117.004	450.745
10.673	178.558	117.188	452.637
10.674	177.032	116.913	450.684
10.675	178.772	116.974	452.148
10.676	180.878	117.401	452.087
10.677	180.939	117.493	449.615
10.678	179.779	117.432	452.545
10.679	179.626	117.401	450.928
10.68	181.519	117.004	451.019
10.681	181.366	117.523	452.576
10.682	179.321	117.432	450.653
10.683	179.413	117.889	452.301
10.684	181.213	117.737	452.24
10.685	181	117.737	450.714
10.686	180.603	118.256	453.43
10.687	180.481	117.462	452.179
10.688	182.19	116.943	452.85
10.689	183.38	117.462	455.048
10.69	182.678	117.493	452.606
10.691	182.281	117.706	454.01
10.692	182.739	118.622	454.59
10.693	183.197	119.08	452.728
10.694	182.648	118.805	454.803
10.695	182.007	117.859	453.949
10.696	183.411	117.767	454.071
10.697	184.143	118.317	455.475
10.698	183.777	118.164	453.766
10.699	184.845	117.95	454.926
10.7	185.822	118.408	454.651
10.701	186.218	119.232	453.033
10.702	185.364	119.232	454.712
10.703	183.746	118.347	453.278
10.704	183.838	118.042	454.193
10.705	184.662	118.103	455.2
10.706	184.052	117.981	453.247
10.707	184.326	117.889	456.329
10.708	185.059	117.767	455.872
10.709	186.096	118.103	454.803
10.71	186.279	117.828	457.642
10.711	185.547	117.218	455.536
10.712	186.493	117.828	456.146
10.713	186.92	118.5	456.726
10.714	186.401	118.103	454.071
10.715	185.608	117.706	455.719
10.716	185.73	117.34	455.078
10.717	187.134	117.615	454.224
10.718	187.347	117.523	456.726
10.719	186.432	117.126	455.261
10.72	187.439	117.645	456.024
10.721	188.721	118.225	456.696
10.722	188.141	118.073	454.59
10.723	187.134	118.042	456.482
10.724	187.042	117.828	455.231
10.725	187.866	118.103	454.834
10.726	188.171	117.676	456.604
10.727	186.798	116.791	455.231
10.728	187.134	116.791	457.153
10.729	188.934	117.767	457.672
10.73	188.69	118.073	455.78
10.731	188.08	118.073	458.099
10.732	188.019	117.004	456.329
10.733	188.69	116.974	456.116
10.734	188.599	117.889	457.642
10.735	188.446	117.401	455.109
10.736	188.629	117.188	456.207
10.737	188.934	117.34	457.214
10.738	188.812	117.645	455.658
10.739	188.965	117.462	457.306
10.74	189.85	117.523	456.665
10.741	190.826	117.981	456.696
10.742	190.491	118.256	457.581
10.743	188.995	117.249	455.78
10.744	189.636	116.852	456.909
10.745	190.765	117.31	456.757
10.746	190.308	117.859	455.414
10.747	189.85	117.645	457.611
10.748	188.873	116.882	455.78
10.749	190.552	116.76	457.397
10.75	191.528	116.913	458.374
10.751	189.941	116.791	456.665
10.752	190.125	116.577	458.618
10.753	191.284	116.974	457.458
10.754	191.956	117.31	455.2
10.755	191.01	117.065	457.642
10.756	189.606	116.333	455.872
10.757	191.467	116.241	456.696
10.758	192.352	116.882	458.038
10.759	191.284	117.004	455.933
10.76	191.528	116.76	457.428
10.761	192.688	117.065	456.726
10.762	193.787	117.188	455.17
10.763	193.756	117.096	457.092
10.764	192.23	116.058	456.177
10.765	192.932	116.699	457.062
10.766	194.031	117.218	457.764
10.767	192.719	117.188	455.719
10.768	192.657	117.096	457.642
10.769	192.78	116.455	456.757
10.77	193.756	116.73	456.146
10.771	193.756	116.791	458.13
10.772	193.085	116.028	456.482
10.773	193.726	115.814	457.153
10.774	195.007	116.913	458.008
10.775	194.397	117.035	454.834
10.776	193.695	117.126	456.879
10.777	193.268	116.608	456.848
10.778	194.092	116.425	456.146
10.779	194.458	116.73	458.466
10.78	193.451	116.15	456.757
10.781	194.122	116.272	457.886
10.782	195.19	116.699	458.282
10.783	195.587	117.065	455.963
10.784	195.129	116.943	457.55
10.785	194.611	116.455	456.39
10.786	194.916	116.486	456.329
10.787	195.007	116.364	457.397
10.788	193.695	115.631	455.902
10.789	193.665	115.845	457.214
10.79	194.458	115.936	456.482
10.791	193.97	115.967	454.987
10.792	193.787	115.814	457.153
10.793	193.146	114.655	455.75
10.794	193.878	114.624	456.116
10.795	194.183	115.173	457.55
10.796	192.841	114.807	455.505
10.797	192.963	114.288	456.604
10.798	193.634	114.41	456.299
10.799	193.909	114.685	454.163
10.8	193.115	114.655	456.146
10.801	192.749	113.8	454.956
10.802	194.092	113.434	455.292
10.803	194.397	113.739	456.818
10.804	193.024	113.495	455.048
10.805	192.657	113.586	456.268
10.806	193.359	113.373	455.841
10.807	193.817	113.312	454.163
10.808	193.146	113.159	455.597
10.809	192.017	112.732	453.949
10.81	192.322	112.64	454.376
10.811	192.566	112.579	455.597
10.812	191.803	112.061	453.766
10.813	191.742	111.816	455.444
10.814	192.291	111.633	454.987
10.815	191.559	111.42	454.041
10.816	191.132	111.816	456.177
10.817	191.406	111.298	454.376
10.818	191.833	110.992	454.773
10.819	191.711	111.298	455.536
10.82	190.704	110.748	453.552
10.821	191.04	110.413	454.773
10.822	191.071	110.26	454.926
10.823	190.979	110.046	453.43
10.824	190.308	109.65	455.17
10.825	189.331	109.131	453.979
10.826	190.216	109.558	453.735
10.827	190.857	109.07	453.644
10.828	189.117	108.124	451.66
10.829	188.782	108.093	452.698
10.83	188.385	108.307	450.897
10.831	188.232	108.276	450.195
10.832	187.378	107.391	452.24
10.833	186.035	106.079	450.989
10.834	186.127	105.865	452.393
10.835	186.981	105.469	452.637
10.836	186.066	106.232	450.775
10.837	185.059	106.323	452.148
10.838	185.425	105.438	450.928
10.839	186.768	104.401	450.409
10.84	186.127	104.919	451.965
10.841	183.563	104.126	450.592
10.842	183.289	104.004	451.263
10.843	183.929	104.004	451.111
10.844	183.228	103.607	448.914
10.845	181.824	102.814	450.195
10.846	182.007	102.325	448.822
10.847	182.709	102.478	447.937
10.848	183.258	102.112	448.883
10.849	181.061	100.983	447.021
10.85	179.962	100.555	447.876
10.851	180.084	100.708	447.998
10.852	179.26	100.464	446.075
10.853	176.941	99.5178	447.937
10.854	175.507	98.0225	446.777
10.855	175.476	97.1375	445.679
10.856	175.11	96.7407	447.388
10.857	173.431	95.4285	444.702
10.858	172.485	94.6045	444.641
10.859	171.692	94.0857	444.702
10.86	170.807	93.6584	442.047
10.861	169.098	93.0481	443.207
10.862	167.267	91.7053	441.864
10.863	166.901	90.3931	441.559
10.864	165.802	89.9353	442.291
10.865	164.093	89.2029	441.04
10.866	163.422	88.8062	441.101
10.867	164.551	88.6536	441.772
10.868	164.368	88.623	440.338
10.869	164.337	88.4399	441.223
10.87	162.994	87.7686	440.399
10.871	163.116	87.1887	440.308
10.872	163.208	87.0667	441.132
10.873	161.835	86.5784	439.545
10.874	160.767	86.3647	441.437
10.875	160.767	86.1206	440.948
10.876	161.469	86.3342	439.728
10.877	161.377	86.6699	441.956
10.878	160.889	85.8459	440.277
10.879	161.194	85.4187	441.071
10.88	162.079	85.4797	441.956
10.881	160.95	85.4187	439.941
10.882	160.98	85.5103	441.406
10.883	161.56	85.6628	440.155
10.884	161.987	85.4797	438.477
10.885	161.407	85.6323	439.545
10.886	160.156	85.083	438.08
10.887	160.889	85.2356	438.324
10.888	162.72	85.144	438.629
10.889	161.224	85.1135	436.859
10.89	160.889	84.8389	438.873
10.891	161.041	84.4116	437.866
10.892	162.201	85.3577	436.768
10.893	162.14	85.7849	437.836
10.894	160.522	85.1746	436.066
10.895	160.339	85.083	437.256
10.896	162.079	85.1135	437.744
10.897	161.591	85.2356	436.127
10.898	160.98	85.6323	438.141
10.899	161.438	85.3882	437.256
10.9	162.323	85.4797	436.218
10.901	162.72	85.8459	437.927
10.902	162.292	85.4492	436.157
10.903	162.994	85.5103	437.225
10.904	163.208	86.2427	437.714
10.905	162.903	87.0667	436.035
10.906	162.354	87.0972	437.439
10.907	162.415	86.6699	437.347
10.908	163.818	86.9751	437.225
10.909	164.917	87.5244	439.423
10.91	164.276	87.2803	437.103
10.911	164.917	87.6465	439.392
10.912	166.29	88.2568	438.721
10.913	166.901	88.5925	437.653
10.914	166.107	89.4775	439.27
10.915	165.802	89.447	438.202
10.916	166.351	89.2334	438.08
10.917	166.779	89.1724	440.155
10.918	165.161	88.623	438.507
10.919	165.71	88.9587	440.765
10.92	167.328	89.8438	440.247
10.921	168.793	90.3015	438.843
10.922	168.365	90.5457	441.04
10.923	168.396	89.386	439.209
10.924	169.647	89.9658	439.88
10.925	170.471	91.217	441.62
10.926	168.915	91.4307	439.27
10.927	168.152	91.3696	440.857
10.928	169.739	91.7358	440.643
10.929	171.265	92.041	439.178
10.93	172.455	91.8884	441.04
10.931	171.722	91.4307	439.545
10.932	173.218	92.1021	440.338
10.933	175.232	92.6819	441.498
10.934	174.652	92.5903	438.812
10.935	173.95	92.7124	440.857
10.936	173.37	93.0481	440.186
10.937	174.133	93.4753	439.27
10.938	174.774	93.5364	440.338
10.939	174.103	92.5598	439.178
10.94	174.164	92.865	440.643
10.941	175.751	93.1702	441.772
10.942	176.208	93.1702	439.392
10.943	176.239	93.5974	441.711
10.944	177.002	93.8416	441.437
10.945	177.979	93.8721	438.934
10.946	177.734	94.4519	441.437
10.947	175.934	93.9941	439.514
10.948	176.178	93.9026	440.582
10.949	176.727	94.4519	441.711
10.95	176.666	94.635	440.216
10.951	177.429	95.0623	442.291
10.952	178.192	94.9707	441.559
10.953	178.925	95.0623	441.193
10.954	179.413	95.2454	442.566
10.955	178.467	95.5811	441.071
10.956	178.833	95.5505	442.139
10.957	178.986	96.4355	442.23
10.958	178.284	96.0083	440.796
10.959	177.368	96.1609	442.627
10.96	177.216	95.9778	441.071
10.961	178.589	96.0999	441.193
10.962	178.711	96.5881	443.298
10.963	177.948	95.6726	442.017
10.964	178.802	95.459	444.092
10.965	180.267	96.2524	443.848
10.966	180.389	97.1069	442.23
10.967	179.626	97.4426	443.909
10.968	180.023	96.9543	442.108
10.969	181	97.168	442.017
10.97	180.939	97.4121	443.878
10.971	179.962	97.0154	441.864
10.972	180.389	96.7712	443.359
10.973	182.343	96.8628	443.115
10.974	183.594	97.1069	441.376
10.975	183.258	97.3206	442.383
10.976	182.434	97.29	440.857
10.977	184.082	97.5647	440.308
10.978	184.235	97.5647	441.772
10.979	182.892	97.0764	439.514
10.98	182.709	97.0764	441.071
10.981	183.197	96.5271	441.406
10.982	183.411	97.0459	439.575
10.983	183.99	97.229	442.23
10.984	184.448	97.29	439.911
10.985	185.852	97.29	440.765
10.986	186.31	97.168	442.23
10.987	185.303	96.7407	440.674
10.988	184.814	97.168	442.352
10.989	185.089	97.9004	442.017
10.99	184.906	97.7478	440.399
10.991	184.57	97.9614	442.413
10.992	184.57	97.2595	441.681
10.993	186.371	97.4731	442.169
10.994	187.592	98.175	442.81
10.995	186.31	98.2971	441.437
10.996	186.035	98.053	443.268
10.997	186.768	97.9614	442.413
10.998	187.256	98.3582	441.437
10.999	186.462	98.5718	443.054
11	184.143	98.3887	441.223
11.001	184.296	98.2056	442.291
11.002	185.333	98.1445	442.902
11.003	184.753	97.5342	441.833
11.004	184.845	97.9614	444.275
11.005	185.608	97.9614	443.42
11.006	186.829	97.9309	442.81
11.007	186.615	98.3887	444.672
11.008	185.364	97.9309	442.535
11.009	185.822	98.0835	443.024
11.01	186.584	97.9004	443.756
11.011	185.242	97.9614	441.376
11.012	184.174	97.8699	443.848
11.013	184.204	97.3206	442.047
11.014	186.92	97.8394	441.315
11.015	187.531	98.4497	442.719
11.016	186.676	97.7173	440.704
11.017	186.707	97.3206	441.467
11.018	188.202	97.229	441.772
11.019	188.019	97.3206	440.125
11.02	186.981	97.9004	441.772
11.021	185.73	97.8699	440.247
11.022	186.371	97.9309	439.911
11.023	187.164	97.6563	441.254
11.024	186.615	97.0459	439.972
11.025	187.164	96.6492	441.986
11.026	188.812	96.7407	442.535
11.027	188.599	96.7712	440.918
11.028	188.751	97.4121	442.902
11.029	188.629	97.3511	440.704
11.03	189.606	97.29	440.826
11.031	188.812	97.9004	441.864
11.032	187.012	96.8933	440.277
11.033	186.34	96.7102	441.772
11.034	187.653	96.9238	442.352
11.035	188.477	96.9543	440.613
11.036	188.843	97.6563	442.474
11.037	188.66	96.8933	441.254
11.038	190.46	97.0154	441.193
11.039	191.681	97.3816	442.291
11.04	189.911	97.3206	440.125
11.041	188.568	97.1069	441.65
11.042	187.561	97.168	441.895
11.043	188.141	97.229	440.399
11.044	187.866	97.229	442.2
11.045	186.89	96.283	440.948
11.046	187.714	96.2219	441.589
11.047	189.087	96.1304	443.146
11.048	188.721	96.0999	440.674
11.049	188.812	96.1304	442.108
11.05	189.453	95.8862	441.437
11.051	189.697	96.4966	440.46
11.052	188.293	96.6797	441.376
11.053	186.584	95.3369	439.667
11.054	186.523	95.459	440.277
11.055	188.08	96.1914	441.284
11.056	187.958	95.5505	438.66
11.057	187.805	95.6116	441.162
11.058	188.141	95.1843	440.46
11.059	189.789	95.5811	439.301
11.06	190.308	95.8862	440.948
11.061	188.568	95.2759	439.148
11.062	188.171	95.459	440.186
11.063	188.202	95.52	440.308
11.064	187.195	95.2759	438.385
11.065	186.462	95.1843	440.46
11.066	186.92	94.3909	440.002
11.067	187.988	94.2993	439.484
11.068	188.416	94.9402	441.315
11.069	187.714	94.8181	439.209
11.07	188.538	94.5435	440.094
11.071	188.721	94.1467	440.002
11.072	187.988	94.2078	438.538
11.073	186.89	94.8181	439.85
11.074	186.676	94.2688	438.568
11.075	187.073	94.0552	438.538
11.076	186.951	94.1772	440.643
11.077	185.73	94.0857	439.85
11.078	186.737	93.8416	440.46
11.079	188.049	94.3909	441.101
11.08	187.469	94.6045	439.178
11.081	186.981	94.3298	441.559
11.082	187.225	93.9331	439.148
11.083	188.782	94.0552	438.69
11.084	188.507	94.2993	440.216
11.085	186.157	93.4448	438.843
11.086	185.12	92.6208	440.247
11.087	186.249	92.1326	440.521
11.088	186.371	92.8955	439.453
11.089	185.944	93.5974	441.162
11.09	184.753	92.9871	439.575
11.091	186.707	92.6208	439.148
11.092	187.5	92.7734	440.582
11.093	186.188	92.041	438.446
11.094	184.814	91.7969	440.582
11.095	185.669	91.6138	440.43
11.096	185.669	91.6748	439.178
11.097	184.54	92.1936	441.437
11.098	183.655	91.8274	439.545
11.099	185.364	91.4917	438.965
11.1	186.066	91.4001	439.972
11.101	185.15	91.0645	437.622
11.102	185.486	90.8203	438.965
11.103	185.883	90.5457	437.897
11.104	186.066	90.7898	436.707
11.105	184.54	90.4541	438.446
11.106	182.465	89.7827	436.554
11.107	182.22	89.5386	436.859
11.108	182.556	89.6912	438.141
11.109	181.488	88.8672	435.272
11.11	180.634	88.4399	436.92
11.111	181.732	87.9822	436.432
11.112	183.075	87.7686	434.601
11.113	182.373	88.8977	436.34
11.114	181.152	88.2568	435.272
11.115	181.091	87.616	435.516
11.116	181.183	87.3108	437.378
11.117	179.382	87.1277	435.608
11.118	178.741	87.4939	437.653
11.119	179.016	87.6465	436.31
11.12	180.573	87.4939	435.272
11.121	181.061	87.3108	436.462
11.122	180.389	86.8225	434.357
11.123	181.427	86.853	435.303
11.124	182.556	86.9446	435.486
11.125	181	86.7615	434.418
11.126	179.535	86.792	436.157
11.127	178.955	86.8835	434.509
11.128	180.511	87.2498	433.838
11.129	180.267	87.738	435.059
11.13	178.986	87.1582	433.594
11.131	179.993	86.2732	434.875
11.132	181.122	86.4258	435.303
11.133	181.549	86.5784	434.479
11.134	180.573	87.3108	436.554
11.135	181.458	86.6089	435.455
11.136	183.472	86.4563	434.875
11.137	184.265	87.6465	435.73
11.138	182.526	87.616	433.197
11.139	182.251	87.2803	434.57
11.14	183.594	87.0056	434.814
11.141	183.868	87.738	433.319
11.142	183.838	87.7991	435.15
11.143	184.082	87.4634	433.35
11.144	185.638	87.5854	433.533
11.145	186.951	88.2568	434.357
11.146	186.249	88.1958	432.22
11.147	185.455	88.2874	433.167
11.148	186.096	88.8367	432.526
11.149	186.34	89.2944	431.58
11.15	186.462	89.4775	433.716
11.151	186.646	89.1418	431.824
11.152	187.256	88.623	432.281
11.153	187.5	88.9587	434.601
11.154	187.073	89.5996	433.624
11.155	188.446	89.4165	435.272
11.156	189.087	89.447	434.967
11.157	189.331	90.1184	433.624
11.158	188.965	91.0339	435.333
11.159	189.331	91.217	432.587
11.16	190.613	90.9729	432.739
11.161	190.674	91.156	433.899
11.162	188.782	90.332	432.861
11.163	189.117	90.6067	435.211
11.164	191.071	91.4307	434.723
11.165	192.078	92.1021	433.777
11.166	192.261	92.7429	435.12
11.167	191.528	92.6208	432.892
11.168	193.359	92.5598	433.472
11.169	194	92.9871	433.99
11.17	192.719	93.1396	432.892
11.171	191.254	92.7429	435.303
11.172	191.956	92.2241	434.967
11.173	193.024	92.1631	434.906
11.174	193.97	93.7805	436.829
11.175	193.634	93.689	434.235
11.176	194.519	93.5364	435.455
11.177	195.679	93.5669	435.974
11.178	195.465	93.5364	434.296
11.179	195.16	93.9026	436.035
11.18	195.374	94.1772	434.998
11.181	196.655	94.574	434.204
11.182	196.198	95.0012	435.791
11.183	195.282	94.9707	434.052
11.184	196.625	94.4519	434.875
11.185	198.608	94.7876	435.516
11.186	198.669	95.52	434.326
11.187	198.273	95.6726	436.554
11.188	198.608	95.4285	434.906
11.189	199.951	96.0693	434.235
11.19	200.653	96.9238	435.486
11.191	199.249	96.6797	433.868
11.192	199.005	95.9778	435.608
11.193	200.012	95.7642	436.127
11.194	200.5	96.3135	434.723
11.195	200.5	96.7407	437.378
11.196	201.324	96.4661	435.608
11.197	202.484	96.6187	435.242
11.198	203.552	97.2595	436.768
11.199	202.698	97.229	433.807
11.2	202.24	97.2595	435.364
11.201	202.362	97.29	436.096
11.202	202.454	97.168	434.723
11.203	202.148	97.5647	436.676
11.204	201.996	97.6868	435.638
11.205	203.735	98.2056	435.364
11.206	205.17	98.6328	436.584
11.207	204.437	98.7244	434.723
11.208	204.437	97.9309	436.676
11.209	205.475	97.9309	436.646
11.21	205.566	98.877	435.333
11.211	205.475	98.938	437.042
11.212	204.102	98.6023	435.15
11.213	204.346	98.7549	435.913
11.214	205.078	99.2432	436.462
11.215	204.468	99.0906	435.028
11.216	203.888	98.5718	437.439
11.217	204.193	98.175	437.561
11.218	204.956	98.114	436.279
11.219	205.292	98.7549	437.805
11.22	205.292	99.2126	435.486
11.221	206.085	98.877	435.272
11.222	206.146	98.877	436.035
11.223	205.078	98.5718	434.052
11.224	204.346	98.3276	436.188
11.225	204.224	97.9614	435.547
11.226	204.895	97.9614	435.211
11.227	204.132	98.053	436.646
11.228	203.186	97.1069	434.631
11.229	203.4	96.1914	434.845
11.23	202.911	95.3064	434.814
11.231	200.958	94.2078	432.739
11.232	198.12	93.0481	433.502
11.233	196.808	91.5527	432.037
11.234	194.885	90.5457	429.016
11.235	192.322	89.5691	429.871
11.236	190.338	87.8906	427.795
11.237	189.484	86.8225	427.277
11.238	188.873	86.7615	428.528
11.239	187.744	86.2732	426.636
11.24	187.042	85.5408	428.406
11.241	186.829	84.5947	429.993
11.242	187.195	84.8083	430.206
11.243	187.653	85.3271	432.739
11.244	187.042	84.9304	432.312
11.245	187.531	84.4727	434.143
11.246	187.744	84.7168	435.455
11.247	187.134	84.6863	434.723
11.248	187.408	84.6863	437.134
11.249	187.653	85.3271	436.096
11.25	189.514	86.0596	435.547
11.251	189.484	86.2122	436.798
11.252	188.843	85.5408	434.387
11.253	188.873	85.5713	435.76
11.254	189.484	85.6018	436.005
11.255	188.904	85.3271	434.57
11.256	187.073	84.9915	437.531
11.257	186.523	84.5337	436.218
11.258	188.324	84.7168	436.127
11.259	188.965	85.6323	436.768
11.26	188.324	85.8154	434.723
11.261	188.08	84.9304	435.089
11.262	189.056	84.6558	435.028
11.263	189.026	84.4421	433.441
11.264	187.958	84.6252	435.974
11.265	187.012	84.198	434.296
11.266	188.263	84.137	434.296
11.267	188.385	84.6863	434.753
11.268	187.073	84.5032	432.159
11.269	187.012	84.3201	432.983
11.27	187.897	83.8013	431.519
11.271	188.873	84.0149	430.45
11.272	188.568	84.1675	431.824
11.273	187.927	83.5571	429.993
11.274	188.965	83.2825	429.901
11.275	189.148	84.1675	430.786
11.276	187.744	84.137	428.955
11.277	187.164	83.6792	431.152
11.278	187.378	83.1299	431.03
11.279	188.019	83.4656	430.878
11.28	188.202	84.5032	432.861
11.281	188.232	84.3506	431.274
11.282	189.117	84.137	432.098
11.283	189.606	84.4116	433.441
11.284	189.301	84.198	432.129
11.285	188.965	84.4116	433.533
11.286	188.934	84.8389	433.624
11.287	189.575	85.1746	432.953
11.288	189.453	86.1206	435.028
11.289	189.209	86.2732	433.228
11.29	190.582	86.0596	434.174
11.291	190.826	86.3342	434.814
11.292	190.704	86.5173	433.441
11.293	190.918	86.5784	435.425
11.294	191.437	86.3953	434.265
11.295	192.535	87.1277	434.357
11.296	192.719	87.7991	435.547
11.297	191.772	87.7075	433.624
11.298	191.711	87.4329	434.998
11.299	192.2	87.5244	435.852
11.3	192.2	87.2498	434.601
11.301	192.2	87.3413	437.073
11.302	192.902	87.5854	436.096
11.303	194.824	87.4634	435.852
11.304	195.496	88.1958	437.073
11.305	195.465	88.3789	434.875
11.306	196.472	88.1653	436.249
11.307	196.747	88.4399	435.547
11.308	197.021	88.5925	434.357
11.309	196.045	88.4094	435.944
11.31	196.32	88.1958	434.784
11.311	197.906	88.1348	434.174
11.312	199.249	88.9282	435.059
11.313	198.242	88.7451	433.502
11.314	198.181	88.4399	435.211
11.315	199.677	88.7146	434.906
11.316	199.86	88.7146	433.899
11.317	199.371	88.8977	435.974
11.318	198.883	88.8672	434.814
11.319	199.585	89.2944	434.875
11.32	200.012	89.3555	435.913
11.321	199.463	88.8062	434.265
11.322	199.097	88.5925	436.31
11.323	199.585	88.9893	436.34
11.324	200.073	89.0198	434.57
11.325	199.829	89.2334	436.951
11.326	199.921	89.5691	435.181
11.327	200.745	89.8132	434.662
11.328	200.409	90.5457	436.066
11.329	199.31	90.3015	434.113
11.33	199.158	89.7522	436.096
11.331	199.371	90.271	437.042
11.332	199.921	90.9424	435.699
11.333	199.738	91.095	437.866
11.334	199.066	91.0645	436.951
11.335	201.05	91.7358	437.653
11.336	201.691	92.3157	437.805
11.337	200.226	92.6208	436.829
11.338	199.219	92.2546	438.538
11.339	200.195	92.3462	437.927
11.34	201.202	92.2241	437.866
11.341	200.439	92.3157	439.453
11.342	199.524	92.1326	438.171
11.343	200.409	91.98	439.178
11.344	202.545	93.1396	440.063
11.345	202.515	93.5059	437.622
11.346	201.508	92.926	439.392
11.347	201.66	92.3157	438.11
11.348	203.552	92.8955	436.859
11.349	204.926	93.6279	438.324
11.35	203.522	93.5364	435.669
11.351	203.552	92.8955	437.042
11.352	203.796	92.9871	436.981
11.353	204.681	93.0176	435.516
11.354	204.681	93.1396	437.469
11.355	205.231	93.0786	436.707
11.356	207.123	93.3228	435.516
11.357	207.703	93.9026	436.127
11.358	206.482	93.7805	433.868
11.359	206.543	93.2312	434.723
11.36	206.573	93.0176	434.814
11.361	206.116	92.5293	433.777
11.362	204.224	92.0715	435.944
11.363	203.094	91.095	434.906
11.364	202.85	90.7288	434.479
11.365	202.209	90.7593	435.638
11.366	199.219	89.1724	432.434
11.367	195.19	87.1887	432.434
11.368	192.444	84.7473	432.526
11.369	189.056	83.1604	429.291
11.37	184.875	82.428	428.986
11.371	180.847	81.4209	427.216
11.372	177.582	80.0781	423.492
11.373	174.622	78.1555	425.201
11.374	170.38	76.9043	423.889
11.375	168.091	75.2869	424.774
11.376	166.504	74.3103	426.27
11.377	165.253	73.5168	425.018
11.378	163.94	72.937	426.91
11.379	162.964	73.0591	426.514
11.38	163.696	72.9065	426.849
11.381	163.605	73.3337	428.192
11.382	160.889	73.2422	428.619
11.383	160.156	72.9065	431.213
11.384	161.377	72.2351	431.824
11.385	162.964	72.5098	431.427
11.386	163.3	73.0591	433.35
11.387	163.116	73.6389	432.129
11.388	164.551	73.5474	432.617
11.389	165.833	73.7305	433.838
11.39	164.764	73.3948	431.366
11.391	164.124	73.1506	433.441
11.392	163.849	73.6389	431.519
11.393	165.436	73.9441	430.603
11.394	165.344	74.4324	430.969
11.395	165.039	74.0356	428.68
11.396	166.443	73.6694	429.26
11.397	167.603	74.0967	429.047
11.398	166.84	73.7915	428.345
11.399	165.466	73.5168	429.688
11.4	164.948	73.0591	427.887
11.401	165.741	73.1506	426.575
11.402	165.741	73.9441	427.094
11.403	164.703	74.2188	424.561
11.404	164.948	73.9136	424.896
11.405	165.039	73.761	424.744
11.406	164.032	73.3948	424.255
11.407	163.452	73.3948	426.117
11.408	163.177	73.1506	425.323
11.409	163.269	73.1812	425.11
11.41	162.994	73.9136	426.147
11.411	162.659	73.8525	424.225
11.412	163.696	73.4863	424.438
11.413	164.063	74.0356	425.262
11.414	163.086	74.7375	423.798
11.415	162.72	74.4324	425.659
11.416	162.75	74.3408	425.232
11.417	163.452	74.8291	426.422
11.418	163.788	75.1648	427.551
11.419	163.513	75.1648	426.392
11.42	163.544	75.1648	428.07
11.421	164.185	75.6226	428.07
11.422	163.818	76.1719	426.636
11.423	163.94	76.9653	428.68
11.424	163.666	76.9653	426.91
11.425	164.673	77.2705	427.521
11.426	164.52	77.8503	429.199
11.427	163.635	77.4536	427.856
11.428	163.696	77.0874	430.573
11.429	163.849	77.4536	430.878
11.43	165.192	78.0334	430.054
11.431	165.222	78.5522	431.213
11.432	165.649	78.3081	429.993
11.433	167.694	78.7354	429.779
11.434	169.037	79.4373	430.481
11.435	167.816	79.6814	428.497
11.436	167.145	79.1321	430.664
11.437	167.419	78.8574	430.298
11.438	168.64	79.4373	429.413
11.439	169.25	79.8645	430.634
11.44	169.373	79.8645	428.589
11.441	170.441	80.2002	428.772
11.442	172.211	80.5359	428.833
11.443	171.57	80.719	427.124
11.444	170.685	80.8411	429.138
11.445	170.38	80.9326	428.864
11.446	170.868	80.9631	428.07
11.447	170.837	81.2683	429.962
11.448	169.861	81.2683	428.162
11.449	170.807	81.5735	429.26
11.45	172.333	81.7871	429.474
11.451	172.18	81.7261	428.223
11.452	171.631	81.5735	430.298
11.453	172.089	81.6345	429.932
11.454	172.272	82.1228	428.619
11.455	171.417	82.7942	430.969
11.456	170.41	82.5195	428.894
11.457	171.173	82.7026	429.23
11.458	171.6	83.1299	429.901
11.459	170.898	83.4351	428.467
11.46	170.898	82.8552	430.237
11.461	171.448	82.9163	429.657
11.462	173.37	83.6792	429.779
11.463	173.157	84.198	430.847
11.464	172.058	84.259	429.321
11.465	171.875	84.5032	430.847
11.466	172.485	85.1746	431.122
11.467	171.753	84.5337	429.443
11.468	170.563	84.0454	432.434
11.469	170.319	83.8928	431.274
11.47	172.668	84.2285	431.702
11.471	173.096	84.8694	433.197
11.472	171.906	85.0525	431.702
11.473	172.791	84.5337	433.502
11.474	173.401	84.6863	433.655
11.475	172.913	85.3271	432.129
11.476	172.333	85.6018	433.868
11.477	172.15	84.9609	431.854
11.478	173.706	85.0525	432.129
11.479	174.042	86.1511	432.983
11.48	173.553	85.8459	431.244
11.481	174.286	85.5713	432.678
11.482	174.866	85.8459	432.8
11.483	175.69	86.1816	431.244
11.484	175.568	85.7849	432.159
11.485	175.049	86.1816	430.603
11.486	176.361	86.3037	430.298
11.487	176.941	86.9446	430.481
11.488	176.3	87.1277	428.558
11.489	176.331	86.7004	430.206
11.49	176.514	86.2732	429.84
11.491	176.88	86.1511	429.077
11.492	176.636	86.9751	431.091
11.493	176.697	86.9751	429.016
11.494	178.131	87.2498	429.779
11.495	179.077	88.1958	429.443
11.496	178.833	88.562	427.246
11.497	178.65	87.9822	428.68
11.498	178.253	88.0432	429.199
11.499	178.65	88.501	428.192
11.5	178.253	89.6606	430.054
11.501	178.162	89.9048	429.657
11.502	179.291	89.9658	430.45
11.503	180.664	90.8813	431.396
11.504	180.267	91.4612	430.054
11.505	180.328	91.4307	432.343
11.506	180.878	91.6748	431.824
11.507	181.519	91.8884	431.976
11.508	180.969	91.8579	434.113
11.509	179.688	92.041	432.831
11.51	180.298	92.6514	433.838
11.511	181.458	93.4753	434.326
11.512	180.511	93.2617	432.922
11.513	180.573	92.4988	435.455
11.514	180.817	92.8345	434.296
11.515	183.411	93.2312	433.685
11.516	183.838	93.5974	435.028
11.517	182.404	93.3533	433.868
11.518	183.105	92.7429	434.814
11.519	184.265	93.4143	435.333
11.52	183.167	94.1772	433.289
11.521	181.793	94.0552	435.455
11.522	181.763	93.4143	434.265
11.523	184.204	93.4143	433.868
11.524	184.967	93.689	434.357
11.525	184.631	93.7195	431.641
11.526	185.059	93.3838	433.075
11.527	186.096	92.9871	432.739
11.528	186.005	93.1702	431.366
11.529	184.784	93.3228	432.098
11.53	183.533	93.0481	431.335
11.531	183.807	93.1091	430.298
11.532	184.906	93.5059	431.458
11.533	184.296	92.9871	428.833
11.534	184.418	92.1631	430.603
11.535	184.753	92.2546	430.908
11.536	185.059	93.1702	429.108
11.537	184.998	93.0481	431.549
11.538	184.174	92.1631	430.084
11.539	184.662	92.4683	431.061
11.54	184.509	93.2922	431.396
11.541	183.929	93.75	429.596
11.542	183.777	93.5669	430.786
11.543	183.533	93.3228	430.969
11.544	184.418	92.8955	430.084
11.545	185.547	93.6279	431.824
11.546	185.577	93.8416	430.878
11.547	186.493	93.8416	431.519
11.548	187.073	93.9941	432.648
11.549	186.371	94.2993	430.756
11.55	185.669	94.6045	432.129
11.551	185.12	94.5129	431.61
11.552	185.669	94.574	430.634
11.553	185.486	94.9097	432.251
11.554	185.15	94.7876	430.45
11.555	186.646	94.7876	431.61
11.556	187.256	95.5811	432.953
11.557	186.493	95.1843	431.702
11.558	186.218	94.7571	434.082
11.559	186.523	94.8181	433.655
11.56	187.683	95.3064	432.495
11.561	187.866	96.3135	433.99
11.562	187.531	96.2219	431.824
11.563	188.629	95.9167	432.77
11.564	189.362	96.0693	433.044
11.565	189.026	96.5271	431.488
11.566	188.599	96.4966	433.655
11.567	188.812	96.1304	432.617
11.568	190.033	95.9778	432.434
11.569	190.277	96.5271	433.502
11.57	190.094	97.0764	431.061
11.571	190.979	97.1069	431.641
11.572	191.65	97.8394	431.763
11.573	190.735	97.5342	430.359
11.574	190.125	97.0459	432.251
11.575	189.697	96.7102	432.007
11.576	190.186	96.8323	432.037
11.577	190.308	97.0764	434.296
11.578	189.758	97.4426	432.129
11.579	191.65	97.4731	433.319
11.58	192.413	97.5037	432.648
11.581	192.657	97.8394	431.458
11.582	192.017	97.8699	433.563
11.583	192.23	97.5342	432.556
11.584	192.261	97.3511	431.976
11.585	191.833	98.175	433.99
11.586	191.132	98.6328	432.739
11.587	192.169	98.5107	433.197
11.588	192.413	98.6023	433.167
11.589	192.505	98.8159	431.427
11.59	192.444	98.6023	433.929
11.591	192.688	98.2666	432.312
11.592	194.366	98.4497	432.861
11.593	194.244	99.3958	434.235
11.594	192.871	99.8535	432.068
11.595	192.291	99.3652	433.685
11.596	193.329	99.5789	434.479
11.597	192.749	99.1211	432.892
11.598	192.719	98.999	436.157
11.599	192.566	99.2126	434.723
11.6	194.641	99.3347	434.723
11.601	195.251	99.3347	436.127
11.602	194.916	99.9756	433.777
11.603	195.19	99.6399	435.76
11.604	194.977	99.6094	435.15
11.605	195.526	99.5178	434.387
11.606	194.733	99.9451	436.432
11.607	193.481	100.464	434.296
11.608	195.465	100.22	434.601
11.609	197.113	100.647	435.12
11.61	197.357	100.555	433.075
11.611	197.052	100.494	434.875
11.612	197.418	100.189	434.601
11.613	197.876	100.25	433.899
11.614	197.571	100.708	436.096
11.615	196.075	100.555	433.838
11.616	196.869	100.891	434.509
11.617	196.991	100.952	434.326
11.618	196.594	100.708	432.648
11.619	196.716	100.311	434.845
11.62	197.54	100.22	434.448
11.621	198.364	100.281	433.014
11.622	198.73	100.647	435.516
11.623	197.51	100.403	433.655
11.624	198.273	100.494	434.235
11.625	198.303	101.471	434.845
11.626	197.052	101.685	432.983
11.627	195.862	100.983	434.967
11.628	195.374	100.8	434.479
11.629	196.594	101.135	434.235
11.63	197.144	101.776	435.394
11.631	196.808	101.685	433.716
11.632	197.601	101.929	435.333
11.633	199.188	102.234	435.394
11.634	199.097	102.6	434.113
11.635	198.059	102.356	436.89
11.636	197.235	102.051	436.005
11.637	197.54	102.356	436.127
11.638	197.083	102.631	437.134
11.639	196.442	102.386	435.303
11.64	197.144	102.051	436.401
11.641	198.853	102.478	436.737
11.642	198.975	102.814	434.753
11.643	199.249	102.081	437.439
11.644	198.944	101.807	435.577
11.645	200.623	102.081	436.279
11.646	200.684	102.966	437.317
11.647	199.921	102.814	434.418
11.648	199.768	102.539	436.005
11.649	200.043	102.722	435.364
11.65	200.531	102.875	434.174
11.651	201.019	102.844	436.31
11.652	201.111	102.234	434.57
11.653	203.308	101.959	435.455
11.654	204.559	102.325	436.157
11.655	204.437	102.722	433.289
11.656	203.918	102.661	434.998
11.657	203.705	102.875	434.387
11.658	203.583	103.058	432.587
11.659	203.522	102.905	434.448
11.66	202.454	102.112	432.526
11.661	203.125	102.112	433.807
11.662	204.559	102.661	434.326
11.663	205.078	103.21	432.281
11.664	206.085	102.783	434.143
11.665	205.719	102.173	434.204
11.666	205.627	102.753	433.105
11.667	205.383	103.607	435.15
11.668	204.437	103.455	433.35
11.669	204.437	103.119	433.838
11.67	204.681	103.607	434.692
11.671	204.529	104.156	432.892
11.672	204.987	103.851	434.235
11.673	205.414	103.699	434.174
11.674	206.848	103.607	434.235
11.675	207.489	103.363	435.425
11.676	206.787	103.577	434.235
11.677	206.909	104.218	434.296
11.678	206.207	105.286	434.967
11.679	204.346	105.286	432.159
11.68	204.163	104.919	434.387
11.681	203.491	103.821	433.075
11.682	204.01	103.241	433.441
11.683	204.773	103.851	436.066
11.684	204.681	104.431	434.265
11.685	205.78	104.401	436.005
11.686	206.726	104.797	435.791
11.687	206.146	105.011	434.296
11.688	204.956	105.164	436.523
11.689	204.437	104.858	434.998
11.69	204.987	104.645	435.028
11.691	205.017	104.584	436.066
11.692	204.803	104.675	434.235
11.693	206.116	104.37	435.73
11.694	207.672	104.889	435.089
11.695	208.191	104.675	433.838
11.696	207.611	104.584	436.005
11.697	207.306	104.309	434.326
11.698	207.306	104.584	433.777
11.699	206.848	104.492	434.357
11.7	205.048	104.553	431.793
11.701	204.895	104.004	433.197
11.702	205.353	103.027	432.495
11.703	206.39	102.478	432.007
11.704	206.238	102.692	434.418
11.705	206.116	102.661	433.167
11.706	206.94	102.325	432.526
11.707	206.696	102.356	433.777
11.708	205.505	101.746	431.305
11.709	204.468	100.8	431.946
11.71	202.393	99.6399	431.702
11.711	200.806	97.9004	429.901
11.712	198.425	96.5271	431.702
11.713	197.083	95.2454	428.802
11.714	196.747	94.4214	427.155
11.715	195.313	93.5974	426.819
11.716	193.481	92.8955	423.401
11.717	191.467	91.5222	423.218
11.718	188.812	89.5691	422.394
11.719	186.035	87.4329	421.021
11.72	183.716	85.6323	422.302
11.721	180.42	84.0759	419.25
11.722	176.544	81.2073	417.45
11.723	171.722	78.3691	417.419
11.724	165.527	74.3713	412.964
11.725	158.752	69.7327	411.53
11.726	153.992	66.8945	409.79
11.727	152.039	66.3452	406.433
11.728	152.191	68.2068	405.396
11.729	151.55	68.9697	402.191
11.73	150.604	67.7795	403.29
11.731	150.208	67.688	408.203
11.732	149.292	68.6951	414.063
11.733	151.306	67.8711	421.021
11.734	153.351	66.4063	423.92
11.735	155.487	66.1621	425.018
11.736	158.203	67.688	425.842
11.737	159.912	69.5801	422.852
11.738	161.56	71.5027	422.089
11.739	161.865	73.0591	420.776
11.74	161.591	73.4253	416.199
11.741	161.285	72.9675	416.321
11.742	160.858	72.7234	415.405
11.743	162.14	71.9604	415.71
11.744	162.659	71.0144	418.915
11.745	163.666	70.343	419.373
11.746	165.192	70.0989	421.326
11.747	165.955	71.228	422.607
11.748	165.283	72.4182	419.891
11.749	165.405	72.4487	418.823
11.75	164.673	71.991	415.131
11.751	164.734	71.8689	411.926
11.752	164.734	72.2351	410.706
11.753	164.032	72.1436	407.898
11.754	164.673	71.3501	409.79
11.755	164.825	70.8923	412.079
11.756	164.52	70.8618	412.598
11.757	164.276	70.7703	414.825
11.758	163.574	71.2891	413.635
11.759	164.124	72.3572	412.628
11.76	164.093	72.6013	411.163
11.761	162.201	73.2117	406.982
11.762	161.804	73.5474	407.562
11.763	161.896	73.5779	407.043
11.764	161.224	73.761	406.372
11.765	161.316	73.1812	410.675
11.766	160.339	72.2961	411.072
11.767	161.865	72.4487	413.788
11.768	163.483	73.8831	416.718
11.769	162.781	75.3174	415.009
11.77	162.964	75.3479	417.572
11.771	162.964	75.8057	417.084
11.772	164.001	76.6602	415.833
11.773	164.429	77.5452	418.274
11.774	163.696	77.9724	416.687
11.775	164.978	77.8503	418.213
11.776	166.473	78.6743	420.41
11.777	167.358	79.4067	418.549
11.778	169.128	79.5593	420.715
11.779	170.441	79.9866	420.074
11.78	172.089	80.5054	419.037
11.781	172.882	81.1462	420.624
11.782	173.248	81.4514	418.579
11.783	174.53	81.6956	419.128
11.784	176.147	82.489	420.776
11.785	176.575	82.7637	418.945
11.786	177.643	82.7026	421.814
11.787	178.284	82.7332	421.234
11.788	180.145	82.7332	421.082
11.789	181.763	82.8247	422.424
11.79	182.037	82.6111	420.593
11.791	182.8	82.1533	420.776
11.792	183.807	82.7332	420.929
11.793	183.929	83.8623	418.091
11.794	184.021	84.2896	419.128
11.795	183.35	84.1064	418.701
11.796	183.746	83.9844	417.999
11.797	184.021	84.137	420.105
11.798	183.746	84.4421	419.067
11.799	184.784	84.2285	420.227
11.8	186.035	84.6252	420.776
11.801	185.303	85.0525	418.976
11.802	184.906	85.2661	420.868
11.803	184.631	84.9915	419.189
11.804	184.235	85.3577	419.739
11.805	183.594	85.8154	420.776
11.806	181.061	86.2427	418.854
11.807	180.634	85.968	420.654
11.808	180.878	86.0901	421.234
11.809	180.389	86.2732	419.861
11.81	180.237	86.4563	422.882
11.811	179.291	86.2427	422.333
11.812	180.664	85.6018	423.157
11.813	180.542	86.3342	424.438
11.814	179.962	87.4939	422.424
11.815	179.81	88.2874	423.676
11.816	179.413	88.8977	423.035
11.817	179.352	89.1724	421.356
11.818	179.413	88.5925	424.316
11.819	179.535	88.3789	423.828
11.82	181.274	88.2874	424.927
11.821	182.617	88.7756	426.849
11.822	182.617	89.5386	425.415
11.823	183.655	89.7522	427.612
11.824	184.57	89.8132	426.3
11.825	184.998	90.6982	425.476
11.826	184.845	91.0645	427.643
11.827	184.906	90.6677	425.873
11.828	186.066	90.3015	426.422
11.829	186.951	90.21	428.131
11.83	187.378	90.271	426.819
11.831	188.782	90.21	428.558
11.832	190.033	90.5151	428.619
11.833	191.101	90.1794	427.246
11.834	191.559	90.332	429.474
11.835	191.956	90.5457	426.819
11.836	193.024	91.1255	426.3
11.837	193.604	90.9424	426.727
11.838	192.719	90.6982	424.5
11.839	193.39	90.2405	425.781
11.84	194.275	90.3015	424.988
11.841	195.343	90.7593	424.5
11.842	195.892	90.5457	425.476
11.843	195.496	91.095	424.225
11.844	196.991	91.0034	424.164
11.845	197.815	91.095	423.92
11.846	196.564	92.0105	421.814
11.847	195.709	92.041	423.218
11.848	194.641	92.1021	421.844
11.849	194.366	91.8579	422.119
11.85	194.305	92.1021	425.018
11.851	193.268	92.1021	423.828
11.852	194	92.7734	426.331
11.853	195.007	93.5059	427.185
11.854	194.305	93.9026	425.873
11.855	193.848	94.2688	428.741
11.856	193.665	94.3298	427.46
11.857	193.451	94.696	428.07
11.858	193.176	95.6116	430.359
11.859	191.742	96.0693	428.589
11.86	192.352	95.9473	430.817
11.861	192.566	96.0388	430.878
11.862	193.146	97.168	430.023
11.863	193.024	97.6563	432.465
11.864	193.512	97.5037	431.396
11.865	194.733	97.3816	431.793
11.866	195.16	96.9543	433.35
11.867	194.122	97.5952	431.458
11.868	193.878	98.3887	433.014
11.869	194.244	98.938	432.159
11.87	194.183	99.2126	430.328
11.871	194.092	98.114	432.892
11.872	194.519	97.4731	431.854
11.873	196.289	97.1069	432.587
11.874	197.845	97.9309	434.235
11.875	197.662	98.1445	431.946
11.876	198.456	97.3511	433.197
11.877	199.707	97.5342	432.739
11.878	201.019	97.8699	429.596
11.879	200.531	97.9004	430.969
11.88	199.493	97.0459	429.718
11.881	200.714	96.5271	429.932
11.882	201.813	96.8323	431.091
11.883	201.05	97.1375	429.047
11.884	202.118	97.0764	430.634
11.885	202.85	96.8628	430.176
11.886	203.827	97.1375	429.016
11.887	204.376	97.1985	430.573
11.888	203.491	96.8628	428.864
11.889	203.43	96.8018	429.993
11.89	203.705	97.2595	430.969
11.891	202.332	97.7783	429.199
11.892	202.271	97.1375	432.007
11.893	201.599	96.8933	431.549
11.894	202.118	97.168	431.946
11.895	202.271	97.229	434.662
11.896	201.263	96.9238	433.228
11.897	201.569	96.9849	434.662
11.898	202.057	97.6257	434.662
11.899	201.385	98.1445	432.495
11.9	200.745	97.8394	435.15
11.901	200.195	97.9309	434.174
11.902	200.012	97.6563	433.38
11.903	198.761	98.1445	435.913
11.904	197.327	98.3276	434.113
11.905	197.906	97.7478	435.455
11.906	198.181	97.8699	435.73
11.907	198.395	97.9309	433.99
11.908	197.754	98.3276	435.486
11.909	197.632	97.9919	434.204
11.91	197.754	97.5952	434.296
11.911	197.449	97.9004	435.577
11.912	195.557	97.8699	433.899
11.913	195.068	97.3511	435.303
11.914	195.16	97.1375	436.188
11.915	194.641	97.3511	434.296
11.916	194.489	97.229	436.584
11.917	194.489	96.6187	434.967
11.918	195.923	96.2219	434.387
11.919	196.411	96.3745	436.005
11.92	196.503	96.3135	433.838
11.921	196.533	95.4285	435.547
11.922	196.442	95.9167	435.608
11.923	195.496	96.283	433.99
11.924	194.672	95.9778	436.127
11.925	193.848	95.4285	435.638
11.926	194.55	95.1233	435.089
11.927	195.557	95.6116	436.432
11.928	195.557	95.1843	433.746
11.929	196.533	94.0857	436.066
11.93	197.235	93.811	435.303
11.931	197.357	94.0857	434.57
11.932	195.557	94.696	436.89
11.933	193.878	94.0857	434.937
11.934	193.512	93.0786	436.157
11.935	193.115	92.865	437.103
11.936	191.437	92.9565	434.174
11.937	191.62	91.9189	437.012
11.938	191.895	91.98	436.829
11.939	193.054	91.9189	435.547
11.94	192.261	91.6748	437.866
11.941	190.826	90.8508	436.737
11.942	191.01	90.21	437.469
11.943	190.155	91.2476	438.171
11.944	188.232	91.4001	435.638
11.945	186.401	90.4846	437.653
11.946	185.638	89.5386	436.981
11.947	185.608	89.5386	435.303
11.948	185.455	89.325	437.622
11.949	184.692	88.2568	436.279
11.95	185.242	87.8601	437.408
11.951	185.089	88.3484	437.469
11.952	183.411	88.1348	435.12
11.953	181.549	87.677	437.5
11.954	179.749	86.853	435.791
11.955	178.711	86.0596	434.387
11.956	177.521	85.5713	436.401
11.957	176.605	84.8999	434.357
11.958	176.453	84.4421	434.723
11.959	177.368	84.7168	435.944
11.96	177.551	84.9304	434.113
11.961	178.009	84.4421	436.157
11.962	177.734	84.0149	436.218
11.963	177.826	83.7097	435.394
11.964	177.46	83.8623	437.073
11.965	175.964	83.4351	434.601
11.966	176.117	83.3435	435.12
11.967	176.331	83.313	435.242
11.968	176.208	83.5571	433.472
11.969	176.727	83.6182	435.577
11.97	177.277	83.5876	434.692
11.971	178.528	82.9773	434.143
11.972	179.382	82.8857	436.188
11.973	178.711	83.1299	433.319
11.974	178.894	82.7942	434.723
11.975	178.955	83.1299	434.631
11.976	178.314	83.7708	431.824
11.977	177.032	83.3435	434.509
11.978	175.964	82.6721	433.716
11.979	176.819	82.428	434.387
11.98	177.307	83.0383	435.974
11.981	176.361	83.313	434.021
11.982	176.971	82.3975	436.34
11.983	178.253	82.8247	436.432
11.984	179.535	83.5876	434.174
11.985	178.65	83.9844	436.005
11.986	177.429	84.0759	434.54
11.987	177.46	83.9233	434.998
11.988	177.673	83.7708	436.584
11.989	176.575	84.259	434.601
11.99	176.636	84.0759	436.89
11.991	177.246	84.137	436.401
11.992	178.406	84.3811	435.394
11.993	178.68	84.7473	436.951
11.994	178.558	84.5032	435.028
11.995	178.864	84.6863	435.303
11.996	179.26	85.1746	435.913
11.997	177.673	85.5408	433.716
11.998	177.368	84.9304	436.188
11.999	177.338	84.9915	435.516
12	177.887	85.3882	434.631
12.001	177.917	85.5408	437.195
12.002	178.65	85.1746	435.974
12.003	180.176	84.9304	436.218
12.004	181.305	85.2966	437.317
12.005	181.58	85.5408	435.028
12.006	181.396	85.4492	436.676
12.007	181.366	86.1816	435.944
12.008	181.671	86.4563	434.174
12.009	181.366	86.5173	435.822
12.01	181.305	86.0901	434.509
12.011	183.807	84.9609	435.791
12.012	185.303	85.9375	436.188
12.013	185.028	86.9751	434.418
12.014	185.486	86.7615	436.432
12.015	186.432	86.8225	435.028
12.016	187.439	86.5173	434.784
12.017	187.134	87.0667	436.401
12.018	185.364	87.3718	434.387
12.019	185.577	87.0667	435.516
12.02	186.31	87.1582	435.486
12.021	185.944	86.7004	434.998
12.022	186.249	86.7615	437.866
12.023	187.134	87.4023	436.615
12.024	188.538	87.7991	436.676
12.025	188.995	88.0432	438.507
12.026	188.202	87.6465	436.218
12.027	188.08	87.0972	437.592
12.028	188.019	88.2568	437.714
12.029	187.5	88.9893	435.425
12.03	186.859	89.1113	437.744
12.031	186.798	88.8062	436.218
12.032	188.324	88.4399	436.554
12.033	189.026	88.8977	437.683
12.034	188.263	89.7522	436.523
12.035	188.843	89.6606	438.507
12.036	189.331	89.6606	438.08
12.037	189.026	90.21	437.103
12.038	188.354	91.095	439.087
12.039	187.836	91.2781	437.469
12.04	188.69	90.8813	437.836
12.041	188.904	90.6982	439.423
12.042	187.531	90.9729	438.08
12.043	187.714	91.1255	440.308
12.044	189.941	91.7358	440.552
12.045	190.338	91.9495	439.056
12.046	190.338	91.7053	441.681
12.047	189.575	91.5527	439.789
12.048	190.979	91.8884	439.392
12.049	191.101	93.0176	441.01
12.05	190.094	92.9565	438.66
12.051	190.308	92.1326	440.826
12.052	191.071	92.7429	440.521
12.053	192.413	93.7805	439.331
12.054	192.535	94.0552	441.62
12.055	192.688	93.3533	440.521
12.056	194.366	92.4988	441.742
12.057	196.075	92.9871	442.23
12.058	195.77	93.9941	439.545
12.059	195.435	93.8416	441.437
12.06	196.014	94.0552	440.43
12.061	197.144	94.0552	439.087
12.062	197.205	94.0857	440.46
12.063	196.014	93.6584	438.751
12.064	197.021	92.6819	441.223
12.065	197.906	93.0481	442.139
12.066	198.242	93.2922	440.582
12.067	199.097	93.0481	442.078
12.068	199.89	93.6584	440.399
12.069	201.233	94.4824	439.392
12.07	201.355	94.7266	440.399
12.071	199.921	94.2383	438.293
12.072	200.043	93.9026	439.789
12.073	200.714	94.4824	440.826
12.074	200.653	94.9402	439.453
12.075	200.653	94.7266	442.291
12.076	201.233	94.696	441.193
12.077	203.186	95.2759	441.162
12.078	204.132	96.4661	441.925
12.079	203.583	96.283	440.125
12.08	203.094	96.0083	442.322
12.081	203.339	96.344	442.169
12.082	202.606	96.7407	440.46
12.083	201.874	97.2595	442.596
12.084	200.958	97.0154	442.108
12.085	201.904	96.7102	442.596
12.086	202.698	97.6257	444.092
12.087	202.484	98.0225	442.474
12.088	202.515	97.8088	444.214
12.089	202.881	98.5107	444.58
12.09	203.247	98.7244	442.749
12.091	203.033	99.2737	444.336
12.092	202.759	99.0295	443.359
12.093	203.339	99.3958	443.39
12.094	203.186	99.762	444.733
12.095	202.393	99.4263	443.97
12.096	203.796	99.2737	445.862
12.097	205.383	100.25	445.19
12.098	205.658	101.013	443.848
12.099	205.475	100.861	445.74
12.1	205.597	100.128	443.97
12.101	206.94	99.6399	444.733
12.102	207.489	100.861	445.313
12.103	205.933	100.891	443.085
12.104	204.865	100.83	445.251
12.105	205.17	100.372	444.855
12.106	207.947	100.769	443.634
12.107	208.496	100.922	445.587
12.108	207.794	101.105	443.848
12.109	209.015	100.037	445.648
12.11	210.022	100.189	446.991
12.111	209.595	100.983	444.275
12.112	208.954	101.471	446.838
12.113	209.503	101.135	445.679
12.114	210.785	101.349	444.916
12.115	210.815	101.807	446.991
12.116	209.869	101.379	445.404
12.117	211.243	100.616	446.777
12.118	212.494	101.41	447.388
12.119	212.982	102.112	446.167
12.12	212.921	101.715	448.029
12.121	212.616	101.746	446.686
12.122	213.226	101.654	445.74
12.123	212.921	102.844	446.838
12.124	211.609	102.57	444.946
12.125	211.975	101.807	446.899
12.126	212.006	101.746	446.625
12.127	211.914	101.959	445.709
12.128	212.128	102.234	447.998
12.129	213.165	102.325	447.418
12.13	213.837	102.844	447.083
12.131	213.531	103.119	448.883
12.132	212.28	102.997	447.327
12.133	212.524	102.6	448.029
12.134	212.891	103.577	449.097
12.135	212.769	103.699	446.564
12.136	212.372	103.607	447.968
12.137	212.952	103.363	447.998
12.138	214.325	103.485	447.449
12.139	214.63	104.095	449.28
12.14	213.47	104.462	447.754
12.141	213.898	104.401	449.097
12.142	214.325	104.889	448.7
12.143	214.325	105.164	447.083
12.144	213.409	105.56	448.09
12.145	214.172	105.377	446.411
12.146	215.302	104.706	446.686
12.147	215.363	105.255	448.792
12.148	214.539	105.225	447.601
12.149	214.386	104.858	449.89
12.15	215.424	105.347	449.89
12.151	215.485	106.018	448.944
12.152	214.783	106.384	450.745
12.153	214.996	105.56	448.517
12.154	216.858	105.286	448.883
12.155	217.743	106.445	449.768
12.156	216.98	106.384	446.93
12.157	216.858	105.713	449.463
12.158	217.377	105.927	449.249
12.159	218.445	106.354	447.357
12.16	218.475	106.934	449.188
12.161	217.407	106.293	447.906
12.162	217.865	105.896	448.761
12.163	218.109	106.049	449.158
12.164	217.224	106.232	447.266
12.165	216.644	106.293	448.639
12.166	217.163	106.628	448.608
12.167	217.438	106.567	447.632
12.168	217.041	106.567	449.738
12.169	216.034	105.865	448.639
12.17	216.553	105.286	450.378
12.171	216.644	106.079	451.447
12.172	215.942	106.171	449.188
12.173	215.454	105.621	451.416
12.174	215.393	105.347	449.89
12.175	215.973	105.621	448.792
12.176	214.935	105.927	450.256
12.177	213.196	105.408	448.853
12.178	213.318	105.042	449.738
12.179	213.409	105.255	450.592
12.18	212.738	104.98	448.639
12.181	212.097	104.431	450.104
12.182	212.097	104.34	449.554
12.183	212.677	104.187	448.12
12.184	211.731	104.34	449.127
12.185	209.473	103.363	447.784
12.186	208.71	102.478	448.792
12.187	208.893	102.478	447.906
12.188	206.848	101.959	446.167
12.189	203.491	100.616	447.357
12.19	202.698	98.8464	446.045
12.191	201.935	97.5647	444.55
12.192	200.989	97.0764	444.641
12.193	198.029	95.7031	441.711
12.194	195.557	93.0176	440.918
12.195	192.719	91.5833	439.972
12.196	189.453	89.6606	436.768
12.197	184.174	87.3108	436.127
12.198	180.725	85.1746	433.624
12.199	178.497	83.0688	430.664
12.2	177.399	82.489	429.779
12.201	174.316	81.9397	426.483
12.202	173.737	80.6274	428.192
12.203	173.187	79.9866	429.382
12.204	173.553	80.2612	430.481
12.205	172.699	79.895	434.265
12.206	171.722	79.2847	434.967
12.207	172.089	78.5828	436.737
12.208	173.248	78.9185	437.408
12.209	172.424	79.0405	435.486
12.21	170.502	78.4912	436.859
12.211	170.074	78.0945	435.822
12.212	170.38	77.7893	433.929
12.213	170.105	78.125	434.662
12.214	169.495	77.3926	432.129
12.215	168.976	76.4465	431.03
12.216	167.877	76.0193	431.427
12.217	166.107	75.1648	429.108
12.218	164.337	73.6694	430.023
12.219	163.177	73.2422	430.054
12.22	162.079	72.8149	427.643
12.221	160.583	72.8149	428.619
12.222	159.515	72.4182	426.544
12.223	160.492	71.0754	425.476
12.224	160.309	70.7703	425.079
12.225	157.806	70.343	423.431
12.226	156.555	69.3665	424.255
12.227	156.799	69.5801	423.401
12.228	156.83	69.458	421.539
12.229	156.158	69.2444	422.15
12.23	154.266	68.6035	420.563
12.231	154.419	68.0542	421.387
12.232	155.121	68.4204	421.173
12.233	153.931	68.9392	419.739
12.234	153.778	68.573	421.814
12.235	154.388	68.1152	420.349
12.236	155.548	68.4204	419.83
12.237	155.67	69.1223	420.929
12.238	154.785	69.0613	418.61
12.239	155.426	68.634	420.227
12.24	156.433	69.397	420.349
12.241	156.128	69.8242	419.128
12.242	155.121	69.7021	421.661
12.243	155.212	70.0684	421.356
12.244	157.227	70.282	421.143
12.245	158.112	71.0754	423.004
12.246	157.104	71.1975	421.265
12.247	158.356	70.7397	422.791
12.248	159.576	71.228	422.333
12.249	160.309	72.0825	421.021
12.25	159.912	72.3877	422.394
12.251	159.576	73.1506	420.715
12.252	160.37	73.3643	420.441
12.253	161.011	73.7915	421.356
12.254	160.065	73.5168	420.074
12.255	160.858	72.937	422.15
12.256	162.659	73.5779	422.821
12.257	163.818	74.4324	421.448
12.258	164.307	74.707	423.889
12.259	164.825	74.8596	422.76
12.26	166.809	74.9207	423.523
12.261	167.053	75.7141	424.194
12.262	166.443	76.2634	422.272
12.263	166.29	76.0498	423.95
12.264	167.175	76.1719	424.561
12.265	167.908	76.4771	423.676
12.266	168.61	76.9348	425.72
12.267	169.8	77.24	424.194
12.268	171.509	77.4841	424.561
12.269	172.18	78.064	425.476
12.27	171.234	78.2471	423.767
12.271	170.898	78.4302	425.354
12.272	171.082	79.4067	424.286
12.273	171.082	79.9561	423.523
12.274	170.044	79.3152	424.927
12.275	169.281	78.9185	424.042
12.276	171.112	78.2471	425.507
12.277	172.455	79.5898	426.483
12.278	171.387	80.0476	425.659
12.279	170.868	79.8645	427.277
12.28	171.6	80.0781	426.666
12.281	172.15	80.78	425.507
12.282	171.753	81.4514	427.277
12.283	170.288	81.3599	425.262
12.284	170.898	80.719	426.483
12.285	171.661	81.3904	427.094
12.286	171.783	81.7261	424.957
12.287	171.417	81.5735	427.032
12.288	172.15	82.2754	426.361
12.289	173.157	82.6721	424.774
12.29	172.943	83.2825	426.697
12.291	171.997	82.9773	424.988
12.292	172.455	82.8247	425.995
12.293	173.584	83.5571	426.819
12.294	172.363	83.9844	425.293
12.295	171.783	83.8623	427.46
12.296	172.882	83.9539	427.368
12.297	174.225	84.1675	427.338
12.298	175.018	84.8999	430.511
12.299	175.049	85.0525	429.504
12.3	175.293	84.2285	430.267
12.301	176.239	84.6863	431.549
12.302	176.392	84.7778	429.932
12.303	175.873	84.7778	431.305
12.304	176.392	85.4492	430.054
12.305	177.734	85.907	429.321
12.306	178.314	86.2122	430.756
12.307	177.643	85.8765	428.864
12.308	178.65	84.9915	430.573
12.309	180.176	85.3882	430.847
12.31	180.389	85.9985	428.772
12.311	180.542	86.1816	430.725
12.312	181.458	86.3342	428.406
12.313	182.953	86.1206	427.826
12.314	183.197	87.0667	428.375
12.315	182.007	86.9446	427.063
12.316	182.007	86.1816	428.314
12.317	182.526	86.0291	428.802
12.318	183.044	86.3037	427.979
12.319	183.167	86.6699	430.084
12.32	183.533	87.0361	429.047
12.321	185.242	87.0667	428.894
12.322	186.371	87.5549	430.42
12.323	185.272	87.8296	427.826
12.324	185.211	87.6465	430.267
12.325	185.791	88.2874	429.382
12.326	186.218	88.7451	428.009
12.327	185.486	89.3555	430.481
12.328	184.784	89.1724	428.955
12.329	186.676	89.2639	430.054
12.33	187.592	90.4846	431.274
12.331	186.768	90.6982	430.145
12.332	185.883	90.332	432.434
12.333	186.859	91.0645	432.19
12.334	188.354	92.041	431.244
12.335	187.805	93.1396	432.8
12.336	186.737	93.0481	431.702
12.337	186.584	92.6208	432.739
12.338	187.897	92.7429	434.082
12.339	187.469	93.0176	433.075
12.34	187.531	93.3838	435.455
12.341	187.958	94.0247	435.059
12.342	188.66	94.1162	434.418
12.343	188.751	94.7571	435.638
12.344	189.148	94.8181	434.235
12.345	189.88	94.9402	434.723
12.346	190.979	95.8252	435.73
12.347	189.789	95.9778	433.594
12.348	189.056	95.4895	435.73
12.349	190.399	95.5505	435.455
12.35	192.657	96.405	434.418
12.351	193.268	97.4121	436.279
12.352	192.902	97.1985	434.967
12.353	193.817	96.6187	435.944
12.354	195.831	96.9238	436.066
12.355	195.77	97.5647	434.814
12.356	195.068	97.7173	436.707
12.357	195.343	97.8699	435.486
12.358	196.259	97.7783	434.906
12.359	197.296	98.2666	437.012
12.36	196.35	98.6328	434.631
12.361	196.808	97.4426	436.707
12.362	198.212	97.9309	437.439
12.363	199.219	98.3276	435.974
12.364	198.73	98.8464	437.927
12.365	198.792	98.6328	437.317
12.366	200.256	98.9075	436.951
12.367	200.653	99.7925	438.416
12.368	199.799	100.342	436.188
12.369	199.86	99.9146	437.347
12.37	200.989	99.5178	438.202
12.371	202.393	99.9451	436.768
12.372	202.118	99.9756	438.843
12.373	203.003	100.159	437.897
12.374	204.59	100.616	438.385
12.375	204.59	101.41	439.392
12.376	203.308	101.746	437.775
12.377	203.278	101.227	438.599
12.378	203.766	101.929	438.629
12.379	203.735	102.6	437.347
12.38	203.43	102.722	439.026
12.381	203.369	101.99	437.561
12.382	204.651	101.654	438.599
12.383	206.177	102.936	440.735
12.384	205.75	103.424	438.66
12.385	205.475	102.875	440.582
12.386	206.329	103.119	441.01
12.387	206.97	103.882	439.026
12.388	207.062	104.614	440.674
12.389	206.329	104.95	439.392
12.39	206.696	104.675	440.277
12.391	207.336	105.347	442.535
12.392	207.489	105.682	440.826
12.393	208.282	105.255	443.268
12.394	208.893	105.804	443.42
12.395	210.449	106.567	442.535
12.396	211.395	107.178	443.329
12.397	211.304	106.659	441.498
12.398	212.006	106.995	442.017
12.399	212.463	107.971	442.596
12.4	212.036	108.49	440.521
12.401	210.876	107.635	442.505
12.402	210.693	107.208	442.963
12.403	211.487	107.3	442.444
12.404	212.677	108.246	445.099
12.405	212.402	108.887	443.207
12.406	213.684	108.49	444.855
12.407	215.363	108.521	445.068
12.408	215.24	108.856	442.657
12.409	215.118	109.283	445.038
12.41	215.302	109.253	443.97
12.411	216.187	109.833	443.359
12.412	216.125	110.626	444.977
12.413	215.118	110.352	443.237
12.414	215.607	109.619	444.397
12.415	217.773	110.138	444.977
12.416	218.872	110.84	443.115
12.417	218.689	110.626	445.19
12.418	218.933	110.626	443.97
12.419	219.421	111.237	443.359
12.42	219.818	112.183	445.282
12.421	218.292	112.64	442.902
12.422	218.048	112.183	444.763
12.423	218.475	111.908	445.038
12.424	218.567	112.183	444.519
12.425	219.147	112.335	446.991
12.426	220.215	112.366	446.35
12.427	221.558	112.671	446.869
12.428	221.771	113.312	447.815
12.429	221.527	113.373	446.259
12.43	221.436	113.007	447.662
12.431	222.443	113.556	448.12
12.432	221.741	114.044	446.014
12.433	220.703	114.197	448.456
12.434	220.551	113.77	446.991
12.435	223.022	114.197	446.564
12.436	224.243	114.868	447.937
12.437	223.48	114.624	445.862
12.438	223.785	113.983	448.364
12.439	225.037	113.983	447.876
12.44	226.166	114.471	446.472
12.441	225.006	115.234	447.784
12.442	223.48	115.356	446.594
12.443	224.243	114.899	446.472
12.444	225.555	115.448	447.052
12.445	224.182	115.112	445.74
12.446	223.907	114.258	448.761
12.447	225.769	114.288	448.669
12.448	226.959	114.777	448.151
12.449	227.234	115.417	450.714
12.45	225.83	114.807	448.334
12.451	227.081	114.532	449.219
12.452	228.119	115.967	449.432
12.453	227.539	116.455	446.838
12.454	226.074	115.601	448.639
12.455	226.593	115.173	448.273
12.456	227.722	115.601	447.144
12.457	228.607	116.516	449.188
12.458	227.509	116.272	448.181
12.459	228.424	116.089	449.249
12.46	229.797	116.425	450.439
12.461	229.584	117.126	448.517
12.462	228.241	117.035	450.165
12.463	227.173	116.882	449.738
12.464	227.661	117.249	449.066
12.465	227.844	117.737	450.684
12.466	226.99	117.157	449.432
12.467	227.325	116.852	450.836
12.468	228.76	116.852	452.118
12.469	229.065	117.004	450.287
12.47	228.21	117.401	452.942
12.471	227.905	117.249	451.904
12.472	228.149	117.584	451.019
12.473	228.088	118.53	452.637
12.474	227.203	118.286	450.287
12.475	227.051	117.249	450.653
12.476	227.509	117.493	451.813
12.477	227.295	117.615	450.043
12.478	226.807	117.767	452.393
12.479	226.746	117.371	451.843
12.48	228.546	117.401	451.721
12.481	228.882	118.469	452.484
12.482	227.631	118.011	450.562
12.483	226.257	117.218	451.874
12.484	226.379	116.882	452.118
12.485	226.227	116.516	450.317
12.486	225.281	116.76	452.728
12.487	223.877	116.547	451.05
12.488	224.67	115.753	451.691
12.489	225.372	116.15	452.881
12.49	224.548	115.753	450.684
12.491	223.511	114.838	451.721
12.492	223.114	114.227	452.362
12.493	222.748	113.739	450.226
12.494	221.649	114.258	452.24
12.495	220.337	113.77	449.951
12.496	220.062	112.854	449.554
12.497	219.391	112.701	450.317
12.498	217.072	111.542	448.029
12.499	214.233	109.497	449.341
12.5	211.639	107.33	449.249
12.501	207.733	104.767	446.564
12.502	199.86	101.288	446.472
12.503	189.148	93.75	440.735
12.504	171.356	82.1533	430.176
12.505	158.234	70.0378	421.539
12.506	139.374	62.1643	405.518
12.507	131.897	61.615	395.782
12.508	126.129	62.6831	384.521
12.509	122.314	60.791	376.648
12.51	119.751	59.906	379.578
12.511	117.737	61.3403	391.266
12.512	120.88	60.3638	406.555
12.513	125	57.8003	422.913
12.514	128.326	55.0537	434.814
12.515	132.416	55.0232	442.108
12.516	137.634	57.4951	445.618
12.517	141.357	61.1572	442.291
12.518	142.639	65.6128	439.758
12.519	142.395	69.1833	431.03
12.52	144.012	71.0754	423.92
12.521	146.027	71.991	419.464
12.522	146.515	70.2515	417.053
12.523	146.454	67.7185	420.044
12.524	148.712	65.6738	425.507
12.525	151.794	64.3921	429.047
12.526	152.374	64.8193	434.692
12.527	150.238	65.7959	434.845
12.528	150.055	65.8264	434.387
12.529	150.909	67.2607	430.054
12.53	150.482	69.0918	422.546
12.531	148.895	68.4204	416.229
12.532	149.323	67.2607	411.53
12.533	150.177	66.7725	409.332
12.534	151.001	66.7419	412.903
12.535	148.59	64.7278	414.642
12.536	147.369	62.6831	419.952
12.537	146.423	62.5	423.767
12.538	144.226	63.4766	422.211
12.539	141.846	65.155	420.868
12.54	140.533	66.1011	414.337
12.541	141.876	66.5588	407.501
12.542	142.181	67.0166	403.473
12.543	140.045	67.0471	398.987
12.544	138.58	65.7043	400.085
12.545	138.245	65.0635	402.13
12.546	137.177	64.4531	404.175
12.547	136.108	63.8733	408.63
12.548	134.949	63.6292	410.095
12.549	134.369	64.4836	411.316
12.55	135.193	66.2842	413.177
12.551	135.498	67.1692	412.14
12.552	137.085	67.2913	413.483
12.553	138.428	67.9626	414.734
12.554	137.97	69.0308	415.009
12.555	137.512	70.2515	419.281
12.556	138.611	70.6177	420.746
12.557	140.045	70.343	421.6
12.558	141.052	70.6787	423.737
12.559	141.388	71.1365	421.265
12.56	143.585	71.8689	421.997
12.561	145.996	73.5168	421.112
12.562	147.4	74.1272	418.854
12.563	148.712	74.2188	418.854
12.564	150.482	74.9512	417.48
12.565	153.992	75.592	417.389
12.566	156.891	75.9888	418.854
12.567	156.86	75.7141	418.091
12.568	157.318	75.3479	420.532
12.569	158.447	75.6531	420.532
12.57	159.698	75.8667	420.166
12.571	160.95	75.5615	421.478
12.572	161.011	75.47	419.525
12.573	163.208	75.8057	420.074
12.574	166.077	76.2634	419.708
12.575	165.527	76.6907	416.718
12.576	164.642	76.8738	419.037
12.577	165.802	76.5381	419.067
12.578	167.633	76.6907	417.786
12.579	167.969	78.0945	419.678
12.58	166.748	78.3386	417.694
12.581	167.267	77.4536	418.427
12.582	167.419	77.7283	418.945
12.583	166.229	78.125	418.182
12.584	164.978	77.7588	419.312
12.585	165.375	77.8198	418.274
12.586	166.26	78.6743	417.572
12.587	166.504	79.3457	417.969
12.588	163.666	79.2847	416.321
12.589	161.743	79.1016	418.03
12.59	161.682	79.5288	418.945
12.591	159.882	79.834	418.304
12.592	158.02	79.2236	420.929
12.593	156.677	78.7964	420.959
12.594	157.135	79.1626	420.715
12.595	157.867	80.6885	422.272
12.596	156.372	81.3293	420.044
12.597	156.464	81.3904	420.868
12.598	157.135	81.4514	420.959
12.599	156.525	82.3975	419.159
12.6	156.25	82.8857	420.563
12.601	156.433	82.1228	420.563
12.602	157.745	81.8481	420.349
12.603	158.447	83.0383	422.638
12.604	157.471	83.6487	421.387
12.605	158.813	83.7708	422.943
12.606	161.102	84.3506	423.706
12.607	162.262	85.2356	422.852
12.608	162.384	85.7849	425.323
12.609	162.72	85.022	424.744
12.61	164.368	85.022	425.629
12.611	166.168	85.8154	427.917
12.612	165.527	85.9985	426.727
12.613	165.741	84.9304	429.108
12.614	167.328	84.2285	428.802
12.615	169.617	84.8694	427.856
12.616	170.99	85.144	429.321
12.617	171.082	85.3271	427.399
12.618	172.516	84.8389	426.697
12.619	174.622	85.0525	427.704
12.62	174.316	84.6252	424.286
12.621	173.92	84.5947	425.659
12.622	175.262	84.3506	424.652
12.623	176.3	84.1675	422.089
12.624	176.239	84.4421	422.791
12.625	175.018	84.4421	420.624
12.626	176.392	84.198	419.952
12.627	178.406	84.5642	419.891
12.628	176.697	84.9609	417.511
12.629	175.446	84.7168	419.373
12.63	174.896	84.1064	418.488
12.631	176.208	84.9304	417.603
12.632	176.544	86.3953	418.488
12.633	173.889	86.6394	417.297
12.634	172.516	86.6089	417.877
12.635	173.706	85.968	418.793
12.636	173.157	86.3953	417.145
12.637	171.875	87.1582	419.861
12.638	171.356	87.8906	419.8
12.639	171.692	88.4705	418.671
12.64	171.783	89.2029	421.417
12.641	170.41	89.8132	420.044
12.642	170.166	90.8203	420.807
12.643	170.593	91.8884	423.462
12.644	169.128	92.2852	422.607
12.645	167.725	92.1631	426.331
12.646	168.03	91.7358	427.643
12.647	169.769	92.926	427.277
12.648	171.265	94.3298	429.779
12.649	170.258	95.1538	428.589
12.65	170.868	95.0317	429.871
12.651	173.401	95.0928	430.511
12.652	173.065	95.6726	429.26
12.653	171.509	95.8862	431.549
12.654	171.753	95.5811	430.664
12.655	173.248	95.6421	430.267
12.656	174.591	96.4355	431.061
12.657	174.072	96.283	428.802
12.658	175.018	95.3979	430.481
12.659	177.368	95.3674	430.481
12.66	178.833	96.0083	428.07
12.661	179.321	96.0083	430.206
12.662	179.81	95.3979	427.826
12.663	181.335	95.3674	427.46
12.664	183.044	96.3135	428.131
12.665	183.289	95.9778	425.14
12.666	182.983	94.9707	426.514
12.667	184.784	95.0012	426.88
12.668	186.432	95.3979	425.354
12.669	187.592	95.7947	427.277
12.67	187.164	95.4285	425.964
12.671	188.202	95.52	426.392
12.672	190.247	96.5271	427.124
12.673	189.819	97.0764	425.232
12.674	188.507	96.8323	426.392
12.675	188.11	96.405	426.392
12.676	188.812	97.0154	426.086
12.677	189.514	97.9919	427.704
12.678	188.599	97.9919	426.483
12.679	188.416	97.5952	428.65
12.68	189.453	98.114	430.573
12.681	189.85	99.0906	429.23
12.682	189.331	99.3042	431.458
12.683	188.354	99.0295	431.702
12.684	188.11	99.4568	430.695
12.685	188.019	100.494	432.8
12.686	187.714	100.922	431.03
12.687	187.866	101.044	431.244
12.688	187.531	101.349	432.892
12.689	186.615	101.501	431.519
12.69	187.012	101.471	433.502
12.691	187.439	102.02	432.892
12.692	187.378	102.814	432.007
12.693	187.042	104.187	433.258
12.694	186.432	103.882	430.908
12.695	187.439	103.882	431.458
12.696	188.782	104.156	431.58
12.697	186.89	104.736	430.542
12.698	185.73	104.218	433.289
12.699	186.279	103.363	432.922
12.7	188.232	104.187	433.624
12.701	189.88	105.652	434.875
12.702	189.362	105.774	432.556
12.703	189.453	105.682	433.99
12.704	191.528	105.225	434.784
12.705	192.413	105.164	432.251
12.706	191.345	105.988	434.967
12.707	191.345	105.896	433.502
12.708	192.993	105.53	432.892
12.709	194.031	106.415	434.723
12.71	193.909	106.628	432.556
12.711	195.221	106.293	433.472
12.712	197.021	106.537	433.99
12.713	197.723	107.178	432.434
12.714	197.449	106.689	434.57
12.715	196.991	106.171	433.624
12.716	198.029	106.659	433.319
12.717	199.127	108.612	434.021
12.718	197.754	108.398	432.556
12.719	197.235	107.513	434.235
12.72	198.669	106.689	435.577
12.721	199.768	107.513	434.57
12.722	200.317	108.368	437.225
12.723	199.402	108.093	436.188
12.724	200.287	108.368	435.974
12.725	201.752	108.673	436.981
12.726	201.355	108.704	434.235
12.727	200.439	108.917	436.005
12.728	200.226	108.765	436.92
12.729	200.5	108.704	435.181
12.73	199.463	109.467	437.531
12.731	198.242	109.802	436.31
12.732	199.677	109.863	436.249
12.733	201.721	110.382	437.805
12.734	201.477	110.748	436.035
12.735	200.684	110.504	438.263
12.736	200.317	110.26	438.507
12.737	200.592	110.992	438.08
12.738	200.012	112.122	440.826
12.739	198.608	111.725	439.24
12.74	198.822	111.389	440.277
12.741	199.982	112.122	441.437
12.742	200.043	112.61	439.758
12.743	199.585	112.061	441.895
12.744	200.226	111.389	441.956
12.745	201.111	111.45	440.765
12.746	201.569	112.244	442.719
12.747	201.477	112.457	440.674
12.748	202.362	112.274	440.43
12.749	203.796	112.885	441.284
12.75	203.674	113.19	437.866
12.751	202.82	113.251	439.85
12.752	202.484	112.488	439.301
12.753	204.254	112.244	438.171
12.754	205.566	113.251	440.277
12.755	205.078	112.976	438.629
12.756	205.505	112.701	440.186
12.757	206.665	113.129	441.101
12.758	207.367	113.8	438.69
12.759	206.879	113.678	440.735
12.76	206.024	113.922	439.972
12.761	206.726	114.166	438.995
12.762	207.794	114.41	440.674
12.763	207.397	114.044	439.148
12.764	207.275	113.922	441.437
12.765	208.466	113.983	442.108
12.766	208.771	114.563	440.857
12.767	208.313	115.57	442.78
12.768	208.344	115.143	442.169
12.769	208.191	115.906	441.62
12.77	208.71	117.065	443.359
12.771	207.397	116.638	441.742
12.772	207.581	116.516	444.427
12.773	207.52	117.065	445.404
12.774	207.428	117.31	444.733
12.775	206.482	117.767	446.472
12.776	206.787	117.95	447.144
12.777	208.618	118.591	446.991
12.778	209.229	119.812	448.395
12.779	207.55	119.751	446.472
12.78	206.238	119.171	448.639
12.781	206.757	119.202	448.883
12.782	207.336	119.507	447.662
12.783	206.39	119.629	449.402
12.784	204.803	118.683	448.456
12.785	206.299	118.652	448.547
12.786	208.771	120.056	449.707
12.787	208.618	120.178	446.716
12.788	207.367	119.659	448.914
12.789	207.428	118.439	449.158
12.79	209.045	118.195	447.51
12.791	209.229	119.354	449.371
12.792	208.557	119.476	447.388
12.793	208.74	119.507	446.96
12.794	210.236	119.324	448.425
12.795	210.48	118.958	446.411
12.796	210.754	118.805	448.761
12.797	211.67	118.408	448.334
12.798	212.921	118.53	447.357
12.799	213.165	119.537	449.036
12.8	212.769	118.683	447.449
12.801	212.769	118.225	447.51
12.802	213.684	119.446	448.212
12.803	212.83	119.843	446.32
12.804	212.158	119.507	447.968
12.805	211.975	117.798	448.212
12.806	212.982	117.767	447.784
12.807	214.172	119.141	450.134
12.808	213.715	119.812	448.334
12.809	213.654	119.446	448.853
12.81	214.05	119.385	450.531
12.811	214.203	119.568	448.12
12.812	213.074	119.659	450.287
12.813	211.975	119.629	451.324
12.814	212.891	119.354	450.195
12.815	212.982	120.361	452.85
12.816	212.311	120.392	451.355
12.817	213.44	120.27	452.301
12.818	214.142	120.605	452.881
12.819	214.02	121.094	452.209
12.82	212.982	121.368	453.735
12.821	212.311	120.544	452.332
12.822	212.769	120.819	451.782
12.823	212.982	122.009	453.369
12.824	211.426	121.735	451.355
12.825	210.663	121.246	453.033
12.826	211.304	121.094	453.156
12.827	211.67	121.613	452.026
12.828	210.938	122.04	455.109
12.829	210.388	121.704	454.163
12.83	211.304	121.643	455.109
12.831	212.25	122.711	456.055
12.832	211.761	122.284	453.766
12.833	211.609	122.284	455.322
12.834	212.585	122.375	455.78
12.835	213.013	122.284	454.437
12.836	212.158	122.803	456.879
12.837	211.609	122.65	455.414
12.838	212.952	122.894	455.597
12.839	213.837	123.016	456.665
12.84	213.165	122.711	454.559
12.841	213.348	122.833	456.085
12.842	214.6	122.498	455.444
12.843	215.393	122.406	454.163
12.844	215.271	122.803	456.116
12.845	215.027	122.742	454.834
12.846	214.996	122.467	455.17
12.847	215.637	123.108	456.94
12.848	214.63	122.681	455.109
12.849	214.478	122.223	456.94
12.85	214.874	121.307	457.642
12.851	215.485	121.185	456.238
12.852	215.942	121.552	458.557
12.853	216.4	121.094	456.879
12.854	217.59	121.765	456.94
12.855	218.048	122.406	458.191
12.856	216.675	121.887	456.329
12.857	214.691	120.972	458.496
12.858	214.111	120.789	459.473
12.859	214.722	120.88	457.672
12.86	215.057	121.368	459.381
12.861	213.837	120.789	457.062
12.862	214.63	120.117	457.886
12.863	215.851	120.3	458.374
12.864	215.668	120.422	457.031
12.865	213.287	120.667	459.106
12.866	211.334	119.324	458.862
12.867	210.785	118.958	458.374
12.868	209.961	119.171	459.93
12.869	207.733	118.195	458.252
12.87	205.902	117.432	459.381
12.871	205.536	116.852	460.297
12.872	204.163	114.685	458.496
12.873	194.916	109.558	460.327
12.874	185.852	100.494	460.449
12.875	173.309	89.1113	454.224
12.876	162.72	83.1909	451.782
12.877	152.954	79.3457	436.432
12.878	144.257	75.47	422.394
12.879	139.74	72.876	408.997
12.88	133.789	71.7163	397.461
12.881	129.089	72.937	401.672
12.882	126.862	72.5403	411.438
12.883	130.859	70.5566	424.164
12.884	136.841	68.4814	439.941
12.885	138.977	66.925	450.653
12.886	143.127	67.0471	459.259
12.887	147.003	69.9768	464.661
12.888	148.865	72.8455	462.402
12.889	148.926	75.7141	459.991
12.89	148.132	78.4912	453.796
12.891	149.719	80.9631	448.059
12.892	152.039	83.0994	446.625
12.893	154.846	81.8787	443.97
12.894	157.043	79.834	446.899
12.895	160.614	78.186	452.209
12.896	162.842	77.1179	454.59
12.897	162.567	77.4231	460.419
12.898	161.041	78.2776	461.548
12.899	160.797	79.3152	458.435
12.9	162.598	80.9021	454.651
12.901	161.713	82.2449	446.899
12.902	161.987	82.0923	442.047
12.903	163.879	80.9937	439.087
12.904	165.527	80.2307	437.561
12.905	166.077	79.0405	442.108
12.906	164.49	76.9653	444.58
12.907	164.673	75.8362	447.296
12.908	164.551	76.416	449.493
12.909	161.56	77.4841	447.388
12.91	158.997	77.7283	445.587
12.911	157.532	77.8198	442.444
12.912	156.921	78.0945	437.561
12.913	157.288	78.4607	435.028
12.914	155.365	77.9419	431.213
12.915	156.006	77.1484	430.206
12.916	156.86	76.4465	430.664
12.917	154.694	75.8057	429.993
12.918	152.191	75.3174	433.411
12.919	152.161	74.9207	434.143
12.92	151.672	75.592	434.662
12.921	151.123	77.4231	437.683
12.922	149.567	77.8503	436.188
12.923	150.97	78.2166	436.249
12.924	153.046	79.4983	437.622
12.925	153.32	80.3833	436.951
12.926	152.283	80.5359	440.521
12.927	152.374	80.658	441.895
12.928	153.381	80.9326	442.932
12.929	154.358	81.9092	445.557
12.93	153.503	83.1909	444.397
12.931	154.602	84.137	444.244
12.932	156.464	84.6558	444.122
12.933	156.677	85.2661	443.085
12.934	158.02	85.9985	444.122
12.935	160.767	85.907	443.756
12.936	163.086	86.6089	443.756
12.937	164.734	87.5244	446.136
12.938	165.466	88.0737	444.702
12.939	167.847	88.1348	445.435
12.94	169.586	88.9893	446.716
12.941	169.647	89.5081	445.282
12.942	170.105	89.2334	446.777
12.943	171.57	88.7756	445.984
12.944	174.377	89.386	445.557
12.945	176.392	90.21	447.144
12.946	177.307	90.271	445.496
12.947	178.406	90.271	446.014
12.948	180.664	90.6067	447.693
12.949	181.702	90.7593	445.862
12.95	181.213	91.7664	447.113
12.951	179.321	91.2476	447.296
12.952	180.145	91.156	446.32
12.953	180.939	91.7053	447.052
12.954	178.894	91.7664	444.641
12.955	179.016	90.9729	446.045
12.956	179.901	90.5457	445.251
12.957	181.152	91.2476	444.183
12.958	180.206	91.9495	445.801
12.959	177.643	90.9119	445.496
12.96	176.544	90.7593	446.564
12.961	176.239	92.1021	448.273
12.962	174.316	92.2546	445.16
12.963	171.692	91.6748	446.991
12.964	170.776	91.2476	446.655
12.965	171.265	91.4307	444.427
12.966	171.844	92.1631	446.014
12.967	170.624	92.1021	445.435
12.968	170.715	92.4988	445.038
12.969	171.692	93.7195	445.801
12.97	169.983	94.4519	444.305
12.971	167.999	93.9941	445.648
12.972	167.633	93.2007	445.526
12.973	167.938	94.3298	444.885
[truncated: 303,110 more chars]
