# Supplementary material for: Model of Ploughing Cortical Bone with Single-Point Diamond Tool
Source: Materials (Basel). 2021 Oct 29;14(21):6530. doi: 10.3390/ma14216530 (PMC8585360; doi:10.3390/ma14216530)
Supplement: Supplementary file 1 [file materials-14-06530-s001.zip › 08-4.txt]

DynoWare	Version 2.6.5.16
Path:	C:\Users\CJ\Desktop\����0909\
Filename:	08б4.dwd
Config ID:	08б4.cfg
Setup ID:	0
Manipulated:	0
Filename 1:	
Filename 2:	
Date:	2020��9��9��
Time:	15:53:45
Sampling rate [Hz]:	1000
Measuring time [s]:	30
Delay time [s]:	0
Cycle time [s]:	0
Cycles:	1
Samples per channel:	30001
Cycle interval:	0
Cycle No:	1
Time	Ch1	Ch2	Ch3
s	N	N	N
0	1.5564	-0.396729	-0.396729
0.001	1.80054	-0.335693	-0.732422
0.002	1.80054	-0.305176	-0.823975
0.003	1.77002	-0.305176	-0.244141
0.004	1.61743	-0.518799	-0.915527
0.005	1.67847	-0.335693	-0.396729
0.006	2.01416	-0.518799	-0.701904
0.007	2.0752	-0.183105	-0.427246
0.008	2.01416	-0.366211	-0.701904
0.009	1.92261	-0.579834	-0.579834
0.01	1.89209	-0.305176	-0.88501
0.011	2.01416	-0.396729	-0.732422
0.012	2.19727	-0.488281	-1.00708
0.013	2.2583	-0.427246	-0.732422
0.014	1.7395	-0.213623	-0.579834
0.015	1.86157	-0.427246	-0.457764
0.016	1.64795	-0.305176	-0.823975
0.017	1.77002	-0.152588	-0.518799
0.018	1.80054	-0.518799	-0.549316
0.019	1.77002	-0.457764	-0.549316
0.02	1.80054	-0.396729	-0.732422
0.021	1.95313	-0.274658	-0.671387
0.022	2.22778	-0.366211	-0.183105
0.023	1.70898	-0.457764	-0.335693
0.024	1.46484	-0.366211	-0.396729
0.025	1.37329	-0.427246	-0.427246
0.026	1.89209	-0.396729	-0.671387
0.027	2.22778	-0.213623	-0.518799
0.028	1.95313	-0.0915527	-0.610352
0.029	1.5564	-0.12207	-0.335693
0.03	1.70898	-0.152588	-0.457764
0.031	1.92261	-0.366211	-0.701904
0.032	1.67847	-0.640869	-0.579834
0.033	1.7395	-0.396729	-0.244141
0.034	1.80054	-0.366211	-0.518799
0.035	1.89209	-0.213623	-0.823975
0.036	2.2583	-0.549316	-0.671387
0.037	2.34985	-0.213623	-0.610352
0.038	1.92261	-0.305176	-0.579834
0.039	1.61743	-0.12207	-0.457764
0.04	1.37329	-0.366211	-0.488281
0.041	1.77002	-0.701904	-0.427246
0.042	1.92261	-0.488281	-0.732422
0.043	2.0752	-0.152588	-0.579834
0.044	1.77002	-0.213623	-0.640869
0.045	1.25122	-0.457764	-0.396729
0.046	1.49536	-0.518799	-0.335693
0.047	1.58691	-0.396729	-0.518799
0.048	1.70898	-0.274658	-0.213623
0.049	1.89209	-0.305176	-0.335693
0.05	1.86157	-0.427246	-1.06812
0.051	1.92261	-0.610352	-0.274658
0.052	2.04468	-0.366211	-0.366211
0.053	1.77002	0	-0.335693
0.054	1.7395	-0.244141	-0.152588
0.055	1.7395	-0.518799	-0.549316
0.056	1.86157	-0.396729	-0.610352
0.057	1.5564	-0.427246	-0.823975
0.058	1.80054	-0.732422	-0.549316
0.059	2.01416	-0.183105	-0.671387
0.06	2.0752	-0.366211	-0.366211
0.061	2.04468	-0.335693	-0.457764
0.062	1.52588	-0.305176	-0.457764
0.063	1.34277	-0.457764	-0.488281
0.064	1.40381	-0.274658	-0.366211
0.065	1.80054	-0.335693	-0.152588
0.066	1.95313	-0.274658	-0.640869
0.067	1.89209	-0.549316	-0.732422
0.068	1.70898	-0.305176	-0.366211
0.069	1.67847	-0.152588	-0.183105
0.07	1.80054	-0.213623	-0.701904
0.071	1.67847	-0.396729	-0.488281
0.072	1.49536	-0.427246	-0.946045
0.073	1.80054	-0.427246	-0.457764
0.074	1.86157	-0.274658	-0.701904
0.075	1.92261	-0.213623	-0.610352
0.076	1.5564	-0.366211	-0.579834
0.077	1.7395	-0.396729	-0.610352
0.078	1.5564	-0.427246	-0.427246
0.079	1.40381	-0.12207	-0.488281
0.08	1.52588	-0.335693	-0.732422
0.081	1.52588	-0.396729	-0.823975
0.082	1.80054	-0.457764	-0.640869
0.083	1.40381	-0.183105	-0.732422
0.084	1.64795	-0.0915527	-0.396729
0.085	1.09863	-0.12207	-0.701904
0.086	1.92261	-0.671387	-0.671387
0.087	1.7395	-0.488281	-0.640869
0.088	1.95313	-0.213623	-0.762939
0.089	1.86157	-0.305176	-0.762939
0.09	1.95313	-0.457764	-0.488281
0.091	1.83105	-0.457764	-0.610352
0.092	1.83105	-0.335693	-0.579834
0.093	1.64795	-0.183105	-0.610352
0.094	1.43433	-0.183105	-0.366211
0.095	1.61743	-0.518799	-0.549316
0.096	1.89209	-0.549316	-0.701904
0.097	1.86157	-0.396729	-0.427246
0.098	1.52588	-0.305176	-0.457764
0.099	1.49536	-0.366211	-0.244141
0.1	1.19019	-0.396729	-0.457764
0.101	1.43433	-0.640869	-0.396729
0.102	1.77002	-0.0915527	-0.427246
0.103	2.10571	-0.152588	-0.88501
0.104	1.61743	-0.0915527	-0.671387
0.105	1.83105	-0.244141	-0.427246
0.106	2.04468	-0.213623	-0.305176
0.107	1.80054	0.0305176	-1.06812
0.108	1.67847	-0.335693	-0.0610352
0.109	1.43433	-0.305176	-0.427246
0.11	1.58691	-0.610352	-0.640869
0.111	1.58691	-0.488281	-0.610352
0.112	1.58691	-0.183105	-0.274658
0.113	1.52588	-0.579834	-0.640869
0.114	1.46484	-0.396729	-0.183105
0.115	1.49536	-0.396729	-0.305176
0.116	1.58691	-0.0915527	-0.305176
0.117	1.67847	-0.213623	-0.213623
0.118	1.77002	-0.274658	-0.549316
0.119	1.67847	-0.427246	-0.396729
0.12	1.7395	-0.305176	-0.244141
0.121	1.52588	-0.366211	-0.213623
0.122	1.58691	-0.152588	-0.396729
0.123	1.70898	-0.305176	-0.183105
0.124	1.25122	-0.457764	-0.671387
0.125	1.83105	-0.610352	-0.488281
0.126	1.7395	-0.0915527	-0.579834
0.127	1.58691	-0.0915527	-0.488281
0.128	1.58691	-0.335693	-0.518799
0.129	1.95313	-0.579834	-0.396729
0.13	1.67847	-0.579834	-0.335693
0.131	1.5564	-0.12207	-0.457764
0.132	1.61743	-0.0915527	-0.518799
0.133	1.5564	-0.518799	-0.610352
0.134	1.98364	-0.88501	-0.732422
0.135	1.61743	-0.183105	-0.488281
0.136	1.86157	0.0305176	-0.579834
0.137	1.5564	-0.244141	-0.366211
0.138	1.52588	-0.427246	-0.640869
0.139	1.46484	-0.579834	-0.610352
0.14	1.49536	-0.335693	-0.396729
0.141	1.89209	-0.0915527	-0.457764
0.142	1.7395	-0.0915527	-0.732422
0.143	1.83105	-0.610352	-0.823975
0.144	1.61743	-0.457764	-0.366211
0.145	1.5564	-0.152588	-0.854492
0.146	1.70898	0.0305176	-0.579834
0.147	1.83105	-0.12207	-0.427246
0.148	1.67847	-0.305176	-0.823975
0.149	1.7395	-0.396729	-0.640869
0.15	2.01416	-0.457764	-0.823975
0.151	1.95313	0.0610352	-0.793457
0.152	1.7395	0	-0.610352
0.153	1.7395	-0.366211	-0.427246
0.154	1.5564	-0.335693	-0.88501
0.155	1.64795	-0.396729	-0.579834
0.156	1.61743	-0.213623	-0.579834
0.157	2.22778	-0.488281	-0.518799
0.158	1.83105	-0.305176	-0.610352
0.159	1.95313	-0.366211	-0.732422
0.16	1.61743	-0.335693	-0.610352
0.161	1.67847	-0.12207	-0.366211
0.162	1.86157	-0.183105	-0.640869
0.163	1.98364	-0.610352	-0.640869
0.164	1.86157	-0.549316	-0.640869
0.165	1.7395	-0.0915527	-0.488281
0.166	2.01416	-0.427246	-0.762939
0.167	1.92261	-0.396729	-0.335693
0.168	1.92261	-0.396729	-0.671387
0.169	1.89209	-0.335693	-0.366211
0.17	1.80054	-0.366211	-0.488281
0.171	1.80054	-0.183105	-0.762939
0.172	1.92261	-0.549316	-0.518799
0.173	1.80054	-0.518799	-0.640869
0.174	2.10571	-0.366211	-0.549316
0.175	2.38037	-0.0305176	-0.213623
0.176	1.61743	-0.12207	-0.457764
0.177	1.37329	-0.671387	-0.244141
0.178	1.40381	-0.427246	-0.457764
0.179	1.98364	-0.396729	-0.579834
0.18	2.04468	-0.274658	-0.640869
0.181	2.28882	-0.213623	-0.274658
0.182	1.80054	-0.183105	-0.762939
0.183	1.61743	-0.579834	-0.396729
0.184	1.86157	-0.396729	-0.0305176
0.185	2.0752	-0.305176	-0.732422
0.186	2.28882	-0.396729	-0.244141
0.187	1.7395	-0.12207	-0.152588
0.188	2.19727	-0.488281	-0.610352
0.189	1.98364	-0.549316	-0.762939
0.19	1.77002	-0.366211	-0.244141
0.191	1.83105	-0.366211	-0.396729
0.192	1.7395	-0.274658	-0.427246
0.193	1.98364	-0.396729	-0.213623
0.194	1.77002	-0.671387	-0.549316
0.195	1.80054	-0.488281	-0.549316
0.196	2.19727	-0.671387	-0.946045
0.197	2.28882	-0.518799	-0.396729
0.198	2.01416	-0.183105	-0.335693
0.199	1.64795	-0.274658	-0.518799
0.2	1.80054	-0.671387	-0.518799
0.201	1.67847	-0.518799	-0.335693
0.202	1.89209	-0.488281	-1.06812
0.203	2.10571	-0.244141	-0.793457
0.204	2.0752	-0.305176	-0.305176
0.205	1.83105	-0.488281	-0.701904
0.206	1.64795	-0.671387	-0.701904
0.207	1.61743	-0.427246	-0.152588
0.208	1.49536	-0.244141	-0.701904
0.209	1.80054	-0.518799	-0.579834
0.21	1.83105	-0.335693	-0.640869
0.211	1.86157	-0.274658	-0.732422
0.212	1.64795	-0.610352	-0.579834
0.213	1.89209	-0.549316	-0.732422
0.214	2.0752	-0.396729	-0.579834
0.215	1.58691	0.0305176	-0.640869
0.216	1.46484	-0.488281	-0.457764
0.217	1.46484	-0.671387	-0.671387
0.218	1.77002	-0.732422	-0.854492
0.219	1.92261	-0.366211	-0.579834
0.22	1.86157	-0.213623	-0.793457
0.221	1.70898	-0.244141	-0.701904
0.222	1.49536	-0.762939	-0.732422
0.223	1.5564	-0.396729	-0.762939
0.224	1.95313	-0.396729	-0.549316
0.225	1.83105	-0.305176	-0.518799
0.226	1.7395	-0.213623	-0.915527
0.227	1.58691	-0.396729	-0.671387
0.228	1.49536	-0.305176	-0.183105
0.229	1.70898	-0.244141	-0.640869
0.23	1.52588	-0.305176	-0.671387
0.231	1.61743	-0.366211	-0.396729
0.232	1.25122	-0.335693	-0.488281
0.233	1.64795	-0.396729	-0.732422
0.234	2.10571	-0.366211	-0.854492
0.235	2.04468	-0.305176	-0.640869
0.236	1.64795	-0.244141	-0.396729
0.237	0.976563	-0.518799	-0.457764
0.238	1.19019	-0.366211	-0.701904
0.239	1.64795	-0.549316	-0.518799
0.24	1.92261	-0.488281	-0.549316
0.241	1.7395	-0.366211	-0.610352
0.242	2.13623	-0.488281	-0.732422
0.243	1.61743	-0.305176	-0.305176
0.244	1.49536	-0.305176	-0.335693
0.245	1.67847	-0.610352	-0.579834
0.246	1.64795	-0.518799	-0.244141
0.247	1.86157	-0.305176	-0.213623
0.248	1.7395	-0.366211	-0.610352
0.249	1.86157	-0.732422	-0.518799
0.25	1.95313	-0.274658	-0.396729
0.251	1.98364	-0.213623	-0.701904
0.252	1.46484	-0.335693	-0.213623
0.253	1.49536	-0.396729	-0.244141
0.254	1.46484	-0.427246	-0.488281
0.255	1.77002	-0.88501	-0.457764
0.256	1.80054	-0.366211	-0.427246
0.257	1.80054	-0.396729	-0.671387
0.258	1.67847	-0.0915527	-0.823975
0.259	1.19019	-0.518799	-0.335693
0.26	1.37329	-0.335693	-0.12207
0.261	1.34277	-0.183105	-0.518799
0.262	1.92261	-0.396729	-0.366211
0.263	1.43433	-0.152588	-0.0915527
0.264	1.34277	-0.823975	-0.640869
0.265	1.67847	-0.610352	-0.701904
0.266	1.61743	-0.274658	-0.335693
0.267	2.04468	-0.0305176	-0.366211
0.268	1.61743	-0.0305176	-0.0610352
0.269	1.49536	-0.427246	-0.457764
0.27	1.98364	-0.640869	-0.762939
0.271	1.92261	-0.457764	-0.701904
0.272	1.80054	-0.396729	-0.183105
0.273	1.77002	-0.0915527	-0.640869
0.274	1.49536	-0.396729	-0.854492
0.275	1.40381	-0.671387	-0.244141
0.276	1.34277	-0.457764	-0.579834
0.277	1.86157	-0.152588	-0.518799
0.278	1.83105	-0.244141	-0.488281
0.279	1.86157	-0.457764	-0.640869
0.28	1.61743	-0.396729	-0.762939
0.281	1.95313	-0.457764	-0.396729
0.282	1.67847	-0.183105	-0.396729
0.283	1.19019	0	-0.0305176
0.284	1.28174	-0.457764	-0.762939
0.285	1.52588	-0.671387	-0.88501
0.286	1.86157	-0.457764	-0.427246
0.287	1.89209	-0.244141	-0.610352
0.288	2.13623	-0.305176	-0.366211
0.289	2.13623	-0.396729	-0.518799
0.29	1.80054	-0.488281	-0.335693
0.291	1.49536	-0.213623	-0.488281
0.292	1.67847	-0.0305176	-0.915527
0.293	2.04468	-0.305176	-0.701904
0.294	1.89209	-0.305176	-0.579834
0.295	1.89209	-0.366211	-0.823975
0.296	1.64795	-0.488281	-0.762939
0.297	1.83105	-0.274658	-0.671387
0.298	1.80054	-0.152588	-0.457764
0.299	1.52588	-0.305176	-0.579834
0.3	1.70898	-0.518799	-0.610352
0.301	1.7395	-0.396729	-0.549316
0.302	1.7395	-0.12207	-0.640869
0.303	1.92261	-0.0610352	-0.640869
0.304	1.95313	-0.244141	-0.457764
0.305	1.80054	-0.488281	-0.793457
0.306	1.46484	-0.396729	-0.854492
0.307	1.61743	0.0305176	-0.701904
0.308	1.98364	-0.335693	-0.427246
0.309	1.77002	-0.335693	-0.549316
0.31	2.04468	-0.335693	-0.946045
0.311	2.04468	-0.610352	-0.823975
0.312	2.01416	-0.427246	-0.12207
0.313	1.67847	0.0305176	-0.823975
0.314	1.46484	-0.305176	-0.457764
0.315	1.64795	-0.213623	-0.396729
0.316	1.77002	-0.274658	-0.640869
0.317	1.83105	-0.579834	-0.976563
0.318	1.80054	-0.396729	-0.518799
0.319	1.86157	-0.213623	-0.640869
0.32	2.04468	-0.0305176	-0.610352
0.321	2.04468	-0.396729	-0.244141
0.322	1.98364	-0.366211	-0.671387
0.323	1.58691	-0.640869	-0.335693
0.324	1.64795	-0.579834	-0.427246
0.325	1.95313	-0.305176	-0.457764
0.326	2.0752	-0.213623	-0.518799
0.327	2.13623	-0.701904	-0.610352
0.328	2.01416	-0.823975	-0.335693
0.329	1.80054	-0.396729	-0.518799
0.33	1.46484	-0.396729	-0.366211
0.331	1.83105	-0.701904	-0.244141
0.332	1.77002	-0.610352	-0.335693
0.333	1.89209	-0.457764	-0.915527
0.334	1.92261	-0.488281	-0.671387
0.335	1.67847	-0.213623	-0.518799
0.336	1.98364	-0.335693	-0.305176
0.337	1.86157	-0.396729	-0.488281
0.338	1.64795	-0.732422	-0.427246
0.339	1.64795	-0.305176	-0.213623
0.34	1.83105	-0.0610352	-0.610352
0.341	2.04468	-0.518799	-0.854492
0.342	1.92261	-0.335693	-0.244141
0.343	2.04468	-0.183105	-0.488281
0.344	1.7395	-0.335693	-0.457764
0.345	1.70898	-0.335693	-0.305176
0.346	1.28174	-0.244141	-0.366211
0.347	2.0752	-0.335693	-0.701904
0.348	1.95313	-0.549316	-0.854492
0.349	2.04468	-0.213623	-0.457764
0.35	2.04468	-0.396729	-0.244141
0.351	1.77002	-0.335693	-0.549316
0.352	1.58691	-0.274658	-0.305176
0.353	1.5564	-0.366211	-0.640869
0.354	1.61743	-0.610352	-0.915527
0.355	1.61743	-0.640869	-0.976563
0.356	2.31934	-0.183105	-0.518799
0.357	1.86157	-0.244141	-0.366211
0.358	2.04468	-0.366211	-0.488281
0.359	1.49536	-0.457764	-0.579834
0.36	1.7395	-0.274658	-0.274658
0.361	1.34277	-0.183105	-0.427246
0.362	1.80054	-0.274658	-0.549316
0.363	2.13623	-0.671387	-0.579834
0.364	2.28882	-0.427246	-0.671387
0.365	1.95313	-0.274658	-0.579834
0.366	1.92261	-0.0915527	-0.579834
0.367	1.86157	-0.305176	-0.915527
0.368	1.58691	-0.579834	-0.762939
0.369	1.61743	-0.457764	-0.793457
0.37	1.46484	-0.244141	-0.946045
0.371	2.0752	-0.396729	-0.701904
0.372	1.7395	-0.396729	-0.671387
0.373	1.77002	-0.549316	-0.549316
0.374	1.34277	-0.427246	-0.762939
0.375	1.52588	-0.427246	-0.396729
0.376	1.67847	-0.0915527	-0.579834
0.377	1.64795	-0.0915527	-0.762939
0.378	1.95313	-0.244141	-0.946045
0.379	1.77002	-0.549316	-0.549316
0.38	2.13623	-0.549316	-0.610352
0.381	1.86157	-0.183105	-0.579834
0.382	1.58691	-0.183105	-0.396729
0.383	1.5564	-0.366211	-0.396729
0.384	1.09863	-0.610352	-0.518799
0.385	1.67847	-0.732422	-0.701904
0.386	1.7395	-0.396729	-0.549316
0.387	2.41089	-0.488281	-0.427246
0.388	1.89209	-0.366211	-0.640869
0.389	1.98364	-0.305176	-0.671387
0.39	1.64795	-0.305176	-0.762939
0.391	1.58691	-0.396729	-0.610352
0.392	1.61743	-0.305176	-0.457764
0.393	1.5564	-0.488281	-0.854492
0.394	1.7395	-0.701904	-0.610352
0.395	1.37329	-0.396729	-0.366211
0.396	1.86157	-0.335693	-0.274658
0.397	1.61743	-0.488281	-0.335693
0.398	1.49536	-0.610352	-0.12207
0.399	1.28174	-0.396729	-0.244141
0.4	1.70898	-0.366211	-0.488281
0.401	1.34277	-0.335693	-0.518799
0.402	1.92261	-0.518799	-0.152588
0.403	1.95313	-0.549316	-0.549316
0.404	1.77002	-0.152588	-0.610352
0.405	1.86157	-0.457764	-0.488281
0.406	1.64795	-0.213623	-0.12207
0.407	1.83105	-0.366211	-0.549316
0.408	1.67847	-0.244141	-0.640869
0.409	1.89209	-0.488281	-0.671387
0.41	1.80054	-0.518799	0
0.411	1.7395	-0.274658	-0.946045
0.412	1.52588	-0.427246	-0.518799
0.413	1.34277	-0.518799	-0.335693
0.414	1.43433	-0.335693	-0.366211
0.415	1.67847	-0.427246	-0.396729
0.416	1.89209	-0.518799	-0.488281
0.417	1.92261	-0.335693	-0.305176
0.418	1.83105	-0.274658	-0.579834
0.419	1.70898	-0.457764	-0.213623
0.42	1.43433	-0.427246	-0.640869
0.421	1.86157	-0.335693	-0.12207
0.422	1.64795	-0.213623	-0.396729
0.423	1.67847	-0.305176	-0.457764
0.424	1.46484	-0.549316	-0.640869
0.425	1.98364	-0.610352	-0.335693
0.426	2.0752	-0.427246	-0.610352
0.427	2.0752	-0.183105	-0.762939
0.428	1.77002	-0.12207	-0.335693
0.429	1.28174	-0.0915527	-0.701904
0.43	1.19019	-0.732422	-0.915527
0.431	1.49536	-0.488281	-0.274658
0.432	1.95313	-0.152588	-0.366211
0.433	1.98364	-0.396729	-0.701904
0.434	1.67847	-0.396729	-0.579834
0.435	1.70898	-0.488281	-0.640869
0.436	1.7395	-0.335693	-0.610352
0.437	1.89209	-0.183105	-0.427246
0.438	1.64795	-0.396729	-0.671387
0.439	1.58691	-0.701904	-0.518799
0.44	1.61743	-0.518799	-0.396729
0.441	1.58691	-0.0915527	-0.518799
0.442	1.80054	-0.0915527	-0.640869
0.443	1.46484	-0.366211	-0.610352
0.444	1.40381	-0.457764	-0.610352
0.445	1.34277	-0.335693	-0.640869
0.446	1.61743	-0.152588	-0.366211
0.447	1.95313	-0.0915527	-0.854492
0.448	1.83105	-0.305176	-0.732422
0.449	1.92261	-0.579834	-0.518799
0.45	1.37329	-0.457764	-0.488281
0.451	1.52588	-0.396729	-0.366211
0.452	1.49536	-0.244141	-0.396729
0.453	1.67847	-0.762939	-0.305176
0.454	1.58691	-0.640869	-0.427246
0.455	1.80054	-0.610352	-0.671387
0.456	2.01416	-0.213623	-0.610352
0.457	2.0752	-0.152588	-0.549316
0.458	1.7395	-0.274658	-0.518799
0.459	1.40381	-0.549316	-0.671387
0.46	1.40381	-0.579834	-0.610352
0.461	1.46484	-0.213623	-0.549316
0.462	1.67847	-0.12207	-0.610352
0.463	1.86157	-0.335693	-0.701904
0.464	1.67847	-0.427246	-0.640869
0.465	1.61743	-0.366211	-0.213623
0.466	1.49536	-0.0305176	-0.396729
0.467	1.67847	-0.244141	-0.518799
0.468	1.70898	0	-0.366211
0.469	1.61743	-0.396729	-0.427246
0.47	1.37329	-0.488281	-0.671387
0.471	1.86157	-0.305176	0.0305176
0.472	1.89209	-0.0305176	-0.823975
0.473	1.83105	-0.0305176	-0.244141
0.474	1.52588	-0.640869	-0.488281
0.475	1.7395	-0.488281	-0.457764
0.476	1.80054	-0.610352	-0.549316
0.477	1.80054	-0.0915527	-0.366211
0.478	1.86157	-0.335693	-0.457764
0.479	1.83105	-0.610352	-0.518799
0.48	1.58691	-0.579834	-0.396729
0.481	1.80054	-0.427246	-0.549316
0.482	2.01416	-0.183105	-0.610352
0.483	1.58691	-0.274658	-0.366211
0.484	1.7395	-0.457764	-0.549316
0.485	1.64795	-0.335693	-0.610352
0.486	1.86157	-0.457764	-0.335693
0.487	1.70898	-0.518799	-0.579834
0.488	1.70898	-0.366211	-0.396729
0.489	1.77002	-0.488281	-0.335693
0.49	1.61743	-0.457764	-0.305176
0.491	1.52588	-0.274658	-0.396729
0.492	1.43433	-0.396729	-0.610352
0.493	1.5564	-0.335693	-0.732422
0.494	1.86157	-0.305176	-0.213623
0.495	2.13623	-0.488281	-0.427246
0.496	1.95313	-0.305176	-0.762939
0.497	1.80054	-0.244141	-0.0610352
0.498	1.89209	-0.12207	-0.518799
0.499	1.5564	-0.366211	-0.732422
0.5	1.80054	-0.518799	-0.976563
0.501	1.89209	-0.457764	-0.396729
0.502	1.98364	-0.213623	-0.457764
0.503	1.98364	-0.152588	-0.610352
0.504	1.92261	-0.305176	-0.823975
0.505	1.64795	-0.213623	-0.12207
0.506	1.31226	-0.244141	-0.610352
0.507	1.64795	-0.335693	-0.518799
0.508	1.95313	-0.183105	-0.671387
0.509	1.86157	-0.274658	-0.366211
0.51	1.58691	-0.274658	-0.640869
0.511	2.01416	-0.518799	-0.579834
0.512	1.61743	-0.244141	-0.305176
0.513	1.64795	-0.152588	-0.671387
0.514	1.86157	-0.244141	-0.579834
0.515	1.7395	-0.823975	-0.366211
0.516	1.52588	-0.305176	-0.305176
0.517	1.7395	-0.335693	-0.701904
0.518	2.38037	-0.610352	-0.579834
0.519	1.89209	-0.305176	-0.640869
0.52	1.80054	-0.305176	-0.671387
0.521	1.49536	-0.12207	-0.610352
0.522	1.34277	-0.244141	-0.518799
0.523	1.86157	-0.457764	-0.274658
0.524	2.04468	-0.396729	-0.732422
0.525	1.95313	-0.518799	-0.579834
0.526	1.98364	-0.152588	-0.457764
0.527	1.67847	0	-0.274658
0.528	1.2207	-0.305176	-0.732422
0.529	1.61743	-0.701904	-0.457764
0.53	1.77002	-0.0915527	-0.640869
0.531	1.92261	-0.152588	-0.518799
0.532	1.98364	-0.183105	-0.610352
0.533	1.80054	-0.579834	-0.579834
0.534	2.34985	-0.488281	-0.488281
0.535	1.89209	-0.12207	-0.732422
0.536	1.52588	-0.579834	-0.396729
0.537	1.46484	-0.244141	-0.518799
0.538	1.95313	-0.823975	-0.640869
0.539	1.61743	-0.305176	-0.732422
0.54	1.89209	-0.12207	-0.640869
0.541	1.7395	-0.12207	-0.701904
0.542	1.40381	-0.183105	-0.427246
0.543	1.43433	-0.335693	-0.244141
0.544	1.86157	-0.427246	-0.671387
0.545	1.86157	-0.366211	-0.396729
0.546	1.61743	-0.335693	-0.274658
0.547	1.77002	-0.244141	-0.762939
0.548	1.64795	-0.518799	-0.549316
0.549	1.77002	-0.335693	-0.427246
0.55	1.67847	-0.152588	-0.640869
0.551	1.7395	-0.549316	-0.640869
0.552	1.58691	-0.396729	-0.335693
0.553	1.5564	-0.427246	-0.610352
0.554	1.46484	-0.701904	-0.823975
0.555	1.61743	-0.427246	-0.610352
0.556	1.89209	-0.396729	-0.640869
0.557	1.77002	-0.0610352	-0.732422
0.558	1.95313	-0.366211	-0.183105
0.559	1.67847	-0.427246	-0.396729
0.56	1.31226	-0.427246	-0.518799
0.561	1.70898	-0.244141	-0.335693
0.562	1.67847	-0.396729	-0.366211
0.563	1.89209	-0.366211	-0.823975
0.564	2.04468	-0.671387	-0.579834
0.565	1.64795	-0.549316	-0.610352
0.566	1.5564	-0.213623	-0.152588
0.567	1.28174	-0.457764	-0.518799
0.568	1.43433	-0.274658	-0.427246
0.569	1.43433	-0.366211	-0.457764
0.57	1.83105	-0.366211	-0.640869
0.571	1.77002	-0.274658	-0.640869
0.572	1.80054	-0.305176	-0.701904
0.573	1.37329	-0.518799	-0.549316
0.574	1.64795	-0.457764	-0.152588
0.575	1.58691	-0.366211	-0.793457
0.576	1.40381	-0.457764	-0.762939
0.577	1.70898	-0.518799	-0.396729
0.578	1.5564	-0.366211	-0.488281
0.579	1.86157	-0.396729	-0.823975
0.58	1.80054	-0.610352	-0.274658
0.581	1.40381	-0.335693	-0.396729
0.582	1.5564	-0.366211	-0.427246
0.583	1.7395	-0.488281	-0.366211
0.584	1.5564	-0.579834	-0.366211
0.585	1.46484	-0.762939	-0.793457
0.586	1.86157	-0.640869	-0.518799
0.587	1.70898	-0.0610352	-0.610352
0.588	1.80054	-0.213623	-0.396729
0.589	1.43433	-0.0915527	-0.640869
0.59	1.70898	-0.732422	-0.610352
0.591	1.2207	-0.488281	-0.457764
0.592	1.83105	-0.305176	-0.183105
0.593	1.86157	-0.244141	-0.88501
0.594	1.95313	-0.305176	-0.793457
0.595	1.77002	-0.518799	-0.335693
0.596	1.7395	-0.610352	-0.427246
0.597	1.25122	-0.427246	-0.579834
0.598	1.49536	-0.213623	-0.427246
0.599	1.43433	-0.427246	-0.305176
0.6	1.64795	-0.732422	-0.793457
0.601	1.5564	-0.762939	-0.549316
0.602	1.89209	-0.457764	-0.579834
0.603	1.77002	-0.274658	-0.305176
0.604	1.7395	-0.244141	-0.244141
0.605	1.40381	-0.549316	-0.854492
0.606	1.61743	-0.640869	-0.549316
0.607	1.89209	-0.183105	-0.610352
0.608	1.98364	-0.640869	-0.640869
0.609	2.19727	-0.366211	-0.946045
0.61	1.52588	-0.579834	-0.732422
0.611	1.34277	-0.640869	-0.244141
0.612	0.946045	-0.732422	-0.518799
0.613	1.52588	-0.579834	-0.793457
0.614	1.89209	-0.427246	-0.335693
0.615	1.49536	-0.274658	-0.366211
0.616	1.80054	-0.610352	-0.823975
0.617	1.67847	-0.457764	-0.823975
0.618	1.83105	-0.335693	-0.274658
0.619	1.58691	-0.305176	-0.152588
0.62	1.37329	-0.640869	-0.518799
0.621	1.61743	-0.671387	-0.732422
0.622	1.92261	-0.793457	-0.274658
0.623	1.86157	-0.305176	-0.396729
0.624	1.58691	-0.335693	-0.640869
0.625	1.52588	-0.610352	-0.671387
0.626	1.58691	-0.701904	-0.640869
0.627	1.15967	-0.488281	-0.335693
0.628	1.67847	-0.274658	-0.915527
0.629	1.58691	-0.671387	-0.518799
0.63	1.86157	-0.427246	-0.366211
0.631	1.83105	-0.457764	-0.549316
0.632	1.92261	-0.488281	-0.762939
0.633	1.92261	-0.579834	-0.396729
0.634	1.61743	-0.457764	-0.244141
0.635	1.52588	-0.274658	-0.427246
0.636	1.09863	-0.549316	-0.518799
0.637	1.52588	-0.427246	-0.518799
0.638	1.77002	-0.427246	-0.366211
0.639	1.89209	-0.305176	-0.488281
0.64	1.64795	-0.366211	-0.457764
0.641	1.67847	-0.274658	-0.366211
0.642	1.92261	-0.427246	-0.305176
0.643	1.80054	-0.274658	-0.579834
0.644	1.80054	-0.274658	-0.610352
0.645	1.92261	-0.549316	-0.396729
0.646	1.83105	-0.457764	-1.0376
0.647	1.92261	-0.427246	-1.09863
0.648	1.70898	-0.488281	-0.518799
0.649	1.86157	-0.579834	-0.610352
0.65	1.28174	-0.396729	-0.793457
0.651	1.34277	-0.549316	-0.305176
0.652	1.43433	-0.274658	-0.305176
0.653	1.92261	-0.396729	-0.213623
0.654	1.98364	-0.427246	-0.457764
0.655	2.0752	-0.213623	-0.457764
0.656	2.2583	-0.305176	-0.457764
0.657	2.0752	-0.152588	-0.457764
0.658	1.83105	-0.457764	-0.854492
0.659	1.40381	-0.396729	-0.549316
0.66	1.46484	-0.579834	-0.305176
0.661	1.5564	-0.488281	-0.976563
0.662	1.61743	-0.457764	-0.854492
0.663	1.5564	-0.152588	-0.610352
0.664	1.46484	-0.335693	-0.427246
0.665	1.61743	-0.488281	-0.488281
0.666	1.61743	-0.366211	-0.366211
0.667	1.61743	-0.488281	-0.396729
0.668	1.70898	-0.305176	-0.305176
0.669	1.92261	-0.640869	-0.946045
0.67	2.04468	-0.427246	-1.09863
0.671	2.10571	-0.366211	-0.610352
0.672	1.46484	-0.427246	-0.610352
0.673	1.49536	-0.366211	-0.244141
0.674	1.37329	-0.366211	-0.183105
0.675	1.46484	-0.305176	-0.152588
0.676	1.5564	-0.427246	-0.427246
0.677	1.46484	-0.274658	-0.427246
0.678	1.98364	-0.396729	-0.610352
0.679	1.86157	-0.213623	-0.366211
0.68	1.58691	-0.12207	-0.213623
0.681	1.80054	-0.366211	-0.518799
0.682	1.64795	-0.549316	-0.488281
0.683	2.04468	-0.396729	-0.427246
0.684	1.92261	-0.274658	-0.854492
0.685	2.0752	-0.12207	-0.732422
0.686	1.83105	-0.335693	-0.549316
0.687	1.64795	-0.396729	-0.12207
0.688	1.31226	-0.335693	-0.396729
0.689	1.09863	-0.335693	-0.274658
0.69	1.46484	-0.518799	-0.244141
0.691	1.28174	-0.396729	-0.762939
0.692	2.0752	-0.396729	-0.457764
0.693	2.38037	-0.274658	-0.579834
0.694	2.10571	-0.244141	-0.488281
0.695	1.80054	-0.305176	-0.518799
0.696	1.28174	-0.518799	-0.610352
0.697	1.49536	-0.335693	-0.549316
0.698	1.12915	-0.457764	-0.366211
0.699	1.67847	-0.366211	-0.274658
0.7	1.67847	-0.579834	-0.305176
0.701	1.52588	-0.244141	-0.457764
0.702	1.80054	-0.274658	-0.579834
0.703	1.70898	-0.457764	-0.488281
0.704	1.80054	-0.427246	-0.396729
0.705	1.37329	-0.305176	-0.732422
0.706	1.61743	-0.457764	-0.579834
0.707	1.61743	-0.579834	-0.366211
0.708	1.95313	-0.701904	-0.823975
0.709	1.64795	-0.244141	-0.488281
0.71	2.01416	-0.244141	-0.213623
0.711	1.7395	-0.244141	-0.335693
0.712	1.64795	-0.457764	-0.305176
0.713	1.46484	-0.396729	-0.732422
0.714	1.67847	-0.640869	-0.518799
0.715	2.04468	-0.640869	-0.610352
0.716	2.01416	-0.335693	-0.457764
0.717	1.95313	-0.488281	-0.793457
0.718	1.86157	-0.640869	-0.366211
0.719	1.34277	-0.366211	-0.610352
0.72	1.61743	-0.183105	-0.823975
0.721	1.67847	-0.427246	-0.549316
0.722	1.80054	-0.335693	-0.335693
0.723	1.86157	-0.457764	-0.88501
0.724	1.7395	-0.244141	-0.305176
0.725	2.04468	-0.12207	-0.762939
0.726	1.5564	-0.152588	-0.915527
0.727	1.64795	-0.244141	-0.579834
0.728	1.06812	-0.610352	-0.579834
0.729	1.5564	-0.12207	-0.305176
0.73	1.89209	-0.0610352	-0.701904
0.731	1.77002	-0.274658	-0.915527
0.732	1.64795	-0.518799	-0.640869
0.733	1.40381	-0.579834	-0.457764
0.734	1.77002	-0.305176	-0.366211
0.735	1.89209	-0.152588	-0.152588
0.736	1.95313	-0.305176	-0.579834
0.737	1.64795	-0.793457	-0.976563
0.738	1.25122	-0.732422	-0.640869
0.739	1.52588	-0.427246	-0.640869
0.74	1.80054	0.0610352	-1.06812
0.741	1.89209	-0.366211	-0.610352
0.742	1.52588	-0.457764	-0.457764
0.743	1.49536	-0.457764	-0.701904
0.744	1.77002	-0.274658	-0.366211
0.745	1.7395	-0.12207	-0.579834
0.746	1.43433	-0.427246	-0.518799
0.747	1.37329	-0.579834	-0.732422
0.748	1.86157	-0.396729	-0.457764
0.749	1.67847	-0.244141	-0.488281
0.75	1.64795	-0.305176	-0.183105
0.751	1.46484	-0.457764	-0.640869
0.752	1.58691	-0.396729	-0.396729
0.753	1.34277	-0.579834	-0.549316
0.754	1.34277	-0.366211	-0.518799
0.755	1.64795	-0.457764	-0.335693
0.756	1.70898	-0.335693	-0.457764
0.757	1.5564	-0.0915527	-0.579834
0.758	1.25122	-0.366211	-0.427246
0.759	1.40381	-0.488281	-0.488281
0.76	1.86157	-0.579834	-0.518799
0.761	1.7395	-0.0305176	-0.488281
0.762	2.01416	-0.152588	-0.854492
0.763	1.83105	-0.427246	-0.488281
0.764	1.80054	-0.335693	-0.457764
0.765	1.58691	-0.366211	-0.396729
0.766	1.37329	-0.213623	-0.0610352
0.767	1.37329	-0.518799	-0.183105
0.768	1.37329	-0.244141	-0.427246
0.769	1.86157	-0.549316	-0.396729
0.77	1.52588	-0.213623	0
0.771	1.80054	-0.88501	-0.518799
0.772	1.70898	-0.549316	-0.488281
0.773	1.5564	-0.701904	-0.335693
0.774	1.40381	-0.0610352	-0.12207
0.775	1.34277	-0.335693	-0.457764
0.776	1.80054	-0.518799	-0.518799
0.777	1.95313	-0.396729	-0.518799
0.778	1.83105	-0.213623	-0.396729
0.779	1.58691	-0.183105	-0.518799
0.78	1.49536	-0.335693	-0.579834
0.781	1.34277	-0.305176	-0.671387
0.782	1.58691	-0.854492	-0.213623
0.783	1.86157	-0.732422	-0.152588
0.784	1.40381	-0.305176	-0.732422
0.785	1.43433	-0.0915527	-0.610352
0.786	1.5564	-0.427246	-0.305176
0.787	1.67847	-0.396729	-0.396729
0.788	2.10571	-0.427246	-0.640869
0.789	1.7395	-0.610352	-0.518799
0.79	1.34277	-0.732422	-0.244141
0.791	1.43433	-0.549316	-0.671387
0.792	2.0752	-0.518799	-0.976563
0.793	1.89209	-0.244141	-0.335693
0.794	1.49536	-0.152588	-0.610352
0.795	1.0376	-0.701904	-0.671387
0.796	1.43433	-0.762939	-0.640869
0.797	1.7395	-0.518799	-0.488281
0.798	2.01416	-0.152588	-0.335693
0.799	1.80054	-0.183105	-0.549316
0.8	1.7395	-0.396729	-0.823975
0.801	1.86157	-0.549316	-0.305176
0.802	1.64795	-0.396729	-0.518799
0.803	1.61743	-0.396729	-0.518799
0.804	1.67847	-0.396729	-0.488281
0.805	1.52588	-0.457764	-0.488281
0.806	1.89209	-0.671387	-0.701904
0.807	1.64795	-0.457764	-0.762939
0.808	1.7395	-0.640869	-0.396729
0.809	1.43433	-0.396729	-0.579834
0.81	1.95313	-0.701904	-0.610352
0.811	1.67847	-0.427246	-0.579834
0.812	1.70898	-0.732422	-0.488281
0.813	1.58691	-0.427246	-0.488281
0.814	1.37329	-0.366211	-0.549316
0.815	1.7395	-0.610352	-0.671387
0.816	1.95313	-0.701904	-0.640869
0.817	1.70898	-0.549316	-0.640869
0.818	1.70898	-0.244141	-0.610352
0.819	1.40381	-0.396729	-0.274658
0.82	1.31226	-0.366211	-0.518799
0.821	1.61743	-0.610352	-0.396729
0.822	1.67847	-0.457764	-0.732422
0.823	2.31934	-0.305176	-0.457764
0.824	1.70898	-0.305176	-0.610352
0.825	1.86157	-0.549316	-0.579834
0.826	1.61743	-0.610352	-0.396729
0.827	1.86157	-0.396729	-0.183105
0.828	1.64795	-0.396729	-0.305176
0.829	1.64795	-0.183105	-0.610352
0.83	1.7395	-0.335693	-0.366211
0.831	1.86157	-0.488281	-1.06812
0.832	1.67847	-0.549316	-0.457764
0.833	1.40381	-0.335693	-0.518799
0.834	1.77002	-0.579834	-0.152588
0.835	1.40381	-0.427246	-0.335693
0.836	1.46484	-0.457764	-0.854492
0.837	1.49536	-0.335693	-0.335693
0.838	2.04468	-0.12207	-0.579834
0.839	1.92261	-0.427246	-0.366211
0.84	1.80054	-0.366211	-0.640869
0.841	1.52588	-0.579834	-0.152588
0.842	1.70898	-0.335693	-0.396729
0.843	1.64795	-0.366211	-0.518799
0.844	1.58691	-0.335693	-0.213623
0.845	1.7395	-0.488281	-0.518799
0.846	1.58691	-0.457764	-0.366211
0.847	1.95313	-0.305176	-0.610352
0.848	1.83105	-0.457764	-0.366211
0.849	1.43433	-0.366211	-0.518799
0.85	1.52588	-0.457764	-0.427246
0.851	1.83105	-0.793457	-0.305176
0.852	1.86157	-0.305176	-0.640869
0.853	1.37329	-0.274658	-1.09863
0.854	1.77002	-0.274658	-0.183105
0.855	1.58691	-0.396729	-0.549316
0.856	1.77002	-0.335693	-0.518799
0.857	1.40381	-0.183105	-0.457764
0.858	1.37329	-0.274658	-0.457764
0.859	1.58691	-0.427246	-0.366211
0.86	1.77002	-0.488281	-0.640869
0.861	1.89209	-0.518799	-0.640869
0.862	1.92261	-0.732422	-0.305176
0.863	1.80054	-0.396729	-0.549316
0.864	1.43433	-0.488281	-0.579834
0.865	1.80054	-0.732422	-0.335693
0.866	1.92261	-0.488281	-0.366211
0.867	1.7395	-0.335693	-0.88501
0.868	1.98364	-0.457764	-0.579834
0.869	1.70898	-0.396729	-0.823975
0.87	1.67847	-0.244141	-0.396729
0.871	1.61743	-0.305176	-0.549316
0.872	1.86157	-0.244141	-0.701904
0.873	1.58691	-0.213623	-0.488281
0.874	1.25122	-0.152588	-0.518799
0.875	1.46484	-0.518799	-0.915527
0.876	1.70898	-0.305176	-0.579834
0.877	2.0752	-0.305176	-0.671387
0.878	1.64795	-0.274658	-0.610352
0.879	1.40381	-0.396729	-0.518799
0.88	1.2207	-0.579834	-0.518799
0.881	1.46484	-0.427246	-0.335693
0.882	1.7395	-0.274658	-0.488281
0.883	1.95313	-0.366211	-0.671387
0.884	1.7395	-0.427246	-0.640869
0.885	1.52588	-0.396729	-0.854492
0.886	1.83105	-0.549316	-0.579834
0.887	1.67847	-0.244141	-0.396729
0.888	1.89209	-0.305176	-0.732422
0.889	1.43433	-0.305176	-0.610352
0.89	1.28174	-0.427246	-0.518799
0.891	1.61743	-0.396729	-0.732422
0.892	1.80054	-0.549316	-0.88501
0.893	1.58691	-0.244141	-0.579834
0.894	1.58691	-0.0305176	-0.427246
0.895	1.43433	-0.305176	-0.518799
0.896	1.67847	-0.457764	-0.366211
0.897	1.5564	-0.427246	-0.518799
0.898	1.86157	-0.183105	-0.366211
0.899	1.80054	-0.244141	-0.335693
0.9	1.49536	-0.274658	-0.518799
0.901	1.64795	-0.427246	-0.610352
0.902	1.89209	-0.396729	-0.579834
0.903	1.43433	-0.457764	-0.640869
0.904	1.40381	-0.183105	-0.488281
0.905	1.70898	-0.274658	-0.244141
0.906	1.7395	-0.366211	-0.488281
0.907	2.01416	-0.183105	-0.457764
0.908	1.89209	-0.183105	-0.366211
0.909	1.86157	-0.244141	-0.610352
0.91	1.40381	-0.183105	-0.518799
0.911	1.49536	-0.396729	-0.274658
0.912	1.49536	-0.457764	-0.457764
0.913	1.5564	-0.305176	-0.427246
0.914	1.67847	-0.12207	-0.244141
0.915	1.86157	-0.366211	-0.549316
0.916	1.83105	-0.610352	-0.366211
0.917	1.37329	-0.152588	-0.610352
0.918	1.67847	-0.549316	0.0915527
0.919	1.5564	-0.335693	-0.12207
0.92	1.49536	-0.335693	-0.488281
0.921	1.5564	-0.274658	-0.793457
0.922	2.0752	-0.427246	-0.427246
0.923	1.95313	-0.213623	-0.671387
0.924	1.67847	-0.457764	-0.671387
0.925	1.67847	-0.488281	-0.213623
0.926	1.52588	-0.274658	-0.610352
0.927	1.7395	-0.274658	-0.244141
0.928	1.46484	-0.305176	-0.579834
0.929	1.5564	-0.366211	-0.610352
0.93	1.5564	-0.427246	-0.335693
0.931	1.70898	-0.427246	-0.366211
0.932	1.7395	-0.183105	-0.457764
0.933	1.64795	-0.213623	-0.12207
0.934	1.7395	-0.518799	-0.671387
0.935	1.58691	-0.579834	-0.549316
0.936	1.43433	-0.274658	-0.671387
0.937	1.95313	-0.457764	-0.549316
0.938	1.67847	-0.518799	-0.671387
0.939	1.7395	-0.396729	-0.274658
0.94	1.34277	-0.12207	-0.701904
0.941	1.64795	-0.640869	-0.305176
0.942	1.31226	-0.213623	-0.518799
0.943	1.67847	-0.274658	-0.518799
0.944	1.7395	-0.305176	-0.640869
0.945	1.77002	-0.610352	-0.549316
0.946	1.77002	-0.671387	-0.640869
0.947	1.67847	-0.244141	-0.88501
0.948	1.80054	-0.396729	-0.305176
0.949	1.25122	-0.0915527	-0.579834
0.95	1.2207	-0.457764	-0.823975
0.951	1.31226	-0.701904	-0.610352
0.952	1.49536	-0.549316	-0.366211
0.953	1.77002	-0.183105	-0.671387
0.954	1.49536	-0.396729	-0.488281
0.955	1.83105	-0.457764	-0.457764
0.956	1.67847	-0.549316	-0.549316
0.957	1.80054	-0.610352	-0.366211
0.958	1.5564	-0.671387	-0.488281
0.959	1.58691	-0.335693	-0.732422
0.96	1.80054	-0.335693	-0.701904
0.961	1.67847	-0.427246	-0.640869
0.962	1.80054	-0.518799	-0.640869
0.963	1.40381	-0.244141	-0.366211
0.964	1.70898	-0.183105	-0.549316
0.965	1.5564	-0.396729	-0.213623
0.966	1.46484	-0.213623	-0.274658
0.967	1.52588	-0.335693	-0.823975
0.968	1.77002	-0.396729	-0.274658
0.969	2.22778	-0.457764	-0.366211
0.97	1.70898	-0.152588	-0.335693
0.971	1.67847	-0.396729	-0.488281
0.972	1.58691	-0.335693	-0.366211
0.973	1.5564	-0.427246	-0.549316
0.974	1.49536	-0.488281	-0.213623
0.975	1.77002	-0.518799	-0.213623
0.976	1.89209	-0.366211	-0.579834
0.977	1.83105	-0.427246	-0.610352
0.978	1.58691	-0.396729	-0.244141
0.979	1.43433	-0.396729	-0.396729
0.98	1.5564	-0.396729	-0.488281
0.981	1.58691	-0.335693	-0.274658
0.982	1.5564	-0.396729	-0.671387
0.983	1.61743	-0.610352	-0.610352
0.984	1.67847	-0.518799	-0.427246
0.985	1.70898	-0.244141	-0.366211
0.986	1.49536	-0.213623	-0.579834
0.987	1.46484	-0.335693	-0.366211
0.988	1.43433	-0.579834	-0.549316
0.989	1.86157	-0.640869	-0.12207
0.99	1.64795	-0.274658	-0.793457
0.991	2.19727	-0.427246	-0.366211
0.992	1.89209	-0.701904	-0.488281
0.993	1.64795	-0.396729	-0.152588
0.994	1.64795	-0.488281	-0.610352
0.995	1.67847	-0.518799	-0.244141
0.996	1.49536	-0.396729	-0.732422
0.997	1.58691	-0.488281	-0.335693
0.998	1.46484	-0.549316	-0.793457
0.999	1.61743	-0.549316	-0.549316
1	1.67847	-0.427246	-0.854492
1.001	1.86157	-0.366211	-0.366211
1.002	1.7395	-0.396729	-0.427246
1.003	1.49536	-0.427246	-0.854492
1.004	1.43433	-0.579834	-0.610352
1.005	1.43433	-0.213623	-0.518799
1.006	1.67847	-0.396729	-0.701904
1.007	1.67847	-0.335693	-0.427246
1.008	1.98364	-0.274658	-0.427246
1.009	1.49536	-0.457764	-0.671387
1.01	1.86157	-0.427246	-0.213623
1.011	1.46484	-0.274658	-0.518799
1.012	1.52588	-0.427246	-0.366211
1.013	1.7395	-0.335693	-0.640869
1.014	1.64795	-0.183105	-0.640869
1.015	2.22778	-0.427246	-0.640869
1.016	1.89209	-0.366211	-0.701904
1.017	1.77002	-0.213623	-0.305176
1.018	1.46484	-0.518799	-0.946045
1.019	1.70898	-0.610352	-0.396729
1.02	1.80054	-0.579834	-0.946045
1.021	1.83105	-0.518799	-0.518799
1.022	1.49536	-0.457764	-0.518799
1.023	1.34277	-0.427246	-0.610352
1.024	1.64795	-0.335693	-0.701904
1.025	1.67847	-0.518799	-0.427246
1.026	1.58691	-0.488281	-0.244141
1.027	1.49536	-0.457764	-0.701904
1.028	1.2207	-0.396729	-0.610352
1.029	1.83105	-0.244141	-0.305176
1.03	2.01416	-0.274658	-0.640869
1.031	2.04468	-0.366211	-0.671387
1.032	1.67847	-0.335693	-0.640869
1.033	1.43433	-0.640869	-0.335693
1.034	1.58691	-0.274658	-0.427246
1.035	1.58691	-0.366211	-0.762939
1.036	1.89209	-0.701904	-0.579834
1.037	1.7395	-0.152588	-0.701904
1.038	1.58691	-0.549316	-0.640869
1.039	1.98364	-0.701904	-0.610352
1.04	1.98364	-0.244141	-0.518799
1.041	1.70898	-0.244141	-0.0915527
1.042	1.49536	-0.0610352	-0.640869
1.043	1.52588	-0.640869	-0.823975
1.044	1.61743	-0.366211	-0.518799
1.045	1.95313	-0.640869	-0.518799
1.046	1.92261	-0.549316	-0.366211
1.047	1.64795	-0.762939	-0.213623
1.048	1.40381	-0.457764	-0.335693
1.049	1.31226	-0.274658	-0.579834
1.05	1.77002	-0.366211	-0.366211
1.051	1.7395	-0.335693	-0.579834
1.052	1.95313	-0.427246	-0.396729
1.053	1.64795	-0.457764	-0.762939
1.054	2.0752	-0.610352	-0.457764
1.055	1.52588	-0.213623	-0.488281
1.056	1.64795	-0.213623	-0.488281
1.057	1.43433	-0.213623	-0.518799
1.058	1.43433	-0.427246	-0.518799
1.059	1.7395	-0.366211	-0.457764
1.06	1.83105	-0.213623	-0.579834
1.061	1.67847	-0.335693	-0.457764
1.062	1.40381	-0.366211	-0.366211
1.063	1.19019	-0.366211	-0.0915527
1.064	1.0376	-0.366211	-0.946045
1.065	1.58691	-0.518799	-0.0610352
1.066	1.5564	-0.396729	-0.305176
1.067	1.86157	-0.396729	-0.518799
1.068	1.67847	-0.244141	-0.579834
1.069	1.98364	-0.335693	-0.518799
1.07	1.61743	-0.244141	-0.640869
1.071	1.34277	-0.396729	-0.305176
1.072	1.46484	-0.305176	-0.671387
1.073	1.64795	-0.305176	-0.640869
1.074	1.67847	-0.396729	-0.305176
1.075	1.7395	-0.335693	-0.762939
1.076	1.5564	-0.549316	-0.671387
1.077	1.49536	-0.183105	-0.549316
1.078	1.80054	-0.274658	-0.366211
1.079	1.67847	-0.183105	-0.640869
1.08	1.34277	-0.579834	-0.457764
1.081	1.52588	-0.457764	-0.396729
1.082	1.5564	-0.457764	-0.518799
1.083	1.64795	-0.335693	-0.427246
1.084	1.67847	-0.335693	-0.488281
1.085	1.52588	-0.396729	-0.579834
1.086	1.46484	-0.457764	-0.0915527
1.087	1.37329	-0.244141	-0.396729
1.088	1.80054	-0.396729	-0.396729
1.089	1.5564	-0.244141	-0.427246
1.09	1.67847	-0.549316	-0.701904
1.091	1.7395	-0.488281	-0.305176
1.092	1.58691	-0.396729	-0.732422
1.093	1.86157	-0.183105	-0.579834
1.094	1.83105	-0.579834	-0.335693
1.095	1.19019	-0.335693	-0.366211
1.096	1.25122	-0.427246	-0.732422
1.097	1.77002	-0.488281	-0.640869
1.098	1.89209	0.0305176	-0.549316
1.099	2.01416	-0.244141	-0.610352
1.1	1.61743	-0.366211	-0.396729
1.101	1.25122	-0.518799	-0.396729
1.102	1.58691	-0.274658	-0.0610352
1.103	1.5564	0	-0.671387
1.104	1.89209	-0.427246	-0.640869
1.105	1.70898	-0.701904	-0.610352
1.106	1.86157	-0.518799	-0.823975
1.107	1.80054	-0.457764	-0.762939
1.108	1.70898	0	-0.335693
1.109	1.31226	-0.366211	-0.488281
1.11	1.31226	-0.671387	-0.671387
1.111	1.37329	-0.366211	-0.457764
1.112	1.46484	0.0610352	-0.732422
1.113	1.80054	-0.244141	-0.701904
1.114	1.7395	-0.396729	-0.579834
1.115	1.5564	-0.518799	-0.915527
1.116	1.64795	-0.610352	-0.305176
1.117	1.58691	-0.244141	-0.152588
1.118	1.67847	-0.213623	-0.762939
1.119	1.92261	-0.366211	-0.244141
1.12	1.95313	-0.610352	-0.335693
1.121	2.01416	-0.488281	-0.88501
1.122	1.83105	-0.335693	-0.732422
1.123	1.49536	-0.518799	-0.12207
1.124	1.43433	-0.366211	-0.335693
1.125	1.7395	-0.396729	-0.335693
1.126	1.52588	-0.671387	-0.396729
1.127	1.7395	-0.579834	-0.610352
1.128	1.70898	-0.183105	-0.640869
1.129	1.86157	-0.274658	-0.701904
1.13	1.49536	-0.396729	-0.396729
1.131	1.80054	-0.274658	-0.488281
1.132	1.70898	-0.549316	-0.823975
1.133	1.80054	-0.274658	-0.213623
1.134	1.61743	-0.183105	-0.396729
1.135	1.49536	-0.518799	-0.549316
1.136	1.52588	-0.457764	-0.518799
1.137	1.5564	-0.396729	-0.335693
1.138	2.04468	-0.457764	-0.488281
1.139	1.77002	-0.457764	-0.518799
1.14	1.64795	-0.396729	-0.549316
1.141	1.49536	-0.488281	-0.488281
1.142	1.58691	-0.457764	-0.183105
1.143	1.52588	-0.549316	-0.640869
1.144	1.7395	-0.366211	-0.488281
1.145	1.89209	-0.152588	-0.671387
1.146	1.95313	-0.518799	-0.274658
1.147	1.64795	-0.427246	-0.671387
1.148	1.52588	-0.427246	-0.366211
1.149	1.43433	-0.518799	-0.518799
1.15	1.7395	-0.366211	-0.610352
1.151	1.58691	-0.274658	-0.640869
1.152	1.61743	-0.518799	-0.579834
1.153	1.80054	-0.488281	-0.915527
1.154	1.86157	-0.335693	0
1.155	1.7395	-0.396729	-0.0610352
1.156	1.31226	-0.549316	-0.457764
1.157	1.40381	-0.640869	-0.457764
1.158	1.61743	-0.305176	-0.457764
1.159	1.83105	-0.335693	-0.518799
1.16	1.98364	-0.335693	-0.915527
1.161	1.89209	-0.640869	-0.488281
1.162	1.61743	-0.640869	-0.213623
1.163	1.46484	-0.0915527	-0.152588
1.164	1.5564	-0.152588	-0.762939
1.165	1.77002	-0.518799	-0.488281
1.166	1.64795	-0.457764	-0.854492
1.167	1.95313	-0.305176	-0.762939
1.168	1.58691	-0.335693	-1.12915
1.169	1.7395	-0.549316	-0.12207
1.17	1.49536	-0.610352	-0.701904
1.171	1.80054	-0.640869	-0.457764
1.172	1.64795	-0.335693	-0.701904
1.173	1.52588	-0.305176	-0.610352
1.174	1.83105	-0.488281	-0.793457
1.175	1.98364	-0.640869	-0.762939
1.176	1.83105	-0.579834	0.0305176
1.177	1.7395	-0.274658	-0.274658
1.178	1.46484	-0.640869	-0.579834
1.179	1.40381	-0.518799	-0.335693
1.18	1.64795	-0.427246	-0.640869
1.181	1.95313	-0.518799	-0.518799
1.182	2.10571	-0.305176	-0.579834
1.183	1.89209	-0.518799	-0.518799
1.184	1.7395	-0.427246	-0.427246
1.185	1.5564	-0.366211	-0.488281
1.186	1.64795	-0.183105	-0.823975
1.187	1.92261	-0.335693	-0.518799
1.188	1.70898	-0.457764	-0.610352
1.189	1.80054	-0.701904	-0.427246
1.19	1.77002	-0.610352	-0.518799
1.191	1.86157	-0.610352	-0.518799
1.192	1.61743	-0.305176	-0.640869
1.193	1.7395	-0.335693	-0.335693
1.194	1.70898	-0.305176	-0.335693
1.195	1.61743	-0.549316	-0.488281
1.196	1.58691	-0.640869	-0.457764
1.197	1.58691	-0.488281	-0.274658
1.198	1.64795	-0.396729	-0.305176
1.199	1.77002	-0.335693	-0.396729
1.2	2.01416	-0.427246	-0.762939
1.201	1.61743	-0.457764	-0.610352
1.202	1.49536	-0.457764	-0.427246
1.203	1.67847	-0.701904	-0.335693
1.204	1.86157	-0.427246	-0.457764
1.205	1.83105	-0.305176	-0.457764
1.206	1.77002	-0.427246	-0.427246
1.207	1.89209	-0.762939	-0.579834
1.208	1.64795	-0.610352	-0.213623
1.209	1.46484	-0.396729	-0.427246
1.21	1.83105	-0.579834	0.152588
1.211	1.7395	-0.488281	-0.335693
1.212	1.64795	-0.579834	-0.640869
1.213	2.04468	-0.854492	-0.549316
1.214	1.86157	-0.579834	-0.579834
1.215	2.04468	-0.518799	-0.183105
1.216	1.52588	-0.335693	-0.701904
1.217	1.70898	-0.549316	-0.213623
1.218	1.5564	-0.427246	-0.457764
1.219	1.86157	-0.457764	-0.457764
1.22	1.58691	-0.335693	-0.396729
1.221	1.67847	-0.518799	-0.640869
1.222	1.80054	-0.305176	-0.762939
1.223	1.7395	-0.488281	-0.640869
1.224	1.80054	-0.152588	-0.610352
1.225	1.43433	-0.457764	-0.579834
1.226	1.46484	-0.701904	-0.305176
1.227	1.31226	-0.457764	-0.88501
1.228	1.67847	-0.244141	-0.457764
1.229	1.98364	-0.366211	-0.671387
1.23	1.89209	-0.366211	-0.732422
1.231	1.40381	-0.335693	-0.701904
1.232	1.46484	-0.457764	-0.152588
1.233	1.40381	-0.0915527	-0.396729
1.234	1.92261	-0.305176	-0.640869
1.235	1.58691	-0.213623	-0.213623
1.236	2.01416	-0.366211	-0.793457
1.237	1.64795	-0.335693	-1.00708
1.238	1.98364	-0.457764	-0.305176
1.239	1.70898	-0.152588	-0.488281
1.24	1.67847	-0.335693	-0.88501
1.241	1.67847	-0.457764	-0.457764
1.242	1.86157	-0.671387	-0.793457
1.243	1.77002	-0.457764	-0.946045
1.244	1.61743	-0.274658	-0.549316
1.245	1.43433	-0.335693	-0.579834
1.246	1.15967	-0.427246	-0.457764
1.247	1.06812	-0.457764	-0.396729
1.248	1.61743	-0.274658	-0.610352
1.249	1.80054	-0.366211	-0.701904
1.25	1.80054	-0.396729	-0.366211
1.251	1.43433	-0.488281	-0.579834
1.252	1.58691	-0.732422	-0.488281
1.253	1.58691	-0.457764	-0.427246
1.254	1.61743	-0.152588	-0.701904
1.255	1.46484	-0.305176	-0.610352
1.256	1.2207	-0.640869	-0.610352
1.257	1.28174	-0.518799	-0.0610352
1.258	1.86157	-0.396729	-0.915527
1.259	2.22778	-0.274658	-0.457764
1.26	1.98364	-0.183105	-0.335693
1.261	2.04468	-0.305176	-0.793457
1.262	1.40381	-0.518799	-0.488281
1.263	1.09863	-0.244141	-0.457764
1.264	1.34277	-0.396729	-0.244141
1.265	1.5564	-0.396729	-0.640869
1.266	1.70898	-0.518799	-0.427246
1.267	1.70898	-0.366211	-0.396729
1.268	1.67847	-0.244141	-0.579834
1.269	1.70898	-0.518799	-0.488281
1.27	1.5564	-0.335693	0.152588
1.271	1.7395	-0.366211	-0.457764
1.272	1.49536	-0.335693	-0.457764
1.273	1.5564	-0.274658	-0.366211
1.274	1.70898	-0.213623	-0.396729
1.275	1.92261	-0.213623	-0.457764
1.276	1.67847	-0.701904	-0.427246
1.277	1.40381	-0.152588	-0.427246
1.278	1.37329	-0.12207	-0.335693
1.279	1.64795	-0.244141	-0.396729
1.28	1.34277	-0.305176	-0.335693
1.281	1.46484	-0.274658	-0.579834
1.282	1.37329	-0.549316	-0.183105
1.283	1.5564	-0.335693	-0.518799
1.284	1.7395	-0.274658	-0.244141
1.285	1.46484	-0.274658	-0.0610352
1.286	1.40381	-0.274658	-0.213623
1.287	1.34277	-0.457764	-0.427246
1.288	1.80054	-0.549316	-0.366211
1.289	1.67847	-0.0610352	-0.244141
1.29	1.7395	-0.732422	-0.610352
1.291	1.61743	-0.396729	-0.488281
1.292	1.0376	-0.366211	-0.366211
1.293	1.58691	-0.0610352	-0.366211
1.294	1.37329	-0.0915527	-0.244141
1.295	1.34277	-0.457764	-0.610352
1.296	1.58691	-0.152588	-0.396729
1.297	1.67847	-0.488281	-0.732422
1.298	1.58691	-0.396729	-0.366211
1.299	1.52588	-0.305176	-0.671387
1.3	1.77002	-0.12207	-0.457764
1.301	1.43433	-0.457764	-0.427246
1.302	1.49536	-0.213623	-0.488281
1.303	1.61743	-0.244141	-0.610352
1.304	1.80054	-0.305176	-0.579834
1.305	1.5564	-0.457764	-0.335693
1.306	1.49536	-0.427246	-0.305176
1.307	1.5564	-0.366211	-0.366211
1.308	1.49536	-0.518799	-0.579834
1.309	1.61743	-0.274658	-0.488281
1.31	1.61743	-0.366211	-0.366211
1.311	1.67847	-0.274658	-0.762939
1.312	1.58691	-0.183105	-0.762939
1.313	1.67847	-0.549316	-0.549316
1.314	1.64795	-0.274658	-0.640869
1.315	1.43433	-0.488281	-0.610352
1.316	1.12915	-0.396729	-0.518799
1.317	1.28174	-0.305176	-0.305176
1.318	1.52588	-0.396729	-1.00708
1.319	1.98364	-0.335693	-0.366211
1.32	1.86157	-0.0915527	-0.793457
1.321	1.67847	-0.366211	-0.427246
1.322	1.5564	-0.518799	-0.274658
1.323	1.49536	-0.518799	-0.335693
1.324	1.58691	-0.427246	-0.671387
1.325	1.31226	-0.274658	-0.518799
1.326	1.64795	-0.549316	-0.701904
1.327	1.80054	-0.793457	-0.640869
1.328	1.67847	-0.732422	-0.610352
1.329	1.67847	-0.579834	-0.488281
1.33	1.61743	-0.152588	-0.244141
1.331	1.80054	-0.244141	-0.671387
1.332	1.5564	-0.274658	-0.488281
1.333	1.52588	-0.549316	-0.579834
1.334	1.40381	-0.579834	-0.946045
1.335	2.01416	-0.610352	-0.518799
1.336	2.10571	-0.762939	-0.457764
1.337	1.80054	-0.305176	-0.305176
1.338	1.49536	-0.366211	-0.640869
1.339	1.46484	-0.488281	0
1.34	1.80054	-0.457764	-0.488281
1.341	1.7395	-0.12207	-0.244141
1.342	1.89209	-0.518799	-0.488281
1.343	1.7395	-0.396729	-0.610352
1.344	1.77002	-0.549316	-0.457764
1.345	1.5564	-0.488281	-0.549316
1.346	1.98364	-0.457764	-0.488281
1.347	1.92261	-0.274658	-0.244141
1.348	1.52588	-0.213623	-0.640869
1.349	1.61743	-0.549316	-0.610352
1.35	1.61743	-0.640869	-0.518799
1.351	1.77002	-0.396729	-0.518799
1.352	1.80054	-0.274658	-0.854492
1.353	1.98364	-0.244141	-0.335693
1.354	1.46484	-0.213623	-0.549316
1.355	1.58691	-0.335693	-0.518799
1.356	1.80054	-0.549316	-0.366211
1.357	1.61743	-0.457764	-0.549316
1.358	1.98364	-0.305176	-0.12207
1.359	1.77002	-0.457764	-0.335693
1.36	2.04468	-0.854492	-0.427246
1.361	1.52588	-0.457764	-0.335693
1.362	1.49536	-0.518799	-0.488281
1.363	1.64795	-0.366211	-0.396729
1.364	1.5564	-0.335693	-0.488281
1.365	1.83105	-0.610352	-0.396729
1.366	1.61743	-0.640869	-0.762939
1.367	2.0752	-0.579834	-0.457764
1.368	1.89209	-0.12207	-0.701904
1.369	1.67847	-0.396729	-0.518799
1.37	1.43433	-0.396729	-0.732422
1.371	1.46484	-0.427246	-0.335693
1.372	2.10571	-0.427246	-0.427246
1.373	1.5564	-0.457764	-0.518799
1.374	1.92261	-0.213623	-0.640869
1.375	1.43433	-0.427246	-0.88501
1.376	1.58691	-0.549316	-0.427246
1.377	1.43433	-0.427246	-0.518799
1.378	1.61743	-0.335693	-0.457764
1.379	1.92261	-0.518799	-0.335693
1.38	1.70898	-0.213623	-0.366211
1.381	2.01416	-0.305176	-0.549316
1.382	1.77002	-0.335693	-0.732422
1.383	1.95313	-0.640869	-0.579834
1.384	1.80054	-0.305176	-0.610352
1.385	1.5564	-0.518799	-0.366211
1.386	1.64795	-0.366211	-0.488281
1.387	1.2207	-0.518799	-0.732422
1.388	1.80054	-0.427246	-0.793457
1.389	2.0752	-0.396729	-0.88501
1.39	2.13623	-0.274658	-0.793457
1.391	1.89209	-0.274658	-0.732422
1.392	1.52588	-0.640869	-0.457764
1.393	1.70898	-0.366211	-0.701904
1.394	1.52588	-0.366211	-0.88501
1.395	1.83105	-0.579834	-0.396729
1.396	1.2207	-0.579834	-0.610352
1.397	1.49536	-0.732422	-0.793457
1.398	1.64795	-0.457764	-0.793457
1.399	1.52588	-0.305176	-0.366211
1.4	1.77002	-0.213623	-0.396729
1.401	1.2207	-0.732422	-0.488281
1.402	1.58691	-0.823975	-0.671387
1.403	1.49536	-0.579834	-0.640869
1.404	2.22778	-0.244141	-0.183105
1.405	1.89209	-0.305176	-0.793457
1.406	1.64795	-0.579834	-0.579834
1.407	1.58691	-0.488281	-0.427246
1.408	1.37329	-0.549316	-0.152588
1.409	1.7395	-0.335693	-0.88501
1.41	1.61743	-0.12207	-0.396729
1.411	2.01416	-0.640869	-0.610352
1.412	1.80054	-0.366211	-0.762939
1.413	1.7395	-0.488281	-0.396729
1.414	1.77002	-0.274658	-0.396729
1.415	1.86157	-0.213623	-0.0915527
1.416	1.61743	-0.457764	-0.152588
1.417	1.49536	-0.396729	-0.579834
1.418	1.58691	-0.671387	-0.762939
1.419	1.64795	-0.305176	-0.274658
1.42	1.98364	-0.244141	-0.579834
1.421	1.92261	-0.427246	-0.671387
1.422	1.52588	-0.488281	-0.213623
1.423	1.52588	-0.274658	-0.488281
1.424	1.43433	-0.488281	-0.274658
1.425	1.52588	-0.457764	-0.366211
1.426	1.7395	-0.518799	-0.762939
1.427	1.77002	-0.427246	-0.183105
1.428	2.19727	-0.335693	-0.518799
1.429	2.28882	-0.488281	-0.427246
1.43	2.04468	-0.549316	-0.396729
1.431	1.52588	-0.183105	-0.305176
1.432	1.7395	-0.213623	-0.549316
1.433	1.52588	-0.0915527	-0.610352
1.434	1.58691	-0.396729	-0.244141
1.435	1.61743	-0.610352	-0.610352
1.436	1.92261	-0.457764	-0.488281
1.437	1.64795	-0.244141	-0.244141
1.438	1.67847	0.0915527	-0.396729
1.439	1.49536	-0.183105	-0.640869
1.44	1.46484	-0.579834	-0.518799
1.441	1.37329	-0.579834	-0.12207
1.442	1.89209	-0.152588	-0.457764
1.443	1.64795	-0.0915527	-0.823975
1.444	1.86157	-0.152588	-0.671387
1.445	1.25122	-0.152588	-0.732422
1.446	1.46484	-0.396729	-0.457764
1.447	1.37329	-0.427246	-0.518799
1.448	1.49536	-0.366211	-0.640869
1.449	1.7395	-0.335693	-0.518799
1.45	1.5564	-0.335693	-0.488281
1.451	1.80054	-0.457764	-0.671387
1.452	1.7395	-0.152588	-0.854492
1.453	1.58691	-0.152588	-0.396729
1.454	1.34277	-0.488281	-0.701904
1.455	1.19019	-0.610352	-0.274658
1.456	1.77002	-0.366211	-0.427246
1.457	1.77002	-0.152588	-0.518799
1.458	2.01416	-0.244141	-0.579834
1.459	1.67847	-0.396729	-0.793457
1.46	1.67847	-0.701904	-0.457764
1.461	1.49536	-0.152588	-0.549316
1.462	1.67847	-0.152588	-0.244141
1.463	1.31226	-0.183105	-0.640869
1.464	1.61743	-0.488281	-0.579834
1.465	1.83105	-0.671387	-0.823975
1.466	1.98364	0.0915527	-0.579834
1.467	1.46484	-0.152588	-0.0915527
1.468	1.09863	-0.213623	-0.732422
1.469	1.31226	-0.823975	-0.366211
1.47	1.64795	-0.549316	-0.274658
1.471	1.67847	-0.305176	-0.610352
1.472	1.46484	-0.0915527	-0.793457
1.473	1.67847	-0.305176	-0.518799
1.474	1.70898	-0.671387	-0.488281
1.475	1.58691	-0.518799	-0.579834
1.476	1.77002	-0.427246	-0.305176
1.477	1.64795	-0.213623	-0.183105
1.478	1.28174	-0.244141	-0.640869
1.479	1.5564	-0.457764	-0.701904
1.48	1.52588	-0.579834	-0.671387
1.481	1.98364	-0.366211	-0.244141
1.482	1.49536	-0.305176	-0.610352
1.483	1.31226	-0.152588	-0.335693
1.484	1.40381	-0.427246	-0.518799
1.485	1.67847	-0.366211	-0.244141
1.486	1.58691	-0.274658	-0.366211
1.487	1.67847	-0.12207	-0.579834
1.488	1.58691	-0.518799	-0.0305176
1.489	1.49536	-0.976563	0.671387
1.49	1.2207	-1.00708	0.12207
1.491	1.64795	-0.0305176	-0.946045
1.492	2.22778	0.915527	-1.09863
1.493	2.2583	0.762939	-1.40381
1.494	1.52588	-0.823975	-1.00708
1.495	1.09863	-1.70898	-0.701904
1.496	1.15967	-0.732422	-0.518799
1.497	1.80054	0.88501	0.152588
1.498	2.01416	1.00708	-0.244141
1.499	1.80054	-0.671387	-0.732422
1.5	1.46484	-1.98364	-1.64795
1.501	1.95313	-0.854492	-0.488281
1.502	2.0752	0.640869	0.427246
1.503	1.7395	0.640869	0.976563
1.504	0.579834	-0.88501	-0.0915527
1.505	1.34277	-1.83105	-0.488281
1.506	1.7395	-0.732422	-1.46484
1.507	2.34985	0.640869	0.335693
1.508	1.40381	0.274658	0.427246
1.509	1.00708	-1.31226	0.488281
1.51	1.80054	-1.2207	-1.31226
1.511	2.56348	0.701904	-0.732422
1.512	2.86865	1.09863	-1.58691
1.513	1.40381	-0.762939	-1.19019
1.514	0.579834	-2.16675	-2.01416
1.515	0.854492	-0.823975	-0.305176
1.516	2.34985	1.25122	0.701904
1.517	2.71606	0.854492	-0.0610352
1.518	2.34985	-1.49536	-1.61743
1.519	1.86157	-2.19727	-1.86157
1.52	1.40381	-0.762939	-0.976563
1.521	1.49536	1.09863	0.518799
1.522	1.25122	0.366211	0.976563
1.523	1.15967	-1.64795	-0.0915527
1.524	1.40381	-1.89209	-0.976563
1.525	1.98364	-0.0915527	-1.37329
1.526	2.28882	0.946045	0.427246
1.527	1.92261	-0.366211	0.488281
1.528	1.37329	-1.61743	-0.305176
1.529	1.80054	-0.549316	-1.28174
1.53	2.41089	1.2207	-0.671387
1.531	1.77002	1.12915	-1.67847
1.532	0.732422	-1.09863	-1.0376
1.533	0.579834	-2.0752	-1.77002
1.534	1.28174	-0.274658	0.274658
1.535	2.74658	1.43433	0.244141
1.536	2.65503	0.640869	0.0305176
1.537	2.13623	-1.67847	-1.58691
1.538	1.37329	-2.13623	-1.64795
1.539	1.34277	-0.579834	-0.671387
1.54	1.52588	1.15967	0.88501
1.541	1.2207	0.152588	0.823975
1.542	1.80054	-1.80054	-0.579834
1.543	1.86157	-1.92261	-1.49536
1.544	2.34985	-0.0915527	-1.12915
1.545	2.01416	0.762939	-0.0915527
1.546	1.15967	-0.518799	0.274658
1.547	0.946045	-1.25122	-0.549316
1.548	1.67847	-0.396729	-1.34277
1.549	3.08228	0.823975	-1.06812
1.55	2.47192	0.488281	-1.31226
1.551	1.40381	-1.19019	-1.40381
1.552	0.427246	-1.70898	-0.976563
1.553	0.854492	0.183105	0.701904
1.554	1.89209	1.00708	0.396729
1.555	2.62451	0.0305176	0.152588
1.556	2.59399	-2.13623	-1.86157
1.557	1.80054	-2.16675	-1.31226
1.558	1.5564	0.0305176	-0.305176
1.559	1.5564	0.793457	1.15967
1.56	1.43433	-0.183105	0.274658
1.561	1.00708	-1.7395	-0.427246
1.562	1.80054	-1.37329	-1.80054
1.563	2.04468	0.396729	-0.366211
1.564	1.83105	0.610352	0.579834
1.565	1.46484	-1.06812	0.518799
1.566	1.64795	-1.31226	-0.579834
1.567	2.44141	0.0915527	-1.31226
1.568	2.47192	1.46484	-1.7395
1.569	1.64795	-0.0305176	-1.5564
1.57	0.610352	-1.86157	-1.43433
1.571	0.427246	-1.67847	-0.823975
1.572	1.80054	0.640869	1.15967
1.573	2.7771	1.37329	0.762939
1.574	2.59399	-0.640869	-0.457764
1.575	1.58691	-2.56348	-2.04468
1.576	1.28174	-1.52588	-1.28174
1.577	1.06812	0.671387	0.244141
1.578	1.25122	0.976563	1.83105
1.579	1.15967	-0.88501	0.244141
1.58	1.7395	-2.13623	-1.00708
1.581	2.22778	-1.09863	-1.5564
1.582	2.44141	0.762939	-0.427246
1.583	1.67847	0.274658	0.213623
1.584	0.915527	-1.40381	0.701904
1.585	0.915527	-1.25122	-0.854492
1.586	2.38037	0.701904	-1.19019
1.587	3.32642	1.15967	-1.77002
1.588	2.04468	-0.610352	-1.52588
1.589	0.427246	-2.2583	-1.7395
1.59	0.183105	-1.31226	-0.213623
1.591	1.89209	1.09863	1.09863
1.592	2.92969	1.34277	0.976563
1.593	2.59399	-1.46484	-1.2207
1.594	1.43433	-2.96021	-2.44141
1.595	1.89209	-1.37329	-1.2207
1.596	1.5564	1.15967	0.640869
1.597	1.58691	1.0376	1.5564
1.598	1.09863	-1.25122	-0.0915527
1.599	1.19019	-2.44141	-1.40381
1.6	1.80054	-0.640869	-1.89209
1.601	2.38037	1.12915	0.457764
1.602	1.7395	0.427246	0.0915527
1.603	1.19019	-1.25122	0.0915527
1.604	1.98364	-1.2207	-1.28174
1.605	2.50244	0.610352	-0.823975
1.606	2.56348	0.976563	-1.46484
1.607	0.823975	-0.579834	-1.19019
1.608	-0.0610352	-1.83105	-1.52588
1.609	0.701904	-0.671387	0.427246
1.61	2.31934	0.793457	0.88501
1.611	3.44849	0.488281	0.488281
1.612	2.80762	-1.43433	-1.80054
1.613	1.49536	-2.01416	-1.80054
1.614	0.854492	-0.396729	-0.671387
1.615	1.15967	1.06812	1.19019
1.616	1.34277	0.213623	0.762939
1.617	1.67847	-1.61743	-0.152588
1.618	1.80054	-1.89209	-1.83105
1.619	2.01416	-0.0915527	-1.00708
1.62	1.49536	0.732422	-0.152588
1.621	1.00708	-0.152588	0.366211
1.622	1.09863	-1.19019	-0.701904
1.623	1.92261	-0.152588	-1.19019
1.624	2.71606	0.976563	-0.946045
1.625	2.19727	0.244141	-1.12915
1.626	0.946045	-1.31226	-1.40381
1.627	0.671387	-1.64795	-0.915527
1.628	1.31226	0.213623	0.579834
1.629	2.22778	1.00708	0.732422
1.63	2.50244	-0.366211	0
1.631	1.77002	-2.10571	-2.04468
1.632	1.64795	-1.67847	-0.88501
1.633	1.5564	0.396729	-0.12207
1.634	1.7395	1.15967	1.06812
1.635	1.2207	-0.366211	0
1.636	1.43433	-1.83105	-0.396729
1.637	1.67847	-0.854492	-1.86157
1.638	1.98364	0.793457	-0.183105
1.639	1.25122	0.366211	0.88501
1.64	0.793457	-0.823975	0.518799
1.641	1.61743	-1.19019	-1.31226
1.642	2.7771	0.579834	-0.640869
1.643	3.08228	1.46484	-0.946045
1.644	0.762939	-0.274658	-1.40381
1.645	0.213623	-2.34985	-1.49536
1.646	0.274658	-0.854492	-0.0610352
1.647	2.04468	1.34277	1.40381
1.648	2.50244	1.06812	0.396729
1.649	2.92969	-1.40381	-0.823975
1.65	1.89209	-2.47192	-2.50244
1.651	1.67847	-0.976563	-0.579834
1.652	1.2207	1.15967	0.305176
1.653	1.31226	0.915527	1.58691
1.654	0.823975	-1.31226	-0.152588
1.655	1.49536	-2.22778	-1.12915
1.656	2.28882	-0.427246	-1.89209
1.657	2.89917	1.25122	-0.244141
1.658	1.80054	0.366211	0.12207
1.659	0.732422	-1.25122	0.396729
1.66	0.915527	-1.31226	-0.88501
1.661	2.10571	0.549316	-0.793457
1.662	2.68555	1.46484	-1.12915
1.663	1.25122	-0.427246	-0.976563
1.664	0.366211	-2.10571	-1.80054
1.665	0.579834	-1.37329	-0.305176
1.666	2.41089	0.88501	1.31226
1.667	2.65503	1.34277	0.549316
1.668	1.86157	-1.46484	-1.28174
1.669	0.88501	-2.47192	-1.89209
1.67	0.915527	-0.823975	-1.0376
1.671	1.83105	0.976563	0.457764
1.672	1.7395	0.762939	1.00708
1.673	1.70898	-1.49536	-0.335693
1.674	1.52588	-2.0752	-1.19019
1.675	1.7395	-0.0915527	-0.854492
1.676	1.58691	1.15967	0.732422
1.677	0.946045	-0.335693	0.854492
1.678	0.976563	-1.61743	-0.0305176
1.679	1.86157	-0.671387	-0.518799
1.68	3.02124	1.61743	0.0305176
1.681	2.28882	0.640869	-0.152588
1.682	0.701904	-1.61743	-0.518799
1.683	0.12207	-2.0752	-0.244141
1.684	1.06812	0.366211	1.70898
1.685	2.71606	1.7395	1.7395
1.686	2.56348	-0.152588	1.00708
1.687	2.22778	-2.47192	-1.37329
1.688	1.80054	-1.98364	-1.12915
1.689	1.61743	0.854492	0.518799
1.69	1.37329	1.61743	2.01416
1.691	0.823975	-0.427246	0.88501
1.692	1.19019	-2.34985	0.0610352
1.693	1.95313	-0.976563	0.335693
1.694	2.47192	1.09863	1.34277
1.695	1.64795	0.701904	2.22778
1.696	1.40381	-2.0752	1.98364
1.697	1.52588	-2.19727	1.86157
1.698	2.74658	0.366211	1.46484
1.699	2.80762	1.77002	1.46484
1.7	1.28174	-0.213623	0.671387
1.701	0.366211	-2.44141	1.15967
1.702	0.88501	-1.67847	1.37329
1.703	2.38037	1.15967	2.74658
1.704	3.05176	1.46484	2.13623
1.705	2.13623	-1.2207	1.09863
1.706	1.5564	-2.50244	-0.457764
1.707	1.83105	-0.762939	0.579834
1.708	1.52588	1.58691	2.13623
1.709	1.49536	0.366211	3.32642
1.71	1.49536	-2.0752	1.67847
1.711	1.80054	-2.0752	1.80054
1.712	2.68555	0.640869	1.95313
1.713	1.92261	1.86157	3.66211
1.714	1.31226	-0.457764	3.54004
1.715	0.976563	-2.68555	3.69263
1.716	2.38037	-1.34277	3.26538
1.717	3.11279	1.37329	3.35693
1.718	2.38037	1.19019	2.68555
1.719	1.12915	-1.5564	2.0752
1.72	0.457764	-2.28882	2.96021
1.721	1.64795	0.305176	3.35693
1.722	2.68555	1.86157	4.18091
1.723	2.7771	0.213623	3.02124
1.724	2.04468	-2.2583	2.2583
1.725	1.5564	-1.77002	1.83105
1.726	2.04468	0.976563	3.11279
1.727	1.37329	1.40381	4.05884
1.728	1.2207	-0.579834	4.42505
1.729	1.09863	-2.56348	3.63159
1.73	1.70898	-0.762939	3.69263
1.731	2.19727	2.04468	4.79126
1.732	1.89209	1.61743	5.67627
1.733	1.00708	-2.01416	5.64575
1.734	1.46484	-3.08228	5.58472
1.735	2.7771	0.12207	5.0354
1.736	3.08228	2.53296	5.27954
1.737	1.58691	0.701904	4.60815
1.738	0.0610352	-2.28882	4.76074
1.739	0.305176	-1.92261	4.42505
1.74	1.64795	1.43433	6.073
1.741	2.83813	2.41089	5.7373
1.742	2.13623	-0.946045	4.5166
1.743	2.2583	-2.89917	3.08228
1.744	1.64795	-0.762939	4.02832
1.745	1.58691	2.2583	5.12695
1.746	0.610352	1.40381	5.70679
1.747	0.854492	-2.10571	5.64575
1.748	1.61743	-2.96021	4.73022
1.749	1.95313	0.457764	6.19507
1.75	1.80054	3.11279	6.62231
1.751	0.976563	0.976563	7.69043
1.752	0.732422	-2.83813	6.71387
1.753	1.64795	-2.34985	6.92749
1.754	2.80762	1.15967	6.56128
1.755	2.31934	1.98364	6.98853
1.756	0.854492	-1.06812	6.22559
1.757	-0.0305176	-2.59399	6.46973
1.758	1.06812	-0.457764	6.5918
1.759	1.40381	2.0752	7.47681
1.76	2.31934	1.09863	6.37817
1.761	2.01416	-1.95313	5.58472
1.762	1.46484	-2.01416	4.73022
1.763	1.77002	0.823975	6.2561
1.764	1.19019	1.86157	7.14111
1.765	1.28174	-0.457764	7.47681
1.766	1.12915	-2.44141	6.53076
1.767	1.92261	-1.12915	6.80542
1.768	1.98364	2.10571	7.87354
1.769	1.19019	2.65503	9.0332
1.77	0.396729	-0.823975	9.52148
1.771	0.915527	-3.23486	9.42993
1.772	2.31934	-1.06812	8.81958
1.773	2.83813	2.2583	8.5144
1.774	1.64795	1.34277	8.72803
1.775	0.549316	-1.83105	8.02612
1.776	-0.12207	-2.13623	8.30078
1.777	1.28174	0.976563	8.81958
1.778	2.0752	2.38037	9.12476
1.779	2.22778	-0.457764	8.27026
1.78	1.5564	-2.62451	7.62939
1.781	1.12915	-1.09863	7.20215
1.782	1.25122	1.80054	8.60596
1.783	1.0376	1.5564	9.46045
1.784	1.15967	-1.61743	9.85718
1.785	1.09863	-2.38037	8.91113
1.786	1.19019	-0.0915527	9.67407
1.787	1.52588	2.99072	10.7117
1.788	1.0376	1.67847	11.4746
1.789	0.488281	-1.7395	11.0168
1.79	1.15967	-2.56348	10.7117
1.791	2.31934	0.640869	10.3149
1.792	2.2583	2.38037	10.5286
1.793	1.12915	0	10.3149
1.794	0.0610352	-2.99072	10.376
1.795	0.0915527	-1.25122	10.1318
1.796	1.2207	2.34985	10.6506
1.797	1.95313	1.77002	10.2539
1.798	1.34277	-1.46484	9.39941
1.799	1.43433	-2.71606	8.54492
1.8	1.12915	0.396729	9.33838
1.801	1.31226	1.77002	11.3525
1.802	0.762939	0.518799	11.0168
1.803	1.0376	-2.16675	10.498
1.804	1.5564	-1.70898	9.82666
1.805	1.77002	0.88501	11.4746
1.806	1.43433	3.14331	12.3291
1.807	0.88501	1.06812	13.7634
1.808	0.976563	-2.0752	12.8174
1.809	1.7395	-2.44141	12.97
1.81	2.22778	1.19019	11.5356
1.811	1.86157	2.10571	12.5732
1.812	0.823975	-0.335693	12.085
1.813	0.152588	-2.47192	12.0544
1.814	0.640869	-0.183105	11.2305
1.815	1.34277	2.83813	12.5122
1.816	2.41089	1.34277	11.3831
1.817	1.34277	-1.83105	10.8032
1.818	1.37329	-2.01416	10.2844
1.819	1.09863	1.25122	11.8103
1.82	0.946045	2.28882	12.5122
1.821	1.06812	-0.579834	12.7869
1.822	1.09863	-2.28882	12.146
1.823	1.61743	-1.19019	11.7798
1.824	1.19019	1.58691	13.5498
1.825	0.732422	2.86865	14.4653
1.826	0.0915527	0.244141	15.1672
1.827	1.2207	-2.01416	14.1296
1.828	2.22778	-0.946045	13.7024
1.829	2.44141	1.49536	13.3057
1.83	1.15967	1.28174	14.1296
1.831	-0.0610352	-1.34277	13.7024
1.832	0.0915527	-1.70898	14.1296
1.833	1.31226	0.854492	13.8245
1.834	1.5564	2.10571	13.7634
1.835	1.80054	0.0610352	12.4207
1.836	1.25122	-1.86157	12.3901
1.837	1.12915	-0.701904	12.4207
1.838	0.640869	1.86157	13.6719
1.839	0.915527	1.25122	14.4653
1.84	1.34277	-1.49536	14.0686
1.841	1.12915	-2.0752	13.7939
1.842	1.52588	0	13.7024
1.843	1.34277	2.41089	15.3503
1.844	0.610352	2.31934	16.6321
1.845	0	-0.427246	17.0898
1.846	0.976563	-2.34985	16.2048
1.847	2.04468	-0.732422	15.8691
1.848	2.22778	1.28174	15.686
1.849	1.06812	1.00708	15.8691
1.85	0	-1.31226	15.564
1.851	0.457764	-1.19019	15.4724
1.852	1.43433	1.09863	15.0452
1.853	1.67847	2.2583	15.2893
1.854	1.25122	-0.244141	13.9771
1.855	0.823975	-2.04468	14.5264
1.856	0.640869	-0.640869	14.5569
1.857	1.31226	1.15967	16.0522
1.858	1.40381	1.09863	16.1133
1.859	1.61743	-1.34277	15.8386
1.86	0.640869	-1.67847	15.2893
1.861	0.457764	-0.244141	16.1438
1.862	0.762939	2.13623	17.6392
1.863	0.915527	1.86157	19.1956
1.864	0.457764	-0.549316	18.9209
1.865	1.34277	-2.19727	17.7307
1.866	1.86157	-0.518799	16.6931
1.867	1.86157	1.5564	17.4561
1.868	0.854492	0.823975	17.3035
1.869	0.0915527	-1.31226	17.8223
1.87	0.305176	-1.0376	17.4561
1.871	1.49536	1.34277	17.4255
1.872	2.22778	1.7395	16.51
1.873	1.34277	-0.610352	15.8691
1.874	1.2207	-1.86157	15.686
1.875	0.610352	0.152588	16.3574
1.876	1.19019	1.80054	18.0359
1.877	0.946045	0.244141	18.0664
1.878	0.823975	-2.04468	17.7612
1.879	1.31226	-1.83105	17.1814
1.88	0.88501	0.762939	18.6462
1.881	0.701904	3.26538	19.9585
1.882	0.518799	1.58691	20.3857
1.883	0.701904	-1.80054	19.6228
1.884	1.37329	-1.92261	19.5313
1.885	1.92261	0.854492	19.043
1.886	1.25122	1.40381	19.3176
1.887	0.213623	-0.640869	19.104
1.888	0.152588	-1.40381	19.2566
1.889	0.518799	0.457764	18.3716
1.89	1.06812	2.34985	18.8599
1.891	1.40381	0.976563	17.6086
1.892	1.19019	-1.46484	17.9138
1.893	1.06812	-1.37329	18.0664
1.894	1.2207	1.0376	18.8599
1.895	1.09863	1.58691	19.5007
1.896	0.946045	-0.396729	19.4092
1.897	1.00708	-1.70898	19.104
1.898	0.915527	-0.244141	19.104
1.899	0.427246	1.92261	21.2097
1.9	0.549316	2.89917	21.8201
1.901	0.274658	0.12207	22.8577
1.902	1.19019	-2.38037	21.0266
1.903	1.77002	-1.34277	20.752
1.904	1.86157	1.80054	20.3857
1.905	0.762939	1.64795	21.1487
1.906	-0.335693	-1.40381	20.6604
1.907	0.396729	-2.0752	21.1792
1.908	0.915527	1.34277	20.2637
1.909	1.77002	2.83813	20.5078
1.91	0.854492	0.183105	18.7683
1.911	1.00708	-2.50244	19.1956
1.912	0.762939	-0.762939	19.2261
1.913	1.37329	2.50244	21.1182
1.914	0.823975	1.43433	21.2097
1.915	1.00708	-1.70898	21.5454
1.916	0.640869	-2.2583	20.6604
1.917	0.88501	0.305176	21.3623
1.918	1.0376	3.05176	23.2849
1.919	0.701904	2.53296	24.231
1.92	0.0305176	-0.823975	23.5901
1.921	1.15967	-2.22778	22.2473
1.922	1.46484	0.152588	22.4304
1.923	1.58691	2.38037	22.6746
1.924	0.579834	0.549316	22.9797
1.925	0.12207	-2.13623	22.9492
1.926	0.396729	-0.610352	22.5525
1.927	1.25122	2.56348	21.9116
1.928	1.40381	2.31934	21.0876
1.929	0.610352	-1.49536	21.0571
1.93	0.823975	-1.95313	20.9351
1.931	0.610352	0.762939	21.637
1.932	1.25122	1.98364	22.7661
1.933	0.88501	-0.427246	22.9187
1.934	1.12915	-2.10571	22.3389
1.935	0.640869	-0.457764	21.7285
1.936	0.274658	1.43433	23.5291
1.937	0.0915527	2.83813	25.1465
1.938	0.152588	1.0376	26.062
1.939	0.732422	-1.49536	25.0244
1.94	1.19019	-2.13623	24.231
1.941	1.52588	0.396729	23.1934
1.942	0.915527	1.86157	24.1699
1.943	0.335693	0.0915527	23.9868
1.944	-0.244141	-1.64795	24.1699
1.945	0.152588	0.0305176	23.1628
1.946	1.0376	2.53296	23.2544
1.947	1.46484	1.06812	22.7661
1.948	0.762939	-2.2583	22.1252
1.949	0.488281	-1.7395	22.3389
1.95	0.823975	1.61743	23.6511
1.951	0.549316	2.04468	24.2615
1.952	0.671387	-1.12915	23.9868
1.953	0.366211	-2.53296	23.9258
1.954	0.335693	-0.518799	23.4375
1.955	0.213623	1.40381	25.4211
1.956	-0.152588	2.56348	26.7029
1.957	0.396729	0.823975	26.9775
1.958	0.732422	-1.80054	25.5127
1.959	1.31226	-1.61743	24.5056
1.96	1.28174	1.06812	24.4141
1.961	0.305176	1.46484	26.4587
1.962	-0.244141	-0.915527	25.8179
1.963	-0.12207	-2.16675	25.7874
1.964	1.06812	0.549316	24.6887
1.965	0.762939	2.92969	24.5056
1.966	0.793457	0.427246	23.2849
1.967	0.457764	-2.16675	23.7732
1.968	0.396729	-1.0376	24.2615
1.969	0.579834	1.95313	25.116
1.97	0.427246	0.88501	25.9399
1.971	0.610352	-1.95313	25.4517
1.972	0.213623	-1.98364	24.5056
1.973	0.335693	0.305176	25.116
1.974	0.305176	2.04468	27.4963
1.975	-0.0305176	2.53296	28.6255
1.976	-0.274658	-0.0305176	29.4189
1.977	0.823975	-2.0752	27.3438
1.978	1.80054	-1.00708	27.0691
1.979	1.19019	1.43433	26.7639
1.98	0.335693	1.12915	27.7405
1.981	-0.244141	-1.28174	27.3438
1.982	-0.366211	-0.88501	27.3743
1.983	0.396729	1.67847	26.2451
1.984	0.823975	2.04468	26.7029
1.985	0.88501	-0.640869	25.8179
1.986	0.579834	-2.0752	26.1536
1.987	0.518799	0.0305176	26.2756
1.988	0.793457	2.10571	27.8015
1.989	0.457764	0.427246	27.3438
1.99	0.518799	-1.64795	27.3743
1.991	0.152588	-1.12915	27.3743
1.992	0.274658	0.793457	28.0762
1.993	0.335693	2.34985	29.8462
1.994	0.0305176	1.70898	31.0974
1.995	-0.0915527	-0.396729	30.7617
1.996	0.793457	-0.976563	29.3884
1.997	1.43433	0.640869	28.9917
1.998	0.976563	1.43433	29.541
1.999	-0.0305176	0.152588	30.0293
2	-0.396729	-1.28174	30.1514
2.001	0.457764	0.274658	30.1514
2.002	1.19019	2.34985	29.2664
2.003	1.0376	1.83105	27.832
2.004	0.335693	-0.793457	27.2827
2.005	0.335693	-0.579834	27.9846
2.006	0.549316	1.40381	28.7476
2.007	0.823975	1.67847	29.8462
2.008	0.488281	-0.183105	29.6936
2.009	0.244141	-1.34277	29.8157
2.01	0.335693	-0.244141	29.2358
2.011	0.0305176	1.25122	30.365
2.012	0.274658	3.35693	32.2876
2.013	-0.0915527	2.41089	34.0271
2.014	-0.244141	-0.366211	33.1116
2.015	0.427246	-1.98364	31.6162
2.016	1.28174	-0.0305176	31.0059
2.017	0.610352	1.98364	31.6467
2.018	0.0610352	0.793457	32.196
2.019	-0.244141	-1.12915	31.7993
2.02	0.0915527	0.244141	30.9143
2.021	0.701904	2.65503	30.7617
2.022	0.946045	1.98364	29.7546
2.023	0.305176	-0.915527	29.6021
2.024	0.152588	-1.43433	29.9683
2.025	0.335693	1.12915	30.9448
2.026	0.793457	2.22778	31.6162
2.027	0.213623	0.183105	31.3721
2.028	-0.12207	-1.52588	31.189
2.029	-0.183105	-0.701904	30.8228
2.03	-0.335693	1.58691	32.9895
2.031	0	3.54004	34.7595
2.032	-0.0610352	1.80054	35.675
2.033	0.335693	-1.31226	33.6304
2.034	0.762939	-1.61743	32.8979
2.035	0.854492	1.46484	32.7148
2.036	0.0610352	2.04468	33.6609
2.037	-0.732422	-0.488281	33.8745
2.038	-0.457764	-1.7395	34.3323
2.039	0.183105	1.0376	32.6538
2.04	0.640869	2.99072	32.5928
2.041	0.823975	0.823975	30.7312
2.042	0	-1.46484	30.9143
2.043	-0.0915527	-0.518799	31.6467
2.044	0.244141	1.92261	33.5083
2.045	0.518799	1.37329	33.2947
2.046	0.335693	-1.37329	33.2642
2.047	-0.274658	-1.89209	32.9895
2.048	0.152588	-0.0305176	33.2336
2.049	-0.0915527	2.44141	34.9426
2.05	-0.396729	3.11279	36.9568
2.051	-0.640869	1.0376	37.0789
2.052	0.457764	-1.61743	35.0037
2.053	0.915527	-1.06812	34.7595
2.054	0.88501	1.25122	34.4238
2.055	0.0305176	1.00708	35.8887
2.056	-0.518799	-1.00708	35.614
2.057	0	-0.732422	35.4614
2.058	0.579834	1.92261	33.6914
2.059	0.976563	2.34985	34.1187
2.06	0.0610352	0.0305176	32.6233
2.061	0.183105	-2.13623	33.8135
2.062	0.12207	-0.152588	34.2407
2.063	0.610352	1.89209	35.3088
2.064	0.396729	0.793457	34.6375
2.065	0.213623	-0.946045	34.729
2.066	0.12207	-0.915527	34.4238
2.067	-0.213623	0.274658	35.9192
2.068	0.183105	2.74658	38.2385
2.069	0.274658	2.99072	39.8865
2.07	-0.12207	-0.12207	38.7268
2.071	0.518799	-2.04468	36.5295
2.072	1.00708	0	36.438
2.073	0.823975	2.47192	37.0789
2.074	0.213623	1.09863	37.8113
2.075	-0.579834	-1.80054	37.5977
2.076	-0.12207	-0.305176	37.1704
2.077	0.488281	3.08228	35.9802
2.078	0.915527	2.38037	35.2783
2.079	0.183105	-1.2207	34.4849
2.08	-0.396729	-1.28174	34.9121
2.081	-0.0305176	1.31226	36.438
2.082	0.335693	2.31934	37.4146
2.083	0.0610352	0.0915527	36.8958
2.084	-0.152588	-1.58691	36.8347
2.085	-0.0610352	-0.579834	36.6516
2.086	-0.335693	1.0376	38.5132
2.087	-0.0305176	3.32642	40.0696
2.088	-0.0610352	2.44141	41.0156
2.089	-0.12207	-0.579834	39.0625
2.09	0.274658	-1.92261	37.9028
2.091	0.427246	0.640869	37.6892
2.092	-0.0915527	1.92261	39.5203
2.093	-0.366211	-0.12207	39.2456
2.094	-0.366211	-1.5564	38.8489
2.095	0.152588	0.671387	37.6282
2.096	0.427246	2.89917	37.2314
2.097	0.488281	1.09863	35.8276
2.098	-0.213623	-1.80054	36.4075
2.099	-0.335693	-0.457764	37.1399
2.1	0.0610352	1.67847	38.1775
2.101	0.549316	0.976563	38.3606
2.102	0.183105	-1.09863	37.5977
2.103	-0.366211	-1.19019	37.9028
2.104	-0.0915527	0.213623	38.0249
2.105	-0.732422	1.40381	40.1001
2.106	-0.366211	2.99072	42.1448
2.107	-0.335693	1.58691	42.9993
2.108	0.915527	-1.00708	40.4358
2.109	0.549316	-1.7395	39.4592
2.11	0.518799	0.88501	39.5203
2.111	-0.335693	2.19727	41.1072
2.112	-0.640869	0.0610352	40.4663
2.113	-0.549316	-1.5564	40.9546
2.114	-0.305176	0.915527	39.5203
2.115	0.366211	2.65503	39.4592
2.116	0.457764	0.823975	37.8723
2.117	0.305176	-1.77002	38.4827
2.118	0.0915527	-0.579834	39.1846
2.119	0.274658	1.92261	40.4053
2.12	0.183105	1.00708	40.7104
2.121	-0.12207	-1.31226	40.6494
2.122	-0.640869	-1.19019	40.2527
2.123	-0.518799	0.213623	40.4968
2.124	-0.579834	1.70898	42.9077
2.125	-0.335693	3.05176	44.6472
2.126	-0.244141	1.49536	44.4031
2.127	0.244141	-0.793457	42.2058
2.128	0.549316	-1.06812	42.3584
2.129	0.183105	0.976563	42.2363
2.13	-0.427246	1.19019	43.7927
2.131	-0.793457	-0.579834	43.396
2.132	-0.12207	-0.854492	43.0908
2.133	-0.0305176	1.64795	41.2292
2.134	-0.0305176	2.74658	41.0156
2.135	-0.305176	0.366211	40.0085
2.136	-0.244141	-1.31226	40.863
2.137	-0.396729	0.488281	41.3513
2.138	0.274658	2.0752	42.8467
2.139	0.0915527	0.396729	42.5415
2.14	0.0305176	-1.31226	42.5415
2.141	-0.579834	-0.366211	41.9312
2.142	-0.793457	0.854492	43.1213
2.143	-0.701904	2.65503	45.7458
2.144	-0.213623	2.68555	46.8445
2.145	-0.701904	0.396729	46.1731
2.146	-0.0610352	-1.19019	44.4031
2.147	0.305176	0.0915527	44.0674
2.148	0.0610352	1.98364	44.2505
2.149	-0.610352	0.732422	45.105
2.15	-0.732422	-0.854492	44.7388
2.151	-0.518799	0.579834	44.4336
2.152	-0.274658	2.53296	43.7012
2.153	0.152588	1.5564	42.8467
2.154	-0.0305176	-0.579834	41.9922
2.155	-0.213623	-0.305176	43.1213
2.156	-0.0915527	1.49536	43.6401
2.157	0.183105	1.77002	44.281
2.158	-0.335693	-0.152588	44.0063
2.159	-0.732422	-0.457764	44.6472
2.16	-0.762939	0.152588	44.4946
2.161	-1.0376	0.915527	46.2036
2.162	-0.915527	2.96021	48.6145
2.163	-0.610352	3.11279	49.8047
2.164	-0.396729	0.579834	48.4924
2.165	-0.12207	-1.00708	46.6614
2.166	-0.183105	0.488281	46.3257
2.167	-0.671387	2.01416	47.821
2.168	-1.2207	0.732422	48.4009
2.169	-0.701904	-0.579834	48.0652
2.17	-0.305176	0.610352	46.6919
2.171	0	3.2959	45.5017
2.172	0.0305176	2.31934	44.1284
2.173	-0.396729	-0.0915527	44.342
2.174	-0.366211	-0.274658	45.5322
2.175	-0.152588	1.43433	46.8445
2.176	-0.152588	1.77002	47.3328
2.177	-0.244141	-0.0305176	47.2412
2.178	-0.274658	-0.793457	46.7529
2.179	-0.0915527	0.396729	46.6919
2.18	-0.640869	2.47192	49.3469
2.181	-0.701904	4.15039	51.4832
2.182	-0.793457	2.71606	52.1851
2.183	0.427246	-0.823975	49.53
2.184	0.518799	-1.46484	48.7366
2.185	0.0305176	1.58691	48.5535
2.186	-0.793457	2.44141	50.5371
2.187	-0.762939	0.305176	49.8047
2.188	-0.183105	-1.12915	49.8047
2.189	-0.0915527	1.95313	48.0347
2.19	-0.213623	3.8147	47.699
2.191	-0.579834	1.46484	46.6309
2.192	-0.579834	-1.43433	47.3328
2.193	-0.0915527	0.183105	47.9736
2.194	0.274658	2.59399	49.0417
2.195	0.0305176	1.80054	49.1333
2.196	-0.244141	-0.640869	48.7671
2.197	-0.976563	-0.823975	48.7976
2.198	-0.793457	0.854492	49.6216
2.199	-0.732422	3.08228	52.2766
2.2	-0.244141	3.8147	53.3752
2.201	-0.671387	1.15967	52.7954
2.202	0.274658	-0.946045	50.3235
2.203	0.457764	0.0305176	50.354
2.204	-0.0305176	2.22778	50.8118
2.205	-0.854492	1.37329	52.4292
2.206	-0.88501	-0.762939	51.6968
2.207	-0.549316	-0.244141	51.239
2.208	-0.366211	2.92969	49.9268
2.209	-0.244141	2.99072	49.3164
2.21	-0.366211	-0.183105	48.1262
2.211	-0.305176	-1.09863	49.1333
2.212	-0.88501	1.40381	50.1404
2.213	-0.244141	2.34985	51.3916
2.214	-0.701904	0.305176	50.4761
2.215	-0.305176	-1.40381	50.8118
2.216	-0.640869	0.152588	50.6897
2.217	-0.732422	1.80054	51.7883
2.218	-0.671387	3.38745	54.1687
2.219	-0.640869	2.89917	55.1147
2.22	-0.793457	0.518799	53.6194
2.221	-0.671387	-0.701904	52.1545
2.222	0.0610352	0.823975	52.2766
2.223	-0.457764	1.83105	53.2837
2.224	-0.396729	0.610352	53.5889
2.225	-0.488281	-0.762939	52.8564
2.226	-0.732422	1.5564	51.7273
2.227	-0.854492	3.20435	51.0254
2.228	-0.762939	1.52588	50.1709
2.229	-0.305176	-0.946045	50.2319
2.23	-0.579834	0.0610352	51.4832
2.231	-0.427246	1.70898	51.9104
2.232	-0.12207	1.43433	51.9104
2.233	-0.488281	-0.518799	51.3306
2.234	-1.06812	-0.274658	52.124
2.235	-0.915527	0.762939	52.1545
2.236	-0.854492	1.09863	54.5959
2.237	-0.88501	3.87573	57.4341
2.238	-0.305176	2.74658	58.0444
2.239	-0.0610352	-0.946045	53.9856
2.24	-0.244141	-2.10571	52.7039
2.241	-0.854492	2.13623	53.6804
2.242	-1.00708	3.479	55.6641
2.243	-0.823975	-0.274658	54.9622
2.244	-0.946045	-2.13623	54.6265
2.245	-0.762939	1.67847	53.2227
2.246	-0.579834	4.42505	53.1921
2.247	-0.0610352	0.88501	51.3
2.248	-0.88501	-2.01416	51.8494
2.249	-1.0376	0.457764	53.4058
2.25	-0.671387	3.44849	54.4128
2.251	-0.305176	1.5564	54.4739
2.252	-0.488281	-1.34277	54.2908
2.253	-1.46484	-0.396729	54.3518
2.254	-0.549316	0.946045	54.3823
2.255	-0.793457	2.19727	56.3965
2.256	-0.732422	3.8147	58.6853
2.257	-1.12915	2.83813	59.082
2.258	-0.244141	-0.579834	55.7861
2.259	-0.0915527	-1.86157	55.0842
2.26	-0.701904	2.0752	56.4575
2.261	-0.854492	2.68555	57.7698
2.262	-0.671387	-0.152588	56.6406
2.263	-0.335693	-0.793457	56.5491
2.264	-0.671387	2.56348	55.1453
2.265	-0.549316	3.87573	54.2908
2.266	-0.305176	0.335693	53.3447
2.267	-0.488281	-1.00708	55.0232
2.268	-0.854492	1.31226	55.8472
2.269	-0.457764	2.68555	56.2744
2.27	-0.0915527	0.671387	55.8472
2.271	-0.366211	-0.518799	55.603
2.272	-1.00708	0.0915527	56.3354
2.273	-0.823975	1.25122	56.9458
2.274	-0.823975	2.0752	59.4482
2.275	-0.549316	3.57056	60.8215
2.276	-0.88501	1.98364	59.9976
2.277	-0.0915527	-0.640869	57.312
2.278	0.427246	-0.366211	57.4036
2.279	-0.0305176	1.98364	57.7698
2.28	-0.701904	2.01416	59.2957
2.281	-0.88501	-0.152588	58.136
2.282	-0.732422	0.183105	58.1665
2.283	-0.518799	2.68555	57.0679
2.284	-0.152588	2.7771	56.2134
2.285	-0.396729	-0.0610352	55.1453
2.286	-0.152588	-0.457764	56.3049
2.287	-0.793457	2.31934	56.9153
2.288	-0.213623	2.38037	58.0139
2.289	-0.701904	0.335693	57.6782
2.29	-0.762939	-0.579834	58.4106
2.291	-0.946045	0.640869	58.7158
2.292	-0.579834	1.09863	59.7839
2.293	-0.88501	3.02124	61.7676
2.294	-0.610352	3.84521	63.5681
2.295	-1.0376	1.58691	61.7371
2.296	-0.610352	-0.732422	59.5703
2.297	-0.396729	0.488281	60.3333
2.298	-0.427246	2.31934	61.4319
2.299	-1.06812	1.09863	61.8286
2.3	-0.946045	-0.549316	60.6079
2.301	-0.396729	1.06812	59.6619
2.302	-0.457764	3.63159	58.6548
2.303	-0.213623	2.59399	57.7698
2.304	-0.793457	-0.0915527	57.8918
2.305	-0.732422	0	59.2346
2.306	-0.518799	1.95313	59.967
2.307	-0.12207	2.01416	60.5164
2.308	-0.549316	0.427246	59.7534
2.309	-0.88501	-0.0915527	60.6079
2.31	-0.793457	0.671387	60.3333
2.311	-0.823975	1.92261	62.7441
2.312	-0.976563	3.87573	65.4907
2.313	-0.640869	3.32642	66.2537
2.314	-0.366211	-0.335693	63.446
2.315	0.0305176	-1.25122	61.8286
2.316	-0.518799	1.5564	61.7981
2.317	-0.915527	2.89917	63.4766
2.318	-1.06812	0.793457	63.5986
2.319	-0.854492	-1.0376	63.2935
2.32	-0.671387	1.77002	61.2793
2.321	-0.396729	3.57056	60.791
2.322	-0.183105	1.7395	59.3262
2.323	-0.183105	-0.488281	60.2112
2.324	-0.915527	0.610352	60.8826
2.325	-0.244141	2.22778	62.4084
2.326	-0.213623	2.01416	62.4084
2.327	-0.549316	0.244141	62.2864
2.328	-1.0376	-0.152588	62.439
2.329	-1.0376	0.396729	62.9578
2.33	-1.58691	2.92969	65.5212
2.331	-0.88501	5.00488	68.0542
2.332	-0.488281	3.2959	67.7795
2.333	-0.0610352	-0.244141	64.5142
2.334	-0.366211	-0.579834	63.6902
2.335	-0.671387	2.2583	64.6667
2.336	-1.0376	2.59399	66.6809
2.337	-0.793457	-0.152588	65.6128
2.338	-1.19019	0.0305176	64.8499
2.339	-0.579834	2.80762	63.0798
2.34	-0.457764	3.90625	62.2864
2.341	-0.549316	0.976563	61.3708
2.342	-0.823975	-0.335693	63.0798
2.343	-0.762939	1.70898	64.0259
2.344	-0.244141	2.62451	65.094
2.345	-0.366211	1.09863	64.5447
2.346	-0.701904	-0.274658	64.7888
2.347	-1.37329	0.610352	64.7278
2.348	-0.976563	1.5564	65.155
2.349	-1.12915	2.99072	68.1763
2.35	-1.0376	4.42505	70.0073
2.351	-0.915527	2.10571	68.7256
2.352	-0.366211	-0.88501	65.3687
2.353	-0.457764	0.152588	65.4907
2.354	-1.37329	2.92969	66.4978
2.355	-0.915527	2.04468	68.0237
2.356	-1.06812	-0.305176	66.925
2.357	-0.671387	0.457764	66.2537
2.358	-1.00708	3.75366	65.1245
2.359	-0.793457	3.17383	64.3616
2.36	-1.12915	0.0305176	63.5376
2.361	-0.610352	-0.518799	65.155
2.362	-0.976563	2.44141	65.4907
2.363	-0.152588	3.08228	66.1926
2.364	-0.701904	0.762939	65.5212
2.365	-1.09863	-0.549316	66.04
2.366	-1.40381	0.823975	66.7419
2.367	-1.58691	1.7395	68.4814
2.368	-0.976563	3.78418	71.5332
2.369	-0.823975	4.08936	71.8384
2.37	-1.0376	1.06812	69.5801
2.371	-0.610352	-0.976563	66.8335
2.372	-0.457764	1.2207	67.7795
2.373	-1.25122	3.20435	69.8547
2.374	-1.2207	1.06812	69.9463
2.375	-0.732422	-1.12915	69.2444
2.376	-0.946045	1.5564	67.2913
2.377	-0.823975	4.21143	66.4063
2.378	-0.335693	2.31934	65.033
2.379	-0.793457	-0.640869	65.7043
2.38	-0.946045	0.518799	67.1997
2.381	-0.732422	2.71606	68.2678
2.382	-0.396729	1.7395	68.2678
2.383	-0.366211	-0.366211	68.0237
2.384	-1.19019	0.244141	68.1458
2.385	-1.2207	1.28174	68.4204
2.386	-1.61743	1.77002	70.8313
2.387	-1.09863	4.18091	73.2727
2.388	-1.37329	3.54004	73.0591
2.389	-0.274658	0.0305176	70.0684
2.39	-0.823975	-1.40381	68.9392
2.391	-0.915527	1.89209	69.7327
2.392	-1.19019	2.80762	71.6858
2.393	-0.762939	0.396729	70.6787
2.394	-0.579834	-0.579834	70.282
2.395	-1.09863	2.71606	68.4509
2.396	-0.88501	3.93677	68.3289
2.397	-0.88501	0.854492	66.9861
2.398	-0.671387	-1.2207	68.2373
2.399	-0.823975	1.19019	69.2749
2.4	-0.213623	3.17383	69.7327
2.401	-0.152588	1.34277	68.6951
2.402	-0.762939	-0.579834	69.6411
2.403	-1.61743	0.12207	70.2515
2.404	-0.854492	1.25122	70.7092
2.405	-1.25122	2.22778	73.3948
2.406	-1.25122	4.66919	75.9888
2.407	-1.0376	3.14331	75.2258
2.408	0.213623	-0.610352	71.1365
2.409	-0.152588	-1.2207	70.9534
2.41	-0.915527	2.80762	72.0215
2.411	-1.70898	3.11279	74.3103
2.412	-1.06812	-0.213623	72.7539
2.413	-0.610352	-0.762939	72.2961
2.414	-0.915527	3.08228	70.5566
2.415	-0.457764	4.24194	69.9158
2.416	-0.640869	1.09863	68.6646
2.417	-0.579834	-0.579834	70.1904
2.418	-1.12915	1.80054	71.5332
2.419	-0.518799	3.26538	72.6013
2.42	-0.701904	1.37329	71.8994
2.421	-0.640869	-0.640869	72.8455
2.422	-1.46484	0.518799	72.9675
2.423	-0.762939	1.5564	73.1201
2.424	-1.09863	2.86865	75.531
2.425	-0.946045	4.73022	77.24
2.426	-1.34277	2.99072	76.1719
2.427	-0.366211	-0.213623	73.4253
2.428	0.183105	-0.396729	74.0356
2.429	-0.518799	2.44141	75.0732
2.43	-0.854492	2.34985	76.3855
2.431	-0.427246	0.183105	74.707
2.432	-0.518799	0.88501	74.0967
2.433	-1.2207	3.96729	72.8149
2.434	-0.915527	3.32642	72.3877
2.435	-0.762939	0.335693	71.8689
2.436	-0.366211	0.366211	73.3337
2.437	-0.610352	2.71606	73.6694
2.438	-0.457764	2.53296	74.0356
2.439	-0.549316	0.701904	73.5168
2.44	-1.00708	0.457764	74.7681
2.441	-1.67847	1.64795	75.2258
2.442	-1.58691	1.70898	76.8127
2.443	-1.34277	3.60107	80.0171
2.444	-0.88501	4.73022	80.9631
2.445	-1.12915	2.01416	78.1555
2.446	-0.366211	-0.640869	75.2869
2.447	-0.610352	1.34277	76.2634
2.448	-1.40381	3.50952	77.8503
2.449	-1.25122	1.98364	78.6743
2.45	-0.793457	-0.12207	77.3315
2.451	-0.671387	1.70898	75.9277
2.452	-0.854492	4.57764	75.3174
2.453	-0.488281	3.02124	73.9136
2.454	-0.701904	-0.0305176	73.6084
2.455	-0.793457	0.793457	75.5005
2.456	-1.09863	3.11279	76.8433
2.457	-0.88501	2.83813	77.2705
2.458	-1.00708	0.732422	76.416
2.459	-0.823975	0.335693	76.9958
2.46	-1.0376	1.40381	77.0569
2.461	-1.34277	2.41089	78.7964
2.462	-0.976563	4.05884	80.9631
2.463	-0.823975	3.69263	80.9326
2.464	-0.671387	1.64795	78.9795
2.465	-0.946045	0.854492	78.2166
2.466	-1.00708	1.92261	78.7354
2.467	-1.5564	1.7395	79.9561
2.468	-1.00708	0.762939	79.4678
2.469	-0.88501	0.854492	78.8574
2.47	-1.43433	3.20435	77.4231
2.471	-1.34277	3.75366	76.7822
2.472	-1.0376	1.80054	75.7141
2.473	-0.793457	0.701904	76.5991
2.474	-1.00708	2.13623	77.4231
2.475	-0.457764	2.74658	78.2166
2.476	-0.793457	1.43433	77.7283
2.477	-1.09863	0.457764	78.0334
2.478	-1.64795	1.09863	79.1626
2.479	-1.28174	1.70898	79.2847
2.48	-1.92261	2.74658	82.3059
2.481	-1.34277	4.73022	84.6558
2.482	-0.488281	3.35693	84.198
2.483	0.0305176	0.366211	80.2612
2.484	-0.488281	-0.152588	80.1086
2.485	-1.09863	2.80762	80.9631
2.486	-2.01416	2.86865	82.0007
2.487	-1.58691	0.518799	81.4514
2.488	-1.00708	0.213623	80.658
2.489	-1.06812	3.32642	79.4678
2.49	-0.610352	3.9978	78.3997
2.491	-0.823975	1.19019	77.3315
2.492	-0.579834	0.213623	78.7048
2.493	-1.2207	2.13623	79.6509
2.494	-0.732422	2.86865	80.3833
2.495	-0.640869	1.28174	80.4749
2.496	-1.34277	0.12207	80.9021
2.497	-1.61743	0.427246	81.1462
2.498	-0.88501	1.09863	81.8787
2.499	-0.88501	3.8147	85.5713
2.5	-0.823975	5.34058	86.792
2.501	-0.793457	1.83105	84.198
2.502	-0.671387	-1.34277	80.6274
2.503	-1.00708	0.88501	82.0313
2.504	-1.52588	3.72314	83.6182
2.505	-1.37329	1.7395	84.4116
2.506	-0.88501	-1.06812	83.0994
2.507	-0.701904	1.37329	81.8176
2.508	-0.946045	4.73022	80.3833
2.509	-0.946045	3.35693	79.9255
2.51	-1.25122	-0.12207	79.7119
2.511	-1.09863	0.427246	81.543
2.512	-1.37329	2.80762	82.7332
2.513	-0.457764	2.68555	82.9163
2.514	-0.732422	0.335693	81.8787
2.515	-1.37329	0.213623	82.6416
2.516	-1.86157	1.52588	83.0383
2.517	-1.86157	2.13623	85.1135
2.518	-1.31226	4.5166	88.1042
2.519	-1.2207	4.39453	88.562
2.52	-0.671387	0.671387	85.022
2.521	-0.671387	-1.25122	82.8552
2.522	-0.915527	2.01416	84.259
2.523	-1.31226	3.66211	86.3953
2.524	-0.915527	1.15967	85.5713
2.525	-0.732422	-0.0610352	83.9539
2.526	-1.31226	2.7771	83.1604
2.527	-1.43433	4.66919	83.0383
2.528	-1.06812	1.7395	81.543
2.529	-0.88501	-0.305176	82.3975
2.53	-1.06812	2.0752	83.9233
2.531	-0.823975	3.63159	84.198
2.532	-0.488281	1.98364	83.9233
2.533	-1.12915	0.396729	84.0454
2.534	-1.7395	1.0376	85.6018
2.535	-1.67847	1.61743	85.9375
2.536	-1.64795	1.7395	87.4023
2.537	-1.2207	4.76074	90.271
2.538	-1.00708	4.3335	89.7217
2.539	-0.396729	0.732422	85.2051
2.54	-0.793457	-1.00708	84.2896
2.541	-1.43433	2.7771	86.9141
2.542	-1.58691	4.02832	89.5691
2.543	-0.915527	0.671387	87.3108
2.544	-0.823975	-0.793457	85.907
2.545	-1.28174	3.2959	84.6558
2.546	-1.34277	5.5542	84.8083
2.547	-0.762939	1.67847	82.7942
2.548	-0.671387	-0.518799	84.7168
2.549	-0.946045	2.50244	86.3647
2.55	-0.701904	4.18091	86.7004
2.551	-0.579834	1.52588	86.0901
2.552	-1.06812	0.12207	86.792
2.553	-1.80054	1.19019	87.616
2.554	-1.67847	2.31934	87.6465
2.555	-1.49536	3.14331	90.1794
2.556	-1.28174	5.12695	91.9495
2.557	-1.46484	3.84521	90.8813
2.558	-0.396729	0.0915527	86.9751
2.559	-0.396729	0.213623	87.7075
2.56	-1.06812	3.38745	89.0198
2.561	-1.46484	3.2959	90.271
2.562	-1.19019	0.640869	88.0432
2.563	-0.88501	1.43433	87.9211
2.564	-1.98364	4.69971	86.9446
2.565	-1.7395	3.93677	86.8225
2.566	-0.976563	0.610352	85.4187
2.567	-0.610352	0.732422	87.4939
2.568	-1.49536	3.35693	88.3179
2.569	-0.366211	3.38745	88.1653
2.57	-0.88501	0.946045	87.1582
2.571	-1.34277	1.12915	89.0808
2.572	-1.92261	1.89209	89.5691
2.573	-1.40381	1.80054	90.1794
2.574	-1.58691	3.05176	93.2312
2.575	-1.2207	5.31006	94.5129
2.576	-1.09863	2.99072	92.1936
2.577	-0.610352	-0.457764	88.4399
2.578	-0.488281	1.28174	89.9963
2.579	-1.43433	3.9978	91.7358
2.58	-1.5564	2.31934	91.8579
2.581	-0.88501	-0.12207	90.3015
2.582	-1.0376	2.01416	89.6912
2.583	-1.28174	4.94385	88.562
2.584	-0.854492	3.38745	87.0361
2.585	-0.854492	0.732422	86.9446
2.586	-1.06812	1.58691	89.4775
2.587	-1.46484	3.54004	90.3015
2.588	-0.579834	2.13623	90.1184
2.589	-0.732422	0.762939	90.1489
2.59	-1.0376	1.19019	91.4001
2.591	-1.12915	1.80054	91.2476
2.592	-1.25122	2.2583	92.2852
2.593	-1.5564	4.82178	95.5811
2.594	-1.43433	5.18799	96.0083
2.595	-1.19019	1.5564	92.9871
2.596	-1.00708	-0.457764	90.8203
2.597	-1.12915	2.2583	92.6208
2.598	-1.31226	3.63159	94.0552
2.599	-1.00708	1.25122	93.1396
2.6	-0.793457	0.12207	92.041
2.601	-1.09863	3.38745	91.156
2.602	-1.67847	5.00488	90.6982
2.603	-1.12915	2.2583	89.325
2.604	-1.06812	0.152588	90.3931
2.605	-1.34277	1.98364	91.7969
2.606	-0.762939	3.63159	92.5598
2.607	-0.457764	2.31934	91.6138
2.608	-0.88501	0.915527	92.1631
2.609	-1.61743	1.37329	93.0176
2.61	-1.64795	2.01416	93.5974
2.611	-1.98364	2.56348	95.7031
2.612	-1.80054	5.61523	99.1211
2.613	-1.49536	5.0354	98.938
2.614	-0.640869	0.793457	94.6045
2.615	-0.762939	-0.366211	93.4143
2.616	-1.49536	2.68555	94.3298
2.617	-2.19727	3.8147	97.0459
2.618	-1.64795	1.49536	96.0693
2.619	-1.52588	0.274658	95.0623
2.62	-1.46484	3.17383	93.1702
2.621	-1.0376	5.00488	92.4072
2.622	-1.0376	2.74658	90.5151
2.623	-0.976563	0.671387	92.6208
2.624	-1.58691	1.89209	94.1162
2.625	-0.823975	3.41797	94.9707
2.626	-0.976563	2.22778	94.4519
2.627	-1.40381	0.88501	95.2148
2.628	-1.89209	1.09863	95.9473
2.629	-1.25122	1.52588	95.9473
2.63	-1.52588	3.14331	98.2056
2.631	-1.19019	6.04248	100.555
2.632	-1.49536	4.21143	99.4873
2.633	-1.31226	0.457764	96.0999
2.634	-1.09863	0.213623	96.4661
2.635	-1.64795	2.96021	97.3206
2.636	-1.64795	2.68555	98.8159
2.637	-1.25122	0.701904	97.29
2.638	-1.46484	1.70898	96.3135
2.639	-1.77002	4.54712	95.2759
2.64	-1.86157	4.45557	94.574
2.641	-1.31226	1.34277	93.5059
2.642	-1.37329	0.946045	95.8557
2.643	-1.5564	3.23486	96.7407
2.644	-0.610352	3.26538	96.6797
2.645	-1.00708	1.37329	96.4355
2.646	-1.64795	0.854492	97.168
2.647	-2.28882	2.01416	98.053
2.648	-1.83105	2.04468	98.938
2.649	-1.92261	3.75366	102.386
2.65	-1.95313	5.70679	103.21
2.651	-1.28174	2.99072	100.8
2.652	-1.0376	-0.0610352	96.8628
2.653	-0.88501	1.34277	98.1445
2.654	-2.10571	4.02832	99.5789
2.655	-1.98364	2.74658	100.555
2.656	-1.5564	0.183105	99.1211
2.657	-1.46484	1.89209	98.6023
2.658	-2.01416	4.88281	97.4121
2.659	-1.2207	3.78418	96.8018
2.66	-1.0376	0.762939	95.9778
2.661	-1.00708	1.34277	98.1445
2.662	-1.34277	3.54004	98.877
2.663	-0.823975	3.20435	99.2737
2.664	-1.28174	1.25122	98.9075
2.665	-1.92261	0.976563	99.884
2.666	-1.98364	1.83105	100.403
2.667	-1.80054	2.38037	102.081
2.668	-1.52588	5.06592	104.98
2.669	-1.31226	5.79834	105.469
2.67	-1.25122	1.80054	101.654
2.671	-1.46484	-0.762939	99.3347
2.672	-1.77002	2.01416	101.257
2.673	-1.98364	4.27246	103.363
2.674	-1.31226	1.95313	102.539
2.675	-0.88501	-0.0610352	100.525
2.676	-1.64795	3.20435	99.6704
2.677	-1.5564	5.61523	98.9075
2.678	-1.19019	3.17383	97.9309
2.679	-1.28174	0.579834	98.9075
2.68	-1.61743	1.98364	101.135
2.681	-1.19019	3.54004	101.41
2.682	-0.854492	2.44141	101.013
2.683	-0.915527	1.06812	100.8
2.684	-1.95313	1.46484	102.142
2.685	-2.04468	2.47192	102.448
2.686	-2.38037	2.80762	104.34
2.687	-2.01416	5.64575	107.483
2.688	-1.5564	4.88281	106.659
2.689	-0.640869	1.09863	102.264
2.69	-1.06812	-0.427246	101.379
2.691	-1.80054	3.38745	103.577
2.692	-2.0752	4.63867	105.286
2.693	-1.12915	1.49536	103.485
2.694	-1.37329	0.610352	102.539
2.695	-2.22778	4.02832	102.051
2.696	-2.2583	5.5542	101.837
2.697	-1.25122	1.98364	99.9756
2.698	-0.732422	0.305176	101.501
2.699	-1.0376	3.479	102.997
2.7	-1.00708	4.76074	102.905
2.701	-1.19019	1.89209	102.905
2.702	-1.58691	0.823975	104.004
2.703	-2.47192	1.92261	105.103
2.704	-1.70898	2.62451	105.225
2.705	-1.70898	3.20435	107.147
2.706	-1.34277	6.01196	109.406
2.707	-1.67847	4.73022	107.819
2.708	-1.06812	0.823975	103.516
2.709	-1.12915	0.610352	104.523
2.71	-1.89209	4.05884	106.232
2.711	-2.04468	3.63159	107.422
2.712	-1.46484	0.549316	105.316
2.713	-0.854492	1.5564	104.797
2.714	-2.19727	5.21851	103.302
2.715	-1.64795	4.85229	103.119
2.716	-1.70898	1.52588	101.715
2.717	-0.762939	1.25122	104.401
2.718	-1.80054	3.87573	105.225
2.719	-0.762939	3.479	105.53
2.72	-1.00708	1.64795	104.828
2.721	-1.40381	1.31226	106.567
2.722	-2.28882	2.34985	106.659
2.723	-1.70898	2.53296	106.903
2.724	-1.83105	4.08936	110.229
2.725	-1.89209	5.98145	111.45
2.726	-1.80054	3.32642	109.467
2.727	-0.976563	0.274658	105.774
2.728	-0.88501	1.77002	107.025
2.729	-2.01416	4.42505	108.49
2.73	-1.58691	2.7771	108.673
2.731	-1.67847	0.88501	106.812
2.732	-1.43433	3.26538	107.147
2.733	-2.19727	5.37109	106.049
2.734	-1.5564	3.50952	105.286
2.735	-1.37329	1.40381	104.828
2.736	-1.25122	2.34985	107.056
2.737	-1.31226	3.87573	107.666
2.738	-0.976563	2.86865	106.842
2.739	-1.25122	1.61743	107.208
2.74	-2.28882	2.04468	108.612
2.741	-2.22778	2.01416	109.009
2.742	-1.86157	2.04468	109.65
2.743	-1.80054	5.00488	112.213
2.744	-1.95313	6.16455	113.251
2.745	-1.64795	2.7771	109.985
2.746	-1.2207	0.457764	107.819
2.747	-1.61743	2.44141	109.131
2.748	-2.41089	4.08936	111.115
2.749	-2.04468	1.92261	110.535
2.75	-1.58691	0.915527	109.222
2.751	-1.92261	3.44849	108.429
2.752	-1.67847	5.37109	107.605
2.753	-1.49536	3.2959	105.652
2.754	-1.61743	1.64795	106.964
2.755	-1.89209	2.86865	108.734
2.756	-1.83105	3.72314	109.009
2.757	-1.28174	2.0752	109.161
2.758	-1.5564	1.40381	110.046
2.759	-2.01416	2.19727	110.901
2.76	-1.86157	2.13623	110.352
2.761	-2.34985	2.99072	112.64
2.762	-2.13623	6.28662	116.028
2.763	-1.70898	5.92041	115.875
2.764	-0.976563	1.5564	111.664
2.765	-1.37329	-0.152588	110.413
2.766	-2.38037	3.41797	111.816
2.767	-2.59399	3.90625	113.586
2.768	-1.70898	1.7395	112.305
2.769	-1.49536	1.46484	111.45
2.77	-2.0752	4.60815	110.352
2.771	-2.19727	5.49316	110.016
2.772	-1.46484	2.62451	108.246
2.773	-1.43433	1.12915	109.985
2.774	-1.61743	3.02124	111.877
2.775	-1.34277	3.84521	112.091
2.776	-1.43433	2.19727	111.877
2.777	-1.7395	1.70898	112.488
2.778	-2.31934	1.98364	112.854
2.779	-1.77002	2.19727	113.129
2.78	-2.19727	3.41797	116.516
2.781	-2.22778	6.62231	118.591
2.782	-1.64795	4.91333	116.913
2.783	-0.823975	0.823975	112.366
2.784	-1.2207	0.946045	112.396
2.785	-2.62451	3.96729	114.471
2.786	-2.34985	3.66211	116.608
2.787	-1.80054	1.0376	114.594
2.788	-1.67847	1.98364	113.953
2.789	-2.19727	5.18799	112.885
2.79	-1.70898	5.15747	111.877
2.791	-1.64795	1.98364	110.687
2.792	-1.7395	1.83105	113.342
2.793	-1.83105	4.05884	114.532
2.794	-1.40381	3.8147	114.532
2.795	-1.37329	1.86157	114.166
2.796	-2.0752	1.34277	115.295
2.797	-2.41089	2.19727	115.967
2.798	-1.70898	2.47192	116.241
2.799	-1.61743	4.76074	119.843
2.8	-2.0752	7.20215	120.941
2.801	-2.13623	3.75366	118.195
2.802	-1.58691	0.0610352	114.136
2.803	-1.61743	1.92261	116.302
2.804	-2.44141	5.0354	117.859
2.805	-1.70898	3.50952	118.164
2.806	-1.19019	0.671387	116.089
2.807	-1.49536	3.14331	115.845
2.808	-2.59399	6.34766	114.563
2.809	-2.01416	4.79126	114.38
2.81	-1.58691	1.43433	114.227
2.811	-1.31226	1.98364	116.241
2.812	-1.89209	4.42505	116.333
2.813	-0.915527	3.54004	116.638
2.814	-1.46484	1.98364	115.967
2.815	-2.10571	1.92261	117.859
2.816	-3.17383	2.59399	117.767
2.817	-2.53296	2.74658	120.27
2.818	-1.80054	5.79834	122.406
2.819	-1.5564	6.01196	122.192
2.82	-1.52588	2.38037	118.073
2.821	-1.80054	0.488281	115.814
2.822	-1.86157	3.63159	118.195
2.823	-2.16675	5.00488	120.087
2.824	-1.77002	2.19727	119.171
2.825	-1.37329	0.976563	118.164
2.826	-2.13623	4.30298	117.401
2.827	-1.80054	6.10352	116.791
2.828	-1.28174	3.02124	115.082
2.829	-1.09863	1.49536	116.394
2.83	-1.89209	3.72314	118.225
2.831	-1.70898	4.3335	118.439
2.832	-1.34277	2.62451	118.134
2.833	-1.95313	1.80054	118.622
2.834	-2.71606	2.50244	119.904
2.835	-1.86157	2.53296	119.476
2.836	-2.28882	3.479	122.498
2.837	-2.13623	7.1106	125.061
2.838	-1.86157	5.67627	124.023
2.839	-1.5564	0.762939	118.225
2.84	-2.01416	0.427246	118.927
2.841	-2.71606	5.00488	120.789
2.842	-2.34985	4.79126	123.352
2.843	-1.43433	1.09863	120.453
2.844	-1.52588	1.67847	119.049
2.845	-2.34985	5.7373	118.622
2.846	-2.01416	6.01196	118.713
2.847	-1.92261	2.59399	117.31
2.848	-1.77002	1.09863	120.056
2.849	-2.31934	3.69263	121.063
2.85	-1.2207	4.30298	120.758
2.851	-1.19019	2.68555	119.781
2.852	-1.77002	2.04468	121.185
2.853	-2.50244	2.44141	121.796
2.854	-2.13623	2.62451	121.521
2.855	-2.68555	4.11987	124.878
2.856	-2.0752	7.35474	127.319
2.857	-2.50244	4.57764	125.214
2.858	-1.28174	0.0305176	119.965
2.859	-1.61743	0.976563	120.911
2.86	-1.98364	5.27954	124.146
2.861	-2.59399	4.69971	125
2.862	-2.10571	1.0376	122.284
2.863	-1.98364	1.89209	121.979
2.864	-2.68555	5.85938	121.643
2.865	-2.13623	5.70679	120.453
2.866	-1.28174	1.89209	119.507
2.867	-1.25122	1.70898	121.338
2.868	-1.49536	4.21143	122.955
2.869	-2.0752	4.69971	122.162
2.87	-1.40381	2.0752	122.467
2.871	-2.16675	1.7395	123.688
2.872	-1.64795	2.34985	124.878
2.873	-2.62451	3.02124	124.268
2.874	-1.80054	4.63867	126.404
2.875	-2.19727	6.71387	127.228
2.876	-1.95313	3.96729	125
2.877	-2.53296	1.09863	122.162
2.878	-2.0752	2.41089	123.962
2.879	-2.28882	4.48608	126.19
2.88	-1.67847	3.35693	126.007
2.881	-2.0752	1.61743	123.718
2.882	-1.83105	3.8147	123.505
2.883	-2.50244	5.92041	123.413
2.884	-2.31934	4.18091	122.345
2.885	-2.16675	2.31934	121.918
2.886	-1.67847	3.17383	124.634
2.887	-1.98364	4.63867	124.451
2.888	-1.5564	3.35693	123.596
2.889	-2.13623	1.89209	124.268
2.89	-2.44141	2.80762	125.946
2.891	-2.56348	3.35693	125.549
2.892	-2.59399	2.99072	126.862
2.893	-2.50244	5.58472	130.157
2.894	-2.28882	6.62231	130.28
2.895	-2.2583	3.11279	126.831
2.896	-1.86157	0.823975	124.786
2.897	-1.89209	3.44849	126.648
2.898	-3.26538	4.76074	127.899
2.899	-2.28882	2.74658	126.862
2.9	-2.13623	1.80054	125.946
2.901	-2.28882	4.54712	125.58
2.902	-2.86865	6.13403	124.664
2.903	-1.67847	3.63159	123.779
2.904	-1.5564	1.95313	124.481
2.905	-1.61743	3.479	126.129
2.906	-2.01416	4.5166	126.068
2.907	-1.95313	3.08228	126.373
2.908	-2.44141	2.0752	127.106
2.909	-2.68555	2.19727	128.296
2.91	-2.2583	2.80762	127.197
2.911	-2.56348	3.8147	129.913
2.912	-2.38037	6.92749	132.599
2.913	-1.98364	5.64575	131.042
2.914	-1.19019	1.83105	127.411
2.915	-2.22778	1.43433	127.594
2.916	-3.20435	4.60815	129.547
2.917	-3.08228	4.27246	131.134
2.918	-1.64795	1.43433	129.15
2.919	-1.83105	2.28882	128.693
2.92	-2.83813	5.79834	127.35
2.921	-2.28882	5.82886	126.587
2.922	-2.19727	3.23486	125.58
2.923	-1.7395	2.56348	127.869
2.924	-2.34985	4.21143	129.059
2.925	-1.7395	4.05884	129.242
2.926	-1.89209	2.47192	128.906
2.927	-1.7395	2.2583	130.096
2.928	-2.7771	2.68555	130.096
2.929	-2.28882	2.99072	130.219
2.93	-2.71606	4.97437	133.881
2.931	-2.28882	7.72095	135.681
2.932	-2.50244	4.85229	133.728
2.933	-1.5564	0.823975	129.578
2.934	-1.89209	1.43433	129.944
2.935	-2.86865	4.85229	131.683
2.936	-2.50244	4.3335	133.484
2.937	-2.28882	1.80054	130.981
2.938	-1.80054	2.83813	130.951
2.939	-3.11279	6.073	129.303
2.94	-2.01416	5.43213	128.967
2.941	-2.50244	2.34985	128.448
2.942	-2.19727	2.38037	130.554
2.943	-2.16675	4.08936	131.073
2.944	-1.06812	3.93677	130.707
2.945	-1.80054	2.65503	130.646
2.946	-2.53296	2.71606	132.355
2.947	-3.08228	2.41089	132.751
2.948	-2.41089	2.56348	133.118
2.949	-2.38037	5.76782	136.536
2.95	-2.19727	7.53784	137.146
2.951	-2.41089	3.50952	133.728
2.952	-2.0752	0.671387	130.31
2.953	-2.65503	3.23486	132.965
2.954	-2.89917	5.58472	135.101
2.955	-2.13623	2.99072	134.491
2.956	-1.98364	1.2207	133.057
2.957	-2.19727	4.36401	132.629
2.958	-2.7771	6.53076	131.561
2.959	-1.95313	4.21143	130.096
2.96	-2.0752	2.04468	130.676
2.961	-2.47192	3.54004	133.514
2.962	-2.47192	4.66919	133.545
2.963	-1.58691	3.23486	132.904
2.964	-2.28882	2.2583	133.118
2.965	-2.89917	2.83813	134.827
2.966	-2.62451	2.96021	134.369
2.967	-2.71606	3.2959	136.261
2.968	-2.53296	6.86646	139.648
2.969	-2.86865	7.01904	139.13
2.97	-2.0752	2.0752	134.583
2.971	-2.59399	0.549316	133.27
2.972	-2.59399	4.21143	135.864
2.973	-2.96021	4.97437	137.207
2.974	-1.80054	2.13623	135.376
2.975	-1.95313	1.77002	134.46
2.976	-2.86865	5.40161	134.094
2.977	-3.08228	6.28662	133.453
2.978	-2.2583	3.32642	132.172
2.979	-2.01416	1.89209	133.82
2.98	-2.31934	3.78418	136.108
2.981	-1.67847	4.30298	134.949
2.982	-1.58691	2.99072	134.521
2.983	-2.04468	2.38037	135.132
2.984	-2.99072	2.71606	136.902
2.985	-3.23486	2.92969	136.23
2.986	-2.96021	3.75366	139.221
2.987	-2.53296	7.20215	141.693
2.988	-2.31934	5.67627	139.648
2.989	-1.64795	1.58691	134.46
2.99	-2.62451	1.31226	135.498
2.991	-3.11279	5.40161	138.611
2.992	-3.17383	4.73022	139.343
2.993	-2.47192	1.64795	137.024
2.994	-2.0752	2.65503	137.36
2.995	-2.92969	6.073	136.261
2.996	-2.2583	5.61523	135.04
2.997	-2.28882	2.74658	134.125
2.998	-1.67847	2.89917	136.505
2.999	-2.44141	4.91333	137.909
3	-2.01416	4.30298	136.932
3.001	-2.01416	2.62451	137.39
3.002	-2.13623	2.74658	138.58
3.003	-2.65503	3.05176	138.885
3.004	-2.31934	3.02124	138.245
3.005	-2.99072	5.27954	142.517
3.006	-2.50244	8.02612	144.073
3.007	-2.99072	4.73022	141.571
3.008	-1.89209	0.88501	136.688
3.009	-2.62451	2.38037	138.947
3.01	-3.11279	5.85938	141.449
3.011	-2.74658	4.3335	141.51
3.012	-1.86157	1.5564	138.641
3.013	-1.83105	3.2959	139.038
3.014	-3.14331	6.7749	138.458
3.015	-2.28882	5.12695	137.329
3.016	-2.38037	2.50244	137.115
3.017	-2.19727	2.86865	139.465
3.018	-1.77002	4.36401	140.259
3.019	-2.10571	3.66211	138.58
3.02	-2.13623	2.65503	138.855
3.021	-2.92969	3.41797	140.381
3.022	-2.50244	3.08228	140.778
3.023	-2.74658	2.44141	140.656
3.024	-2.96021	5.58472	144.104
3.025	-3.14331	7.78198	145.599
3.026	-2.53296	3.87573	142.059
3.027	-2.34985	0.549316	138.306
3.028	-2.62451	3.41797	141.205
3.029	-3.14331	5.79834	143.188
3.03	-2.92969	3.54004	143.25
3.031	-2.31934	1.92261	141.083
3.032	-2.56348	4.66919	141.235
3.033	-3.17383	6.56128	140.533
3.034	-2.10571	4.39453	138.977
3.035	-1.83105	2.50244	139.099
3.036	-1.80054	3.87573	141.724
3.037	-2.74658	5.0354	141.754
3.038	-2.10571	3.78418	141.327
3.039	-2.92969	2.83813	142.151
3.04	-2.71606	2.99072	143.402
3.041	-3.02124	2.92969	143.158
3.042	-2.80762	3.69263	144.104
3.043	-2.71606	7.26318	147.583
3.044	-2.53296	7.44629	147.217
3.045	-2.16675	3.35693	143.616
3.046	-2.89917	1.61743	142.334
3.047	-3.02124	4.39453	145.203
3.048	-3.20435	5.34058	146.423
3.049	-2.22778	3.02124	144.836
3.05	-2.41089	2.83813	143.86
3.051	-2.65503	5.7373	143.372
3.052	-3.11279	6.5918	142.731
3.053	-2.62451	4.24194	141.571
3.054	-2.34985	3.05176	143.127
3.055	-2.41089	4.36401	144.714
3.056	-2.0752	4.63867	144.073
3.057	-2.2583	3.78418	143.585
3.058	-2.28882	3.17383	144.836
3.059	-3.05176	3.8147	145.66
3.06	-2.83813	3.84521	145.172
3.061	-3.32642	4.45557	147.003
3.062	-2.83813	7.01904	150.208
3.063	-2.89917	6.50024	148.987
3.064	-2.22778	3.11279	145.508
3.065	-2.22778	2.44141	144.928
3.066	-3.05176	4.82178	147.034
3.067	-3.44849	5.00488	147.827
3.068	-2.65503	3.32642	146.576
3.069	-2.68555	3.23486	146.484
3.07	-3.35693	5.95093	145.355
3.071	-2.92969	5.76782	144.714
3.072	-2.62451	4.15039	143.188
3.073	-2.16675	3.63159	144.958
3.074	-2.34985	4.66919	145.63
3.075	-2.04468	4.76074	145.569
3.076	-2.96021	3.75366	146.21
3.077	-3.02124	3.50952	147.461
3.078	-3.38745	3.14331	147.705
3.079	-2.83813	3.26538	147.461
3.08	-3.35693	5.79834	151.154
3.081	-2.96021	8.42285	152.405
3.082	-2.47192	5.37109	150.024
3.083	-2.38037	1.92261	146.454
3.084	-2.96021	3.63159	148.804
3.085	-4.05884	5.70679	150.024
3.086	-3.41797	4.15039	150.97
3.087	-2.86865	2.44141	148.895
3.088	-2.41089	4.39453	148.621
3.089	-3.8147	6.68335	146.973
3.09	-2.83813	5.70679	146.545
3.091	-2.96021	3.96729	146.454
3.092	-3.08228	3.26538	148.224
3.093	-2.65503	4.76074	148.468
3.094	-1.92261	4.57764	148.651
3.095	-2.2583	3.20435	148.315
3.096	-2.99072	3.35693	149.567
3.097	-3.35693	3.38745	149.2
3.098	-2.96021	4.02832	150.574
3.099	-3.41797	6.46973	153.778
3.1	-3.08228	8.08716	155.151
3.101	-2.96021	4.30298	151.672
3.102	-2.68555	1.0376	148.438
3.103	-3.38745	3.2959	149.841
3.104	-3.11279	5.92041	151.764
3.105	-2.34985	4.39453	152.13
3.106	-1.89209	2.31934	150.208
3.107	-2.86865	4.48608	149.658
3.108	-3.2959	6.31714	148.895
3.109	-2.22778	4.97437	148.01
3.11	-2.28882	3.02124	148.254
3.111	-2.44141	3.60107	149.872
3.112	-2.53296	4.85229	150.085
3.113	-2.34985	4.21143	149.719
3.114	-2.56348	2.89917	149.994
3.115	-3.44849	3.08228	151.672
3.116	-3.32642	3.20435	151.398
3.117	-3.44849	3.8147	153.564
3.118	-3.23486	7.53784	156.86
3.119	-2.68555	7.2937	155.457
3.12	-1.98364	2.62451	150.726
3.121	-2.99072	1.06812	149.78
3.122	-4.21143	5.34058	154.053
3.123	-3.57056	5.85938	155.151
3.124	-2.2583	2.34985	152.985
3.125	-2.10571	2.10571	152.039
3.126	-3.63159	6.50024	151.367
3.127	-3.11279	7.01904	150.726
3.128	-2.28882	3.11279	149.2
3.129	-2.41089	2.59399	151.154
3.13	-3.20435	5.12695	152.771
3.131	-2.47192	4.97437	152.588
3.132	-2.59399	3.11279	151.825
3.133	-2.86865	2.80762	152.71
3.134	-3.75366	3.84521	153.9
3.135	-2.65503	3.38745	152.954
3.136	-3.63159	4.94385	156.677
3.137	-3.8147	8.20923	159.241
3.138	-3.60107	5.64575	156.677
3.139	-2.10571	1.12915	151.154
3.14	-2.99072	2.04468	153.046
3.141	-3.90625	6.50024	156.372
3.142	-2.89917	5.21851	156.799
3.143	-1.86157	1.58691	153.625
3.144	-2.2583	3.08228	153.442
3.145	-4.63867	7.47681	153.473
3.146	-3.38745	6.31714	153.076
3.147	-2.68555	2.47192	151.978
3.148	-2.22778	2.50244	154.022
3.149	-2.44141	5.24902	154.755
3.15	-2.31934	5.18799	153.442
3.151	-2.44141	3.14331	153.29
3.152	-3.35693	3.23486	154.816
3.153	-3.26538	3.38745	156.097
3.154	-3.60107	3.26538	155.487
3.155	-3.479	5.49316	158.905
3.156	-3.60107	8.39233	159.973
3.157	-2.68555	4.73022	156.952
3.158	-2.41089	1.34277	152.283
3.159	-2.68555	3.54004	155.762
3.16	-3.32642	6.56128	158.02
3.161	-3.14331	4.24194	158.539
3.162	-2.86865	1.95313	155.365
3.163	-3.11279	4.42505	156.525
3.164	-3.63159	7.23267	155.365
3.165	-2.62451	4.97437	153.961
3.166	-2.53296	2.80762	153.87
3.167	-2.28882	4.05884	156.586
3.168	-3.20435	5.76782	156.555
3.169	-2.38037	4.21143	155.548
3.17	-3.35693	3.11279	156.342
3.171	-2.99072	3.63159	158.478
3.172	-3.66211	3.84521	157.867
3.173	-2.38037	3.93677	157.684
3.174	-3.32642	7.14111	161.438
3.175	-3.2959	8.11768	162.231
3.176	-3.57056	3.90625	158.295
3.177	-3.08228	1.5564	156.189
3.178	-2.89917	4.60815	159.76
3.179	-3.60107	6.28662	161.041
3.18	-2.50244	3.479	159.18
3.181	-2.68555	2.7771	158.081
3.182	-2.99072	5.88989	158.386
3.183	-4.21143	6.98853	157.562
3.184	-2.92969	4.21143	156.311
3.185	-3.02124	3.2959	157.44
3.186	-2.89917	4.97437	159.18
3.187	-3.11279	5.12695	158.234
3.188	-2.38037	3.69263	157.745
3.189	-2.86865	3.66211	158.6
3.19	-3.26538	4.02832	160.431
3.191	-3.479	3.72314	159.424
3.192	-3.44849	4.21143	161.102
3.193	-3.41797	7.8125	164.276
3.194	-3.14331	7.47681	164.063
3.195	-2.47192	3.26538	159.332
3.196	-3.08228	2.31934	158.569
3.197	-3.44849	5.24902	160.98
3.198	-4.08936	5.70679	162.415
3.199	-2.7771	2.99072	161.346
3.2	-2.96021	3.08228	160.492
3.201	-3.38745	5.76782	160.248
3.202	-3.08228	6.50024	158.63
3.203	-2.13623	4.5166	157.318
3.204	-2.50244	4.02832	158.569
3.205	-2.44141	4.63867	160.553
3.206	-2.89917	4.82178	160.37
3.207	-2.71606	3.72314	160.156
3.208	-3.35693	3.60107	161.53
3.209	-3.32642	3.54004	162.17
3.21	-2.86865	3.41797	160.919
3.211	-3.69263	5.37109	164.673
3.212	-3.38745	9.21631	167.816
3.213	-3.38745	6.89697	165.802
3.214	-2.50244	2.04468	161.469
3.215	-3.54004	2.47192	162.445
3.216	-4.21143	5.98145	164.978
3.217	-3.96729	5.09644	165.405
3.218	-2.56348	2.68555	163.635
3.219	-2.2583	4.15039	163.269
3.22	-3.84521	7.08008	161.865
3.221	-3.41797	6.62231	161.255
3.222	-3.23486	4.18091	160.583
3.223	-2.7771	3.87573	163.086
3.224	-3.26538	5.0354	163.574
3.225	-2.38037	4.48608	163.208
3.226	-2.68555	3.90625	162.903
3.227	-3.2959	4.02832	164.001
3.228	-4.27246	3.96729	164.49
3.229	-3.75366	3.50952	164.49
3.23	-4.11987	6.50024	169.067
3.231	-3.60107	9.09424	170.41
3.232	-3.479	5.70679	167.297
3.233	-2.56348	2.04468	163.3
3.234	-2.96021	3.84521	165.161
3.235	-4.02832	6.53076	167.267
3.236	-3.41797	4.48608	167.603
3.237	-2.86865	3.08228	166.26
3.238	-2.22778	4.76074	166.199
3.239	-3.72314	7.1106	164.673
3.24	-2.59399	5.88989	163.208
3.241	-3.20435	4.18091	163.269
3.242	-2.68555	4.60815	164.978
3.243	-3.11279	5.43213	165.405
3.244	-2.83813	4.88281	165.222
3.245	-3.8147	4.15039	165.924
3.246	-3.75366	3.84521	167.358
3.247	-4.02832	3.57056	167.328
3.248	-3.60107	4.45557	167.877
3.249	-3.8147	7.93457	171.57
3.25	-3.2959	8.78906	171.295
3.251	-3.479	4.73022	167.877
3.252	-3.75366	2.89917	165.863
3.253	-3.8147	4.82178	169.189
3.254	-4.30298	5.88989	170.197
3.255	-2.56348	4.27246	169.678
3.256	-2.86865	3.2959	168.335
3.257	-2.71606	6.13403	167.847
3.258	-4.15039	7.75146	166.656
3.259	-2.89917	5.37109	165.924
3.26	-3.32642	3.8147	166.84
3.261	-2.68555	4.91333	168.396
3.262	-3.32642	5.5542	167.633
3.263	-2.83813	4.60815	167.297
3.264	-3.38745	3.96729	167.877
3.265	-3.87573	4.30298	169.617
3.266	-4.36401	4.45557	168.884
3.267	-4.36401	4.94385	171.295
3.268	-4.39453	8.54492	175.446
3.269	-3.54004	7.93457	174.225
3.27	-3.08228	3.54004	169.128
3.271	-3.75366	2.19727	168.304
3.272	-3.78418	6.04248	170.929
3.273	-4.02832	6.65283	172.791
3.274	-2.50244	3.66211	170.807
3.275	-3.23486	3.17383	169.769
3.276	-3.87573	6.40869	169.525
3.277	-4.11987	7.50732	168.793
3.278	-2.74658	4.73022	167.603
3.279	-2.56348	3.63159	168.488
3.28	-2.47192	4.69971	169.983
3.281	-3.38745	5.5542	169.495
3.282	-3.20435	4.39453	169.861
3.283	-4.45557	4.02832	170.868
3.284	-3.44849	3.78418	171.539
3.285	-3.69263	3.60107	171.082
3.286	-4.24194	5.5542	173.95
3.287	-4.45557	8.94165	176.453
3.288	-2.83813	6.95801	174.164
3.289	-2.68555	2.71606	169.586
3.29	-3.96729	3.11279	171.082
3.291	-4.88281	6.34766	174.286
3.292	-3.54004	5.58472	175.385
3.293	-2.28882	2.80762	171.967
3.294	-2.59399	4.48608	172.18
3.295	-4.02832	7.65991	171.265
3.296	-3.50952	6.74438	170.502
3.297	-2.74658	4.11987	169.342
3.298	-3.17383	4.21143	171.875
3.299	-3.32642	5.88989	172.638
3.3	-3.02124	5.37109	172.119
3.301	-2.59399	3.96729	171.783
3.302	-3.14331	3.87573	173.187
3.303	-3.8147	4.3335	173.645
3.304	-3.57056	4.94385	173.279
3.305	-4.11987	6.83594	177.185
3.306	-3.72314	8.36182	178.467
3.307	-4.02832	5.40161	175.598
3.308	-3.08228	2.92969	171.967
3.309	-3.63159	4.5166	174.866
3.31	-3.72314	6.56128	175.964
3.311	-3.02124	4.42505	175.598
3.312	-2.92969	3.05176	173.95
3.313	-3.44849	5.82886	174.988
3.314	-4.45557	7.56836	173.584
3.315	-3.17383	5.34058	172.18
3.316	-2.99072	3.50952	172.089
3.317	-2.71606	5.0354	174.347
3.318	-2.83813	5.7373	173.096
3.319	-2.53296	4.5166	172.668
3.32	-3.72314	4.63867	174.255
3.321	-4.3335	4.45557	175.934
3.322	-3.96729	3.75366	175.14
3.323	-2.80762	4.08936	175.598
3.324	-3.66211	7.84302	179.565
3.325	-3.93677	9.0332	180.206
3.326	-3.05176	4.39453	175.69
3.327	-2.89917	2.53296	174.103
3.328	-3.87573	5.24902	177.124
3.329	-4.45557	6.40869	178.406
3.33	-3.38745	3.75366	177.643
3.331	-2.74658	3.17383	176.361
3.332	-3.26538	5.85938	176.086
3.333	-3.41797	7.38525	174.53
3.334	-2.99072	5.49316	173.218
3.335	-2.53296	4.15039	173.889
3.336	-3.87573	5.15747	175.964
3.337	-3.20435	5.18799	175.537
3.338	-3.20435	4.42505	175.385
3.339	-3.57056	4.18091	176.483
3.34	-3.93677	4.39453	177.582
3.341	-3.93677	3.84521	176.3
3.342	-3.8147	5.00488	178.375
3.343	-4.24194	8.11768	181.274
3.344	-4.21143	7.87354	181.519
3.345	-3.78418	4.3335	177.582
3.346	-3.35693	2.96021	177.734
3.347	-4.08936	5.61523	179.565
3.348	-3.69263	5.64575	179.901
3.349	-2.7771	3.8147	178.986
3.35	-3.38745	4.45557	178.986
3.351	-4.36401	6.86646	178.04
3.352	-4.18091	6.80542	177.49
3.353	-3.479	4.45557	176.086
3.354	-3.20435	4.27246	177.399
3.355	-3.44849	5.79834	178.284
3.356	-2.71606	5.70679	177.338
3.357	-3.17383	4.39453	177.49
3.358	-3.93677	4.18091	178.864
3.359	-4.94385	4.48608	180.023
3.36	-3.75366	4.05884	179.504
3.361	-4.39453	5.5542	182.953
3.362	-4.82178	9.49097	186.279
3.363	-3.57056	7.50732	183.929
3.364	-2.22778	2.96021	179.474
3.365	-3.05176	2.99072	180.084
3.366	-4.82178	6.50024	182.068
3.367	-5.00488	5.85938	183.807
3.368	-3.17383	3.14331	181.854
3.369	-2.74658	3.75366	181.366
3.37	-3.44849	7.2937	179.474
3.371	-2.96021	7.1106	177.979
3.372	-2.92969	4.66919	177.338
3.373	-3.11279	4.21143	179.901
3.374	-3.84521	5.31006	180.634
3.375	-2.89917	5.21851	180.42
3.376	-3.32642	4.08936	180.847
3.377	-4.05884	4.42505	182.037
3.378	-3.54004	3.96729	181.793
3.379	-3.02124	4.18091	181.549
3.38	-4.15039	6.92749	185.638
3.381	-4.73022	9.8877	188.019
3.382	-4.02832	6.40869	185.303
3.383	-3.02124	2.56348	181.915
3.384	-3.84521	3.72314	183.411
3.385	-4.36401	6.40869	185.272
3.386	-3.479	5.37109	186.005
3.387	-2.56348	3.69263	183.96
3.388	-3.20435	5.27954	183.044
3.389	-4.73022	7.65991	182.068
3.39	-3.93677	6.68335	181.396
3.391	-3.57056	4.18091	180.878
3.392	-3.41797	4.45557	183.289
3.393	-3.50952	5.92041	182.678
3.394	-2.83813	5.37109	182.22
3.395	-3.44849	4.30298	182.465
3.396	-4.3335	4.36401	184.265
3.397	-4.73022	4.21143	184.387
3.398	-4.5166	4.27246	185.73
3.399	-4.60815	8.02612	189.758
3.4	-4.21143	8.81958	189.392
3.401	-3.69263	4.57764	184.998
3.402	-3.38745	2.38037	182.037
3.403	-3.84521	5.18799	185.974
3.404	-4.30298	6.92749	187.805
3.405	-3.23486	4.11987	187.103
3.406	-2.80762	2.83813	185.181
3.407	-4.15039	6.28662	184.692
3.408	-4.30298	7.90405	183.807
3.409	-3.14331	5.49316	182.556
3.41	-3.05176	3.72314	182.739
3.411	-3.44849	5.0354	184.631
3.412	-3.84521	6.073	184.57
3.413	-3.75366	4.60815	184.784
3.414	-4.24194	3.87573	185.333
3.415	-4.69971	4.08936	187.042
3.416	-3.8147	4.39453	186.218
3.417	-4.15039	5.34058	188.446
3.418	-4.36401	8.78906	192.413
3.419	-3.75366	7.75146	190.002
3.42	-3.05176	3.44849	186.005
3.421	-4.45557	3.32642	186.737
3.422	-5.0354	6.83594	190.186
3.423	-3.78418	6.01196	190.613
3.424	-2.19727	3.02124	187.683
3.425	-3.14331	4.3335	187.073
3.426	-4.66919	8.20923	186.951
3.427	-3.96729	7.04956	186.523
3.428	-3.20435	3.93677	185.181
3.429	-3.23486	4.27246	187.653
3.43	-3.87573	6.16455	187.622
3.431	-2.56348	5.64575	187.042
3.432	-3.11279	4.36401	186.279
3.433	-3.90625	4.66919	188.385
3.434	-4.69971	4.88281	189.026
3.435	-3.72314	4.60815	188.69
3.436	-5.00488	6.53076	193.024
3.437	-4.39453	9.49097	194.824
3.438	-3.32642	6.22559	191.467
3.439	-2.44141	2.59399	187.012
3.44	-3.72314	4.5166	190.002
3.441	-4.82178	7.69043	192.017
3.442	-3.14331	5.37109	192.2
3.443	-2.50244	3.14331	189.301
3.444	-3.41797	5.40161	190.277
3.445	-5.24902	8.17871	189.667
3.446	-3.75366	6.46973	188.538
3.447	-2.7771	4.27246	187.561
3.448	-2.68555	5.24902	189.667
3.449	-3.75366	6.68335	189.056
3.45	-3.02124	5.49316	189.209
3.451	-3.90625	4.85229	189.941
3.452	-3.93677	4.94385	191.742
3.453	-4.36401	4.54712	191.528
3.454	-3.66211	5.0354	190.948
3.455	-4.3335	7.84302	195.282
3.456	-4.30298	9.94873	196.411
3.457	-3.50952	5.49316	192.627
3.458	-3.60107	2.86865	189.362
3.459	-4.30298	5.0354	192.627
3.46	-5.27954	7.35474	194.244
3.461	-3.23486	5.18799	194.458
3.462	-2.86865	3.41797	191.711
3.463	-3.57056	6.28662	191.406
3.464	-4.57764	8.3313	189.85
3.465	-3.50952	6.68335	189.331
3.466	-3.72314	4.63867	189.301
3.467	-3.479	5.09644	191.895
3.468	-3.93677	6.16455	191.193
3.469	-2.83813	5.43213	191.01
3.47	-3.69263	5.06592	191.01
3.471	-3.75366	5.09644	192.719
3.472	-4.45557	5.09644	192.108
3.473	-4.02832	5.34058	193.481
3.474	-4.82178	8.60596	196.808
3.475	-4.42505	9.21631	198.029
3.476	-3.75366	4.91333	193.268
3.477	-3.60107	2.80762	191.864
3.478	-4.05884	5.88989	195.007
3.479	-4.5166	7.23267	196.35
3.48	-3.14331	4.94385	195.068
3.481	-2.92969	4.30298	194.092
3.482	-4.73022	7.1106	194
3.483	-4.76074	7.84302	193.268
3.484	-3.57056	5.49316	191.803
3.485	-2.53296	4.69971	192.78
3.486	-3.20435	6.31714	193.97
3.487	-3.54004	6.31714	192.932
3.488	-3.479	5.0354	193.207
3.489	-3.84521	5.06592	194.763
3.49	-4.60815	5.12695	196.564
3.491	-4.11987	4.63867	195.343
3.492	-4.30298	5.70679	197.296
3.493	-4.69971	8.97217	200.775
3.494	-4.05884	8.3313	198.669
3.495	-3.05176	4.45557	194.916
3.496	-3.96729	3.78418	195.648
3.497	-4.60815	6.86646	198.547
3.498	-4.08936	5.95093	198.425
3.499	-2.7771	3.72314	197.021
3.5	-3.2959	4.94385	196.625
3.501	-4.42505	8.08716	195.618
3.502	-3.78418	7.1106	194.031
3.503	-3.14331	5.0354	193.085
3.504	-3.35693	5.34058	195.221
3.505	-4.08936	6.073	195.892
3.506	-3.02124	5.43213	195.251
3.507	-3.63159	5.00488	195.404
3.508	-4.05884	5.40161	197.388
3.509	-4.21143	4.94385	197.052
3.51	-3.60107	4.73022	196.899
3.511	-4.60815	7.32422	200.989
3.512	-4.45557	10.0098	203.308
3.513	-3.20435	7.17163	200.836
3.514	-2.80762	3.72314	197.662
3.515	-3.72314	4.88281	199.097
3.516	-4.45557	6.83594	199.768
3.517	-3.78418	5.61523	200.592
3.518	-3.38745	4.76074	199.158
3.519	-3.93677	6.10352	199.005
3.52	-4.63867	7.32422	197.174
3.521	-3.93677	6.71387	196.32
3.522	-3.8147	5.49316	195.648
3.523	-3.75366	5.5542	197.876
3.524	-3.60107	5.70679	197.418
3.525	-3.32642	5.70679	197.388
3.526	-4.45557	5.49316	198.639
3.527	-5.06592	5.18799	199.677
3.528	-4.45557	4.45557	199.219
3.529	-4.15039	4.82178	199.921
3.53	-5.0354	8.20923	204.529
3.531	-4.21143	9.94873	204.62
3.532	-3.38745	6.01196	201.538
3.533	-3.54004	3.38745	198.273
3.534	-4.63867	5.27954	200.836
3.535	-5.15747	7.01904	202.454
3.536	-3.57056	4.88281	203.125
3.537	-3.41797	3.90625	200.745
3.538	-3.54004	5.92041	200.195
3.539	-4.76074	7.8125	198.395
3.54	-3.60107	6.86646	197.144
3.541	-3.72314	4.54712	197.327
3.542	-4.08936	5.00488	199.677
3.543	-4.30298	6.01196	199.402
3.544	-3.9978	5.18799	199.738
3.545	-4.08936	4.5166	200.043
3.546	-4.85229	4.66919	201.385
3.547	-3.87573	4.30298	200.897
3.548	-4.15039	5.49316	202.179
3.549	-4.66919	8.75854	206.116
3.55	-4.39453	8.63647	205.658
3.551	-3.84521	4.21143	202.026
3.552	-3.9978	3.08228	201.202
3.553	-4.82178	6.13403	203.43
3.554	-4.15039	6.22559	204.285
3.555	-2.92969	4.27246	202.82
3.556	-3.38745	4.21143	201.843
3.557	-4.66919	6.89697	201.691
3.558	-4.60815	7.04956	200.745
3.559	-3.60107	4.94385	199.554
3.56	-3.63159	4.45557	200.989
3.561	-4.05884	6.01196	201.996
3.562	-2.96021	5.49316	200.745
3.563	-3.32642	4.88281	201.141
3.564	-4.5166	5.09644	202.545
3.565	-4.73022	4.73022	203.979
3.566	-3.96729	4.11987	203.369
3.567	-4.66919	5.7373	206.818
3.568	-4.73022	9.67407	210.022
3.569	-3.05176	7.72095	207.794
3.57	-1.98364	3.66211	203.125
3.571	-3.90625	3.63159	203.979
3.572	-5.15747	7.1106	206.757
3.573	-4.3335	6.073	208.221
3.574	-2.7771	3.90625	205.75
3.575	-3.35693	4.85229	205.048
3.576	-4.69971	7.65991	204.132
3.577	-3.479	7.32422	202.911
3.578	-3.11279	5.37109	201.538
3.579	-3.11279	5.34058	203.918
3.58	-4.21143	6.43921	204.773
3.581	-3.63159	5.70679	204.407
3.582	-3.93677	4.60815	204.834
3.583	-4.5166	5.09644	206.451
3.584	-4.02832	5.12695	205.933
3.585	-3.63159	4.76074	205.261
3.586	-5.00488	7.47681	209.29
3.587	-4.54712	9.97925	211.884
3.588	-3.84521	6.34766	208.069
3.589	-3.23486	2.92969	204.468
3.59	-4.94385	4.79126	207.184
3.591	-5.24902	7.2937	208.954
3.592	-3.54004	5.00488	208.588
3.593	-2.53296	3.41797	205.933
3.594	-4.05884	6.10352	205.902
3.595	-5.18799	8.57544	204.926
3.596	-4.36401	6.62231	204.041
3.597	-3.66211	4.08936	203.644
3.598	-3.84521	5.00488	206.299
3.599	-3.96729	6.50024	205.231
3.6	-3.05176	5.46265	204.742
3.601	-3.69263	4.57764	205.139
3.602	-4.88281	4.85229	207.794
3.603	-5.12695	4.60815	207.184
3.604	-4.15039	4.91333	207.611
3.605	-5.27954	8.20923	212.006
3.606	-4.66919	9.49097	213.287
3.607	-3.75366	5.31006	209.015
3.608	-3.17383	2.68555	206.116
3.609	-4.11987	5.15747	208.984
3.61	-4.69971	7.47681	210.876
3.611	-3.84521	5.00488	210.938
3.612	-3.8147	3.38745	208.923
3.613	-4.42505	6.46973	208.71
3.614	-4.54712	8.20923	207.336
3.615	-3.11279	6.31714	206.177
3.616	-2.83813	4.82178	206.482
3.617	-3.8147	5.61523	208.16
3.618	-4.08936	6.28662	208.282
3.619	-3.9978	5.49316	208.496
3.62	-4.63867	5.27954	209.625
3.621	-4.66919	5.06592	211.06
3.622	-4.05884	4.88281	210.327
3.623	-3.93677	5.64575	210.938
3.624	-4.85229	9.30786	214.966
3.625	-4.30298	9.0332	215.179
3.626	-4.08936	4.94385	210.785
3.627	-4.11987	3.41797	210.175
3.628	-5.06592	6.13403	213.104
3.629	-4.5166	6.68335	214.05
3.63	-3.11279	4.63867	212.738
3.631	-3.38745	4.69971	210.938
3.632	-4.60815	7.53784	210.602
3.633	-4.60815	7.90405	209.778
3.634	-3.41797	5.40161	208.588
3.635	-3.63159	4.82178	209.961
3.636	-3.90625	6.04248	211.395
3.637	-3.38745	5.98145	210.602
3.638	-3.38745	5.37109	210.022
3.639	-4.05884	5.21851	212.158
3.64	-4.54712	5.18799	212.677
3.641	-3.90625	4.54712	212.524
3.642	-4.88281	6.13403	215.118
3.643	-4.97437	9.49097	218.903
3.644	-3.63159	8.27026	216.919
3.645	-2.65503	4.05884	212.799
3.646	-3.54004	3.72314	212.799
3.647	-4.66919	6.68335	215.118
3.648	-3.9978	6.65283	215.485
3.649	-2.89917	4.45557	214.386
3.65	-4.08936	4.91333	213.776
3.651	-5.18799	7.72095	212.83
3.652	-3.9978	7.44629	211.7
3.653	-3.02124	5.85938	210.266
3.654	-2.83813	5.64575	211.884
3.655	-3.78418	6.31714	212.524
3.656	-3.57056	6.13403	212.433
3.657	-4.39453	5.61523	212.83
3.658	-4.79126	5.34058	215.271
3.659	-4.85229	4.91333	215.515
3.66	-3.75366	5.0354	214.752
3.661	-4.30298	7.17163	217.468
3.662	-4.42505	9.61304	218.658
3.663	-3.90625	7.72095	217.041
3.664	-3.50952	4.73022	214.813
3.665	-4.42505	5.09644	216.553
3.666	-4.79126	6.65283	217.529
3.667	-3.78418	5.64575	217.834
3.668	-3.60107	5.0354	216.431
3.669	-4.08936	6.22559	215.729
3.67	-4.82178	7.84302	214.966
3.671	-4.21143	7.2937	213.745
3.672	-4.39453	6.10352	213.318
3.673	-3.9978	6.19507	214.874
3.674	-3.84521	6.53076	214.691
3.675	-3.78418	5.85938	214.63
3.676	-4.73022	5.67627	215.485
3.677	-4.39453	5.43213	217.255
3.678	-4.21143	5.31006	217.163
3.679	-4.60815	5.61523	217.621
3.68	-5.46265	8.42285	222.656
3.681	-4.94385	9.46045	222.717
3.682	-3.84521	5.82886	218.964
3.683	-3.60107	3.93677	216.156
3.684	-4.73022	6.2561	218.628
3.685	-4.82178	7.65991	220.032
3.686	-3.93677	5.27954	219.696
3.687	-3.8147	4.30298	217.926
3.688	-4.88281	7.17163	218.262
3.689	-4.88281	8.05664	216.797
3.69	-3.75366	6.50024	215.363
3.691	-3.60107	5.70679	216.034
3.692	-4.18091	6.34766	217.834
3.693	-3.96729	6.68335	217.468
3.694	-3.72314	5.88989	217.255
3.695	-4.57764	5.85938	218.964
3.696	-5.12695	5.40161	220.337
3.697	-4.45557	4.97437	219.299
3.698	-5.21851	6.46973	221.832
3.699	-5.09644	10.1013	225.677
3.7	-4.08936	9.24683	224.335
3.701	-3.479	4.88281	220.367
3.702	-4.54712	4.24194	219.421
3.703	-5.5542	7.14111	222.473
3.704	-4.69971	7.04956	223.48
3.705	-3.20435	5.0354	222.717
3.706	-3.72314	5.27954	221.039
3.707	-4.79126	8.05664	220.062
3.708	-4.24194	8.75854	218.872
3.709	-3.32642	6.43921	217.804
3.71	-4.08936	5.49316	219.971
3.711	-4.54712	6.46973	221.252
3.712	-4.05884	6.68335	221.069
3.713	-4.02832	5.92041	220.52
3.714	-4.45557	5.95093	222.168
3.715	-4.60815	5.85938	222.717
3.716	-3.8147	5.61523	221.985
3.717	-4.88281	7.17163	225.159
3.718	-5.46265	10.2844	227.936
3.719	-4.39453	8.30078	225.342
3.72	-3.479	4.36401	221.71
3.721	-4.63867	5.0354	222.656
3.722	-5.06592	7.87354	224.457
3.723	-4.05884	6.28662	224.854
3.724	-2.83813	4.73022	222.717
3.725	-4.24194	6.19507	222.839
3.726	-5.88989	8.54492	222.076
3.727	-4.66919	7.26318	220.734
3.728	-3.84521	5.15747	219.94
3.729	-3.9978	5.95093	222.046
3.73	-4.36401	7.14111	221.771
3.731	-3.2959	6.28662	220.795
3.732	-3.9978	5.7373	221.558
3.733	-5.43213	6.10352	224.304
3.734	-5.27954	5.24902	224.152
3.735	-4.02832	4.88281	223.724
3.736	-5.24902	8.27026	228.088
3.737	-4.94385	11.0168	229.065
3.738	-3.63159	6.56128	224.64
3.739	-2.68555	3.14331	221.008
3.74	-5.0354	5.85938	224.609
3.741	-5.21851	8.30078	226.563
3.742	-4.42505	5.64575	225.739
3.743	-3.32642	3.72314	223.267
3.744	-4.69971	6.65283	223.969
3.745	-5.12695	8.81958	222.198
3.746	-3.57056	6.62231	220.581
3.747	-3.84521	4.88281	220.795
3.748	-4.76074	6.10352	223.724
3.749	-5.06592	6.56128	223.145
3.75	-3.84521	5.24902	222.778
3.751	-4.69971	5.37109	223.572
3.752	-5.52368	5.64575	225.647
3.753	-4.66919	4.79126	224.304
3.754	-3.57056	5.24902	224.548
3.755	-5.21851	8.75854	229.187
3.756	-5.18799	9.58252	229.156
3.757	-4.57764	4.45557	225.22
3.758	-3.84521	3.08228	223.389
3.759	-4.97437	6.31714	226.898
3.76	-4.63867	7.20215	226.959
3.761	-3.05176	4.3335	225.891
3.762	-3.35693	4.18091	224.518
3.763	-4.94385	7.23267	225.25
3.764	-5.34058	7.50732	223.358
3.765	-3.69263	5.15747	222.626
3.766	-4.02832	4.97437	223.572
3.767	-4.66919	6.2561	225.586
3.768	-3.75366	5.61523	223.48
3.769	-3.05176	4.85229	223.572
3.77	-4.66919	5.43213	225.647
3.771	-5.06592	5.43213	227.264
3.772	-4.5166	3.96729	226.257
3.773	-4.73022	4.76074	227.57
3.774	-5.31006	8.97217	231.903
3.775	-4.15039	8.48389	230.347
3.776	-2.96021	3.90625	226.166
3.777	-3.8147	3.20435	225.769
3.778	-5.27954	6.74438	229.095
3.779	-4.79126	6.34766	229.126
3.78	-3.17383	3.75366	227.6
3.781	-3.8147	4.21143	227.325
3.782	-5.43213	7.32422	226.563
3.783	-4.36401	7.17163	225.22
3.784	-2.99072	5.24902	223.236
3.785	-3.479	5.21851	225.311
3.786	-4.30298	5.88989	226.776
3.787	-3.8147	5.15747	225.769
3.788	-3.9978	4.57764	226.379
3.789	-5.24902	5.43213	228.424
3.79	-4.79126	4.73022	228.943
3.791	-3.479	3.90625	227.386
3.792	-4.45557	6.01196	230.682
3.793	-5.27954	9.85718	233.795
3.794	-4.11987	7.53784	231.171
3.795	-3.11279	3.50952	227.844
3.796	-5.00488	3.96729	229.065
3.797	-5.52368	6.62231	230.988
3.798	-4.15039	5.64575	230.774
3.799	-3.26538	3.75366	228.851
3.8	-4.36401	5.67627	229.187
3.801	-5.46265	7.84302	227.6
3.802	-4.08936	6.80542	226.837
3.803	-3.90625	4.88281	226.166
3.804	-4.42505	5.58472	228.546
3.805	-4.91333	6.34766	228.516
3.806	-3.60107	5.40161	227.844
3.807	-4.11987	5.21851	228.363
3.808	-5.12695	5.43213	230.499
3.809	-4.82178	4.85229	230.438
3.81	-4.39453	4.54712	229.95
3.811	-5.7373	7.72095	234.955
3.812	-5.64575	10.4065	237.03
3.813	-3.66211	6.56128	233.368
3.814	-2.68555	3.23486	229.645
3.815	-4.91333	5.09644	231.445
3.816	-5.5542	7.41577	233.276
3.817	-4.82178	5.61523	233.948
3.818	-3.90625	3.87573	231.903
3.819	-5.0354	6.31714	231.812
3.82	-5.15747	8.20923	230.103
3.821	-4.08936	6.95801	228.485
3.822	-3.78418	5.5542	228.577
3.823	-4.27246	5.95093	231.201
3.824	-4.63867	6.43921	231.14
3.825	-4.05884	5.64575	231.445
3.826	-5.0354	5.43213	232.422
3.827	-5.52368	5.37109	234.558
3.828	-4.3335	4.73022	233.246
3.829	-3.72314	5.24902	233.826
3.83	-4.94385	9.21631	238.129
3.831	-4.63867	10.0403	238.159
3.832	-3.9978	6.073	235.016
3.833	-4.54712	4.02832	233.093
3.834	-5.40161	5.98145	236.115
3.835	-4.97437	7.14111	236.969
3.836	-3.8147	5.0354	236.267
3.837	-3.90625	4.94385	234.65
3.838	-4.97437	7.47681	234.253
3.839	-5.09644	8.60596	232.819
3.84	-3.9978	6.62231	231.781
3.841	-4.66919	5.79834	232.788
3.842	-4.94385	6.43921	234.955
3.843	-4.15039	6.28662	234.131
3.844	-3.78418	5.64575	233.887
3.845	-4.36401	5.92041	235.657
3.846	-5.12695	5.88989	237.061
3.847	-4.24194	5.0354	236.359
3.848	-4.91333	6.2561	238.678
3.849	-5.21851	9.82666	242.95
3.85	-4.02832	9.00269	240.784
3.851	-3.14331	5.0354	237.152
3.852	-4.05884	4.3335	235.87
3.853	-4.97437	7.35474	238.647
3.854	-4.54712	7.01904	239.349
3.855	-3.2959	5.24902	238.617
3.856	-4.45557	5.37109	237.549
3.857	-5.40161	8.30078	237
3.858	-5.24902	7.96509	235.443
3.859	-3.41797	6.43921	234.711
3.86	-3.8147	6.13403	235.718
3.861	-4.73022	6.80542	237.091
3.862	-4.30298	6.68335	236.176
3.863	-4.54712	5.98145	237.122
3.864	-5.40161	6.50024	238.586
3.865	-5.43213	5.49316	239.807
3.866	-4.5166	4.94385	238.8
3.867	-5.24902	7.23267	242.096
3.868	-5.24902	10.8032	244.965
3.869	-3.57056	8.36182	241.913
3.87	-3.02124	3.9978	237.396
3.871	-5.58472	4.57764	238.953
3.872	-5.88989	7.93457	241.577
3.873	-4.60815	6.50024	242.004
3.874	-3.05176	4.60815	239.105
3.875	-4.66919	5.88989	239.105
3.876	-5.7373	8.66699	237.396
3.877	-4.30298	7.99561	236.572
3.878	-4.11987	5.95093	236.481
3.879	-4.69971	5.95093	238.708
3.88	-5.15747	6.46973	239.105
3.881	-4.05884	5.88989	238.342
3.882	-4.57764	6.04248	239.075
3.883	-4.97437	6.13403	240.936
3.884	-4.79126	5.40161	240.448
3.885	-4.85229	5.64575	240.417
3.886	-6.073	8.39233	245.209
3.887	-5.40161	10.1624	245.88
3.888	-4.36401	6.13403	241.913
3.889	-3.69263	4.15039	239.075
3.89	-5.37109	6.10352	241.913
3.891	-4.91333	7.78198	242.645
3.892	-3.63159	5.67627	242.584
3.893	-3.93677	5.18799	240.387
3.894	-5.34058	7.32422	241.486
3.895	-5.79834	8.36182	239.685
3.896	-4.42505	6.5918	238.8
3.897	-4.63867	5.67627	238.922
3.898	-4.73022	6.74438	241.18
3.899	-4.15039	6.92749	240.265
3.9	-3.93677	6.19507	240.448
3.901	-5.27954	6.16455	241.76
3.902	-5.95093	6.073	244.202
3.903	-4.45557	4.85229	242.859
3.904	-4.54712	5.67627	243.469
3.905	-5.76782	9.30786	247.772
3.906	-4.85229	9.79614	246.857
3.907	-3.96729	5.64575	243.286
3.908	-4.30298	4.42505	241.73
3.909	-5.46265	6.89697	245.087
3.91	-4.85229	6.98853	244.995
3.911	-3.84521	4.88281	244.69
3.912	-4.21143	5.21851	243.103
3.913	-5.49316	7.47681	243.317
3.914	-4.97437	7.90405	241.302
3.915	-4.08936	6.46973	240.051
3.916	-4.27246	6.28662	241.211
3.917	-5.12695	6.50024	243.134
3.918	-4.60815	5.95093	242.035
3.919	-4.76074	5.61523	242.584
3.92	-5.34058	6.13403	244.69
3.921	-4.82178	5.31006	245.117
3.922	-4.24194	4.5166	243.958
3.923	-5.49316	6.50024	246.399
3.924	-5.92041	9.70459	250.061
3.925	-4.54712	8.23975	248.108
3.926	-3.75366	4.5166	244.598
3.927	-5.00488	4.5166	244.476
3.928	-5.64575	6.80542	246.49
3.929	-4.63867	6.22559	246.429
3.93	-3.44849	4.5166	245.117
3.931	-4.97437	5.7373	245.056
3.932	-6.22559	7.75146	244.263
3.933	-4.88281	7.01904	242.767
3.934	-4.11987	5.64575	241.76
3.935	-4.79126	5.82886	243.805
3.936	-5.18799	6.56128	244.141
3.937	-3.78418	5.70679	243.469
3.938	-4.5166	5.67627	244.202
3.939	-5.58472	5.82886	246.399
3.94	-5.43213	4.88281	246.674
3.941	-4.15039	4.39453	245.941
3.942	-5.37109	6.98853	249.115
3.943	-5.18799	9.73511	251.099
3.944	-3.90625	7.53784	248.016
3.945	-3.23486	5.06592	245.422
3.946	-4.88281	5.7373	246.826
3.947	-5.52368	7.23267	247.955
3.948	-4.85229	5.43213	248.505
3.949	-4.60815	5.00488	247.162
3.95	-4.63867	5.92041	247.498
3.951	-5.95093	7.62939	245.636
3.952	-4.39453	7.04956	244.293
3.953	-4.57764	6.46973	243.408
3.954	-4.97437	6.53076	245.941
3.955	-5.00488	6.22559	246.033
3.956	-4.54712	5.85938	245.911
3.957	-5.12695	5.64575	247.314
3.958	-5.15747	5.88989	248.81
3.959	-4.60815	4.82178	248.26
3.96	-4.21143	5.24902	247.925
3.961	-5.58472	8.42285	252.594
3.962	-5.24902	10.437	254.364
3.963	-4.18091	7.32422	251.465
3.964	-3.93677	3.96729	248.383
3.965	-5.21851	5.15747	249.237
3.966	-5.37109	6.86646	250.671
3.967	-4.45557	6.01196	251.16
3.968	-3.96729	5.15747	249.481
3.969	-4.66919	6.40869	249.054
3.97	-5.31006	7.84302	247.253
3.971	-4.91333	7.32422	246.857
3.972	-4.36401	5.98145	246.613
3.973	-4.18091	5.70679	248.932
3.974	-4.42505	6.01196	248.688
3.975	-3.66211	5.95093	248.718
3.976	-4.42505	5.92041	249.695
3.977	-5.0354	5.24902	251.068
3.978	-4.76074	4.79126	250.702
3.979	-4.24194	5.40161	251.495
3.98	-5.24902	8.66699	255.707
3.981	-4.73022	9.552	255.463
3.982	-3.60107	5.85938	251.434
3.983	-3.75366	3.78418	249.542
3.984	-5.24902	6.2561	252.197
3.985	-5.06592	7.01904	253.448
3.986	-4.11987	5.0354	253.143
3.987	-4.15039	4.45557	251.77
3.988	-5.37109	7.26318	251.434
3.989	-4.94385	8.05664	249.939
3.99	-3.75366	6.68335	248.23
3.991	-3.90625	5.70679	249.542
3.992	-4.66919	6.46973	251.556
3.993	-4.36401	6.28662	250.946
3.994	-4.05884	5.40161	251.282
3.995	-5.40161	5.49316	253.174
3.996	-5.27954	5.31006	254.395
3.997	-3.9978	4.88281	253.357
3.998	-4.36401	6.04248	255.157
3.999	-4.91333	9.70459	258.667
4	-4.57764	8.91113	256.683
4.001	-4.11987	5.06592	253.143
4.002	-5.15747	4.5166	253.448
4.003	-5.82886	6.89697	255.249
4.004	-4.66919	6.50024	255.798
4.005	-2.99072	4.45557	253.723
4.006	-3.9978	5.5542	253.662
4.007	-6.01196	8.02612	252.93
4.008	-5.0354	7.62939	251.801
4.009	-4.21143	5.76782	250.854
4.01	-4.39453	6.073	253.265
4.011	-4.73022	6.43921	253.479
4.012	-3.63159	6.01196	252.441
4.013	-4.11987	5.92041	252.96
4.014	-4.91333	6.19507	255.188
4.015	-5.27954	5.18799	255.127
4.016	-4.66919	4.57764	255.524
4.017	-6.2561	7.32422	259.277
4.018	-5.58472	10.1624	261.749
4.019	-3.50952	7.8125	258.392
4.02	-3.17383	4.27246	254.242
4.021	-5.37109	5.0354	254.974
4.022	-5.76782	7.65991	256.989
4.023	-4.73022	6.74438	257.874
4.024	-3.84521	4.79126	255.981
4.025	-4.91333	5.88989	255.524
4.026	-6.13403	8.02612	254.364
4.027	-4.69971	7.84302	254.211
4.028	-4.05884	6.40869	253.143
4.029	-4.69971	5.95093	255.402
4.03	-5.18799	6.53076	255.554
4.031	-4.45557	6.53076	256.317
4.032	-5.31006	6.13403	257.08
4.033	-5.70679	5.5542	257.996
4.034	-5.31006	5.18799	257.843
4.035	-4.82178	5.98145	257.446
4.036	-5.70679	8.3313	261.353
4.037	-4.76074	9.73511	261.688
4.038	-4.08936	6.43921	258.392
4.039	-4.85229	4.27246	256.287
4.04	-6.01196	6.10352	258.911
4.041	-5.49316	7.50732	259.827
4.042	-4.24194	5.5542	259.644
4.043	-4.69971	4.76074	257.202
4.044	-5.79834	7.50732	257.416
4.045	-5.79834	8.75854	256.134
4.046	-4.73022	6.98853	255.646
4.047	-5.40161	5.58472	255.615
4.048	-5.52368	6.28662	258.606
4.049	-5.27954	6.65283	257.69
4.05	-3.90625	5.98145	257.263
4.051	-5.0354	5.92041	258.301
4.052	-5.58472	6.10352	260.437
4.053	-5.27954	5.49316	259.521
4.054	-4.69971	5.64575	260.101
4.055	-6.28662	9.27734	265.015
4.056	-5.58472	9.94873	264.465
4.057	-4.30298	5.43213	260.315
4.058	-4.76074	3.69263	257.935
4.059	-5.37109	6.68335	261.108
4.06	-5.49316	7.87354	261.932
4.061	-3.84521	5.58472	260.803
4.062	-4.69971	4.85229	259.674
4.063	-6.28662	7.2937	260.315
4.064	-6.04248	8.5144	258.331
4.065	-3.87573	6.5918	257.294
4.066	-4.05884	5.85938	258.392
4.067	-5.37109	6.65283	260.223
4.068	-4.45557	6.2561	259.094
4.069	-4.11987	5.64575	259.888
4.07	-5.5542	6.37817	261.749
4.071	-5.88989	5.64575	262.939
4.072	-4.69971	4.45557	261.292
4.073	-5.21851	6.37817	263.794
4.074	-5.64575	10.4675	266.602
4.075	-4.11987	8.20923	263.336
4.076	-3.66211	4.30298	259.613
4.077	-6.16455	5.12695	261.322
4.078	-6.31714	7.75146	264.038
4.079	-4.91333	6.10352	263.58
4.08	-3.57056	4.15039	262.054
4.081	-5.27954	6.22559	261.719
4.082	-6.19507	8.45337	260.681
4.083	-4.63867	7.32422	259.277
4.084	-4.30298	5.79834	258.911
4.085	-5.37109	6.22559	261.78
4.086	-5.52368	6.53076	262.207
4.087	-4.27246	6.04248	260.895
4.088	-5.09644	6.13403	261.719
4.089	-6.04248	6.22559	263.489
4.09	-5.0354	5.12695	262.848
4.091	-4.21143	5.58472	262.421
4.092	-5.88989	7.84302	266.754
4.093	-5.85938	9.94873	268.219
4.094	-4.39453	6.86646	265.32
4.095	-3.84521	4.45557	263.214
4.096	-5.34058	5.92041	264.465
4.097	-5.18799	7.2937	264.648
4.098	-4.15039	5.61523	264.557
4.099	-4.39453	5.40161	263.245
4.1	-5.92041	7.23267	264.282
4.101	-6.43921	7.72095	262.482
4.102	-4.76074	6.68335	261.627
4.103	-4.57764	6.10352	261.292
4.104	-4.82178	6.53076	263.519
4.105	-4.45557	6.53076	262.39
4.106	-3.93677	5.85938	262.543
4.107	-5.31006	6.34766	264.374
4.108	-5.46265	5.76782	266.144
4.109	-5.00488	4.57764	265.411
4.11	-4.66919	5.70679	265.198
4.111	-5.79834	8.66699	269.745
4.112	-5.06592	10.0403	269.531
4.113	-3.78418	6.2561	266.022
4.114	-4.15039	4.54712	264.191
4.115	-5.5542	5.7373	266.449
4.116	-5.52368	7.1106	267.578
4.117	-4.66919	5.31006	267.242
4.118	-4.69971	5.12695	266.296
4.119	-5.21851	7.01904	265.381
4.12	-5.21851	7.8125	263.611
4.121	-3.96729	7.08008	262.726
4.122	-4.45557	6.13403	263.367
4.123	-5.09644	5.85938	265.564
4.124	-4.88281	6.073	265.289
4.125	-4.30298	5.43213	265.839
4.126	-5.09644	5.79834	267.242
4.127	-4.94385	5.61523	267.548
4.128	-3.90625	4.76074	267.12
4.129	-4.69971	6.2561	268.158
4.13	-6.01196	9.82666	273.041
4.131	-5.0354	9.33838	272.247
4.132	-3.90625	5.40161	268.921
4.133	-4.97437	4.48608	267.212
4.134	-5.70679	6.65283	269.287
4.135	-5.12695	6.83594	269.897
4.136	-3.72314	5.43213	269.409
4.137	-4.36401	5.24902	268.341
4.138	-5.40161	7.53784	267.914
4.139	-5.7373	8.14819	266.876
4.14	-4.63867	6.86646	265.991
4.141	-4.94385	5.85938	267.151
4.142	-4.73022	6.13403	268.311
4.143	-3.75366	6.31714	267.548
4.144	-4.30298	6.13403	267.731
4.145	-5.24902	6.073	269.623
4.146	-5.88989	5.27954	270.966
4.147	-4.85229	4.79126	270.325
4.148	-5.70679	6.16455	271.942
4.149	-5.88989	9.8877	274.75
4.15	-4.39453	8.54492	272.552
4.151	-3.57056	5.37109	268.86
4.152	-4.82178	5.0354	269.257
4.153	-5.82886	6.98853	271.149
4.154	-4.82178	6.43921	272.125
4.155	-3.90625	4.73022	270.599
4.156	-4.97437	5.76782	270.416
4.157	-5.76782	7.78198	269.531
4.158	-4.79126	7.69043	268.219
4.159	-3.96729	6.40869	266.998
4.16	-4.24194	6.28662	269.043
4.161	-4.94385	6.53076	269.714
4.162	-4.5166	6.073	269.257
4.163	-5.24902	5.79834	270.294
4.164	-5.61523	5.92041	272.217
4.165	-5.31006	5.31006	271.942
4.166	-3.93677	4.94385	271.332
4.167	-5.79834	7.93457	275.33
4.168	-5.0354	10.498	277.374
4.169	-3.87573	7.50732	273.346
4.17	-3.60107	4.15039	270.874
4.171	-5.92041	5.61523	272.522
4.172	-5.92041	7.72095	274.261
4.173	-4.18091	5.82886	273.926
4.174	-3.66211	4.73022	271.576
4.175	-5.34058	6.80542	272.278
4.176	-6.073	8.48389	271.057
4.177	-4.3335	7.26318	270.203
4.178	-4.63867	5.79834	270.111
4.179	-5.58472	6.2561	272.736
4.18	-4.94385	6.74438	271.942
4.181	-3.50952	5.76782	271.362
4.182	-4.60815	6.34766	272.614
4.183	-5.95093	6.16455	274.536
4.184	-5.34058	5.09644	273.865
4.185	-4.73022	5.5542	274.017
4.186	-6.40869	8.75854	278.687
4.187	-5.09644	10.0403	278.412
4.188	-3.9978	5.58472	274.475
4.189	-4.30298	4.21143	272.156
4.19	-5.70679	7.1106	275.055
4.191	-5.12695	7.53784	275.726
4.192	-4.45557	5.0354	275.421
4.193	-5.21851	4.85229	274.384
4.194	-5.95093	7.38525	274.658
4.195	-5.43213	8.08716	272.675
4.196	-4.11987	6.7749	271.759
4.197	-4.60815	6.10352	272.461
4.198	-5.18799	6.34766	274.475
4.199	-4.42505	6.13403	273.254
4.2	-4.60815	6.10352	273.956
4.201	-5.88989	6.34766	276.154
4.202	-5.58472	5.46265	276.672
4.203	-4.36401	4.42505	275.482
4.204	-4.94385	6.2561	276.55
4.205	-6.01196	10.1624	281.494
4.206	-4.88281	9.73511	279.724
4.207	-4.05884	4.76074	276.367
4.208	-5.49316	3.75366	275.116
4.209	-6.50024	6.71387	277.893
4.21	-5.24902	7.08008	278.412
4.211	-3.90625	5.31006	277.649
4.212	-4.69971	5.27954	276.367
4.213	-5.82886	7.87354	275.848
4.214	-5.18799	8.08716	274.323
4.215	-4.39453	6.50024	273.682
4.216	-5.18799	5.88989	275.818
4.217	-5.24902	6.04248	277.1
4.218	-4.05884	5.95093	275.879
4.219	-4.24194	6.01196	276.459
4.22	-5.58472	6.40869	277.863
4.221	-5.52368	5.43213	278.809
4.222	-4.60815	5.0354	277.1
4.223	-5.46265	6.74438	279.846
4.224	-6.31714	9.94873	283.112
4.225	-5.12695	8.45337	281.036
4.226	-3.9978	4.82178	277.466
4.227	-5.43213	5.00488	277.71
4.228	-5.95093	6.92749	279.694
4.229	-4.82178	6.50024	280.304
4.23	-4.18091	5.15747	278.839
4.231	-5.34058	6.22559	278.961
4.232	-6.80542	7.75146	278.229
4.233	-5.37109	7.41577	276.825
4.234	-4.42505	6.43921	275.452
4.235	-4.63867	6.22559	277.618
4.236	-5.27954	6.68335	278.137
4.237	-4.27246	6.34766	277.405
4.238	-5.43213	6.13403	278.687
4.239	-6.13403	5.88989	280.884
4.24	-5.31006	5.18799	280.548
4.241	-4.57764	5.15747	279.999
4.242	-6.10352	7.53784	283.081
4.243	-5.61523	10.498	285.553
4.244	-4.24194	7.96509	282.44
4.245	-4.18091	4.82178	279.419
4.246	-6.04248	5.0354	280.365
4.247	-6.04248	7.23267	282.166
4.248	-5.24902	6.22559	283.142
4.249	-4.5166	5.31006	281.281
4.25	-5.00488	6.19507	280.792
4.251	-6.01196	8.17871	279.205
4.252	-4.66919	8.20923	278.656
4.253	-4.73022	6.53076	278.351
4.254	-4.79126	5.61523	280.426
4.255	-5.0354	6.13403	280.914
4.256	-4.45557	6.74438	280.487
4.257	-4.91333	6.22559	281.342
4.258	-5.34058	5.76782	282.593
4.259	-5.15747	5.21851	282.928
4.26	-5.06592	6.04248	282.684
4.261	-5.67627	8.11768	285.522
4.262	-5.24902	9.39941	285.065
4.263	-4.79126	6.37817	282.837
4.264	-4.76074	4.97437	281.189
4.265	-5.06592	6.56128	283.722
4.266	-4.79126	6.89697	283.508
4.267	-3.72314	5.40161	282.867
4.268	-4.82178	5.46265	282.715
4.269	-5.79834	7.41577	283.356
4.27	-5.67627	7.65991	281.952
4.271	-4.69971	6.40869	280.884
4.272	-4.45557	6.50024	281.372
4.273	-4.69971	6.98853	282.471
4.274	-3.63159	6.56128	281.25
4.275	-3.8147	6.073	281.86
4.276	-5.70679	6.34766	284.058
4.277	-5.64575	6.10352	285.065
4.278	-4.76074	5.00488	284.424
4.279	-5.31006	6.13403	285.767
4.28	-5.88989	9.52148	289.551
4.281	-4.97437	9.42993	288.91
4.282	-4.15039	6.34766	285.645
4.283	-4.85229	5.27954	284.729
4.284	-5.67627	6.74438	285.889
4.285	-5.40161	6.40869	287.201
4.286	-4.45557	5.24902	286.591
4.287	-4.91333	6.13403	286.194
4.288	-5.12695	7.50732	284.546
4.289	-4.30298	7.72095	282.99
4.29	-4.36401	7.01904	282.074
4.291	-4.97437	6.68335	283.661
4.292	-5.21851	6.10352	284.851
4.293	-4.15039	5.58472	284.485
4.294	-5.00488	6.40869	285.431
4.295	-5.43213	6.40869	286.896
4.296	-4.36401	5.00488	286.041
4.297	-4.36401	4.85229	285.675
4.298	-6.53076	7.38525	289.246
4.299	-6.13403	10.3149	292.389
4.3	-4.05884	7.75146	288.544
4.301	-3.66211	4.36401	285.797
4.302	-6.22559	5.00488	286.346
4.303	-5.98145	7.41577	288.147
4.304	-4.08936	6.43921	288.452
4.305	-3.60107	5.12695	286.926
4.306	-5.15747	5.98145	287.17
4.307	-6.37817	7.72095	286.041
4.308	-4.97437	7.65991	285.248
4.309	-4.27246	6.46973	284.485
4.31	-4.66919	6.01196	286.865
4.311	-4.60815	6.13403	286.804
4.312	-3.32642	6.19507	286.011
4.313	-3.96729	6.28662	287.201
4.314	-5.40161	6.10352	288.818
4.315	-5.46265	5.00488	288.971
4.316	-4.42505	5.0354	288.849
4.317	-5.88989	8.02612	293.762
4.318	-5.12695	10.437	294.128
4.319	-4.02832	6.89697	289.978
4.32	-4.15039	4.69971	286.591
4.321	-6.31714	6.22559	289.978
4.322	-5.67627	7.8125	291.077
4.323	-4.45557	5.5542	291.016
4.324	-4.21143	4.69971	288.879
4.325	-5.37109	6.89697	290.009
4.326	-5.76782	8.63647	287.445
4.327	-3.78418	7.1106	286.713
4.328	-4.24194	6.01196	286.713
4.329	-5.0354	6.31714	289.703
4.33	-5.00488	6.2561	288.3
4.331	-3.90625	5.76782	288.605
4.332	-5.34058	6.073	290.07
4.333	-5.70679	5.7373	291.687
4.334	-4.60815	4.69971	289.917
4.335	-4.24194	5.61523	290.588
4.336	-5.82886	9.21631	295.532
4.337	-5.18799	9.82666	294.495
4.338	-4.24194	5.34058	291.046
4.339	-4.82178	3.84521	288.818
4.34	-5.95093	6.40869	292.145
4.341	-5.09644	7.2937	292.694
4.342	-3.72314	5.24902	292.023
4.343	-4.24194	5.12695	290.222
4.344	-5.79834	7.56836	290.894
4.345	-5.70679	8.14819	289.703
4.346	-4.60815	6.28662	288.361
4.347	-4.27246	5.34058	289.612
4.348	-4.88281	6.40869	291.87
4.349	-4.05884	6.31714	289.825
4.35	-3.8147	5.92041	290.436
4.351	-5.31006	6.22559	292.175
4.352	-5.5542	5.40161	293.396
4.353	-4.88281	4.73022	292.023
4.354	-5.18799	6.01196	293.427
4.355	-6.37817	9.73511	297.882
4.356	-4.76074	8.48389	294.983
4.357	-3.72314	4.60815	291.351
4.358	-5.09644	4.76074	291.473
4.359	-6.01196	7.72095	294.647
4.36	-5.24902	6.43921	294.342
4.361	-4.24194	4.5166	293.457
4.362	-5.67627	5.58472	293.396
4.363	-6.19507	7.96509	293.06
4.364	-4.42505	7.26318	291.077
4.365	-3.75366	6.34766	289.795
4.366	-4.42505	6.7749	292.236
4.367	-4.88281	6.80542	292.938
4.368	-4.24194	5.76782	291.779
4.369	-4.85229	6.31714	293.243
4.37	-6.073	6.34766	295.563
4.371	-5.09644	5.12695	294.922
4.372	-4.18091	4.73022	293.823
4.373	-5.61523	7.56836	296.844
4.374	-5.49316	10.2234	299.011
4.375	-4.24194	7.90405	295.837
4.376	-3.69263	4.76074	293.427
4.377	-6.073	5.37109	295.105
4.378	-5.98145	7.20215	296.387
4.379	-4.24194	6.16455	295.776
4.38	-4.15039	5.15747	294.617
4.381	-5.5542	6.62231	294.647
4.382	-5.79834	7.75146	293.457
4.383	-4.15039	7.23267	292.603
4.384	-4.5166	6.13403	291.656
4.385	-5.15747	6.16455	294.434
4.386	-4.57764	6.073	293.518
4.387	-3.87573	5.85938	293.06
4.388	-4.85229	6.50024	294.861
4.389	-6.073	6.13403	296.417
4.39	-5.27954	4.60815	295.532
4.391	-4.63867	5.67627	295.532
4.392	-6.19507	7.84302	299.103
4.393	-5.34058	9.33838	300.415
4.394	-4.63867	7.23267	297.424
4.395	-4.02832	4.97437	294.708
4.396	-5.52368	5.24902	295.685
4.397	-5.58472	7.04956	297.058
4.398	-5.00488	6.16455	297.668
4.399	-4.76074	5.00488	296.112
4.4	-5.31006	6.13403	295.99
4.401	-5.88989	7.69043	294.403
4.402	-4.91333	7.23267	293.701
4.403	-5.0354	6.073	293.549
4.404	-4.91333	5.98145	295.868
4.405	-4.91333	6.34766	295.593
4.406	-4.63867	6.073	295.746
4.407	-5.7373	5.98145	296.967
4.408	-5.58472	5.12695	298.706
4.409	-4.97437	4.66919	297.424
4.41	-4.91333	5.85938	297.333
4.411	-5.88989	8.75854	301.483
4.412	-5.21851	10.0098	301.666
4.413	-4.42505	6.073	298.859
4.414	-5.15747	4.02832	296.997
4.415	-5.70679	5.34058	299.133
4.416	-5.46265	6.74438	299.896
4.417	-4.79126	5.18799	299.774
4.418	-4.94385	4.66919	298.218
4.419	-5.15747	6.37817	298.218
4.42	-5.70679	8.30078	296.417
4.421	-4.30298	7.14111	295.654
4.422	-4.69971	5.79834	296.417
4.423	-5.12695	5.64575	299.133
4.424	-4.97437	6.04248	297.882
4.425	-4.3335	6.10352	298.584
4.426	-4.97437	6.073	299.896
4.427	-5.21851	5.7373	301.514
4.428	-4.57764	4.73022	300.873
4.429	-5.37109	6.28662	302.216
4.43	-6.01196	9.67407	306.854
4.431	-5.09644	9.39941	305.176
4.432	-4.36401	5.49316	301.971
4.433	-5.5542	4.88281	301.544
4.434	-5.24902	7.08008	303.65
4.435	-4.42505	7.26318	304.047
4.436	-3.72314	5.5542	303.558
4.437	-4.91333	6.01196	303.68
4.438	-6.01196	7.87354	303.07
4.439	-4.85229	7.8125	301.544
4.44	-3.9978	6.98853	300.323
4.441	-4.3335	6.80542	302.246
4.442	-4.60815	6.7749	302.521
4.443	-3.2959	6.40869	302.002
4.444	-4.24194	6.65283	302.887
4.445	-5.27954	6.74438	305.023
4.446	-5.34058	5.37109	305.42
4.447	-4.76074	5.21851	304.657
4.448	-6.04248	7.23267	307.404
4.449	-5.95093	10.3149	309.479
4.45	-4.27246	8.69751	306.519
4.451	-3.84521	5.70679	303.558
4.452	-5.95093	5.34058	304.016
4.453	-6.28662	7.17163	305.847
4.454	-4.97437	6.7749	306.366
4.455	-4.36401	5.64575	305.054
4.456	-5.40161	6.16455	304.321
4.457	-5.98145	8.20923	302.948
4.458	-4.60815	8.3313	301.697
4.459	-4.69971	6.7749	300.476
4.46	-5.18799	5.98145	303.101
4.461	-5.58472	6.34766	303.314
4.462	-4.39453	6.50024	302.704
4.463	-5.09644	6.34766	303.467
4.464	-5.67627	6.13403	304.871
4.465	-5.70679	5.31006	304.291
4.466	-5.12695	5.85938	304.443
4.467	-6.5918	8.48389	308.258
4.468	-6.43921	10.376	309.601
4.469	-5.21851	7.08008	306.122
4.47	-5.12695	4.57764	303.009
4.471	-5.98145	5.58472	304.688
4.472	-5.70679	7.87354	306.061
4.473	-4.60815	6.34766	305.847
4.474	-4.97437	5.21851	304.016
4.475	-6.01196	6.71387	304.84
4.476	-6.5918	8.20923	303.101
4.477	-5.12695	7.17163	302.46
4.478	-5.00488	6.13403	301.941
4.479	-5.31006	6.34766	304.138
4.48	-4.76074	5.95093	302.887
4.481	-4.36401	5.64575	303.223
4.482	-5.5542	6.43921	304.688
4.483	-5.88989	5.95093	306.427
4.484	-5.27954	4.48608	304.901
4.485	-5.7373	4.94385	306.335
4.486	-6.5918	8.97217	311.188
4.487	-4.97437	9.8877	309.113
4.488	-3.63159	5.31006	304.901
4.489	-5.18799	3.60107	303.223
4.49	-6.68335	6.22559	307.312
4.491	-5.21851	6.2561	307.556
4.492	-3.75366	4.3335	307.22
4.493	-4.94385	4.48608	305.939
4.494	-6.01196	6.95801	305.969
4.495	-4.91333	7.2937	303.955
4.496	-3.41797	5.61523	302.734
4.497	-4.30298	5.18799	304.26
4.498	-5.61523	5.40161	306.61
4.499	-4.60815	5.00488	305.054
4.5	-4.30298	4.73022	305.695
4.501	-5.70679	5.00488	307.8
4.502	-5.27954	4.45557	308.594
4.503	-3.66211	3.60107	307.037
4.504	-4.39453	5.61523	308.777
4.505	-5.79834	9.15527	313.568
4.506	-4.54712	7.72095	310.822
4.507	-3.8147	3.54004	307.678
4.508	-5.61523	3.60107	307.983
4.509	-5.31006	6.22559	310.699
4.51	-4.08936	5.27954	310.73
4.511	-2.99072	3.72314	309.082
4.512	-4.85229	4.76074	308.777
4.513	-6.04248	6.98853	308.655
4.514	-4.85229	6.56128	307.068
4.515	-3.96729	4.94385	306.213
4.516	-4.36401	5.21851	308.197
4.517	-4.94385	5.49316	308.716
4.518	-3.66211	5.37109	307.159
4.519	-3.96729	5.12695	308.228
4.52	-5.31006	5.24902	310.699
4.521	-5.24902	4.05884	310.608
4.522	-4.5166	4.02832	309.448
4.523	-5.88989	6.28662	312.103
4.524	-5.61523	9.18579	314.911
4.525	-4.21143	7.62939	311.615
4.526	-3.57056	4.66919	309.113
4.527	-5.49316	4.60815	309.875
4.528	-5.37109	6.53076	311.615
4.529	-4.66919	5.5542	311.89
4.53	-4.27246	4.36401	311.035
4.531	-5.61523	5.40161	311.432
4.532	-6.28662	7.1106	309.235
4.533	-4.3335	7.01904	308.167
4.534	-4.15039	6.34766	306.976
4.535	-5.09644	6.073	309.875
4.536	-5.06592	5.7373	309.052
4.537	-4.39453	5.24902	308.899
4.538	-5.49316	5.85938	310.577
4.539	-6.13403	5.61523	312.134
4.54	-5.7373	4.24194	311.157
4.541	-4.91333	5.0354	310.699
4.542	-6.68335	7.69043	313.934
4.543	-6.10352	9.552	314.85
4.544	-5.49316	6.92749	312.378
4.545	-5.43213	4.54712	310.486
4.546	-6.56128	5.18799	311.951
4.547	-5.95093	6.43921	312.561
4.548	-5.09644	5.70679	312.5
4.549	-5.15747	4.88281	311.432
4.55	-5.98145	6.22559	311.615
4.551	-6.53076	7.50732	310.394
4.552	-5.58472	7.20215	309.509
4.553	-5.58472	5.92041	309.692
4.554	-5.98145	5.88989	311.859
4.555	-5.52368	6.16455	310.913
4.556	-4.91333	6.13403	310.883
4.557	-5.85938	6.22559	312.317
4.558	-6.43921	5.64575	313.934
4.559	-6.073	4.94385	313.843
4.56	-6.2561	5.88989	314.941
4.561	-7.35474	8.88062	319.397
4.562	-5.92041	9.49097	318.909
4.563	-5.0354	5.95093	315.887
4.564	-5.58472	4.82178	314.178
4.565	-6.50024	6.86646	316.711
4.566	-5.88989	7.32422	317.261
4.567	-5.12695	5.37109	317.505
4.568	-5.61523	5.24902	316.925
4.569	-6.34766	7.35474	316.803
4.57	-5.40161	7.96509	314.789
4.571	-4.54712	7.08008	313.751
4.572	-4.69971	6.50024	315.338
4.573	-5.52368	6.95801	316.925
4.574	-4.66919	6.56128	315.918
4.575	-4.82178	6.22559	316.986
4.576	-6.28662	6.37817	318.634
4.577	-5.85938	5.85938	319.275
4.578	-4.76074	5.49316	318.146
4.579	-5.82886	7.14111	320.526
4.58	-6.073	10.1929	323.822
4.581	-5.06592	9.0332	322.418
4.582	-4.60815	6.10352	320.16
4.583	-5.98145	5.67627	320.831
4.584	-6.04248	7.04956	321.503
4.585	-4.73022	6.31714	322.113
4.586	-3.96729	5.34058	321.075
4.587	-4.54712	6.37817	320.221
4.588	-5.58472	8.42285	318.878
4.589	-4.66919	7.99561	318.085
4.59	-4.88281	6.68335	317.23
4.591	-4.97437	6.50024	318.665
4.592	-4.73022	6.71387	318.848
4.593	-3.2959	6.34766	317.688
4.594	-4.39453	6.22559	318.665
4.595	-5.40161	6.65283	320.221
4.596	-4.73022	5.67627	319.916
4.597	-4.42505	5.46265	319.58
4.598	-6.22559	7.2937	322.235
4.599	-6.22559	10.0708	325.348
4.6	-5.0354	8.08716	322.693
4.601	-3.90625	5.18799	319.702
4.602	-5.88989	5.67627	320.587
4.603	-6.31714	7.50732	321.655
4.604	-4.91333	6.68335	322.113
4.605	-5.09644	5.27954	320.74
4.606	-5.85938	6.53076	321.014
4.607	-7.41577	7.84302	319.336
4.608	-5.49316	7.90405	317.291
4.609	-4.94385	6.62231	316.986
4.61	-5.61523	6.98853	319.122
4.611	-5.37109	6.68335	318.665
4.612	-4.54712	6.31714	317.749
4.613	-5.79834	6.65283	320.19
4.614	-7.20215	6.65283	321.93
4.615	-6.28662	4.94385	320.648
4.616	-5.92041	5.58472	320.557
4.617	-7.04956	9.06372	325.653
4.618	-5.79834	10.8032	324.982
4.619	-4.54712	6.74438	321.045
4.62	-5.79834	4.85229	319.397
4.621	-7.50732	6.80542	323.303
4.622	-6.74438	7.23267	323.029
4.623	-4.97437	5.09644	322.601
4.624	-5.43213	5.61523	321.472
4.625	-6.28662	7.59888	321.838
4.626	-6.22559	7.99561	319.672
4.627	-4.91333	6.7749	318.451
4.628	-4.97437	6.16455	319.458
4.629	-6.2561	6.31714	321.808
4.63	-5.06592	5.43213	319.885
4.631	-4.97437	6.01196	320.557
4.632	-6.04248	5.95093	322.235
4.633	-5.40161	4.85229	322.174
4.634	-4.97437	4.94385	321.32
4.635	-5.88989	6.37817	323.273
4.636	-6.98853	8.69751	328.644
4.637	-5.27954	8.60596	326.843
4.638	-4.36401	4.82178	322.876
4.639	-5.61523	3.2959	321.228
4.64	-6.2561	5.88989	324.524
4.641	-5.40161	6.56128	324.829
4.642	-4.24194	4.66919	323.608
4.643	-5.76782	4.60815	323.273
4.644	-6.53076	6.62231	323.242
4.645	-5.70679	7.04956	321.991
4.646	-4.88281	5.43213	320.587
4.647	-4.85229	5.09644	322.449
4.648	-5.7373	5.0354	323.608
4.649	-4.57764	5.12695	321.625
4.65	-5.18799	5.24902	322.693
4.651	-6.37817	5.40161	325.226
4.652	-6.13403	3.90625	325.348
4.653	-5.52368	3.57056	323.608
4.654	-6.31714	5.85938	326.385
4.655	-6.83594	9.61304	331.024
4.656	-5.18799	7.56836	327.393
4.657	-4.05884	3.78418	323.7
4.658	-6.46973	4.02832	324.31
4.659	-6.46973	6.5918	327.057
4.66	-5.37109	5.21851	326.599
4.661	-4.54712	3.63159	325.195
4.662	-5.95093	5.00488	325.287
4.663	-6.7749	7.17163	323.639
4.664	-5.34058	7.04956	321.869
4.665	-5.43213	5.70679	321.106
4.666	-5.58472	5.09644	323.944
4.667	-6.16455	5.31006	324.158
4.668	-4.91333	4.76074	322.327
4.669	-6.10352	5.09644	324.127
4.67	-7.2937	5.27954	325.958
4.671	-5.95093	3.9978	324.646
4.672	-5.24902	4.39453	323.578
4.673	-7.41577	6.80542	327.24
4.674	-7.20215	9.21631	329.956
4.675	-5.43213	6.5918	326.05
4.676	-5.24902	3.8147	323.792
4.677	-7.17163	4.42505	325.592
4.678	-6.83594	6.28662	326.294
4.679	-5.43213	5.31006	326.447
4.68	-5.0354	4.3335	324.646
4.681	-6.62231	5.49316	325.409
4.682	-7.65991	7.01904	323.822
4.683	-6.28662	6.19507	322.937
4.684	-6.13403	5.37109	322.418
4.685	-6.16455	5.43213	324.646
4.686	-5.64575	5.46265	323.517
4.687	-4.73022	5.09644	322.723
4.688	-6.53076	5.5542	324.951
4.689	-7.20215	5.00488	326.874
4.69	-6.16455	3.84521	325.806
4.691	-6.2561	4.39453	326.141
4.692	-8.14819	7.50732	330.75
4.693	-6.37817	9.27734	330.627
4.694	-5.0354	5.88989	327.362
4.695	-5.43213	3.96729	325.104
4.696	-7.38525	5.58472	328.461
4.697	-6.89697	6.28662	329.102
4.698	-5.06592	4.11987	329.102
4.699	-5.95093	3.78418	327.972
4.7	-6.53076	6.04248	328.735
4.701	-6.2561	7.1106	326.447
4.702	-4.69971	6.28662	325.287
4.703	-5.12695	5.43213	325.806
4.704	-5.98145	5.76782	328.278
4.705	-5.27954	5.27954	326.782
4.706	-4.76074	5.00488	327.545
4.707	-5.79834	5.27954	329.193
4.708	-5.70679	4.54712	330.627
4.709	-4.79126	3.87573	329.498
4.71	-4.91333	5.76782	330.139
4.711	-6.28662	8.57544	334.717
4.712	-5.58472	8.48389	334.015
4.713	-4.91333	5.15747	331.451
4.714	-5.43213	4.18091	330.597
4.715	-6.01196	5.82886	332.581
4.716	-5.24902	5.92041	333.466
4.717	-4.24194	4.97437	332.306
4.718	-5.27954	5.31006	331.97
4.719	-5.88989	6.7749	331.848
4.72	-5.21851	7.26318	330.444
4.721	-4.82178	6.073	329.224
4.722	-4.94385	5.95093	330.597
4.723	-5.15747	6.04248	331.482
4.724	-3.84521	5.31006	330.17
4.725	-4.08936	5.82886	330.719
4.726	-4.97437	6.2561	332.642
4.727	-5.00488	4.88281	332.886
4.728	-4.39453	4.05884	332.092
4.729	-5.70679	6.01196	334.412
4.73	-5.98145	9.30786	338.44
4.731	-4.42505	8.42285	336.365
4.732	-3.63159	5.24902	332.886
4.733	-5.27954	4.24194	332.214
4.734	-5.64575	6.34766	334.137
4.735	-5.0354	6.01196	334.747
4.736	-4.3335	4.91333	333.832
4.737	-5.46265	5.09644	333.435
4.738	-6.43921	7.01904	332.306
4.739	-5.43213	7.50732	330.292
4.74	-4.5166	6.5918	329.468
4.741	-4.85229	6.31714	331.207
4.742	-5.40161	6.16455	332.062
4.743	-4.66919	5.67627	331.299
4.744	-5.82886	5.7373	332.489
4.745	-6.43921	6.073	334.442
4.746	-5.82886	5.18799	333.771
4.747	-5.24902	5.24902	333.13
4.748	-6.68335	7.8125	337.311
4.749	-6.13403	10.1624	338.409
4.75	-4.79126	7.50732	335.419
4.751	-5.49316	5.37109	333.374
4.752	-7.2937	6.04248	336.212
4.753	-7.04956	7.26318	336.609
4.754	-5.12695	5.79834	336.7
4.755	-5.24902	5.43213	335.083
4.756	-6.2561	7.35474	335.846
4.757	-6.53076	8.57544	334.259
4.758	-5.34058	7.53784	333.252
4.759	-5.5542	6.40869	333.221
4.76	-6.46973	6.40869	335.236
4.761	-5.46265	6.46973	334.259
4.762	-4.45557	6.65283	333.832
4.763	-5.79834	6.80542	335.571
4.764	-6.68335	6.04248	336.761
4.765	-5.7373	5.15747	335.938
4.766	-5.34058	6.01196	336.792
4.767	-7.2937	8.60596	341.644
4.768	-6.073	10.0708	342.01
4.769	-4.88281	6.68335	338.745
4.77	-4.73022	4.5166	335.968
4.771	-6.22559	6.22559	338.226
4.772	-5.82886	7.69043	339.325
4.773	-4.63867	6.04248	339.478
4.774	-5.34058	5.18799	338.074
4.775	-6.01196	6.86646	338.715
4.776	-5.88989	8.05664	336.304
4.777	-4.45557	7.26318	335.449
4.778	-4.94385	6.56128	335.846
4.779	-5.52368	6.56128	337.982
4.78	-4.94385	5.95093	336.578
4.781	-4.82178	6.04248	337.372
4.782	-6.19507	6.53076	339.172
4.783	-5.95093	5.43213	340.271
4.784	-5.61523	4.79126	338.837
4.785	-5.61523	6.28662	340.302
4.786	-6.68335	9.70459	344.757
4.787	-5.15747	9.94873	343.079
4.788	-4.60815	6.13403	340.668
4.789	-6.40869	4.82178	340.088
4.79	-6.7749	6.65283	343.292
4.791	-6.04248	6.83594	342.804
4.792	-4.69971	5.61523	342.072
4.793	-6.01196	5.76782	341.37
4.794	-6.74438	7.72095	341.064
4.795	-5.85938	8.3313	339.386
4.796	-5.40161	7.17163	337.799
4.797	-5.88989	6.37817	339.661
4.798	-5.98145	6.04248	340.79
4.799	-5.21851	6.13403	338.776
4.8	-5.27954	6.56128	339.722
4.801	-6.28662	6.56128	340.942
4.802	-6.34766	5.31006	341.095
4.803	-6.073	5.27954	340.698
4.804	-6.95801	6.98853	342.682
4.805	-7.23267	9.67407	346.649
4.806	-5.85938	8.39233	343.872
4.807	-5.46265	5.15747	341.217
4.808	-7.17163	4.82178	340.485
4.809	-6.80542	6.53076	342.499
4.81	-6.53076	6.073	342.773
4.811	-5.79834	5.09644	341.644
4.812	-7.08008	5.70679	341.4
4.813	-7.84302	7.17163	339.935
4.814	-7.14111	7.08008	338.043
4.815	-6.40869	5.98145	337.341
4.816	-6.10352	5.85938	338.806
4.817	-6.5918	6.43921	339.02
4.818	-5.76782	5.67627	337.891
4.819	-7.41577	5.61523	339.417
4.82	-8.02612	5.27954	341.492
4.821	-6.83594	4.24194	340.607
4.822	-6.50024	4.3335	339.935
4.823	-8.81958	6.89697	343.384
4.824	-8.3313	9.70459	345.337
4.825	-5.85938	7.20215	341.614
4.826	-6.16455	4.5166	339.874
4.827	-8.88062	5.00488	342.102
4.828	-8.27026	6.31714	343.14
4.829	-6.43921	5.06592	343.048
4.83	-6.28662	4.36401	341.583
4.831	-7.72095	5.82886	342.224
4.832	-7.78198	7.08008	339.874
4.833	-5.92041	6.92749	339.02
4.834	-6.83594	6.04248	338.776
4.835	-7.35474	5.70679	341.095
4.836	-6.56128	4.94385	340.118
4.837	-5.92041	5.12695	339.752
4.838	-7.44629	5.76782	341.827
4.839	-7.26318	4.97437	342.621
4.84	-6.40869	4.05884	342.01
4.841	-6.5918	5.09644	342.56
4.842	-8.45337	7.84302	347.778
4.843	-6.83594	8.88062	347.87
4.844	-5.95093	5.5542	345.123
4.845	-6.28662	3.90625	342.59
4.846	-7.50732	5.31006	345.245
4.847	-6.31714	6.28662	345.276
4.848	-5.40161	4.91333	345.764
4.849	-6.34766	4.54712	344.666
4.85	-6.89697	5.92041	345.337
4.851	-6.7749	6.80542	343.14
4.852	-5.70679	6.10352	342.346
4.853	-6.31714	5.58472	342.56
4.854	-6.37817	5.21851	344.543
4.855	-5.12695	5.18799	342.194
4.856	-4.85229	5.06592	343.018
4.857	-6.71387	5.15747	344.604
4.858	-6.68335	4.27246	345.581
4.859	-6.16455	3.66211	344.788
4.86	-5.88989	4.85229	345.947
4.861	-6.62231	7.78198	349.426
4.862	-5.43213	8.14819	348.999
4.863	-5.00488	5.49316	346.069
4.864	-6.10352	4.18091	346.008
4.865	-6.34766	5.24902	347.351
4.866	-5.61523	5.46265	348.053
4.867	-4.97437	4.48608	347.961
4.868	-5.49316	4.88281	347.229
4.869	-5.79834	6.073	346.893
4.87	-5.43213	7.17163	345.032
4.871	-4.94385	6.50024	343.628
4.872	-5.18799	5.79834	344.727
4.873	-5.61523	5.49316	345.734
4.874	-4.82178	5.00488	344.818
4.875	-5.18799	5.06592	345.459
4.876	-6.10352	5.27954	347.534
4.877	-5.70679	4.63867	347.382
4.878	-5.0354	4.5166	346.924
4.879	-6.7749	6.34766	348.969
4.88	-6.62231	9.12476	352.936
4.881	-5.31006	8.14819	350.281
4.882	-4.82178	4.76074	347.87
4.883	-6.80542	4.76074	348.175
4.884	-6.34766	6.50024	349.854
4.885	-5.24902	5.85938	349.731
4.886	-4.66919	5.00488	348.602
4.887	-6.01196	6.10352	349.457
4.888	-6.98853	7.72095	348.236
4.889	-5.70679	7.08008	346.527
4.89	-5.12695	6.2561	345.825
4.891	-6.01196	5.95093	347.931
4.892	-5.52368	6.13403	347.565
4.893	-4.69971	6.01196	346.161
4.894	-5.82886	6.13403	348.022
4.895	-6.56128	6.04248	349.457
4.896	-6.46973	4.73022	349.213
4.897	-5.92041	4.85229	349.06
4.898	-7.69043	7.26318	352.936
4.899	-6.74438	10.2844	355.743
4.9	-4.69971	7.93457	352.02
4.901	-4.24194	4.69971	348.877
4.902	-7.20215	5.00488	350.22
4.903	-6.95801	7.38525	352.234
4.904	-5.46265	6.2561	352.509
4.905	-4.91333	4.94385	351.196
4.906	-6.19507	6.01196	351.654
4.907	-6.5918	7.8125	349.762
4.908	-4.3335	7.47681	348.114
4.909	-4.94385	6.68335	347.992
4.91	-5.40161	6.53076	350.494
4.911	-5.12695	5.98145	349.945
4.912	-4.36401	5.40161	349.823
4.913	-5.88989	6.16455	351.288
4.914	-6.2561	5.70679	352.692
4.915	-5.09644	4.60815	351.166
4.916	-5.00488	5.67627	351.685
4.917	-6.80542	9.0332	357.483
4.918	-5.40161	10.1013	356.323
4.919	-4.54712	5.7373	352.936
4.92	-6.073	4.39453	351.654
4.921	-6.86646	6.16455	355.53
4.922	-5.67627	6.74438	354.95
4.923	-4.02832	5.24902	354.492
4.924	-5.21851	5.64575	353.943
4.925	-5.7373	7.56836	354.248
4.926	-5.79834	7.8125	352.051
4.927	-4.91333	6.65283	351.41
4.928	-5.58472	6.46973	352.905
4.929	-5.95093	6.2561	354.431
4.93	-4.36401	5.67627	352.051
4.931	-4.66919	6.13403	353.18
4.932	-6.34766	6.80542	355.164
4.933	-6.04248	5.49316	355.133
4.934	-5.27954	5.06592	354.462
4.935	-6.5918	6.92749	357.056
4.936	-7.26318	9.82666	361.786
4.937	-5.00488	8.97217	358.307
4.938	-4.79126	5.24902	355.469
4.939	-6.74438	4.88281	354.797
4.94	-6.83594	7.38525	358.215
4.941	-5.67627	6.83594	357.88
4.942	-4.66919	5.15747	357.3
4.943	-6.65283	5.64575	356.873
4.944	-6.92749	7.90405	355.621
4.945	-5.7373	8.02612	354.065
4.946	-5.18799	6.98853	352.783
4.947	-5.7373	6.5918	354.736
4.948	-6.073	6.28662	355.072
4.949	-5.21851	6.16455	353.729
4.95	-6.31714	6.40869	355.255
4.951	-7.2937	6.01196	357.361
4.952	-6.34766	5.00488	356.689
4.953	-5.70679	5.12695	355.591
4.954	-7.04956	7.44629	357.971
4.955	-6.98853	10.437	360.596
4.956	-5.7373	8.45337	357.666
4.957	-5.79834	5.21851	355.927
4.958	-7.99561	4.94385	357.056
4.959	-7.08008	6.98853	358.795
4.96	-5.82886	6.50024	358.215
4.961	-5.40161	5.58472	356.812
4.962	-6.95801	6.43921	357.483
4.963	-7.2937	7.87354	355.865
4.964	-5.58472	7.8125	354.584
4.965	-6.19507	6.83594	354.095
4.966	-6.98853	6.62231	356.537
4.967	-6.22559	6.073	355.774
4.968	-5.15747	5.85938	354.889
4.969	-6.86646	6.7749	356.598
4.97	-7.69043	6.7749	358.276
4.971	-6.68335	5.21851	357.33
4.972	-6.34766	5.64575	357.391
4.973	-8.42285	7.99561	361.725
4.974	-7.23267	9.85718	362.213
4.975	-5.46265	7.1106	358.673
4.976	-5.7373	5.58472	357.086
4.977	-7.93457	6.56128	359.497
4.978	-7.04956	7.41577	359.375
4.979	-5.92041	5.76782	359.558
4.98	-6.56128	5.64575	359.1
4.981	-7.53784	7.08008	359.497
4.982	-7.56836	7.53784	357.422
4.983	-6.13403	6.98853	356.171
4.984	-6.31714	6.86646	356.537
4.985	-6.68335	6.86646	358.521
4.986	-5.7373	6.50024	356.628
4.987	-5.49316	6.40869	357.666
4.988	-7.32422	6.22559	359.558
4.989	-7.04956	5.34058	360.199
4.99	-6.19507	4.91333	359.344
4.991	-6.40869	6.31714	359.985
4.992	-7.65991	8.97217	364.319
4.993	-5.95093	9.67407	363.068
4.994	-5.40161	6.34766	360.992
4.995	-6.34766	4.76074	359.436
4.996	-7.17163	6.22559	362.671
4.997	-6.86646	6.74438	362.274
4.998	-5.5542	5.21851	362.03
4.999	-6.71387	5.64575	361.206
5	-6.53076	7.14111	361.42
5.001	-6.2561	7.69043	359.192
5.002	-5.12695	7.1106	358.49
5.003	-6.01196	6.5918	359.558
5.004	-6.68335	5.85938	361.145
5.005	-5.52368	5.70679	359.558
5.006	-5.5542	5.95093	359.985
5.007	-6.37817	6.28662	361.511
5.008	-5.82886	5.31006	361.938
5.009	-5.5542	5.06592	361.023
5.01	-6.5918	6.53076	362.762
5.011	-7.38525	9.3689	368.042
5.012	-5.79834	9.30786	366.516
5.013	-5.27954	5.49316	363.617
5.014	-6.62231	4.48608	362.122
5.015	-6.89697	6.34766	364.319
5.016	-6.16455	7.08008	365.082
5.017	-5.46265	5.95093	364.441
5.018	-6.56128	5.67627	363.556
5.019	-6.80542	7.26318	362.793
5.02	-5.95093	7.96509	360.84
5.021	-4.94385	7.1106	359.802
5.022	-5.61523	6.31714	361.481
5.023	-5.85938	6.43921	362.305
5.024	-4.82178	6.22559	361.359
5.025	-5.46265	6.13403	362
5.026	-6.40869	6.10352	364.227
5.027	-6.43921	5.34058	363.525
5.028	-5.64575	5.0354	362.732
5.029	-7.32422	7.14111	365.417
5.03	-6.71387	10.2844	367.981
5.031	-5.12695	8.94165	365.57
5.032	-5.09644	5.70679	363.129
5.033	-7.44629	5.37109	364.746
5.034	-7.26318	6.65283	366.547
5.035	-5.95093	6.16455	366.638
5.036	-5.06592	5.58472	365.326
5.037	-5.98145	6.34766	365.509
5.038	-6.92749	8.05664	363.953
5.039	-5.52368	8.11768	362.122
5.04	-5.31006	7.08008	361.389
5.041	-6.40869	6.74438	363.922
5.042	-5.95093	6.56128	363.525
5.043	-4.91333	6.13403	362.671
5.044	-5.70679	6.16455	364.929
5.045	-6.40869	6.10352	366.241
5.046	-5.92041	5.58472	365.875
5.047	-5.27954	6.073	365.784
5.048	-7.44629	8.11768	369.415
5.049	-6.43921	10.1929	370.758
5.05	-5.24902	7.75146	368.225
5.051	-5.21851	5.7373	365.997
5.052	-6.62231	6.10352	367.828
5.053	-5.85938	7.17163	368.713
5.054	-4.54712	6.50024	368.927
5.055	-4.97437	6.01196	367.706
5.056	-5.70679	6.86646	368.652
5.057	-6.31714	7.59888	366.943
5.058	-4.85229	7.41577	365.814
5.059	-5.46265	6.92749	365.356
5.06	-5.49316	6.68335	366.699
5.061	-4.85229	6.43921	365.814
5.062	-4.63867	6.62231	365.784
5.063	-5.49316	6.65283	368.042
5.064	-6.2561	5.82886	369.08
5.065	-5.67627	4.91333	368.622
5.066	-5.82886	6.073	369.446
5.067	-6.83594	8.91113	374.329
5.068	-5.24902	10.1929	373.627
5.069	-4.08936	6.68335	369.873
5.07	-5.34058	5.06592	368.591
5.071	-6.53076	6.7749	372.04
5.072	-5.61523	7.17163	372.101
5.073	-4.27246	5.70679	371.765
5.074	-5.43213	5.7373	371.033
5.075	-5.76782	7.53784	370.85
5.076	-4.79126	7.84302	368.408
5.077	-4.08936	7.65991	367.249
5.078	-4.94385	7.38525	368.744
5.079	-5.64575	6.7749	369.965
5.08	-4.36401	6.01196	368.347
5.081	-5.0354	6.10352	369.812
5.082	-5.98145	6.56128	371.277
5.083	-5.7373	5.40161	371.338
5.084	-4.76074	5.5542	370.3
5.085	-6.19507	7.38525	372.162
5.086	-6.68335	10.437	376.617
5.087	-5.00488	9.09424	374.298
5.088	-4.91333	5.88989	372.07
5.089	-6.80542	5.31006	371.796
5.09	-6.31714	7.32422	374.176
5.091	-4.79126	6.92749	373.932
5.092	-4.11987	5.98145	372.711
5.093	-6.073	6.74438	372.894
5.094	-6.95801	8.08716	371.704
5.095	-5.58472	8.17871	370.422
5.096	-5.64575	7.23267	369.171
5.097	-6.16455	7.08008	371.033
5.098	-5.82886	6.65283	371.002
5.099	-4.24194	6.5918	369.232
5.1	-5.43213	6.89697	370.85
5.101	-6.74438	6.83594	373.047
5.102	-5.79834	5.37109	372.559
5.103	-5.46265	5.67627	372.223
5.104	-7.41577	7.2937	374.451
5.105	-6.7749	10.0098	377.533
5.106	-5.09644	8.97217	374.42
5.107	-4.69971	6.16455	372.375
5.108	-6.80542	6.04248	373.199
5.109	-6.62231	7.38525	375.061
5.11	-5.7373	6.74438	375.366
5.111	-5.7373	5.95093	374.329
5.112	-6.80542	6.68335	374.817
5.113	-7.35474	7.84302	373.077
5.114	-5.37109	8.08716	371.002
5.115	-5.27954	7.59888	370.27
5.116	-5.5542	7.44629	372.681
5.117	-5.64575	6.80542	372.04
5.118	-5.12695	6.43921	371.735
5.119	-6.56128	6.92749	373.871
5.12	-6.86646	6.16455	375.061
5.121	-6.10352	5.24902	374.268
5.122	-5.76782	6.2561	374.084
5.123	-7.62939	8.60596	377.411
5.124	-6.83594	10.498	379.211
5.125	-5.49316	8.42285	376.434
5.126	-5.49316	5.7373	374.969
5.127	-7.26318	5.92041	376.77
5.128	-7.04956	7.47681	377.625
5.129	-5.34058	6.7749	377.899
5.13	-5.37109	5.98145	376.404
5.131	-5.98145	7.26318	377.075
5.132	-6.62231	8.48389	375.153
5.133	-5.21851	8.17871	373.871
5.134	-5.85938	7.08008	373.871
5.135	-6.10352	6.74438	376.099
5.136	-6.01196	6.5918	375.031
5.137	-5.21851	6.56128	374.817
5.138	-6.31714	7.04956	376.404
5.139	-6.80542	6.43921	377.93
5.14	-6.13403	5.64575	376.77
5.141	-6.37817	6.28662	377.686
5.142	-7.62939	8.97217	381.958
5.143	-6.37817	9.85718	380.951
5.144	-5.61523	7.20215	378.51
5.145	-6.04248	6.34766	377.319
5.146	-6.92749	7.65991	380.096
5.147	-6.13403	7.65991	379.883
5.148	-5.37109	6.53076	379.913
5.149	-6.7749	6.43921	379.425
5.15	-6.98853	7.72095	379.852
5.151	-6.43921	8.36182	377.563
5.152	-5.52368	7.84302	376.19
5.153	-5.98145	7.35474	376.923
5.154	-6.19507	7.2937	378.296
5.155	-5.46265	7.01904	376.77
5.156	-5.95093	7.20215	377.594
5.157	-6.46973	6.50024	379.73
5.158	-6.80542	6.22559	379.333
5.159	-6.13403	6.2561	378.998
5.16	-6.92749	7.56836	380.89
5.161	-7.04956	10.8948	385.437
5.162	-5.98145	10.2844	383.667
5.163	-5.34058	6.86646	380.859
5.164	-7.14111	5.82886	380.859
5.165	-6.89697	7.53784	383.331
5.166	-6.28662	7.87354	383.545
5.167	-5.34058	6.62231	382.599
5.168	-6.40869	6.65283	382.141
5.169	-6.53076	8.42285	380.554
5.17	-5.43213	9.33838	379.15
5.171	-5.67627	8.23975	378.387
5.172	-6.01196	7.2937	380.127
5.173	-6.56128	7.1106	380.646
5.174	-5.34058	6.83594	379.517
5.175	-5.7373	7.38525	380.432
5.176	-6.92749	7.53784	382.141
5.177	-6.073	6.53076	381.653
5.178	-5.49316	6.62231	381.47
5.179	-6.95801	8.17871	383.85
5.18	-7.20215	10.6812	387.024
5.181	-5.98145	9.70459	385.498
5.182	-5.00488	7.1106	382.935
5.183	-6.50024	6.53076	383.514
5.184	-6.31714	7.93457	384.766
5.185	-5.58472	7.87354	385.437
5.186	-5.0354	6.92749	384.583
5.187	-6.10352	7.17163	384.46
5.188	-7.65991	8.81958	383.484
5.189	-6.10352	9.06372	381.805
5.19	-5.76782	7.99561	380.646
5.191	-5.7373	7.84302	382.385
5.192	-5.7373	7.84302	382.263
5.193	-5.18799	7.50732	381.531
5.194	-6.28662	7.44629	383.24
5.195	-6.89697	7.04956	385.59
5.196	-6.37817	6.13403	384.766
5.197	-5.7373	6.7749	384.46
5.198	-7.23267	9.21631	388.489
5.199	-5.88989	11.2915	388.763
5.2	-4.97437	9.12476	386.139
5.201	-5.09644	6.98853	384.216
5.202	-6.74438	7.32422	387.543
5.203	-6.53076	7.96509	387.573
5.204	-5.09644	7.01904	388.031
5.205	-5.43213	6.80542	386.017
5.206	-5.92041	7.93457	386.658
5.207	-6.22559	9.15527	384.46
5.208	-5.24902	8.66699	383.24
5.209	-5.43213	7.72095	383.331
5.21	-6.2561	7.87354	385.864
5.211	-5.24902	7.23267	384.277
5.212	-5.12695	7.1106	384.766
5.213	-6.46973	7.32422	385.986
5.214	-5.92041	7.17163	387.177
5.215	-5.52368	6.71387	385.864
5.216	-5.67627	7.72095	386.902
5.217	-7.32422	10.437	393.036
5.218	-5.58472	10.7117	391.541
5.219	-4.45557	7.04956	388.489
5.22	-5.92041	6.073	387.054
5.221	-6.50024	8.11768	390.656
5.222	-5.58472	8.20923	389.679
5.223	-4.36401	7.04956	389.16
5.224	-6.04248	7.2937	388.763
5.225	-6.31714	8.54492	388.885
5.226	-5.49316	9.18579	386.505
5.227	-4.63867	8.08716	385.254
5.228	-5.31006	7.78198	386.658
5.229	-6.19507	7.41577	387.39
5.23	-4.36401	7.53784	386.2
5.231	-5.15747	7.93457	387.36
5.232	-6.28662	7.44629	389.008
5.233	-6.073	6.28662	389.069
5.234	-5.58472	6.53076	388.397
5.235	-6.13403	8.27026	390.381
5.236	-6.83594	10.7422	394.043
5.237	-4.73022	10.3455	391.144
5.238	-5.00488	7.26318	389.191
5.239	-6.89697	6.34766	389.526
5.24	-5.98145	8.14819	391.693
5.241	-5.34058	7.75146	391.632
5.242	-4.36401	6.65283	390.656
5.243	-6.04248	7.04956	391.052
5.244	-6.74438	8.72803	389.252
5.245	-5.24902	9.12476	387.39
5.246	-4.97437	8.3313	386.719
5.247	-5.37109	7.96509	388.519
5.248	-5.79834	7.41577	388.641
5.249	-4.91333	6.98853	386.993
5.25	-6.13403	7.32422	389.557
5.251	-7.14111	7.35474	390.808
5.252	-5.7373	6.50024	389.954
5.253	-5.46265	7.01904	389.496
5.254	-7.2937	8.57544	392.578
5.255	-7.08008	11.1084	395.752
5.256	-5.27954	9.552	392.67
5.257	-5.06592	6.46973	390.381
5.258	-7.23267	6.16455	391.541
5.259	-6.16455	8.05664	393.097
5.26	-5.0354	7.8125	392.883
5.261	-4.63867	6.98853	391.724
5.262	-6.31714	7.62939	391.998
5.263	-7.23267	8.94165	390.198
5.264	-5.58472	8.54492	388.977
5.265	-5.67627	7.90405	388.489
5.266	-5.5542	7.23267	390.869
5.267	-5.43213	7.32422	389.526
5.268	-4.66919	7.38525	389.038
5.269	-6.04248	7.84302	390.778
5.27	-6.98853	7.26318	392.609
5.271	-6.13403	6.2561	391.815
5.272	-5.52368	7.1106	391.998
5.273	-7.14111	9.18579	395.355
5.274	-6.13403	10.8032	395.569
5.275	-5.18799	8.45337	393.433
5.276	-5.06592	7.04956	391.693
5.277	-6.13403	7.65991	394.653
5.278	-5.70679	8.30078	394.714
5.279	-4.85229	7.04956	395.111
5.28	-5.64575	6.86646	394.165
5.281	-6.16455	8.27026	394.562
5.282	-6.34766	9.12476	392.395
5.283	-4.88281	8.72803	391.296
5.284	-5.12695	8.23975	391.479
5.285	-5.37109	8.05664	393.158
5.286	-4.27246	7.26318	391.663
5.287	-5.27954	7.53784	392.578
5.288	-6.71387	7.75146	394.684
5.289	-5.67627	6.95801	395.081
5.29	-5.27954	6.74438	394.287
5.291	-5.82886	7.96509	395.203
5.292	-7.04956	10.6812	399.628
5.293	-5.37109	11.1694	399.2
5.294	-4.88281	7.87354	397.003
5.295	-6.01196	6.43921	396.149
5.296	-6.10352	7.72095	398.346
5.297	-5.70679	8.27026	398.071
5.298	-5.0354	7.47681	397.797
5.299	-5.79834	7.8125	397.4
5.3	-6.10352	8.48389	396.606
5.301	-5.76782	9.46045	394.318
5.302	-4.97437	8.91113	393.616
5.303	-5.58472	8.23975	394.684
5.304	-5.70679	7.56836	395.905
5.305	-4.85229	7.53784	394.165
5.306	-5.12695	8.20923	395.477
5.307	-6.13403	8.36182	396.698
5.308	-5.7373	7.17163	397.186
5.309	-5.79834	7.01904	396.606
5.31	-6.50024	8.54492	398.346
5.311	-6.53076	11.2305	402.405
5.312	-5.21851	10.7117	400.696
5.313	-5.18799	7.56836	398.01
5.314	-6.71387	7.01904	398.376
5.315	-6.22559	8.72803	400.635
5.316	-5.27954	8.48389	400.391
5.317	-5.40161	7.32422	399.689
5.318	-6.16455	7.72095	399.475
5.319	-6.71387	9.09424	398.193
5.32	-5.40161	9.30786	396.088
5.321	-5.12695	9.09424	394.928
5.322	-5.40161	9.0332	396.759
5.323	-5.58472	8.36182	397.095
5.324	-4.88281	8.02612	396.149
5.325	-6.53076	8.05664	398.193
5.326	-6.92749	7.84302	399.597
5.327	-5.92041	6.86646	398.773
5.328	-5.5542	7.65991	398.621
5.329	-7.62939	9.61304	402.252
5.33	-6.89697	12.4207	404.602
5.331	-4.94385	10.3149	401.917
5.332	-4.97437	7.65991	400.604
5.333	-7.23267	7.26318	402.191
5.334	-6.7749	8.36182	402.924
5.335	-4.97437	8.05664	403.198
5.336	-5.18799	7.56836	401.886
5.337	-6.37817	8.81958	402.13
5.338	-6.65283	9.97925	399.963
5.339	-5.43213	9.82666	398.895
5.34	-5.76782	8.72803	398.254
5.341	-6.19507	8.39233	400.696
5.342	-5.24902	8.20923	399.567
5.343	-4.54712	8.17871	399.506
5.344	-6.16455	8.63647	401.581
5.345	-6.22559	8.23975	402.74
5.346	-5.31006	7.35474	401.947
5.347	-5.12695	8.02612	402.283
5.348	-7.04956	10.2234	406.219
5.349	-5.76782	11.7798	406.677
5.35	-4.76074	9.30786	403.748
5.351	-5.31006	7.59888	402.832
5.352	-6.40869	8.23975	404.999
5.353	-5.85938	9.24683	405.06
5.354	-4.91333	8.14819	405.06
5.355	-5.88989	7.65991	404.785
5.356	-6.31714	8.69751	404.846
5.357	-5.92041	9.64355	402.74
5.358	-5.0354	9.39941	401.245
5.359	-5.46265	9.06372	401.917
5.36	-5.43213	8.54492	402.954
5.361	-4.39453	8.3313	401.764
5.362	-4.94385	8.5144	402.283
5.363	-6.46973	8.75854	404.694
5.364	-6.073	7.72095	405.396
5.365	-5.34058	7.23267	404.755
5.366	-6.2561	8.48389	405.823
5.367	-6.40869	11.4746	410.431
5.368	-5.24902	12.2986	409.119
5.369	-4.76074	8.94165	406.891
5.37	-5.95093	7.38525	406.006
5.371	-6.073	8.60596	408.539
5.372	-5.7373	8.88062	408.661
5.373	-4.82178	7.93457	407.684
5.374	-5.85938	8.05664	407.44
5.375	-6.19507	9.94873	406.372
5.376	-5.06592	10.2539	403.87
5.377	-5.09644	9.27734	402.74
5.378	-5.61523	8.94165	404.785
5.379	-5.76782	8.5144	405.579
5.38	-4.36401	8.05664	403.778
5.381	-5.12695	8.3313	405.151
5.382	-6.16455	8.3313	407.104
5.383	-5.88989	7.78198	406.738
5.384	-5.49316	7.93457	405.884
5.385	-6.65283	9.33838	408.264
5.386	-6.80542	11.9324	412.598
5.387	-5.43213	10.8032	409.576
5.388	-4.66919	7.84302	407.593
5.389	-6.5918	7.53784	408.112
5.39	-5.85938	9.42993	410.034
5.391	-4.69971	9.0332	409.332
5.392	-4.11987	7.78198	408.417
5.393	-5.7373	8.60596	408.844
5.394	-6.46973	9.67407	407.318
5.395	-5.21851	9.79614	405.182
5.396	-5.06592	9.21631	404.755
5.397	-5.67627	9.0332	406.647
5.398	-4.76074	8.69751	406.189
5.399	-4.05884	8.63647	405.06
5.4	-6.01196	8.97217	407.562
5.401	-6.65283	8.23975	409.119
5.402	-5.27954	7.14111	408.447
5.403	-5.09644	7.8125	408.356
5.404	-7.69043	9.61304	411.224
5.405	-6.43921	12.4817	414.246
5.406	-4.27246	10.8032	410.767
5.407	-4.42505	7.41577	408.722
5.408	-6.92749	7.62939	410.583
5.409	-6.10352	9.0332	411.926
5.41	-4.88281	8.5144	412.14
5.411	-4.27246	7.84302	410.645
5.412	-5.98145	8.81958	410.828
5.413	-6.40869	10.2539	408.478
5.414	-4.30298	9.82666	406.86
5.415	-4.85229	9.33838	406.647
5.416	-5.24902	8.94165	409.18
5.417	-5.21851	8.27026	408.325
5.418	-4.82178	8.20923	408.478
5.419	-5.98145	8.30078	410.37
5.42	-5.98145	8.08716	411.469
5.421	-4.94385	7.75146	410.339
5.422	-4.79126	8.66699	410.98
5.423	-6.92749	10.5286	414.825
5.424	-5.98145	11.9629	415.588
5.425	-4.60815	9.33838	412.811
5.426	-4.73022	7.59888	411.713
5.427	-6.22559	8.14819	414.063
5.428	-5.15747	9.3689	413.91
5.429	-4.36401	8.48389	413.818
5.43	-5.0354	8.14819	413.116
5.431	-5.85938	9.24683	413.391
5.432	-5.7373	10.1013	411.224
5.433	-4.76074	9.94873	410.156
5.434	-5.21851	9.09424	410.309
5.435	-5.06592	8.66699	411.865
5.436	-3.75366	8.63647	410.309
5.437	-4.27246	9.0332	411.163
5.438	-5.67627	9.18579	413.483
5.439	-5.58472	8.11768	414.063
5.44	-5.31006	7.50732	413.483
5.441	-5.76782	8.94165	414.703
5.442	-6.22559	11.3525	419.006
5.443	-4.5166	12.0239	417.542
5.444	-4.45557	9.12476	414.948
5.445	-5.61523	8.02612	414.459
5.446	-5.95093	9.21631	417.236
5.447	-4.85229	9.0332	416.809
5.448	-4.42505	7.99561	416.351
5.449	-5.58472	8.3313	416.351
5.45	-5.64575	9.79614	415.192
5.451	-4.60815	10.437	412.842
5.452	-4.24194	10.1929	411.713
5.453	-4.97437	9.52148	413.361
5.454	-5.40161	9.06372	414.459
5.455	-4.27246	8.69751	412.811
5.456	-5.27954	8.81958	414.551
5.457	-6.28662	8.75854	416.534
5.458	-5.88989	8.23975	416.351
5.459	-5.27954	8.63647	415.436
5.46	-5.85938	9.85718	416.809
5.461	-6.28662	11.9934	420.624
5.462	-5.12695	11.8408	419.891
5.463	-4.94385	9.09424	417.664
5.464	-6.22559	7.87354	417.664
5.465	-6.2561	9.33838	418.945
5.466	-5.18799	9.82666	418.976
5.467	-4.79126	9.09424	417.786
5.468	-5.7373	9.18579	417.786
5.469	-6.19507	10.2234	416.809
5.47	-5.49316	10.7727	415.039
5.471	-4.85229	10.1624	413.94
5.472	-5.40161	9.64355	415.497
5.473	-5.52368	9.21631	415.894
5.474	-4.85229	9.3689	415.192
5.475	-5.21851	9.76563	416.626
5.476	-6.22559	9.42993	418.304
5.477	-6.01196	8.39233	418.732
5.478	-5.61523	8.42285	418.213
5.479	-6.86646	10.1318	421.661
5.48	-6.13403	13.0615	423.798
5.481	-4.42505	11.3525	420.746
5.482	-4.45557	8.81958	418.488
5.483	-6.7749	9.12476	420.41
5.484	-6.22559	10.2539	421.173
5.485	-4.85229	9.33838	421.173
5.486	-5.0354	8.3313	420.074
5.487	-6.10352	9.33838	420.471
5.488	-6.2561	10.5896	417.999
5.489	-4.79126	10.5896	416.26
5.49	-5.27954	10.0403	416.626
5.491	-5.76782	10.0098	418.61
5.492	-4.97437	9.27734	417.755
5.493	-4.82178	8.75854	418.182
5.494	-6.2561	8.97217	420.227
5.495	-6.50024	9.00269	421.295
5.496	-5.18799	8.27026	420.319
5.497	-4.91333	9.09424	420.532
5.498	-7.1106	11.1694	425.629
5.499	-5.7373	13.4583	426.331
5.5	-4.18091	10.7117	423.706
5.501	-4.60815	8.27026	421.722
5.502	-6.62231	8.54492	424.103
5.503	-5.79834	9.76563	424.683
5.504	-4.5166	9.18579	424.042
5.505	-5.06592	8.81958	423.004
5.506	-5.76782	10.1624	423.218
5.507	-5.67627	10.8948	420.99
5.508	-4.66919	10.5286	419.8
5.509	-5.34058	9.39941	420.227
5.51	-5.64575	9.21631	422.302
5.511	-4.79126	9.18579	420.776
5.512	-4.18091	9.46045	421.356
5.513	-6.073	9.82666	422.974
5.514	-6.13403	8.60596	424.377
5.515	-5.61523	8.45337	423.157
5.516	-5.61523	9.52148	424.896
5.517	-6.5918	12.5122	430.176
5.518	-4.69971	12.2681	427.46
5.519	-4.42505	9.06372	424.53
5.52	-6.19507	7.99561	423.95
5.521	-6.073	10.498	427.216
5.522	-5.24902	10.3149	426.788
5.523	-3.84521	8.54492	425.995
5.524	-5.82886	8.75854	425.537
5.525	-6.28662	10.6201	424.866
5.526	-5.37109	11.2915	422.241
5.527	-4.85229	10.4065	421.204
5.528	-5.09644	10.2234	422.974
5.529	-5.34058	9.70459	423.553
5.53	-4.18091	9.12476	422.302
5.531	-5.31006	9.76563	424.042
5.532	-6.13403	9.67407	426.575
5.533	-5.58472	8.45337	425.354
5.534	-5.0354	8.30078	425.079
5.535	-6.86646	10.5896	427.948
5.536	-6.01196	13.6108	431.244
5.537	-3.90625	12.0239	427.826
5.538	-4.3335	9.00269	426.178
5.539	-6.7749	8.30078	427.185
5.54	-5.7373	9.94873	429.199
5.541	-4.08936	9.76563	428.314
5.542	-4.3335	9.18579	427.032
5.543	-5.95093	9.64355	427.734
5.544	-6.2561	11.1084	425.262
5.545	-4.21143	11.2305	424.103
5.546	-4.88281	10.4065	423.462
5.547	-5.40161	9.91821	426.392
5.548	-4.94385	9.70459	425.14
5.549	-3.75366	9.52148	424.957
5.55	-5.27954	9.94873	426.636
5.551	-6.16455	9.73511	428.619
5.552	-5.31006	8.97217	427.826
5.553	-4.76074	9.64355	427.765
5.554	-6.92749	10.8032	430.511
5.555	-5.98145	12.7869	432.373
5.556	-4.54712	11.0168	429.077
5.557	-4.30298	9.0332	427.582
5.558	-6.01196	9.42993	429.688
5.559	-5.00488	10.7117	429.993
5.56	-4.11987	9.42993	430.023
5.561	-4.73022	9.3689	428.955
5.562	-5.58472	10.1929	429.565
5.563	-5.98145	10.8032	427.124
5.564	-4.45557	10.6812	425.995
5.565	-5.09644	10.2539	425.568
5.566	-5.00488	10.1929	427.429
5.567	-4.3335	9.82666	426.361
5.568	-4.39453	9.94873	427.063
5.569	-5.85938	9.94873	429.382
5.57	-5.79834	9.12476	430.176
5.571	-5.24902	8.54492	429.413
5.572	-5.40161	9.76563	429.932
5.573	-6.89697	11.9629	433.624
5.574	-4.69971	13.2446	433.807
5.575	-3.96729	10.7422	431.183
5.576	-5.12695	8.91113	429.718
5.577	-6.04248	9.39941	432.526
5.578	-5.58472	10.2539	432.098
5.579	-4.3335	9.3689	431.824
5.58	-5.37109	9.21631	431.305
5.581	-5.27954	10.5896	431.03
5.582	-5.27954	11.6577	428.68
5.583	-4.57764	10.9863	427.704
5.584	-5.49316	10.2844	428.802
5.585	-5.24902	9.79614	430.634
5.586	-4.27246	9.8877	428.741
5.587	-4.54712	9.82666	430.573
5.588	-5.82886	10.0403	431.763
5.589	-5.12695	9.09424	432.037
5.59	-4.69971	9.30786	431.61
5.591	-5.18799	10.3149	433.044
5.592	-5.98145	12.7869	437.439
5.593	-4.60815	12.6648	435.089
5.594	-4.45557	9.49097	433.167
5.595	-5.88989	8.81958	432.922
5.596	-5.12695	10.3455	435.028
5.597	-5.00488	10.5591	434.387
5.598	-4.05884	9.46045	433.624
5.599	-5.67627	9.94873	433.563
5.6	-5.5542	10.6812	432.495
5.601	-4.45557	11.1084	430.847
5.602	-4.82178	10.7727	430.176
5.603	-4.76074	10.376	431.58
5.604	-4.94385	10.0403	431.519
5.605	-4.02832	9.91821	430.908
5.606	-5.12695	10.376	432.434
5.607	-6.2561	9.82666	434.174
5.608	-5.70679	9.00269	433.99
5.609	-5.46265	9.33838	433.807
5.61	-6.71387	10.8948	435.913
5.611	-6.04248	13.4888	440.186
5.612	-4.30298	13.0615	437.805
5.613	-3.87573	9.70459	435.547
5.614	-6.31714	8.91113	435.333
5.615	-5.61523	10.6201	437.714
5.616	-5.27954	10.1929	437.744
5.617	-4.73022	9.52148	436.676
5.618	-5.79834	10.1013	436.31
5.619	-5.70679	11.7493	433.99
5.62	-4.54712	12.0239	432.251
5.621	-5.18799	11.0779	432.037
5.622	-5.37109	10.5896	434.265
5.623	-5.00488	9.94873	434.235
5.624	-4.36401	9.79614	434.052
5.625	-5.82886	10.0708	436.218
5.626	-6.2561	9.91821	437.561
5.627	-5.24902	9.15527	436.279
5.628	-4.79126	9.8877	436.188
5.629	-6.89697	11.9629	440.155
5.63	-6.01196	14.1296	442.047
5.631	-4.30298	11.9934	439.392
5.632	-4.66919	9.33838	438.019
5.633	-6.19507	9.64355	439.667
5.634	-5.5542	10.8337	439.545
5.635	-4.21143	10.1929	439.514
5.636	-4.76074	9.70459	438.721
5.637	-5.95093	10.8643	439.026
5.638	-6.04248	11.9324	436.462
5.639	-4.69971	11.8408	434.906
5.64	-5.24902	11.0474	435.272
5.641	-5.34058	10.5286	437.531
5.642	-4.21143	10.1013	436.035
5.643	-4.11987	10.2539	436.279
5.644	-6.31714	10.6812	439.117
5.645	-6.53076	10.1318	440.735
5.646	-5.24902	9.18579	439.636
5.647	-5.09644	9.97925	440.43
5.648	-6.92749	12.4512	444.336
5.649	-5.31006	14.1296	444.336
5.65	-3.96729	11.6577	441.864
5.651	-4.63867	9.73511	439.88
5.652	-5.70679	10.1013	442.596
5.653	-5.52368	10.9253	442.444
5.654	-4.57764	10.0708	442.535
5.655	-5.09644	10.0403	441.742
5.656	-5.67627	11.0474	441.04
5.657	-5.46265	12.2375	438.721
5.658	-4.54712	12.0239	437.714
5.659	-5.24902	11.5967	437.805
5.66	-5.92041	10.7727	440.338
5.661	-5.37109	10.4675	439.087
5.662	-5.09644	10.437	440.063
5.663	-6.28662	10.7117	441.772
5.664	-6.01196	10.2234	442.78
5.665	-5.06592	9.85718	441.65
5.666	-5.52368	11.1694	442.871
5.667	-6.80542	13.916	448.486
5.668	-4.94385	14.3738	447.021
5.669	-4.15039	10.2844	443.481
5.67	-5.82886	8.78906	442.78
5.671	-6.53076	10.9253	445.831
5.672	-5.15747	11.3831	444.946
5.673	-3.93677	10.2234	444.122
5.674	-5.64575	10.6506	443.665
5.675	-5.76782	12.1765	443.237
5.676	-5.37109	12.3901	440.765
5.677	-5.00488	11.6577	439.941
5.678	-5.88989	10.9558	441.833
5.679	-5.58472	10.7727	442.657
5.68	-4.11987	10.6201	441.406
5.681	-5.15747	11.2305	443.298
5.682	-6.37817	10.9558	445.374
5.683	-5.64575	9.82666	445.007
5.684	-4.85229	9.82666	444.794
5.685	-6.89697	11.7188	447.266
5.686	-6.40869	14.1602	450.775
5.687	-4.45557	13.1836	447.083
5.688	-3.84521	10.1929	444.946
5.689	-6.22559	9.79614	445.953
5.69	-5.64575	11.2915	447.876
5.691	-4.39453	10.9253	447.418
5.692	-4.30298	10.0098	446.289
5.693	-6.16455	10.4675	446.594
5.694	-6.53076	12.2681	444.427
5.695	-4.63867	12.4817	442.657
5.696	-4.73022	11.7188	442.047
5.697	-4.73022	11.2305	444.489
5.698	-5.43213	10.7727	443.726
5.699	-4.21143	10.437	443.695
5.7	-6.13403	11.1084	445.892
5.701	-6.073	10.498	448.12
5.702	-5.27954	9.79614	446.838
5.703	-4.60815	10.3455	446.686
5.704	-6.40869	12.146	449.921
5.705	-5.70679	14.8926	451.843
5.706	-4.45557	12.8784	448.761
5.707	-4.3335	9.82666	447.174
5.708	-6.34766	9.76563	449.066
5.709	-5.58472	11.2	449.371
5.71	-4.08936	10.9558	449.341
5.711	-4.91333	10.5896	447.632
5.712	-5.61523	11.4136	448.059
5.713	-6.53076	12.4817	445.77
5.714	-5.00488	12.6648	444.763
5.715	-5.21851	11.4746	444.885
5.716	-5.31006	10.8948	447.174
5.717	-4.73022	10.7727	445.923
5.718	-4.39453	10.9863	446.289
5.719	-5.82886	11.1694	448.395
5.72	-5.88989	10.6506	449.707
5.721	-5.82886	10.1624	448.883
5.722	-5.52368	10.8337	449.829
5.723	-7.17163	12.3901	453.613
5.724	-4.97437	14.3738	453.644
5.725	-4.18091	12.0544	450.439
5.726	-4.73022	10.0098	449.036
5.727	-6.073	11.2915	451.874
5.728	-5.24902	11.5662	451.233
5.729	-4.18091	10.2234	451.172
5.73	-5.64575	10.6506	450.531
5.731	-5.70679	11.7493	450.317
5.732	-5.40161	12.2681	447.662
5.733	-4.63867	12.085	446.93
5.734	-4.94385	11.9934	447.449
5.735	-5.06592	11.3831	449.31
5.736	-4.45557	10.8948	447.968
5.737	-5.09644	11.0474	449.799
5.738	-6.37817	10.8032	451.721
5.739	-5.95093	9.94873	451.63
5.74	-5.49316	10.376	451.416
5.741	-5.79834	11.4746	451.965
5.742	-6.28662	13.8855	455.261
5.743	-4.82178	14.0991	454.742
5.744	-4.45557	11.5051	452.759
5.745	-5.64575	10.1624	452.148
5.746	-5.49316	10.8337	454.315
5.747	-5.00488	11.322	453.766
5.748	-4.45557	10.5591	453.308
5.749	-5.67627	10.9863	452.515
5.75	-5.7373	12.4207	452.057
5.751	-5.15747	12.9089	449.89
5.752	-5.09644	12.3901	449.28
5.753	-5.37109	11.6577	450.439
5.754	-5.52368	11.2	451.874
5.755	-4.36401	11.0168	450.836
5.756	-5.12695	11.261	452.087
5.757	-6.16455	11.2915	453.979
5.758	-5.64575	10.4675	454.071
5.759	-5.15747	10.437	453.796
5.76	-6.74438	11.9324	456.207
5.761	-6.34766	14.4958	459.473
5.762	-4.97437	14.1296	457.55
5.763	-4.60815	11.1694	455.078
5.764	-6.40869	10.2844	455.109
5.765	-5.58472	11.5967	456.726
5.766	-5.24902	11.9324	456.787
5.767	-5.06592	10.9558	455.75
5.768	-6.04248	10.9863	455.383
5.769	-6.68335	12.3596	453.979
5.77	-5.52368	13.092	452.362
5.771	-5.15747	12.4207	451.416
5.772	-5.06592	11.8103	453.217
5.773	-5.12695	11.8103	453.4
5.774	-4.73022	11.3831	453.491
5.775	-6.28662	11.2915	455.17
5.776	-6.7749	11.0168	457.275
5.777	-6.28662	10.498	456.421
5.778	-5.52368	10.4675	456.39
5.779	-7.32422	12.97	460.449
5.78	-5.5542	15.625	461.975
5.781	-4.45557	13.4888	458.923
5.782	-4.97437	10.6812	456.909
5.783	-7.20215	10.7422	459.229
5.784	-6.74438	11.8713	459.717
5.785	-5.27954	11.4746	459.595
5.786	-5.49316	10.8337	458.405
5.787	-5.88989	12.0544	458.069
5.788	-6.28662	13.4888	455.627
5.789	-5.15747	13.2751	454.468
5.79	-6.10352	12.4512	454.803
5.791	-6.04248	11.7188	457.611
5.792	-5.27954	11.3525	456.451
5.793	-4.85229	11.3525	456.879
5.794	-6.28662	11.6577	459.076
5.795	-6.13403	11.4441	459.9
5.796	-5.37109	10.8948	458.984
5.797	-5.7373	11.5967	459.808
5.798	-7.65991	13.9465	464.691
5.799	-5.52368	14.8621	462.86
5.8	-4.91333	11.8408	460.297
5.801	-5.88989	10.5896	459.717
5.802	-6.56128	12.2986	462.677
5.803	-5.64575	12.7258	461.517
5.804	-4.18091	11.1084	461.273
5.805	-6.37817	11.3525	461.06
5.806	-6.74438	12.7563	461.06
5.807	-6.2561	13.4277	458.466
5.808	-5.40161	12.7258	457.458
5.809	-5.64575	12.7258	458.984
5.81	-5.24902	12.1765	459.534
5.811	-4.08936	11.9324	458.13
5.812	-5.52368	12.4207	460.51
5.813	-6.7749	11.9629	462.372
5.814	-6.073	10.5286	462.585
5.815	-5.43213	11.0168	462.097
5.816	-6.28662	12.5122	463.562
5.817	-6.74438	14.5874	467.438
5.818	-4.82178	15.1062	465.424
5.819	-4.57764	12.3291	463.074
5.82	-6.37817	10.9558	462.433
5.821	-5.82886	11.9629	464.325
5.822	-5.61523	12.2986	464.935
5.823	-4.91333	11.4136	463.776
5.824	-6.04248	11.4136	463.165
5.825	-6.37817	13.031	461.7
5.826	-5.67627	13.9465	460.083
5.827	-5.37109	13.092	459.106
5.828	-5.40161	12.4512	461.273
5.829	-6.01196	11.7798	462.036
5.83	-5.27954	11.4136	461.914
5.831	-5.82886	11.9019	462.83
5.832	-6.34766	11.7493	464.569
5.833	-6.10352	11.1694	464.325
5.834	-5.52368	11.7188	463.593
5.835	-7.32422	12.8479	466.705
5.836	-6.31714	15.7471	469.543
5.837	-4.91333	14.1602	466.766
5.838	-5.24902	11.0474	464.813
5.839	-7.20215	10.6812	465.271
5.84	-6.16455	12.7258	466.583
5.841	-5.06592	12.2986	466.583
5.842	-5.12695	11.7493	465.118
5.843	-6.46973	12.4207	465.149
5.844	-6.89697	13.4888	463.043
5.845	-5.5542	13.4583	462.341
5.846	-6.13403	12.7258	461.67
5.847	-6.10352	12.5732	464.813
5.848	-5.34058	12.1765	463.623
5.849	-4.18091	11.9629	463.043
5.85	-6.68335	12.5427	466.003
5.851	-6.86646	11.9629	467.255
5.852	-5.5542	10.7117	465.973
5.853	-5.85938	11.7188	466.278
5.854	-7.93457	13.7939	470.947
5.855	-5.79834	15.6555	470.642
5.856	-4.05884	12.8174	466.034
5.857	-5.79834	11.5967	466.003
5.858	-7.32422	12.2375	469.147
5.859	-6.01196	12.2986	468.018
5.86	-4.94385	11.0779	468.17
5.861	-6.71387	11.7798	467.773
5.862	-6.7749	13.031	467.377
5.863	-6.2561	13.3972	464.294
5.864	-5.46265	13.5803	463.745
5.865	-6.22559	13.2141	464.935
5.866	-6.10352	12.2986	466.37
5.867	-5.09644	11.9324	464.905
5.868	-5.61523	12.3901	466.766
5.869	-6.74438	12.1765	469.025
5.87	-6.19507	11.322	469.299
5.871	-5.7373	11.4441	468.079
5.872	-5.79834	12.7563	469.391
5.873	-7.35474	14.4958	472.931
5.874	-5.67627	15.1367	471.375
5.875	-5.79834	12.9089	470.001
5.876	-6.37817	11.3831	468.597
5.877	-6.16455	12.146	471.191
5.878	-5.58472	12.5427	470.367
5.879	-4.60815	12.085	470.032
5.88	-6.53076	12.3596	469.574
5.881	-6.92749	13.2751	469.177
5.882	-6.43921	13.7024	467.316
5.883	-5.92041	13.1226	466.431
5.884	-5.95093	12.8784	467.804
5.885	-5.98145	12.4817	469.086
5.886	-4.66919	11.9019	467.56
5.887	-5.61523	12.6038	469.299
5.888	-6.7749	12.5732	471.161
5.889	-6.53076	11.7493	471.344
5.89	-6.16455	11.6882	470.825
5.891	-6.89697	12.6953	472.015
5.892	-7.44629	14.9536	476.471
5.893	-5.40161	15.2588	474.182
5.894	-4.97437	12.6038	471.741
5.895	-6.62231	11.5051	471.1
5.896	-6.34766	12.8479	473.48
5.897	-6.43921	12.97	473.022
5.898	-5.52368	11.9629	472.656
5.899	-6.5918	11.9934	472.137
5.9	-6.95801	13.5803	470.825
5.901	-5.82886	14.1296	469.147
5.902	-5.92041	13.5498	468.109
5.903	-6.28662	13.3057	470.154
5.904	-6.46973	12.9089	471.405
5.905	-5.85938	12.2986	470.581
5.906	-6.74438	12.2986	472.565
5.907	-7.44629	12.5122	474.365
5.908	-6.34766	11.7798	473.419
5.909	-5.64575	12.3291	473.053
5.91	-7.62939	13.9771	475.281
5.911	-6.98853	16.449	478.882
5.912	-5.21851	14.8926	475.861
5.913	-5.46265	12.3291	474.03
5.914	-7.2937	11.9629	475.403
5.915	-6.71387	13.2141	476.166
5.916	-5.67627	12.8784	475.616
5.917	-5.70679	12.4817	474.243
5.918	-6.86646	13.092	474.426
5.919	-7.50732	14.4958	472.778
5.92	-6.19507	14.5569	471.68
5.921	-6.68335	13.3057	471.436
5.922	-7.41577	12.8479	473.816
5.923	-6.04248	12.5732	472.839
5.924	-5.37109	12.5732	472.504
5.925	-6.86646	12.97	474.762
5.926	-7.53784	12.6343	476.349
5.927	-6.19507	11.8103	475.342
5.928	-6.46973	12.2986	475.647
5.929	-8.69751	14.74	480.255
5.93	-6.98853	16.6931	481.567
5.931	-4.85229	14.1907	478.058
5.932	-5.61523	11.9019	475.891
5.933	-7.50732	12.3901	477.814
5.934	-7.14111	13.855	478.058
5.935	-6.19507	13.3667	478.485
5.936	-6.7749	12.3291	477.966
5.937	-7.62939	13.2141	477.448
5.938	-7.41577	14.5569	475.037
5.939	-5.92041	14.9536	473.846
5.94	-6.34766	13.7939	474.06
5.941	-6.40869	13.3362	476.837
5.942	-6.13403	12.9089	475.769
5.943	-5.98145	12.8784	476.746
5.944	-7.41577	13.1226	479.065
5.945	-6.92749	12.4817	480.042
5.946	-6.073	11.8713	478.943
5.947	-6.31714	13.2141	478.973
5.948	-7.62939	15.7776	483.734
5.949	-5.95093	16.7847	482.147
5.95	-5.67627	13.8245	479.553
5.951	-7.2937	12.0239	479.095
5.952	-7.65991	12.7258	481.873
5.953	-6.71387	13.092	480.896
5.954	-5.92041	12.4207	480.499
5.955	-7.44629	12.97	480.316
5.956	-7.41577	14.3127	479.34
5.957	-6.7749	14.8621	476.929
5.958	-6.31714	14.3433	476.746
5.959	-6.89697	13.8245	478.18
5.96	-6.46973	13.0005	479.37
5.961	-5.70679	12.7258	477.997
5.962	-6.40869	13.2141	479.462
5.963	-7.2937	13.1531	481.537
5.964	-6.65283	12.4512	481.171
5.965	-6.89697	12.4512	481.11
5.966	-8.30078	13.8855	482.635
5.967	-8.17871	16.1743	487.823
5.968	-5.64575	16.0522	484.619
5.969	-5.88989	12.7869	482.025
5.97	-7.90405	11.9019	481.232
5.971	-7.17163	13.7634	483.917
5.972	-6.46973	13.8245	483.551
5.973	-6.01196	12.7869	482.666
5.974	-7.78198	12.7869	482.269
5.975	-8.3313	14.4043	481.415
5.976	-7.2937	14.8926	479.034
5.977	-6.74438	14.3127	478.363
5.978	-6.80542	13.7634	480.957
5.979	-6.50024	13.4888	481.079
5.98	-6.073	13.1836	480.591
5.981	-7.35474	13.6414	482.758
5.982	-8.08716	13.092	484.589
5.983	-7.44629	12.0544	483.765
5.984	-6.74438	12.4817	483.276
5.985	-8.5144	14.4043	485.779
5.986	-7.56836	17.1509	488.77
5.987	-5.85938	16.1133	485.168
5.988	-6.04248	12.8174	482.971
5.989	-8.3313	11.9629	484.741
5.99	-7.53784	13.916	485.931
5.991	-6.22559	13.4277	485.748
5.992	-6.19507	12.8174	484.283
5.993	-7.2937	13.4277	484.65
5.994	-7.96509	15.2588	482.239
5.995	-6.19507	15.1367	481.354
5.996	-6.89697	14.1602	480.896
5.997	-6.95801	13.6719	484.009
5.998	-6.86646	13.2751	483.429
5.999	-5.67627	12.9089	482.91
6	-7.50732	13.6414	485.26
6.001	-7.50732	13.4583	486.847
6.002	-6.28662	12.6648	485.321
6.003	-6.13403	13.4888	485.596
6.004	-9.06372	15.3503	490.234
6.005	-7.53784	17.4866	491.486
6.006	-5.95093	14.6179	487.488
6.007	-6.2561	12.6038	485.565
6.008	-8.11768	12.8479	488.22
6.009	-7.17163	14.4348	488.037
6.01	-6.04248	13.7634	488.037
6.011	-7.14111	13.5193	487.274
6.012	-8.08716	14.1296	487.854
6.013	-8.23975	15.1062	485.229
6.014	-6.5918	15.0146	484.131
6.015	-7.14111	14.0991	484.894
6.016	-6.95801	13.8855	487.457
6.017	-6.50024	13.5193	485.352
6.018	-6.74438	13.916	486.481
6.019	-7.99561	13.855	488.617
6.02	-7.38525	12.8479	489.746
6.021	-7.1106	12.4512	488.556
6.022	-6.80542	13.8245	489.014
6.023	-8.60596	15.7776	492.31
6.024	-6.68335	17.1509	491.821
6.025	-6.13403	14.5874	488.647
6.026	-7.01904	12.97	488.647
6.027	-7.75146	13.7939	490.814
6.028	-7.1106	13.855	490.173
6.029	-6.56128	13.092	490.417
6.03	-7.84302	13.6108	489.899
6.031	-7.65991	14.9536	489.41
6.032	-6.80542	15.2283	486.786
6.033	-6.95801	15.1672	486.328
6.034	-7.62939	14.7705	487.701
6.035	-7.2937	13.9771	488.708
6.036	-6.19507	13.3972	487.427
6.037	-7.26318	13.8245	489.41
6.038	-8.05664	13.7329	491.699
6.039	-7.17163	13.1226	490.967
6.04	-6.53076	13.3362	490.448
6.041	-8.36182	14.4958	492.401
6.042	-8.57544	17.2119	496.521
6.043	-6.7749	16.7236	493.988
6.044	-6.80542	13.8855	491.913
6.045	-9.12476	12.9395	491.882
6.046	-7.75146	14.4958	493.652
6.047	-6.5918	14.6179	492.767
6.048	-6.46973	13.7024	492.584
6.049	-7.99561	14.2822	492.493
6.05	-8.17871	14.9841	491.18
6.051	-7.08008	15.625	489.136
6.052	-7.41577	14.9536	489.166
6.053	-7.56836	14.7095	490.997
6.054	-6.83594	14.0076	491.028
6.055	-6.2561	13.9771	490.509
6.056	-7.75146	14.6484	492.279
6.057	-8.36182	14.2822	494.385
6.058	-7.69043	12.9089	493.347
6.059	-7.65991	13.5803	493.195
6.06	-9.58252	15.0146	495.667
6.061	-8.30078	17.2729	497.986
6.062	-6.43921	16.449	494.415
6.063	-6.98853	14.1296	493.469
6.064	-9.06372	13.9465	494.202
6.065	-7.90405	14.5874	495.453
6.066	-7.14111	14.1296	495.087
6.067	-7.35474	13.6108	494.415
6.068	-8.48389	14.7095	494.751
6.069	-8.30078	15.686	492.554
6.07	-7.1106	15.9607	491.455
6.071	-7.56836	15.4419	491.241
6.072	-7.59888	14.9536	493.378
6.073	-7.35474	14.2212	492.889
6.074	-7.1106	13.9771	493.439
6.075	-8.5144	14.2517	495.453
6.076	-8.30078	13.7329	496.46
6.077	-7.44629	13.4277	495.392
6.078	-7.59888	14.4348	495.544
6.079	-9.39941	16.3879	499.786
6.08	-7.90405	18.0969	500.397
6.081	-6.83594	15.8691	497.62
6.082	-7.50732	13.3057	496.002
6.083	-9.0332	13.5803	498.383
6.084	-7.90405	14.5569	497.864
6.085	-7.04956	14.4958	497.742
6.086	-7.99561	14.1907	497.223
6.087	-8.23975	15.1062	497.192
6.088	-8.5144	16.1743	494.202
6.089	-7.44629	15.7166	494.019
6.09	-8.45337	14.9841	494.843
6.091	-8.27026	14.4043	496.979
6.092	-6.95801	14.0076	495.27
6.093	-7.04956	14.7095	496.582
6.094	-8.36182	14.9536	498.383
6.095	-7.99561	13.7634	498.901
6.096	-7.69043	13.3362	497.742
6.097	-8.11768	14.74	499.39
6.098	-9.52148	17.1814	504.303
6.099	-7.35474	18.0359	502.319
6.1	-7.23267	15.2893	499.146
6.101	-8.20923	13.3972	498.169
6.102	-8.45337	14.8315	500.671
6.103	-8.05664	15.4114	500.366
6.104	-7.87354	13.9771	500.641
6.105	-9.49097	14.0381	500.519
6.106	-9.0332	15.6555	499.237
6.107	-8.57544	16.7236	496.948
6.108	-7.87354	16.1438	496.063
6.109	-7.78198	15.3809	498.383
6.11	-7.75146	14.7095	499.084
6.111	-7.2937	14.5874	498.352
6.112	-8.36182	14.5874	499.878
6.113	-9.24683	14.5264	502.228
6.114	-8.54492	13.855	502.045
6.115	-7.72095	14.0076	501.068
6.116	-8.63647	15.5029	502.258
6.117	-9.12476	18.2495	506.927
6.118	-7.04956	18.0054	503.815
6.119	-7.41577	14.6179	501.556
6.12	-9.58252	13.4277	502.319
6.121	-9.0332	15.1367	504.547
6.122	-7.59888	15.0146	503.601
6.123	-6.95801	14.4348	502.319
6.124	-8.88062	15.3809	502.594
6.125	-9.24683	16.571	501.465
6.126	-7.93457	16.6016	499.359
6.127	-8.39233	15.7776	499.268
6.128	-8.42285	15.564	501.74
6.129	-8.14819	14.9536	501.862
6.13	-6.95801	14.5569	500.702
6.131	-8.20923	14.9841	502.808
6.132	-8.69751	15.0452	504.822
6.133	-8.05664	14.0076	503.54
6.134	-7.90405	14.4348	503.204
6.135	-9.91821	16.0828	506.989
6.136	-8.81958	18.6157	509.277
6.137	-7.08008	16.6016	504.822
6.138	-6.89697	14.1296	502.899
6.139	-9.52148	14.4348	505.127
6.14	-8.05664	16.0828	505.493
6.141	-7.50732	14.9841	505.127
6.142	-8.81958	14.5569	504.517
6.143	-9.33838	15.2588	505.646
6.144	-9.552	16.4185	502.96
6.145	-7.47681	16.2964	501.587
6.146	-8.63647	16.0522	502.106
6.147	-8.27026	15.6555	504.486
6.148	-7.01904	15.1978	502.747
6.149	-6.86646	15.0452	503.479
6.15	-9.27734	15.2893	506.317
6.151	-9.27734	14.4043	507.08
6.152	-8.14819	13.9465	505.737
6.153	-8.20923	15.1367	506.042
6.154	-9.64355	16.6626	508.667
6.155	-8.30078	18.3716	508.728
6.156	-7.50732	16.51	506.378
6.157	-8.20923	14.6484	505.463
6.158	-9.52148	14.6179	507.904
6.159	-9.00269	15.2893	507.477
6.16	-8.02612	14.8926	507.385
6.161	-8.72803	15.2588	506.775
6.162	-9.15527	16.2354	506.683
6.163	-8.94165	16.9983	504.761
6.164	-8.11768	16.7847	503.784
6.165	-8.48389	15.8081	504.639
6.166	-8.8501	15.4419	506.592
6.167	-7.90405	14.679	505.219
6.168	-7.62939	14.9536	506.592
6.169	-9.52148	15.3198	507.874
6.17	-8.23975	14.9841	508.423
6.171	-8.69751	14.7705	507.263
6.172	-8.57544	15.5029	507.965
6.173	-10.3149	17.4255	512.024
6.174	-8.39233	18.0969	510.956
6.175	-7.99561	15.6555	508.453
6.176	-8.78906	14.2212	507.446
6.177	-8.78906	15.3503	509.705
6.178	-8.91113	16.4185	509.491
6.179	-7.93457	14.9841	509.399
6.18	-9.39941	14.9231	508.972
6.181	-9.06372	16.1133	508.484
6.182	-9.0332	16.6321	506.226
6.183	-8.27026	16.1133	506.165
6.184	-8.54492	15.9302	507.355
6.185	-8.14819	15.7471	508.148
6.186	-7.04956	15.0757	507.416
6.187	-8.78906	15.8081	508.85
6.188	-9.52148	15.2283	510.742
6.189	-8.88062	14.3738	510.529
6.19	-8.88062	14.8621	509.735
6.191	-9.39941	16.0217	511.292
6.192	-9.61304	18.7988	514.343
6.193	-7.78198	17.9138	511.627
6.194	-7.78198	15.8081	510.315
6.195	-10.0098	14.8315	511.017
6.196	-8.88062	15.8081	512.756
6.197	-8.54492	15.4419	512.329
6.198	-8.45337	15.1672	511.414
6.199	-9.39941	15.7471	511.749
6.2	-9.64355	16.8152	509.949
6.201	-8.69751	17.3645	508.392
6.202	-9.15527	16.7847	508.606
6.203	-9.09424	16.1438	510.437
6.204	-8.81958	15.686	510.62
6.205	-8.42285	15.4724	510.254
6.206	-9.24683	15.6555	511.78
6.207	-9.52148	15.0757	512.97
6.208	-8.54492	15.0146	512.39
6.209	-8.5144	15.7471	511.688
6.21	-10.9863	16.7847	515.167
6.211	-10.0403	19.5007	518.311
6.212	-8.60596	18.1274	514.954
6.213	-8.36182	14.8926	512.909
6.214	-10.2539	14.6179	514.313
6.215	-9.52148	16.6016	514.923
6.216	-8.20923	16.2354	514.923
6.217	-8.72803	15.4114	513.916
6.218	-9.30786	15.9302	514.435
6.219	-10.1624	17.4255	512.054
6.22	-8.5144	17.2729	510.986
6.221	-9.70459	16.7236	510.834
6.222	-8.91113	16.0522	513.672
6.223	-8.39233	16.0217	512.573
6.224	-8.02612	16.0217	512.512
6.225	-9.76563	15.9607	514.893
6.226	-10.1318	15.4724	516.052
6.227	-9.12476	14.679	514.923
6.228	-8.91113	15.625	514.648
6.229	-10.8337	17.7307	519.012
6.23	-9.39941	20.1111	519.348
6.231	-8.08716	17.8223	516.052
6.232	-9.06372	15.8691	515.076
6.233	-10.376	15.9912	517.273
6.234	-9.67407	16.1133	517.334
6.235	-8.69751	15.3809	517.517
6.236	-9.67407	15.686	517.487
6.237	-9.85718	16.6321	517.029
6.238	-9.79614	17.6392	514.16
6.239	-9.70459	17.7917	513.611
6.24	-10.0708	17.1204	514.374
6.241	-9.33838	16.3574	516.296
6.242	-8.54492	15.686	514.954
6.243	-9.49097	15.8081	516.357
6.244	-10.6812	16.0217	518.646
6.245	-9.27734	15.3198	518.738
6.246	-8.54492	15.4114	517.67
6.247	-9.70459	16.51	518.494
6.248	-10.7117	19.0125	522.919
6.249	-9.0332	20.0195	521.667
6.25	-8.63647	16.8762	519.165
6.251	-10.0708	15.0452	518.25
6.252	-9.97925	15.9912	521.088
6.253	-9.3689	16.7542	520.203
6.254	-8.78906	16.4185	520.142
6.255	-10.0098	16.2964	519.684
6.256	-10.3149	17.1814	519.196
6.257	-9.73511	18.0054	517.395
6.258	-9.64355	17.4866	516.724
6.259	-9.85718	16.9067	518.402
6.26	-9.79614	16.2354	519.379
6.261	-8.42285	16.2048	517.761
6.262	-9.21631	16.6016	519.165
6.263	-10.1624	16.449	521.576
6.264	-9.79614	15.4114	521.393
6.265	-9.49097	15.5029	521.057
6.266	-11.1084	16.7847	523.102
6.267	-10.5591	20.1721	527.374
6.268	-8.66699	19.5313	523.438
6.269	-8.66699	16.2659	521.057
6.27	-10.8948	15.6555	521.759
6.271	-10.1013	17.1509	523.895
6.272	-9.09424	16.8457	523.438
6.273	-9.18579	15.8997	522.949
6.274	-10.8337	16.449	523.285
6.275	-10.5591	17.8528	520.966
6.276	-9.42993	18.3716	519.653
6.277	-9.70459	18.0969	519.226
6.278	-9.39941	17.2119	521.637
6.279	-9.15527	16.51	521.515
6.28	-9.0332	16.6016	521.332
6.281	-10.5286	16.6626	523.376
6.282	-10.6201	16.0522	524.719
6.283	-9.73511	15.564	523.865
6.284	-9.0332	17.2119	523.895
6.285	-9.21631	18.6462	521.973
6.286	-8.94165	18.4021	520.142
6.287	-9.0332	18.4326	520.874
6.288	-10.1929	18.4326	521.393
6.289	-8.20923	18.1274	521.82
6.29	-5.92041	18.3716	519.592
6.291	-4.3335	19.165	520.752
6.292	-3.75366	19.0735	519.836
6.293	-4.02832	20.0195	519.165
6.294	-2.62451	20.5688	520.813
6.295	-2.22778	20.5383	519.958
6.296	-3.38745	21.0571	520.264
6.297	-3.66211	21.3318	521.942
6.298	-2.56348	21.2708	520.111
6.299	-0.701904	21.5759	520.844
6.3	0.762939	21.759	521.179
6.301	0.213623	22.6746	520.813
6.302	2.44141	23.0408	522.858
6.303	4.60815	23.1628	522.675
6.304	4.15039	23.0713	521.912
6.305	3.60107	23.3459	523.193
6.306	4.08936	24.5667	521.515
6.307	5.7373	25.7263	521.118
6.308	5.27954	25.9705	520.752
6.309	2.59399	25.5127	520.599
6.31	4.45557	25.3906	520.905
6.311	7.35474	25.7874	519.47
6.312	7.69043	26.5808	520.599
6.313	7.96509	26.7944	520.813
6.314	8.66699	26.6418	519.775
6.315	10.1013	27.2217	520.813
6.316	10.3455	28.1677	521.423
6.317	8.05664	28.3813	521.729
6.318	8.60596	28.1067	522.217
6.319	9.39941	28.2288	522.156
6.32	9.61304	28.9917	522.369
6.321	10.376	29.2664	521.759
6.322	11.6882	29.7852	520.752
6.323	13.8245	30.4565	521.515
6.324	14.8926	30.8838	521.545
6.325	13.3667	30.9753	521.851
6.326	13.6414	31.0669	521.881
6.327	13.6719	31.7993	521.759
6.328	14.3127	32.2876	521.301
6.329	15.0757	31.8604	520.935
6.33	14.9231	32.1045	519.836
6.331	17.1814	33.1421	520.63
6.332	19.0125	33.8135	520.386
6.333	17.9443	34.3628	521.332
6.334	17.8528	33.9661	522.278
6.335	18.7683	33.5999	522.186
6.336	19.3176	33.905	522.705
6.337	19.6228	34.3323	523.01
6.338	18.9514	35.2783	521.393
6.339	20.6299	35.7056	521.637
6.34	21.8811	35.8582	520.844
6.341	21.5149	35.7056	520.721
6.342	22.0032	35.9802	522.003
6.343	23.407	36.7126	521.332
6.344	24.5361	37.4451	522.095
6.345	24.8413	37.3535	522.4
6.346	23.7732	37.262	521.576
6.347	25.2686	37.7197	521.332
6.348	26.4282	38.5742	520.508
6.349	26.1536	39.4592	520.264
6.35	26.0315	39.1235	520.905
6.351	26.825	39.3372	520.233
6.352	28.9612	39.7644	520.66
6.353	29.5715	40.5273	520.966
6.354	28.1982	41.1377	520.416
6.355	28.717	41.0461	521.942
6.356	29.8767	40.863	521.393
6.357	30.2124	40.8325	521.82
6.358	31.0974	41.2292	522.217
6.359	32.2266	41.5955	520.599
6.36	32.9895	42.4194	520.782
6.361	33.9355	43.0908	521.027
6.362	32.8064	43.396	520.142
6.363	33.7524	43.8232	521.027
6.364	34.0881	43.9453	520.844
6.365	33.4167	44.22	520.691
6.366	34.2407	44.1895	521.973
6.367	35.675	43.7927	520.203
6.368	37.9944	44.8914	519.928
6.369	39.093	45.8374	519.409
6.37	37.9028	46.2341	519.226
6.371	38.7878	46.1121	520.142
6.372	39.9475	46.3257	519.714
6.373	40.1306	47.1802	519.623
6.374	39.7644	47.3022	520.447
6.375	39.1846	47.3328	519.257
6.376	40.8325	47.699	519.714
6.377	42.2058	47.4243	518.89
6.378	41.8396	47.5159	519.257
6.379	42.4805	47.8821	520.477
6.38	44.1895	48.3398	519.531
6.381	44.9524	49.408	519.043
6.382	44.3726	49.408	519.928
6.383	44.0674	49.2859	517.731
6.384	45.9595	49.5605	517.822
6.385	47.0886	49.9878	517.883
6.386	45.5627	50.6287	517.517
6.387	46.4478	50.1099	518.402
6.388	48.1262	50.4456	518.066
6.389	49.8657	50.9644	518.066
6.39	50.6897	51.4526	518.921
6.391	49.9878	51.6357	517.395
6.392	50.8118	52.5818	518.585
6.393	52.002	52.5513	517.639
6.394	51.3306	52.5818	516.846
6.395	50.7813	52.887	518.402
6.396	51.2085	53.1311	517.151
6.397	52.2156	53.6499	516.785
6.398	53.4668	53.9551	517.609
6.399	53.4363	53.8635	516.937
6.4	54.1992	53.8635	517.944
6.401	55.6641	54.3213	517.731
6.402	55.2063	55.3589	517.517
6.403	55.1758	54.9622	518.463
6.404	55.8777	55.0232	517.029
6.405	57.0374	55.5725	516.266
6.406	57.5256	56.1218	516.479
6.407	56.6711	56.5491	514.923
6.408	57.4646	56.8848	516.907
6.409	58.6548	56.2744	517.059
6.41	58.2275	56.9763	516.632
6.411	59.1431	57.0068	517.853
6.412	60.0891	57.1594	516.174
6.413	62.1643	57.8613	515.93
6.414	63.5376	58.197	515.656
6.415	62.0117	58.5327	513.794
6.416	62.2864	58.7158	514.923
6.417	62.7747	59.2041	514.16
6.418	61.8896	59.3262	514.618
6.419	61.9202	58.96	515.289
6.42	62.439	58.7158	514.648
6.421	64.7583	58.9294	515.32
6.422	66.803	59.5093	514.984
6.423	65.7349	60.6384	513.672
6.424	66.1926	60.791	515.289
6.425	67.2302	60.3333	513.916
6.426	67.1997	60.5469	513.428
6.427	66.8945	61.5845	514.74
6.428	66.8335	61.6455	512.848
6.429	68.7256	61.8591	513.367
6.43	69.4275	62.1033	513.916
6.431	68.4509	62.1338	512.848
6.432	70.0684	62.3474	513.977
6.433	71.8994	62.1643	512.97
6.434	72.5403	63.1714	512.787
6.435	73.2727	63.6902	513.397
6.436	72.6929	63.7512	511.139
6.437	73.1812	64.0869	511.169
6.438	73.5779	64.5447	511.688
6.439	72.1436	64.8499	510.986
6.44	72.6929	64.8193	512.329
6.441	73.822	64.1479	511.414
6.442	74.9512	64.5142	512.177
6.443	76.416	64.8193	512.787
6.444	76.5076	65.918	510.803
6.445	77.5757	66.3147	511.627
6.446	78.5217	66.4368	511.749
6.447	77.1484	66.7725	510.132
6.448	77.0264	66.6199	511.963
6.449	76.9653	67.0776	510.681
6.45	78.3691	67.0776	510.681
6.451	79.1016	67.5964	511.78
6.452	79.6814	67.749	510.284
6.453	81.8787	68.0237	510.62
6.454	83.1604	68.512	510.345
6.455	82.489	69.2444	509.277
6.456	82.0313	69.4275	510.376
6.457	82.5806	68.9697	508.82
6.458	83.4351	69.4275	508.606
6.459	83.7097	69.5801	509.491
6.46	82.4585	70.0378	507.843
6.461	83.4351	70.1294	509.43
6.462	84.5947	69.9158	509.247
6.463	84.3201	70.3735	509.552
6.464	85.5408	70.4041	510.59
6.465	85.968	70.8313	508.85
6.466	88.0432	71.5027	509.735
6.467	89.1724	71.228	509.491
6.468	87.7991	71.1975	507.599
6.469	87.3413	71.6553	508.972
6.47	88.3789	72.0215	508.057
6.471	88.3789	72.8455	507.355
6.472	89.0198	73.1812	508.759
6.473	89.9353	72.8455	507.385
6.474	91.4917	72.876	507.813
6.475	93.5364	73.2117	507.935
6.476	92.6208	74.1577	506.5
6.477	93.1091	74.1882	508.331
6.478	93.7195	73.6389	507.05
6.479	93.1396	74.4934	507.111
6.48	93.2617	75.2258	507.599
6.481	93.5059	75.4089	505.859
6.482	94.574	75.4089	506.805
6.483	96.0999	75.5005	506.714
6.484	95.52	75.5615	505.585
6.485	96.4661	75.6226	507.751
6.486	97.3816	75.8972	507.202
6.487	97.1069	76.4465	507.111
6.488	97.8394	76.416	507.904
6.489	98.0835	76.3245	506.073
6.49	98.7244	77.5757	506.287
6.491	99.8535	78.186	506.073
6.492	98.6023	78.0945	504.333
6.493	99.3042	77.6367	506.409
6.494	100.006	77.8809	505.615
6.495	101.379	78.3691	505.28
6.496	102.692	78.8269	506.561
6.497	102.448	78.9795	504.608
6.498	103.577	79.5593	505.035
6.499	105.286	79.4983	504.639
6.5	103.882	80.0476	502.96
6.501	103.119	80.4749	504.73
6.502	103.027	80.1086	503.204
6.503	104.218	80.2307	503.967
6.504	105.469	79.9561	504.517
6.505	104.889	80.0171	503.174
6.506	106.262	80.0476	505.005
6.507	107.849	80.3528	504.303
6.508	107.391	81.604	503.387
6.509	107.33	81.9702	504.517
6.51	107.971	81.4819	502.319
6.511	108.582	81.543	502.228
6.512	109.344	81.6345	503.052
6.513	108.795	82.1228	500.61
6.514	109.375	82.0618	502.441
6.515	110.382	82.5806	502.441
6.516	110.87	82.9468	501.373
6.517	111.938	83.0688	503.113
6.518	112.366	83.4045	500.885
6.519	113.892	83.6792	501.495
6.52	114.532	83.7097	501.862
6.521	113.678	84.137	499.695
6.522	113.922	84.259	501.068
6.523	114.502	84.2285	500.916
6.524	114.166	84.7778	500.336
6.525	114.868	84.9609	502.075
6.526	115.662	84.8083	500.183
6.527	116.608	85.0525	501.221
6.528	118.134	85.3577	501.862
6.529	117.828	86.0901	498.901
6.53	117.95	86.0901	500.763
6.531	118.683	85.8154	500.58
6.532	118.134	86.0901	499.268
6.533	118.683	86.7004	501.129
6.534	119.171	87.1277	498.932
6.535	120.911	87.3718	499.695
6.536	121.338	87.5549	500.305
6.537	120.667	87.7991	498.901
6.538	121.613	87.8906	500.366
6.539	122.742	87.9211	499.756
6.54	123.077	88.6841	499.695
6.541	123.779	88.562	500.366
6.542	123.566	88.4705	498.016
6.543	125	89.1113	498.474
6.544	126.129	89.8438	498.23
6.545	124.603	90.6372	496.796
6.546	124.512	89.9353	499.054
6.547	125.061	89.325	498.596
6.548	125.763	89.1113	498.871
6.549	126.617	89.9048	500.641
6.55	126.77	90.4236	498.077
6.551	128.174	90.7593	499.237
6.552	129.547	90.9119	498.169
6.553	128.357	91.5527	496.307
6.554	128.479	91.4001	498.108
6.555	129.364	91.217	496.765
6.556	130.157	91.6138	497.253
6.557	130.615	91.7358	499.023
6.558	130.432	91.5527	496.582
6.559	132.05	92.1021	498.016
6.56	133.362	92.7429	497.162
6.561	132.874	93.4143	496.307
6.562	132.874	93.0176	497.864
6.563	133.392	93.0481	495.361
6.564	134.064	93.6279	496.094
6.565	134.735	94.1467	496.552
6.566	134.491	94.0552	494.049
6.567	135.162	94.2078	495.819
6.568	135.712	93.6279	495.758
6.569	135.284	93.7195	495.728
6.57	135.956	94.0857	497.375
6.571	136.871	94.635	496.002
6.572	137.634	95.2148	495.941
6.573	137.787	95.4285	496.674
6.574	137.909	95.52	493.347
6.575	139.13	95.8557	494.659
6.576	139.679	95.7031	495.239
6.577	139.221	96.2219	494.354
6.578	138.947	96.344	496.704
6.579	139.404	95.4285	495.422
6.58	141.418	96.1609	495.88
6.581	142.944	97.1375	495.819
6.582	142.242	97.9614	493.5
6.583	142.731	97.8394	494.019
6.584	143.799	97.3511	493.439
6.585	143.372	97.8088	492.95
6.586	143.982	97.5037	494.415
6.587	143.311	98.2971	492.432
6.588	144.043	98.9075	493.927
6.589	144.989	98.3582	493.988
6.59	144.073	98.2971	492.889
6.591	144.897	98.3887	494.537
6.592	145.935	98.7244	493.713
6.593	145.996	99.0906	493.683
6.594	146.118	99.2432	494.995
6.595	146.423	98.9075	492.371
6.596	147.919	99.4568	493.073
6.597	149.231	99.6704	493.164
6.598	148.163	100.372	491.119
6.599	147.736	100.372	493.988
6.6	147.736	100.037	492.889
6.601	149.017	99.9146	492.859
6.602	149.75	100.25	493.958
6.603	149.902	100.952	491.699
6.604	151.245	101.257	492.31
6.605	152.618	101.166	491.18
6.606	152.069	101.685	490.051
6.607	151.398	102.203	492.035
6.608	151.703	102.173	490.875
6.609	151.031	102.448	490.601
6.61	151.489	101.929	492.554
6.611	151.672	101.685	490.784
6.612	153.656	102.051	491.913
6.613	154.694	102.325	491.486
6.614	153.717	102.966	490.448
6.615	153.87	102.356	492.462
6.616	155.182	102.386	491.089
6.617	154.846	103.271	490.753
6.618	154.724	103.76	491.638
6.619	153.961	103.577	489.288
6.62	154.999	103.363	489.746
6.621	156.189	103.424	490.295
6.622	155.762	103.821	488.464
6.623	156.555	103.333	490.997
6.624	157.104	103.455	489.319
6.625	158.203	104.065	489.685
6.626	158.813	103.79	489.838
6.627	157.837	103.607	487.549
6.628	157.593	104.248	488.434
6.629	158.02	104.645	487.366
6.63	156.799	104.584	486.053
6.631	156.799	103.943	488.129
6.632	156.83	102.936	486.481
6.633	158.569	102.661	488.22
6.634	160.034	103.18	488.922
6.635	159.332	103.638	486.755
6.636	159.424	103.607	488.19
6.637	160.187	103.455	487.091
6.638	159.454	103.729	485.26
6.639	158.478	103.699	487.183
6.64	158.447	103.302	484.68
6.641	159.637	103.119	485.046
6.642	160.797	103.119	485.718
6.643	159.912	103.455	483.215
6.644	160.553	103.271	485.504
6.645	161.774	103.027	484.192
6.646	161.469	103.149	483.337
6.647	161.469	103.088	485.077
6.648	160.37	102.692	482.544
6.649	161.133	102.997	482.727
6.65	161.469	102.814	482.666
6.651	160.858	102.661	480.53
6.652	160.156	102.661	482.33
6.653	160.858	101.746	481.598
6.654	160.95	102.295	481.354
6.655	161.316	102.173	483.337
6.656	161.133	101.746	481.323
6.657	161.774	101.685	481.384
6.658	162.872	101.501	481.445
6.659	160.858	101.471	478.882
6.66	160.248	101.532	481.201
6.661	160.187	100.677	479.797
6.662	160.675	100.525	479.279
6.663	159.76	101.288	481.11
6.664	159.515	101.013	478.882
6.665	161.194	100.647	479.309
6.666	162.415	100.311	479.462
6.667	162.018	100.677	478.058
6.668	161.713	100.342	479.492
6.669	161.499	100.037	477.631
6.67	161.255	100.006	478.271
6.671	160.767	100.067	479.156
6.672	160.065	99.6399	476.379
6.673	159.576	99.4873	477.936
6.674	160.614	98.938	477.509
6.675	159.912	99.1211	476.41
6.676	160.37	98.8159	478.638
6.677	161.499	98.053	476.288
6.678	161.591	97.9614	477.112
6.679	160.858	98.4497	478.424
6.68	160.065	98.2056	475.769
6.681	159.912	97.7478	476.44
6.682	159.637	97.7478	476.257
6.683	158.447	97.5342	474.609
6.684	157.959	97.4426	476.593
6.685	158.264	96.4661	474.762
6.686	159.576	95.9473	474.762
6.687	159.698	96.344	475.708
6.688	158.966	95.7642	473.419
6.689	159.027	95.9778	473.907
6.69	158.051	94.9097	473.175
6.691	155.701	94.3909	471.344
6.692	153.87	93.9941	472.87
6.693	152.557	92.804	469.788
6.694	151.642	92.1326	468.903
6.695	150.94	90.8203	469.33
6.696	149.048	89.1724	466.278
6.697	148.071	87.4939	465.851
6.698	145.752	85.4492	464.905
6.699	141.083	83.6487	460.999
6.7	137.268	81.8176	461.212
6.701	134.491	80.3833	457.367
6.702	132.385	78.7354	454.803
6.703	129.425	77.7893	454.132
6.704	126.434	75.9888	450.745
6.705	124.634	74.1272	450.836
6.706	124.023	73.6694	451.782
6.707	123.016	73.2117	451.263
6.708	123.108	72.6318	453.613
6.709	122.864	72.2656	453.156
6.71	123.779	72.2351	455.109
6.711	124.42	72.0825	455.444
6.712	123.779	71.8689	454.315
6.713	123.26	71.5942	455.475
6.714	123.505	71.3196	453.796
6.715	123.749	71.6858	453.125
6.716	124.023	71.6248	454.315
6.717	123.779	71.0754	452.087
6.718	124.39	70.9229	453.308
6.719	125.305	71.0449	453.491
6.72	124.451	71.167	451.385
6.721	124.359	71.3806	452.972
6.722	125.336	70.7092	450.806
6.723	126.038	70.8313	450.867
6.724	126.526	70.5872	451.935
6.725	125.763	70.1904	449.158
6.726	126.129	70.6787	450.043
6.727	127.472	70.7397	449.402
6.728	126.526	70.7092	447.388
6.729	125.885	70.6482	448.822
6.73	126.068	70.0073	446.32
6.731	126.678	70.1294	445.923
6.732	126.678	70.4041	446.411
6.733	125.641	70.5566	443.542
6.734	126.19	70.6787	444.672
6.735	126.801	70.3735	442.871
6.736	125.244	70.8008	442.352
6.737	124.084	71.0144	444.244
6.738	124.115	70.7092	442.2
6.739	124.329	70.4346	442.81
6.74	124.298	70.6482	443.939
6.741	123.81	71.106	441.528
6.742	124.329	71.228	443.146
6.743	125.305	71.6858	442.505
6.744	124.359	71.8994	441.925
6.745	123.779	72.1436	444.946
6.746	123.962	71.7773	443.42
6.747	124.878	72.6013	444.305
6.748	125.336	73.3032	445.984
6.749	124.725	73.4863	444.244
6.75	126.373	73.2117	445.74
6.751	127.533	73.6694	445.251
6.752	127.045	74.6765	444.916
6.753	127.228	74.8901	446.35
6.754	127.716	75.0122	444.427
6.755	128.662	75.6531	445.343
6.756	129.852	75.6531	446.564
6.757	129.242	75.8667	443.939
6.758	129.7	76.4771	446.411
6.759	131.317	76.1108	445.953
6.76	132.507	76.0498	445.831
6.761	132.751	76.5076	448.303
6.762	133.484	76.5991	446.411
6.763	135.223	77.5146	447.174
6.764	137.115	77.7893	448.303
6.765	136.322	77.6672	445.801
6.766	136.414	77.5452	447.784
6.767	137.024	77.8809	446.991
6.768	137.665	78.2776	446.106
6.769	138.336	78.4912	447.693
6.77	138.458	78.064	445.648
6.771	140.015	78.0029	446.625
6.772	141.937	78.5828	445.892
6.773	141.754	79.5898	444.489
6.774	141.663	79.2542	445.801
6.775	141.815	79.1016	445.038
6.776	141.266	79.6204	444.611
6.777	141.296	79.7729	445.862
6.778	140.228	79.9866	443.542
6.779	141.205	79.7119	445.343
6.78	141.754	79.071	445.496
6.781	140.961	79.4373	444.366
6.782	141.022	80.1697	446.96
6.783	141.51	80.4443	445.068
6.784	141.449	80.658	445.038
6.785	141.022	80.4138	447.052
6.786	141.388	79.9866	444.305
6.787	141.693	80.9631	444.946
6.788	141.449	81.3293	445.251
6.789	139.771	82.0618	444.061
6.79	139.404	81.2988	446.625
6.791	139.801	81.2378	445.404
6.792	140.289	81.7566	445.404
6.793	140.839	81.9092	447.296
6.794	140.503	82.3975	444.855
6.795	142.12	82.4585	445.587
6.796	143.738	82.1228	444.183
6.797	142.7	82.9468	443.115
6.798	142.151	83.8623	445.77
6.799	142.334	83.8318	443.848
6.8	142.395	83.3435	445.282
6.801	141.998	82.8857	446.93
6.802	141.144	83.0078	445.374
6.803	142.365	83.5876	447.51
6.804	144.623	83.8928	446.716
6.805	144.592	84.1675	445.679
6.806	145.142	83.9539	448.547
6.807	146.545	83.7402	444.916
6.808	148.163	84.3201	446.35
6.809	148.499	84.5947	447.327
6.81	147.034	84.7778	445.007
6.811	147.705	84.198	446.899
6.812	148.438	84.7473	445.862
6.813	149.2	85.022	445.19
6.814	149.689	84.9915	446.716
6.815	150.177	84.9609	444.794
6.816	152.1	84.5337	445.068
6.817	154.327	85.022	445.251
6.818	153.931	85.4797	442.261
6.819	153.992	85.6018	444.122
6.82	154.205	85.5103	442.81
6.821	153.931	85.4797	442.017
6.822	153.442	85.5103	443.97
6.823	152.924	85.144	442.291
6.824	153.931	85.2966	443.573
6.825	155.426	85.5713	444.153
6.826	154.968	86.3953	442.261
6.827	155.304	86.4258	443.848
6.828	155.945	86.3342	442.474
6.829	155.701	86.6394	442.261
6.83	155.334	87.0056	444.824
6.831	154.663	86.9446	442.413
6.832	155.09	87.4023	443.542
6.833	155.06	88.0737	444.611
6.834	154.175	88.5925	442.871
6.835	154.907	88.6536	444.824
6.836	154.541	88.9282	443.97
6.837	154.724	89.1113	444.458
6.838	155.426	88.5925	446.289
6.839	154.999	88.8062	443.481
6.84	155.64	89.6606	445.74
6.841	156.189	89.5386	444.58
6.842	154.51	89.9353	443.451
6.843	153.381	89.9048	445.679
6.844	153.229	89.9353	443.604
6.845	152.802	89.6606	444.519
6.846	152.924	89.325	446.442
6.847	152.557	89.5081	443.665
6.848	154.053	89.386	445.587
6.849	155.64	88.9587	444.275
6.85	155.579	89.0808	442.291
6.851	155.365	89.6301	444.885
6.852	155.182	89.4775	441.864
6.853	155.609	89.325	442.535
6.854	154.877	89.5081	443.634
6.855	154.175	88.9893	440.643
6.856	155.121	88.8367	442.383
6.857	157.349	88.8062	441.132
6.858	158.569	88.5925	439.911
6.859	158.844	88.8672	441.559
6.86	159.363	88.501	440.247
6.861	159.698	88.8367	440.887
6.862	160.248	89.5691	442.047
6.863	158.752	89.6606	439.453
6.864	159.027	89.386	440.857
6.865	158.997	89.1113	439.209
6.866	159.332	89.0808	438.538
6.867	159.79	89.1724	440.918
6.868	160.736	88.8367	439.026
6.869	161.621	89.325	440.918
6.87	163.055	89.447	442.596
6.871	162.75	89.7217	439.728
6.872	162.506	90.0574	442.139
6.873	162.292	90.4846	441.01
6.874	161.316	91.0034	439.728
6.875	161.163	90.8203	442.108
6.876	160.828	90.6677	440.43
6.877	162.262	91.0645	441.437
6.878	163.818	91.5527	441.895
6.879	163.361	91.5527	440.033
6.88	163.788	91.4917	442.749
6.881	164.917	91.8274	440.735
6.882	164.673	92.4683	440.552
6.883	163.208	93.2617	441.956
6.884	161.835	92.8955	439.331
6.885	162.445	92.5598	440.643
6.886	163.544	92.1631	440.552
6.887	162.567	92.6819	439.24
6.888	162.231	92.9565	442.352
6.889	162.75	93.4753	441.223
6.89	164.063	94.1772	441.711
6.891	164.551	94.2688	443.542
6.892	164.063	93.811	440.765
6.893	164.917	93.7195	442.23
6.894	166.504	94.2383	441.803
6.895	165.802	94.6045	439.667
6.896	164.856	95.0012	441.589
6.897	164.886	95.3064	440.765
6.898	165.863	95.5811	441.04
6.899	167.023	95.8252	442.749
6.9	166.901	96.1304	440.704
6.901	168.213	95.7642	442.596
6.902	169.922	95.8557	441.803
6.903	170.166	96.1914	440.613
6.904	169.83	96.6187	442.444
6.905	170.105	97.1375	440.338
6.906	170.013	97.7173	440.704
6.907	170.013	97.7783	442.535
6.908	169.312	96.8628	440.979
6.909	170.685	96.8323	443.42
6.91	171.753	97.1375	442.871
6.911	172.363	97.5952	442.078
6.912	172.394	97.7173	444.489
6.913	173.584	97.5952	442.413
6.914	174.408	97.7783	442.383
6.915	174.713	98.4802	443.604
6.916	173.798	98.4802	441.437
6.917	173.279	98.6328	443.298
6.918	173.492	98.6328	442.657
6.919	173.828	98.7244	441.284
6.92	174.011	98.7244	443.359
6.921	174.561	99.2126	441.528
6.922	176.086	99.3958	442.413
6.923	177.124	99.1211	442.78
6.924	175.69	99.3652	440.704
6.925	175.568	99.6704	442.841
6.926	176.422	99.5789	441.315
6.927	175.11	99.6399	440.826
6.928	173.553	100.128	443.604
6.929	172.852	99.7925	441.437
6.93	174.103	99.7314	442.932
6.931	174.957	99.6094	443.97
6.932	175.018	100.342	441.833
6.933	175.446	100.555	443.756
6.934	176.514	100.311	442.444
6.935	176.422	100.494	441.803
6.936	175.476	100.677	443.939
6.937	174.805	101.227	441.711
6.938	175.629	101.166	443.146
6.939	175.72	101.349	442.963
6.94	174.988	101.624	441.803
6.941	175.964	101.471	443.634
6.942	177.429	101.685	441.803
6.943	177.917	101.807	442.108
6.944	178.284	102.722	443.604
6.945	178.253	102.478	441.742
6.946	179.413	102.234	442.993
6.947	179.382	102.722	443.512
6.948	177.765	103.271	442.047
6.949	178.04	103.455	443.787
6.95	178.68	103.363	442.535
6.951	178.68	103.394	442.78
6.952	179.901	103.394	444.489
6.953	180.298	103.455	442.596
6.954	181.702	103.607	444.183
6.955	183.105	103.699	444.397
6.956	183.014	103.882	442.841
6.957	181.976	104.462	445.221
6.958	182.312	104.523	443.878
6.959	182.373	104.919	443.573
6.96	181.519	105.194	445.221
6.961	180.878	105.255	444.489
6.962	182.495	104.828	445.19
6.963	184.357	105.438	445.038
6.964	184.418	105.835	444.366
6.965	184.967	105.774	446.045
6.966	185.242	105.835	444.58
6.967	185.364	106.262	445.282
6.968	185.73	106.476	446.32
6.969	183.563	106.72	444.275
6.97	183.746	106.842	445.923
6.971	183.777	106.293	445.526
6.972	183.228	106.445	444.824
6.973	184.204	106.781	446.93
6.974	184.204	106.964	444.946
6.975	185.852	106.934	446.045
6.976	186.646	106.689	447.052
6.977	185.455	106.873	445.313
6.978	185.272	107.452	447.54
6.979	186.035	107.3	445.801
6.98	185.364	107.819	444.824
6.981	184.479	108.612	447.052
6.982	183.868	108.368	444.336
6.983	185.791	107.788	445.526
6.984	187.012	108.154	446.472
6.985	187.378	108.521	444.885
6.986	187.775	108.368	447.205
6.987	189.117	108.215	445.648
6.988	189.178	108.643	445.19
6.989	188.904	109.161	447.235
6.99	187.775	109.314	444.702
6.991	187.744	109.497	445.648
6.992	188.263	109.619	446.198
6.993	187.561	109.314	444.092
6.994	188.477	109.375	447.113
6.995	189.88	109.528	445.709
6.996	190.735	109.833	445.526
6.997	190.247	109.711	447.906
6.998	190.43	109.253	446.411
6.999	191.528	109.528	446.869
7	191.406	110.535	447.906
7.001	190.369	110.992	445.679
7.002	189.911	110.748	447.296
7.003	189.911	110.87	446.198
7.004	191.254	110.962	446.625
7.005	192.261	110.992	448.059
7.006	191.956	111.237	446.35
7.007	193.42	110.962	448.547
7.008	195.068	110.809	448.212
7.009	194.092	111.45	446.472
7.01	193.207	111.969	448.761
7.011	193.115	112.152	446.777
7.012	192.474	111.938	446.869
7.013	191.528	111.603	448.639
7.014	190.643	111.694	446.747
7.015	192.078	111.359	448.395
7.016	193.604	111.481	448.486
7.017	193.634	111.938	448.09
7.018	193.909	112	450.043
7.019	194.366	111.511	448.608
7.02	194.244	111.877	449.524
7.021	193.268	112.244	451.08
7.022	191.467	112.396	448.792
7.023	191.62	112.183	450.165
7.024	192.108	112.335	449.493
7.025	192.108	112.762	448.303
7.026	192.78	112.671	450.195
7.027	193.268	112.335	448.822
7.028	194.55	112.305	450.226
7.029	194.641	112.335	451.294
7.03	193.298	112.701	449.677
7.031	193.115	113.159	450.745
7.032	193.024	113.068	449.89
7.033	192.2	113.098	448.425
7.034	191.589	113.007	450.073
7.035	191.162	112.366	448.456
7.036	191.833	112.274	449.646
7.037	192.902	111.969	451.416
7.038	192.535	111.847	450.104
7.039	193.176	112.366	452.026
7.04	193.359	111.969	451.05
7.041	192.505	112.091	450.226
7.042	191.223	112.274	452.24
7.043	190.277	112	450.5
7.044	190.491	111.847	450.562
7.045	190.46	111.694	452.026
7.046	189.636	110.962	450.134
7.047	190.002	110.504	451.691
7.048	190.643	110.565	451.08
7.049	190.582	110.626	450.073
7.05	188.812	110.016	451.904
7.051	186.371	108.917	450.012
7.052	185.73	108.612	450.684
7.053	184.753	107.971	450.409
7.054	181.763	107.33	447.327
7.055	179.993	106.537	449.28
7.056	179.718	105.469	447.54
7.057	179.352	104.553	447.144
7.058	178.345	104.431	449.402
7.059	177.063	104.492	448.212
7.06	177.032	103.394	449.097
7.061	176.605	102.386	449.402
7.062	174.622	102.173	448.547
7.063	173.828	102.203	449.921
7.064	174.469	101.685	448.242
7.065	173.92	101.685	448.639
7.066	173.279	101.471	449.982
7.067	172.424	100.983	447.784
7.068	172.943	100.616	449.402
7.069	173.645	100.616	449.524
7.07	172.424	100.616	448.181
7.071	171.692	100.464	450.043
7.072	171.722	99.7925	447.723
7.073	171.478	99.6399	447.693
7.074	171.021	99.884	449.005
7.075	169.83	99.7009	446.472
7.076	170.197	99.2432	448.334
7.077	170.593	98.6328	448.212
7.078	170.197	98.877	446.93
7.079	170.471	98.7854	449.219
7.08	170.41	98.7244	447.205
7.081	170.227	98.4802	447.571
7.082	169.525	98.3582	448.669
7.083	168.243	98.0835	446.808
7.084	168.793	97.4121	447.937
7.085	169.067	97.5342	447.693
7.086	168.427	98.2971	445.801
7.087	167.755	98.2361	447.235
7.088	167.48	97.7783	445.465
7.089	168.243	97.9614	445.831
7.09	168.61	97.6563	447.083
7.091	167.48	97.7783	444.946
7.092	168.457	97.5342	446.381
7.093	168.488	97.4121	445.129
7.094	167.816	97.5952	444.458
7.095	167.572	97.5952	445.923
7.096	166.901	97.5342	443.42
7.097	166.473	97.4731	445.526
7.098	166.504	97.5342	446.35
7.099	166.077	96.9543	444.366
7.1	166.351	96.5881	446.686
7.101	166.992	96.8323	445.801
7.102	167.206	97.5342	445.007
7.103	167.236	97.5037	446.442
7.104	166.382	97.0459	444.427
7.105	166.748	97.4121	445.831
7.106	167.297	97.5952	446.32
7.107	166.26	97.8088	444.336
7.108	166.321	97.8088	446.167
7.109	167.084	97.5647	445.007
7.11	167.816	97.4426	444.366
7.111	168.945	97.9004	446.075
7.112	168.549	98.053	444.305
7.113	169.556	98.2666	445.923
7.114	170.227	98.2361	446.198
7.115	169.556	98.9075	444.519
7.116	169.586	98.999	446.35
7.117	169.434	99.1821	444.733
7.118	169.983	99.2126	444.824
7.119	169.983	98.8464	446.198
7.12	169.312	98.5107	444.397
7.121	170.502	98.6328	446.747
7.122	171.539	98.9075	446.594
7.123	171.57	99.4568	444.58
7.124	171.783	99.6704	446.716
7.125	172.302	99.3347	445.221
7.126	172.76	99.7009	444.458
7.127	172.241	100.128	446.411
7.128	170.746	100.037	444.58
7.129	171.722	99.4263	447.052
7.13	172.15	99.4873	446.686
7.131	172.516	100.128	445.862
7.132	173.096	100.616	447.205
7.133	173.615	100.891	445.496
7.134	174.469	100.922	445.862
7.135	174.713	100.861	446.625
7.136	173.34	100.739	444.794
7.137	173.92	100.555	446.716
7.138	173.523	100.342	446.106
7.139	172.333	100.861	445.77
7.14	172.028	101.166	447.54
7.141	171.722	100.677	445.068
7.142	172.363	100.677	446.381
7.143	172.729	100.739	447.693
7.144	172.119	100.647	445.679
7.145	173.065	100.22	447.876
7.146	173.34	100.006	446.686
7.147	173.035	100.8	446.045
7.148	172.729	101.257	447.632
7.149	172.363	101.227	445.313
7.15	172.607	101.013	446.777
7.151	172.119	101.44	448.181
7.152	171.509	101.288	446.381
7.153	172.668	101.074	448.578
7.154	173.706	101.318	447.296
7.155	174.194	101.288	447.418
7.156	174.591	101.776	448.303
7.157	174.469	101.654	446.228
7.158	174.988	101.776	447.754
7.159	174.255	102.203	447.937
7.16	172.546	102.6	446.136
7.161	172.638	101.807	448.303
7.162	173.065	100.83	446.777
7.163	173.492	101.715	447.021
7.164	174.194	101.837	448.364
7.165	174.53	101.776	446.136
7.166	175.446	101.471	448.303
7.167	175.385	101.563	448.547
7.168	174.744	101.379	447.418
7.169	174.591	101.837	449.615
7.17	174.438	102.264	448.212
7.171	174.072	102.844	447.327
7.172	174.622	102.112	449.188
7.173	173.248	101.654	447.205
7.174	174.835	101.41	448.395
7.175	175.537	101.959	448.425
7.176	175.354	102.051	447.327
7.177	175.659	101.776	449.219
7.178	176.208	101.532	447.113
7.179	176.086	101.807	446.991
7.18	174.774	101.807	448.303
7.181	171.997	101.593	445.923
7.182	171.387	101.471	447.998
7.183	171.082	100.647	447.235
7.184	170.532	100.189	446.228
7.185	171.204	99.8535	448.425
7.186	171.875	99.762	447.266
7.187	172.76	99.9451	447.388
7.188	171.631	99.7009	448.853
7.189	168.976	99.2126	446.808
7.19	168.732	99.2737	448.669
7.191	168.427	99.0906	448.09
7.192	166.748	98.8464	446.289
7.193	165.619	98.3276	448.273
7.194	165.741	97.5647	445.984
7.195	167.511	97.4121	446.198
7.196	167.755	97.168	447.662
7.197	165.771	96.8323	445.679
7.198	165.71	96.5576	447.968
7.199	165.955	96.405	446.106
7.2	163.757	96.3745	444.885
7.201	161.163	95.3979	446.564
7.202	159.943	94.8792	443.451
7.203	159.424	94.2078	442.932
7.204	159.027	92.9565	443.878
7.205	157.928	91.7358	441.833
7.206	157.898	91.0034	443.298
7.207	157.623	91.0339	442.841
7.208	157.196	91.3696	440.948
7.209	156.25	90.6372	442.474
7.21	154.877	89.1724	440.735
7.211	154.602	88.7756	440.704
7.212	153.87	89.9658	441.528
7.213	152.588	90.2405	439.758
7.214	152.985	89.5081	441.65
7.215	153.87	88.7451	441.864
7.216	155.426	88.9893	441.711
7.217	156.921	89.447	442.932
7.218	156.403	90.4236	442.352
7.219	156.708	90.1489	443.604
7.22	156.86	89.9658	443.024
7.221	155.548	90.1489	441.162
7.222	156.464	90.6372	442.413
7.223	156.708	91.0034	440.338
7.224	156.921	91.2781	440.796
7.225	157.135	90.8813	442.81
7.226	156.708	90.1489	441.04
7.227	158.142	90.4846	443.909
7.228	158.875	91.6443	444.641
7.229	158.112	92.2546	442.627
7.23	158.356	91.8274	444.885
7.231	158.569	91.4307	442.047
7.232	159.698	91.2476	441.223
7.233	158.661	92.2852	442.413
7.234	158.081	92.3462	440.369
7.235	159.119	92.5598	442.047
7.236	159.973	92.4988	441.864
7.237	159.515	93.4753	440.46
7.238	160.492	93.1396	442.749
7.239	161.163	93.5364	440.704
7.24	161.713	93.689	441.284
7.241	161.804	93.5669	442.23
7.242	160.461	93.4753	440.033
7.243	161.102	93.7805	442.2
7.244	161.438	94.4824	441.681
7.245	161.041	95.2148	440.918
7.246	160.797	95.8252	442.81
7.247	161.652	95.0623	441.132
7.248	162.903	95.3674	442.352
7.249	163.208	95.6421	444.336
7.25	162.262	95.4285	442.322
7.251	163.605	95.1233	444.336
7.252	164.917	95.6726	444.092
7.253	164.764	96.5271	442.474
7.254	164.581	97.0154	445.068
7.255	164.734	97.3206	442.993
7.256	166.229	97.8394	443.756
7.257	166.077	98.2361	445.709
7.258	164.856	97.9309	444.733
7.259	166.656	97.6563	446.625
7.26	168.213	97.9919	445.313
7.261	169.067	98.7244	444.916
7.262	170.013	99.0906	446.716
7.263	170.624	99.6399	444.366
7.264	171.448	100.464	444.946
7.265	171.143	100.037	446.808
7.266	168.762	99.9756	445.648
7.267	169.617	99.6399	447.693
7.268	170.685	100.281	446.869
7.269	171.387	101.227	446.533
7.27	171.967	101.074	447.784
7.271	172.394	100.372	446.32
7.272	174.011	100.708	447.784
7.273	174.53	101.227	448.73
7.274	172.668	101.563	446.625
7.275	172.516	101.837	448.7
7.276	173.431	101.776	447.845
7.277	173.92	102.081	445.953
7.278	174.164	102.6	448.029
7.279	173.462	102.966	445.831
7.28	175.476	102.753	447.296
7.281	176.147	102.905	448.395
7.282	175.018	102.905	447.571
7.283	175.079	102.814	449.921
7.284	176.208	103.516	448.334
7.285	176.727	104.645	447.968
7.286	176.666	104.767	449.28
7.287	175.262	104.095	446.625
7.288	175.69	104.156	448.517
7.289	176.697	104.401	448.517
7.29	176.422	104.706	447.693
7.291	176.605	104.37	449.982
7.292	177.185	104.279	448.364
7.293	177.917	104.675	448.273
7.294	178.406	105.469	449.768
7.295	177.643	105.377	448.242
7.296	178.589	105.408	449.493
7.297	178.955	105.438	450.287
7.298	178.101	105.56	448.303
7.299	178.65	105.865	450.867
7.3	179.047	106.11	449.066
7.301	180.542	106.445	449.493
7.302	180.878	106.293	450.775
7.303	179.962	106.628	449.188
7.304	181.427	105.927	451.05
7.305	182.922	106.14	450.47
7.306	182.129	106.75	449.646
7.307	181.458	107.025	451.996
7.308	181.213	107.3	449.31
7.309	182.495	107.91	449.982
7.31	181.976	107.33	450.928
7.311	180.237	106.842	449.493
7.312	181.366	106.659	452.606
7.313	182.617	107.117	451.721
7.314	183.136	107.91	450.775
7.315	182.922	107.117	453.125
7.316	182.861	106.689	451.172
7.317	184.814	107.513	451.66
7.318	184.57	108.246	452.606
7.319	182.373	108.215	450.195
7.32	182.343	107.574	453.125
7.321	182.373	107.452	451.63
7.322	183.167	107.697	450.317
7.323	183.807	107.697	452.606
7.324	183.96	107.605	450.348
7.325	185.638	108.124	451.324
7.326	185.974	108.215	451.416
7.327	184.265	107.758	449.768
7.328	183.563	107.513	452.118
7.329	183.838	108.124	450.287
7.33	183.685	108.521	449.188
7.331	182.739	107.819	450.867
7.332	181.793	106.812	448.883
7.333	183.746	107.056	450.531
7.334	184.784	107.483	451.385
7.335	184.143	107.178	450.562
7.336	183.746	106.689	453.461
7.337	184.021	105.957	451.965
7.338	184.326	107.086	450.928
7.339	183.716	107.666	452.637
7.34	181.763	106.842	449.982
7.341	182.098	105.927	451.294
7.342	182.434	105.53	452.24
7.343	181.946	105.591	450.653
7.344	181.824	105.469	453.094
7.345	182.068	105.682	451.447
7.346	183.319	105.774	451.294
7.347	183.746	105.377	452.362
7.348	182.281	105.042	450.104
7.349	181.946	105.072	451.263
7.35	181.274	104.584	451.477
7.351	179.26	104.218	450.195
7.352	178.68	103.394	452.209
7.353	178.07	102.6	450.348
7.354	178.467	102.509	451.08
7.355	178.314	102.295	452.759
7.356	177.094	101.501	450.226
7.357	176.147	99.5789	452.118
7.358	175.262	98.6633	451.599
7.359	173.553	98.5413	449.707
7.36	171.417	98.2666	450.928
7.361	169.8	96.4355	448.242
7.362	167.236	94.0552	447.144
7.363	163.94	92.5598	447.815
7.364	159.18	89.386	443.268
7.365	154.083	83.6487	441.437
7.366	149.2	78.7659	440.216
7.367	146.637	77.3926	433.716
7.368	144.958	78.125	431.366
7.369	142.731	77.6062	425.14
7.37	141.144	75.1343	422.302
7.371	137.909	74.0356	424.225
7.372	134.766	74.2493	427.155
7.373	134.796	73.0286	432.739
7.374	136.475	71.5027	437.958
7.375	137.238	70.4956	440.063
7.376	140.045	70.7703	443.939
7.377	142.395	71.8079	444.336
7.378	143.89	73.1506	445.618
7.379	144.104	74.4629	445.251
7.38	143.524	74.6155	441.864
7.381	142.517	74.0662	441.498
7.382	142.09	74.3713	439.697
7.383	142.426	74.4324	436.829
7.384	143.372	73.8525	438.232
7.385	143.89	73.2117	437.012
7.386	146.179	72.6318	438.873
7.387	146.82	72.5708	440.369
7.388	145.966	72.5403	439.148
7.389	146.362	72.5403	440.704
7.39	145.905	72.2351	437.622
7.391	145.691	72.9675	435.425
7.392	145.447	72.9065	433.807
7.393	144.653	71.9299	430.176
7.394	144.409	71.0144	430.481
7.395	144.775	70.5566	432.007
7.396	143.402	70.1294	432.159
7.397	143.433	69.1528	436.188
7.398	143.433	69.2749	435.242
7.399	144.684	69.9768	434.174
7.4	144.684	70.4956	434.509
7.401	142.853	70.7397	430.237
7.402	142.761	70.1904	429.993
7.403	142.548	69.7632	428.619
7.404	140.625	69.9463	426.666
7.405	140.228	69.8547	428.436
7.406	140.106	69.7327	427.185
7.407	141.51	70.1599	427.521
7.408	142.517	70.6482	428.864
7.409	142.059	70.9229	427.307
7.41	142.7	70.2515	429.932
7.411	142.914	69.7937	430.176
7.412	142.09	70.3735	429.626
7.413	141.815	70.9229	432.007
7.414	141.266	71.2585	429.901
7.415	142.883	71.8384	431.305
7.416	143.219	71.7468	431.824
7.417	142.181	72.0215	430.939
7.418	143.097	71.9604	433.716
7.419	144.318	71.7773	433.38
7.42	144.287	72.2046	432.373
7.421	144.623	72.6318	433.99
7.422	145.63	72.4792	431.396
7.423	147.552	72.9065	430.573
7.424	148.468	73.8525	431.976
7.425	147.614	74.0662	430.359
7.426	148.285	73.9441	432.007
7.427	148.804	73.8831	433.197
7.428	149.78	74.4019	432.22
7.429	150.94	74.7681	434.113
7.43	151.184	75.1343	432.129
7.431	153.778	74.707	432.434
7.432	155.426	73.9441	432.922
7.433	154.114	74.6155	431.305
7.434	154.388	74.7375	433.838
7.435	154.449	74.9207	433.105
7.436	154.083	75.1648	432.648
7.437	153.717	75.592	434.54
7.438	153.9	75.3479	431.946
7.439	155.701	75.1343	433.441
7.44	156.25	75.1038	433.533
7.441	156.097	75.2258	431.763
7.442	156.097	75.1648	433.777
7.443	156.403	74.7986	433.197
7.444	156.708	75.2869	432.251
7.445	156.738	75.7446	434.021
7.446	155.212	76.2634	431.488
7.447	155.487	75.9888	432.068
7.448	155.121	75.9888	432.007
7.449	154.083	75.7446	430.664
7.45	154.572	75.7751	432.831
7.451	155.273	75.2258	431.732
7.452	155.945	75.4089	432.098
7.453	156.372	75.6226	433.289
7.454	154.572	76.2329	430.695
7.455	154.205	76.4771	432.556
7.456	153.168	76.7822	432.098
7.457	151.52	76.5991	430.237
7.458	150.787	76.3855	431.885
7.459	151.123	75.6226	430.176
7.46	151.978	75.7141	429.413
7.461	153.107	77.0569	431.091
7.462	153.29	77.0264	428.528
7.463	154.572	76.4465	429.901
7.464	154.724	76.9653	431.427
7.465	153.564	76.9958	430.115
7.466	152.832	77.301	432.892
7.467	152.161	77.6367	431.641
7.468	153.778	77.6062	431.366
7.469	154.388	78.1555	431.976
7.47	154.297	78.3691	430.481
7.471	156.189	78.1555	431.976
7.472	157.898	78.1555	432.465
7.473	158.142	78.6743	432.312
7.474	158.234	78.7964	434.845
7.475	158.783	78.4912	432.922
7.476	159.821	78.7659	433.258
7.477	160.004	79.5593	433.807
7.478	159.027	80.2917	431.152
7.479	160.004	79.2236	432.312
7.48	161.224	78.4302	431.854
7.481	162.201	78.4912	431.244
7.482	163.208	79.1016	433.807
7.483	163.91	79.0405	431.427
7.484	165.649	79.1626	432.373
7.485	165.863	79.2847	432.922
7.486	165.222	79.5898	430.481
7.487	165.924	79.6204	431.549
7.488	166.382	79.3762	430.115
7.489	166.26	79.8035	429.352
7.49	166.687	80.2307	430.725
7.491	166.504	80.3833	428.436
7.492	168.793	80.3528	429.626
7.493	169.83	80.1392	430.664
7.494	168.64	81.1462	429.413
7.495	168.854	80.9326	431.732
7.496	168.579	81.0852	430.42
7.497	168.701	81.665	430.176
7.498	168.335	82.4585	431.152
7.499	167.633	83.1299	428.802
7.5	168.335	83.0688	430.511
7.501	169.006	83.0078	431.61
7.502	167.572	83.4045	430.908
7.503	168.152	83.4656	435.028
7.504	168.884	83.4961	433.807
7.505	168.884	84.0149	434.479
7.506	169.006	84.6863	435.76
7.507	168.854	84.9915	432.922
7.508	169.525	85.3577	434.113
7.509	169.617	85.907	434.662
7.51	168.549	85.9985	432.312
7.511	168.396	85.9985	435.12
7.512	169.25	86.5173	435.15
7.513	170.685	86.6394	434.509
7.514	171.692	86.7004	436.584
7.515	170.959	87.0056	434.418
7.516	173.065	87.2803	435.547
7.517	174.469	87.4939	434.662
7.518	173.492	87.9211	433.746
7.519	173.126	87.8906	435.516
7.52	173.737	87.7991	433.899
7.521	174.744	88.1042	434.479
7.522	175.049	88.3789	435.73
7.523	174.469	88.4399	433.99
7.524	176.727	87.9517	435.791
7.525	178.741	88.0432	435.76
7.526	179.657	87.8906	435.272
7.527	179.321	88.4399	437.103
7.528	180.573	88.8062	435.547
7.529	181.671	89.447	435.303
7.53	181.885	89.4775	436.523
7.531	180.634	89.5386	433.929
7.532	181.519	89.6301	435.73
7.533	182.007	89.7827	435.333
7.534	183.258	90.0574	435.364
7.535	184.143	90.0269	437.134
7.536	185.425	90.4541	435.638
7.537	187.531	90.8813	436.096
7.538	187.927	91.7664	437.836
7.539	186.371	91.8884	435.791
7.54	186.066	91.5833	437.744
7.541	185.76	91.8579	437.653
7.542	185.852	92.4988	436.92
7.543	186.493	92.4072	438.507
7.544	186.768	92.1936	437.103
7.545	188.66	92.4683	438.171
7.546	189.85	93.1091	438.934
7.547	189.24	93.4448	437.439
7.548	189.331	93.5059	439.331
7.549	188.843	93.3533	438.416
7.55	188.293	94.0247	437.653
7.551	187.988	94.5129	438.416
7.552	187.805	94.9402	436.615
7.553	188.568	95.3369	437.317
7.554	189.789	95.6116	438.11
7.555	189.148	95.5505	437.042
7.556	190.063	95.0623	439.484
7.557	190.674	95.9167	439.209
7.558	191.223	96.7712	438.66
7.559	191.101	96.9543	440.247
7.56	190.521	96.9543	437.866
7.561	191.803	97.0459	438.599
7.562	192.322	97.8394	438.629
7.563	192.322	98.6328	437.256
7.564	192.383	98.0225	439.423
7.565	191.986	97.29	439.056
7.566	193.268	97.4426	440.338
7.567	194.336	98.2056	442.047
7.568	193.878	99.1821	440.552
7.569	195.038	99.2737	441.437
7.57	196.228	98.877	441.62
7.571	196.259	99.1516	439.697
7.572	196.869	99.762	441.681
7.573	197.754	100.006	439.911
7.574	198.792	99.5483	440.338
7.575	198.578	99.884	443.39
7.576	198.822	100.25	441.559
7.577	200.409	100.372	442.902
7.578	201.263	100.677	442.78
7.579	200.836	101.41	442.261
7.58	201.385	100.922	443.542
7.581	202.423	100.8	441.223
7.582	204.01	100.769	441.681
7.583	204.529	101.41	442.047
7.584	203.918	102.081	441.071
7.585	204.62	101.746	441.956
7.586	204.742	101.044	442.352
7.587	204.01	100.769	441.681
7.588	204.01	101.593	443.542
7.589	204.254	101.99	441.864
7.59	205.658	102.051	442.383
7.591	206.024	102.173	442.841
7.592	205.78	101.929	441.162
7.593	206.116	102.142	443.024
7.594	206.451	102.631	443.39
7.595	206.329	103.18	442.78
7.596	205.78	103.424	445.374
7.597	204.956	103.333	444.153
7.598	206.512	103.455	444.824
7.599	207.55	104.187	445.068
7.6	206.757	104.37	443.481
7.601	207.031	104.126	445.251
7.602	208.13	103.943	444.061
7.603	208.679	104.462	443.604
7.604	208.435	104.889	445.251
7.605	207.55	104.767	443.298
7.606	207.947	105.164	444.794
7.607	208.13	105.164	445.129
7.608	206.818	105.133	443.146
7.609	207.123	105.103	445.801
7.61	207.52	104.736	444.489
7.611	209.106	104.828	444.153
7.612	210.052	105.286	445.679
7.613	210.022	105.316	444.031
7.614	210.968	105.56	445.221
7.615	210.999	106.537	445.862
7.616	210.358	106.171	444.092
7.617	209.686	105.927	445.892
7.618	209.534	105.621	445.251
7.619	211.212	105.56	444.458
7.62	212.402	106.201	445.465
7.621	212.738	106.354	443.726
7.622	213.776	106.506	445.007
7.623	215.271	106.659	445.007
7.624	214.142	106.72	443.634
7.625	213.196	106.995	445.679
7.626	212.921	107.239	444.611
7.627	213.257	107.117	444.366
7.628	213.409	107.086	445.313
7.629	213.318	106.598	443.512
7.63	214.6	106.384	445.19
7.631	215.759	106.689	445.648
7.632	215.332	107.147	444.916
7.633	214.905	107.025	447.479
7.634	215.088	106.293	447.235
7.635	215.027	107.178	446.777
7.636	214.386	108.276	448.273
7.637	214.081	107.513	445.709
7.638	214.661	106.75	446.716
7.639	215.027	106.934	447.876
7.64	214.905	107.269	446.228
7.641	215.332	107.086	447.754
7.642	215.454	106.75	446.899
7.643	216.98	107.178	447.296
7.644	217.438	107.3	447.632
7.645	215.851	107.361	444.855
7.646	215.79	107.605	446.167
7.647	215.21	107.391	445.313
7.648	215.027	106.934	444.519
7.649	214.478	106.171	446.777
7.65	213.745	105.164	445.648
7.651	214.813	105.621	447.479
7.652	215.973	106.537	448.151
7.653	214.966	106.72	446.106
7.654	214.6	106.14	448.334
7.655	215.118	105.53	447.113
7.656	215.271	105.438	446.106
7.657	214.355	105.713	448.09
7.658	214.264	104.98	446.35
7.659	215.363	104.34	446.716
7.66	215.79	105.438	447.235
7.661	214.661	106.232	444.763
7.662	214.874	105.988	446.655
7.663	214.691	105.194	445.709
7.664	215.668	104.584	445.19
7.665	216.064	104.645	447.083
7.666	215.088	104.095	444.763
7.667	215.149	104.187	445.557
7.668	215.607	104.34	445.801
7.669	215.088	104.767	443.268
7.67	214.569	104.34	445.221
7.671	213.623	103.638	444.885
7.672	213.593	103.21	445.068
7.673	212.83	103.241	446.899
7.674	212.769	102.57	445.343
7.675	213.898	102.112	446.167
7.676	214.203	102.264	446.594
7.677	213.593	101.959	444.763
7.678	212.799	102.203	446.381
7.679	212.891	101.471	445.831
7.68	212.494	101.776	444.702
7.681	211.487	102.661	446.655
7.682	210.602	102.112	444.458
7.683	211.243	101.044	444.611
7.684	211.609	100.677	445.587
7.685	211.06	100.403	444.489
7.686	211.121	100.037	445.892
7.687	210.938	100.006	444.672
7.688	211.121	100.159	444.946
7.689	211.06	100.464	445.404
7.69	209.167	100.25	443.146
7.691	208.282	99.7009	444.58
7.692	207.855	98.6633	444.366
7.693	206.696	97.5647	443.726
7.694	206.604	97.4121	446.014
7.695	206.94	96.9543	444.641
7.696	207.52	97.6868	444.733
7.697	207.947	97.8699	445.557
7.698	206.726	97.4426	443.604
7.699	206.451	97.0154	444.946
7.7	205.872	96.6797	444.672
7.701	205.048	96.405	442.657
7.702	204.285	96.3135	445.282
7.703	204.163	95.6726	443.481
7.704	205.566	95.5811	443.665
7.705	206.39	95.9167	444.611
7.706	205.658	95.3979	443.298
7.707	205.261	95.4895	444.885
7.708	205.688	94.9707	445.221
7.709	205.261	94.7266	444.214
7.71	204.834	94.9402	445.648
7.711	203.918	94.7571	443.878
7.712	204.254	94.4214	444.244
7.713	204.498	93.9941	444.641
7.714	204.407	93.5059	443.42
7.715	204.407	93.7195	445.343
7.716	204.376	93.5364	445.587
7.717	203.278	93.6584	444.916
7.718	203.369	93.7805	447.174
7.719	203.491	92.8345	445.221
7.72	204.163	92.804	445.282
7.721	204.01	93.75	446.411
7.722	203.491	93.75	443.878
7.723	202.942	93.5059	445.496
7.724	202.82	93.2617	445.862
7.725	202.911	92.6819	445.435
7.726	202.606	92.8955	447.418
7.727	202.393	92.804	446.808
7.728	203.735	92.804	447.418
7.729	204.376	93.3838	447.205
7.73	202.82	93.0481	445.16
7.731	202.606	93.0176	447.021
7.732	202.057	92.5293	445.404
7.733	201.63	92.6819	445.496
7.734	200.623	92.5903	446.899
7.735	198.578	91.1865	445.007
7.736	199.219	91.0034	446.167
7.737	200.043	91.7664	446.533
7.738	200.073	91.4917	443.97
7.739	198.273	91.3086	445.74
7.74	198.029	89.9658	445.221
7.741	198.486	89.5386	444
7.742	198.395	90.0879	444.946
7.743	195.587	89.6301	441.833
7.744	194.183	88.4705	442.444
7.745	193.268	87.0361	441.925
7.746	191.742	86.3953	439.453
7.747	190.125	85.8459	440.857
7.748	188.965	84.5642	438.293
7.749	188.049	83.1299	435.669
7.75	187.012	82.3059	435.913
7.751	184.906	81.9397	433.746
7.752	184.204	81.543	432.953
7.753	184.021	80.9631	432.739
7.754	182.007	80.0171	431.519
7.755	180.695	79.3762	433.167
7.756	180.298	78.8574	432.8
7.757	180.389	78.6743	433.502
7.758	180.939	78.6438	435.852
7.759	180.481	78.5828	435.181
7.76	181.061	78.4607	436.249
7.761	181.671	78.4302	436.737
7.762	181.824	78.7048	435.486
7.763	181.244	79.0405	437.347
7.764	181.183	79.0405	436.035
7.765	182.8	78.7354	436.31
7.766	182.678	78.8574	437.378
7.767	181.244	79.1931	436.34
7.768	181.641	79.1931	438.08
7.769	183.502	78.8574	437.012
7.77	183.502	79.2236	435.852
7.771	183.716	79.1321	437.134
7.772	183.746	78.5522	434.875
7.773	184.692	79.1626	434.723
7.774	185.425	79.5593	434.601
7.775	183.96	79.4373	432.434
7.776	183.502	79.071	434.021
7.777	183.655	78.6743	433.105
7.778	183.716	78.5217	432.861
7.779	183.96	78.7048	435.12
7.78	183.38	78.5522	433.258
7.781	185.364	78.7354	434.57
7.782	186.951	78.9795	435.12
7.783	185.76	79.1321	433.258
7.784	185.181	79.1931	434.784
7.785	184.418	79.4373	433.96
7.786	184.998	79.7424	433.35
7.787	184.204	79.8035	434.631
7.788	182.8	79.6204	432.526
7.789	184.021	79.9866	433.807
7.79	185.944	80.5359	433.38
7.791	185.852	80.9326	431.732
7.792	185.73	81.4514	434.021
7.793	186.371	81.0852	432.831
7.794	186.737	81.1462	432.983
7.795	186.523	82.2754	434.875
7.796	184.845	82.8552	432.983
7.797	185.181	82.7332	434.143
7.798	186.31	82.428	433.99
7.799	186.005	83.2214	433.533
7.8	186.676	84.137	435.76
7.801	188.141	83.6182	434.875
7.802	188.782	83.4656	435.272
7.803	188.812	83.9844	438.416
7.804	188.782	84.3811	436.188
7.805	190.002	85.2051	437.317
7.806	190.308	86.1206	437.195
7.807	189.484	86.3037	436.523
7.808	189.606	86.2122	437.622
7.809	190.674	86.0901	436.768
7.81	192.322	86.6394	436.462
7.811	193.329	87.3413	437.317
7.812	192.627	87.2192	436.279
7.813	194.183	87.0361	436.768
7.814	196.136	87.0972	435.547
7.815	195.831	88.3484	434.296
7.816	195.648	88.9893	434.937
7.817	194.641	88.5315	432.922
7.818	195.557	88.0432	433.105
7.819	196.32	87.4634	433.594
7.82	195.343	87.4634	432.556
7.821	196.594	87.9822	434.967
7.822	197.052	88.2874	434.082
7.823	197.174	88.5925	433.807
7.824	197.601	88.3179	435.15
7.825	197.388	88.0737	432.709
7.826	199.005	88.8977	433.685
7.827	199.86	89.3555	433.044
7.828	198.853	89.1724	430.969
7.829	197.937	89.2334	432.587
7.83	198.669	88.9893	432.617
7.831	198.7	89.6606	431.458
7.832	199.066	90.4846	434.082
7.833	198.334	90.3015	432.037
7.834	200.043	90.3625	433.075
7.835	201.202	90.7898	433.167
7.836	201.263	91.0645	431.946
7.837	201.05	91.2476	433.563
7.838	200.836	91.3391	433.502
7.839	200.867	91.3086	433.411
7.84	200.562	91.8274	435.455
7.841	199.738	91.4917	434.387
7.842	200.806	91.7664	436.707
7.843	201.538	92.3462	436.89
7.844	201.233	92.5598	436.584
7.845	201.996	92.6208	438.11
7.846	203.674	91.9189	437.378
7.847	203.674	92.7429	436.462
7.848	203.888	93.4448	439.24
7.849	202.881	92.804	436.798
7.85	204.468	92.8345	438.019
7.851	205.444	93.4753	438.782
7.852	204.59	94.4519	437.5
7.853	205.292	94.1162	438.965
7.854	205.811	93.4448	437.836
7.855	207.397	93.6584	438.568
7.856	208.527	93.75	439.545
7.857	208.221	94.1162	437.561
7.858	208.71	94.635	438.965
7.859	209.473	94.7571	438.934
7.86	208.557	94.635	438.324
7.861	207.794	94.635	439.85
7.862	208.13	94.2383	439.362
7.863	209.167	94.2688	439.575
7.864	210.266	94.6655	441.895
7.865	209.198	94.8486	438.965
7.866	210.693	94.8181	441.132
7.867	211.334	95.1843	440.308
7.868	211.609	95.4895	439.545
7.869	210.999	95.9778	441.376
7.87	210.358	95.5811	439.545
7.871	211.243	95.6726	440.216
7.872	211.182	96.0999	440.704
7.873	210.144	96.5881	439.484
7.874	211.212	97.168	440.979
7.875	212.494	96.9238	439.911
7.876	211.975	96.8323	438.721
7.877	211.121	97.229	441.162
7.878	211.304	97.1375	439.178
7.879	212.372	97.7783	439.911
7.88	212.006	97.9919	440.887
7.881	210.327	98.114	438.568
7.882	210.754	98.3582	440.399
7.883	211.731	98.175	439.392
7.884	211.395	98.2056	438.782
7.885	210.266	98.4192	441.284
7.886	210.51	97.9614	439.301
7.887	211.945	98.053	439.636
7.888	212.86	98.3582	441.193
7.889	211.487	98.3887	438.477
7.89	211.945	98.6938	440.155
7.891	212.83	98.9075	438.843
7.892	212.585	98.9075	437.5
7.893	211.029	98.6328	439.667
7.894	210.388	98.0225	438.11
7.895	212.677	98.3276	437.927
7.896	214.02	98.7244	437.775
7.897	212.463	99.2737	435.516
7.898	213.47	98.9685	436.798
7.899	214.996	97.8699	434.845
7.9	215.149	98.175	434.265
7.901	213.623	98.7244	436.188
7.902	211.548	98.114	434.387
7.903	212.097	97.5037	435.303
7.904	212.433	97.4731	435.638
7.905	210.968	97.7478	434.235
7.906	210.938	97.9004	436.371
7.907	211.67	97.5037	435.364
7.908	213.257	97.7783	435.852
7.909	213.654	97.6868	437.866
7.91	212.708	97.29	436.005
7.911	213.104	97.3206	438.141
7.912	213.44	97.4121	438.11
7.913	211.945	97.9004	436.707
7.914	210.846	98.3276	439.117
7.915	211.304	97.168	436.92
7.916	212.097	97.229	437.042
7.917	212.311	97.5342	439.087
7.918	211.7	97.29	436.584
7.919	212.738	97.1069	437.927
7.92	212.86	97.0459	437.805
7.921	211.853	96.5881	436.615
7.922	210.968	96.0388	438.904
7.923	210.327	95.8557	437.439
7.924	210.236	96.3745	437.195
7.925	209.259	95.9167	438.812
7.926	208.374	95.0317	437.012
7.927	208.313	94.9707	439.056
7.928	209.351	94.4214	438.965
7.929	208.13	94.6045	438.324
7.93	207.245	94.574	441.162
7.931	207.55	93.2922	439.88
7.932	208.13	93.5059	440.186
7.933	207.886	93.7805	441.62
7.934	205.933	93.75	440.399
7.935	204.895	93.5974	441.345
7.936	205.383	93.5669	441.071
7.937	204.956	92.7429	439.728
7.938	204.285	91.8274	441.376
7.939	202.881	91.3391	440.094
7.94	203.491	91.4917	439.972
7.941	203.979	90.6067	440.735
7.942	202.026	89.447	439.331
7.943	200.775	88.9282	440.552
7.944	200.195	87.8296	439.301
7.945	198.792	87.8601	438.11
7.946	196.808	87.0667	439.484
7.947	195.282	85.3882	437.5
7.948	194.763	84.1675	437.958
7.949	194.702	84.2896	439.423
7.95	193.024	84.137	437.317
7.951	192.291	83.2825	438.721
7.952	192.444	82.0313	438.019
7.953	191.772	81.2378	436.737
7.954	190.308	81.0852	438.202
7.955	188.263	80.4138	436.31
7.956	187.592	79.8645	435.913
7.957	186.89	79.2542	435.699
7.958	185.15	78.9185	433.38
7.959	184.448	78.7354	434.296
7.96	184.54	78.2471	433.044
7.961	183.929	78.0945	432.617
7.962	182.556	77.3315	434.113
7.963	180.634	76.7517	432.556
7.964	180.42	76.416	433.289
7.965	180.573	76.2939	433.075
7.966	179.047	76.9653	431.488
7.967	177.673	76.6602	432.678
7.968	177.551	74.8291	431.335
7.969	176.636	74.5239	430.878
7.97	175.751	74.7986	431.976
7.971	174.194	74.1882	429.657
7.972	173.981	73.5168	429.138
7.973	173.859	73.0286	429.23
7.974	172.455	72.4487	426.117
7.975	171.539	72.2351	426.331
7.976	171.6	72.0215	425.018
7.977	171.173	71.6858	423.706
7.978	170.074	71.5942	424.652
7.979	167.816	71.8689	423.004
7.98	168.701	71.991	424.286
7.981	170.135	71.5637	423.828
7.982	169.678	72.0825	423.218
7.983	169.464	72.0215	424.683
7.984	169.525	71.228	423.187
7.985	170.593	71.0754	423.981
7.986	171.173	71.8689	424.957
7.987	169.617	72.6318	423.492
7.988	169.861	72.2961	425.14
7.989	170.624	72.0215	424.255
7.99	170.135	72.113	423.401
7.991	170.135	72.9065	426.27
7.992	169.617	72.6013	424.408
7.993	171.478	72.3877	425.018
7.994	172.119	72.2046	426.514
7.995	171.143	72.052	424.5
7.996	172.089	72.5708	426.575
7.997	173.34	73.3948	425.232
7.998	174.042	74.0051	424.316
7.999	173.737	73.9441	426.91
8	172.119	73.5474	424.988
8.001	173.004	73.761	425.934
8.002	173.584	74.3713	427.643
8.003	173.004	74.7681	425.629
8.004	173.889	74.7375	428.558
8.005	175.446	74.3713	428.253
8.006	176.758	74.646	427.795
8.007	176.331	75.5005	430.115
8.008	174.866	75.8057	429.077
8.009	175.72	75.5615	429.84
8.01	176.361	75.9888	430.481
8.011	174.896	76.3855	428.925
8.012	175.14	76.7822	431.152
8.013	175.72	76.2329	430.206
8.014	176.849	76.2634	430.664
8.015	177.338	76.5686	432.892
8.016	176.758	76.5686	431.519
8.017	178.192	77.24	432.861
8.018	179.26	77.9114	433.38
8.019	178.497	78.7659	431.793
8.02	178.284	78.7354	433.441
8.021	178.345	78.125	432.587
8.022	178.772	78.4607	432.281
8.023	179.718	79.1626	434.113
8.024	179.108	79.2542	432.159
8.025	180.664	79.2542	433.197
8.026	182.526	79.3457	432.983
8.027	182.159	80.3528	431.61
8.028	182.404	81.4514	433.258
8.029	182.343	80.5969	431.549
8.03	182.068	80.4443	431.854
8.031	181.244	80.4138	433.441
8.032	180.725	80.5054	431.03
8.033	181.61	80.658	432.373
8.034	182.922	81.0547	432.068
8.035	183.319	81.604	430.664
8.036	183.594	82.1228	432.77
8.037	184.052	81.8176	430.847
8.038	184.784	81.9397	431.366
8.039	184.448	82.489	433.075
8.04	182.343	82.3364	430.634
8.041	183.35	82.1533	431.763
8.042	184.57	82.2754	431.152
8.043	184.448	83.3435	429.657
8.044	185.089	84.0454	431.396
8.045	185.211	83.6487	429.565
8.046	186.401	83.7708	430.542
8.047	186.859	84.0454	431.549
8.048	186.005	84.2285	429.535
8.049	185.699	84.198	431.122
8.05	185.944	84.2896	430.42
8.051	185.577	84.5947	428.925
8.052	185.394	84.8999	430.328
8.053	185.516	84.5947	428.65
8.054	186.523	84.8694	429.718
8.055	187.225	85.4187	430.847
8.056	186.401	85.7239	429.108
8.057	187.561	85.9985	430.969
8.058	188.049	85.8459	430.573
8.059	187.805	86.2122	430.237
8.06	187.286	86.2732	432.495
8.061	186.829	85.8459	431.061
8.062	187.714	86.3342	431.152
8.063	188.843	87.0667	432.281
8.064	188.477	87.3108	430.145
8.065	189.484	87.7075	431.793
8.066	190.796	87.0972	430.42
8.067	191.62	87.738	430.145
8.068	191.04	88.1958	432.678
8.069	191.01	87.4329	431.061
8.07	191.895	87.1887	432.373
8.071	192.871	87.9211	433.197
8.072	191.864	89.5386	431.335
8.073	192.017	89.8743	432.648
8.074	191.62	89.4165	432.159
8.075	192.719	88.9893	432.556
8.076	194.244	88.4399	435.883
8.077	193.268	88.8062	434.265
8.078	194.611	89.5386	436.432
8.079	196.198	89.8743	436.34
8.08	195.557	90.4846	434.875
8.081	195.801	91.217	436.92
8.082	196.716	91.2781	434.662
8.083	197.235	91.4612	435.303
8.084	196.289	91.5527	437.958
8.085	195.435	91.4612	436.768
8.086	197.327	91.5833	438.171
8.087	199.371	92.1021	438.629
8.088	198.73	92.6819	437.561
8.089	198.7	92.8955	440.094
8.09	199.463	93.0176	437.927
8.091	200.806	94.2688	438.477
8.092	200.562	94.2993	439.209
8.093	198.853	93.7195	437.714
8.094	199.493	94.2078	439.636
8.095	201.447	94.1162	439.27
8.096	200.836	94.4519	438.599
8.097	200.836	94.4824	441.467
8.098	201.508	93.689	440.094
8.099	203.339	94.5435	441.223
8.1	204.559	95.6116	441.833
8.101	203.186	95.7031	439.27
8.102	203.125	95.3064	440.704
8.103	204.712	95.5811	440.216
8.104	205.048	96.0083	437.897
8.105	204.132	96.1304	440.643
8.106	202.881	95.8252	439.972
8.107	204.926	95.9473	440.43
8.108	206.055	96.5576	441.101
8.109	205.231	97.1069	439.606
8.11	205.872	96.8323	440.735
8.111	207.184	97.1375	439.148
8.112	207.428	98.2666	437.805
8.113	206.512	97.9614	439.941
8.114	204.529	97.1375	437.988
8.115	205.109	97.3816	440.216
8.116	205.322	97.8088	440.399
8.117	204.071	98.2056	438.782
8.118	204.437	98.2666	441.498
8.119	206.238	98.0225	439.178
8.12	207.733	98.6023	438.629
8.121	206.909	99.0906	441.193
8.122	206.177	98.7549	438.904
8.123	206.757	98.877	440.002
8.124	207.672	99.6094	441.071
8.125	205.719	99.823	438.599
8.126	205.322	100.037	441.071
8.127	205.353	99.9146	439.789
8.128	207.214	100.739	438.995
8.129	208.313	100.891	440.582
8.13	207.458	100.739	439.24
8.131	208.832	100.739	440.186
8.132	210.449	100.83	440.735
8.133	209.686	101.593	439.301
8.134	208.557	102.051	441.742
8.135	208.527	101.837	440.582
8.136	208.984	102.631	439.972
8.137	209.442	102.783	441.956
8.138	208.374	101.929	440.308
8.139	209.869	101.837	442.169
8.14	211.609	102.142	442.688
8.141	212.067	102.905	440.735
8.142	211.975	103.424	443.085
8.143	212.494	103.058	442.657
8.144	213.074	103.241	441.589
8.145	212.86	103.882	444.702
8.146	211.578	104.065	442.627
8.147	212.738	103.516	443.695
8.148	213.654	103.943	444.794
8.149	213.959	104.767	443.909
8.15	214.752	104.584	445.953
8.151	215.546	104.034	445.526
8.152	216.827	104.858	446.411
8.153	217.255	105.347	447.723
8.154	215.546	105.255	446.625
8.155	215.851	105.53	447.723
8.156	216.827	105.499	447.54
8.157	216.553	106.232	445.557
8.158	216.064	105.896	448.395
8.159	215.271	104.889	446.991
8.16	216.278	104.675	448.7
8.161	217.255	105.164	450.867
8.162	216.431	105.774	448.7
8.163	216.614	106.018	451.172
8.164	217.682	105.804	450.104
8.165	217.529	106.598	448.547
8.166	217.224	106.812	450.745
8.167	216.553	105.621	449.066
8.168	217.712	105.774	449.738
8.169	218.262	106.262	451.63
8.17	216.858	106.445	449.829
8.171	217.133	106.171	451.935
8.172	217.926	106.567	451.019
8.173	218.964	107.483	449.951
8.174	219.269	107.697	451.721
8.175	218.262	106.781	449.554
8.176	218.75	106.537	450.226
8.177	219.299	106.903	450.165
8.178	218.475	107.422	448.12
8.179	218.079	107.574	450.348
8.18	218.628	107.147	449.829
8.181	218.719	107.422	449.371
8.182	218.842	107.513	451.477
8.183	218.567	107.269	449.677
8.184	219.452	107.483	450.47
8.185	219.94	107.91	450.806
8.186	219.36	107.971	448.303
8.187	219.391	107.666	450.409
8.188	219.971	107.544	449.554
8.189	220.612	108.063	448.853
8.19	220.032	108.49	451.05
8.191	218.475	108.032	449.249
8.192	219.208	108.032	449.921
8.193	221.222	108.093	450.256
8.194	220.52	108.49	448.09
8.195	220.551	108.246	449.799
8.196	220.123	107.666	448.212
8.197	220.947	107.941	448.181
8.198	220.978	108.337	449.341
8.199	219.513	108.459	447.327
8.2	218.994	108.215	449.249
8.201	218.933	108.063	448.853
8.202	218.567	107.88	447.815
8.203	218.109	107.635	450.47
8.204	218.17	107.605	448.853
8.205	219.36	107.971	448.7
8.206	219.055	107.91	450.378
8.207	217.59	107.605	448.73
8.208	217.896	107.117	450.806
8.209	219.208	107.208	450.623
8.21	218.628	107.941	449.036
8.211	217.01	108.002	451.355
8.212	216.095	107.605	449.615
8.213	217.407	106.964	450.104
8.214	218.231	107.117	450.989
8.215	216.553	106.75	449.066
8.216	216.583	106.873	451.019
8.217	217.163	105.957	450.623
8.218	217.804	106.506	449.615
8.219	217.072	106.72	451.385
8.22	215.607	106.628	449.371
8.221	215.485	106.171	450.195
8.222	215.363	105.53	451.843
8.223	213.989	104.675	449.554
8.224	213.47	104.065	452.057
8.225	213.776	104.156	451.965
8.226	213.867	104.37	450.5
8.227	213.593	104.004	453.369
8.228	211.914	103.027	451.263
8.229	212.158	102.875	451.874
8.23	211.456	103.241	452.911
8.231	210.541	102.814	450.348
8.232	209.045	101.654	453.003
8.233	208.374	100.433	452.24
8.234	208.557	100.983	451.111
8.235	208.221	101.074	452.759
8.236	206.573	100.281	451.599
8.237	207.336	99.8535	451.752
8.238	208.069	99.3347	452.332
8.239	205.75	99.5178	450.592
8.24	204.498	99.2737	452.148
8.241	203.918	98.4802	450.867
8.242	203.796	98.3276	450.012
8.243	203.125	97.3511	451.843
8.244	201.263	96.4355	450.348
8.245	200.775	95.8252	451.447
8.246	201.904	96.4355	451.691
8.247	201.508	97.3206	450.165
8.248	201.202	96.6797	452.271
8.249	200.836	95.0928	451.233
8.25	202.393	95.3674	450.958
8.251	202.515	95.8557	451.874
8.252	200.714	95.3979	449.371
8.253	200.165	95.4285	450.623
8.254	200.562	95.4285	450.409
8.255	200.134	96.2219	448.242
8.256	199.768	96.283	449.951
8.257	199.371	95.52	448.181
8.258	200.684	95.52	448.456
8.259	201.172	95.1538	449.951
8.26	200.104	95.2759	447.693
8.261	200.5	95.1538	449.066
8.262	201.141	95.3064	448.273
8.263	199.951	96.405	446.991
8.264	198.7	96.344	448.639
8.265	197.845	95.0317	446.289
8.266	198.456	95.2148	447.052
8.267	199.188	95.8252	448.12
8.268	197.968	95.2454	445.648
8.269	198.456	94.696	447.357
8.27	199.615	94.3909	447.113
8.271	199.768	95.4285	445.251
8.272	199.951	96.1609	446.747
8.273	199.31	95.7947	444.58
8.274	199.707	95.2454	444.977
8.275	198.09	95.4895	446.075
8.276	196.838	95.6726	444.641
8.277	197.144	95.5811	446.045
8.278	198.669	95.3979	446.32
8.279	199.371	96.0083	445.068
8.28	199.799	96.5271	446.32
8.281	199.371	95.7947	444.824
8.282	199.86	95.9473	446.259
8.283	200.348	96.283	447.021
8.284	198.456	96.7407	444.763
8.285	197.571	96.2219	447.449
8.286	197.876	95.1538	446.014
8.287	198.914	95.8557	445.862
8.288	199.371	96.6797	448.029
8.289	199.615	97.0764	445.801
8.29	200.775	96.8018	447.052
8.291	201.019	96.405	448.456
8.292	199.951	96.4966	446.625
8.293	199.982	96.8628	449.432
8.294	200.836	96.9543	448.364
8.295	201.202	97.9614	447.083
8.296	200.531	98.3276	448.883
8.297	200.073	97.6563	447.54
8.298	201.752	97.3511	448.883
8.299	203.766	98.2361	449.524
8.3	202.789	99.1211	448.7
8.301	203.033	98.7549	451.447
8.302	203.369	98.0225	449.982
8.303	204.498	98.8464	449.31
8.304	204.529	99.6094	450.928
8.305	202.911	99.3652	449.127
8.306	203.583	99.2737	450.439
8.307	204.437	98.6938	450.439
8.308	204.224	98.938	449.005
8.309	204.224	99.5178	451.752
8.31	205.2	99.9146	450.439
8.311	205.78	99.762	450.012
8.312	205.688	99.7925	452.209
8.313	205.261	99.6094	450.317
8.314	205.902	99.884	451.63
8.315	206.085	100.281	451.965
8.316	205.414	100.433	450.928
8.317	205.505	100.128	452.728
8.318	206.36	99.8535	451.935
8.319	207.428	100.8	451.172
8.32	207.672	101.318	452.911
8.321	206.177	100.83	451.172
8.322	207.184	100.281	452.85
8.323	208.038	100.067	451.691
8.324	207.611	100.983	450.134
8.325	206.726	101.501	451.874
8.326	206.207	101.349	449.402
8.327	206.909	100.922	449.707
8.328	207.458	100.464	450.134
8.329	206.36	100.25	448.73
8.33	204.956	100.525	451.111
8.331	205.414	100.342	451.019
8.332	205.475	100.8	449.615
8.333	206.085	100.403	451.752
8.334	204.956	100.464	449.677
8.335	206.329	100.861	450.104
8.336	206.757	101.196	450.745
8.337	204.895	100.739	448.547
8.338	204.193	100.433	450.928
8.339	205.017	100.281	449.89
8.34	205.78	100.891	448.486
8.341	205.139	101.074	450.653
8.342	203.583	100.464	448.608
8.343	205.109	100.189	448.639
8.344	205.78	100.616	449.097
8.345	204.529	101.166	446.838
8.346	204.071	100.952	448.273
8.347	204.376	100.616	446.991
8.348	204.834	100.739	446.35
8.349	203.979	100.525	448.212
8.35	203.064	99.6399	446.838
8.351	203.552	99.6704	448.639
8.352	204.529	100.281	449.066
8.353	204.376	100.464	447.479
8.354	204.315	100.403	449.127
8.355	204.651	99.823	448.12
8.356	204.895	100.22	447.51
8.357	204.834	100.525	449.585
8.358	204.163	99.9756	447.54
8.359	204.285	99.3958	448.944
8.36	204.468	99.6399	449.615
8.361	203.4	100.494	447.601
8.362	203.918	100.037	449.463
8.363	204.529	99.3042	447.327
8.364	205.597	99.7009	447.052
8.365	205.566	99.3652	448.151
8.366	203.125	98.3276	445.953
8.367	202.148	97.9309	447.662
8.368	202.026	97.6868	447.601
8.369	200.684	98.0225	444.855
8.37	199.31	97.6868	447.815
8.371	198.395	96.3745	446.259
8.372	198.578	95.3674	445.435
8.373	197.815	94.9402	448.029
8.374	196.472	94.3909	445.648
8.375	195.679	92.8345	446.777
8.376	195.435	92.3157	446.35
8.377	194	92.5598	444.244
8.378	192.413	91.8884	446.167
8.379	191.04	91.4917	444.397
8.38	191.315	90.9119	444.275
8.381	190.43	90.6372	445.282
8.382	188.965	90.21	443.268
8.383	188.66	89.0808	444.794
8.384	188.904	88.2568	444.672
8.385	188.873	88.3789	443.604
8.386	188.232	88.3179	445.465
8.387	187.042	87.8296	443.97
8.388	187.286	87.8601	444.122
8.389	186.279	87.738	444.427
8.39	184.204	87.7075	442.352
8.391	182.892	87.1277	443.604
8.392	183.167	85.7239	443.359
8.393	182.739	85.1746	442.017
8.394	182.465	84.5337	444.183
8.395	181.915	83.6182	442.474
8.396	181.366	82.9468	441.772
8.397	180.176	83.1604	442.657
8.398	177.582	82.7026	439.484
8.399	176.605	81.665	440.033
8.4	175.934	80.78	439.026
8.401	174.622	80.9631	436.737
8.402	173.981	81.0242	437.714
8.403	174.316	80.5969	436.279
8.404	175.049	80.0171	436.432
8.405	176.025	79.6204	438.11
8.406	174.255	79.7119	437.164
8.407	174.866	79.6814	439.606
8.408	174.957	79.7119	438.446
8.409	175.201	80.6885	437.561
8.41	174.469	81.1768	438.782
8.411	173.279	80.1697	435.791
8.412	173.37	79.1321	437.164
8.413	174.53	78.8879	437.714
8.414	174.194	79.2542	436.31
8.415	173.737	79.2847	438.782
8.416	173.798	79.3457	437.531
8.417	175.14	80.0781	436.646
8.418	176.025	80.3528	438.354
8.419	174.713	79.834	435.394
8.42	173.981	79.1016	437.073
8.421	174.438	79.1626	436.981
8.422	173.798	79.4067	434.479
8.423	173.035	79.9255	437.714
8.424	173.187	80.1392	435.455
8.425	174.927	80.2002	435.333
8.426	175.781	80.4443	437.103
8.427	174.561	80.5359	435.12
8.428	174.652	80.0781	437.073
8.429	175.72	80.0476	436.768
8.43	175.537	80.658	434.845
8.431	174.866	80.78	437.378
8.432	173.92	80.6885	435.547
8.433	175.262	81.1768	435.883
8.434	175.537	81.0547	437.653
8.435	174.774	81.0242	435.76
8.436	174.835	81.3293	438.141
8.437	176.27	81.0852	438.446
8.438	176.147	81.604	436.249
8.439	176.178	81.8787	439.392
8.44	176.544	81.7566	437.286
8.441	178.192	82.1838	437.469
8.442	178.07	82.8552	439.362
8.443	177.002	82.7332	437.714
8.444	176.666	82.489	440.643
8.445	177.49	83.2825	441.162
8.446	178.253	84.4116	440.125
8.447	179.016	84.3506	442.444
8.448	179.749	84.1064	441.437
8.449	181.58	84.259	441.132
8.45	183.38	84.7778	442.169
8.451	182.495	84.8999	439.941
8.452	181.183	85.1746	442.657
8.453	181.335	85.2051	442.017
8.454	182.007	86.0291	440.857
8.455	182.404	86.2122	442.932
8.456	182.037	86.4563	441.193
8.457	183.228	86.2732	442.291
8.458	184.662	86.3342	443.695
8.459	184.387	86.2122	441.589
8.46	184.143	86.3953	444.336
8.461	185.303	86.4868	443.756
8.462	185.883	87.1582	442.413
8.463	185.791	87.9517	444.855
8.464	184.631	87.8906	442.352
8.465	186.249	88.1958	443.207
8.466	187.164	88.3789	443.817
8.467	185.974	88.6841	442.474
8.468	186.066	88.0432	445.313
8.469	187.744	87.738	443.787
8.47	189.453	88.6841	443.085
8.471	189.514	89.4775	444.855
8.472	188.812	89.7217	442.596
8.473	188.812	89.8438	443.451
8.474	189.667	90.0879	443.756
8.475	188.934	90.1794	441.62
8.476	188.049	90.3931	444.275
8.477	188.843	89.6912	443.298
8.478	189.545	89.9658	443.085
8.479	189.301	90.7593	445.801
8.48	188.965	90.9424	443.542
8.481	190.643	90.5762	444.611
8.482	191.315	90.9119	446.075
8.483	190.308	91.5222	444.061
8.484	190.521	91.5833	446.625
8.485	190.582	91.5833	443.939
8.486	191.437	92.0715	444.824
8.487	190.521	92.3462	446.259
8.488	189.85	91.7664	444.824
8.489	190.826	91.6748	446.259
8.49	191.62	91.9495	446.014
8.491	191.956	93.2617	444.763
8.492	192.139	93.5364	446.472
8.493	193.176	92.6819	443.909
8.494	194.305	93.1396	443.481
8.495	194.122	93.9941	445.618
8.496	191.986	94.0857	443.451
8.497	192.017	92.926	446.106
8.498	192.261	92.5293	446.411
8.499	191.895	93.1702	446.198
8.5	192.474	94.4214	448.547
8.501	192.719	94.7266	446.075
8.502	194.855	94.5435	446.777
8.503	195.831	94.7266	447.723
8.504	195.282	94.2078	446.808
8.505	195.343	94.1467	449.127
8.506	196.594	93.9331	448.914
8.507	196.167	95.2759	447.845
8.508	195.679	95.8557	450.562
8.509	194.916	95.9473	447.906
8.51	196.686	95.7642	448.486
8.511	197.998	96.1609	449.768
8.512	197.357	96.1609	447.479
8.513	197.845	95.6421	450.134
8.514	199.066	95.2454	448.853
8.515	200.317	96.0999	447.937
8.516	200.653	96.8323	450.012
8.517	198.975	97.2595	448.242
8.518	198.975	97.7478	448.578
8.519	199.951	97.1375	449.951
8.52	198.853	96.6797	448.364
8.521	198.578	96.8018	451.538
8.522	199.646	96.5271	450.989
8.523	200.653	97.0459	449.799
8.524	201.721	97.29	452.393
8.525	202.271	97.1985	450.073
8.526	202.942	97.4121	451.385
8.527	202.85	97.8699	451.782
8.528	200.958	98.2666	450.623
8.529	199.982	98.2361	452.209
8.53	200.256	97.9004	451.233
8.531	201.08	98.4192	450.256
8.532	202.576	98.5718	452.179
8.533	201.66	98.3582	450.195
8.534	203.186	98.5413	452.026
8.535	204.498	98.6328	452.301
8.536	203.308	99.4263	451.202
8.537	201.904	99.4873	453.705
8.538	201.508	99.3652	451.782
8.539	201.843	99.823	451.294
8.54	201.965	100.189	452.82
8.541	200.714	99.2126	450.5
8.542	201.385	98.5107	452.881
8.543	202.667	98.5107	453.583
8.544	202.606	99.2432	451.843
8.545	202.545	99.6399	454.865
8.546	202.545	99.3347	452.759
8.547	203.705	99.8535	452.667
8.548	203.125	100.525	453.705
8.549	201.721	100.128	450.623
8.55	201.324	99.7314	452.484
8.551	201.935	99.5789	452.301
8.552	202.454	100.006	450.439
8.553	203.064	100.067	452.85
8.554	203.339	100.128	451.111
8.555	205.261	100.769	451.691
8.556	205.841	101.013	452.667
8.557	204.193	100.952	450.867
8.558	203.156	100.525	452.972
8.559	203.461	100.677	452.637
8.56	203.552	101.349	451.202
8.561	203.308	100.983	453.461
8.562	202.82	100.464	451.324
8.563	204.681	101.044	452.545
8.564	205.75	101.471	453.674
8.565	205.688	101.318	451.965
8.566	204.865	101.135	455.017
8.567	205.658	100.525	454.956
8.568	205.902	101.196	452.82
8.569	205.17	102.509	455.688
8.57	204.468	102.448	452.759
8.571	205.719	102.051	453.033
8.572	205.841	102.173	454.437
8.573	205.658	102.203	453.735
8.574	206.299	101.746	455.444
8.575	207.52	101.959	455.994
8.576	207.367	102.814	455.566
8.577	207.52	102.753	457.458
8.578	207.001	102.692	455.383
8.579	208.038	102.6	456.36
8.58	208.13	102.875	456.635
8.581	206.177	103.058	454.62
8.582	204.773	102.386	457.886
8.583	205.658	101.532	456.36
8.584	206.696	102.264	456.604
8.585	207.458	103.302	458.862
8.586	206.482	102.722	456.604
8.587	206.909	102.234	458.527
8.588	207.794	102.478	458.588
8.589	207.031	102.875	456.573
8.59	206.36	102.997	458.984
8.591	206.116	102.692	457.581
8.592	207.336	103.302	456.787
8.593	207.55	103.76	458.923
8.594	206.299	103.424	456.635
8.595	207.062	103.241	459.167
8.596	208.191	102.783	459.442
8.597	207.916	103.577	458.557
8.598	207.458	103.241	461.121
8.599	207.733	102.905	459.198
8.6	208.984	103.76	458.71
8.601	209.534	104.553	459.534
8.602	207.886	104.431	456.604
8.603	207.855	103.607	459.106
8.604	208.557	103.363	459.106
8.605	208.038	103.76	458.16
8.606	207.214	103.638	461.7
8.607	206.879	103.027	460.419
8.608	208.832	103.638	460.632
8.609	209.839	104.736	461.212
8.61	208.954	105.011	458.771
8.611	208.71	104.37	460.785
8.612	209.015	103.821	460.907
8.613	209.137	104.248	459.381
8.614	208.954	104.828	462.25
8.615	208.069	103.912	460.907
8.616	209.778	104.126	461.243
8.617	210.724	104.98	462.86
8.618	209.778	104.98	460.632
8.619	210.358	104.492	462.219
8.62	210.571	104.095	461.426
8.621	210.51	105.286	460.236
8.622	210.114	105.927	461.761
8.623	209.839	104.767	459.717
8.624	210.297	104.492	460.175
8.625	210.48	104.828	461.914
8.626	209.595	104.492	460.327
8.627	208.984	104.095	463.623
8.628	209.137	104.187	463.013
8.629	209.93	105.042	461.7
8.63	210.114	105.56	463.928
8.631	209.412	104.919	461.09
8.632	210.083	105.164	462.799
8.633	210.48	104.797	463.043
8.634	209.198	104.553	461.365
8.635	208.618	104.462	463.989
8.636	208.466	104.095	463.409
8.637	209.717	104.919	462.341
8.638	210.144	105.621	463.928
8.639	209.229	105.286	461.395
8.64	209.564	105.133	462.524
8.641	210.876	105.042	462.616
8.642	209.717	104.828	460.785
8.643	208.679	104.492	462.83
8.644	208.466	104.279	461.884
8.645	208.862	104.553	461.182
8.646	209.015	105.103	463.165
8.647	208.008	104.797	461.487
8.648	207.855	104.279	463.043
8.649	207.916	103.821	464.478
8.65	207.214	104.279	462.28
8.651	206.879	104.279	464.813
8.652	206.94	103.333	463.318
8.653	207.855	103.699	462.86
8.654	207.916	104.248	464.63
8.655	207.153	103.76	462.433
8.656	206.696	102.722	464.233
8.657	206.177	102.661	464.966
8.658	205.261	103.241	463.287
8.659	204.59	102.264	464.478
8.66	203.43	101.227	463.043
8.661	203.857	101.41	462.097
8.662	203.766	100.952	462.463
8.663	202.179	99.7314	459.961
8.664	200.439	98.4802	460.876
8.665	199.127	97.0459	460.907
8.666	197.052	96.8018	458.466
8.667	194.458	95.5811	459.625
8.668	192.291	93.9636	457.764
8.669	191.528	92.1936	456.97
8.67	190.46	91.98	458.191
8.671	188.873	91.5527	455.414
8.672	187.927	90.5457	456.299
8.673	187.714	89.5691	456.787
8.674	187.256	88.8367	455.627
8.675	187.256	88.7756	457.489
8.676	186.188	87.7075	456.451
8.677	185.944	87.8296	456.97
8.678	185.455	87.3108	457.703
8.679	183.838	86.6699	455.597
8.68	182.19	85.5103	456.604
8.681	181.976	84.9304	455.597
8.682	181.915	85.144	453.217
8.683	181.458	85.2966	453.735
8.684	180.481	84.0759	451.63
8.685	180.45	82.8857	451.447
8.686	180.878	82.4585	452.026
8.687	179.047	82.8857	450.043
8.688	178.131	82.1838	452.698
8.689	177.307	81.0547	451.843
8.69	177.856	80.5359	451.66
8.691	177.429	80.9631	453.491
8.692	176.758	81.2988	451.904
8.693	177.277	81.2683	452.179
8.694	178.894	81.2073	452.24
8.695	178.284	80.6274	450.073
8.696	178.589	79.8645	451.721
8.697	178.345	79.8035	450.5
8.698	178.802	80.9937	450.043
8.699	178.589	81.1768	451.324
8.7	177.277	80.6274	449.554
8.701	177.429	80.5969	450.226
8.702	177.917	81.1768	449.31
8.703	176.941	81.4209	447.723
8.704	177.429	80.8105	449.127
8.705	178.162	79.834	447.296
8.706	179.474	80.3223	447.052
8.707	180.45	81.0242	448.456
8.708	179.108	81.2378	445.801
8.709	178.253	80.78	448.273
8.71	177.704	80.658	448.303
8.711	177.094	80.4443	446.533
8.712	176.392	80.3833	448.7
8.713	176.27	80.4443	447.54
8.714	178.07	80.78	447.601
8.715	179.718	81.0242	448.151
8.716	179.321	80.9937	446.259
8.717	179.993	81.665	448.029
8.718	180.603	82.0007	447.845
8.719	179.962	82.5806	446.442
8.72	178.772	82.5195	448.822
8.721	177.399	81.9702	447.113
8.722	178.68	82.6721	447.174
8.723	180.42	83.4045	448.09
8.724	179.993	83.3435	445.984
8.725	181.335	83.1604	448.517
8.726	182.922	83.0688	448.425
8.727	183.838	83.9844	447.937
8.728	183.35	85.0525	450.531
8.729	182.312	85.144	449.585
8.73	182.861	84.7473	449.829
8.731	183.289	84.7168	450.806
8.732	182.556	84.8083	449.219
8.733	183.38	85.1135	450.653
8.734	185.15	85.2661	449.921
8.735	185.516	85.8459	449.341
8.736	186.249	86.6394	451.965
8.737	187.317	85.8765	449.951
8.738	187.622	86.6699	450.134
8.739	187.5	87.677	451.752
8.74	186.188	87.616	449.493
8.741	186.554	86.5784	450.867
8.742	186.951	86.4868	451.019
8.743	187.653	87.2192	450.104
8.744	188.934	87.9822	451.599
8.745	189.453	87.9211	450.134
8.746	191.284	88.1958	450.745
8.747	192.047	88.3789	452.118
8.748	190.338	88.0432	450.165
8.749	189.819	87.9517	452.362
8.75	188.843	87.8296	451.141
8.751	188.812	88.2263	450.409
8.752	189.545	88.5925	451.691
8.753	188.812	88.623	448.761
8.754	189.24	88.6841	450.592
8.755	190.613	88.8062	450.989
8.756	190.308	88.8367	449.249
8.757	190.399	88.5925	452.454
8.758	190.033	88.1042	450.836
8.759	191.01	88.623	450.928
8.76	190.796	89.1724	452.484
8.761	189.819	89.8132	448.639
8.762	190.125	89.7522	450.531
8.763	190.186	90.0269	450.562
8.764	189.728	90.21	449.31
8.765	189.667	90.3015	452.271
8.766	190.247	89.5081	450.775
8.767	191.895	89.7827	451.355
8.768	192.627	90.0269	453.217
8.769	191.986	90.5457	450.5
8.77	192.047	90.9729	452.087
8.771	192.2	91.1865	451.813
8.772	191.223	91.5527	449.89
8.773	190.582	91.5222	452.24
8.774	190.46	90.9424	450.592
8.775	191.711	90.7288	451.05
8.776	192.749	91.4307	452.667
8.777	193.054	91.6138	450.623
8.778	193.848	91.1255	452.911
8.779	194.427	91.156	453.217
8.78	194.519	91.9189	451.538
8.781	194.183	92.0715	453.644
8.782	193.451	91.8274	451.782
8.783	194.275	92.1021	451.63
8.784	194.672	92.2852	452.576
8.785	194.061	91.9189	450.745
8.786	195.099	91.9189	452.728
8.787	196.625	91.6443	452.759
8.788	197.296	92.1021	451.569
8.789	197.632	92.0715	453.674
8.79	196.564	91.7969	451.324
8.791	197.235	92.6514	452.057
8.792	197.205	93.4143	452.209
8.793	195.618	93.4753	449.738
8.794	195.099	93.1702	451.813
8.795	195.282	91.7969	451.355
8.796	196.167	91.7053	450.775
8.797	197.601	91.7969	454.132
8.798	196.96	92.041	452.454
8.799	198.273	92.8345	453.674
8.8	198.975	93.2007	454.315
8.801	197.418	93.1702	451.782
8.802	196.198	92.9871	453.888
8.803	195.77	92.5293	452.881
8.804	195.679	92.4988	451.904
8.805	195.618	93.0176	454.803
8.806	194.977	92.9871	452.393
8.807	196.716	93.2007	453.156
8.808	198.273	93.1091	454.346
8.809	197.662	93.7805	452.118
8.81	196.869	94.3298	454.62
8.811	196.503	93.5974	452.911
8.812	196.045	93.5059	452.423
8.813	195.16	94.1772	454.193
8.814	193.634	94.5129	452.118
8.815	194.183	93.9636	453.308
8.816	194.946	93.2312	454.041
8.817	194.397	93.4143	453.217
8.818	194.794	93.9941	456.146
8.819	195.648	93.5669	455.109
8.82	195.74	93.9941	454.498
8.821	195.587	94.696	456.635
8.822	195.007	94.2688	452.881
8.823	194.611	93.9026	453.766
8.824	193.909	93.2617	454.376
8.825	192.535	93.1396	452.362
8.826	191.681	92.8955	455.17
8.827	191.833	92.3462	453.766
8.828	192.932	92.4683	453.339
8.829	193.298	92.865	454.712
8.83	191.193	92.9565	451.599
8.831	191.071	91.8579	453.094
8.832	190.704	90.332	451.721
8.833	188.904	89.2944	449.738
8.834	187.195	88.9587	451.752
8.835	185.577	88.1958	448.639
8.836	184.448	87.6465	447.998
8.837	184.174	87.2498	449.402
8.838	182.892	86.3953	447.51
8.839	182.22	86.2122	449.158
8.84	182.77	85.8459	449.463
8.841	182.861	85.9375	447.693
8.842	183.35	85.4797	449.829
8.843	182.861	84.9304	448.883
8.844	184.204	84.5337	449.982
8.845	185.12	84.7473	451.66
8.846	183.502	85.7849	449.524
8.847	183.044	86.0901	452.026
8.848	183.136	85.6628	450.806
8.849	183.502	86.1206	449.89
8.85	184.021	86.3953	451.599
8.851	184.113	86.3953	449.463
8.852	185.822	86.2732	450.256
8.853	187.378	86.2732	450.958
8.854	186.676	86.9141	448.853
8.855	186.615	87.0056	451.172
8.856	185.669	86.6394	450.287
8.857	185.028	86.9751	450.073
8.858	185.059	87.2192	452.24
8.859	184.57	86.8835	449.677
8.86	185.242	87.0667	450.195
8.861	186.859	87.4023	450.592
8.862	186.34	87.2803	448.303
8.863	186.401	87.2498	450.653
8.864	186.676	86.9751	449.219
8.865	186.584	87.5549	448.547
8.866	186.157	88.4094	451.05
8.867	185.028	88.4399	448.456
8.868	185.547	88.1958	449.127
8.869	185.181	88.5315	449.738
8.87	185.028	88.7146	447.723
8.871	185.394	88.3484	449.829
8.872	185.944	88.2263	448.761
8.873	187.439	89.1113	448.975
8.874	188.416	89.0808	449.89
8.875	187.286	89.4775	447.357
8.876	186.829	90.21	449.463
8.877	187.195	89.9048	449.066
8.878	186.371	90.21	447.723
8.879	185.394	89.8743	450.775
8.88	185.15	88.9893	449.371
8.881	186.798	89.2944	449.493
8.882	188.354	89.7827	452.332
8.883	187.347	90.6372	449.341
8.884	188.324	91.217	451.111
8.885	189.301	91.0034	451.202
8.886	189.819	91.1255	449.646
8.887	189.545	91.6443	452.393
8.888	188.721	91.0645	450.378
8.889	189.178	91.4917	450.714
8.89	189.941	91.9189	452.545
8.891	189.606	92.2241	450.317
8.892	190.826	92.3157	452.393
8.893	192.139	92.1021	452.209
8.894	192.78	92.6819	451.538
8.895	193.054	92.9871	453.43
8.896	193.573	92.7734	450.989
8.897	194.122	93.0481	451.599
8.898	194.427	93.9026	452.728
8.899	193.604	94.1772	450.256
8.9	193.573	93.7805	452.24
8.901	193.756	93.2312	452.087
8.902	193.756	93.2312	451.721
8.903	194.183	93.9331	454.315
8.904	194.855	93.9636	452.179
8.905	196.045	94.2688	452.667
8.906	196.777	94.6655	453.674
8.907	196.777	94.9402	451.08
8.908	196.655	94.696	452.271
8.909	195.984	94.1772	452.515
8.91	195.313	94.6655	452.057
8.911	195.221	95.0928	454.193
8.912	194.733	94.9707	452.789
8.913	195.923	95.4285	453.369
8.914	197.449	95.6726	454.163
8.915	196.503	95.9167	451.965
8.916	196.899	95.5505	453.979
8.917	197.113	95.1233	452.698
8.918	197.235	95.7947	451.996
8.919	197.021	96.4355	453.857
8.92	195.648	96.0999	451.324
8.921	195.007	96.0083	452.606
8.922	195.74	95.9167	453.339
8.923	195.282	96.0693	451.569
8.924	195.129	96.3135	454.712
8.925	194.733	95.8557	453.857
8.926	195.801	95.9167	453.949
8.927	196.869	96.0693	455.261
8.928	196.106	96.283	453.461
8.929	196.716	97.0459	454.742
8.93	197.357	96.8018	454.407
8.931	196.472	96.8018	452.881
8.932	195.74	96.9849	456.055
8.933	196.106	96.2219	454.193
8.934	197.296	96.7712	454.468
8.935	197.662	97.4731	456.573
8.936	197.601	97.229	453.644
8.937	198.395	97.4426	455.2
8.938	199.615	97.5342	455.261
8.939	199.127	97.9004	453.4
8.94	198.12	98.053	455.994
8.941	197.693	97.5952	454.498
8.942	198.242	97.3511	455.017
8.943	198.822	97.6868	456.512
8.944	198.547	97.7478	454.315
8.945	199.249	98.053	456.94
8.946	200.043	97.9614	456.909
8.947	200.165	98.0835	455.17
8.948	200.165	98.053	457.977
8.949	199.951	97.6563	455.658
8.95	200.714	97.6257	456.146
8.951	200.745	98.053	457.581
8.952	200.012	98.053	454.559
8.953	200.134	98.2056	456.604
8.954	200.409	97.9919	455.627
8.955	200.745	98.4192	454.437
8.956	200.928	98.938	456.512
8.957	201.019	98.1445	454.071
8.958	201.996	97.9309	454.62
8.959	202.698	98.1445	456.116
8.96	201.782	98.7854	453.979
8.961	201.111	99.1516	455.597
8.962	200.836	98.2666	455.017
8.963	200.165	98.5718	454.224
8.964	200.134	98.938	456.665
8.965	199.463	98.4802	454.407
8.966	200.165	98.2056	456.329
8.967	201.019	98.6023	457.092
8.968	200.287	98.877	454.926
8.969	200.348	98.938	456.909
8.97	200.134	97.9919	456.329
8.971	200.684	98.4192	455.139
8.972	200.104	99.2126	457.947
8.973	198.456	98.999	455.353
8.974	198.944	98.2056	456.055
8.975	199.768	98.4802	457.153
8.976	199.554	99.2737	454.803
8.977	199.31	99.3042	456.482
8.978	198.975	98.2971	455.872
8.979	199.554	98.1445	455.322
8.98	200.165	98.5107	457.245
8.981	199.371	98.0225	454.834
8.982	199.707	98.2666	456.635
8.983	199.493	98.175	456.146
8.984	198.883	98.5107	454.376
8.985	198.425	98.4192	456.055
8.986	198.517	97.29	455.048
8.987	198.303	97.0764	454.926
8.988	198.853	97.1069	457.336
8.989	198.792	96.5576	454.712
8.99	199.127	96.5271	455.658
8.991	199.31	96.3745	456.268
8.992	198.486	96.0693	453.705
8.993	197.937	96.405	455.902
8.994	197.754	95.3979	454.651
8.995	197.388	95.1233	453.583
8.996	196.838	95.1843	455.444
8.997	195.862	94.4824	453.4
8.998	195.587	93.689	454.315
8.999	195.77	93.5059	454.651
9	195.496	92.6819	452.759
9.001	195.129	92.1936	454.498
9.002	193.878	91.6748	452.942
9.003	194.122	91.156	452.271
9.004	192.841	91.0645	452.881
9.005	191.254	90.2405	450.867
9.006	190.002	89.9963	451.843
9.007	189.453	88.8367	452.393
9.008	188.751	87.9517	450.867
9.009	188.263	87.7075	453.4
9.01	188.019	87.4634	452.698
9.011	189.178	87.2498	451.935
9.012	189.453	87.4939	453.125
9.013	188.263	87.5244	451.416
9.014	187.897	87.2192	452.82
9.015	187.988	86.9751	452.026
9.016	187.347	86.3342	450.928
9.017	186.493	86.2427	453.4
9.018	185.577	85.907	451.813
9.019	186.493	86.0291	452.209
9.02	187.927	86.4868	453.125
9.021	187.531	86.3647	450.989
9.022	186.859	86.6089	452.545
9.023	187.744	85.907	451.172
9.024	187.469	85.7849	449.951
9.025	187.042	86.0291	452.332
9.026	185.699	85.6323	449.829
9.027	186.279	85.4797	450.287
9.028	186.554	86.0291	450.378
9.029	186.127	85.7849	448.822
9.03	186.279	85.2051	450.745
9.031	186.127	85.2356	449.768
9.032	186.707	85.5713	449.524
9.033	186.432	85.9375	450.989
9.034	185.974	84.8999	449.036
9.035	186.066	84.9609	449.402
9.036	187.317	85.3577	450.104
9.037	186.523	85.6628	447.449
9.038	185.974	85.9375	449.615
9.039	185.242	85.083	448.761
9.04	186.462	85.083	448.395
9.041	186.92	85.4492	450.012
9.042	186.554	85.2051	447.723
9.043	187.042	84.8694	448.883
9.044	188.171	84.8999	448.303
9.045	187.683	84.8389	446.32
9.046	186.798	84.8083	447.784
9.047	185.547	84.198	446.075
9.048	185.15	84.5642	446.136
9.049	184.54	84.5032	447.388
9.05	183.411	83.0078	444.55
9.051	182.373	82.2449	446.045
9.052	182.465	81.3293	445.953
9.053	182.8	81.1768	443.298
9.054	181.427	80.719	444.519
9.055	179.81	79.5898	442.627
9.056	178.955	78.4607	441.406
9.057	177.917	78.3997	441.681
9.058	175.781	77.7893	439.117
9.059	173.737	76.7212	439.85
9.06	173.035	75.4395	440.186
9.061	172.882	75.0732	437.714
9.062	173.004	75.2869	439.331
9.063	172.638	74.5544	438.721
9.064	173.645	74.7375	438.629
9.065	174.53	74.9817	440.002
9.066	173.34	74.9817	438.782
9.067	172.699	74.7681	440.765
9.068	172.821	74.4934	440.277
9.069	172.546	74.9817	440.063
9.07	172.302	75.1343	441.864
9.071	172.638	74.4629	440.674
9.072	173.37	74.6155	441.193
9.073	175.14	75.9583	442.688
9.074	175.842	76.416	440.674
9.075	176.544	76.5686	442.444
9.076	176.91	75.5615	442.474
9.077	177.094	75.5615	441.467
9.078	176.727	76.7517	443.542
9.079	176.88	76.5991	441.65
9.08	177.277	76.6296	441.498
9.081	177.734	76.9348	442.719
9.082	177.521	77.2705	440.125
9.083	178.894	77.6062	441.01
9.084	179.199	77.5757	439.911
9.085	179.565	77.0874	439.362
9.086	179.779	77.3621	440.826
9.087	179.504	77.2095	438.385
9.088	179.749	77.5452	438.66
9.089	179.932	78.186	438.751
9.09	178.558	78.7659	436.951
9.091	177.734	78.4302	438.843
9.092	177.155	77.9114	436.981
9.093	177.643	77.6978	437.958
9.094	177.49	78.2471	439.758
9.095	177.521	78.3386	438.049
9.096	178.711	78.0334	438.934
9.097	180.359	78.5828	438.538
9.098	179.993	79.4983	436.157
9.099	179.535	80.1086	438.446
9.1	178.955	79.5898	437.042
9.101	179.321	79.8645	437.469
9.102	178.65	80.5664	439.301
9.103	177.49	80.3528	437.927
9.104	178.284	80.719	439.972
9.105	180.145	81.3599	440.338
9.106	180.939	82.0923	438.568
9.107	181.396	82.6416	440.826
9.108	181.641	82.0923	439.331
9.109	182.953	82.7942	439.85
9.11	183.533	83.4045	440.887
9.111	182.8	83.313	439.117
9.112	182.678	83.7708	440.979
9.113	183.411	83.9233	441.162
9.114	183.807	84.198	440.491
9.115	184.387	84.2285	443.481
9.116	185.089	84.137	442.139
9.117	186.462	84.6863	443.024
9.118	188.049	85.5408	443.756
9.119	188.354	85.4187	440.979
9.12	188.538	85.5713	442.688
9.121	190.155	85.968	442.474
9.122	190.918	86.2122	440.002
9.123	189.941	86.4258	442.322
9.124	189.362	86.5173	441.681
9.125	191.284	86.4258	442.352
9.126	192.81	87.0667	443.024
9.127	192.444	87.616	441.376
9.128	192.993	87.6465	443.237
9.129	194.183	87.4023	442.749
9.13	194.855	88.1042	441.498
9.131	194.916	88.9893	443.115
9.132	194.061	88.5315	441.406
9.133	194.305	88.0737	442.596
9.134	194.641	88.4399	443.909
9.135	194.275	88.4399	442.078
9.136	194.305	88.562	444.763
9.137	194.733	89.2639	444.58
9.138	195.343	89.5386	443.024
9.139	195.831	89.7217	445.282
9.14	195.038	89.386	442.78
9.141	195.831	89.5386	444.153
9.142	196.014	90.4236	444.824
9.143	195.465	90.6067	442.902
9.144	194.55	90.6372	445.404
9.145	194.031	90.9424	444.489
9.146	194.58	91.3696	444.244
9.147	195.282	92.2546	446.228
9.148	194.916	91.7664	444.336
9.149	196.106	91.98	445.679
9.15	197.51	92.1326	445.862
9.151	197.174	92.4988	444.519
9.152	196.014	93.2312	446.564
9.153	195.74	93.2922	445.313
9.154	196.075	93.7195	445.313
9.155	196.32	93.689	447.113
9.156	195.679	93.6279	445.404
9.157	196.564	93.811	447.571
9.158	198.364	94.1467	447.51
9.159	198.914	94.3604	446.198
9.16	199.341	94.574	448.578
9.161	199.921	94.4519	447.296
9.162	200.684	94.696	447.083
9.163	200.653	95.5505	448.73
9.164	199.707	95.459	447.235
9.165	200.073	95.0928	448.303
9.166	200.623	95.6116	448.7
9.167	201.324	96.0388	447.174
9.168	202.179	96.0999	448.822
9.169	203.186	95.4285	447.968
9.17	205.109	95.3369	447.998
9.171	206.268	96.1304	448.578
9.172	205.78	96.405	446.228
9.173	205.75	96.8323	447.479
9.174	205.566	96.9238	446.93
9.175	205.383	96.5881	445.435
9.176	204.895	96.283	446.655
9.177	204.681	95.6726	445.374
9.178	205.536	95.52	445.984
9.179	206.848	96.405	447.052
9.18	206.757	96.6797	444.702
9.181	207.275	96.1609	446.686
9.182	207.794	96.3745	445.648
9.183	208.008	96.9849	445.557
9.184	206.848	97.6563	447.479
9.185	205.688	97.168	445.526
9.186	206.085	96.8323	446.564
9.187	206.451	97.6868	447.876
9.188	206.085	97.7173	445.953
9.189	206.268	97.7478	448.303
9.19	207.153	97.9309	447.51
9.191	208.374	98.2666	446.869
9.192	208.221	99.2126	448.639
9.193	207.428	98.9075	446.442
9.194	206.757	99.1211	447.662
9.195	207.092	99.5789	448.364
9.196	206.116	100.067	446.198
9.197	205.231	99.6704	448.944
9.198	205.017	99.1516	448.792
9.199	206.024	99.3347	448.73
9.2	206.329	100.372	450.714
9.201	206.36	100.22	449.005
9.202	207.184	99.9451	450.378
9.203	207.55	100.372	450.775
9.204	207.245	100.403	448.944
9.205	206.604	100.311	450.592
9.206	206.451	99.762	450.012
9.207	206.848	100.128	449.982
9.208	206.604	100.647	451.294
9.209	205.872	100.25	449.158
9.21	207.153	100.037	450.47
9.211	208.893	100.098	450.043
9.212	209.29	100.25	448.547
9.213	208.71	99.9756	450.226
9.214	208.435	99.1821	448.12
9.215	208.557	99.1211	448.151
9.216	207.947	99.4263	449.28
9.217	206.024	99.1516	446.96
9.218	205.353	98.7244	448.364
9.219	205.505	98.4192	448.09
9.22	205.261	98.2361	446.655
9.221	204.681	97.8088	449.432
9.222	204.803	96.6797	447.906
9.223	205.597	96.0083	447.876
9.224	204.376	96.4661	449.31
9.225	202.179	95.4285	446.869
9.226	199.432	93.9331	447.968
9.227	196.014	92.3462	447.266
9.228	192.749	90.5151	444.092
9.229	185.364	87.9822	444.061
9.23	178.436	83.0383	439.758
9.231	171.021	76.7517	433.96
9.232	161.407	71.4722	428.101
9.233	148.865	65.6128	418.304
9.234	138.367	61.1877	412.415
9.235	132.965	59.7839	406.83
9.236	129.517	60.3333	401.855
9.237	128.143	61.1877	402.222
9.238	125.824	60.9436	403.687
9.239	125.885	60.2112	411.804
9.24	127.014	60.0281	423.218
9.241	128.693	59.6924	433.228
9.242	133.728	58.6548	442.261
9.243	138.428	58.3496	445.221
9.244	141.479	59.6619	444.916
9.245	143.494	62.8967	444.458
9.246	145.081	65.4907	440.674
9.247	145.66	67.4744	436.707
9.248	145.081	69.3665	433.929
9.249	144.501	69.3359	428.345
9.25	145.325	68.6646	428.68
9.251	147.247	68.2983	429.23
9.252	149.841	67.1082	430.664
9.253	150.97	65.7654	435.455
9.254	151.703	65.1245	437.805
9.255	153.534	65.4907	439.636
9.256	154.663	66.9861	437.866
9.257	153.412	68.9697	433.655
9.258	152.039	69.1223	429.321
9.259	152.252	69.6716	423.34
9.26	151.886	69.2749	419.586
9.261	150.818	67.688	421.539
9.262	149.567	66.3147	422.729
9.263	150.024	64.4531	427.734
9.264	150.909	63.9038	431.427
9.265	150.055	65.094	431.671
9.266	149.2	65.5823	432.495
9.267	148.438	66.3147	427.643
9.268	148.834	67.0166	423.279
9.269	147.247	67.627	419.312
9.27	144.47	67.6575	413.483
9.271	143.707	67.1082	413.605
9.272	144.073	66.6199	413.666
9.273	144.012	66.6504	413.635
9.274	143.372	66.4978	418.182
9.275	144.257	65.7043	418.884
9.276	144.989	65.6128	421.234
9.277	145.63	66.5588	424.347
9.278	144.257	67.3218	422.699
9.279	144.836	67.6575	423.737
9.28	144.897	69.2749	423.859
9.281	144.135	70.8618	422.943
9.282	144.714	70.4956	425.72
9.283	144.806	70.5872	425.995
9.284	146.21	70.5566	429.26
9.285	147.522	71.0754	431.732
9.286	147.98	71.2585	429.779
9.287	149.109	71.2891	431.641
9.288	150.452	72.2351	430.328
9.289	151.947	73.8831	426.971
9.29	153.198	74.8901	427.612
9.291	153.717	74.9512	424.988
9.292	155.243	75.1648	426.331
9.293	156.891	76.1414	428.162
9.294	157.745	76.4465	427.338
9.295	158.6	75.5615	430.542
9.296	160.614	75.8667	431.03
9.297	163.147	75.7446	430.45
9.298	164.368	76.2024	431.61
9.299	163.879	76.5381	430.054
9.3	165.07	76.9348	430.206
9.301	166.687	77.6978	429.901
9.302	166.138	78.186	427.032
9.303	165.436	78.0029	428.802
9.304	166.016	77.2095	428.467
9.305	167.419	77.0264	428.192
9.306	168.243	77.7893	430.084
9.307	168.091	77.3621	428.925
9.308	168.915	77.3315	429.474
9.309	169.708	78.0029	430.023
9.31	168.518	78.8269	427.887
9.311	167.877	78.4607	429.718
9.312	166.992	78.5522	427.887
9.313	166.656	78.949	427.063
9.314	165.802	79.4678	428.467
9.315	164.764	78.7964	426.941
9.316	164.825	78.5828	429.016
9.317	165.405	78.9795	429.932
9.318	165.1	79.3152	428.375
9.319	164.093	79.8645	431.213
9.32	163.269	80.1697	429.932
9.321	162.964	79.9561	429.688
9.322	162.018	80.5664	430.359
9.323	160.309	80.9937	428.192
9.324	160.156	80.5664	429.047
9.325	160.645	80.719	428.65
9.326	160.461	81.2073	427.246
9.327	161.011	81.8481	429.291
9.328	162.048	81.6345	428.528
9.329	162.659	81.4209	428.589
9.33	162.354	82.2449	431.183
9.331	162.079	82.489	429.199
9.332	162.842	82.1228	430.725
9.333	163.483	82.9773	432.129
9.334	163.91	83.8318	430.084
9.335	164.154	84.3201	432.77
9.336	164.795	83.8013	432.159
9.337	167.206	83.6487	433.014
9.338	168.427	84.4116	435.12
9.339	169.403	84.4727	433.411
9.34	170.441	84.1675	435.272
9.341	172.15	84.198	435.059
9.342	173.126	85.1746	432.526
9.343	173.798	85.5103	434.57
9.344	173.981	85.5713	431.854
9.345	175.293	84.7473	432.037
9.346	175.659	84.7473	432.77
9.347	175.72	84.4421	431.213
9.348	176.941	84.2896	433.228
9.349	178.833	84.8694	431.915
9.35	180.176	85.2661	430.389
9.351	180.695	85.0525	431.671
9.352	180.634	84.4421	429.688
9.353	181.274	84.4421	429.993
9.354	182.037	85.1135	430.084
9.355	180.511	85.9375	427.124
9.356	180.389	85.907	429.169
9.357	180.725	85.907	427.368
9.358	181.732	86.2122	427.063
9.359	181.976	87.1582	428.497
9.36	181.854	86.731	427.032
9.361	182.281	86.853	428.162
9.362	182.251	87.6465	429.26
9.363	181.58	88.1653	427.49
9.364	179.871	88.5925	429.199
9.365	178.833	89.325	428.253
9.366	178.833	90.0574	428.284
9.367	178.253	90.5151	430.45
9.368	178.162	90.3625	429.321
9.369	178.009	90.0574	431.854
9.37	178.558	90.8813	434.082
9.371	179.382	91.4917	432.861
9.372	179.138	92.1021	435.333
9.373	178.711	92.5293	434.784
9.374	178.345	93.1396	434.784
9.375	178.162	93.5669	436.584
9.376	177.399	93.4448	435.608
9.377	178.009	93.2312	436.768
9.378	179.718	93.811	437.164
9.379	179.962	94.1162	435.913
9.38	181.183	93.9941	437.256
9.381	183.014	94.1467	436.218
9.382	185.486	94.3909	435.822
9.383	185.638	95.2759	436.92
9.384	184.326	95.0317	434.967
9.385	184.448	94.8486	436.31
9.386	185.944	94.9707	435.425
9.387	186.279	95.0623	433.563
9.388	186.981	94.9402	435.242
9.389	187.866	94.4824	433.838
9.39	189.972	94.2078	434.723
9.391	191.803	94.6045	436.34
9.392	191.681	94.4214	434.296
9.393	192.2	93.8416	436.829
9.394	192.444	94.3298	436.249
9.395	193.359	94.696	434.387
9.396	192.169	95.0317	435.425
9.397	192.2	95.2454	433.228
9.398	193.787	95.1843	433.258
9.399	194.611	95.2148	434.113
9.4	194.489	95.6116	432.587
9.401	195.16	95.3064	434.57
9.402	196.96	95.8557	434.021
9.403	197.51	96.4355	432.77
9.404	196.533	96.9849	435.364
9.405	195.74	97.0459	433.38
9.406	195.831	96.8933	434.357
9.407	195.679	97.9919	435.73
9.408	194.763	98.4497	434.113
9.409	194.946	98.4497	436.89
9.41	196.075	98.3276	436.371
9.411	196.808	98.6633	436.584
9.412	196.625	99.5789	439.484
9.413	196.838	99.1516	438.049
9.414	197.021	98.9685	438.721
9.415	196.259	99.884	439.758
9.416	195.77	100.372	436.737
9.417	195.557	100.861	437.561
9.418	195.099	101.685	436.768
9.419	195.618	101.532	435.272
9.42	195.709	101.746	437.592
9.421	195.343	101.807	436.432
9.422	197.479	101.471	438.141
9.423	197.662	102.203	438.385
9.424	197.479	102.692	437.5
9.425	197.845	102.692	439.392
9.426	199.219	103.149	437.775
9.427	200.104	103.516	436.676
9.428	199.524	104.584	438.812
9.429	198.944	104.34	436.584
9.43	200.47	103.821	438.293
9.431	201.66	103.943	438.965
9.432	202.179	103.638	438.416
9.433	202.24	103.424	441.498
9.434	203.705	104.004	439.758
9.435	205.933	104.095	439.606
9.436	205.902	104.858	440.887
9.437	205.017	104.614	438.568
9.438	205.444	104.095	439.85
9.439	207.153	105.347	439.484
9.44	207.367	105.56	437.531
9.441	206.909	105.072	440.338
9.442	207.306	104.98	438.965
9.443	209.595	105.072	440.186
9.444	210.938	105.804	441.437
9.445	210.114	105.682	439.911
9.446	209.9	105.408	442.169
9.447	210.999	106.079	441.772
9.448	211.823	106.689	439.85
9.449	210.815	107.239	441.803
9.45	210.083	107.178	440.002
9.451	211.426	106.659	440.552
9.452	211.548	106.689	442.078
9.453	211.06	106.873	440.613
9.454	210.846	107.025	442.902
9.455	211.365	107.483	442.871
9.456	211.548	107.941	441.101
9.457	210.999	108.582	442.871
9.458	210.022	108.002	440.796
9.459	210.938	108.124	441.681
9.46	210.632	109.406	442.169
9.461	209.167	109.406	440.948
9.462	209.167	108.948	443.115
9.463	209.625	109.375	443.054
9.464	210.083	110.26	443.115
9.465	210.144	110.718	445.129
9.466	210.266	110.535	443.268
9.467	211.304	109.619	444.061
9.468	211.7	110.382	445.099
9.469	211.792	110.779	442.108
9.47	211.548	110.748	444.061
9.471	211.639	111.664	442.78
9.472	212.616	111.542	440.948
9.473	211.975	111.633	443.085
9.474	211.609	111.176	441.406
9.475	213.44	110.565	442.932
9.476	213.989	110.962	443.024
9.477	213.898	111.053	441.559
9.478	214.661	110.504	443.787
9.479	215.698	110.565	442.047
9.48	217.01	111.542	441.376
9.481	215.973	112.396	443.054
9.482	215.271	111.481	441.284
9.483	216.339	110.87	442.352
9.484	216.766	111.176	443.359
9.485	216.644	111.237	441.925
9.486	217.224	110.718	444.092
9.487	218.17	110.809	442.596
9.488	220.123	111.633	442.566
9.489	219.91	112.244	443.512
9.49	218.75	111.908	441.62
9.491	218.323	111.664	443.481
9.492	217.896	112.244	443.542
9.493	217.072	112.549	442.017
9.494	216.4	112.335	443.878
9.495	216.217	111.938	442.627
9.496	217.163	111.603	443.298
9.497	217.163	112.061	445.74
9.498	216.644	112.213	444.183
9.499	216.37	112.213	446.075
9.5	215.759	112.701	446.594
9.501	214.813	112.64	444.763
9.502	213.867	112.213	446.747
9.503	213.654	112	445.831
9.504	214.264	111.542	445.16
9.505	213.074	112.213	446.96
9.506	212.219	111.908	445.526
9.507	213.715	110.992	446.594
9.508	214.355	111.176	446.777
9.509	214.661	112.122	445.251
9.51	213.898	112	447.021
9.511	213.47	111.328	444.733
9.512	213.837	110.809	445.16
9.513	213.837	110.809	445.435
9.514	212.097	110.535	442.963
9.515	210.876	109.741	445.16
9.516	211.334	109.467	444.458
9.517	212.097	109.131	443.512
9.518	211.853	109.131	445.953
9.519	211.456	108.582	444.092
9.52	212.036	108.185	444.733
9.521	212.402	108.276	445.435
9.522	210.938	107.697	442.902
9.523	210.419	106.659	445.221
9.524	210.022	106.659	443.878
9.525	210.236	106.842	442.993
9.526	208.771	106.72	444.946
9.527	207.764	106.171	442.963
9.528	208.405	105.011	443.542
9.529	209.076	105.103	444.214
9.53	207.794	105.194	442.657
9.531	207.153	104.736	444.214
9.532	206.726	104.279	442.749
9.533	207.275	103.821	441.986
9.534	205.933	104.126	443.604
9.535	204.285	103.943	441.437
9.536	203.613	103.271	442.719
9.537	202.85	103.302	443.695
9.538	201.965	102.814	442.108
9.539	201.324	102.081	444.519
9.54	201.63	102.051	444.061
9.541	201.874	102.356	443.634
9.542	201.294	102.325	445.251
9.543	201.324	101.593	443.604
9.544	201.324	100.983	444.458
9.545	200.836	101.41	444.824
9.546	199.524	101.837	443.298
9.547	198.761	101.379	445.465
9.548	198.822	101.471	444.366
9.549	199.615	101.41	443.726
9.55	199.463	101.563	445.709
9.551	198.944	101.41	443.787
9.552	200.195	100.647	445.587
9.553	200.989	100.647	444.977
9.554	199.799	101.288	443.573
9.555	198.853	101.746	445.648
9.556	199.188	101.196	443.329
9.557	199.677	100.983	443.878
9.558	199.463	100.525	445.313
9.559	197.693	100.098	443.878
9.56	198.303	99.7925	446.228
9.561	199.707	99.7925	446.32
9.562	199.89	100.586	444.794
9.563	198.914	100.586	447.632
9.564	198.334	100.25	444.916
9.565	200.104	100.739	445.251
9.566	200.623	101.196	446.075
9.567	199.127	100.464	443.756
9.568	198.547	99.6399	446.289
9.569	198.73	99.823	445.648
9.57	199.921	100.525	444.611
9.571	199.799	101.135	446.472
9.572	199.31	101.044	444.733
9.573	199.982	100.769	445.19
9.574	200.714	101.044	446.198
9.575	200.043	101.227	444.183
9.576	199.707	101.196	446.167
9.577	199.707	101.288	445.648
9.578	199.707	101.196	444.519
9.579	199.371	101.471	447.021
9.58	199.524	101.257	445.465
9.581	199.89	100.891	447.113
9.582	199.585	101.868	448.242
9.583	198.975	101.898	446.014
9.584	199.066	101.959	447.937
9.585	199.86	101.807	447.662
9.586	199.768	102.081	446.198
9.587	199.036	102.905	448.883
9.588	199.188	102.264	446.655
9.589	200.317	102.02	447.51
9.59	200.684	103.149	449.066
9.591	199.982	103.027	447.174
9.592	199.738	102.539	448.975
9.593	200.439	102.936	448.7
9.594	201.874	103.546	447.815
9.595	201.996	103.729	449.615
9.596	200.775	102.753	447.937
9.597	201.355	102.997	448.883
9.598	202.087	103.455	448.883
9.599	200.867	104.126	447.144
9.6	200.226	103.21	450.165
9.601	199.921	102.539	448.639
9.602	201.538	102.478	448.914
9.603	201.202	103.302	450.714
9.604	200.348	103.516	448.273
9.605	200.745	103.027	449.615
9.606	201.782	102.966	449.097
9.607	201.599	102.966	447.113
9.608	200.714	102.966	450.073
9.609	200.562	102.386	448.669
9.61	201.63	102.478	449.127
9.611	200.806	103.668	451.08
9.612	199.554	103.516	448.639
9.613	199.799	102.875	450.256
9.614	200.684	102.661	450.5
9.615	200.592	102.722	449.188
9.616	199.86	102.875	451.477
9.617	200.287	102.692	449.402
9.618	200.775	102.905	449.921
9.619	200.073	103.363	450.928
9.62	198.639	102.753	448.425
9.621	197.601	102.112	450.592
9.622	197.235	101.868	450.47
9.623	196.777	102.051	449.127
9.624	195.862	102.356	451.63
9.625	195.404	101.44	450.165
9.626	196.075	100.189	450.073
9.627	195.099	100.616	451.63
9.628	194.519	100.433	449.188
9.629	193.634	99.1516	450.5
9.63	192.719	98.4802	449.951
9.631	190.979	98.114	448.09
9.632	189.362	98.053	449.738
9.633	188.11	97.29	447.51
9.634	188.141	96.2524	447.296
9.635	187.073	95.7031	448.303
9.636	186.462	95.2148	446.014
9.637	186.676	93.9941	447.266
9.638	186.798	94.3298	447.113
9.639	186.859	94.4824	446.167
9.64	186.096	94.5435	447.784
9.641	184.54	93.8416	446.136
9.642	183.838	92.8345	446.96
9.643	183.411	92.6514	447.876
9.644	182.251	92.1936	445.892
9.645	181.274	91.6443	448.029
9.646	181.396	91.6748	446.93
9.647	182.159	91.4917	445.374
9.648	181.58	91.3391	447.113
9.649	180.542	90.4846	446.045
9.65	180.878	89.7217	446.32
9.651	180.054	89.5996	446.838
9.652	177.429	88.9893	444.336
9.653	175.171	88.3179	445.587
9.654	174.5	88.1348	443.42
9.655	174.988	87.3718	441.467
9.656	174.53	87.1887	442.169
9.657	172.943	86.4563	440.125
9.658	172.821	85.6018	440.033
9.659	173.096	85.7239	440.002
9.66	171.143	84.8694	438.232
9.661	168.61	83.9539	440.582
9.662	167.267	83.2825	438.965
9.663	167.175	83.4961	438.049
9.664	166.84	83.4045	438.477
9.665	166.321	82.4585	436.188
9.666	166.138	81.4209	437.378
9.667	166.626	81.7566	437.744
9.668	166.168	82.2754	437.103
9.669	165.619	82.1838	438.843
9.67	165.314	81.3293	438.263
9.671	165.283	81.0852	438.477
9.672	165.1	81.543	438.995
9.673	164.551	81.8787	436.981
9.674	165.07	81.2988	437.347
9.675	164.948	81.0242	437.439
9.676	165.131	81.2683	436.31
9.677	165.802	81.1768	437.592
9.678	165.955	81.5125	435.73
9.679	166.931	81.6345	436.31
9.68	166.626	81.8481	436.981
9.681	165.466	81.3599	434.967
9.682	165.375	81.1768	436.34
9.683	165.527	81.665	435.12
9.684	164.917	81.8787	434.723
9.685	164.398	81.604	436.34
9.686	164.368	80.9021	434.845
9.687	165.833	80.3528	436.127
9.688	166.138	81.2683	436.676
9.689	165.924	82.1838	434.692
9.69	166.138	81.9702	436.31
9.691	166.779	81.4514	434.601
9.692	166.626	81.2378	434.54
9.693	165.985	82.2754	436.31
9.694	165.924	82.428	434.113
9.695	167.175	81.5125	434.479
9.696	167.389	82.3059	435.242
9.697	166.87	82.489	433.105
9.698	167.664	82.5195	434.357
9.699	169.189	82.9468	433.502
9.7	170.227	83.5876	432.739
9.701	169.586	83.6487	434.265
9.702	168.518	83.4351	432.19
9.703	169.922	83.2214	433.014
9.704	170.258	83.7402	433.594
9.705	169.098	84.2285	432.465
9.706	168.823	83.8318	434.784
9.707	169.617	83.7097	433.502
9.708	171.204	84.2896	433.838
9.709	172.485	84.7473	435.425
9.71	172.76	84.8694	433.777
9.711	172.852	84.4421	434.814
9.712	173.309	84.6252	435.059
9.713	172.455	85.144	432.617
9.714	172.638	85.1746	434.784
9.715	172.485	85.4187	433.624
9.716	174.011	85.4492	433.624
9.717	174.042	86.5173	434.998
9.718	174.286	86.7004	433.594
9.719	175.537	86.2732	434.753
9.72	176.758	86.5479	435.211
9.721	176.392	86.9446	434.448
9.722	176.331	87.2803	435.974
9.723	177.307	87.2192	434.143
9.724	178.284	87.4023	433.838
9.725	177.734	88.3789	435.455
9.726	176.788	88.2568	433.197
9.727	176.758	87.4939	435.608
9.728	178.07	88.1042	435.486
9.729	178.467	88.5315	435.394
9.73	177.979	88.2874	437.317
9.731	178.711	88.1348	435.455
9.732	180.328	88.3789	436.096
9.733	181.183	89.447	437.103
9.734	179.779	89.8438	434.784
9.735	179.84	89.5386	436.707
9.736	179.749	89.5691	436.646
9.737	180.45	89.7217	435.272
9.738	180.45	90.332	437.531
9.739	180.45	90.5151	436.005
9.74	182.739	90.2405	436.188
9.741	183.807	90.8508	437.347
9.742	183.594	90.9424	435.547
9.743	183.289	90.7593	437.561
9.744	184.235	91.095	436.768
9.745	184.57	91.7664	435.883
9.746	184.265	92.3157	437.775
9.747	183.411	92.4072	435.76
9.748	184.448	92.041	436.005
9.749	185.516	92.3157	436.646
9.75	185.516	91.9495	435.638
9.751	185.547	91.4917	437.683
9.752	186.798	91.8884	437.286
9.753	187.286	92.1631	435.883
9.754	187.103	93.7805	437.775
9.755	186.951	93.9026	435.913
9.756	188.019	93.2922	435.76
9.757	188.477	93.9636	437.042
9.758	187.897	93.9026	435.547
9.759	188.141	93.1702	438.049
9.76	188.477	93.6584	437.561
9.761	190.002	94.3298	437.134
9.762	190.277	94.9097	438.354
9.763	190.125	95.1843	436.981
9.764	191.681	95.1843	437.866
9.765	192.444	95.2454	437.317
9.766	191.437	95.6116	435.944
9.767	190.674	94.7571	437.775
9.768	190.826	95.6421	436.707
9.769	191.864	95.7947	436.676
9.77	192.291	96.3745	438.446
9.771	190.796	95.7947	436.584
9.772	191.345	95.3979	439.026
9.773	192.017	96.3135	438.568
9.774	192.169	96.8323	437.5
9.775	191.803	96.9238	439.545
9.776	191.986	96.1914	437.531
9.777	193.695	96.1304	437.653
9.778	194.489	97.6868	438.507
9.779	193.665	97.7783	436.371
9.78	193.512	97.4121	438.019
9.781	194.58	97.5647	438.507
9.782	194.214	97.6563	437.408
9.783	193.451	97.9614	439.575
9.784	193.909	98.1445	437.775
9.785	196.381	98.4497	437.805
9.786	197.266	99.1211	438.751
9.787	196.808	98.7854	436.279
9.788	196.533	98.2971	438.293
9.789	196.594	99.3652	437.836
9.79	197.571	99.762	436.92
9.791	196.747	99.884	439.056
9.792	196.167	99.1211	438.171
9.793	197.205	98.938	438.965
9.794	198.547	100.372	439.331
9.795	198.486	100.8	437.958
9.796	198.822	99.5483	440.216
9.797	199.799	99.4568	440.216
9.798	200.5	100.22	438.904
9.799	200.104	101.532	441.132
9.8	199.799	101.501	439.301
9.801	201.08	101.379	439.85
9.802	201.111	101.837	441.254
9.803	200.745	101.44	439.117
9.804	201.691	101.135	441.254
9.805	202.515	101.563	441.071
9.806	203.644	102.448	440.735
9.807	204.102	102.478	441.559
9.808	203.979	102.539	439.667
9.809	204.956	103.149	440.674
9.81	205.322	103.851	441.04
9.811	203.552	104.004	439.545
9.812	202.911	103.088	442.078
9.813	203.064	102.661	440.857
9.814	204.193	103.18	441.528
9.815	204.62	103.79	443.237
9.816	204.865	103.76	441.071
9.817	206.451	103.699	443.024
9.818	207.306	104.462	442.688
9.819	206.451	104.767	440.613
9.82	205.475	104.95	442.963
9.821	205.933	104.584	441.528
9.822	206.696	104.584	440.613
9.823	206.146	105.53	442.169
9.824	205.75	105.194	440.582
9.825	207.092	104.309	441.925
9.826	209.045	105.164	442.322
9.827	208.771	105.804	440.826
9.828	207.977	105.469	442.596
9.829	207.977	105.286	441.071
9.83	209.137	106.262	440.979
9.831	208.649	107.361	441.437
9.832	207.825	106.049	439.514
9.833	207.916	104.614	441.132
9.834	208.832	104.614	441.467
9.835	208.588	105.225	440.582
9.836	208.71	105.347	442.932
9.837	208.893	105.164	441.895
9.838	209.076	105.194	442.108
9.839	209.259	106.323	443.604
9.84	209.015	105.927	440.399
9.841	209.015	105.225	441.895
9.842	208.405	104.95	442.474
9.843	208.099	104.645	440.643
9.844	207.977	104.492	443.237
9.845	208.069	104.98	442.078
9.846	209.259	104.95	442.108
9.847	208.862	105.53	443.787
9.848	208.221	105.652	441.803
9.849	208.618	104.858	443.085
9.85	208.832	104.889	442.596
9.851	208.252	104.37	442.108
9.852	206.94	103.973	444.153
9.853	207.001	103.821	442.78
9.854	207.855	104.034	443.207
9.855	207.458	104.431	444.336
9.856	205.383	104.279	442.78
9.857	204.956	103.424	445.709
9.858	205.444	103.21	444.611
9.859	205.17	102.783	444
9.86	204.468	102.844	446.198
9.861	204.224	101.959	444.275
9.862	205.78	101.624	444.489
9.863	205.811	102.478	445.038
9.864	204.071	102.539	442.993
9.865	203.4	102.325	445.16
9.866	203.522	101.776	444.092
9.867	203.796	101.563	443.695
9.868	202.698	101.471	446.014
9.869	202.423	101.318	443.787
9.87	203.888	100.8	444.611
9.871	204.895	100.952	445.251
9.872	203.583	100.555	443.481
9.873	203.522	100.342	445.709
9.874	203.522	100.8	444.305
9.875	203.522	101.471	444.55
9.876	202.911	101.532	445.984
9.877	201.599	100.555	444.275
9.878	202.393	99.6399	445.496
9.879	203.461	99.9756	445.679
9.88	203.217	100.098	443.787
9.881	202.484	99.762	445.923
9.882	202.393	99.7925	445.19
9.883	203.033	99.8535	444.916
9.884	202.545	100.983	446.075
9.885	201.569	100.708	443.848
9.886	201.202	99.6399	445.526
9.887	201.111	99.4873	445.496
9.888	200.165	99.2737	443.695
9.889	199.738	98.4192	445.435
9.89	199.829	98.7549	444.58
9.891	201.05	98.7549	444.55
9.892	200.897	98.6938	444.977
9.893	198.822	98.3582	443.451
9.894	197.906	98.0835	444.641
9.895	197.51	98.2666	443.97
9.896	196.411	98.4497	442.169
9.897	194.733	97.2595	444.366
9.898	194	96.0083	442.719
9.899	195.038	95.7031	443.695
9.9	195.77	96.9238	444.55
9.901	195.038	96.9849	442.505
9.902	194.733	95.9167	444.58
9.903	194.519	95.9167	443.939
9.904	194.702	96.1304	443.298
9.905	193.634	96.5271	445.19
9.906	192.902	96.0388	444.122
9.907	193.207	95.6116	444.214
9.908	193.298	95.8557	445.251
9.909	192.566	95.5505	442.81
9.91	192.413	94.9707	444.733
9.911	192.841	94.9097	444.397
9.912	192.841	95.2454	443.481
9.913	192.139	95.2454	445.038
9.914	190.979	94.635	442.23
9.915	190.735	94.3298	443.054
9.916	189.911	94.9402	442.444
9.917	188.324	94.4824	440.308
9.918	186.798	93.1702	441.772
9.919	186.859	92.3157	441.193
9.92	186.401	92.2852	440.582
9.921	186.218	92.8955	442.169
9.922	186.34	92.5293	441.162
9.923	186.218	91.8884	440.674
9.924	185.944	92.0105	441.467
9.925	184.357	91.6748	439.27
9.926	183.624	90.9424	440.826
9.927	182.281	90.8813	440.643
9.928	181.61	90.5151	439.24
9.929	181.274	90.7593	441.132
9.93	181.427	90.7593	439.606
9.931	182.861	90.6372	439.697
9.932	183.624	91.1255	440.002
9.933	182.739	91.4307	438.995
9.934	183.044	90.3625	440.826
9.935	183.197	90.2405	439.941
9.936	183.35	90.7593	439.514
9.937	182.526	91.095	440.826
9.938	180.847	91.8274	438.08
9.939	181.244	91.7664	440.063
9.94	181.793	91.5833	439.148
9.941	181.885	91.156	438.995
9.942	181.549	91.0034	441.711
9.943	182.526	91.217	440.735
9.944	184.662	91.3391	440.491
9.945	184.998	91.98	442.108
9.946	183.533	92.5598	439.667
9.947	183.594	92.3462	441.223
9.948	184.357	92.6208	440.399
9.949	183.838	92.7429	438.843
9.95	182.312	92.9871	441.467
9.951	182.922	92.804	439.453
9.952	185.12	92.3462	439.514
9.953	186.584	93.3228	440.552
9.954	186.401	94.0247	437.866
9.955	186.859	93.8416	439.514
9.956	187.012	93.8416	438.812
9.957	186.615	93.9026	437.683
9.958	185.12	94.4214	439.911
9.959	184.54	94.9097	437.653
9.96	185.883	94.7571	438.141
9.961	186.432	94.8486	439.117
9.962	186.493	95.1538	437.683
9.963	187.622	94.5435	440.002
9.964	189.178	95.0928	439.606
9.965	189.301	96.0083	438.812
9.966	189.148	96.0693	440.918
9.967	188.202	95.2759	439.056
9.968	189.697	95.6421	439.545
9.969	189.972	97.229	440.277
9.97	189.056	97.8394	438.11
9.971	189.423	97.1985	440.094
9.972	189.972	97.3206	440.308
9.973	191.559	97.6563	439.545
9.974	192.352	98.2361	441.711
9.975	192.841	98.4802	440.033
9.976	193.909	98.7244	441.071
9.977	194.672	99.8535	441.528
9.978	193.665	100.372	438.904
9.979	193.268	99.5789	441.04
9.98	192.932	100.037	440.125
9.981	193.268	100.403	440.369
9.982	193.512	100.281	442.108
9.983	193.542	100.098	440.582
9.984	195.435	100.25	442.81
9.985	196.93	101.471	442.474
9.986	196.625	101.807	440.826
9.987	196.289	101.349	443.268
9.988	196.381	100.861	441.711
9.989	197.357	101.288	441.62
9.99	196.686	102.448	443.878
9.991	195.496	103.271	441.223
9.992	196.32	102.936	442.2
9.993	197.021	103.271	442.261
9.994	197.449	103.577	440.552
9.995	198.425	102.997	443.085
9.996	198.944	102.997	441.498
9.997	200.195	103.363	441.986
9.998	200.562	104.126	443.665
9.999	199.677	104.309	440.765
10	199.707	104.614	442.291
10.001	199.646	106.171	442.169
10.002	198.73	105.835	440.643
10.003	198.578	104.584	443.115
10.004	198.944	104.431	442.413
10.005	200.531	104.828	442.963
10.006	201.721	105.652	444.214
10.007	201.843	106.201	441.62
10.008	202.545	105.56	443.39
10.009	202.759	105.804	443.39
10.01	202.179	106.873	441.65
10.011	201.721	107.422	443.665
10.012	201.324	106.964	441.986
10.013	201.294	106.628	442.444
10.014	202.057	107.361	444.275
10.015	202.972	107.574	441.864
10.016	204.865	107.025	443.604
10.017	205.505	107.941	444.855
10.018	205.933	108.551	443.481
10.019	206.055	108.582	445.313
10.02	205.902	108.612	443.329
10.021	206.177	109.406	443.878
10.022	206.146	110.321	444.672
10.023	205.414	110.229	442.291
10.024	206.238	109.131	444.611
10.025	206.39	107.941	444.153
10.026	206.94	109.222	445.068
10.027	207.245	109.802	447.144
10.028	207.214	110.291	445.435
10.029	208.069	110.87	446.838
10.03	208.618	110.992	446.442
10.031	208.344	111.206	443.878
10.032	208.496	110.718	446.442
10.033	208.801	110.718	445.313
10.034	208.527	111.145	444.794
10.035	208.923	111.359	447.357
10.036	209.137	111.298	445.129
10.037	211.304	111.389	447.083
10.038	211.914	112.274	446.96
10.039	210.632	112.732	445.038
10.04	210.724	112	447.021
10.041	211.273	111.786	445.679
10.042	211.792	112.183	445.282
10.043	211.365	112.64	446.198
10.044	211.06	112.793	444.427
10.045	211.395	112.457	444.977
10.046	212.433	112.579	445.648
10.047	211.7	113.007	444.275
10.048	211.395	112.793	446.899
10.049	211.06	112.579	445.648
10.05	211.945	112.488	445.496
10.051	212.067	112.366	446.869
10.052	211.975	112.732	444.611
10.053	212.86	112.701	445.221
10.054	212.616	113.586	445.953
10.055	212.311	113.617	444.611
10.056	211.975	113.007	446.747
10.057	211.426	112.549	446.198
10.058	211.853	112.793	446.472
10.059	212.097	113.434	447.937
10.06	211.945	113.556	445.831
10.061	212.402	112.518	446.899
10.062	212.372	112.305	446.716
10.063	210.663	112.518	445.16
10.064	209.717	112.64	447.571
10.065	208.71	112.366	445.465
10.066	208.801	112.244	445.801
10.067	208.435	112.091	446.747
10.068	207.489	111.328	444.58
10.069	207.489	110.748	446.808
10.07	207.977	110.87	447.296
10.071	207.489	110.413	445.587
10.072	206.085	110.291	448.639
10.073	204.773	110.016	447.113
10.074	205.719	110.229	447.693
10.075	205.322	110.596	448.7
10.076	203.552	110.321	446.32
10.077	202.484	108.612	448.669
10.078	202.606	108.185	448.639
10.079	203.033	108.093	447.021
10.08	202.362	107.758	448.822
10.081	201.019	107.208	447.083
10.082	201.965	107.147	447.479
10.083	201.904	107.91	447.51
10.084	200.043	107.361	445.709
10.085	198.456	106.354	447.266
10.086	198.334	105.682	446.869
10.087	197.449	105.56	446.259
10.088	196.93	104.889	447.815
10.089	196.869	104.156	447.51
10.09	197.723	104.279	447.723
10.091	198.273	104.645	449.097
10.092	197.845	104.523	447.601
10.093	197.784	104.095	449.738
10.094	197.266	103.821	449.493
10.095	196.594	103.943	448.547
10.096	195.496	103.943	451.172
10.097	195.099	103.333	449.707
10.098	195.923	102.661	450.073
10.099	195.892	103.333	450.928
10.1	195.251	103.424	448.7
10.101	195.526	102.325	449.799
10.102	195.709	102.142	449.463
10.103	195.892	102.295	448.608
10.104	195.221	102.295	450.012
10.105	193.542	102.02	447.723
10.106	193.695	101.593	448.761
10.107	193.848	101.501	448.7
10.108	192.261	101.654	446.991
10.109	191.223	100.983	449.28
10.11	191.467	99.7009	448.09
10.111	191.956	100.281	448.486
10.112	192.566	101.105	450.195
10.113	192.261	100.464	447.937
10.114	192.444	100.037	449.768
10.115	192.963	100.525	449.982
10.116	192.535	100.494	448.303
10.117	191.437	100.494	451.019
10.118	190.826	100.25	448.639
10.119	191.528	100.586	448.914
10.12	191.986	101.257	449.677
10.121	192.23	100.922	447.601
10.122	193.726	100.861	449.188
10.123	194.336	100.8	448.792
10.124	194.214	101.227	447.754
10.125	193.878	101.074	450.47
10.126	193.451	100.525	448.425
10.127	193.939	101.349	448.761
10.128	193.695	102.295	449.188
10.129	193.115	102.325	446.808
10.13	193.42	101.99	448.395
10.131	194.427	101.807	448.425
10.132	195.374	101.532	447.296
10.133	195.496	101.349	450.226
10.134	195.129	101.074	449.524
10.135	196.472	101.715	449.707
10.136	197.235	102.6	450.623
10.137	195.801	103.027	447.662
10.138	195.343	103.027	449.097
10.139	196.014	103.149	448.395
10.14	196.503	102.875	447.266
10.141	196.503	102.844	449.341
10.142	196.381	102.783	448.303
10.143	198.486	102.783	449.036
10.144	199.982	103.638	450.623
10.145	199.341	103.943	448.456
10.146	198.822	104.034	450.409
10.147	199.036	104.126	449.738
10.148	200.012	104.523	448.517
10.149	198.761	104.767	450.989
10.15	197.784	104.492	448.608
10.151	199.066	104.279	449.402
10.152	200.653	104.675	450.378
10.153	200.897	104.553	449.127
10.154	200.684	104.34	451.965
10.155	201.538	104.065	451.599
10.156	202.087	104.797	450.5
10.157	201.935	105.988	452.484
10.158	200.806	105.713	450.287
10.159	201.172	105.56	450.989
10.16	201.965	105.713	451.355
10.161	201.447	105.835	449.951
10.162	200.928	105.835	452.026
10.163	201.324	105.408	451.965
10.164	203.369	105.56	451.477
10.165	204.59	106.232	453.491
10.166	203.888	106.354	451.477
10.167	204.285	107.117	452.393
10.168	205.566	107.239	452.301
10.169	204.437	107.361	450.531
10.17	203.094	107.147	452.454
10.171	202.881	106.476	451.843
10.172	203.979	106.842	451.538
10.173	205.17	107.574	453.217
10.174	205.444	107.33	451.263
10.175	205.902	106.812	453.064
10.176	206.604	107.361	453.705
10.177	206.94	107.513	451.416
10.178	206.268	108.185	453.949
10.179	206.238	107.788	452.301
10.18	205.994	107.574	451.08
10.181	206.146	108.215	453.033
10.182	206.299	107.819	451.111
10.183	207.153	107.88	452.362
10.184	208.16	108.337	453.064
10.185	208.191	108.368	451.874
10.186	208.252	107.941	454.62
10.187	208.282	108.276	453.43
10.188	209.534	108.734	453.461
10.189	209.595	109.283	453.766
10.19	208.527	109.131	451.569
10.191	208.771	109.161	452.972
10.192	209.9	109.131	451.721
10.193	209.778	109.375	451.019
10.194	209.167	109.161	453.552
10.195	208.496	108.124	452.576
10.196	209.991	108.185	453.705
10.197	210.846	108.917	454.254
10.198	209.869	109.558	451.874
10.199	209.442	109.283	453.888
10.2	210.602	109.07	452.911
10.201	210.999	108.917	451.599
10.202	210.205	109.497	454.041
10.203	210.022	109.375	452.026
10.204	211.487	109.253	453.003
10.205	212.097	109.558	454.437
10.206	211.426	109.375	453.003
10.207	211.029	109.283	454.681
10.208	211.578	109.65	453.796
10.209	212.738	109.863	452.423
10.21	212.738	109.985	454.468
10.211	211.823	109.314	452.301
10.212	212.86	109.436	452.515
10.213	213.531	110.382	452.667
10.214	212.86	110.748	451.477
10.215	212.433	110.26	453.308
10.216	212.219	108.521	453.064
10.217	211.853	108.704	452.942
10.218	211.945	109.619	455.231
10.219	211.761	109.467	452.789
10.22	213.043	109.589	453.033
10.221	214.081	109.253	453.583
10.222	212.952	109.283	451.538
10.223	212.677	109.772	453.644
10.224	212.982	109.375	452.972
10.225	213.165	108.856	452.911
10.226	212.433	109.192	455.292
10.227	211.792	108.521	453.278
10.228	213.074	108.734	453.949
10.229	214.386	109.131	454.071
10.23	213.684	109.222	452.209
10.231	213.257	109.009	453.583
10.232	213.501	108.337	452.24
10.233	214.233	108.49	451.721
10.234	214.203	108.887	453.43
10.235	212.769	108.856	451.141
10.236	212.799	108.185	452.606
10.237	212.585	107.635	452.454
10.238	212.219	107.819	451.843
10.239	211.853	107.941	454.285
10.24	212.067	107.086	452.698
10.241	212.616	106.995	452.759
10.242	212.982	108.032	454.681
10.243	212.311	107.452	451.599
10.244	212.524	106.964	453.644
10.245	212.25	106.781	453.857
10.246	212.433	106.598	451.965
10.247	211.151	106.75	454.193
10.248	210.327	105.927	452.576
10.249	210.999	105.896	452.454
10.25	212.067	106.323	453.278
10.251	211.365	106.018	450.562
10.252	211.212	105.804	452.271
10.253	211.548	104.98	451.477
10.254	211.212	104.858	450.256
10.255	210.358	104.858	451.813
10.256	208.618	103.943	450.104
10.257	208.649	103.79	450.531
10.258	208.954	103.943	451.111
10.259	207.977	103.271	449.127
10.26	207.336	102.875	450.745
10.261	207.428	102.02	450.714
10.262	207.428	101.776	449.524
10.263	207.092	102.02	451.172
10.264	206.94	100.861	449.738
10.265	206.818	100.647	449.493
10.266	206.329	101.044	450.989
10.267	204.498	101.105	448.456
10.268	203.644	100.372	449.127
10.269	203.43	99.5789	449.188
10.27	203.064	99.2737	448.181
10.271	202.606	98.9075	449.799
10.272	201.691	98.5413	448.273
10.273	201.935	97.9004	448.242
10.274	202.82	98.0225	448.425
10.275	201.477	98.0835	446.747
10.276	199.799	97.8394	448.273
10.277	198.303	97.0764	447.113
10.278	197.784	96.6492	447.235
10.279	197.235	96.3745	448.364
10.28	195.831	94.8181	447.266
10.281	195.648	94.2993	448.608
10.282	196.32	95.2454	449.127
10.283	195.435	95.5811	446.594
10.284	194.733	94.6045	448.7
10.285	193.756	93.0786	447.54
10.286	193.451	92.4377	447.601
10.287	191.772	92.7734	448.486
10.288	188.873	91.7358	446.625
10.289	187.408	90.8203	446.442
10.29	186.89	89.5386	445.465
10.291	184.937	88.5925	442.261
10.292	181.885	87.4023	442.688
10.293	180.206	85.6628	441.589
10.294	178.925	84.0149	440.247
10.295	177.612	83.374	440.796
10.296	174.53	82.4585	437.897
10.297	172.089	81.6956	437.866
10.298	170.563	80.5664	437.225
10.299	167.511	79.5898	435.455
10.3	165.588	78.0334	436.798
10.301	164.246	76.7517	436.371
10.302	164.032	75.6226	435.974
10.303	163.666	75.5615	437.653
10.304	161.743	75.531	436.646
10.305	161.743	74.8901	436.707
10.306	161.865	75.0732	437.256
10.307	160.797	74.8901	435.822
10.308	159.332	74.4324	437.347
10.309	158.295	73.4863	436.096
10.31	158.813	72.9065	436.401
10.311	158.722	73.8525	437.195
10.312	157.257	73.822	435.333
10.313	156.921	73.1812	436.188
10.314	157.654	72.9675	435.73
10.315	157.196	73.6084	434.692
10.316	157.043	73.7	435.76
10.317	156.586	72.7539	433.624
10.318	157.867	72.2351	434.723
10.319	157.99	73.0286	434.326
10.32	156.433	73.4253	433.594
10.321	155.121	73.3948	434.845
10.322	155.609	72.5403	435.028
10.323	155.609	72.8455	434.814
10.324	156.311	73.2422	436.432
10.325	155.487	72.9065	433.685
10.326	156.494	73.1506	433.746
10.327	158.234	73.9136	434.204
10.328	157.959	73.8831	431.885
10.329	157.41	73.3032	433.38
10.33	156.86	73.3643	432.281
10.331	156.464	73.9441	432.159
10.332	156.219	74.4324	433.563
10.333	154.907	73.822	431.213
10.334	156.128	73.6694	432.373
10.335	158.6	74.1272	431.091
10.336	159.271	74.8596	429.23
10.337	159.637	74.5239	430.847
10.338	159.698	73.8831	429.626
10.339	160.034	73.8831	430.054
10.34	159.668	75.1038	431.519
10.341	158.02	75.47	429.169
10.342	157.593	75.1648	430.817
10.343	158.447	74.585	430.695
10.344	158.997	75.0427	429.26
10.345	160.004	75.5615	430.756
10.346	161.133	75.2258	429.84
10.347	161.407	75.4395	429.84
10.348	162.354	75.9888	432.098
10.349	162.262	76.416	430.023
10.35	162.994	76.5381	431.061
10.351	161.987	76.9653	431.763
10.352	160.919	78.3081	430.298
10.353	161.438	78.2776	431.305
10.354	162.628	77.6978	430.756
10.355	164.307	77.7283	430.511
10.356	165.1	78.3691	432.404
10.357	165.1	78.8269	431.091
10.358	166.168	79.2542	432.587
10.359	167.725	79.9561	432.22
10.36	167.053	80.8716	431
10.361	166.199	80.9326	433.38
10.362	165.283	80.4749	431.396
10.363	166.687	80.5969	432.556
10.364	167.236	80.6274	433.197
10.365	166.809	81.3599	431.458
10.366	167.48	81.665	433.716
10.367	169.159	81.665	433.105
10.368	169.525	82.3975	432.8
10.369	169.373	82.8857	435.303
10.37	168.701	82.489	433.441
10.371	170.105	82.8247	434.326
10.372	171.021	83.313	434.937
10.373	169.983	83.2214	432.648
10.374	170.044	83.6487	434.296
10.375	171.509	84.3506	433.624
10.376	172.821	84.8083	432.251
10.377	172.943	84.4727	434.631
10.378	171.997	83.8623	433.624
10.379	173.676	84.1675	434.387
10.38	175.293	84.6863	435.028
10.381	174.194	84.6863	432.495
10.382	173.462	84.9304	433.99
10.383	173.798	85.2356	432.129
10.384	175.11	85.3882	431.488
10.385	174.957	85.3271	432.861
10.386	174.164	84.5947	431.885
10.387	174.652	84.198	433.105
10.388	176.88	84.9609	434.143
10.389	176.3	85.6018	432.404
10.39	176.056	85.4492	434.113
10.391	176.117	85.2356	433.533
10.392	176.849	85.5408	433.105
10.393	176.392	85.968	434.753
10.394	174.713	85.907	432.892
10.395	175.476	86.1816	434.418
10.396	177.124	86.9141	434.265
10.397	176.819	87.1887	432.922
10.398	176.605	87.3718	434.723
10.399	177.368	86.792	433.99
10.4	178.802	87.2803	434.296
10.401	178.925	87.3718	435.913
10.402	177.46	87.4023	434.204
10.403	177.704	88.1348	435.76
10.404	177.917	88.8672	435.333
10.405	177.795	89.386	433.594
10.406	176.636	89.2639	435.73
10.407	176.91	88.5925	435.211
10.408	178.558	88.6841	435.394
10.409	179.657	89.0198	437.531
10.41	178.619	88.9893	435.303
10.411	179.077	89.325	437.378
10.412	180.725	89.7522	436.584
10.413	180.695	90.3625	434.906
10.414	179.749	90.6677	436.859
10.415	179.443	90.4236	434.998
10.416	180.725	90.6067	435.699
10.417	181.58	90.9729	436.554
10.418	180.908	90.5457	434.326
10.419	181.976	90.7288	436.249
10.42	184.54	91.2476	435.486
10.421	185.211	91.9495	434.387
10.422	184.326	92.1021	435.852
10.423	183.624	91.6138	434.662
10.424	184.753	92.3157	434.509
10.425	185.76	93.0786	435.303
10.426	184.357	93.0786	433.441
10.427	184.54	92.7429	435.303
10.428	186.005	92.041	434.814
10.429	186.92	92.804	434.265
10.43	187.561	93.2007	436.584
10.431	187.561	92.6514	434.814
10.432	187.836	92.9871	435.883
10.433	187.866	93.4753	436.981
10.434	188.141	93.5669	434.906
10.435	188.66	93.9026	435.852
10.436	188.751	94.3604	435.822
10.437	188.843	94.5129	434.387
10.438	188.568	94.2078	436.127
10.439	187.744	94.0552	435.669
10.44	189.209	94.635	436.981
10.441	190.735	95.3674	437.592
10.442	189.728	95.3369	435.852
10.443	189.087	95.2759	437.683
10.444	189.697	95.3674	436.523
10.445	190.43	96.3135	435.242
10.446	190.582	96.7712	436.401
10.447	188.965	96.344	435.089
10.448	189.453	95.6116	436.859
10.449	190.948	95.7947	437.531
10.45	190.125	95.8557	435.913
10.451	188.66	96.405	439.209
10.452	188.934	96.9543	437.622
10.453	190.948	96.8933	436.89
10.454	191.376	97.0459	438.66
10.455	189.941	96.6797	436.829
10.456	190.338	96.8323	438.171
10.457	192.139	97.3511	437.561
10.458	192.505	97.9919	436.066
10.459	191.284	98.1445	437.866
10.46	191.559	97.6563	436.188
10.461	193.085	97.8088	436.462
10.462	194.214	98.2361	437.988
10.463	193.39	98.2666	436.34
10.464	193.97	98.2361	438.049
10.465	195.709	98.4192	436.981
10.466	195.679	99.5178	435.76
10.467	195.038	100.189	437.378
10.468	194.885	99.4568	435.822
10.469	196.716	99.2126	436.432
10.47	197.327	99.6399	437.775
10.471	196.838	99.5789	436.31
10.472	197.266	99.7314	438.202
10.473	199.158	99.7314	438.049
10.474	198.944	100.281	436.615
10.475	198.975	100.586	438.751
10.476	199.036	100.403	436.951
10.477	200.287	100.586	437.286
10.478	200.714	101.41	438.66
10.479	199.463	101.318	436.798
10.48	200.439	101.349	438.354
10.481	201.508	101.563	438.354
10.482	202.209	101.715	437.439
10.483	202.576	102.112	439.362
10.484	202.576	101.99	438.263
10.485	203.796	102.539	438.904
10.486	204.773	103.21	439.514
10.487	203.552	103.241	437.5
10.488	202.85	103.363	439.697
10.489	203.278	103.699	438.477
10.49	203.461	103.882	438.202
10.491	203.033	103.577	439.728
10.492	202.698	102.966	439.545
10.493	203.522	103.119	440.369
10.494	205.109	104.218	441.193
10.495	203.613	104.706	438.812
10.496	203.613	104.645	441.437
10.497	204.102	104.309	439.88
10.498	205.109	104.309	439.362
10.499	204.468	104.797	441.498
10.5	202.698	104.401	439.392
10.501	203.522	104.98	440.765
10.502	204.773	105.56	440.826
10.503	204.865	105.53	439.24
10.504	205.261	105.835	440.796
10.505	205.994	105.865	439.331
10.506	206.879	105.896	439.606
10.507	206.909	106.201	440.704
10.508	205.719	105.804	438.995
10.509	205.933	105.957	439.941
10.51	207.031	106.934	440.125
10.511	206.024	107.513	438.08
10.512	205.811	107.666	439.85
10.513	206.573	106.873	438.232
10.514	207.642	107.117	438.721
10.515	207.855	106.934	440.826
10.516	207.703	106.873	439.209
10.517	208.038	107.056	440.674
10.518	209.045	107.422	441.162
10.519	209.259	108.337	438.69
10.52	209.564	108.887	440.796
10.521	209.442	108.917	439.575
10.522	210.205	108.612	439.697
10.523	209.869	109.131	441.62
10.524	209.198	108.734	441.132
10.525	210.114	108.826	442.23
10.526	211.273	109.07	442.444
10.527	211.731	109.955	441.01
10.528	212.006	109.985	442.383
10.529	212.708	110.138	440.674
10.53	213.348	110.687	440.643
10.531	213.348	110.657	441.376
10.532	211.639	110.229	439.667
10.533	211.029	110.107	442.108
10.534	211.884	109.955	441.376
10.535	211.853	110.046	440.918
10.536	211.029	110.229	443.329
10.537	210.236	109.68	442.322
10.538	211.945	109.985	443.054
10.539	213.074	110.657	443.665
10.54	212.555	110.901	441.559
10.541	212.372	110.779	443.39
10.542	213.226	109.894	442.657
10.543	212.952	110.535	441.162
10.544	211.792	110.626	443.359
10.545	209.93	109.863	441.772
10.546	210.846	109.741	442.535
10.547	211.67	110.229	443.024
10.548	210.815	110.046	441.406
10.549	210.022	110.016	443.237
10.55	210.876	110.077	441.406
10.551	211.212	110.077	440.338
10.552	210.449	109.344	441.711
10.553	208.466	108.307	440.125
10.554	207.855	108.917	440.887
10.555	208.191	108.368	441.742
10.556	206.482	108.032	440.399
10.557	205.627	107.452	443.237
10.558	205.872	107.33	441.925
10.559	206.146	107.452	441.498
10.56	205.231	107.391	443.207
10.561	204.407	106.903	441.772
10.562	204.865	106.11	441.986
10.563	205.231	106.567	442.78
10.564	203.339	106.812	441.132
10.565	202.362	106.567	443.085
10.566	201.904	105.988	442.352
10.567	202.515	105.865	441.772
10.568	202.423	106.049	443.97
10.569	201.385	105.957	442.383
10.57	201.904	105.713	444.244
10.571	203.339	105.988	444.275
10.572	202.698	106.201	442.871
10.573	201.508	106.11	444.305
10.574	200.745	105.682	443.207
10.575	200.745	105.713	443.451
10.576	200.653	105.896	445.374
10.577	200.165	105.347	443.542
10.578	200.775	104.95	445.404
10.579	201.416	104.797	445.892
10.58	201.508	105.225	444.794
10.581	200.684	105.713	447.052
10.582	200.806	105.408	445.16
10.583	201.477	105.865	445.313
10.584	200.836	106.171	446.32
10.585	199.646	105.103	444.55
10.586	199.615	104.828	445.801
10.587	200.348	105.286	445.496
10.588	200.47	105.591	443.726
10.589	200.439	105.896	445.953
10.59	200.195	105.225	444.336
10.591	201.141	104.95	444.641
10.592	201.416	105.286	445.923
10.593	199.493	105.286	444.305
10.594	198.761	105.347	445.74
10.595	199.188	105.072	444.519
10.596	198.975	105.194	443.298
10.597	198.547	105.377	445.068
10.598	198.517	104.309	443.848
10.599	198.914	104.004	444.946
10.6	198.669	104.156	446.32
10.601	197.235	104.156	444.824
10.602	196.747	104.279	446.228
10.603	197.266	104.218	445.435
10.604	196.625	104.584	443.939
10.605	195.435	104.645	445.313
10.606	194.916	103.577	443.542
10.607	195.221	102.6	444
10.608	194.794	102.57	445.801
10.609	193.512	102.753	444.519
10.61	193.542	102.905	445.618
10.611	193.634	103.271	444.885
10.612	192.657	103.088	444.031
10.613	191.467	101.807	445.892
10.614	189.941	100.586	443.878
10.615	189.148	99.9451	444.458
10.616	188.049	99.7925	444.397
10.617	185.272	98.6023	442.291
10.618	183.014	97.1985	442.963
10.619	182.312	95.9473	442.352
10.62	181.122	95.2759	441.376
10.621	178.101	94.7876	442.352
10.622	174.622	92.8345	440.887
10.623	173.279	91.3086	440.033
10.624	173.279	90.5151	440.582
10.625	171.387	90.271	438.08
10.626	169.189	90.1184	439.392
10.627	168.396	89.6912	439.331
10.628	168.884	88.9587	439.514
10.629	168.671	88.8062	441.406
10.63	166.412	87.7075	440.826
10.631	165.497	87.0056	441.925
10.632	165.68	87.2498	443.054
10.633	165.314	87.0972	441.498
10.634	164.276	86.792	442.535
10.635	162.598	85.9985	440.979
10.636	162.781	86.0596	440.765
10.637	162.933	86.1511	440.643
10.638	161.285	85.7849	439.362
10.639	160.156	85.7849	439.941
10.64	160.858	85.083	440.125
10.641	161.011	84.8389	438.782
10.642	161.102	84.9609	441.315
10.643	160.706	84.4421	440.247
10.644	160.767	84.1064	440.46
10.645	161.713	84.4421	441.772
10.646	160.95	84.5642	439.636
10.647	160.675	84.8083	440.46
10.648	161.499	85.022	439.88
10.649	161.743	85.4797	437.805
10.65	161.346	85.5103	439.758
10.651	160.583	84.7778	438.416
10.652	161.652	84.3811	439.026
10.653	162.018	84.8999	440.369
10.654	160.583	85.2051	438.171
10.655	160.37	85.2051	439.453
10.656	161.316	85.2661	438.019
10.657	161.346	86.2122	436.31
10.658	160.736	86.5173	436.92
10.659	159.119	86.0596	434.723
10.66	159.332	85.6323	435.699
10.661	160.553	85.5408	436.737
10.662	159.637	84.9609	434.601
10.663	158.661	85.3577	437.073
10.664	159.576	85.7849	436.768
10.665	160.645	85.9985	435.547
10.666	160.583	86.8225	437.744
10.667	158.844	86.8225	435.699
10.668	159.515	86.3953	437.134
10.669	160.309	87.2498	437.927
10.67	160.217	86.8835	436.066
10.671	159.424	87.0972	437.958
10.672	160.4	87.4329	436.737
10.673	162.506	88.2263	436.005
10.674	163.727	88.7756	437.561
10.675	163.055	88.5315	436.249
10.676	163.269	89.1113	437.683
10.677	164.276	89.5386	438.141
10.678	164.032	90.0269	436.279
10.679	163.788	90.3931	438.69
10.68	163.94	90.21	437.5
10.681	165.466	90.6067	437.439
10.682	166.351	91.2476	438.995
10.683	167.175	90.7593	437.714
10.684	167.48	90.6677	439.24
10.685	169.128	91.3391	440.399
10.686	169.434	91.9189	437.988
10.687	169.556	92.7124	440.033
10.688	169.586	92.5903	439.24
10.689	170.502	93.0786	438.019
10.69	170.563	93.5364	439.911
10.691	170.044	93.1396	438.477
10.692	170.99	92.865	439.362
10.693	172.638	93.2922	440.948
10.694	173.553	94.1467	438.904
10.695	173.92	94.6655	440.369
10.696	174.011	94.635	439.484
10.697	175.262	95.2759	439.087
10.698	175.354	95.459	440.399
10.699	173.798	95.1538	438.751
10.7	173.279	95.6116	440.247
10.701	174.133	96.0999	439.606
10.702	174.133	96.405	438.66
10.703	174.072	95.8862	440.369
10.704	173.492	94.696	439.758
10.705	174.469	94.9707	441.01
10.706	176.025	96.405	442.963
10.707	175.049	96.8018	440.033
10.708	174.622	96.4661	441.925
10.709	174.622	96.0388	441.132
10.71	175.659	96.5271	439.575
10.711	175.201	97.4121	440.948
10.712	174.5	97.0154	439.331
10.713	174.927	96.6492	440.643
10.714	176.422	96.6797	442.139
10.715	175.69	96.8628	440.125
10.716	175.568	97.3816	442.169
10.717	176.178	97.7173	441.956
10.718	177.185	98.1445	440.491
10.719	177.307	98.5413	441.833
10.72	176.147	98.0225	439.667
10.721	176.727	98.1445	440.918
10.722	177.429	98.9075	441.467
10.723	177.002	98.9075	440.247
10.724	176.453	98.4802	442.23
10.725	177.338	98.114	442.566
10.726	177.887	99.1211	441.956
10.727	178.375	99.7009	444.092
10.728	177.704	99.6704	441.864
10.729	178.07	99.5178	443.39
10.73	178.802	99.1516	443.085
10.731	179.047	99.762	440.948
10.732	178.894	100.25	442.963
10.733	179.962	100.128	441.864
10.734	180.786	100.25	441.376
10.735	181.427	100.952	443.298
10.736	180.634	100.861	441.65
10.737	181.671	100.372	443.024
10.738	182.709	101.349	443.268
10.739	182.8	102.02	441.833
10.74	182.526	101.99	442.2
10.741	182.77	101.471	441.01
10.742	184.021	102.173	441.04
10.743	184.784	102.57	441.589
10.744	183.807	102.173	440.948
10.745	183.594	102.264	441.864
10.746	184.631	102.112	442.474
10.747	184.937	102.57	442.017
10.748	184.662	103.668	443.298
10.749	184.845	103.943	442.078
10.75	185.15	104.126	441.925
10.751	186.249	103.363	443.695
10.752	185.059	103.119	442.2
10.753	185.455	103.638	444.519
10.754	186.279	104.553	444.092
10.755	186.462	105.133	442.719
10.756	186.279	105.255	445.099
10.757	186.493	104.828	443.634
10.758	188.11	105.347	444.061
10.759	188.568	105.835	445.099
10.76	187.103	105.377	444
10.761	186.615	105.103	445.831
10.762	187.836	105.682	445.19
10.763	188.568	105.591	443.939
10.764	187.683	106.354	445.923
10.765	187.103	106.323	444.672
10.766	188.171	106.445	444.336
10.767	189.056	106.14	445.343
10.768	187.714	105.621	443.665
10.769	187.439	105.621	445.435
10.77	188.202	105.316	445.16
10.771	188.324	105.408	443.878
10.772	187.805	106.11	446.075
10.773	187.347	105.621	443.817
10.774	188.293	106.049	444.397
10.775	189.117	106.354	445.374
10.776	187.927	106.232	444.031
10.777	187.622	105.865	445.801
10.778	188.507	105.957	445.984
10.779	189.392	106.293	444.672
10.78	189.484	106.415	446.472
10.781	188.69	106.323	444.916
10.782	189.819	106.598	445.618
10.783	190.735	106.873	445.496
10.784	190.277	106.628	444.122
10.785	189.636	106.812	445.831
10.786	189.88	106.537	445.068
10.787	190.125	106.476	444.336
10.788	190.155	106.812	446.106
10.789	189.514	105.927	443.97
10.79	189.514	106.14	445.587
10.791	190.063	106.598	445.862
10.792	189.728	106.842	443.97
10.793	189.117	106.537	446.442
10.794	190.216	106.72	445.587
10.795	191.589	106.628	445.648
10.796	192.017	107.605	447.388
10.797	190.674	107.086	445.313
10.798	190.735	107.269	447.083
10.799	191.437	107.574	447.723
10.8	192.505	107.33	445.77
10.801	191.864	107.88	448.12
10.802	191.467	107.788	447.266
10.803	192.932	108.49	447.388
10.804	193.054	108.582	448.73
10.805	192.688	108.307	447.296
10.806	192.749	108.429	448.578
10.807	192.932	108.917	448.822
10.808	192.505	109.222	447.693
10.809	192.017	109.467	449.097
10.81	192.139	109.07	448.212
10.811	193.054	109.497	448.151
10.812	194.031	109.283	449.951
10.813	192.505	108.887	448.364
10.814	192.078	108.734	449.982
10.815	193.39	108.887	450.104
10.816	193.665	109.497	448.212
10.817	193.115	110.291	450.165
10.818	192.688	110.168	448.608
10.819	193.909	109.68	448.669
10.82	194.672	109.65	450.073
10.821	193.42	109.589	448.456
10.822	193.359	109.497	450.165
10.823	195.068	109.68	449.28
10.824	195.801	110.229	448.456
10.825	196.136	110.535	450.439
10.826	195.16	110.016	448.273
10.827	196.014	110.718	448.822
10.828	195.984	110.657	449.31
10.829	194.55	110.077	448.334
10.83	194.366	110.138	450.012
10.831	195.526	109.924	449.188
10.832	196.655	110.229	448.608
10.833	196.655	110.352	450.562
10.834	196.503	110.107	449.707
10.835	197.601	109.985	450.287
10.836	198.364	110.596	451.477
10.837	196.96	111.053	449.677
10.838	195.923	111.053	451.172
10.839	196.503	110.321	450.317
10.84	197.327	110.352	449.677
10.841	198.242	111.084	450.928
10.842	197.845	110.962	448.792
10.843	198.853	110.901	450.073
10.844	200.104	110.809	450.775
10.845	200.195	111.084	449.097
10.846	199.219	111.572	450.775
10.847	198.883	112.091	450.043
10.848	199.188	112.274	449.219
10.849	199.31	112.823	450.623
10.85	199.066	112.213	448.273
10.851	199.341	111.816	449.524
10.852	200.47	111.572	450.592
10.853	200.684	111.786	449.768
10.854	200.775	112.183	451.904
10.855	201.111	112.213	451.385
10.856	201.904	112.793	450.47
10.857	201.569	113.525	452.423
10.858	201.08	113.037	450.5
10.859	200.806	112.366	451.141
10.86	200.653	112.549	452.026
10.861	200.897	112.457	450.256
10.862	201.202	112.366	452.393
10.863	201.263	112.183	451.752
10.864	202.454	112.701	451.508
10.865	202.545	113.037	452.148
10.866	201.385	112.701	450.195
10.867	201.233	112.701	451.447
10.868	201.66	112.335	450.134
10.869	201.08	111.725	448.761
10.87	199.646	111.603	450.623
10.871	199.158	111.389	448.761
10.872	199.89	111.389	448.73
10.873	199.31	110.748	450.378
10.874	197.693	109.528	448.364
10.875	196.564	108.704	450.317
10.876	197.021	108.429	449.799
10.877	196.808	108.063	447.784
10.878	194.153	107.025	448.914
10.879	191.772	104.919	446.32
10.88	191.04	103.088	446.106
10.881	189.758	101.99	446.014
10.882	185.76	99.884	442.963
10.883	181.58	97.229	442.23
10.884	179.626	95.7642	441.315
10.885	177.856	94.0552	436.737
10.886	175.812	92.6514	437.134
10.887	173.096	90.9424	434.784
10.888	171.478	89.0198	433.044
10.889	170.258	87.3718	434.296
10.89	166.84	85.7239	432.831
10.891	165.07	84.2285	434.723
10.892	163.33	83.252	434.875
10.893	162.323	82.5806	433.838
10.894	162.018	82.3059	435.974
10.895	161.285	81.6956	435.333
10.896	162.476	81.4209	435.852
10.897	163.086	81.7261	437.103
10.898	161.987	81.9092	436.829
10.899	161.926	81.6345	438.416
10.9	163.544	81.3293	438.477
10.901	163.879	81.7566	438.873
10.902	163.544	82.7026	440.033
10.903	163.391	82.3975	439.148
10.904	164.215	82.489	439.392
10.905	165.802	82.9163	440.216
10.906	165.68	82.7332	437.714
10.907	166.107	83.0078	438.66
10.908	167.45	82.9773	436.707
10.909	169.037	83.4656	435.303
10.91	169.037	83.7708	436.188
10.911	167.633	83.1604	433.746
10.912	167.084	82.55	434.753
10.913	166.992	83.1299	434.967
10.914	166.473	83.0688	433.502
10.915	165.619	82.9468	433.838
10.916	165.833	82.2449	432.343
10.917	167.267	82.3364	431.671
10.918	168.396	82.6721	431.702
10.919	167.267	82.7026	429.108
10.92	166.443	82.7026	430.115
10.921	166.321	82.7332	429.504
10.922	165.466	82.6416	427.979
10.923	164.307	83.1909	429.321
10.924	163.635	82.7026	427.429
10.925	164.642	82.8857	427.551
10.926	165.924	83.0383	428.467
10.927	165.009	82.7637	426.422
10.928	165.161	82.7026	427.917
10.929	166.84	83.4351	427.948
10.93	167.511	84.2285	426.483
10.931	167.236	84.3201	428.375
10.932	166.107	84.3811	426.971
10.933	166.656	84.5947	427.338
10.934	167.267	85.3577	429.291
10.935	166.718	85.4187	428.284
10.936	166.626	84.8083	430.664
10.937	167.908	84.3811	430.817
10.938	168.976	85.7239	430.878
10.939	169.922	87.0056	432.953
10.94	170.837	86.6089	431.396
10.941	171.143	87.3413	432.373
10.942	171.631	87.6465	433.838
10.943	171.448	87.4329	431.946
10.944	171.539	87.7991	434.052
10.945	172.516	87.9517	434.57
10.946	173.431	88.5315	432.953
10.947	174.652	89.4775	434.937
10.948	175.354	89.1418	433.624
10.949	177.368	89.325	434.052
10.95	178.864	90.21	435.455
10.951	178.558	90.4846	433.258
10.952	178.772	90.0269	435.181
10.953	179.565	90.1184	434.448
10.954	181.183	90.4846	433.441
10.955	181.305	90.8203	434.326
10.956	179.962	91.0034	432.861
10.957	180.45	90.6677	433.99
10.958	181.732	90.8508	434.54
10.959	181.274	90.332	434.113
10.96	180.634	90.5151	436.005
10.961	181.122	90.5151	434.875
10.962	182.404	90.8813	433.99
10.963	183.167	91.5527	434.753
10.964	181.946	91.156	432.77
10.965	182.251	91.2476	433.563
10.966	182.648	91.156	433.929
10.967	181.702	91.4612	432.22
10.968	180.695	91.6138	434.845
10.969	180.115	91.3696	433.319
10.97	181.61	91.7358	433.075
10.971	182.159	92.2852	433.594
10.972	181.58	91.7358	431.61
10.973	181.091	91.9495	432.892
10.974	182.343	92.041	432.8
10.975	181.519	92.0715	431.396
10.976	179.779	92.6208	433.228
10.977	179.504	92.6819	431.885
10.978	180.298	93.2617	431.915
10.979	181.091	93.2922	433.411
10.98	179.932	92.5598	431.885
10.981	179.84	92.5293	434.143
10.982	181.244	93.0176	434.57
10.983	181.885	92.8345	432.648
10.984	181.915	92.8345	435.211
10.985	181.58	92.865	433.746
10.986	182.434	93.7195	433.38
10.987	182.739	94.7571	434.174
10.988	181.793	94.5129	432.526
10.989	181.244	93.811	434.692
10.99	181.946	93.5059	434.662
10.991	182.861	93.6279	433.105
10.992	183.502	93.9026	435.425
10.993	183.533	93.8416	433.746
10.994	185.272	94.3604	434.418
10.995	186.523	94.7571	434.113
10.996	185.669	94.4519	432.343
10.997	184.326	94.8792	434.082
10.998	184.631	94.696	433.472
10.999	184.998	94.4214	432.19
11	185.547	94.3604	433.716
11.001	185.303	93.9026	431.732
11.002	186.554	93.9941	432.648
11.003	188.416	94.0857	433.35
11.004	188.446	93.8416	431.58
11.005	187.592	94.0552	433.441
11.006	187.683	94.3298	432.159
11.007	188.11	94.696	430.847
11.008	187.958	95.2454	432.892
11.009	187.378	94.8486	430.054
11.01	187.744	94.4214	430.786
11.011	188.721	94.8792	431.274
11.012	188.446	95.1843	429.718
11.013	188.629	95.2454	431.915
11.014	189.85	95.1843	430.908
11.015	190.582	95.9167	430.695
11.016	190.369	96.4661	432.434
11.017	189.301	96.8018	430.389
11.018	189.331	96.9238	432.312
11.019	189.575	97.2595	432.312
11.02	188.629	97.4121	431.793
11.021	187.866	97.5647	434.204
11.022	188.385	97.5342	434.387
11.023	189.087	97.9309	434.723
11.024	189.392	98.5413	436.401
11.025	188.812	98.9075	434.998
11.026	189.056	98.938	436.951
11.027	189.606	99.1516	437.256
11.028	189.148	99.1516	435.944
11.029	188.507	99.4568	438.171
11.03	189.056	99.6704	436.218
11.031	189.88	99.9756	436.31
11.032	190.186	100.464	437.897
11.033	189.697	99.5789	436.066
11.034	190.43	99.4873	437.622
11.035	192.108	99.7009	437.744
11.036	191.833	99.4263	436.096
11.037	191.284	99.2432	438.324
11.038	191.65	99.0906	435.913
11.039	193.817	99.5483	435.486
11.04	193.542	99.9146	435.791
11.041	191.498	99.4873	433.807
11.042	190.643	98.6938	435.425
11.043	191.376	97.9614	434.723
11.044	191.772	97.8699	434.021
11.045	191.864	98.2056	436.218
11.046	191.711	97.9004	434.082
11.047	193.268	97.9919	434.235
11.048	194.58	98.175	434.723
11.049	193.848	97.6257	432.373
11.05	193.176	97.0459	434.509
11.051	193.298	97.2595	433.685
11.052	193.512	97.3816	432.22
11.053	192.841	98.4802	434.479
11.054	192.078	97.3206	432.22
11.055	193.634	97.5952	432.861
11.056	195.282	98.2666	433.899
11.057	195.19	98.053	432.495
11.058	194.244	97.5952	434.387
11.059	194.092	97.3511	434.113
11.06	194.489	97.9614	433.197
11.061	193.634	98.6328	434.906
11.062	192.749	98.5413	432.556
11.063	192.78	99.1821	433.228
11.064	193.481	98.9685	433.594
11.065	192.78	98.2666	432.312
11.066	192.78	98.053	434.875
11.067	193.146	98.0835	434.601
11.068	193.42	98.4192	434.418
11.069	193.42	99.0906	436.401
11.07	192.932	98.6633	433.624
11.071	192.505	99.2737	434.814
11.072	192.932	99.8535	435.425
11.073	192.413	99.5483	433.228
11.074	191.254	99.1516	435.608
11.075	191.132	98.7549	435.211
11.076	192.688	99.0906	434.631
11.077	193.634	99.7009	436.218
11.078	192.993	99.4568	434.723
11.079	193.115	99.2737	436.188
11.08	193.695	98.9075	435.944
11.081	192.413	98.9075	434.479
11.082	191.711	100.159	436.523
11.083	191.132	99.823	434.387
11.084	191.559	98.9075	434.967
11.085	191.589	98.999	435.974
11.086	191.223	98.5107	434.448
11.087	190.918	97.6563	436.127
11.088	192.108	97.5952	436.798
11.089	191.956	97.6868	435.486
11.09	191.04	98.2361	437.531
11.091	191.132	97.8699	435.15
11.092	192.017	97.7173	435.089
11.093	191.498	98.1445	436.829
11.094	189.697	97.2595	434.235
11.095	189.972	96.6492	436.432
11.096	189.941	96.4355	436.249
11.097	190.094	96.7102	434.631
11.098	190.125	96.6187	436.646
11.099	190.277	96.6187	434.601
11.1	191.589	96.5881	435.333
11.101	192.078	96.7102	435.669
11.102	190.704	96.344	433.685
11.103	189.301	96.7712	435.577
11.104	189.301	96.2524	434.784
11.105	188.995	95.7642	433.441
11.106	188.385	95.8862	435.913
11.107	187.958	95.52	434.235
11.108	189.209	95.6726	434.875
11.109	189.667	96.0388	435.944
11.11	188.934	96.0083	434.418
11.111	188.08	95.2148	435.944
11.112	188.507	94.9402	435.974
11.113	188.232	95.5505	434.814
11.114	187.042	96.0999	436.188
11.115	186.31	95.9473	434.509
11.116	187.439	95.5811	434.784
11.117	187.836	95.6116	436.432
11.118	187.592	95.9473	434.57
11.119	187.958	96.0083	436.676
11.12	187.897	95.7642	436.34
11.121	188.477	96.283	435.608
11.122	188.904	96.5576	437.103
11.123	188.263	96.0693	434.174
11.124	188.354	96.6187	435.608
11.125	188.782	97.2595	435.455
11.126	188.019	97.1375	433.655
11.127	187.164	96.5271	435.974
11.128	187.347	95.6726	434.998
11.129	188.477	95.52	435.516
11.13	189.301	96.8628	437.5
11.131	188.873	97.29	434.753
11.132	189.423	97.168	435.394
11.133	190.308	96.5271	435.089
11.134	189.85	96.3745	433.533
11.135	189.972	96.6187	435.516
11.136	189.819	96.283	433.38
11.137	190.155	96.9238	433.746
11.138	190.399	97.6257	435.15
11.139	190.125	97.3816	432.251
11.14	191.101	97.29	433.563
11.141	191.528	97.5342	433.838
11.142	191.559	97.5037	432.312
11.143	191.254	97.5952	434.479
11.144	191.04	97.2595	432.983
11.145	191.925	98.114	433.441
11.146	192.505	98.7549	434.357
11.147	191.559	99.1821	432.373
11.148	191.223	98.999	434.448
11.149	191.376	98.5413	434.509
11.15	191.62	98.6023	433.899
11.151	191.406	99.0295	436.371
11.152	191.101	98.8159	435.211
11.153	191.833	98.938	436.188
11.154	193.176	99.7925	437.256
11.155	192.474	99.9451	434.296
11.156	191.895	100.433	436.34
11.157	192.291	100.037	436.768
11.158	192.749	100.25	435.852
11.159	192.444	100.708	437.988
11.16	192.139	100.647	436.829
11.161	193.359	100.739	437.134
11.162	194.519	101.135	438.354
11.163	194.611	100.922	435.974
11.164	194.672	100.494	437.988
11.165	194.611	100.861	437.653
11.166	194.702	101.715	436.584
11.167	195.282	101.868	438.263
11.168	194.641	101.44	436.401
11.169	195.313	101.501	437.347
11.17	195.984	101.563	437.653
11.171	195.831	101.532	436.432
11.172	195.709	101.013	439.27
11.173	196.045	100.25	438.629
11.174	197.205	100.739	437.958
11.175	197.357	101.715	439.545
11.176	196.625	102.02	437.042
11.177	197.144	101.807	437.714
11.178	198.395	102.051	438.049
11.179	197.876	102.02	435.913
11.18	196.991	101.44	438.629
11.181	196.747	101.013	438.049
11.182	197.998	101.257	437.927
11.183	199.005	102.173	439.301
11.184	198.517	102.631	436.584
11.185	198.669	102.57	437.622
11.186	199.585	102.753	437.958
11.187	199.371	103.058	436.249
11.188	198.364	102.722	438.507
11.189	197.113	102.356	437.408
11.19	197.235	102.295	437.775
11.191	197.51	102.814	438.934
11.192	197.357	102.539	436.707
11.193	197.205	102.936	438.049
11.194	197.906	103.424	438.141
11.195	197.449	103.638	436.31
11.196	197.51	103.638	439.026
11.197	197.418	103.333	437.988
11.198	197.784	102.966	437.897
11.199	197.662	103.729	439.789
11.2	196.442	103.882	437.531
11.201	196.93	104.187	438.904
11.202	197.388	104.309	439.087
11.203	197.266	104.523	437.897
11.204	197.296	104.645	440.033
11.205	197.937	104.034	438.568
11.206	199.066	104.309	439.575
11.207	199.493	105.133	440.216
11.208	198.395	105.53	438.171
11.209	198.059	105.255	439.27
11.21	198.273	105.225	439.117
11.211	198.242	105.225	438.324
11.212	197.968	105.225	440.033
11.213	197.54	104.645	438.232
11.214	198.608	104.553	440.125
11.215	199.799	105.194	440.521
11.216	199.738	105.53	438.202
11.217	199.707	105.53	440.094
11.218	199.921	104.736	439.392
11.219	200.043	104.736	438.965
11.22	200.256	104.98	441.04
11.221	199.646	104.553	438.599
11.222	200.653	105.133	439.911
11.223	200.958	105.927	440.155
11.224	201.172	105.865	437.439
11.225	201.508	105.011	439.758
11.226	201.874	104.736	439.514
11.227	202.515	104.919	438.507
11.228	202.332	105.408	440.857
11.229	201.477	105.042	438.507
11.23	201.996	105.164	439.331
11.231	202.362	106.079	438.934
11.232	202.179	106.262	437.042
11.233	201.416	105.865	439.27
11.234	200.836	104.95	438.995
11.235	201.782	104.889	440.033
11.236	201.965	105.194	441.895
11.237	201.111	105.469	440.308
11.238	200.745	105.865	441.833
11.239	201.508	106.11	441.62
11.24	201.416	106.079	439.453
11.241	200.806	105.957	442.169
11.242	200.287	105.408	441.162
11.243	200.714	105.469	441.864
11.244	200.409	106.293	444.031
11.245	199.951	106.171	441.956
11.246	199.768	105.621	443.634
11.247	200.165	106.262	443.787
11.248	200.348	106.659	442.108
11.249	199.371	106.689	443.97
11.25	198.853	105.957	442.688
11.251	199.005	105.469	442.596
11.252	198.944	105.988	443.909
11.253	197.815	105.896	441.101
11.254	197.021	105.347	443.451
11.255	196.32	104.675	443.054
11.256	196.411	104.492	442.322
11.257	195.587	104.309	444.55
11.258	195.16	103.973	442.871
11.259	195.557	103.821	443.848
11.26	195.923	104.065	444.58
11.261	194.794	103.882	442.261
11.262	194.458	103.333	444
11.263	194.336	102.783	443.848
11.264	193.695	102.325	443.146
11.265	192.841	102.692	445.129
11.266	191.956	102.234	443.329
11.267	192.505	102.081	443.604
11.268	193.146	102.631	444
11.269	192.078	101.99	442.169
11.27	191.498	101.654	443.726
11.271	191.01	100.922	443.329
11.272	189.941	100.616	442.688
11.273	188.293	100.403	444.641
11.274	185.974	99.6399	442.627
11.275	184.631	98.7549	443.634
11.276	183.96	98.2056	443.665
11.277	182.343	97.4426	441.345
11.278	180.115	96.7102	442.261
11.279	178.345	95.6726	441.437
11.28	176.361	95.0317	440.491
11.281	174.927	94.6045	441.559
11.282	173.004	93.4753	440.552
11.283	171.448	92.4988	440.399
11.284	170.013	92.2852	441.986
11.285	168.365	91.7664	439.545
11.286	167.053	90.4846	440.826
11.287	165.558	90.1489	440.918
11.288	165.436	89.9048	440.002
11.289	165.466	89.4165	440.521
11.29	164.337	89.386	439.423
11.291	164.001	89.0198	440.521
11.292	163.849	88.7451	440.46
11.293	162.659	88.6536	440.063
11.294	162.17	88.623	441.742
11.295	162.14	88.623	440.918
11.296	162.964	88.5315	440.552
11.297	163.727	88.1958	442.291
11.298	163.025	87.8906	440.704
11.299	163.94	87.8906	443.329
11.3	164.764	88.4094	443.39
11.301	165.07	88.8977	442.413
11.302	164.093	88.9893	444.122
11.303	164.948	88.562	442.474
11.304	166.321	88.7756	442.139
11.305	167.206	89.8438	442.566
11.306	166.656	89.386	440.308
11.307	167.114	89.1418	442.505
11.308	167.389	88.9893	442.017
11.309	168.121	89.5691	440.582
11.31	167.419	90.0269	442.81
11.311	167.114	89.8132	441.01
11.312	167.938	90.21	441.193
11.313	168.335	90.4846	441.589
11.314	167.877	90.9119	438.904
11.315	167.206	90.8508	441.101
11.316	167.572	90.8508	440.338
11.317	168.06	91.1255	439.423
11.318	167.664	90.6372	441.376
11.319	167.328	90.4236	439.606
11.32	168.182	90.7898	441.071
11.321	169.525	91.1865	441.833
11.322	168.213	92.1326	439.697
11.323	167.847	92.2852	441.681
11.324	168.152	92.0715	441.01
11.325	168.152	92.1936	440.033
11.326	167.725	92.7734	442.108
11.327	168.091	92.4683	440.399
11.328	169.495	92.865	441.101
11.329	170.471	93.6279	442.78
11.33	170.074	94.0247	440.826
11.331	171.265	94.2383	442.657
11.332	171.722	94.7571	442.413
11.333	171.631	95.0012	441.956
11.334	171.692	94.8181	444.183
11.335	171.265	94.7876	442.81
11.336	172.089	95.4895	444
11.337	173.309	96.4966	443.939
11.338	173.065	96.8018	441.925
11.339	173.676	96.344	444.55
11.34	174.774	96.1914	443.298
11.341	175.629	96.8628	443.573
11.342	176.27	96.9543	445.251
11.343	175.72	96.9543	443.298
11.344	176.147	97.2595	444.855
11.345	177.216	97.8394	445.038
11.346	177.246	97.9919	442.719
11.347	177.338	98.2666	444.733
11.348	177.277	97.9614	444
11.349	179.138	97.9614	443.909
11.35	180.298	98.4497	445.435
11.351	179.871	98.938	443.573
11.352	180.756	98.999	444.611
11.353	182.007	99.5789	444.855
11.354	182.251	100.037	443.268
11.355	181.335	99.6704	444.824
11.356	180.847	99.5483	444.092
11.357	181.335	100.22	443.97
11.358	182.22	100.555	445.129
11.359	181.641	100.8	443.329
11.36	182.648	100.677	444.427
11.361	183.594	100.708	444.366
11.362	183.441	101.41	443.39
11.363	183.441	101.379	445.862
11.364	183.228	100.891	445.038
11.365	182.892	101.013	445.19
11.366	182.556	101.654	446.991
11.367	181.793	102.02	444.427
11.368	182.465	102.844	446.198
11.369	182.617	103.149	446.228
11.37	183.075	102.631	444.733
11.371	183.167	102.448	447.723
11.372	183.655	102.234	447.083
11.373	184.448	103.394	447.266
11.374	185.028	103.851	447.876
11.375	183.685	103.973	446.167
11.376	183.899	103.851	447.571
11.377	184.418	104.126	446.838
11.378	184.418	104.431	445.587
11.379	184.204	104.614	447.815
11.38	183.502	104.34	445.892
11.381	184.906	103.943	447.083
11.382	185.883	104.095	447.998
11.383	185.455	104.218	445.984
11.384	184.662	104.797	448.914
11.385	185.059	104.736	448.059
11.386	185.699	104.614	447.296
11.387	185.944	104.309	449.463
11.388	184.784	104.218	447.449
11.389	186.279	104.431	449.005
11.39	187.653	104.919	449.554
11.391	187.836	105.225	447.021
11.392	188.232	105.225	449.615
11.393	188.263	105.042	448.09
11.394	189.24	104.797	447.815
11.395	189.636	105.286	449.402
11.396	189.087	105.011	447.479
11.397	189.514	104.797	448.761
11.398	190.491	105.347	448.151
11.399	190.491	105.835	446.716
11.4	190.247	106.018	448.09
11.401	189.911	105.621	447.357
11.402	190.521	105.682	446.96
11.403	190.552	105.56	448.914
11.404	190.002	105.774	447.174
11.405	190.552	105.865	448.914
11.406	191.04	106.11	448.761
11.407	190.918	105.988	447.418
11.408	190.582	105.927	449.707
11.409	190.063	105.927	448.425
11.41	190.857	106.72	448.7
11.411	190.735	107.422	449.829
11.412	189.85	107.3	448.669
11.413	190.277	107.208	450.165
11.414	190.887	107.422	450.073
11.415	190.887	107.758	449.036
11.416	190.369	107.758	451.08
11.417	190.247	107.758	450.226
11.418	190.796	108.002	450.287
11.419	191.62	108.734	451.08
11.42	190.765	109.039	448.547
11.421	190.979	109.009	450.806
11.422	190.674	109.07	449.982
11.423	190.613	109.161	449.097
11.424	189.941	109.314	451.019
11.425	189.575	108.459	449.951
11.426	189.697	107.941	450.989
11.427	190.582	108.612	452.85
11.428	190.43	108.948	450.073
11.429	191.132	109.344	452.209
11.43	190.918	109.161	451.202
11.431	190.857	109.039	450.256
11.432	190.643	109.222	452.393
11.433	190.308	108.612	449.524
11.434	191.162	108.521	450.256
11.435	191.223	108.429	451.263
11.436	190.613	108.398	448.578
11.437	191.406	107.941	450.775
11.438	192.017	108.124	449.402
11.439	192.169	108.459	448.608
11.44	191.711	108.398	450.104
11.441	191.406	107.91	447.784
11.442	191.376	107.452	448.12
11.443	191.101	107.483	448.547
11.444	189.911	107.422	446.32
11.445	190.063	107.269	448.273
11.446	190.033	106.445	447.327
11.447	190.033	106.079	447.174
11.448	190.308	106.262	449.036
11.449	190.125	106.11	447.388
11.45	190.491	106.293	448.212
11.451	190.613	106.384	448.761
11.452	189.85	105.988	446.32
11.453	189.484	106.171	448.395
11.454	189.056	105.53	447.449
11.455	188.385	105.316	447.113
11.456	187.927	105.194	448.944
11.457	187.073	104.98	447.113
11.458	188.019	104.858	447.998
11.459	188.538	105.56	447.937
11.46	188.11	105.652	446.381
11.461	188.171	105.499	448.273
11.462	187.561	105.56	447.113
11.463	187.714	105.133	446.991
11.464	187.439	104.889	448.486
11.465	185.974	104.95	446.838
11.466	186.157	104.828	448.639
11.467	186.798	104.614	448.273
11.468	185.944	105.377	447.479
11.469	186.493	105.347	449.463
11.47	186.34	105.164	448.334
11.471	187.286	105.377	448.425
11.472	187.408	104.889	449.921
11.473	186.646	104.797	447.998
11.474	187.408	105.042	449.524
11.475	188.08	105.499	448.578
11.476	187.683	106.049	447.449
11.477	186.859	106.415	449.097
11.478	186.829	106.079	447.571
11.479	188.507	105.957	447.723
11.48	189.178	106.14	448.914
11.481	188.66	105.713	447.693
11.482	189.301	105.499	448.822
11.483	190.765	106.049	448.212
11.484	190.552	106.842	446.899
11.485	189.972	107.025	448.273
11.486	188.843	106.903	446.838
11.487	189.575	106.842	447.723
11.488	189.789	106.628	448.12
11.489	189.178	106.11	446.808
11.49	190.155	106.14	449.005
11.491	191.071	106.293	447.998
11.492	191.162	106.873	446.472
11.493	191.193	106.873	448.456
11.494	190.643	106.384	446.35
11.495	191.498	106.964	447.205
11.496	191.559	107.391	447.723
11.497	190.46	107.056	445.587
11.498	190.277	106.812	448.242
11.499	190.765	107.117	447.632
11.5	191.589	107.544	446.106
11.501	192.169	107.208	448.486
11.502	191.925	107.3	446.869
11.503	193.115	107.635	447.235
11.504	193.817	108.124	447.662
11.505	192.383	108.154	445.465
11.506	192.2	108.093	447.845
11.507	191.681	108.215	445.862
11.508	192.078	108.063	445.679
11.509	192.169	107.727	447.052
11.51	191.071	107.086	445.801
11.511	191.895	107.727	447.296
11.512	192.932	107.91	447.113
11.513	192.81	108.429	445.801
11.514	192.078	108.429	447.937
11.515	192.139	108.124	446.594
11.516	192.505	108.032	446.228
11.517	192.474	108.093	447.632
11.518	191.223	107.819	445.221
11.519	191.986	107.819	446.96
11.52	192.535	108.002	446.564
11.521	191.986	107.819	444.824
11.522	190.826	107.422	446.991
11.523	190.552	106.628	445.068
11.524	190.094	105.865	444.824
11.525	188.568	105.316	445.465
11.526	185.974	103.76	442.719
11.527	183.289	102.386	442.596
11.528	180.206	100.647	441.345
11.529	176.147	97.3511	437.225
11.53	169.83	93.689	436.157
11.531	165.009	89.2334	432.556
11.532	159.149	85.2356	427.673
11.533	155.701	82.5806	425.385
11.534	152.313	82.4585	420.99
11.535	151.337	82.6721	418.854
11.536	150.208	83.1299	419.495
11.537	148.987	82.5195	420.502
11.538	148.987	81.9092	426.849
11.539	149.475	81.604	432.19
11.54	152.191	80.9937	438.324
11.541	154.114	80.5359	442.566
11.542	154.907	81.7871	444.336
11.543	157.562	83.1299	445.313
11.544	159.515	85.0525	444
11.545	160.034	87.3413	441.437
11.546	160.553	88.4399	441.101
11.547	160.98	88.4094	436.798
11.548	162.567	88.2568	437.042
11.549	163.635	88.562	438.232
11.55	163.116	88.2874	437.927
11.551	163.971	87.3413	441.406
11.552	164.978	87.0361	442.535
11.553	165.161	87.1277	442.902
11.554	164.917	87.8601	444.305
11.555	164.459	88.623	440.491
11.556	166.138	88.501	438.843
11.557	166.779	88.8977	436.554
11.558	166.504	89.1113	432.77
11.559	166.473	88.8977	433.502
11.56	167.236	88.3179	433.441
11.561	167.542	87.8601	433.868
11.562	167.175	87.677	437.073
11.563	165.466	87.677	436.096
11.564	166.229	87.4634	436.737
11.565	166.656	88.2263	435.638
11.566	165.741	89.447	431.763
11.567	165.985	89.9048	431.091
11.568	166.199	89.325	427.368
11.569	166.656	89.5081	426.514
11.57	166.412	89.6301	427.948
11.571	165.131	89.4165	426.941
11.572	165.588	89.1418	429.443
11.573	165.955	88.8062	431.274
11.574	165.131	89.5386	431.03
11.575	164.673	90.21	434.448
11.576	165.497	90.4541	433.411
11.577	166.931	90.8813	433.472
11.578	168.121	91.4307	435.76
11.579	168.091	91.9189	433.411
11.58	168.915	92.1631	435.15
11.581	169.8	92.5293	436.218
11.582	169.067	93.75	435.242
11.583	169.647	94.0247	437.622
11.584	170.105	94.3298	436.646
11.585	172.089	94.3604	436.951
11.586	172.974	94.9402	437.775
11.587	173.126	95.4895	435.699
11.588	174.957	96.1914	437.531
11.589	176.575	96.6797	436.676
11.59	177.246	97.3206	435.303
11.591	177.49	97.5952	437.775
11.592	178.223	97.9309	436.737
11.593	179.962	97.9004	438.08
11.594	180.908	98.2361	439.117
11.595	180.206	98.5413	437.897
11.596	181.427	97.9004	439.941
11.597	182.404	98.2361	439.087
11.598	183.533	98.877	437.866
11.599	183.624	99.0906	439.575
11.6	183.716	98.4192	437.958
11.601	184.937	98.6633	437.988
11.602	186.31	99.5178	438.965
11.603	185.883	100.189	436.646
11.604	186.34	100.311	438.354
11.605	186.249	100.311	437.775
11.606	186.829	100.494	437.317
11.607	187.469	100.647	438.843
11.608	186.493	100.555	437.622
11.609	187.042	100.525	438.263
11.61	187.653	100.677	439.178
11.611	187.103	101.196	437.042
11.612	186.951	101.471	438.812
11.613	187.042	102.051	437.256
11.614	186.829	102.509	437.775
11.615	186.737	102.081	439.484
11.616	185.303	101.501	438.293
11.617	185.333	101.044	440.765
11.618	185.211	101.257	441.223
11.619	185.089	102.081	439.636
11.62	184.998	102.356	440.857
11.621	185.394	102.203	439.636
11.622	185.852	102.631	438.385
11.623	186.523	103.333	439.728
11.624	185.364	103.455	437.866
11.625	185.455	103.241	439.026
11.626	185.791	103.088	439.941
11.627	185.059	103.088	438.538
11.628	185.883	103.485	440.979
11.629	187.042	104.034	439.972
11.63	188.507	104.645	439.941
11.631	189.453	104.401	442.017
11.632	188.965	104.645	440.369
11.633	189.728	104.828	442.169
11.634	190.613	105.53	442.902
11.635	190.43	105.865	441.071
11.636	190.033	105.774	444.122
11.637	189.728	104.736	442.108
11.638	191.284	104.858	443.359
11.639	192.413	105.56	445.313
11.64	192.322	105.713	442.749
11.641	193.512	105.347	445.19
11.642	195.435	105.164	444.305
11.643	196.32	106.11	442.413
11.644	196.106	106.72	443.878
11.645	196.014	106.323	441.711
11.646	197.449	105.713	441.895
11.647	197.693	105.652	442.871
11.648	196.594	105.56	440.948
11.649	197.54	106.018	442.108
11.65	198.975	106.415	441.315
11.651	199.738	106.934	439.911
11.652	200.073	106.812	441.132
11.653	199.89	106.781	439.056
11.654	200.958	106.72	439.27
11.655	200.867	107.574	440.43
11.656	199.615	107.635	438.416
11.657	199.493	107.33	439.911
11.658	199.554	107.269	439.056
11.659	199.554	108.063	438.507
11.66	199.921	108.734	440.948
11.661	199.585	108.398	439.606
11.662	200.287	108.246	441.62
11.663	200.348	109.07	442.81
11.664	199.524	109.589	440.521
11.665	199.188	109.924	442.932
11.666	199.127	110.352	442.535
11.667	199.341	110.748	441.895
11.668	198.975	111.053	444.031
11.669	198.303	110.748	443.207
11.67	199.554	111.145	444.58
11.671	200.989	111.633	446.106
11.672	200.134	112.64	444.061
11.673	200.745	112.305	446.32
11.674	200.684	112.366	445.374
11.675	201.66	113.068	445.374
11.676	201.294	113.373	446.594
11.677	199.799	112.793	445.068
11.678	199.982	112.762	446.747
11.679	200.958	112.854	446.594
11.68	201.385	113.037	445.068
11.681	202.484	112.762	447.266
11.682	203.4	112.549	445.679
11.683	204.681	113.098	445.068
11.684	205.688	113.434	446.533
11.685	204.773	112.915	444.183
11.686	205.109	112.701	445.801
11.687	206.146	112.457	445.221
11.688	205.933	112.885	443.024
11.689	205.719	112.854	445.038
11.69	205.933	112.701	443.451
11.691	207.886	112.244	443.298
11.692	209.717	112.61	444.183
11.693	209.229	112.823	442.2
11.694	209.625	112.579	443.451
11.695	209.961	112.671	443.542
11.696	209.747	113.373	442.139
11.697	209.076	113.434	443.97
11.698	208.16	113.586	442.627
11.699	208.435	113.495	442.963
11.7	209.198	113.281	444.733
11.701	209.106	113.434	443.665
11.702	210.266	113.495	445.618
11.703	210.876	113.983	445.74
11.704	210.815	114.349	444.794
11.705	209.991	114.563	447.845
11.706	209.747	114.563	446.625
11.707	210.052	114.655	446.716
11.708	208.588	115.936	448.578
11.709	207.092	115.906	446.594
11.71	207.489	115.265	448.059
11.711	209.167	114.929	448.273
11.712	209.106	115.845	447.418
11.713	209.045	116.486	449.28
11.714	208.862	116.516	447.784
11.715	210.205	116.394	448.456
11.716	210.022	116.241	449.402
11.717	208.618	116.455	447.662
11.718	207.825	116.882	449.005
11.719	207.611	117.31	448.059
11.72	207.458	117.737	447.052
11.721	207.794	116.882	449.738
11.722	207.184	116.364	447.845
11.723	208.74	115.814	449.951
11.724	209.106	116.577	451.05
11.725	208.527	117.004	449.432
11.726	208.527	116.73	450.836
11.727	208.71	116.302	449.615
11.728	209.564	117.004	448.486
11.729	209.534	117.218	449.951
11.73	207.367	116.455	447.784
11.731	208.588	115.662	449.127
11.732	208.984	115.479	449.799
11.733	209.259	115.936	448.029
11.734	209.351	115.54	449.951
11.735	209.351	115.723	448.914
11.736	210.632	115.662	448.425
11.737	210.876	115.631	449.677
11.738	209.93	115.051	447.418
11.739	209.534	115.021	448.792
11.74	209.625	114.594	448.547
11.741	208.466	114.563	447.662
11.742	207.886	114.532	449.524
11.743	208.13	113.708	448.242
11.744	208.618	113.464	448.669
11.745	208.71	113.953	450.562
11.746	208.252	113.464	447.906
11.747	208.649	112.762	448.761
11.748	208.801	112.549	448.975
11.749	208.252	112.518	447.235
11.75	207.52	112.457	449.158
11.751	206.94	112.305	447.662
11.752	206.482	112.732	447.54
11.753	205.566	112.701	449.005
11.754	204.193	111.908	447.388
11.755	204.773	111.694	449.188
11.756	205.566	111.694	449.127
11.757	205.688	112.396	447.998
11.758	205.231	112.244	449.707
11.759	204.346	111.725	448.09
11.76	204.559	111.908	448.761
11.761	204.01	112.457	449.921
11.762	201.996	112.396	448.364
11.763	200.836	111.511	451.172
11.764	200.989	111.115	450.562
11.765	201.599	111.42	449.738
11.766	201.63	111.786	451.416
11.767	201.202	111.481	449.493
11.768	202.301	111.542	450.531
11.769	202.728	111.237	451.324
11.77	201.141	111.206	449.127
11.771	200.714	111.023	451.233
11.772	199.951	111.389	450.531
11.773	200.378	111.267	449.127
11.774	200.256	111.481	451.111
11.775	199.89	110.626	448.883
11.776	201.141	110.474	449.707
11.777	202.301	110.657	450.439
11.778	201.508	110.352	449.249
11.779	201.141	110.168	451.111
11.78	201.233	110.016	450.195
11.781	201.111	110.596	449.066
11.782	200.439	110.962	450.623
11.783	198.669	110.229	448.517
11.784	199.158	109.253	449.707
11.785	199.768	108.887	450.348
11.786	198.975	108.612	448.456
11.787	197.632	108.826	450.714
11.788	198.151	108.124	449.982
11.789	198.608	108.246	448.395
11.79	197.662	108.612	450.409
11.791	195.801	107.666	448.425
11.792	195.496	106.812	449.127
11.793	194.733	106.415	449.951
11.794	192.505	105.988	448.273
11.795	190.369	104.889	449.493
11.796	188.965	104.034	449.341
11.797	187.744	103.363	448.09
11.798	186.646	102.386	449.219
11.799	183.472	101.349	447.327
11.8	182.404	99.6704	446.716
11.801	181	98.5107	446.259
11.802	176.88	96.344	443.787
11.803	172.546	94.5129	445.099
11.804	170.776	93.7195	443.146
11.805	169.678	92.8955	440.948
11.806	168.03	91.4917	440.918
11.807	165.192	90.332	438.934
11.808	164.276	89.5996	440.887
11.809	164.215	89.8438	442.505
11.81	164.337	90.0269	442.627
11.811	164.49	88.9282	444.702
11.812	164.978	88.4094	445.099
11.813	167.358	87.8906	445.74
11.814	168.915	88.7756	446.838
11.815	167.786	89.2944	445.374
11.816	167.877	89.0198	447.052
11.817	167.847	89.3555	446.625
11.818	168.335	90.271	445.16
11.819	168.732	90.271	446.167
11.82	169.159	89.8438	444.519
11.821	170.868	89.6301	445.068
11.822	172.455	89.9353	445.77
11.823	171.692	89.6912	444.092
11.824	172.058	90.0574	445.618
11.825	171.783	90.7898	444.916
11.826	171.936	91.0034	443.787
11.827	171.356	91.3391	444.641
11.828	171.204	90.7593	442.413
11.829	172.211	90.6372	442.688
11.83	172.333	90.6677	443.542
11.831	171.356	90.8508	442.017
11.832	171.661	91.0645	443.878
11.833	173.004	91.0645	443.085
11.834	172.241	91.9189	441.864
11.835	172.241	92.4683	444.214
11.836	170.807	92.1326	441.864
11.837	171.6	91.6748	442.963
11.838	171.417	92.4683	443.237
11.839	170.105	92.926	441.772
11.84	170.624	92.3157	442.841
11.841	171.295	92.4377	442.108
11.842	172.028	93.4143	440.826
11.843	172.516	94.0247	442.2
11.844	171.539	94.3298	440.399
11.845	172.18	94.2383	442.413
11.846	172.638	94.2688	442.902
11.847	171.082	94.2078	441.925
11.848	170.38	94.3909	444.58
11.849	170.715	94.5129	443.817
11.85	172.272	94.9402	444.214
11.851	173.737	95.5505	446.381
11.852	173.218	95.52	444.977
11.853	173.95	95.5505	447.479
11.854	175.018	96.6797	447.571
11.855	175.69	97.1375	445.831
11.856	175.018	97.0154	448.303
11.857	175.354	96.9238	447.083
11.858	177.734	97.229	446.259
11.859	178.528	97.7478	447.601
11.86	177.368	97.5952	446.686
11.861	178.619	97.5952	448.212
11.862	181.366	97.8394	448.09
11.863	182.129	98.5107	446.869
11.864	182.068	99.1516	448.608
11.865	182.739	99.6094	446.686
11.866	184.326	99.5789	446.564
11.867	185.272	99.884	447.754
11.868	184.052	99.5789	446.381
11.869	184.814	98.999	448.212
11.87	185.181	99.0906	448.364
11.871	185.974	99.2737	447.693
11.872	186.249	100.067	449.28
11.873	187.103	100.525	448.09
11.874	188.782	101.227	447.51
11.875	188.782	101.471	448.792
11.876	187.988	101.013	447.418
11.877	187.897	100.677	448.761
11.878	188.354	101.257	449.158
11.879	187.927	101.715	447.51
11.88	187.408	101.837	449.799
11.881	186.951	102.234	448.212
11.882	189.148	102.509	448.7
11.883	190.186	103.149	449.31
11.884	188.507	103.638	448.456
11.885	188.202	103.363	449.921
11.886	188.568	103.149	450.134
11.887	188.324	103.668	449.402
11.888	188.08	104.553	450.684
11.889	186.646	104.706	448.792
11.89	186.737	104.736	449.921
11.891	187.469	104.553	451.538
11.892	186.89	104.034	449.768
11.893	186.646	104.065	452.087
11.894	187.256	104.706	451.538
11.895	188.049	105.316	450.867
11.896	188.599	105.957	451.538
11.897	187.836	105.408	449.371
11.898	188.69	104.98	450.439
11.899	189.087	105.347	451.355
11.9	188.232	105.621	449.554
11.901	187.653	105.53	452.087
11.902	188.263	105.133	451.691
11.903	190.613	105.621	451.141
11.904	192.261	106.537	451.935
11.905	191.559	106.659	450.684
11.906	192.413	106.171	451.813
11.907	194.122	106.293	451.813
11.908	194.305	106.201	450.378
11.909	192.932	106.171	452.362
11.91	192.78	106.201	451.691
11.911	194.336	106.354	451.172
11.912	195.465	106.812	452.026
11.913	194.885	105.896	450.684
11.914	195.587	105.865	452.332
11.915	197.266	106.201	452.24
11.916	197.296	106.293	450.836
11.917	196.503	106.293	452.179
11.918	197.296	106.018	451.508
11.919	198.456	106.049	450.439
11.92	198.364	106.842	451.569
11.921	196.747	106.415	450.562
11.922	197.662	105.927	451.569
11.923	198.395	106.201	451.904
11.924	197.571	106.445	451.05
11.925	196.686	106.75	452.728
11.926	197.388	106.689	451.172
11.927	198.608	106.384	451.172
11.928	198.486	105.927	451.843
11.929	195.923	104.98	450.195
11.93	193.451	104.095	451.752
11.931	191.833	102.722	451.324
11.932	188.629	100.311	448.303
11.933	181.427	95.459	447.296
11.934	174.652	85.4797	440.094
11.935	166.809	76.8127	431.458
11.936	162.72	73.0896	424.988
11.937	156.494	72.6013	414.856
11.938	154.999	72.4487	405.945
11.939	151.489	71.4111	401.52
11.94	147.736	70.6482	401.825
11.941	146.24	70.8923	409.698
11.942	145.813	70.4651	420.563
11.943	149.353	68.0847	431.061
11.944	151.276	66.4368	439.209
11.945	152.008	66.864	444.397
11.946	153.961	68.1458	447.449
11.947	157.318	71.167	446.899
11.948	158.447	74.6155	443.146
11.949	157.776	77.9419	439.941
11.95	157.227	79.4373	432.861
11.951	158.569	79.3152	430.237
11.952	160.583	79.1626	430.664
11.953	160.492	77.2705	430.847
11.954	162.018	75.1953	434.784
11.955	163.208	74.0967	437.408
11.956	165.253	74.646	438.812
11.957	166.168	76.2329	439.697
11.958	166.046	77.179	436.554
11.959	166.809	77.2705	434.418
11.96	166.962	77.8809	430.786
11.961	166.412	77.7283	425.659
11.962	165.649	76.2939	424.805
11.963	166.687	75.2869	424.5
11.964	168.182	74.5544	423.737
11.965	168.915	74.5544	426.178
11.966	167.755	73.4558	427.063
11.967	168.854	72.6929	428.284
11.968	169.861	73.822	428.07
11.969	167.725	74.9817	424.561
11.97	167.053	74.707	422.424
11.971	166.473	74.4629	417.572
11.972	167.633	74.585	414.246
11.973	167.908	74.7986	412.17
11.974	166.748	74.0967	409.424
11.975	165.497	73.1201	411.407
11.976	166.046	72.8455	412.994
11.977	165.192	72.876	414.856
11.978	164.124	73.3337	419.495
11.979	164.154	73.822	420.258
11.98	164.978	74.4934	421.356
11.981	165.619	75.5005	423.553
11.982	164.948	75.3784	421.906
11.983	165.833	75.5005	424.133
11.984	166.718	76.6602	424.591
11.985	165.68	77.8198	424.011
11.986	164.948	77.9724	427.216
11.987	164.429	78.2166	427.155
11.988	167.633	78.186	428.131
11.989	169.464	79.071	428.497
11.99	168.182	79.9255	427.582
11.991	168.518	80.2307	428.07
11.992	170.288	80.5664	426.727
11.993	171.844	81.1157	424.927
11.994	172.058	82.489	426.331
11.995	172.821	82.6416	424.988
11.996	175.11	82.6111	426.27
11.997	176.208	83.252	427.673
11.998	175.873	83.1604	427.734
11.999	176.27	82.3364	430.054
12	178.131	82.6721	430.908
12.001	179.474	83.374	429.932
12.002	180.511	83.6182	430.817
12.003	181.091	83.1909	428.162
12.004	182.648	83.3435	427.856
12.005	184.143	84.4116	428.528
12.006	183.777	84.5337	426.331
12.007	183.167	84.4421	427.948
12.008	184.204	84.6558	428.375
12.009	186.218	85.083	427.338
12.01	187.347	85.6323	427.734
12.011	185.974	85.6323	426.849
12.012	187.256	85.1135	427.063
12.013	188.965	85.4797	426.514
12.014	188.019	85.907	424.988
12.015	186.646	85.9375	426.056
12.016	186.646	86.0901	425.049
12.017	187.683	86.4563	425.323
12.018	187.805	86.9446	426.666
12.019	186.34	86.0901	426.758
12.02	185.852	85.3882	428.558
12.021	187.256	86.1511	430.054
12.022	185.516	86.3037	427.979
12.023	184.235	86.2732	429.84
12.024	183.746	86.1816	428.192
12.025	185.974	86.7615	427.185
12.026	186.31	87.7991	427.551
12.027	183.838	87.9822	425.568
12.028	182.8	87.1887	426.147
12.029	184.082	87.3718	426.88
12.03	184.326	87.8906	425.049
12.031	183.594	88.2263	426.971
12.032	183.167	87.9211	425.842
12.033	184.814	88.0737	426.086
12.034	185.791	89.325	427.277
12.035	184.814	89.8743	426.331
12.036	184.967	90.21	428.162
12.037	185.699	90.0574	428.833
12.038	186.005	90.4236	428.467
12.039	186.279	90.271	431.03
12.04	186.523	90.0879	429.993
12.041	187.836	90.6067	430.542
12.042	188.782	91.4307	432.343
12.043	188.965	90.8508	430.786
12.044	190.338	90.3015	432.343
12.045	191.925	91.1255	433.044
12.046	192.2	91.9189	430.725
12.047	192.108	91.5833	432.526
12.048	193.298	91.0339	431.519
12.049	195.74	91.5222	430.176
12.05	196.625	92.5293	431.152
12.051	195.74	92.1631	429.199
12.052	197.174	91.095	430.511
12.053	199.615	90.7898	430.054
12.054	200.745	91.6138	427.948
12.055	201.172	91.2476	428.955
12.056	200.409	91.3391	427.673
12.057	202.209	92.2852	427.521
12.058	203.796	93.0176	426.971
12.059	202.271	92.5598	425.079
12.06	201.08	91.6138	426.971
12.061	202.148	91.3696	426.331
12.062	202.85	91.5222	425.72
12.063	202.972	92.041	427.277
12.064	201.782	92.5598	426.117
12.065	202.942	92.6819	427.002
12.066	204.773	93.4143	427.612
12.067	203.4	93.811	426.544
12.068	202.362	93.9941	428.864
12.069	202.118	94.0552	428.497
12.07	202.515	94.7571	427.582
12.071	202.301	95.7947	430.237
12.072	200.562	96.0388	428.925
12.073	201.355	96.1304	430.847
12.074	202.667	96.7102	432.281
12.075	202.148	97.168	431.671
12.076	200.928	97.3511	434.509
12.077	200.775	97.6563	434.174
12.078	201.355	98.2666	433.716
12.079	201.721	98.877	435.913
12.08	200.409	99.0906	434.143
12.081	201.141	99.2737	434.784
12.082	201.965	98.999	435.272
12.083	201.324	98.5107	434.54
12.084	201.019	99.2126	437.317
12.085	201.752	99.1516	436.218
12.086	203.094	99.7314	435.486
12.087	203.857	99.9146	436.951
12.088	203.125	99.6094	434.235
12.089	204.651	99.5178	435.15
12.09	206.329	99.5789	434.174
12.091	206.238	99.4568	432.159
12.092	205.536	99.2126	433.929
12.093	206.879	99.1516	433.014
12.094	209.961	98.5107	432.251
12.095	211.121	98.9685	433.289
12.096	210.022	99.6399	431.946
12.097	210.724	98.999	432.037
12.098	212.952	98.5107	431.152
12.099	212.799	98.877	429.779
12.1	212.555	99.1211	430.542
12.101	212.738	99.6399	428.833
12.102	214.386	99.4568	429.291
12.103	215.485	98.9075	430.298
12.104	213.959	98.4497	429.077
12.105	214.539	98.5107	431.763
12.106	215.363	99.3347	431.152
12.107	215.942	100.006	430.908
12.108	214.935	100.372	432.8
12.109	215.363	99.7009	431.641
12.11	217.56	100.006	432.648
12.111	218.445	101.349	433.746
12.112	216.766	101.105	432.587
12.113	215.668	100.891	434.875
12.114	216.431	101.105	435.242
12.115	217.407	101.898	434.662
12.116	217.529	102.936	436.096
12.117	216.736	102.661	435.12
12.118	217.682	102.844	435.425
12.119	218.872	103.882	435.822
12.12	217.712	104.095	433.502
12.121	216.949	103.821	436.157
12.122	216.309	103.79	435.73
12.123	217.163	104.614	435.638
12.124	217.438	105.194	437.103
12.125	216.675	104.98	435.944
12.126	217.072	105.072	437.5
12.127	218.201	105.835	438.66
12.128	217.957	105.835	436.554
12.129	217.712	105.652	438.599
12.13	217.987	105.988	438.171
12.131	218.964	106.476	437.5
12.132	219.482	107.269	439.056
12.133	219.055	107.239	437.775
12.134	219.849	106.995	438.202
12.135	220.917	107.544	439.972
12.136	220.52	107.452	438.232
12.137	220.673	107.239	440.155
12.138	221.161	107.513	439.423
12.139	222.839	108.246	438.904
12.14	224.304	108.673	438.995
12.141	224.091	108.368	437.653
12.142	224.426	108.002	438.782
12.143	224.915	108.002	439.301
12.144	224.091	108.551	438.446
12.145	223.633	108.49	440.399
12.146	224.213	107.88	439.728
12.147	225.494	107.88	439.911
12.148	226.807	108.734	441.406
12.149	226.105	109.406	438.904
12.15	226.715	108.643	440.002
12.151	228.119	108.185	440.735
12.152	228.18	108.185	439.514
12.153	226.929	108.459	441.742
12.154	226.41	108.063	440.582
12.155	228.577	108.734	439.789
12.156	229.126	109.894	440.094
12.157	227.661	109.741	437.866
12.158	227.264	108.643	439.545
12.159	228.333	108.612	439.453
12.16	229.156	109.589	438.69
12.161	228.241	110.077	440.552
12.162	227.264	109.436	439.209
12.163	228.18	109.283	440.033
12.164	229.034	110.535	440.857
12.165	227.631	110.687	438.843
12.166	226.624	110.474	441.254
12.167	226.746	109.863	441.315
12.168	227.02	110.321	440.613
12.169	226.99	111.45	442.322
12.17	225.586	111.328	440.643
12.171	226.807	110.352	441.803
12.172	227.478	110.718	442.596
12.173	227.509	110.992	440.704
12.174	226.471	110.87	442.566
12.175	226.593	110.291	442.535
12.176	226.898	110.84	441.254
12.177	226.929	112.061	442.688
12.178	226.471	111.45	440.399
12.179	227.936	111.237	440.643
12.18	228.729	111.694	441.498
12.181	227.844	111.237	439.972
12.182	227.142	110.565	441.986
12.183	227.051	109.955	441.925
12.184	227.844	110.291	440.918
12.185	228.058	110.748	441.62
12.186	226.41	110.413	439.941
12.187	226.349	109.711	440.033
12.188	226.379	108.917	439.362
12.189	224.792	107.819	438.477
12.19	221.893	106.293	440.247
12.191	219.055	104.065	439.056
12.192	212.311	99.3347	434.723
12.193	196.075	87.8296	427.399
12.194	173.096	65.4297	415.771
12.195	151.337	51.1475	407.196
12.196	143.311	51.6968	389.404
12.197	135.223	56.2439	373.138
12.198	128.845	54.9927	355.713
12.199	128.845	53.6194	347.473
12.2	126.19	56.2439	356.812
12.201	124.664	58.2275	381.653
12.202	124.42	54.4128	404.663
12.203	131.287	49.0417	429.474
12.204	139.74	46.5393	442.017
12.205	144.348	47.821	444.641
12.206	148.468	51.4832	443.237
12.207	151.093	58.3496	436.829
12.208	152.985	65.8875	427.948
12.209	151.978	70.7397	420.135
12.21	149.353	71.5942	411.133
12.211	151.611	69.9158	405.975
12.212	155.304	68.7256	408.63
12.213	157.257	66.2231	414.551
12.214	160.248	61.9507	423.889
12.215	162.384	59.5093	433.014
12.216	164.459	59.906	436.89
12.217	164.063	63.0493	436.981
12.218	160.675	66.7419	429.688
12.219	161.102	69.3054	421.051
12.22	161.774	69.9768	409.821
12.221	161.682	68.7561	398.315
12.222	160.004	67.749	395.813
12.223	161.041	66.803	397.4
12.224	164.734	63.9343	402.893
12.225	165.314	60.9131	411.346
12.226	162.72	58.8074	417.938
12.227	160.248	59.1736	421.906
12.228	160.339	62.2864	420.288
12.229	157.623	64.7278	411.316
12.23	155.579	65.7043	403.107
12.231	153.137	65.7654	393.25
12.232	154.236	65.918	386.566
12.233	155.762	65.8264	385.376
12.234	153.32	64.2395	385.376
12.235	152.222	61.676	391.571
12.236	152.649	59.6924	397.949
12.237	153.595	59.6619	401.978
12.238	152.557	61.4624	407.074
12.239	149.902	63.1714	406.616
12.24	150.482	64.7888	405.426
12.241	152.313	66.6199	404.541
12.242	152.588	67.4438	401.581
12.243	152.13	67.2302	403.809
12.244	153.748	67.4744	405.914
12.245	155.396	68.4204	409.18
12.246	157.318	68.7561	414.307
12.247	155.762	68.0237	416.016
12.248	158.295	68.1152	417.847
12.249	161.041	70.1294	418.213
12.25	161.072	71.7773	414.886
12.251	160.95	71.9604	413.3
12.252	161.926	72.8455	410.431
12.253	165.192	74.1882	408.386
12.254	168.152	75.3784	409.302
12.255	169.922	75.0122	408.508
12.256	173.248	74.3408	411.224
12.257	175.995	75.0427	414.825
12.258	175.812	75.8362	415.985
12.259	175.415	75.7751	418.823
12.26	175.018	75.592	418.365
12.261	177.979	76.0193	416.473
12.262	180.664	76.5076	413.788
12.263	181.061	77.6367	409.882
12.264	181.976	78.4912	409.058
12.265	184.57	78.6438	409.515
12.266	185.699	79.0405	409.149
12.267	185.425	79.7119	413.605
12.268	185.242	79.4678	415.07
12.269	187.836	79.2542	416.199
12.27	189.209	80.6885	417.236
12.271	187.073	81.7871	415.558
12.272	185.791	81.2988	414.886
12.273	186.92	80.719	412.903
12.274	186.829	81.2988	411.438
12.275	186.371	82.3059	413.208
12.276	185.822	82.2449	412.14
12.277	186.829	82.2754	413.361
12.278	187.714	83.7708	415.436
12.279	185.181	83.8928	415.344
12.28	183.35	82.7942	418.304
12.281	182.709	82.7332	418.762
12.282	181.732	82.8552	417.297
12.283	179.962	83.3435	418.152
12.284	178.497	83.1909	415.527
12.285	180.359	83.7402	414.429
12.286	182.648	85.2661	413.635
12.287	181.427	86.1511	412.231
12.288	180.725	85.6323	413.788
12.289	181.58	84.8389	413.971
12.29	181.519	85.083	413.605
12.291	181.458	85.2051	415.466
12.292	179.718	85.1135	414.398
12.293	180.817	85.5103	415.07
12.294	182.983	86.1816	415.71
12.295	182.617	86.9751	414.307
12.296	183.289	87.3108	417.664
12.297	185.669	86.9751	417.755
12.298	187.195	87.9211	418.06
12.299	187.225	88.6536	420.746
12.3	187.622	88.1042	419.342
12.301	188.843	88.2263	420.105
12.302	190.643	89.1113	421.967
12.303	189.972	88.9587	420.502
12.304	190.46	88.8367	422.76
12.305	192.383	89.5081	423.004
12.306	194.733	90.3015	421.997
12.307	196.289	91.1865	423.737
12.308	196.625	91.6443	422.516
12.309	198.853	91.095	422.821
12.31	201.172	91.0339	423.279
12.311	200.592	91.0645	422.241
12.312	200.104	90.8813	422.577
12.313	200.745	90.3931	420.898
12.314	202.393	90.6067	419.464
12.315	203.735	91.095	419.83
12.316	203.369	91.1865	417.786
12.317	204.285	90.8203	418.945
12.318	204.956	91.156	419.037
12.319	203.186	91.9495	417.664
12.32	202.393	91.7358	419.067
12.321	202.057	91.217	417.084
12.322	204.163	91.7358	416.473
12.323	204.834	92.5293	416.779
12.324	203.339	92.6819	414.307
12.325	202.789	92.5903	415.741
12.326	203.217	93.0481	415.894
12.327	203.186	94.0857	414.398
12.328	201.874	94.8486	417.297
12.329	200.348	94.574	416.077
12.33	201.233	95.2759	416.84
12.331	201.965	96.3135	418.213
12.332	199.615	96.8018	417.419
12.333	199.036	96.7102	420.227
12.334	199.554	97.0459	420.654
12.335	199.829	98.114	421.173
12.336	199.249	98.999	423.431
12.337	198.486	98.3276	423.584
12.338	199.371	98.3582	424.683
12.339	200.409	99.5789	426.3
12.34	199.036	100.189	424.316
12.341	198.73	100.739	426.117
12.342	199.585	100.067	426.208
12.343	200.165	100.128	425.659
12.344	199.524	100.403	428.009
12.345	199.982	100.189	426.392
12.346	202.362	101.196	426.605
12.347	204.254	102.295	427.155
12.348	204.102	101.959	424.713
12.349	204.498	101.41	426.056
12.35	206.39	101.288	425.232
12.351	207.794	101.624	423.92
12.352	207.977	101.959	425.72
12.353	207.825	100.922	423.615
12.354	209.595	100.403	423.981
12.355	212.28	101.593	424.164
12.356	212.311	101.959	421.783
12.357	212.189	101.044	423.431
12.358	213.043	100.464	422.882
12.359	214.783	100.281	422.455
12.36	216.064	100.769	423.37
12.361	214.691	100.281	421.661
12.362	215.088	100.525	422.729
12.363	216.766	101.379	423.096
12.364	217.072	101.929	420.502
12.365	216.125	102.02	422.76
12.366	215.027	101.746	422.15
12.367	216.858	101.807	422.455
12.368	218.079	102.295	424.347
12.369	216.705	102.661	422.791
12.37	216.675	102.997	424.561
12.371	218.536	103.424	425.476
12.372	219.025	104.004	423.92
12.373	218.048	104.706	426.727
12.374	217.163	104.614	425.842
12.375	217.56	104.95	425.69
12.376	217.957	105.865	427.643
12.377	215.973	106.262	426.208
12.378	215.393	105.682	427.673
12.379	216.644	105.408	427.826
12.38	216.064	106.018	426.788
12.381	215.424	107.086	428.955
12.382	215.851	106.781	427.643
12.383	216.553	107.178	427.246
12.384	216.766	108.795	428.558
12.385	215.515	108.582	426.666
12.386	215.607	108.398	428.253
12.387	216.125	108.459	429.016
12.388	215.759	108.948	427.643
12.389	215.393	109.497	429.535
12.39	215.607	109.253	428.925
12.391	218.17	109.497	428.741
12.392	219.849	110.413	429.871
12.393	218.933	110.809	428.131
12.394	218.964	110.84	429.26
12.395	221.1	110.779	429.321
12.396	222.26	110.809	428.284
12.397	221.832	111.45	429.84
12.398	220.764	111.115	428.711
12.399	220.795	111.023	429.352
12.4	222.9	111.42	430.603
12.401	223.022	111.633	428.955
12.402	223.419	111.023	431.58
12.403	224.213	110.626	431.885
12.404	225.403	111.572	431
12.405	225.708	112.274	432.831
12.406	225.403	112.091	430.878
12.407	227.234	111.847	431.305
12.408	229.004	112.64	431.458
12.409	229.218	112.61	429.688
12.41	228.394	112.305	431.763
12.411	228.668	111.969	432.068
12.412	229.767	112.091	431.213
12.413	230.316	112.823	432.739
12.414	229.004	112.762	431.458
12.415	230.957	112.793	431.03
12.416	233.185	112.976	430.42
12.417	232.086	113.831	428.772
12.418	231.262	113.464	430.054
12.419	230.896	112.976	429.382
12.42	231.689	113.129	429.382
12.421	231.232	113.8	431.915
12.422	229.309	113.678	430.786
12.423	229.492	113.861	432.404
12.424	230.652	114.807	433.197
12.425	229.706	114.96	430.847
12.426	228.699	114.746	434.113
12.427	228.729	114.258	433.197
12.428	230.286	114.99	432.922
12.429	230.103	115.906	434.326
12.43	228.577	115.723	433.289
12.431	228.241	115.509	434.021
12.432	229.767	115.967	434.753
12.433	229.462	116.821	433.075
12.434	228.882	116.913	434.875
12.435	228.577	116.699	433.99
12.436	230.011	116.608	433.99
12.437	231.628	116.821	434.784
12.438	230.408	116.821	433.044
12.439	230.652	117.493	434.906
12.44	232.025	117.798	434.113
12.441	232.178	117.859	433.289
12.442	231.354	118.042	435.547
12.443	230.072	117.188	434.54
12.444	231.201	117.218	435.211
12.445	232.33	117.676	436.646
12.446	232.239	117.523	434.631
12.447	233.704	116.974	435.944
12.448	234.711	117.065	435.455
12.449	235.382	117.767	434.265
12.45	235.016	118.011	435.822
12.451	234.436	117.493	434.326
12.452	235.291	117.432	434.54
12.453	235.626	117.889	435.272
12.454	234.192	117.798	433.197
12.455	234.07	117.401	434.906
12.456	235.474	117.157	434.204
12.457	236.359	117.554	433.105
12.458	236.206	117.889	435.272
12.459	235.107	117.615	433.96
12.46	235.504	117.798	435.028
12.461	235.535	117.92	435.974
12.462	233.856	118.103	434.814
12.463	231.689	117.371	436.798
12.464	230.743	116.272	437.073
12.465	229.858	115.631	437.073
12.466	228.943	115.662	438.751
12.467	227.692	115.143	437.744
12.468	227.02	114.929	437.103
12.469	226.257	114.288	438.171
12.47	223.48	113.068	436.218
12.471	220.459	111.969	437.592
12.472	218.872	110.474	438.08
12.473	217.377	109.68	436.249
12.474	215.027	109.833	437.134
12.475	212.067	108.826	435.455
12.476	211.487	107.269	434.631
12.477	211.914	107.025	436.737
12.478	210.327	106.445	435.944
12.479	208.771	105.316	437.225
12.48	207.916	104.004	437.469
12.481	207.977	103.546	437.042
12.482	208.466	103.821	437.317
12.483	206.421	103.088	435.883
12.484	205.627	102.264	436.554
12.485	206.024	101.776	437.836
12.486	205.688	101.501	437.5
12.487	204.803	101.654	439.85
12.488	204.529	100.769	440.186
12.489	206.329	100.647	439.911
12.49	208.16	101.074	440.979
12.491	207.611	101.196	439.362
12.492	208.16	100.891	440.399
12.493	209.137	100.616	440.643
12.494	208.801	100.8	438.446
12.495	207.397	101.227	441.01
12.496	206.177	100.128	439.423
12.497	207.184	100.677	438.904
12.498	208.038	101.227	440.216
12.499	207.062	100.708	438.202
12.5	207.001	100.037	439.697
12.501	208.435	99.5789	439.85
12.502	208.374	100.25	437.653
12.503	207.581	100.433	440.002
12.504	205.292	100.037	438.202
12.505	204.956	100.006	438.568
12.506	204.834	100.433	438.843
12.507	203.125	100.25	437.378
12.508	201.63	99.9146	439.514
12.509	202.728	99.3652	439.362
12.51	203.156	99.1211	437.988
12.511	202.789	100.006	440.338
12.512	201.813	99.5178	438.873
12.513	202.759	100.037	439.301
12.514	203.674	100.647	440.674
12.515	201.508	101.288	438.538
12.516	200.073	100.8	441.315
12.517	199.249	100.647	441.162
12.518	199.707	101.166	440.552
12.519	199.86	101.532	442.169
12.52	199.646	100.983	441.559
12.521	201.019	101.318	442.139
12.522	202.881	102.325	442.963
12.523	201.996	102.539	441.406
12.524	201.019	102.844	443.573
12.525	200.378	102.509	443.024
12.526	200.439	102.6	442.352
12.527	199.951	102.661	444.397
12.528	199.066	101.807	443.054
12.529	199.86	101.929	444.275
12.53	202.789	102.692	445.465
12.531	203.644	103.302	443.237
12.532	203.033	103.271	445.984
12.533	203.003	102.753	445.709
12.534	204.437	102.356	444.977
12.535	204.62	103.149	447.296
12.536	203.674	102.692	444.885
12.537	203.857	102.234	445.343
12.538	205.444	102.448	446.014
12.539	206.299	102.692	443.512
12.54	206.421	102.966	445.74
12.541	206.726	102.051	444.763
12.542	208.588	102.203	444.153
12.543	208.832	102.814	445.709
12.544	207.642	102.264	443.573
12.545	206.787	101.837	444.519
12.546	207.367	101.776	444.855
12.547	206.909	102.081	442.78
12.548	205.902	101.959	444.519
12.549	205.383	100.861	443.939
12.55	205.78	100.922	444.153
12.551	206.848	101.624	445.77
12.552	206.055	101.563	444.214
12.553	205.139	101.563	446.045
12.554	205.566	101.471	446.594
12.555	204.803	101.44	444.794
12.556	203.583	101.593	447.449
12.557	202.484	100.769	446.564
12.558	201.965	100.8	446.075
12.559	201.08	101.99	448.364
12.56	199.89	101.898	446.625
12.561	199.707	101.41	447.876
12.562	200.897	101.929	447.998
12.563	201.08	101.807	446.228
12.564	199.921	101.837	447.845
12.565	198.456	101.166	447.113
12.566	198.73	101.41	447.021
12.567	198.761	101.715	448.09
12.568	196.533	101.807	446.381
12.569	195.099	101.44	448.853
12.57	195.129	100.769	448.7
12.571	195.251	101.135	448.12
12.572	195.282	101.349	450.623
12.573	194.733	101.044	449.127
12.574	197.174	100.311	449.738
12.575	198.761	100.708	450.684
12.576	197.479	100.891	448.486
12.577	196.533	100.739	450.317
12.578	196.198	100.372	449.921
12.579	196.716	100.586	448.669
12.58	196.472	100.83	450.653
12.581	195.007	99.9451	448.608
12.582	196.198	99.9756	448.792
12.583	198.486	99.9451	449.066
12.584	198.547	100.647	446.869
12.585	198.212	99.6704	448.853
12.586	198.456	98.5107	448.761
12.587	199.097	98.7854	447.968
12.588	199.005	100.037	449.89
12.589	197.144	99.6094	447.693
12.59	196.411	98.999	448.7
12.591	197.235	98.6633	449.432
12.592	197.937	98.5107	447.418
12.593	197.998	98.9075	449.371
12.594	198.334	97.6563	449.402
12.595	199.31	98.3276	448.883
12.596	199.585	98.4497	450.653
12.597	198.395	98.3276	448.761
12.598	197.266	98.4802	450.012
12.599	197.693	98.5718	450.562
12.6	196.808	99.6094	448.09
12.601	195.709	99.2737	450.134
12.602	195.526	98.2361	449.28
12.603	197.388	98.4802	449.341
12.604	198.944	99.5483	451.08
12.605	197.327	99.6094	449.554
12.606	197.693	99.5789	450.928
12.607	198.608	99.8535	451.355
12.608	197.998	100.708	450.043
12.609	196.381	101.379	452.118
12.61	194.763	100.189	451.08
12.611	194.794	100.403	451.691
12.612	195.831	100.952	452.484
12.613	195.099	100.525	451.019
12.614	194.824	100.739	453.369
12.615	197.021	100.922	452.698
12.616	197.021	101.501	451.813
12.617	196.289	101.715	454.315
12.618	195.404	101.166	452.759
12.619	196.106	101.593	452.698
12.62	197.113	102.753	453.888
12.621	195.557	102.478	450.714
12.622	194.702	102.6	452.484
12.623	195.801	102.081	452.454
12.624	197.998	102.692	451.263
12.625	198.914	103.088	453.583
12.626	198.364	102.478	452.423
12.627	199.646	102.661	453.033
12.628	201.233	103.485	453.705
12.629	200.928	103.821	451.508
12.63	200.134	104.004	452.85
12.631	200.317	103.577	452.545
12.632	200.104	103.668	451.752
12.633	200.745	103.363	453.339
12.634	200.226	102.692	452.515
12.635	201.05	103.271	453.522
12.636	202.942	103.607	454.712
12.637	203.339	103.943	452.301
12.638	203.094	104.126	453.735
12.639	203.186	103.546	454.102
12.64	203.735	103.821	452.087
12.641	203.613	104.004	455.261
12.642	201.813	103.851	453.644
12.643	201.63	104.095	454.315
12.644	202.942	104.248	455.566
12.645	202.911	104.523	453.735
12.646	202.972	104.614	455.719
12.647	203.4	104.187	455.872
12.648	204.254	104.004	455.414
12.649	205.139	104.065	457.062
12.65	203.4	104.34	455.444
12.651	202.179	104.828	455.963
12.652	202.82	104.797	455.933
12.653	201.904	104.919	454.254
12.654	200.287	104.584	455.811
12.655	199.585	103.516	455.505
12.656	200.348	103.363	455.994
12.657	201.202	103.943	458.069
12.658	199.86	103.943	456.146
12.659	200.165	104.218	457.275
12.66	201.202	104.095	457.062
12.661	200.165	104.462	455.597
12.662	198.669	104.675	457.52
12.663	198.059	104.034	456.36
12.664	199.036	103.912	456.146
12.665	199.493	104.156	457.977
12.666	198.12	103.912	456.94
12.667	198.09	103.943	458.16
12.668	200.043	104.37	458.038
12.669	200.592	104.401	456.268
12.67	199.341	104.584	458.435
12.671	197.723	103.516	456.421
12.672	198.761	102.905	456.635
12.673	198.883	103.394	457.642
12.674	197.54	103.333	455.353
12.675	196.533	102.905	456.604
12.676	197.418	101.99	456.665
12.677	197.754	101.715	455.658
12.678	197.235	102.112	458.405
12.679	196.198	101.593	457.245
12.68	196.136	101.105	457.153
12.681	196.32	101.013	458.801
12.682	195.068	100.22	457.184
12.683	194.214	99.3958	459.076
12.684	194.366	99.1516	459.29
12.685	193.909	99.2737	457.611
12.686	193.207	99.2126	459.351
12.687	191.833	98.2056	458.038
12.688	191.681	97.3206	457.611
12.689	191.803	97.1069	458.954
12.69	190.094	96.405	457.55
12.691	187.958	95.6421	459.137
12.692	187.561	93.8721	458.71
12.693	186.768	93.4448	456.909
12.694	185.455	93.3838	457.581
12.695	183.136	92.7429	456.024
12.696	181.854	91.4917	455.292
12.697	182.404	90.8813	456.94
12.698	181.244	90.4236	455.292
12.699	179.993	89.7827	456.482
12.7	178.741	88.8367	457.062
12.701	178.467	88.2263	456.207
12.702	178.619	87.9517	458.191
12.703	177.277	87.4023	456.177
12.704	177.246	87.7075	456.879
12.705	177.887	87.7991	457.428
12.706	177.094	87.9517	455.353
12.707	176.056	87.7075	457.336
12.708	176.086	87.0361	456.726
12.709	177.002	86.792	455.811
12.71	178.009	87.0972	457.733
12.711	176.941	87.0972	455.414
12.712	177.094	86.7615	455.872
12.713	178.162	86.9446	456.329
12.714	178.192	88.1042	453.796
12.715	177.704	88.7756	455.261
12.716	176.941	87.7075	453.918
12.717	176.971	87.1582	453.796
12.718	177.765	86.7615	455.688
12.719	177.246	86.4868	454.01
12.72	177.277	86.9446	455.109
12.721	178.802	87.1887	455.78
12.722	178.65	87.8601	452.667
12.723	178.497	87.9211	455.414
12.724	177.765	87.4329	453.735
12.725	179.047	87.3413	453.003
12.726	179.047	87.9211	454.712
12.727	178.284	87.5854	453.308
12.728	177.673	87.4329	453.918
12.729	178.986	87.7686	454.956
12.73	178.772	88.3179	452.85
12.731	179.413	88.7146	454.803
12.732	178.772	88.4399	453.491
12.733	180.389	88.3789	453.705
12.734	181.671	88.9893	454.437
12.735	180.42	89.2029	453.217
12.736	179.993	88.9587	454.712
12.737	180.969	88.9893	454.773
12.738	181.335	89.6301	453.827
12.739	180.511	89.7217	456.604
12.74	178.833	88.9893	455.688
12.741	179.932	88.7756	457.245
12.742	181.671	89.7827	458.618
12.743	181.519	90.3931	456.299
12.744	180.908	90.6677	458.405
12.745	182.251	89.9353	458.13
12.746	183.99	90.1184	456.207
12.747	184.082	91.0034	459.351
12.748	182.343	90.6677	457.55
12.749	182.983	90.7898	458.313
12.75	183.35	91.5527	459.412
12.751	182.831	92.0715	457.855
12.752	183.105	91.8274	458.679
12.753	184.082	91.5222	458.435
12.754	185.73	91.98	457.489
12.755	187.134	92.4377	459.381
12.756	186.646	91.7969	457.397
12.757	186.035	92.1021	458.527
12.758	186.981	92.7734	459.259
12.759	186.493	93.4143	457.245
12.76	185.394	93.4753	458.771
12.761	185.059	92.7429	458.496
12.762	186.218	92.6208	457.611
12.763	187.439	92.5903	459.595
12.764	186.89	92.2852	458.252
12.765	188.11	92.6819	459.045
12.766	189.697	93.4448	459.351
12.767	189.117	94.1467	456.818
12.768	188.263	94.1772	458.496
12.769	187.744	93.689	457.733
12.77	188.568	93.811	457.062
12.771	188.019	94.9097	458.771
12.772	186.676	94.2383	457.031
12.773	187.744	93.4448	458.618
12.774	189.972	93.811	458.923
12.775	190.979	95.0928	457.52
12.776	190.308	95.2148	458.862
12.777	189.972	94.9707	458.221
12.778	190.582	95.3369	458.038
12.779	191.467	95.8557	459.076
12.78	189.362	95.3369	456.848
12.781	188.232	95.2759	459.045
12.782	188.843	95.1233	458.405
12.783	189.819	95.1233	457.52
12.784	190.247	94.8181	460.083
12.785	189.178	94.8181	458.74
12.786	190.125	95.5811	459.595
12.787	191.925	96.283	460.541
12.788	191.01	96.0388	458.588
12.789	190.521	95.8252	460.602
12.79	190.857	96.2219	459.625
12.791	191.376	96.5576	457.672
12.792	190.582	96.8933	460.48
12.793	189.88	95.8557	458.893
12.794	191.223	95.7642	460.175
12.795	193.451	96.6187	461.182
12.796	193.268	96.9238	459.351
12.797	192.871	97.1069	460.785
12.798	193.97	96.9849	460.449
12.799	194.885	97.0459	459.106
12.8	194.519	97.6257	460.083
12.801	193.268	97.229	458.984
12.802	193.054	97.0459	459.198
12.803	194.214	96.4661	460.724
12.804	193.787	96.3745	459.106
12.805	193.848	97.1069	461.517
12.806	195.251	97.3511	460.815
12.807	196.869	97.8699	459.564
12.808	196.991	98.175	461.456
12.809	196.594	97.229	459.839
12.81	196.655	96.6797	460.236
12.811	197.083	97.7173	461.792
12.812	195.74	98.2056	459.808
12.813	194.916	98.2361	461.578
12.814	195.526	97.5342	461.578
12.815	197.418	98.114	460.541
12.816	198.639	98.8159	462.25
12.817	198.303	98.7244	460.815
12.818	199.341	98.3276	461.853
12.819	200.592	98.5107	462.189
12.82	200.226	98.5413	460.51
12.821	198.822	99.3347	461.731
12.822	197.479	99.4263	461.365
12.823	197.449	99.2126	460.51
12.824	198.181	99.1211	461.975
12.825	197.021	98.9075	460.51
12.826	197.479	98.4802	462.494
12.827	199.036	98.7854	463.104
12.828	200.165	99.2737	461.914
12.829	199.158	99.6399	463.959
12.83	198.914	98.6938	462.616
12.831	199.799	98.6938	463.013
12.832	199.89	100.006	463.806
12.833	198.12	100.006	462.097
12.834	197.266	99.5178	463.379
12.835	198.578	99.1821	463.531
12.836	199.463	99.4263	461.945
12.837	199.097	99.8535	463.928
12.838	199.158	99.1821	463.287
12.839	200.592	98.877	463.074
12.84	201.63	99.5178	463.989
12.841	200.104	99.5789	461.67
12.842	199.097	99.6094	462.952
12.843	198.914	99.884	462.372
12.844	199.707	100.281	460.876
12.845	198.669	99.823	462.189
12.846	198.547	98.1445	462.219
12.847	199.341	98.1445	462.708
12.848	200.897	99.1516	463.959
12.849	200.043	99.3042	461.792
12.85	199.493	98.999	464.203
12.851	200.043	98.2056	463.501
12.852	200.714	99.2737	461.853
12.853	200.348	99.8535	463.257
12.854	199.493	98.877	462.036
12.855	199.219	98.3582	462.433
12.856	200.348	98.9685	463.287
12.857	199.951	98.877	461.578
12.858	199.768	98.6023	463.318
12.859	200.775	98.7244	463.287
12.86	201.904	99.0906	462.097
12.861	202.393	99.2737	462.646
12.862	201.05	98.7244	461.029
12.863	201.569	98.877	461.121
12.864	202.789	99.1211	461.731
12.865	201.447	98.7549	459.991
12.866	200.287	98.877	462.494
12.867	200.165	98.4497	461.884
12.868	201.355	97.7173	461.823
12.869	201.508	98.2056	465.027
12.87	200.653	98.2056	463.104
12.871	200.958	98.2056	464.111
12.872	202.515	98.6328	464.355
12.873	202.698	98.7549	461.914
12.874	201.843	98.938	463.379
12.875	201.874	97.7783	462.311
12.876	202.332	98.1445	461.7
12.877	202.362	98.5107	463.654
12.878	200.806	98.4802	462.708
12.879	201.202	97.6257	463.531
12.88	203.308	97.8699	463.776
12.881	203.339	98.6938	461.456
12.882	203.369	99.4263	462.799
12.883	203.4	98.877	461.395
12.884	204.285	98.4497	461.182
12.885	204.468	98.3887	463.165
12.886	202.698	98.3276	461.639
12.887	202.179	98.4802	462.83
12.888	202.759	98.2666	463.257
12.889	202.972	98.0225	461.975
12.89	202.942	98.3887	464.386
12.891	203.552	98.175	463.562
12.892	204.834	98.4497	462.83
12.893	205.078	99.0295	464.355
12.894	204.163	98.2361	462.799
12.895	203.369	97.7173	464.02
12.896	204.437	98.3887	464.142
12.897	204.254	99.3042	462.28
12.898	203.064	99.6704	464.142
12.899	202.271	98.5413	463.623
12.9	204.59	98.175	463.989
12.901	206.085	98.999	464.844
12.902	205.231	99.2126	463.47
12.903	204.987	98.7854	464.752
12.904	205.902	98.7549	464.386
12.905	206.543	99.4873	462.86
12.906	205.902	99.5178	464.294
12.907	204.041	98.7854	462.799
12.908	203.766	98.2666	463.898
12.909	204.437	97.9614	464.783
12.91	203.674	97.7173	463.379
12.911	203.369	97.29	465.057
12.912	204.071	97.1985	464.691
12.913	205.078	97.9004	463.47
12.914	204.895	98.2361	464.63
12.915	203.186	97.168	463.318
12.916	203.583	96.6797	463.684
12.917	204.468	97.1985	463.806
12.918	203.705	97.3206	462.189
12.919	202.362	97.0459	463.837
12.92	202.606	96.0388	463.257
12.921	203.949	96.4966	461.884
12.922	204.254	97.229	464.142
12.923	203.522	96.5576	462.708
12.924	204.132	96.1609	463.745
12.925	204.529	96.1914	464.111
12.926	204.468	96.2219	462.372
12.927	203.43	96.3135	463.531
12.928	202.881	95.52	462.921
12.929	203.369	96.0083	462.372
12.93	204.193	95.7947	463.654
12.931	203.4	95.0928	462.372
12.932	202.454	94.8792	463.531
12.933	203.705	95.2454	464.264
12.934	203.613	95.3979	462.341
12.935	203.064	94.7266	464.355
12.936	203.125	94.1162	463.684
12.937	204.468	94.2688	462.372
12.938	204.62	95.4285	463.867
12.939	203.278	94.8181	461.609
12.94	202.942	93.7805	463.165
12.941	203.339	93.8721	464.142
12.942	204.01	93.9941	462.646
12.943	203.796	94.574	464.355
12.944	203.125	94.0857	463.593
12.945	204.102	93.8721	463.409
12.946	205.414	93.8416	463.806
12.947	204.742	93.4143	462.067
12.948	204.407	92.9565	463.562
12.949	204.803	93.0786	463.165
12.95	204.285	93.5669	461.914
12.951	203.156	93.7195	463.409
12.952	201.996	92.7429	462.28
12.953	201.935	92.5598	462.83
12.954	203.247	92.7734	464.203
12.955	202.362	92.1326	462.189
12.956	201.874	91.4307	464.294
12.957	202.911	91.3086	464.05
12.958	204.041	91.8274	461.945
12.959	203.796	92.6514	463.562
12.96	201.813	91.9189	462.067
12.961	201.324	91.3086	462.738
12.962	201.721	91.2781	463.867
12.963	200.684	91.1865	461.487
12.964	199.707	90.5762	463.257
12.965	200.47	89.9658	463.135
12.966	201.935	90.7593	461.09
12.967	202.972	91.0645	462.097
12.968	201.508	90.4236	460.602
12.969	201.294	90.271	461.639
12.97	201.721	90.3015	462.189
12.971	200.165	90.0879	460.693
12.972	198.334	90.1184	462.921
12.973	198.212	89.5081	462.341
12.974	199.066	89.5691	460.876
12.975	199.677	90.1184	462.677
12.976	199.768	89.447	461.121
12.977	200.531	89.1418	461.365
12.978	201.843	89.4165	462.982
12.979	200.745	89.5386	461.09
12.98	199.554	89.3555	463.257
12.981	198.73	89.1418	462.677
12.982	199.463	89.5691	460.968
12.983	199.341	89.8438	462.28
12.984	197.693	89.0198	461.365
12.985	199.005	88.2874	461.548
12.986	201.721	88.5925	462.219
12.987	201.294	88.8977	460.663
12.988	200.409	89.6301	462.28
12.989	200.623	89.2639	461.029
12.99	201.782	88.9587	459.93
12.991	200.958	89.5081	461.578
12.992	198.944	88.7451	459.351
12.993	197.937	88.1653	460.48
12.994	198.761	87.5854	460.876
12.995	198.975	87.8906	459.198
12.996	198.334	88.1348	461.212
12.997	198.364	87.5549	460.419
12.998	200.47	87.5244	460.144
12.999	201.263	87.8296	461.426
13	199.219	87.5854	460.419
13.001	198.486	86.853	461.761
13.002	198.914	86.853	461.395
13.003	198.853	87.2192	459.045
13.004	197.876	87.7991	460.632
13.005	198.029	86.7615	458.649
13.006	199.402	86.5784	458.191
13.007	200.439	87.0361	459.747
[truncated: 319,870 more chars]
