# Supplementary material for: Model of Ploughing Cortical Bone with Single-Point Diamond Tool
Source: Materials (Basel). 2021 Oct 29;14(21):6530. doi: 10.3390/ma14216530 (PMC8585360; doi:10.3390/ma14216530)
Supplement: Supplementary file 1 [file materials-14-06530-s001.zip › 08-5.txt]

DynoWare	Version 2.6.5.16
Path:	C:\Users\CJ\Desktop\����0909\
Filename:	08б5.dwd
Config ID:	08б5.cfg
Setup ID:	0
Manipulated:	0
Filename 1:	
Filename 2:	
Date:	2020��9��9��
Time:	15:54:52
Sampling rate [Hz]:	1000
Measuring time [s]:	30
Delay time [s]:	0
Cycle time [s]:	0
Cycles:	1
Samples per channel:	30001
Cycle interval:	0
Cycle No:	1
Time	Ch1	Ch2	Ch3
s	N	N	N
0	1.67847	-0.366211	-0.457764
0.001	1.80054	-0.183105	-0.793457
0.002	1.64795	-0.335693	-0.518799
0.003	1.80054	-0.305176	-0.701904
0.004	1.95313	-0.396729	-1.0376
0.005	1.80054	-0.213623	-0.488281
0.006	1.89209	-0.335693	-0.701904
0.007	1.70898	-0.305176	-0.12207
0.008	1.7395	-0.335693	-0.640869
0.009	1.80054	-0.152588	-0.579834
0.01	2.04468	-0.274658	-0.793457
0.011	2.01416	-0.152588	-0.854492
0.012	1.80054	-0.213623	-0.701904
0.013	2.0752	-0.213623	-0.671387
0.014	1.64795	-0.366211	-0.640869
0.015	1.67847	-0.0915527	-0.457764
0.016	1.7395	-0.305176	-0.762939
0.017	2.10571	-0.12207	-0.640869
0.018	2.19727	-0.152588	-0.854492
0.019	2.04468	-0.152588	-0.701904
0.02	2.22778	-0.366211	-0.610352
0.021	1.70898	-0.366211	-0.640869
0.022	1.80054	-0.244141	-0.610352
0.023	1.58691	-0.335693	-0.518799
0.024	1.7395	-0.183105	-0.671387
0.025	1.95313	-0.457764	-0.610352
0.026	1.77002	-0.396729	-0.976563
0.027	2.19727	-0.457764	-0.701904
0.028	1.92261	-0.335693	-0.762939
0.029	2.01416	-0.396729	-0.671387
0.03	1.67847	-0.152588	-0.518799
0.031	1.43433	-0.366211	-0.976563
0.032	1.92261	-0.274658	-0.335693
0.033	1.92261	-0.366211	-0.88501
0.034	2.0752	-0.274658	-0.457764
0.035	1.77002	-0.305176	-0.762939
0.036	2.01416	-0.213623	-0.457764
0.037	1.70898	-0.0915527	-0.701904
0.038	1.5564	-0.213623	-0.396729
0.039	1.86157	-0.183105	-0.396729
0.04	1.64795	-0.427246	-0.396729
0.041	1.89209	-0.305176	-0.427246
0.042	1.98364	-0.274658	-0.549316
0.043	1.52588	-0.183105	-0.396729
0.044	1.80054	-0.366211	-0.457764
0.045	1.83105	-0.366211	-0.671387
0.046	1.52588	-0.274658	-0.518799
0.047	1.40381	-0.183105	-0.854492
0.048	1.43433	-0.457764	-0.732422
0.049	1.5564	-0.457764	-0.732422
0.05	2.0752	-0.274658	-0.640869
0.051	1.89209	-0.213623	-0.427246
0.052	1.80054	-0.183105	-0.335693
0.053	1.5564	-0.518799	-0.732422
0.054	1.46484	-0.762939	-0.427246
0.055	1.46484	-0.244141	-0.610352
0.056	1.86157	-0.335693	-0.640869
0.057	1.7395	-0.396729	-0.610352
0.058	1.92261	-0.213623	-0.549316
0.059	1.64795	-0.213623	-0.518799
0.06	1.67847	-0.457764	-0.213623
0.061	1.46484	-0.640869	-0.701904
0.062	1.43433	-0.274658	-0.732422
0.063	2.13623	-0.0610352	-0.549316
0.064	1.70898	-0.335693	-0.88501
0.065	1.92261	-0.305176	-0.732422
0.066	1.64795	-0.518799	-1.25122
0.067	1.92261	-0.0305176	-0.640869
0.068	1.34277	-0.12207	-0.579834
0.069	1.40381	-0.335693	-0.457764
0.07	1.09863	-0.427246	-0.762939
0.071	1.19019	-0.518799	-0.640869
0.072	1.86157	-0.427246	-0.88501
0.073	1.61743	-0.305176	-0.915527
0.074	1.80054	-0.213623	-0.427246
0.075	1.34277	-0.366211	-0.488281
0.076	1.5564	-0.183105	-0.518799
0.077	1.52588	-0.213623	-0.427246
0.078	1.31226	-0.244141	-0.640869
0.079	1.95313	-0.366211	-0.640869
0.08	1.5564	-0.274658	-0.88501
0.081	1.92261	-0.152588	-0.579834
0.082	1.34277	-0.12207	-0.793457
0.083	1.43433	-0.12207	-0.305176
0.084	1.15967	-0.244141	-0.610352
0.085	1.31226	-0.305176	-0.518799
0.086	1.40381	-0.305176	-0.732422
0.087	1.70898	-0.305176	-0.579834
0.088	1.67847	-0.213623	-0.732422
0.089	1.5564	-0.396729	-0.640869
0.09	1.46484	-0.244141	-0.701904
0.091	1.64795	-0.305176	-0.488281
0.092	1.77002	-0.396729	-0.579834
0.093	1.5564	-0.0610352	-0.640869
0.094	1.64795	-0.12207	-0.823975
0.095	1.52588	-0.0305176	-0.793457
0.096	1.7395	-0.244141	-0.579834
0.097	1.77002	-0.12207	-0.488281
0.098	1.52588	-0.152588	-0.518799
0.099	1.61743	-0.396729	-0.518799
0.1	1.58691	-0.305176	-0.854492
0.101	1.61743	-0.213623	-0.396729
0.102	1.19019	-0.305176	-0.793457
0.103	1.61743	-0.305176	-0.610352
0.104	1.77002	-0.244141	-0.915527
0.105	1.77002	-0.0305176	-0.640869
0.106	1.52588	-0.183105	-0.579834
0.107	1.83105	-0.518799	-0.518799
0.108	1.40381	-0.549316	-0.701904
0.109	1.7395	-0.183105	-0.610352
0.11	1.98364	-0.213623	-0.640869
0.111	1.89209	-0.457764	-0.671387
0.112	1.7395	-0.457764	-0.518799
0.113	1.5564	-0.305176	-0.579834
0.114	1.28174	-0.396729	-0.610352
0.115	1.46484	-0.244141	-0.457764
0.116	1.86157	-0.0915527	-0.640869
0.117	1.80054	-0.457764	-0.610352
0.118	1.80054	-0.213623	-0.396729
0.119	1.80054	-0.518799	-0.640869
0.12	1.70898	-0.244141	-0.274658
0.121	1.58691	-0.396729	-0.274658
0.122	1.80054	-0.274658	-0.396729
0.123	1.83105	-0.244141	-0.946045
0.124	1.98364	-0.183105	-0.640869
0.125	1.67847	0.0610352	-0.88501
0.126	1.92261	-0.0915527	-0.671387
0.127	1.89209	-0.244141	-0.640869
0.128	1.61743	-0.274658	-0.579834
0.129	1.86157	-0.366211	-0.427246
0.13	1.5564	-0.305176	-0.335693
0.131	1.64795	-0.152588	-0.366211
0.132	1.40381	-0.213623	-0.701904
0.133	1.80054	-0.213623	-0.579834
0.134	2.13623	-0.183105	-0.915527
0.135	2.04468	-0.0305176	-0.762939
0.136	1.92261	-0.366211	-0.640869
0.137	1.64795	-0.335693	-0.823975
0.138	1.80054	-0.305176	-0.640869
0.139	1.77002	-0.366211	-0.854492
0.14	1.89209	-0.488281	-0.640869
0.141	1.98364	-0.335693	-0.854492
0.142	1.83105	-0.366211	-0.88501
0.143	1.80054	-0.305176	-0.518799
0.144	1.86157	-0.335693	-0.671387
0.145	1.67847	-0.366211	-0.579834
0.146	1.67847	-0.244141	-0.640869
0.147	1.52588	-0.183105	-0.793457
0.148	2.2583	-0.457764	-0.823975
0.149	1.86157	-0.335693	-0.732422
0.15	2.13623	-0.457764	-0.701904
0.151	2.19727	-0.488281	-0.823975
0.152	1.89209	-0.488281	-0.579834
0.153	1.37329	-0.152588	-0.732422
0.154	1.95313	-0.244141	-0.579834
0.155	1.86157	-0.366211	-0.854492
0.156	1.80054	-0.274658	-0.88501
0.157	2.04468	-0.427246	-0.854492
0.158	1.92261	-0.305176	-0.671387
0.159	2.19727	-0.213623	-0.88501
0.16	1.98364	-0.244141	-0.488281
0.161	1.83105	-0.305176	-1.06812
0.162	1.5564	-0.274658	-0.579834
0.163	1.83105	-0.274658	-0.762939
0.164	2.04468	-0.244141	-0.671387
0.165	1.67847	-0.274658	-0.823975
0.166	2.01416	-0.274658	-0.488281
0.167	1.80054	-0.396729	-0.701904
0.168	1.5564	-0.152588	-0.793457
0.169	1.46484	-0.213623	-0.640869
0.17	1.7395	-0.396729	-0.640869
0.171	1.89209	-0.335693	-0.457764
0.172	1.67847	-0.305176	-0.854492
0.173	2.22778	-0.12207	-0.701904
0.174	1.80054	-0.213623	-0.457764
0.175	1.58691	-0.0305176	-0.793457
0.176	1.64795	-0.244141	-0.488281
0.177	2.04468	-0.396729	-0.518799
0.178	2.13623	-0.335693	-0.732422
0.179	1.70898	-0.244141	-0.88501
0.18	1.89209	-0.488281	-0.854492
0.181	1.37329	-0.244141	-0.793457
0.182	1.95313	-0.335693	-0.762939
0.183	1.49536	-0.427246	-0.457764
0.184	1.43433	-0.427246	-0.488281
0.185	1.92261	-0.305176	-0.518799
0.186	1.80054	-0.518799	-0.610352
0.187	1.92261	-0.335693	-0.610352
0.188	1.86157	-0.427246	-0.579834
0.189	1.98364	-0.396729	-0.640869
0.19	1.5564	-0.152588	-0.610352
0.191	1.95313	-0.244141	-0.518799
0.192	1.31226	-0.0305176	-0.671387
0.193	1.43433	-0.549316	-0.183105
0.194	1.70898	-0.244141	-0.854492
0.195	2.04468	-0.335693	-0.579834
0.196	1.89209	-0.366211	-0.640869
0.197	1.89209	-0.152588	-0.305176
0.198	2.04468	-0.244141	-0.640869
0.199	1.49536	-0.213623	-0.335693
0.2	1.49536	-0.0915527	-0.549316
0.201	1.64795	-0.152588	-0.518799
0.202	1.95313	-0.335693	-0.701904
0.203	1.92261	-0.305176	-0.88501
0.204	1.70898	-0.274658	-0.488281
0.205	1.49536	-0.335693	-0.518799
0.206	1.2207	-0.305176	-0.244141
0.207	1.5564	-0.152588	-0.762939
0.208	1.43433	-0.335693	-0.457764
0.209	1.7395	-0.274658	-0.762939
0.21	1.7395	-0.396729	-0.701904
0.211	2.0752	-0.396729	-0.610352
0.212	1.77002	-0.457764	-0.549316
0.213	1.31226	-0.183105	-0.610352
0.214	1.61743	-0.396729	-0.488281
0.215	1.70898	-0.213623	-0.854492
0.216	1.70898	-0.0305176	-0.762939
0.217	1.80054	-0.274658	-0.793457
0.218	1.7395	-0.366211	-0.549316
0.219	1.58691	-0.183105	-0.793457
0.22	1.7395	-0.335693	-0.610352
0.221	1.58691	-0.274658	-0.640869
0.222	1.49536	-0.0610352	-0.610352
0.223	1.58691	-0.305176	-0.640869
0.224	1.80054	-0.579834	-0.518799
0.225	1.80054	-0.305176	-0.823975
0.226	1.67847	-0.244141	-0.610352
0.227	1.52588	-0.0915527	-0.610352
0.228	1.58691	-0.213623	-0.640869
0.229	1.34277	-0.213623	-0.579834
0.23	1.64795	-0.396729	-0.854492
0.231	1.25122	-0.457764	-0.579834
0.232	1.77002	-0.335693	-0.793457
0.233	1.83105	-0.396729	-0.915527
0.234	1.58691	-0.366211	-0.518799
0.235	1.89209	-0.244141	-0.793457
0.236	1.49536	-0.244141	-0.640869
0.237	1.86157	-0.396729	-0.579834
0.238	1.92261	-0.457764	-0.762939
0.239	1.67847	-0.305176	-0.579834
0.24	1.64795	-0.366211	-0.88501
0.241	1.64795	-0.335693	-0.427246
0.242	1.61743	-0.0610352	-0.915527
0.243	1.70898	-0.427246	-0.427246
0.244	1.67847	-0.305176	-0.88501
0.245	1.43433	-0.305176	-0.732422
0.246	1.46484	-0.305176	-0.579834
0.247	1.61743	-0.305176	-0.732422
0.248	1.92261	-0.274658	-0.671387
0.249	1.95313	-0.549316	-0.640869
0.25	1.86157	-0.274658	-0.457764
0.251	1.67847	-0.0305176	-0.88501
0.252	1.25122	-0.335693	-0.640869
0.253	1.09863	-0.457764	-0.793457
0.254	1.61743	-0.213623	-0.793457
0.255	1.92261	-0.396729	-0.610352
0.256	1.98364	-0.518799	-0.762939
0.257	1.7395	-0.396729	-0.579834
0.258	1.86157	-0.396729	-0.823975
0.259	1.5564	-0.152588	-0.396729
0.26	1.80054	-0.152588	-0.793457
0.261	1.52588	-0.0915527	-0.488281
0.262	1.58691	-0.305176	-0.488281
0.263	1.67847	-0.12207	-0.823975
0.264	1.70898	-0.213623	-0.732422
0.265	1.92261	-0.183105	-0.701904
0.266	1.46484	-0.183105	-0.549316
0.267	1.61743	-0.0610352	-0.854492
0.268	1.28174	-0.244141	-0.335693
0.269	1.61743	-0.0305176	-0.549316
0.27	1.92261	-0.152588	-0.579834
0.271	1.58691	0.152588	-0.793457
0.272	1.86157	-0.366211	-0.762939
0.273	1.80054	-0.335693	-0.762939
0.274	1.64795	-0.457764	-0.549316
0.275	1.77002	-0.518799	-0.396729
0.276	1.46484	-0.335693	-0.823975
0.277	1.64795	-0.610352	-0.457764
0.278	1.5564	-0.579834	-0.732422
0.279	1.77002	-0.274658	-0.610352
0.28	1.89209	-0.244141	-0.88501
0.281	1.67847	-0.579834	-0.518799
0.282	1.61743	-0.427246	-0.457764
0.283	1.5564	-0.366211	-0.518799
0.284	1.58691	-0.335693	-0.610352
0.285	1.86157	-0.274658	-0.518799
0.286	1.89209	-0.488281	-0.793457
0.287	1.70898	-0.305176	-0.793457
0.288	1.70898	-0.488281	-0.610352
0.289	1.52588	-0.335693	-0.671387
0.29	1.64795	-0.244141	-0.579834
0.291	1.52588	-0.0915527	-0.793457
0.292	1.7395	-0.213623	-0.518799
0.293	1.58691	-0.274658	-0.579834
0.294	2.04468	-0.152588	-0.854492
0.295	1.80054	-0.305176	-0.793457
0.296	1.67847	-0.274658	-0.793457
0.297	1.67847	-0.0915527	-0.579834
0.298	1.5564	-0.213623	-0.549316
0.299	1.64795	-0.274658	-0.396729
0.3	1.58691	-0.305176	-0.671387
0.301	1.7395	-0.12207	-0.823975
0.302	2.19727	-0.335693	-0.823975
0.303	1.77002	-0.152588	-0.427246
0.304	2.01416	0.0915527	-0.610352
0.305	1.70898	-0.213623	-0.640869
0.306	2.13623	-0.274658	-0.396729
0.307	1.70898	-0.244141	-0.762939
0.308	1.86157	-0.305176	-0.732422
0.309	1.7395	-0.335693	-1.00708
0.31	1.70898	0.0915527	-0.579834
0.311	1.61743	-0.213623	-0.762939
0.312	1.49536	-0.305176	-0.823975
0.313	1.80054	-0.0305176	-0.457764
0.314	1.58691	-0.396729	-0.518799
0.315	1.43433	-0.274658	-0.305176
0.316	1.67847	-0.213623	-0.579834
0.317	1.77002	-0.213623	-0.396729
0.318	1.98364	-0.488281	-0.579834
0.319	2.01416	-0.518799	-0.671387
0.32	1.77002	-0.213623	-0.732422
0.321	1.80054	-0.396729	-0.0915527
0.322	1.40381	-0.12207	-0.854492
0.323	1.98364	-0.488281	-0.366211
0.324	1.52588	-0.183105	-0.762939
0.325	2.22778	-0.335693	-0.640869
0.326	2.10571	0.0610352	-0.976563
0.327	1.83105	-0.0610352	-0.427246
0.328	1.86157	-0.183105	-0.579834
0.329	1.77002	-0.335693	-0.457764
0.33	1.67847	-0.427246	-0.488281
0.331	1.67847	-0.0610352	-0.823975
0.332	1.92261	-0.366211	-0.579834
0.333	1.70898	-0.213623	-0.335693
0.334	1.98364	-0.152588	-0.305176
0.335	1.89209	-0.335693	-0.640869
0.336	1.37329	-0.183105	-0.152588
0.337	1.40381	-0.335693	-0.732422
0.338	1.83105	-0.518799	-0.457764
0.339	1.70898	-0.427246	-0.701904
0.34	2.13623	-0.335693	-0.488281
0.341	2.28882	-0.213623	-0.946045
0.342	1.86157	-0.152588	-0.579834
0.343	1.67847	0.0305176	-0.88501
0.344	1.67847	-0.305176	-0.793457
0.345	1.7395	-0.396729	-0.762939
0.346	1.92261	-0.396729	-0.732422
0.347	1.98364	-0.518799	-0.854492
0.348	1.95313	-0.366211	-0.671387
0.349	1.83105	-0.671387	-0.793457
0.35	1.83105	-0.335693	-0.518799
0.351	1.43433	-0.305176	-0.762939
0.352	1.80054	-0.244141	-0.457764
0.353	1.70898	-0.152588	-0.518799
0.354	1.70898	-0.244141	-0.823975
0.355	2.04468	-0.335693	-0.396729
0.356	2.28882	-0.396729	-0.915527
0.357	1.83105	-0.488281	-0.396729
0.358	1.64795	-0.183105	-0.518799
0.359	1.49536	-0.274658	-0.732422
0.36	1.46484	-0.610352	-0.823975
0.361	1.58691	-0.335693	-0.793457
0.362	1.70898	-0.579834	-0.915527
0.363	1.86157	-0.518799	-0.732422
0.364	1.70898	-0.396729	-0.823975
0.365	1.80054	-0.152588	-0.457764
0.366	1.67847	-0.396729	-0.762939
0.367	1.64795	-0.305176	-0.335693
0.368	1.61743	-0.335693	-0.793457
0.369	1.86157	-0.366211	-0.854492
0.37	1.37329	-0.335693	-0.457764
0.371	1.80054	-0.488281	-0.88501
0.372	1.89209	-0.152588	-0.701904
0.373	1.7395	-0.274658	-0.518799
0.374	1.7395	-0.213623	-0.213623
0.375	1.37329	-0.152588	-0.640869
0.376	1.34277	-0.12207	-0.396729
0.377	1.31226	-0.152588	-0.671387
0.378	1.92261	-0.427246	-0.823975
0.379	1.52588	-0.396729	-0.549316
0.38	1.70898	-0.396729	-0.762939
0.381	1.70898	-0.183105	-0.946045
0.382	1.52588	-0.244141	-0.610352
0.383	1.58691	-0.396729	-0.823975
0.384	1.58691	-0.335693	-0.457764
0.385	2.0752	-0.579834	-0.976563
0.386	2.2583	-0.183105	-0.457764
0.387	1.67847	-0.305176	-1.0376
0.388	1.80054	-0.335693	-0.518799
0.389	1.25122	-0.244141	-0.732422
0.39	1.40381	-0.335693	-0.579834
0.391	1.28174	-0.274658	-0.518799
0.392	1.80054	-0.457764	-0.793457
0.393	1.49536	-0.366211	-0.152588
0.394	2.10571	-0.396729	-0.762939
0.395	1.92261	-0.366211	-0.335693
0.396	1.86157	-0.335693	-0.640869
0.397	1.92261	-0.12207	-0.579834
0.398	1.43433	-0.213623	-0.88501
0.399	1.98364	-0.152588	-0.579834
0.4	1.5564	-0.244141	-1.0376
0.401	1.77002	-0.213623	-0.915527
0.402	1.64795	-0.12207	-0.640869
0.403	1.37329	0.0305176	-0.732422
0.404	1.49536	-0.244141	-0.518799
0.405	1.00708	-0.213623	-0.335693
0.406	1.46484	-0.396729	-0.579834
0.407	1.61743	-0.244141	-0.732422
0.408	1.83105	-0.152588	-0.610352
0.409	1.83105	-0.12207	-0.671387
0.41	2.04468	-0.244141	-0.701904
0.411	1.95313	-0.335693	-0.671387
0.412	1.49536	-0.0305176	-0.366211
0.413	1.83105	-0.244141	-0.610352
0.414	1.31226	-0.0915527	-0.366211
0.415	1.7395	-0.12207	-0.610352
0.416	1.64795	-0.396729	-0.762939
0.417	1.43433	-0.213623	-0.579834
0.418	1.92261	-0.244141	-0.762939
0.419	1.19019	-0.152588	-0.640869
0.42	1.7395	-0.579834	-0.457764
0.421	1.43433	-0.366211	-0.518799
0.422	1.95313	-0.213623	-0.640869
0.423	1.7395	-0.335693	-0.640869
0.424	1.92261	-0.183105	-0.549316
0.425	1.86157	-0.213623	-0.823975
0.426	1.80054	-0.305176	-0.488281
0.427	1.58691	-0.335693	-0.549316
0.428	1.37329	-0.305176	-0.427246
0.429	0.976563	-0.396729	-0.518799
0.43	1.49536	-0.457764	-0.518799
0.431	1.58691	-0.335693	-0.823975
0.432	1.89209	-0.518799	-0.549316
0.433	1.67847	-0.518799	-0.640869
0.434	1.7395	-0.366211	-0.793457
0.435	1.67847	-0.579834	-0.732422
0.436	1.49536	-0.335693	-0.549316
0.437	1.92261	-0.518799	-0.549316
0.438	1.43433	-0.335693	-0.488281
0.439	1.92261	-0.305176	-0.854492
0.44	1.77002	-0.305176	-0.549316
0.441	1.89209	-0.213623	-0.823975
0.442	1.40381	-0.12207	-0.396729
0.443	1.40381	-0.244141	-0.579834
0.444	1.7395	-0.488281	-0.427246
0.445	1.31226	-0.366211	-0.518799
0.446	1.52588	-0.244141	-0.88501
0.447	1.89209	-0.457764	-0.732422
0.448	1.98364	-0.12207	-0.915527
0.449	2.19727	-0.335693	-0.488281
0.45	1.5564	-0.244141	-0.457764
0.451	1.5564	-0.427246	-0.488281
0.452	1.58691	-0.244141	-0.549316
0.453	1.77002	-0.183105	-0.640869
0.454	1.64795	-0.366211	-0.793457
0.455	1.95313	-0.244141	-0.610352
0.456	1.89209	-0.244141	-0.823975
0.457	1.43433	-0.12207	-0.427246
0.458	1.34277	-0.0915527	-0.88501
0.459	1.5564	-0.274658	-0.427246
0.46	1.77002	-0.427246	-0.88501
0.461	1.52588	-0.335693	-0.610352
0.462	1.86157	-0.0915527	-0.640869
0.463	1.7395	-0.244141	-0.457764
0.464	1.98364	-0.12207	-0.457764
0.465	1.67847	0	-0.457764
0.466	1.95313	-0.213623	-0.488281
0.467	1.58691	-0.183105	-0.518799
0.468	1.67847	-0.396729	-0.549316
0.469	1.98364	-0.518799	-0.854492
0.47	1.7395	-0.457764	-0.701904
0.471	1.80054	-0.244141	-0.671387
0.472	1.92261	-0.396729	-0.671387
0.473	1.49536	-0.274658	-0.671387
0.474	1.7395	-0.366211	-0.427246
0.475	1.70898	-0.213623	-0.854492
0.476	2.04468	-0.366211	-0.518799
0.477	2.10571	-0.366211	-0.549316
0.478	1.83105	-0.457764	-0.732422
0.479	1.49536	-0.152588	-0.610352
0.48	1.77002	-0.396729	-0.396729
0.481	1.77002	-0.274658	-0.823975
0.482	1.58691	-0.427246	-0.549316
0.483	1.80054	-0.457764	-0.732422
0.484	1.49536	-0.366211	-0.396729
0.485	1.95313	-0.335693	-0.823975
0.486	1.77002	-0.213623	-0.366211
0.487	1.77002	-0.335693	-0.732422
0.488	1.70898	-0.244141	-0.305176
0.489	1.67847	-0.305176	-0.427246
0.49	1.77002	-0.305176	-0.732422
0.491	1.58691	-0.183105	-0.701904
0.492	1.77002	-0.244141	-0.976563
0.493	1.92261	-0.183105	-0.976563
0.494	1.86157	-0.335693	-0.762939
0.495	1.43433	-0.274658	-0.579834
0.496	1.46484	-0.305176	-0.549316
0.497	1.46484	-0.244141	-0.549316
0.498	1.77002	-0.12207	-0.732422
0.499	1.61743	-0.213623	-0.457764
0.5	1.83105	-0.152588	-0.88501
0.501	1.89209	-0.366211	-0.335693
0.502	1.7395	-0.335693	-0.640869
0.503	1.86157	-0.488281	-0.427246
0.504	1.70898	-0.183105	-0.640869
0.505	1.34277	-0.213623	-0.88501
0.506	1.37329	-0.427246	-0.579834
0.507	1.58691	-0.518799	-0.610352
0.508	1.67847	-0.610352	-0.640869
0.509	1.80054	-0.335693	-0.549316
0.51	1.92261	-0.152588	-0.762939
0.511	1.49536	-0.274658	-0.671387
0.512	1.37329	-0.244141	-0.610352
0.513	1.25122	-0.244141	-0.579834
0.514	1.7395	-0.12207	-0.732422
0.515	1.98364	-0.274658	-1.2207
0.516	2.04468	-0.366211	-0.640869
0.517	1.70898	-0.396729	-0.793457
0.518	1.49536	-0.305176	-0.427246
0.519	1.64795	-0.183105	-0.427246
0.52	1.67847	-0.366211	-0.549316
0.521	1.64795	-0.183105	-0.274658
0.522	1.37329	-0.0305176	-0.732422
0.523	1.70898	-0.305176	-0.518799
0.524	1.77002	-0.183105	-0.823975
0.525	1.95313	-0.274658	-0.488281
0.526	1.89209	-0.396729	-0.640869
0.527	1.5564	-0.427246	-0.549316
0.528	1.5564	-0.457764	-0.793457
0.529	1.70898	-0.335693	-0.701904
0.53	1.86157	-0.335693	-0.427246
0.531	1.83105	-0.457764	-0.762939
0.532	1.86157	-0.427246	-0.610352
0.533	1.61743	-0.518799	-0.640869
0.534	1.70898	-0.183105	-0.457764
0.535	1.52588	-0.335693	-0.610352
0.536	1.58691	-0.488281	-0.427246
0.537	1.86157	-0.396729	-0.579834
0.538	1.7395	-0.183105	-0.762939
0.539	1.67847	-0.518799	-0.610352
0.54	1.49536	-0.274658	-0.762939
0.541	1.92261	-0.335693	-0.671387
0.542	1.37329	-0.305176	-0.518799
0.543	1.77002	-0.396729	-0.366211
0.544	1.89209	-0.396729	-0.579834
0.545	1.46484	-0.488281	-0.579834
0.546	1.64795	-0.244141	-0.823975
0.547	1.64795	-0.183105	-0.610352
0.548	1.86157	-0.335693	-0.671387
0.549	1.80054	-0.396729	-0.335693
0.55	1.52588	-0.0915527	-0.854492
0.551	1.5564	-0.152588	-0.762939
0.552	1.7395	-0.366211	-0.732422
0.553	1.67847	-0.488281	-0.671387
0.554	1.98364	-0.488281	-0.610352
0.555	1.83105	-0.305176	-0.732422
0.556	1.83105	-0.183105	-0.427246
0.557	1.67847	-0.183105	-0.640869
0.558	1.64795	-0.213623	-0.457764
0.559	1.49536	-0.213623	-0.640869
0.56	1.64795	0.0610352	-0.640869
0.561	1.7395	-0.12207	-0.762939
0.562	2.01416	-0.396729	-0.457764
0.563	1.86157	-0.610352	-0.793457
0.564	1.89209	-0.396729	-0.671387
0.565	1.67847	-0.640869	-0.518799
0.566	1.46484	-0.457764	-0.579834
0.567	1.49536	-0.305176	-0.518799
0.568	1.2207	-0.518799	-0.701904
0.569	1.7395	0.0915527	-0.946045
0.57	1.89209	-0.274658	-0.671387
0.571	1.52588	-0.518799	-0.823975
0.572	1.86157	-0.335693	-0.640869
0.573	1.40381	-0.274658	-0.579834
0.574	1.5564	-0.244141	-0.762939
0.575	1.7395	-0.823975	-0.610352
0.576	2.13623	-0.549316	-0.518799
0.577	1.83105	-0.152588	-0.549316
0.578	1.7395	-0.366211	-0.793457
0.579	1.64795	-0.274658	-0.396729
0.58	1.67847	-0.549316	-0.976563
0.581	1.58691	-0.518799	-0.427246
0.582	1.49536	-0.183105	-0.762939
0.583	1.83105	-0.610352	-0.701904
0.584	1.70898	-0.518799	-0.793457
0.585	2.01416	-0.457764	-0.762939
0.586	1.80054	-0.610352	-0.518799
0.587	1.95313	-0.366211	-0.976563
0.588	1.86157	-0.12207	-0.549316
0.589	1.37329	0.0915527	-0.793457
0.59	1.80054	-0.183105	-0.518799
0.591	1.77002	-0.0915527	-0.823975
0.592	2.01416	-0.335693	-0.88501
0.593	1.46484	-0.0915527	-0.671387
0.594	2.01416	-0.0915527	-0.854492
0.595	1.61743	-0.305176	-0.396729
0.596	1.5564	-0.213623	-0.610352
0.597	1.64795	-0.305176	-0.396729
0.598	1.40381	-0.305176	-0.732422
0.599	1.92261	-0.0915527	-0.640869
0.6	1.92261	-0.152588	-0.823975
0.601	1.95313	-0.274658	-0.701904
0.602	1.61743	-0.305176	-0.732422
0.603	1.49536	-0.152588	-0.579834
0.604	1.31226	-0.396729	-0.701904
0.605	1.52588	-0.152588	-0.396729
0.606	1.70898	-0.183105	-0.88501
0.607	1.95313	-0.183105	-0.366211
0.608	1.92261	-0.183105	-0.88501
0.609	1.89209	-0.152588	-0.427246
0.61	1.80054	0.0305176	-0.549316
0.611	1.61743	-0.0915527	-0.671387
0.612	1.46484	-0.0915527	-0.488281
0.613	1.80054	-0.0915527	-0.732422
0.614	1.52588	-0.274658	-0.610352
0.615	1.5564	-0.305176	-0.915527
0.616	1.80054	-0.305176	-0.610352
0.617	1.58691	-0.152588	-0.610352
0.618	1.34277	-0.12207	-0.396729
0.619	1.46484	-0.305176	-0.335693
0.62	1.46484	-0.335693	-0.427246
0.621	1.86157	-0.12207	-0.396729
0.622	1.52588	-0.183105	-0.610352
0.623	2.0752	-0.274658	-0.762939
0.624	1.80054	-0.183105	-0.671387
0.625	1.92261	-0.213623	-0.701904
0.626	1.52588	-0.244141	-0.762939
0.627	1.46484	-0.305176	-0.823975
0.628	1.86157	-0.152588	-0.366211
0.629	1.80054	-0.213623	-0.366211
0.63	1.89209	-0.0915527	-0.701904
0.631	1.5564	0	-0.640869
0.632	1.89209	-0.152588	-1.00708
0.633	1.43433	0	-0.579834
0.634	1.46484	-0.274658	-0.549316
0.635	1.5564	-0.366211	-0.396729
0.636	1.37329	-0.427246	-0.793457
0.637	1.61743	-0.0915527	-0.793457
0.638	1.64795	-0.396729	-0.854492
0.639	1.70898	-0.213623	-0.762939
0.64	1.49536	-0.274658	-0.762939
0.641	1.46484	-0.305176	-0.305176
0.642	1.70898	-0.305176	-0.823975
0.643	1.64795	-0.335693	-0.335693
0.644	1.95313	-0.183105	-0.732422
0.645	1.61743	-0.305176	-0.793457
0.646	1.89209	-0.213623	-0.823975
0.647	2.0752	-0.152588	-0.88501
0.648	1.61743	-0.0610352	-0.518799
0.649	1.7395	-0.213623	-0.823975
0.65	1.49536	-0.0915527	-0.640869
0.651	1.67847	-0.457764	-0.854492
0.652	1.46484	-0.213623	-0.793457
0.653	1.64795	-0.213623	-0.854492
0.654	1.83105	-0.244141	-0.518799
0.655	1.58691	-0.244141	-0.457764
0.656	1.49536	0.0305176	-0.579834
0.657	1.37329	-0.274658	-0.640869
0.658	1.70898	-0.183105	-0.732422
0.659	1.7395	-0.213623	-0.610352
0.66	1.70898	-0.396729	-0.854492
0.661	1.52588	-0.396729	-0.671387
0.662	1.7395	-0.549316	-0.610352
0.663	1.95313	-0.305176	-0.518799
0.664	1.5564	-0.0915527	-0.610352
0.665	1.80054	-0.12207	-0.244141
0.666	1.80054	-0.244141	-0.793457
0.667	1.7395	-0.12207	-0.244141
0.668	2.01416	-0.274658	-0.640869
0.669	2.19727	-0.366211	-0.579834
0.67	1.95313	-0.335693	-0.579834
0.671	1.67847	-0.518799	-0.396729
0.672	1.86157	-0.244141	-0.88501
0.673	1.95313	-0.457764	-0.549316
0.674	1.64795	-0.305176	-0.640869
0.675	2.22778	-0.335693	-0.946045
0.676	1.61743	-0.579834	-0.183105
0.677	1.98364	-0.335693	-0.854492
0.678	1.7395	-0.610352	-0.396729
0.679	1.83105	-0.305176	-0.732422
0.68	1.15967	-0.274658	-0.762939
0.681	1.52588	-0.396729	-0.457764
0.682	1.64795	-0.305176	-0.762939
0.683	1.52588	-0.335693	-0.640869
0.684	1.98364	-0.457764	-0.762939
0.685	1.37329	-0.366211	-0.701904
0.686	1.89209	-0.305176	-0.610352
0.687	1.52588	-0.396729	-0.701904
0.688	1.58691	-0.488281	-0.488281
0.689	1.46484	-0.396729	-0.701904
0.69	1.70898	-0.305176	-0.549316
0.691	1.70898	-0.396729	-0.88501
0.692	1.80054	-0.305176	-0.579834
0.693	2.01416	-0.335693	-0.823975
0.694	1.83105	-0.213623	-0.579834
0.695	1.86157	-0.305176	-0.640869
0.696	1.89209	-0.152588	-0.854492
0.697	1.46484	-0.274658	-0.762939
0.698	1.89209	-0.579834	-0.549316
0.699	1.25122	-0.366211	-1.2207
0.7	1.83105	-0.274658	-0.579834
0.701	1.61743	-0.366211	-0.793457
0.702	1.12915	-0.183105	-0.732422
0.703	1.5564	-0.305176	-0.793457
0.704	1.34277	-0.366211	-0.396729
0.705	1.64795	-0.335693	-0.152588
0.706	1.49536	-0.244141	-0.823975
0.707	1.89209	-0.610352	-0.457764
0.708	1.31226	-0.305176	-0.732422
0.709	1.92261	-0.488281	-0.701904
0.71	1.83105	-0.244141	-0.396729
0.711	1.7395	-0.305176	-0.793457
0.712	1.67847	-0.366211	-0.457764
0.713	1.7395	-0.213623	-1.0376
0.714	1.98364	-0.457764	-0.793457
0.715	1.80054	-0.183105	-0.701904
0.716	1.89209	-0.274658	-0.610352
0.717	2.0752	-0.396729	-0.335693
0.718	1.52588	-0.305176	-0.579834
0.719	1.77002	-0.305176	-0.488281
0.72	1.58691	-0.305176	-0.640869
0.721	0.946045	-0.335693	-0.640869
0.722	1.52588	-0.396729	-0.488281
0.723	1.46484	-0.427246	-0.793457
0.724	1.46484	-0.396729	-0.579834
0.725	1.58691	-0.12207	-0.305176
0.726	1.52588	-0.396729	-0.518799
0.727	1.46484	-0.366211	-0.305176
0.728	1.67847	-0.427246	-0.610352
0.729	1.70898	-0.427246	-0.396729
0.73	1.5564	-0.213623	-0.823975
0.731	1.7395	-0.244141	-0.488281
0.732	1.77002	-0.274658	-0.854492
0.733	1.64795	-0.427246	-0.610352
0.734	1.67847	-0.213623	-0.396729
0.735	1.49536	-0.457764	-0.88501
0.736	1.7395	-0.518799	-0.579834
0.737	1.64795	-0.549316	-0.793457
0.738	1.58691	-0.427246	-0.762939
0.739	1.49536	-0.396729	-0.640869
0.74	1.37329	-0.396729	-0.427246
0.741	1.64795	-0.457764	-0.183105
0.742	1.43433	-0.244141	-0.671387
0.743	1.5564	-0.244141	-0.183105
0.744	1.5564	-0.366211	-0.762939
0.745	1.80054	-0.610352	-0.640869
0.746	1.61743	-0.488281	-0.701904
0.747	1.5564	-0.305176	-0.793457
0.748	1.5564	-0.366211	-0.640869
0.749	1.46484	-0.152588	-0.640869
0.75	1.19019	-0.244141	-0.640869
0.751	1.5564	-0.274658	-0.518799
0.752	1.52588	-0.396729	-0.793457
0.753	1.89209	-0.213623	-0.732422
0.754	1.52588	-0.274658	-0.854492
0.755	1.7395	-0.549316	-0.396729
0.756	2.0752	-0.335693	-0.640869
0.757	1.61743	-0.366211	-0.549316
0.758	1.61743	-0.366211	-0.488281
0.759	1.25122	-0.152588	-0.701904
0.76	1.58691	-0.305176	-0.854492
0.761	1.89209	-0.305176	-0.640869
0.762	2.0752	-0.183105	-0.640869
0.763	2.04468	-0.305176	-0.305176
0.764	1.43433	-0.305176	-0.518799
0.765	1.70898	-0.366211	-0.549316
0.766	1.5564	-0.0915527	-0.88501
0.767	1.40381	-0.305176	-0.762939
0.768	1.7395	-0.335693	-0.671387
0.769	1.70898	-0.488281	-0.793457
0.77	1.80054	-0.305176	-0.88501
0.771	1.34277	-0.396729	-0.854492
0.772	1.5564	-0.366211	-0.457764
0.773	1.34277	-0.244141	-0.915527
0.774	1.46484	-0.335693	-0.518799
0.775	1.70898	-0.366211	-0.701904
0.776	1.61743	-0.274658	-0.640869
0.777	1.61743	-0.335693	-0.823975
0.778	2.0752	-0.183105	-0.610352
0.779	1.64795	-0.366211	-0.488281
0.78	1.46484	-0.335693	-0.732422
0.781	1.5564	-0.427246	-0.366211
0.782	1.5564	-0.335693	-0.762939
0.783	1.61743	-0.518799	-0.610352
0.784	1.64795	-0.213623	-0.732422
0.785	1.80054	-0.244141	-0.396729
0.786	1.89209	-0.366211	-0.244141
0.787	1.80054	-0.335693	-0.640869
0.788	1.46484	-0.366211	-0.640869
0.789	1.37329	-0.335693	-0.640869
0.79	1.5564	-0.396729	-0.457764
0.791	1.40381	-0.0915527	-1.0376
0.792	2.0752	-0.396729	-0.518799
0.793	1.98364	-0.213623	-0.671387
0.794	1.58691	-0.305176	-0.427246
0.795	1.5564	-0.305176	-0.579834
0.796	1.28174	-0.366211	-0.518799
0.797	1.49536	-0.213623	-0.640869
0.798	1.7395	-0.183105	-0.457764
0.799	1.92261	-0.183105	-0.518799
0.8	1.86157	-0.274658	-0.701904
0.801	1.83105	-0.366211	-0.396729
0.802	1.89209	-0.579834	-0.701904
0.803	1.09863	-0.274658	-0.610352
0.804	1.58691	-0.335693	-0.640869
0.805	1.61743	-0.244141	-0.793457
0.806	1.92261	-0.305176	-0.579834
0.807	1.77002	-0.183105	-0.762939
0.808	1.70898	-0.366211	-0.457764
0.809	1.37329	-0.335693	-0.732422
0.81	1.37329	-0.396729	-0.488281
0.811	1.37329	-0.274658	-0.579834
0.812	1.5564	-0.335693	-0.610352
0.813	1.64795	-0.213623	-0.671387
0.814	1.64795	-0.396729	-0.915527
0.815	1.86157	-0.244141	-0.366211
0.816	1.49536	0.0610352	-0.0305176
0.817	1.37329	-0.12207	-0.396729
0.818	1.46484	-0.183105	-0.701904
0.819	1.31226	-0.152588	-0.518799
0.82	1.86157	-0.671387	-0.305176
0.821	1.61743	-0.183105	-0.671387
0.822	1.89209	-0.152588	-0.335693
0.823	1.80054	-0.213623	-0.701904
0.824	1.5564	-0.366211	-0.640869
0.825	1.52588	-0.396729	-0.518799
0.826	1.37329	-0.366211	-0.762939
0.827	1.95313	-0.213623	-0.427246
0.828	1.61743	-0.244141	-0.976563
0.829	1.92261	-0.366211	-0.701904
0.83	1.52588	-0.0610352	-1.00708
0.831	1.67847	-0.152588	-0.457764
0.832	1.46484	-0.152588	-0.854492
0.833	1.61743	-0.152588	-0.427246
0.834	1.7395	-0.0610352	-0.640869
0.835	1.43433	-0.0305176	-0.335693
0.836	1.80054	-0.366211	-0.671387
0.837	1.64795	-0.610352	-0.793457
0.838	1.7395	-0.305176	-0.671387
0.839	1.80054	-0.0915527	-0.732422
0.84	1.67847	-0.213623	-0.427246
0.841	1.40381	-0.244141	-0.396729
0.842	1.40381	-0.610352	-0.549316
0.843	1.61743	-0.305176	-0.732422
0.844	1.77002	-0.12207	-1.06812
0.845	2.19727	-0.366211	-0.549316
0.846	1.46484	-0.12207	-0.762939
0.847	1.7395	-0.183105	-0.457764
0.848	1.7395	-0.213623	-1.0376
0.849	1.67847	-0.0610352	-0.305176
0.85	1.77002	-0.335693	-0.701904
0.851	1.43433	-0.274658	-0.549316
0.852	1.67847	-0.244141	-0.823975
0.853	1.67847	-0.366211	-0.823975
0.854	1.95313	-0.335693	-0.518799
0.855	1.67847	-0.427246	-0.732422
0.856	1.61743	-0.335693	-0.610352
0.857	1.28174	-0.579834	-0.701904
0.858	1.40381	-0.427246	-0.488281
0.859	1.67847	-0.396729	-0.640869
0.86	1.80054	-0.335693	-0.793457
0.861	2.22778	-0.427246	-0.518799
0.862	1.43433	-0.152588	-0.732422
0.863	1.7395	-0.274658	-0.518799
0.864	1.19019	-0.305176	-0.671387
0.865	1.49536	-0.213623	-0.518799
0.866	1.37329	-0.518799	-0.579834
0.867	1.77002	-0.457764	-0.823975
0.868	1.83105	-0.305176	-0.457764
0.869	1.70898	-0.457764	-0.793457
0.87	1.77002	-0.274658	-0.335693
0.871	1.43433	-0.457764	-0.457764
0.872	1.58691	-0.396729	-0.579834
0.873	1.46484	-0.335693	-0.488281
0.874	1.5564	-0.396729	-0.762939
0.875	2.0752	-0.244141	-0.427246
0.876	1.80054	-0.457764	-0.854492
0.877	1.95313	-0.12207	-0.457764
0.878	1.52588	-0.183105	-0.579834
0.879	1.58691	-0.396729	-0.518799
0.88	1.25122	-0.0610352	-0.488281
0.881	1.34277	-0.183105	-0.915527
0.882	1.83105	-0.610352	-0.701904
0.883	1.61743	-0.305176	-0.457764
0.884	2.04468	-0.579834	-0.640869
0.885	1.46484	-0.518799	-0.823975
0.886	1.86157	-0.335693	-0.488281
0.887	1.52588	-0.274658	-0.610352
0.888	1.2207	-0.579834	-0.640869
0.889	1.67847	-0.610352	-0.335693
0.89	1.46484	-0.183105	-0.762939
0.891	1.92261	-0.244141	-0.793457
0.892	1.58691	-0.488281	-0.88501
0.893	1.7395	-0.274658	-0.732422
0.894	1.40381	-0.610352	-0.305176
0.895	1.37329	-0.427246	-0.549316
0.896	1.37329	-0.366211	-0.762939
0.897	1.61743	-0.366211	-0.579834
0.898	1.98364	-0.427246	-0.701904
0.899	1.7395	-0.366211	-1.00708
0.9	1.83105	-0.183105	-0.549316
0.901	1.49536	-0.427246	-0.793457
0.902	1.43433	-0.366211	-0.396729
0.903	1.28174	-0.0915527	-1.2207
0.904	1.43433	-0.518799	-0.518799
0.905	1.61743	0	-0.610352
0.906	1.95313	-0.213623	-0.762939
0.907	1.77002	-0.12207	-0.518799
0.908	1.43433	-0.213623	-0.946045
0.909	1.5564	-0.396729	-0.427246
0.91	1.52588	-0.427246	-0.854492
0.911	1.5564	-0.457764	-0.366211
0.912	1.64795	-0.396729	-0.88501
0.913	1.40381	-0.579834	-0.640869
0.914	1.70898	-0.213623	-0.915527
0.915	1.7395	-0.488281	-0.640869
0.916	1.64795	-0.274658	-0.793457
0.917	1.46484	-0.366211	-0.610352
0.918	1.58691	-0.457764	-0.732422
0.919	1.28174	-0.457764	-0.762939
0.92	1.52588	-0.366211	-0.732422
0.921	1.58691	-0.366211	-0.88501
0.922	1.46484	-0.549316	-0.762939
0.923	1.89209	-0.549316	-0.457764
0.924	1.2207	-0.305176	-0.823975
0.925	1.43433	-0.427246	-0.579834
0.926	0.946045	-0.366211	-0.793457
0.927	1.7395	-0.518799	-0.610352
0.928	1.67847	-0.610352	-0.88501
0.929	1.83105	-0.457764	-0.610352
0.93	1.92261	-0.244141	-0.549316
0.931	1.67847	-0.518799	-0.427246
0.932	1.28174	-0.213623	-0.640869
0.933	1.46484	-0.457764	-0.671387
0.934	1.52588	-0.366211	-0.518799
0.935	1.7395	-0.366211	-0.610352
0.936	1.61743	-0.152588	-0.854492
0.937	1.58691	-0.488281	-0.671387
0.938	1.49536	-0.305176	-0.762939
0.939	1.58691	-0.396729	-0.762939
0.94	1.52588	-0.244141	-0.671387
0.941	1.09863	-0.640869	-0.488281
0.942	1.5564	-0.396729	-0.366211
0.943	1.43433	-0.610352	-0.732422
0.944	1.64795	-0.427246	-0.488281
0.945	1.92261	-0.366211	-0.610352
0.946	1.61743	-0.183105	-0.457764
0.947	1.80054	-0.335693	-0.427246
0.948	1.67847	-0.457764	-0.335693
0.949	1.7395	-0.579834	-0.152588
0.95	1.43433	-0.274658	-0.610352
0.951	1.77002	-0.183105	-0.396729
0.952	1.80054	-0.396729	-1.06812
0.953	1.49536	-0.488281	-0.427246
0.954	1.95313	-0.305176	-0.762939
0.955	1.28174	-0.274658	-0.396729
0.956	1.49536	-0.335693	-0.335693
0.957	1.61743	-0.396729	-0.762939
0.958	1.83105	-0.427246	-0.457764
0.959	1.67847	-0.0915527	-1.00708
0.96	1.64795	-0.335693	-0.610352
0.961	1.95313	-0.213623	-0.671387
0.962	1.64795	-0.366211	-0.640869
0.963	1.67847	-0.244141	-0.244141
0.964	1.46484	-0.152588	-0.701904
0.965	1.58691	-0.0915527	-0.457764
0.966	1.86157	-0.183105	-0.793457
0.967	2.01416	-0.213623	-0.518799
0.968	1.77002	-0.183105	-0.732422
0.969	1.86157	-0.274658	-0.579834
0.97	1.70898	-0.213623	-0.549316
0.971	1.31226	-0.152588	-0.671387
0.972	1.58691	-0.12207	-0.732422
0.973	1.80054	-0.213623	-0.640869
0.974	1.89209	-0.305176	-0.793457
0.975	1.67847	-0.274658	-0.793457
0.976	1.58691	-0.396729	-0.976563
0.977	1.49536	-0.335693	-0.946045
0.978	1.37329	-0.396729	-0.793457
0.979	1.70898	-0.396729	-0.732422
0.98	1.64795	-0.366211	-0.701904
0.981	1.49536	-0.518799	-0.640869
0.982	1.52588	-0.12207	-0.732422
0.983	1.77002	-0.366211	-0.610352
0.984	1.83105	-0.305176	-0.671387
0.985	1.61743	-0.244141	-0.518799
0.986	1.70898	-0.305176	-0.610352
0.987	1.80054	-0.335693	-0.640869
0.988	1.64795	-0.183105	-0.549316
0.989	1.64795	-0.152588	-0.854492
0.99	1.7395	-0.12207	-1.19019
0.991	1.7395	-0.305176	-0.518799
0.992	1.37329	-0.152588	-1.00708
0.993	1.70898	-0.366211	-0.427246
0.994	1.70898	-0.12207	-0.701904
0.995	1.86157	-0.396729	-0.732422
0.996	1.70898	-0.396729	-0.732422
0.997	1.64795	0.0305176	-0.793457
0.998	1.77002	-0.457764	-0.823975
0.999	1.61743	-0.213623	-0.579834
1	1.5564	-0.335693	-0.732422
1.001	1.5564	0.0305176	-0.671387
1.002	1.67847	-0.274658	-0.640869
1.003	1.46484	-0.335693	-0.183105
1.004	1.77002	-0.12207	-0.305176
1.005	1.58691	-0.183105	-0.671387
1.006	1.89209	-0.0915527	-0.274658
1.007	1.89209	-0.183105	-0.793457
1.008	1.49536	-0.183105	-0.274658
1.009	1.64795	-0.244141	-0.762939
1.01	1.25122	-0.335693	-0.427246
1.011	1.77002	-0.0305176	-0.579834
1.012	1.5564	-0.12207	-0.732422
1.013	1.86157	-0.0610352	-0.671387
1.014	1.61743	-0.244141	-0.88501
1.015	1.40381	0.152588	-0.366211
1.016	1.64795	-0.0915527	-0.640869
1.017	1.52588	-0.244141	-0.305176
1.018	1.43433	-0.335693	-0.610352
1.019	1.49536	-0.366211	-0.518799
1.02	1.37329	-0.213623	-0.823975
1.021	1.7395	-0.335693	-0.579834
1.022	1.89209	-0.152588	-0.457764
1.023	1.89209	-0.0610352	-0.335693
1.024	1.28174	-0.244141	-0.549316
1.025	1.49536	-0.244141	-0.366211
1.026	1.46484	-0.366211	-0.732422
1.027	1.52588	-0.152588	-0.335693
1.028	1.61743	-0.152588	-0.640869
1.029	1.58691	-0.12207	-0.732422
1.03	1.77002	-0.213623	-0.518799
1.031	1.37329	-0.0305176	-0.488281
1.032	1.31226	-0.152588	-0.610352
1.033	1.37329	-0.152588	-0.701904
1.034	1.52588	-0.396729	-0.640869
1.035	1.70898	-0.305176	-0.701904
1.036	1.86157	-0.305176	-0.701904
1.037	1.5564	-0.335693	-0.701904
1.038	1.49536	-0.396729	-0.396729
1.039	1.31226	-0.244141	-0.701904
1.04	1.28174	-0.366211	-0.427246
1.041	1.0376	-0.305176	-0.854492
1.042	1.52588	-0.335693	-0.518799
1.043	1.5564	-0.488281	-0.946045
1.044	1.95313	-0.366211	-0.579834
1.045	1.77002	-0.366211	-0.762939
1.046	1.40381	-0.396729	-0.976563
1.047	1.58691	-0.335693	-0.549316
1.048	1.40381	-0.366211	-0.88501
1.049	1.28174	-0.427246	-0.762939
1.05	1.43433	-0.274658	-0.640869
1.051	1.67847	-0.427246	-0.915527
1.052	1.5564	-0.305176	-1.00708
1.053	1.43433	-0.457764	-0.701904
1.054	1.67847	-0.457764	-0.823975
1.055	1.09863	-0.396729	-0.762939
1.056	1.61743	-0.518799	-0.549316
1.057	1.43433	-0.488281	-0.88501
1.058	1.98364	-0.396729	-0.854492
1.059	1.77002	-0.457764	-0.640869
1.06	1.61743	-0.12207	-0.854492
1.061	2.01416	-0.366211	-0.518799
1.062	1.61743	-0.183105	-0.732422
1.063	1.64795	-0.213623	-0.244141
1.064	1.52588	-0.183105	-0.793457
1.065	1.5564	-0.366211	-0.335693
1.066	1.49536	-0.152588	-1.09863
1.067	1.5564	-0.213623	-0.518799
1.068	1.80054	-0.244141	-0.88501
1.069	1.46484	-0.244141	-0.732422
1.07	1.0376	-0.366211	-0.640869
1.071	1.49536	-0.274658	-0.610352
1.072	1.70898	-0.335693	-0.335693
1.073	1.86157	-0.274658	-0.976563
1.074	1.86157	-0.366211	-0.488281
1.075	1.89209	-0.305176	-0.579834
1.076	1.58691	-0.366211	-0.335693
1.077	1.67847	-0.305176	-0.244141
1.078	1.7395	-0.274658	-0.701904
1.079	1.5564	-0.427246	-0.518799
1.08	1.52588	-0.152588	-0.671387
1.081	1.7395	-0.366211	-0.610352
1.082	2.01416	-0.274658	-0.488281
1.083	1.89209	-0.274658	-0.671387
1.084	1.31226	-0.335693	-0.274658
1.085	1.61743	-0.488281	-0.823975
1.086	1.46484	-0.152588	-0.396729
1.087	1.52588	-0.549316	-0.518799
1.088	1.37329	-0.762939	-0.640869
1.089	1.80054	-0.427246	-0.518799
1.09	2.0752	-0.305176	-0.457764
1.091	1.70898	-0.213623	-0.732422
1.092	1.28174	-0.457764	-0.274658
1.093	1.43433	-0.335693	-0.732422
1.094	1.7395	-0.244141	-0.0305176
1.095	1.52588	-0.366211	-0.549316
1.096	1.77002	-0.274658	-0.457764
1.097	1.86157	-0.305176	-0.640869
1.098	1.95313	-0.457764	-0.946045
1.099	1.77002	-0.213623	-0.518799
1.1	1.67847	-0.0915527	-0.610352
1.101	1.40381	-0.305176	-0.305176
1.102	1.77002	-0.335693	-0.640869
1.103	1.64795	-0.335693	-0.610352
1.104	1.77002	-0.518799	-0.915527
1.105	1.70898	-0.518799	-1.0376
1.106	1.83105	-0.518799	-0.396729
1.107	1.67847	-0.366211	-0.488281
1.108	1.40381	-0.335693	-0.518799
1.109	1.43433	-0.12207	-0.640869
1.11	1.31226	-0.305176	-0.732422
1.111	1.46484	-0.244141	-0.701904
1.112	1.77002	-0.335693	-0.701904
1.113	1.61743	-0.183105	-0.823975
1.114	1.70898	-0.305176	-0.701904
1.115	1.52588	-0.335693	-0.610352
1.116	1.80054	-0.488281	-0.579834
1.117	1.31226	-0.488281	-0.518799
1.118	1.67847	-0.305176	-0.793457
1.119	1.43433	-0.396729	-0.610352
1.12	1.95313	-0.274658	-0.915527
1.121	2.44141	-0.274658	-0.701904
1.122	1.80054	-0.183105	-0.823975
1.123	1.5564	-0.518799	-0.640869
1.124	1.2207	-0.427246	-0.701904
1.125	1.40381	-0.335693	-0.701904
1.126	1.37329	-0.335693	-0.823975
1.127	1.70898	-0.213623	-0.762939
1.128	2.13623	-0.183105	-1.0376
1.129	1.58691	-0.213623	-0.366211
1.13	1.52588	-0.12207	-0.640869
1.131	1.31226	-0.305176	-0.701904
1.132	1.52588	-0.12207	-0.610352
1.133	1.67847	-0.305176	-0.732422
1.134	1.52588	-0.244141	-0.579834
1.135	2.04468	-0.396729	-0.854492
1.136	1.61743	0	-0.640869
1.137	1.80054	-0.183105	-0.854492
1.138	1.58691	-0.305176	-0.640869
1.139	1.83105	-0.274658	-0.640869
1.14	1.46484	-0.0915527	-0.946045
1.141	1.58691	-0.152588	-0.457764
1.142	1.64795	-0.213623	-0.823975
1.143	1.70898	-0.12207	-0.793457
1.144	1.70898	0	-0.854492
1.145	1.5564	-0.213623	-0.732422
1.146	1.34277	-0.488281	-0.518799
1.147	1.12915	-0.366211	-0.640869
1.148	1.61743	-0.549316	-0.396729
1.149	1.89209	-0.335693	-0.640869
1.15	1.89209	-0.12207	-0.457764
1.151	1.86157	-0.305176	-0.427246
1.152	1.5564	-0.213623	-0.579834
1.153	1.7395	-0.152588	-0.518799
1.154	1.61743	-0.488281	-0.549316
1.155	1.58691	-0.335693	-0.518799
1.156	1.52588	-0.457764	-0.488281
1.157	1.46484	-0.213623	-0.579834
1.158	1.83105	-0.427246	-0.579834
1.159	1.70898	0.0915527	-0.579834
1.16	1.89209	-0.183105	-0.518799
1.161	1.46484	-0.213623	-0.579834
1.162	1.46484	-0.213623	-0.457764
1.163	1.43433	-0.366211	-0.610352
1.164	1.67847	-0.152588	-0.793457
1.165	1.86157	-0.335693	-0.732422
1.166	1.67847	-0.488281	-0.549316
1.167	1.67847	-0.213623	-0.610352
1.168	1.61743	-0.213623	-0.244141
1.169	1.31226	-0.366211	-0.518799
1.17	1.58691	-0.366211	-0.183105
1.171	1.77002	-0.213623	-0.640869
1.172	2.0752	-0.305176	-0.366211
1.173	1.67847	-0.305176	-0.854492
1.174	1.67847	-0.457764	-0.610352
1.175	1.64795	-0.335693	-0.640869
1.176	1.2207	-0.488281	-0.518799
1.177	1.52588	-0.244141	-0.366211
1.178	1.58691	-0.305176	-0.946045
1.179	1.34277	-0.366211	-0.640869
1.18	1.64795	-0.335693	-1.00708
1.181	1.95313	-0.305176	-0.671387
1.182	1.7395	-0.274658	-0.762939
1.183	1.5564	-0.244141	-0.488281
1.184	1.52588	-0.244141	-0.671387
1.185	1.52588	-0.183105	-0.488281
1.186	1.5564	-0.335693	-0.640869
1.187	1.58691	-0.335693	-0.549316
1.188	1.80054	-0.488281	-0.915527
1.189	1.64795	-0.152588	-0.88501
1.19	1.92261	-0.335693	-0.549316
1.191	1.64795	-0.152588	-0.732422
1.192	1.46484	-0.518799	-0.579834
1.193	1.5564	-0.305176	-0.610352
1.194	1.25122	-0.305176	-0.640869
1.195	1.58691	-0.396729	-0.762939
1.196	1.46484	-0.152588	-0.88501
1.197	1.83105	-0.610352	-0.549316
1.198	1.52588	-0.396729	-0.640869
1.199	1.5564	-0.366211	-0.579834
1.2	1.52588	-0.335693	-0.579834
1.201	1.09863	-0.579834	-0.823975
1.202	1.92261	-0.427246	-0.12207
1.203	1.67847	-0.244141	-1.2207
1.204	1.80054	-0.488281	-0.701904
1.205	1.61743	-0.335693	-0.88501
1.206	1.46484	-0.427246	-0.640869
1.207	1.95313	-0.518799	-0.732422
1.208	1.40381	-0.549316	-0.671387
1.209	1.61743	-0.335693	-0.701904
1.21	1.15967	-0.579834	-1.00708
1.211	1.58691	-0.457764	-0.518799
1.212	1.98364	-0.366211	-1.09863
1.213	1.49536	-0.274658	-0.518799
1.214	1.77002	-0.366211	-0.671387
1.215	1.25122	-0.335693	-0.610352
1.216	1.5564	-0.488281	-0.518799
1.217	1.52588	-0.396729	-0.610352
1.218	1.52588	-0.213623	-0.732422
1.219	1.61743	-0.335693	-0.640869
1.22	1.80054	-0.579834	-0.518799
1.221	1.80054	-0.274658	-0.488281
1.222	1.37329	-0.213623	-0.640869
1.223	1.77002	-0.305176	-0.244141
1.224	1.61743	-0.0915527	-0.610352
1.225	1.46484	-0.213623	-0.549316
1.226	1.80054	-0.518799	-0.579834
1.227	1.86157	-0.213623	-0.518799
1.228	1.86157	-0.152588	-0.823975
1.229	1.37329	-0.335693	-0.549316
1.23	1.31226	-0.213623	-0.274658
1.231	1.31226	-0.335693	-0.640869
1.232	1.06812	-0.152588	-0.274658
1.233	1.58691	-0.244141	-0.640869
1.234	1.61743	-0.152588	-0.640869
1.235	1.86157	-0.549316	-0.579834
1.236	1.58691	-0.213623	-0.610352
1.237	1.77002	-0.396729	-0.305176
1.238	1.5564	-0.335693	-0.579834
1.239	1.70898	-0.366211	-0.274658
1.24	1.46484	-0.366211	-0.518799
1.241	1.34277	-0.366211	-0.518799
1.242	1.52588	-0.396729	-0.518799
1.243	1.67847	-0.274658	-0.549316
1.244	1.49536	-0.244141	-0.396729
1.245	1.64795	-0.244141	-0.701904
1.246	1.5564	-0.396729	-0.518799
1.247	1.46484	-0.488281	-0.671387
1.248	1.25122	-0.244141	-0.915527
1.249	1.64795	-0.488281	-0.793457
1.25	2.04468	-0.396729	-0.549316
1.251	1.98364	-0.396729	-0.854492
1.252	1.86157	-0.518799	-0.366211
1.253	1.5564	-0.488281	-0.854492
1.254	1.67847	-0.549316	-0.549316
1.255	1.34277	-0.366211	-0.793457
1.256	1.5564	-0.640869	-0.579834
1.257	1.70898	-0.610352	-0.762939
1.258	1.49536	-0.335693	-0.732422
1.259	1.64795	-0.396729	-0.488281
1.26	1.31226	-0.335693	-0.610352
1.261	1.46484	-0.244141	-0.793457
1.262	1.58691	-0.244141	-0.732422
1.263	1.70898	-0.305176	-0.640869
1.264	1.7395	-0.396729	-0.732422
1.265	1.80054	-0.335693	-0.640869
1.266	1.89209	-0.457764	-0.854492
1.267	1.92261	-0.244141	-0.640869
1.268	1.86157	-0.183105	-0.701904
1.269	1.77002	-0.366211	-0.732422
1.27	1.49536	-0.366211	-0.579834
1.271	1.46484	-0.335693	-0.701904
1.272	1.67847	-0.274658	-0.793457
1.273	1.95313	-0.366211	-0.823975
1.274	1.77002	-0.0305176	-0.701904
1.275	1.58691	-0.274658	-0.640869
1.276	1.43433	-0.244141	-0.518799
1.277	1.49536	-0.305176	-0.640869
1.278	1.7395	-0.396729	-0.640869
1.279	1.61743	-0.12207	-0.762939
1.28	1.67847	-0.396729	-0.610352
1.281	1.64795	-0.396729	-0.762939
1.282	1.67847	-0.213623	-0.457764
1.283	1.5564	-0.274658	-0.640869
1.284	1.70898	-0.366211	-0.274658
1.285	1.64795	-0.579834	-0.88501
1.286	1.5564	-0.305176	-0.701904
1.287	1.67847	-0.549316	-0.335693
1.288	1.86157	-0.457764	-0.701904
1.289	1.95313	-0.335693	-0.396729
1.29	1.77002	-0.274658	-0.701904
1.291	1.67847	-0.183105	-0.579834
1.292	1.34277	-0.366211	-0.732422
1.293	1.5564	-0.274658	-0.335693
1.294	1.49536	-0.305176	-0.732422
1.295	1.7395	-0.244141	-0.518799
1.296	1.86157	-0.488281	-0.305176
1.297	1.83105	-0.579834	-0.610352
1.298	1.67847	-0.305176	-0.305176
1.299	1.52588	-0.366211	-0.305176
1.3	1.70898	-0.579834	-0.213623
1.301	1.52588	-0.244141	-0.518799
1.302	1.61743	-0.183105	-0.579834
1.303	1.80054	-0.12207	-0.579834
1.304	1.7395	-0.305176	-0.671387
1.305	1.89209	-0.366211	-0.457764
1.306	1.46484	-0.305176	-0.305176
1.307	1.67847	-0.244141	-0.427246
1.308	1.49536	-0.305176	-0.640869
1.309	1.80054	-0.305176	-0.610352
1.31	1.80054	-0.518799	-0.610352
1.311	1.58691	-0.305176	-0.549316
1.312	1.80054	-0.213623	-0.854492
1.313	1.46484	-0.305176	-0.244141
1.314	1.67847	-0.396729	-0.610352
1.315	1.34277	-0.335693	-0.396729
1.316	1.46484	-0.488281	-0.88501
1.317	1.49536	-0.396729	-0.396729
1.318	1.64795	-0.579834	-0.701904
1.319	1.49536	-0.579834	-0.671387
1.32	1.83105	-0.518799	-0.274658
1.321	1.43433	-0.274658	-0.793457
1.322	1.43433	-0.396729	-0.183105
1.323	1.7395	-0.396729	-0.88501
1.324	1.61743	-0.305176	-0.549316
1.325	1.67847	-0.274658	-1.2207
1.326	1.80054	-0.366211	-0.549316
1.327	1.89209	-0.305176	-0.946045
1.328	1.61743	-0.366211	-0.854492
1.329	1.5564	-0.274658	-0.518799
1.33	1.31226	-0.396729	-0.854492
1.331	1.46484	-0.0915527	-0.274658
1.332	1.70898	-0.488281	-0.976563
1.333	1.7395	-0.244141	-0.457764
1.334	1.86157	-0.213623	-0.793457
1.335	1.5564	-0.366211	-0.793457
1.336	1.58691	-0.549316	-0.701904
1.337	1.49536	-0.274658	-0.671387
1.338	1.28174	-0.213623	-0.396729
1.339	1.7395	-0.366211	-0.823975
1.34	1.37329	-0.152588	-0.732422
1.341	1.5564	-0.457764	-0.549316
1.342	1.52588	-0.427246	-1.06812
1.343	1.86157	-0.244141	-0.335693
1.344	1.40381	-0.244141	-1.00708
1.345	1.2207	-0.457764	-0.396729
1.346	1.67847	-0.0915527	-1.00708
1.347	1.09863	-0.305176	-0.701904
1.348	1.80054	-0.244141	-0.732422
1.349	1.67847	-0.88501	-0.976563
1.35	1.80054	-0.427246	-0.457764
1.351	1.5564	-0.244141	-0.946045
1.352	1.43433	-0.396729	-0.366211
1.353	1.31226	-0.457764	-0.671387
1.354	1.64795	-0.762939	-0.396729
1.355	1.67847	-0.396729	-0.88501
1.356	1.70898	-0.427246	-0.183105
1.357	1.52588	-0.12207	-0.701904
1.358	1.83105	-0.305176	-0.457764
1.359	1.40381	-0.274658	-0.732422
1.36	1.2207	-0.488281	-0.366211
1.361	1.46484	-0.335693	-0.88501
1.362	1.46484	-0.396729	-0.366211
1.363	1.43433	-0.427246	-0.732422
1.364	1.61743	-0.335693	-0.457764
1.365	1.70898	-0.427246	-0.793457
1.366	1.77002	-0.396729	-0.671387
1.367	1.5564	-0.396729	-0.640869
1.368	1.64795	-0.640869	-0.518799
1.369	1.40381	-0.610352	-0.335693
1.37	1.5564	-0.488281	-0.335693
1.371	1.80054	-0.366211	-0.549316
1.372	1.67847	-0.518799	-0.610352
1.373	1.98364	-0.396729	-0.335693
1.374	1.67847	-0.427246	-0.823975
1.375	1.49536	-0.366211	-0.305176
1.376	1.40381	-0.305176	-0.518799
1.377	1.25122	-0.457764	-0.12207
1.378	1.5564	-0.396729	-0.579834
1.379	1.80054	-0.457764	-0.488281
1.38	1.98364	-0.305176	-0.823975
1.381	1.7395	-0.183105	-0.579834
1.382	1.70898	-0.396729	-0.427246
1.383	1.31226	-0.335693	-0.701904
1.384	1.61743	-0.274658	-0.396729
1.385	1.61743	-0.305176	-0.579834
1.386	1.64795	-0.213623	-1.06812
1.387	1.77002	-0.427246	-0.579834
1.388	1.61743	-0.335693	-0.610352
1.389	1.95313	-0.488281	-0.518799
1.39	1.43433	-0.640869	-0.305176
1.391	1.5564	-0.244141	-0.305176
1.392	1.37329	-0.396729	-0.488281
1.393	1.80054	-0.396729	-0.427246
1.394	1.52588	-0.274658	-0.640869
1.395	1.83105	-0.213623	-0.671387
1.396	2.0752	-0.366211	-0.488281
1.397	1.58691	-0.12207	-0.579834
1.398	1.86157	-0.152588	-0.579834
1.399	1.49536	-0.305176	-0.457764
1.4	1.5564	-0.152588	-0.762939
1.401	1.58691	-0.0915527	-0.701904
1.402	1.61743	-0.183105	-0.579834
1.403	1.52588	-0.0610352	-0.946045
1.404	1.7395	-0.12207	-0.610352
1.405	2.01416	-0.183105	-0.579834
1.406	1.19019	-0.183105	-0.701904
1.407	1.25122	-0.274658	-0.488281
1.408	1.40381	-0.610352	-0.976563
1.409	1.83105	-0.335693	-0.457764
1.41	1.83105	-0.305176	-0.88501
1.411	1.64795	-0.274658	-0.244141
1.412	1.92261	-0.244141	-0.701904
1.413	1.49536	-0.305176	-0.549316
1.414	1.49536	-0.274658	-0.88501
1.415	1.40381	-0.213623	-0.610352
1.416	1.5564	-0.427246	-0.732422
1.417	1.95313	-0.518799	-0.793457
1.418	1.70898	-0.335693	-0.732422
1.419	1.80054	-0.305176	-0.854492
1.42	1.5564	-0.244141	-0.610352
1.421	1.67847	-0.183105	-0.640869
1.422	1.58691	-0.305176	-0.427246
1.423	1.61743	-0.183105	-0.366211
1.424	1.64795	-0.0610352	-0.701904
1.425	1.7395	-0.244141	-0.88501
1.426	1.92261	-0.549316	-0.671387
1.427	1.40381	-0.457764	-0.732422
1.428	1.43433	-0.305176	-0.701904
1.429	1.49536	-0.427246	-0.457764
1.43	1.06812	-0.488281	-0.610352
1.431	1.64795	-0.579834	-0.549316
1.432	1.92261	-0.305176	-0.732422
1.433	2.19727	-0.488281	-0.396729
1.434	1.64795	-0.427246	-0.457764
1.435	1.52588	-0.244141	-0.640869
1.436	1.95313	-0.427246	-0.335693
1.437	1.40381	-0.488281	-0.549316
1.438	1.80054	-0.396729	-0.518799
1.439	1.37329	-0.335693	-0.88501
1.44	1.77002	-0.488281	-0.732422
1.441	1.77002	-0.396729	-0.854492
1.442	1.77002	-0.396729	-0.640869
1.443	1.46484	-0.396729	-0.671387
1.444	1.52588	-0.366211	-0.335693
1.445	1.31226	-0.488281	-0.793457
1.446	1.5564	-0.366211	-0.457764
1.447	1.7395	-0.640869	-0.183105
1.448	1.58691	-0.640869	-0.518799
1.449	1.49536	-0.335693	-0.549316
1.45	1.77002	-0.335693	-0.366211
1.451	1.61743	-0.0915527	-0.640869
1.452	1.52588	-0.488281	-0.457764
1.453	1.52588	-0.427246	-0.610352
1.454	1.77002	-0.396729	-0.366211
1.455	1.80054	-0.427246	-0.305176
1.456	1.86157	-0.366211	-0.610352
1.457	1.77002	-0.366211	-0.671387
1.458	1.64795	-0.305176	-0.457764
1.459	1.64795	-0.213623	-0.366211
1.46	1.5564	-0.305176	-0.640869
1.461	1.5564	-0.213623	-0.488281
1.462	1.46484	-0.274658	-0.823975
1.463	1.89209	-0.396729	-0.732422
1.464	1.86157	-0.610352	-0.640869
1.465	1.67847	-0.457764	-0.671387
1.466	1.43433	-0.305176	-0.518799
1.467	1.52588	-0.335693	-0.793457
1.468	1.67847	-0.366211	-0.579834
1.469	1.7395	-0.549316	-0.579834
1.47	1.64795	-0.549316	-0.823975
1.471	2.28882	-0.457764	-0.366211
1.472	1.77002	-0.274658	-0.762939
1.473	1.80054	-0.274658	-0.640869
1.474	1.25122	-0.274658	-0.671387
1.475	1.5564	-0.12207	-0.640869
1.476	1.61743	-0.305176	-0.518799
1.477	1.61743	-0.366211	-0.640869
1.478	1.80054	-0.457764	-0.457764
1.479	1.52588	-0.0610352	-1.00708
1.48	1.89209	-0.457764	-0.732422
1.481	1.80054	-0.274658	-0.640869
1.482	1.61743	-0.549316	-0.549316
1.483	1.58691	-0.305176	-0.732422
1.484	1.58691	-0.274658	-0.579834
1.485	1.43433	-0.335693	-0.762939
1.486	1.70898	-0.335693	-0.610352
1.487	1.86157	-0.12207	-0.640869
1.488	1.95313	-0.0610352	-0.610352
1.489	1.70898	-0.152588	-0.762939
1.49	1.37329	-0.335693	-0.244141
1.491	1.28174	-0.427246	-1.00708
1.492	1.49536	-0.335693	-0.335693
1.493	1.70898	-0.244141	-0.549316
1.494	1.46484	-0.305176	-0.762939
1.495	1.5564	0.0305176	-0.88501
1.496	1.46484	-0.152588	-0.396729
1.497	1.34277	-0.244141	-0.518799
1.498	1.61743	-0.335693	-0.549316
1.499	1.28174	-0.152588	-0.335693
1.5	1.95313	-0.213623	-0.671387
1.501	1.80054	-0.366211	-0.640869
1.502	1.7395	-0.274658	-0.518799
1.503	1.7395	-0.274658	-0.762939
1.504	1.5564	-0.305176	-0.518799
1.505	1.49536	-0.335693	-0.671387
1.506	1.67847	-0.518799	-0.183105
1.507	1.46484	-0.427246	-0.305176
1.508	1.58691	-0.335693	-0.518799
1.509	1.49536	-0.366211	-0.549316
1.51	1.5564	-0.305176	-0.793457
1.511	1.67847	-0.213623	-0.457764
1.512	1.64795	-0.0305176	-0.518799
1.513	1.37329	-0.274658	-0.335693
1.514	1.31226	-0.152588	-0.579834
1.515	1.46484	-0.183105	-0.518799
1.516	1.46484	-0.183105	-0.457764
1.517	1.70898	-0.213623	-0.610352
1.518	1.80054	-0.152588	-0.579834
1.519	1.67847	-0.305176	-0.579834
1.52	1.5564	-0.0915527	-0.274658
1.521	1.77002	0.0610352	-0.579834
1.522	1.34277	-0.0610352	-0.396729
1.523	1.77002	-0.335693	-0.427246
1.524	1.49536	-0.244141	-0.579834
1.525	1.77002	-0.213623	-0.671387
1.526	1.80054	0.0305176	-0.671387
1.527	1.77002	-0.183105	-0.427246
1.528	1.58691	-0.152588	-0.549316
1.529	1.40381	-0.183105	-0.579834
1.53	1.52588	0.213623	-0.793457
1.531	1.64795	-0.0915527	-0.579834
1.532	1.5564	-0.0915527	-0.640869
1.533	1.5564	0.0305176	-0.518799
1.534	1.46484	0.0610352	-0.640869
1.535	1.7395	0	-0.488281
1.536	1.5564	-0.0305176	-0.366211
1.537	1.34277	-0.427246	-0.854492
1.538	1.52588	-0.213623	-0.396729
1.539	1.34277	-0.244141	-0.427246
1.54	1.52588	-0.396729	-0.640869
1.541	1.37329	-0.152588	-0.457764
1.542	1.89209	-0.274658	-0.366211
1.543	1.25122	-0.335693	-0.396729
1.544	1.31226	-0.305176	-0.671387
1.545	1.43433	-0.244141	-0.579834
1.546	1.7395	-0.244141	-0.762939
1.547	1.46484	-0.274658	-0.762939
1.548	1.40381	-0.213623	-0.640869
1.549	1.80054	-0.274658	-0.823975
1.55	1.5564	-0.335693	-0.457764
1.551	1.37329	-0.0915527	-0.701904
1.552	1.58691	-0.12207	-0.579834
1.553	1.31226	-0.244141	-0.762939
1.554	1.67847	-0.396729	-0.762939
1.555	1.37329	-0.244141	-0.732422
1.556	1.40381	-0.305176	-0.88501
1.557	1.52588	-0.0915527	-0.640869
1.558	1.49536	-0.366211	-0.793457
1.559	1.70898	-0.335693	-0.488281
1.56	1.52588	-0.305176	-0.579834
1.561	1.61743	-0.244141	-0.671387
1.562	1.64795	-0.305176	-0.640869
1.563	1.5564	-0.244141	-0.610352
1.564	1.80054	-0.244141	-0.701904
1.565	1.37329	-0.274658	-0.610352
1.566	1.7395	-0.274658	-0.305176
1.567	1.25122	-0.152588	-0.671387
1.568	1.52588	-0.274658	-0.518799
1.569	1.40381	-0.213623	-0.701904
1.57	1.64795	-0.396729	-0.88501
1.571	1.86157	-0.396729	-0.671387
1.572	1.67847	-0.335693	-0.701904
1.573	1.37329	-0.213623	-0.366211
1.574	1.28174	-0.366211	-0.549316
1.575	1.31226	-0.396729	-0.579834
1.576	1.67847	-0.335693	-0.793457
1.577	1.64795	-0.427246	-0.640869
1.578	1.77002	-0.549316	-0.549316
1.579	1.5564	-0.396729	-0.671387
1.58	1.58691	-0.366211	-0.396729
1.581	1.70898	-0.427246	-0.579834
1.582	1.70898	-0.396729	-0.518799
1.583	1.49536	-0.457764	-0.579834
1.584	1.5564	-0.610352	-0.671387
1.585	1.86157	-0.671387	-0.244141
1.586	1.77002	-0.396729	-0.701904
1.587	1.83105	-0.305176	-0.305176
1.588	1.89209	-0.152588	-0.457764
1.589	1.46484	-0.518799	-0.671387
1.59	1.37329	-0.12207	-0.549316
1.591	1.49536	-0.549316	-0.396729
1.592	1.67847	-0.244141	-0.579834
1.593	1.92261	-0.549316	-0.701904
1.594	1.92261	-0.366211	-0.610352
1.595	1.95313	-0.457764	-0.427246
1.596	1.37329	-0.244141	-0.549316
1.597	1.49536	-0.274658	-0.579834
1.598	1.52588	-0.213623	-0.518799
1.599	1.70898	-0.396729	-0.762939
1.6	1.40381	-0.701904	-0.549316
1.601	1.70898	-0.488281	-0.701904
1.602	1.70898	-0.396729	-0.488281
1.603	2.28882	-0.610352	-0.427246
1.604	1.49536	-0.610352	-0.518799
1.605	1.7395	-0.396729	-0.518799
1.606	1.46484	-0.183105	-1.00708
1.607	1.61743	-0.427246	-0.579834
1.608	1.77002	-0.335693	-0.732422
1.609	1.80054	-0.671387	-0.640869
1.61	2.13623	-0.366211	-0.640869
1.611	1.83105	-0.274658	-0.793457
1.612	1.49536	-0.579834	-0.244141
1.613	1.28174	-0.488281	-0.854492
1.614	1.5564	-0.457764	-0.488281
1.615	1.70898	-0.610352	-0.701904
1.616	1.92261	-0.518799	-1.00708
1.617	2.01416	-0.244141	-0.701904
1.618	1.98364	-0.213623	-0.579834
1.619	1.49536	-0.274658	-0.701904
1.62	1.61743	-0.366211	-0.518799
1.621	1.49536	-0.488281	-0.457764
1.622	1.61743	-0.488281	-0.732422
1.623	1.61743	-0.366211	-0.671387
1.624	1.58691	-0.549316	-0.610352
1.625	2.01416	-0.457764	-0.701904
1.626	1.58691	-0.457764	-0.457764
1.627	1.77002	-0.274658	-0.610352
1.628	1.34277	-0.152588	-0.762939
1.629	1.37329	-0.366211	-0.793457
1.63	1.70898	-0.305176	-0.793457
1.631	2.04468	-0.610352	-0.640869
1.632	2.0752	-0.213623	-0.488281
1.633	1.83105	-0.366211	-0.732422
1.634	1.7395	-0.457764	-0.640869
1.635	1.37329	-0.183105	-0.396729
1.636	1.58691	-0.274658	-0.823975
1.637	1.49536	-0.335693	-0.305176
1.638	1.61743	-0.335693	-0.762939
1.639	1.7395	-0.427246	-0.671387
1.64	1.58691	-0.427246	-0.915527
1.641	1.95313	-0.457764	-0.457764
1.642	1.7395	-0.152588	-0.640869
1.643	1.77002	-0.427246	-0.488281
1.644	1.46484	-0.366211	-0.549316
1.645	1.40381	-0.183105	-0.396729
1.646	1.64795	-0.305176	-0.610352
1.647	1.7395	-0.12207	-0.610352
1.648	1.86157	-0.366211	-0.640869
1.649	1.7395	-0.488281	-0.488281
1.65	1.43433	-0.457764	-0.518799
1.651	1.80054	-0.335693	-0.640869
1.652	1.2207	-0.274658	-0.488281
1.653	2.0752	-0.457764	-0.549316
1.654	1.92261	-0.427246	-0.396729
1.655	2.10571	-0.335693	-0.732422
1.656	1.83105	-0.366211	-0.457764
1.657	1.67847	-0.610352	-0.610352
1.658	1.70898	-0.457764	-0.640869
1.659	1.43433	-0.488281	-0.579834
1.66	1.89209	-0.244141	-0.610352
1.661	1.52588	-0.152588	-0.579834
1.662	2.0752	-0.427246	-0.457764
1.663	1.58691	-0.12207	-0.640869
1.664	1.80054	-0.457764	-0.640869
1.665	1.5564	-0.305176	-0.610352
1.666	1.46484	-0.366211	-0.457764
1.667	1.58691	-0.274658	-0.396729
1.668	1.40381	-0.518799	-0.579834
1.669	1.25122	-0.457764	-0.946045
1.67	1.49536	-0.457764	-0.915527
1.671	1.46484	-0.305176	-0.88501
1.672	1.70898	-0.457764	-0.579834
1.673	1.92261	-0.335693	-0.335693
1.674	1.70898	-0.335693	-0.152588
1.675	1.19019	-0.671387	-0.488281
1.676	1.7395	-0.701904	-0.701904
1.677	1.80054	-0.793457	-0.762939
1.678	1.67847	-0.640869	-1.0376
1.679	1.67847	-0.549316	-0.518799
1.68	1.25122	-0.427246	-1.09863
1.681	1.37329	-0.457764	-0.701904
1.682	1.58691	-0.518799	-0.701904
1.683	1.83105	-0.610352	-0.396729
1.684	1.80054	-0.823975	-0.305176
1.685	2.19727	-0.640869	0.12207
1.686	2.0752	-0.488281	-0.213623
1.687	2.10571	-0.579834	-0.0305176
1.688	1.5564	-0.0610352	-0.0610352
1.689	1.5564	-0.213623	-0.518799
1.69	1.09863	-0.396729	-0.457764
1.691	1.61743	-0.305176	-0.793457
1.692	1.64795	-0.0915527	-0.701904
1.693	2.10571	-0.244141	-0.457764
1.694	1.83105	-0.0915527	-0.488281
1.695	1.49536	-0.12207	-0.701904
1.696	1.49536	-0.0305176	-0.762939
1.697	1.31226	-0.0305176	-0.88501
1.698	1.77002	-0.0610352	-0.640869
1.699	1.89209	-0.396729	-0.640869
1.7	2.2583	-0.610352	-0.0915527
1.701	1.83105	-0.305176	-0.640869
1.702	1.67847	-0.213623	-0.0305176
1.703	1.31226	-0.213623	-1.06812
1.704	1.0376	-0.366211	-0.88501
1.705	1.31226	-0.366211	-1.09863
1.706	1.34277	-0.518799	-1.46484
1.707	1.7395	-0.396729	-1.19019
1.708	1.70898	-0.640869	-1.2207
1.709	1.49536	-0.671387	-0.976563
1.71	1.92261	-0.671387	-0.915527
1.711	1.7395	-0.366211	-0.854492
1.712	1.92261	-0.335693	-0.793457
1.713	1.43433	-0.0610352	-1.00708
1.714	1.67847	-0.152588	-0.610352
1.715	1.83105	-0.366211	-0.854492
1.716	2.04468	-0.427246	-0.579834
1.717	1.83105	-0.0610352	-0.518799
1.718	1.40381	-0.0305176	-0.762939
1.719	1.49536	-0.0305176	-0.396729
1.72	1.31226	-0.0610352	-0.762939
1.721	1.31226	0.0305176	-0.457764
1.722	1.7395	0.152588	-1.00708
1.723	1.64795	0.0610352	-0.640869
1.724	1.95313	-0.0305176	-0.762939
1.725	1.58691	-0.12207	-0.793457
1.726	1.49536	-0.244141	-0.396729
1.727	1.0376	-0.213623	-0.671387
1.728	0.915527	-0.0305176	-0.732422
1.729	1.15967	-0.12207	-0.671387
1.73	1.43433	-0.244141	-0.915527
1.731	1.58691	-0.305176	-0.854492
1.732	1.46484	-0.244141	-0.88501
1.733	1.49536	-0.427246	0
1.734	1.00708	-0.183105	-0.793457
1.735	0.976563	-0.0915527	-0.274658
1.736	1.15967	-0.213623	-0.671387
1.737	1.25122	-0.213623	-0.213623
1.738	1.43433	-0.183105	-0.335693
1.739	1.52588	-0.183105	-0.823975
1.74	1.40381	-0.0610352	-0.152588
1.741	1.2207	0	-0.12207
1.742	1.15967	0.0305176	-0.0305176
1.743	1.19019	-0.213623	-0.427246
1.744	1.25122	0.0610352	0.0305176
1.745	1.58691	-0.213623	-0.305176
1.746	1.64795	-0.183105	-0.183105
1.747	1.83105	-0.12207	0.152588
1.748	1.89209	-0.213623	-0.305176
1.749	1.58691	-0.244141	0.305176
1.75	1.34277	-0.152588	-0.335693
1.751	1.37329	-0.396729	0.213623
1.752	1.52588	-0.0915527	-0.366211
1.753	1.58691	-0.152588	-0.152588
1.754	1.86157	-0.0305176	-0.488281
1.755	1.31226	-0.0610352	-0.671387
1.756	1.49536	-0.12207	-0.366211
1.757	1.25122	-0.213623	-0.823975
1.758	1.25122	-0.183105	-0.12207
1.759	1.28174	-0.274658	-0.366211
1.76	1.52588	-0.0915527	-0.366211
1.761	1.52588	-0.274658	-0.823975
1.762	1.52588	-0.0305176	-0.640869
1.763	1.58691	-0.12207	-0.823975
1.764	1.89209	-0.0610352	-0.762939
1.765	1.28174	0	-0.732422
1.766	1.77002	-0.0610352	-0.549316
1.767	1.19019	-0.183105	-1.0376
1.768	1.70898	-0.213623	-0.732422
1.769	1.80054	-0.305176	-0.946045
1.77	1.67847	-0.274658	-0.823975
1.771	1.92261	-0.183105	-0.732422
1.772	1.49536	-0.12207	-0.610352
1.773	1.80054	-0.335693	-0.610352
1.774	1.5564	-0.274658	-0.610352
1.775	1.83105	-0.152588	-0.457764
1.776	1.77002	-0.335693	-0.732422
1.777	1.61743	-0.396729	-1.06812
1.778	1.83105	-0.213623	-0.88501
1.779	1.61743	-0.396729	-1.00708
1.78	1.5564	-0.274658	-0.762939
1.781	1.46484	-0.183105	-1.0376
1.782	1.80054	-0.366211	-0.88501
1.783	1.95313	-0.396729	-0.88501
1.784	1.89209	-0.366211	-0.640869
1.785	1.95313	-0.366211	-0.579834
1.786	1.7395	-0.488281	-0.793457
1.787	1.86157	-0.274658	-0.640869
1.788	1.70898	-0.457764	-1.12915
1.789	1.58691	-0.518799	-0.88501
1.79	1.95313	-0.732422	-1.0376
1.791	1.77002	-0.457764	-0.823975
1.792	1.92261	-0.610352	-1.06812
1.793	1.86157	-0.518799	-0.88501
1.794	2.01416	-0.488281	-0.762939
1.795	1.80054	-0.518799	-0.823975
1.796	1.52588	-0.457764	-0.305176
1.797	1.64795	-0.244141	-0.793457
1.798	1.64795	-0.366211	-0.579834
1.799	2.13623	-0.457764	-0.518799
1.8	2.0752	-0.335693	-0.946045
1.801	2.01416	-0.549316	-0.427246
1.802	1.7395	-0.579834	-0.671387
1.803	1.86157	-0.579834	-0.335693
1.804	1.77002	-0.549316	-0.244141
1.805	1.37329	-0.732422	-0.488281
1.806	1.7395	-0.610352	-0.518799
1.807	1.86157	-0.396729	-1.00708
1.808	1.80054	-0.518799	-0.762939
1.809	1.7395	-0.366211	-0.823975
1.81	1.70898	-0.457764	-0.793457
1.811	1.61743	-0.518799	-0.518799
1.812	1.52588	-0.610352	-0.701904
1.813	1.64795	-0.640869	-0.518799
1.814	1.58691	-0.579834	-0.732422
1.815	1.92261	-0.366211	-0.732422
1.816	1.70898	-0.457764	-1.0376
1.817	1.77002	-0.335693	-0.488281
1.818	1.5564	-0.335693	-0.518799
1.819	1.67847	-0.335693	-0.457764
1.82	1.92261	-0.518799	-0.274658
1.821	1.64795	-0.427246	-0.579834
1.822	2.0752	-0.305176	-0.640869
1.823	1.80054	-0.244141	-0.640869
1.824	2.10571	-0.335693	-0.457764
1.825	1.67847	-0.274658	-0.701904
1.826	1.70898	-0.0915527	-0.244141
1.827	1.37329	-0.12207	-0.457764
1.828	1.49536	-0.305176	-0.12207
1.829	1.7395	-0.305176	-0.671387
1.83	1.61743	-0.396729	-0.305176
1.831	1.80054	-0.366211	-0.88501
1.832	1.70898	-0.274658	-0.457764
1.833	1.92261	-0.274658	-0.640869
1.834	1.61743	0.0610352	-0.701904
1.835	1.2207	-0.366211	-0.396729
1.836	1.64795	-0.396729	-0.396729
1.837	1.40381	-0.488281	-0.488281
1.838	1.86157	-0.457764	-0.579834
1.839	1.67847	-0.518799	-0.518799
1.84	1.46484	-0.610352	-0.518799
1.841	1.52588	-0.579834	-0.335693
1.842	1.19019	-0.396729	-0.610352
1.843	1.52588	-0.335693	-0.366211
1.844	1.77002	-0.366211	-0.793457
1.845	1.77002	-0.274658	-0.549316
1.846	1.80054	-0.579834	-1.06812
1.847	1.61743	-0.518799	-0.732422
1.848	1.31226	-0.518799	-0.640869
1.849	1.34277	-0.488281	-0.762939
1.85	1.64795	-0.518799	-0.549316
1.851	1.31226	-0.640869	-0.732422
1.852	1.61743	-0.213623	-0.457764
1.853	1.52588	-0.396729	-1.19019
1.854	1.46484	-0.579834	-0.640869
1.855	1.67847	-0.152588	-0.732422
1.856	1.31226	-0.579834	-0.427246
1.857	1.40381	-0.946045	-0.305176
1.858	1.46484	-0.335693	-0.518799
1.859	1.80054	-0.549316	-0.701904
1.86	1.64795	-0.335693	-0.793457
1.861	1.92261	-0.457764	-0.701904
1.862	2.0752	-0.579834	-0.823975
1.863	1.80054	-0.274658	-0.793457
1.864	1.77002	-0.396729	-0.12207
1.865	1.28174	-0.335693	-1.00708
1.866	1.89209	-0.457764	-0.610352
1.867	1.7395	-0.823975	-0.671387
1.868	1.89209	-0.305176	-1.40381
1.869	1.83105	-0.244141	-0.671387
1.87	1.92261	-0.183105	-0.549316
1.871	2.04468	-0.579834	-0.335693
1.872	1.5564	-0.488281	-0.671387
1.873	1.31226	-0.579834	-0.518799
1.874	1.46484	-0.671387	-0.732422
1.875	1.67847	-0.366211	-0.793457
1.876	1.40381	-0.488281	-0.732422
1.877	1.61743	-0.274658	-0.671387
1.878	1.64795	-0.396729	-1.00708
1.879	1.58691	-0.274658	-0.396729
1.88	1.61743	-0.274658	-0.823975
1.881	1.67847	-0.396729	-0.579834
1.882	1.86157	-0.213623	-0.549316
1.883	1.7395	-0.335693	-0.671387
1.884	2.0752	-0.366211	-0.671387
1.885	1.98364	-0.305176	-0.732422
1.886	1.83105	-0.335693	-0.671387
1.887	1.70898	-0.244141	-0.671387
1.888	1.61743	-0.366211	-0.701904
1.889	1.77002	-0.305176	-0.152588
1.89	1.77002	-0.396729	-0.610352
1.891	2.01416	-0.274658	-0.488281
1.892	1.77002	-0.244141	-0.427246
1.893	1.86157	-0.0915527	-0.213623
1.894	1.67847	-0.152588	-0.396729
1.895	1.40381	0.0305176	-0.518799
1.896	1.61743	-0.0915527	-0.305176
1.897	1.34277	-0.152588	-0.518799
1.898	1.61743	-0.183105	-0.518799
1.899	1.89209	-0.396729	-0.518799
1.9	1.61743	-0.244141	-0.579834
1.901	1.49536	-0.274658	-0.579834
1.902	1.2207	-0.213623	-0.457764
1.903	1.70898	-0.457764	-0.366211
1.904	1.19019	-0.244141	-0.488281
1.905	1.7395	-0.366211	-0.427246
1.906	1.37329	-0.213623	-0.518799
1.907	1.58691	-0.244141	-0.793457
1.908	1.28174	0	-0.518799
1.909	1.61743	-0.274658	-0.793457
1.91	1.37329	-0.335693	-0.610352
1.911	1.64795	-0.427246	-0.457764
1.912	1.5564	-0.396729	-0.671387
1.913	1.67847	-0.457764	-0.610352
1.914	1.86157	-0.0305176	-0.549316
1.915	1.7395	-0.244141	-0.579834
1.916	1.5564	-0.0610352	-0.640869
1.917	1.5564	-0.183105	-0.549316
1.918	1.43433	-0.0915527	-0.457764
1.919	1.43433	-0.0610352	-0.640869
1.92	1.15967	-0.335693	-0.793457
1.921	1.58691	-0.183105	-0.610352
1.922	1.7395	-0.305176	-0.732422
1.923	1.64795	-0.0305176	-0.610352
1.924	1.40381	-0.152588	-0.549316
1.925	1.15967	-0.274658	-0.946045
1.926	1.43433	-0.244141	-0.427246
1.927	1.37329	0	-0.793457
1.928	1.40381	0	-0.640869
1.929	1.52588	-0.12207	-0.610352
1.93	1.64795	-0.12207	-0.88501
1.931	1.7395	-0.152588	-0.274658
1.932	1.5564	0.0610352	-1.09863
1.933	1.37329	-0.0305176	-0.366211
1.934	1.37329	-0.213623	-0.701904
1.935	1.19019	0	-0.549316
1.936	1.46484	-0.0305176	-0.762939
1.937	1.58691	-0.0610352	-0.823975
1.938	1.64795	-0.0305176	-0.518799
1.939	1.52588	0.0305176	-0.88501
1.94	1.34277	-0.0915527	-0.488281
1.941	1.12915	0.0610352	-0.823975
1.942	1.52588	-0.0305176	-0.457764
1.943	1.7395	-0.152588	-0.549316
1.944	1.31226	-0.0305176	-0.915527
1.945	1.49536	-0.0915527	-0.640869
1.946	1.52588	-0.152588	-0.854492
1.947	1.52588	-0.213623	-0.762939
1.948	1.5564	-0.244141	-0.671387
1.949	1.19019	-0.0305176	-0.427246
1.95	1.52588	-0.183105	-0.701904
1.951	1.19019	-0.488281	-0.579834
1.952	1.80054	-0.488281	-0.518799
1.953	1.86157	-0.305176	-0.640869
1.954	1.64795	-0.305176	-0.457764
1.955	1.58691	-0.213623	-0.488281
1.956	1.46484	-0.244141	-0.335693
1.957	1.52588	-0.213623	-0.396729
1.958	1.77002	-0.305176	-0.549316
1.959	1.34277	-0.366211	-0.244141
1.96	1.83105	-0.274658	-0.640869
1.961	1.49536	-0.0915527	-0.274658
1.962	1.86157	-0.0305176	-0.793457
1.963	1.40381	-0.183105	-0.305176
1.964	1.5564	-0.274658	-0.427246
1.965	1.64795	-0.396729	-0.488281
1.966	1.40381	-0.427246	-0.518799
1.967	1.98364	-0.488281	-0.518799
1.968	1.67847	-0.366211	-0.335693
1.969	1.95313	-0.335693	-0.518799
1.97	1.5564	-0.274658	-0.488281
1.971	1.61743	-0.152588	-0.518799
1.972	1.25122	-0.0915527	-0.366211
1.973	1.34277	-0.518799	0.305176
1.974	1.7395	-1.2207	0.366211
1.975	0.88501	-0.762939	-0.488281
1.976	2.0752	0.12207	-1.28174
1.977	2.0752	0.88501	-1.37329
1.978	2.38037	0.152588	-1.80054
1.979	1.52588	-1.31226	-0.946045
1.98	1.43433	-1.46484	-1.2207
1.981	1.2207	0.0610352	-0.183105
1.982	1.86157	0.88501	-0.396729
1.983	2.41089	-0.12207	-0.518799
1.984	1.95313	-1.70898	-1.95313
1.985	2.38037	-1.61743	-1.00708
1.986	1.61743	-0.366211	-0.823975
1.987	1.31226	0.854492	1.0376
1.988	0.732422	-0.305176	0.274658
1.989	0.946045	-1.37329	-0.0610352
1.99	1.92261	-1.31226	-1.40381
1.991	2.83813	-0.366211	-0.793457
1.992	2.10571	0.0915527	-0.0305176
1.993	1.25122	-0.854492	-0.152588
1.994	1.19019	-1.34277	-0.610352
1.995	2.0752	0.0915527	-1.43433
1.996	2.31934	0.88501	-1.28174
1.997	1.95313	0.183105	-2.13623
1.998	1.43433	-1.5564	-1.83105
1.999	1.19019	-1.52588	-1.67847
2	1.5564	0.396729	-0.0610352
2.001	2.22778	1.12915	-0.152588
2.002	2.38037	-0.183105	-0.244141
2.003	1.89209	-2.22778	-2.22778
2.004	1.80054	-1.64795	-1.25122
2.005	1.43433	0.305176	-0.823975
2.006	1.80054	0.823975	0.579834
2.007	1.40381	-0.366211	0.0305176
2.008	1.70898	-1.58691	-0.579834
2.009	1.86157	-1.19019	-1.58691
2.01	1.98364	0.366211	-0.427246
2.011	1.0376	0.183105	0.274658
2.012	1.0376	-0.854492	0.274658
2.013	1.40381	-1.19019	-1.12915
2.014	2.74658	0.488281	-1.31226
2.015	2.99072	1.09863	-1.89209
2.016	2.0752	0.0610352	-1.49536
2.017	0.732422	-1.67847	-1.46484
2.018	0.274658	-1.40381	-1.00708
2.019	1.31226	0.366211	0.518799
2.02	1.95313	1.06812	0.274658
2.021	3.05176	-0.762939	-0.305176
2.022	2.22778	-2.22778	-2.10571
2.023	2.34985	-1.43433	-0.732422
2.024	1.09863	0.610352	0.0305176
2.025	1.06812	0.762939	1.64795
2.026	0.732422	-0.518799	0.396729
2.027	1.61743	-1.98364	-0.305176
2.028	1.98364	-0.854492	-1.64795
2.029	2.68555	0.488281	-0.549316
2.03	1.80054	0.12207	0.0915527
2.031	1.06812	-0.732422	-0.274658
2.032	0.946045	-0.396729	-1.0376
2.033	1.7395	0.732422	-0.854492
2.034	2.31934	0.732422	-1.37329
2.035	1.31226	-0.518799	-1.2207
2.036	0.671387	-1.80054	-1.46484
2.037	0.701904	-0.427246	0.274658
2.038	2.19727	0.946045	0.335693
2.039	2.65503	0.549316	0.854492
2.04	2.56348	-1.46484	-1.12915
2.041	1.49536	-1.98364	-1.64795
2.042	1.25122	-0.640869	-0.793457
2.043	1.09863	1.00708	0.640869
2.044	1.0376	0.0915527	0.854492
2.045	1.98364	-1.40381	-0.183105
2.046	1.98364	-1.64795	-1.31226
2.047	2.71606	-0.213623	-1.28174
2.048	1.92261	0.579834	-0.427246
2.049	1.25122	-0.366211	0.0915527
2.05	1.19019	-1.12915	-0.457764
2.051	2.0752	-0.335693	-1.37329
2.052	2.65503	0.854492	-0.946045
2.053	2.47192	0.457764	-2.19727
2.054	1.15967	-1.31226	-1.19019
2.055	0.549316	-1.70898	-1.92261
2.056	0.762939	-0.0915527	0.762939
2.057	1.46484	1.2207	0.0915527
2.058	2.22778	-0.0610352	0.762939
2.059	2.04468	-1.95313	-2.04468
2.06	1.89209	-1.83105	-1.52588
2.061	1.64795	0.0610352	-0.915527
2.062	1.64795	1.12915	0.915527
2.063	1.31226	-0.488281	0.518799
2.064	1.34277	-1.61743	-0.518799
2.065	1.92261	-1.40381	-1.58691
2.066	2.28882	0.518799	-0.976563
2.067	1.86157	0.640869	-0.335693
2.068	1.19019	-0.793457	-0.244141
2.069	1.40381	-0.946045	-1.37329
2.07	2.44141	-0.0305176	-1.31226
2.071	2.22778	1.34277	-1.34277
2.072	1.64795	0.396729	-1.67847
2.073	0.549316	-1.46484	-1.49536
2.074	0.701904	-1.61743	-1.37329
2.075	1.80054	0.244141	0.366211
2.076	2.68555	0.946045	0.152588
2.077	2.68555	-0.335693	-0.0305176
2.078	1.77002	-1.83105	-2.04468
2.079	1.49536	-1.34277	-1.2207
2.08	0.976563	0.549316	-0.305176
2.081	1.5564	0.976563	1.31226
2.082	1.34277	-0.579834	-0.183105
2.083	2.13623	-1.77002	-0.518799
2.084	2.19727	-0.457764	-1.98364
2.085	2.44141	0.640869	-0.457764
2.086	1.15967	0.0610352	0.0610352
2.087	0.610352	-0.88501	0.12207
2.088	1.2207	-0.88501	-1.2207
2.089	2.13623	0.823975	-0.946045
2.09	2.59399	1.25122	-1.80054
2.091	1.34277	-0.518799	-1.34277
2.092	0.88501	-1.77002	-1.64795
2.093	0.213623	-0.88501	-0.366211
2.094	1.49536	1.5564	0.610352
2.095	1.67847	1.09863	0.762939
2.096	2.01416	-1.34277	-0.640869
2.097	1.58691	-2.2583	-2.22778
2.098	1.64795	-0.396729	-0.946045
2.099	1.52588	1.31226	0.213623
2.1	1.19019	0.640869	1.0376
2.101	0.976563	-1.49536	-0.274658
2.102	1.5564	-1.64795	-0.762939
2.103	1.70898	-0.0610352	-1.28174
2.104	2.28882	1.0376	0.152588
2.105	1.52588	-0.152588	0.366211
2.106	1.25122	-1.09863	0.152588
2.107	1.37329	-0.0305176	-1.12915
2.108	2.53296	1.7395	-0.183105
2.109	2.28882	0.671387	-0.88501
2.11	0.579834	-1.64795	-0.213623
2.111	0.427246	-1.70898	-1.0376
2.112	1.0376	0.518799	1.34277
2.113	2.68555	1.89209	1.49536
2.114	2.80762	0.305176	0.793457
2.115	2.13623	-1.92261	-1.00708
2.116	1.00708	-1.49536	-1.25122
2.117	0.823975	0.518799	0.0610352
2.118	0.823975	1.7395	1.70898
2.119	0.915527	-0.396729	1.37329
2.12	1.46484	-2.16675	0.488281
2.121	1.58691	-0.88501	-0.183105
2.122	2.50244	1.40381	0.610352
2.123	1.70898	1.40381	1.98364
2.124	1.0376	-1.0376	2.0752
2.125	1.2207	-2.01416	1.64795
2.126	2.28882	0.335693	1.49536
2.127	2.86865	1.77002	1.31226
2.128	1.64795	0.427246	0.488281
2.129	0.671387	-1.95313	0.701904
2.13	0.640869	-1.25122	0.915527
2.131	1.31226	1.67847	2.59399
2.132	2.31934	1.64795	1.95313
2.133	2.04468	-0.823975	1.12915
2.134	1.80054	-2.31934	-0.610352
2.135	1.49536	-0.518799	-0.274658
2.136	1.80054	1.5564	0.640869
2.137	1.64795	1.06812	1.52588
2.138	1.15967	-1.5564	0.915527
2.139	1.58691	-2.01416	-0.0610352
2.14	2.34985	0.488281	0.518799
2.141	2.10571	2.19727	1.34277
2.142	1.09863	0.152588	2.31934
2.143	1.06812	-2.53296	2.04468
2.144	2.31934	-1.92261	2.04468
2.145	3.69263	0.976563	1.98364
2.146	3.08228	1.80054	1.46484
2.147	1.40381	-0.549316	0.854492
2.148	0.213623	-2.04468	1.25122
2.149	1.12915	-0.457764	1.61743
2.15	1.86157	1.37329	2.86865
2.151	2.62451	0.640869	2.28882
2.152	2.50244	-1.64795	1.70898
2.153	1.95313	-2.22778	0
2.154	2.13623	0.305176	1.28174
2.155	1.83105	1.58691	1.64795
2.156	1.98364	-0.213623	2.53296
2.157	1.61743	-1.98364	1.46484
2.158	2.62451	-1.61743	2.04468
2.159	2.71606	1.15967	2.28882
2.16	2.65503	1.86157	3.38745
2.161	1.31226	-0.915527	3.50952
2.162	1.7395	-2.80762	3.26538
2.163	3.02124	-1.2207	2.96021
2.164	3.32642	1.61743	3.20435
2.165	2.86865	1.06812	2.62451
2.166	1.31226	-1.7395	2.47192
2.167	1.2207	-2.44141	2.50244
2.168	1.98364	-0.0610352	3.44849
2.169	2.80762	2.0752	3.2959
2.17	2.80762	0.335693	2.99072
2.171	2.71606	-2.44141	1.83105
2.172	2.2583	-1.80054	1.64795
2.173	1.92261	0.854492	3.54004
2.174	2.04468	1.28174	3.78418
2.175	1.67847	-1.09863	4.5166
2.176	2.19727	-2.38037	3.17383
2.177	2.62451	-0.671387	4.24194
2.178	2.62451	2.59399	4.45557
2.179	2.65503	1.67847	5.70679
2.18	1.80054	-1.92261	5.24902
2.181	2.44141	-2.74658	5.67627
2.182	2.62451	-0.0610352	5.0354
2.183	3.2959	1.86157	5.67627
2.184	1.89209	0.0915527	4.3335
2.185	0.854492	-2.22778	5.00488
2.186	0.946045	-1.31226	4.76074
2.187	2.0752	1.58691	5.61523
2.188	3.17383	1.67847	5.18799
2.189	2.31934	-1.43433	4.79126
2.19	2.44141	-2.56348	3.90625
2.191	1.80054	0.0305176	4.30298
2.192	1.86157	1.92261	5.64575
2.193	1.64795	0.640869	5.79834
2.194	1.86157	-1.89209	5.64575
2.195	2.28882	-1.5564	5.40161
2.196	2.59399	1.09863	6.37817
2.197	2.41089	2.89917	6.86646
2.198	1.64795	0.488281	7.72095
2.199	1.89209	-2.34985	7.47681
2.2	2.7771	-1.58691	7.32422
2.201	3.11279	1.52588	7.14111
2.202	2.56348	1.89209	7.38525
2.203	1.15967	-0.976563	6.95801
2.204	0.579834	-2.41089	7.38525
2.205	1.46484	0.274658	7.14111
2.206	2.38037	2.38037	8.02612
2.207	2.65503	0.915527	6.62231
2.208	2.41089	-2.2583	6.80542
2.209	1.7395	-1.61743	5.64575
2.21	1.80054	1.61743	7.1106
2.211	1.52588	1.95313	7.62939
2.212	2.22778	-0.610352	8.08716
2.213	2.13623	-2.68555	6.98853
2.214	2.59399	-0.732422	7.14111
2.215	2.99072	2.80762	7.90405
2.216	2.44141	3.02124	9.30786
2.217	1.70898	-0.732422	9.52148
2.218	1.58691	-3.14331	8.60596
2.219	3.02124	-0.793457	8.81958
2.22	3.17383	2.34985	8.94165
2.221	2.31934	1.25122	8.57544
2.222	1.00708	-2.38037	8.60596
2.223	0.671387	-2.04468	9.0332
2.224	1.86157	1.58691	8.72803
2.225	2.0752	2.71606	8.81958
2.226	2.0752	-0.610352	8.11768
2.227	1.61743	-3.05176	7.8125
2.228	1.12915	-0.88501	7.84302
2.229	1.83105	2.13623	9.58252
2.23	1.34277	1.28174	9.64355
2.231	1.5564	-1.86157	9.61304
2.232	1.46484	-2.28882	8.48389
2.233	1.86157	0.274658	9.52148
2.234	2.13623	3.23486	10.6812
2.235	1.37329	1.89209	11.8408
2.236	1.0376	-2.0752	11.1389
2.237	1.64795	-2.7771	10.6812
2.238	2.71606	0.732422	10.3149
2.239	2.65503	2.38037	10.6812
2.24	1.52588	0.0610352	10.0098
2.241	0.396729	-2.34985	10.7727
2.242	0.915527	-0.610352	10.2234
2.243	2.04468	2.44141	10.8643
2.244	2.56348	1.37329	10.0098
2.245	2.01416	-1.86157	9.76563
2.246	1.67847	-1.98364	9.3689
2.247	0.946045	0.854492	10.1318
2.248	1.43433	2.34985	11.7188
2.249	1.43433	0.0305176	11.2915
2.25	1.83105	-2.34985	11.8103
2.251	1.86157	-1.06812	10.7422
2.252	1.61743	1.49536	12.8784
2.253	1.49536	3.32642	13.2141
2.254	0.946045	0.976563	14.7095
2.255	1.34277	-2.04468	13.6414
2.256	1.77002	-2.13623	13.0615
2.257	2.2583	1.2207	12.9395
2.258	1.61743	1.86157	13.6719
2.259	0.854492	-0.701904	12.7258
2.26	0.0915527	-2.16675	13.4277
2.261	1.12915	0.305176	12.1765
2.262	2.0752	2.99072	12.3901
2.263	2.41089	1.28174	11.261
2.264	1.52588	-2.01416	11.4746
2.265	1.06812	-1.46484	11.3831
2.266	1.09863	1.25122	12.7258
2.267	1.58691	2.01416	13.3972
2.268	1.70898	-0.396729	13.2446
2.269	1.70898	-2.2583	12.6038
2.27	2.04468	-0.610352	12.5122
2.271	1.52588	2.22778	14.1602
2.272	1.52588	3.26538	15.7776
2.273	0.640869	0.305176	16.0217
2.274	1.70898	-2.2583	14.801
2.275	2.13623	-1.19019	14.5874
2.276	2.74658	1.86157	14.0381
2.277	1.40381	1.46484	14.801
2.278	0.518799	-0.946045	13.916
2.279	0.0305176	-1.31226	14.74
2.28	1.09863	1.52588	14.0686
2.281	1.95313	2.34985	14.2212
2.282	1.5564	0.0305176	13.092
2.283	1.43433	-2.0752	13.4888
2.284	0.610352	-0.213623	13.7634
2.285	1.34277	2.41089	15.2588
2.286	0.976563	1.67847	15.4114
2.287	1.09863	-1.09863	15.9912
2.288	0.854492	-1.52588	15.1672
2.289	0.946045	0.549316	16.3269
2.29	1.12915	2.92969	17.0593
2.291	0.518799	2.83813	18.3411
2.292	0	0.12207	18.4937
2.293	0.88501	-1.67847	17.2729
2.294	1.70898	-0.579834	17.3035
2.295	1.5564	1.7395	17.4255
2.296	0.579834	1.2207	17.8223
2.297	0.152588	-0.946045	17.1204
2.298	0.244141	-0.640869	17.1509
2.299	1.40381	1.92261	16.1438
2.3	1.77002	2.74658	15.8997
2.301	1.06812	0.274658	15.3503
2.302	0.366211	-1.37329	15.9302
2.303	0.305176	0.274658	16.3269
2.304	1.25122	2.2583	18.0969
2.305	1.5564	1.15967	17.8528
2.306	1.28174	-0.823975	18.158
2.307	1.12915	-1.19019	17.1509
2.308	0.946045	0.823975	18.7683
2.309	1.06812	3.32642	19.165
2.31	0.610352	2.59399	20.9045
2.311	0.183105	-0.0915527	20.3247
2.312	0.946045	-1.34277	19.5923
2.313	1.98364	0.488281	19.4397
2.314	1.89209	1.77002	19.4702
2.315	0.823975	0.793457	19.1345
2.316	0.12207	-0.762939	19.5618
2.317	0.0305176	0.335693	19.1956
2.318	1.5564	2.19727	18.8293
2.319	1.52588	1.86157	18.2495
2.32	1.25122	-0.274658	17.8223
2.321	1.06812	-0.671387	17.7917
2.322	1.25122	1.25122	18.2495
2.323	1.58691	2.04468	19.1345
2.324	1.61743	0.640869	19.1956
2.325	1.34277	-1.00708	19.5618
2.326	1.19019	-0.427246	19.6228
2.327	1.2207	1.34277	21.1487
2.328	1.19019	3.26538	22.1252
2.329	1.2207	1.98364	23.0713
2.33	1.43433	-0.640869	21.4844
2.331	1.52588	-1.40381	20.9961
2.332	1.86157	1.28174	20.5078
2.333	1.19019	2.01416	21.3318
2.334	0.671387	-0.274658	20.5688
2.335	0.366211	-1.67847	21.1182
2.336	0.946045	0.793457	19.7754
2.337	1.77002	3.11279	19.7449
2.338	1.52588	1.19019	18.3411
2.339	1.34277	-1.80054	18.4326
2.34	0.946045	-0.946045	18.28
2.341	1.61743	1.98364	20.5078
2.342	1.25122	1.80054	20.3857
2.343	1.46484	-1.25122	20.2332
2.344	0.946045	-2.34985	19.7754
2.345	1.34277	-0.12207	20.1721
2.346	0.88501	2.71606	21.8201
2.347	0.732422	2.99072	23.0103
2.348	0.579834	-0.0915527	23.2544
2.349	1.31226	-2.10571	21.637
2.35	2.0752	-1.12915	21.5759
2.351	1.5564	1.5564	21.4233
2.352	1.25122	0.946045	21.6064
2.353	0.762939	-1.80054	21.4539
2.354	0.427246	-1.06812	21.4233
2.355	1.2207	1.98364	20.3247
2.356	1.2207	2.59399	20.6909
2.357	1.25122	-0.457764	19.7449
2.358	1.19019	-2.47192	20.6604
2.359	0.946045	-0.0915527	20.5994
2.36	1.86157	2.41089	22.1558
2.361	1.37329	1.00708	21.637
2.362	1.12915	-1.31226	22.0642
2.363	0.701904	-1.61743	21.5149
2.364	1.0376	0.335693	22.7966
2.365	1.09863	3.32642	24.7803
2.366	0.854492	2.74658	25.6348
2.367	0.671387	-0.762939	25.5127
2.368	1.28174	-2.65503	23.3154
2.369	2.22778	0.0305176	23.1934
2.37	1.92261	2.83813	23.9868
2.371	0.793457	1.15967	23.9868
2.372	0	-2.04468	23.8647
2.373	0.610352	-0.793457	23.3459
2.374	1.77002	3.08228	23.1323
2.375	1.77002	2.83813	22.3694
2.376	0.915527	-1.00708	21.4844
2.377	1.09863	-2.34985	22.522
2.378	0.793457	1.06812	23.1323
2.379	1.70898	2.96021	25.3906
2.38	0.88501	0.305176	24.4446
2.381	1.49536	-2.19727	24.6582
2.382	0.946045	-1.25122	23.9258
2.383	0.946045	1.77002	25.8179
2.384	1.61743	3.78418	26.9165
2.385	0.701904	2.10571	27.832
2.386	0.640869	-1.19019	26.4893
2.387	0.854492	-1.83105	25.6042
2.388	1.46484	1.06812	25.7568
2.389	1.49536	2.31934	26.3062
2.39	0.854492	0.0305176	25.6653
2.391	0.274658	-1.80054	25.8789
2.392	0.640869	1.2207	25.0244
2.393	1.31226	3.50952	24.7192
2.394	1.5564	1.37329	23.8953
2.395	0.732422	-1.86157	24.2004
2.396	0.366211	-0.762939	24.6887
2.397	1.15967	2.28882	25.6958
2.398	1.49536	1.98364	26.062
2.399	1.25122	-0.915527	25.4517
2.4	0.854492	-1.46484	25.6348
2.401	0.610352	0.274658	25.3906
2.402	0.579834	2.01416	27.5574
2.403	0.610352	2.92969	28.5339
2.404	0.183105	0.88501	29.3274
2.405	1.00708	-1.31226	27.2522
2.406	1.34277	-1.28174	26.7029
2.407	0.946045	1.58691	26.2756
2.408	0.213623	1.7395	27.2827
2.409	-0.457764	-0.579834	26.5198
2.41	-0.244141	-1.06812	27.3438
2.411	0.732422	1.46484	25.6348
2.412	1.2207	2.92969	25.8484
2.413	0.701904	0.640869	24.292
2.414	0.457764	-1.7395	25.5127
2.415	-0.0305176	-0.0610352	25.6042
2.416	0.88501	2.10571	27.1606
2.417	0.671387	1.25122	26.947
2.418	0.854492	-1.58691	27.4048
2.419	0.305176	-1.37329	27.0691
2.42	0.427246	0.488281	27.1912
2.421	0.579834	2.53296	29.2053
2.422	0.152588	3.2959	29.9683
2.423	0.244141	0.610352	30.365
2.424	0.610352	-1.86157	28.0762
2.425	0.915527	-0.946045	28.4119
2.426	0.823975	1.67847	28.4119
2.427	0.244141	1.06812	29.3884
2.428	-0.213623	-1.25122	28.4119
2.429	0.0305176	-0.823975	28.1677
2.43	1.00708	2.13623	27.2522
2.431	0.671387	2.80762	26.825
2.432	0.518799	-0.244141	26.0925
2.433	0.335693	-1.70898	27.4963
2.434	-0.152588	0.244141	27.832
2.435	0.793457	2.04468	29.1138
2.436	0.915527	0.640869	28.7476
2.437	0.854492	-1.12915	28.595
2.438	0.396729	-0.823975	28.2288
2.439	0.488281	0.640869	29.2358
2.44	0.518799	2.7771	30.9753
2.441	-0.213623	2.71606	32.4097
2.442	-0.12207	0	31.8909
2.443	0.488281	-1.64795	30.5176
2.444	1.49536	0	29.9072
2.445	0.732422	1.89209	30.0903
2.446	0.0915527	1.15967	30.7007
2.447	-0.396729	-0.946045	30.7617
2.448	0.0915527	-0.0305176	30.6091
2.449	0.762939	2.22778	29.4495
2.45	1.00708	2.2583	29.1748
2.451	0.457764	-0.366211	28.1677
2.452	0.640869	-0.915527	29.3884
2.453	0.274658	1.06812	30.3345
2.454	0.762939	2.50244	31.2805
2.455	0.518799	0.396729	31.1279
2.456	0.488281	-1.06812	31.4331
2.457	0.335693	-0.457764	31.0669
2.458	0.152588	1.19019	32.7759
2.459	0.366211	3.35693	33.8135
2.46	-0.152588	2.62451	35.2783
2.461	-0.213623	0.12207	34.1797
2.462	0.274658	-1.83105	33.0811
2.463	0.518799	0.244141	32.5012
2.464	0.0610352	1.83105	33.783
2.465	-0.274658	0.915527	33.02
2.466	-0.396729	-1.00708	33.3557
2.467	0.152588	0.335693	32.074
2.468	0.610352	3.02124	31.4026
2.469	1.00708	2.53296	30.3345
2.47	0.213623	-0.244141	30.9753
2.471	-0.152588	-1.00708	31.8298
2.472	0.0610352	1.19019	33.2031
2.473	0.732422	2.56348	33.783
2.474	0.366211	0.366211	33.4167
2.475	0.0305176	-1.09863	33.1421
2.476	-0.0610352	-0.213623	33.2642
2.477	-0.518799	2.65503	34.6985
2.478	0.0915527	4.3335	36.9568
2.479	-0.274658	2.2583	37.4146
2.48	0.396729	-1.2207	35.1868
2.481	0.396729	-1.49536	35.0342
2.482	0.701904	2.10571	34.6985
2.483	0.12207	2.59399	35.3088
2.484	-0.274658	0.152588	35.1257
2.485	-0.518799	-0.671387	35.4309
2.486	0.0915527	1.80054	34.1797
2.487	0.335693	3.60107	33.8745
2.488	0.579834	1.40381	32.6233
2.489	0.213623	-1.06812	33.3252
2.49	0.0915527	0.152588	33.9661
2.491	0.579834	2.80762	35.4919
2.492	0.488281	2.31934	35.0037
2.493	0.183105	-0.335693	35.3699
2.494	-0.366211	-0.762939	34.9121
2.495	-0.366211	0.366211	35.8887
2.496	-0.274658	2.83813	37.7197
2.497	0.152588	3.8147	38.7878
2.498	-0.0305176	1.40381	38.6658
2.499	0.976563	-1.12915	35.9497
2.5	0.88501	-0.640869	35.9497
2.501	0.488281	2.22778	36.4075
2.502	-0.366211	2.04468	37.5061
2.503	-0.213623	-0.640869	37.262
2.504	0.183105	-0.488281	36.8652
2.505	0.396729	2.56348	34.79
2.506	0.549316	3.44849	34.5764
2.507	0.488281	0.610352	33.9661
2.508	0.427246	-1.46484	35.2173
2.509	-0.12207	0.610352	36.4075
2.51	0.518799	2.53296	37.1094
2.511	0.579834	1.09863	36.6211
2.512	0.823975	-1.31226	36.2244
2.513	0.305176	-1.0376	35.675
2.514	-0.152588	0.976563	36.8958
2.515	0.152588	3.78418	39.3066
2.516	-0.152588	3.54004	40.8325
2.517	-0.274658	-0.152588	39.6729
2.518	0.183105	-2.34985	37.5366
2.519	0.732422	0.335693	37.4146
2.52	0.88501	2.59399	38.3606
2.521	-0.0305176	0.854492	38.269
2.522	-0.0610352	-1.67847	37.6892
2.523	-0.152588	0.640869	37.2925
2.524	0.396729	3.44849	36.2854
2.525	0.305176	1.89209	35.7666
2.526	-0.0610352	-1.31226	35.4614
2.527	-0.0915527	-1.12915	36.499
2.528	0.0915527	1.5564	37.4451
2.529	1.12915	1.83105	38.0249
2.53	0.12207	-0.396729	37.2314
2.531	0.335693	-1.64795	37.6587
2.532	-0.152588	-0.213623	37.5977
2.533	-0.396729	1.15967	39.3066
2.534	0.152588	2.96021	40.9851
2.535	-0.244141	2.56348	42.0837
2.536	0.0305176	-0.244141	39.6729
2.537	0.335693	-2.04468	38.269
2.538	0.518799	0.793457	38.2385
2.539	-0.12207	2.2583	40.1611
2.54	-0.335693	0.152588	40.1001
2.541	-0.335693	-1.64795	40.2527
2.542	-0.0305176	0.793457	38.9099
2.543	0.305176	3.479	38.5742
2.544	0.701904	1.58691	37.0483
2.545	0.213623	-1.09863	37.7502
2.546	-0.244141	-0.305176	38.7878
2.547	0.0305176	2.2583	40.4663
2.548	0.396729	1.37329	40.4968
2.549	0.274658	-0.671387	40.3748
2.55	0.0610352	-1.19019	40.1306
2.551	0.213623	0.518799	40.1306
2.552	-0.12207	1.95313	41.9312
2.553	-0.274658	3.93677	43.6401
2.554	-0.518799	2.22778	44.1284
2.555	0.366211	-0.854492	41.5649
2.556	0.0610352	-1.52588	41.1987
2.557	0.274658	1.70898	41.5344
2.558	-0.305176	2.28882	42.8162
2.559	0.0305176	-0.366211	41.4429
2.56	-0.335693	-0.732422	41.5649
2.561	0.213623	2.31934	40.4663
2.562	0.0610352	3.66211	40.1917
2.563	-0.183105	0.610352	39.4592
2.564	0.152588	-1.25122	40.2527
2.565	-0.305176	0.640869	41.2903
2.566	0.640869	2.47192	42.3584
2.567	0.488281	1.0376	41.687
2.568	0.579834	-0.915527	41.5955
2.569	-0.823975	-0.579834	41.9006
2.57	-0.640869	1.31226	42.4805
2.571	-0.305176	2.0752	44.4336
2.572	-0.12207	3.35693	46.051
2.573	-0.671387	1.58691	45.6848
2.574	0.0305176	-0.518799	43.7012
2.575	0.427246	-0.427246	43.2739
2.576	0	1.89209	43.6707
2.577	-0.640869	1.70898	44.7693
2.578	-0.854492	-0.183105	44.3726
2.579	-0.976563	0.152588	44.4946
2.58	0.12207	2.65503	43.0603
2.581	0.183105	3.32642	42.511
2.582	-0.0915527	0.732422	41.0461
2.583	-0.12207	-0.0610352	42.7246
2.584	-0.518799	1.25122	43.2434
2.585	-0.0610352	2.19727	44.7693
2.586	-0.152588	0.823975	44.3115
2.587	-0.396729	-0.427246	44.6167
2.588	-0.366211	0	44.4336
2.589	-0.335693	1.19019	45.0134
2.59	-0.213623	3.17383	46.4478
2.591	-0.793457	3.87573	47.4548
2.592	-0.88501	1.28174	46.6309
2.593	-0.732422	-0.549316	45.1355
2.594	-0.305176	0.274658	45.1965
2.595	-0.335693	1.95313	45.9595
2.596	-0.610352	1.25122	46.1426
2.597	-0.396729	-0.335693	45.8984
2.598	-0.335693	0.976563	45.5017
2.599	-0.0610352	3.20435	44.4031
2.6	-0.12207	2.44141	43.7622
2.601	-0.518799	0.0915527	43.8538
2.602	-0.549316	0	44.9524
2.603	-0.518799	1.43433	45.8374
2.604	0.396729	1.58691	46.1426
2.605	-0.183105	0.549316	45.5017
2.606	-0.457764	-0.274658	45.6848
2.607	-0.488281	0.12207	45.8374
2.608	-0.823975	1.31226	47.1191
2.609	-0.549316	3.26538	49.6216
2.61	-0.427246	3.23486	50.8118
2.611	-0.518799	0.396729	49.1333
2.612	0.12207	-1.70898	47.4548
2.613	0.12207	0.915527	47.0581
2.614	-0.518799	2.53296	48.0957
2.615	-0.823975	1.0376	48.2788
2.616	-0.793457	-0.732422	48.1262
2.617	-0.579834	1.37329	47.3633
2.618	-0.244141	3.23486	46.4478
2.619	0.213623	2.0752	45.105
2.62	0	-0.610352	45.4407
2.621	-0.488281	-0.152588	46.5088
2.622	-0.183105	1.95313	47.9431
2.623	0.0915527	1.80054	48.2483
2.624	-0.183105	-0.0915527	47.9431
2.625	-0.976563	-0.640869	48.2178
2.626	-0.579834	-0.0915527	47.7295
2.627	-0.640869	1.98364	49.6826
2.628	-0.427246	3.75366	50.9033
2.629	-0.640869	2.71606	52.002
2.63	-0.335693	0.213623	49.9573
2.631	-0.488281	-1.12915	49.3774
2.632	-0.946045	1.0376	49.408
2.633	-1.00708	2.0752	51.1475
2.634	-0.457764	0.610352	50.8728
2.635	-0.427246	-0.244141	50.5981
2.636	-0.305176	1.89209	48.9807
2.637	-0.12207	3.44849	48.5535
2.638	-0.640869	1.80054	46.9666
2.639	-0.732422	-0.152588	48.6755
2.64	-0.793457	0.549316	49.5605
2.641	-0.457764	2.34985	50.7813
2.642	-0.244141	1.12915	50.2625
2.643	-0.244141	-0.335693	50.1709
2.644	-1.37329	0.0610352	49.9878
2.645	-0.762939	0.640869	50.9033
2.646	-1.31226	3.41797	53.1921
2.647	-0.701904	4.08936	54.4434
2.648	-1.2207	1.34277	53.6499
2.649	-0.366211	-1.46484	50.3235
2.65	-0.793457	-0.244141	50.2319
2.651	-0.946045	2.99072	51.3916
2.652	-0.976563	2.31934	52.4597
2.653	-1.09863	-0.610352	51.3916
2.654	-0.88501	-0.213623	51.3306
2.655	-0.579834	3.41797	50.1709
2.656	-0.854492	3.50952	49.9878
2.657	-0.671387	0.0915527	49.3469
2.658	-0.640869	-1.09863	50.7813
2.659	-0.488281	1.70898	51.4526
2.66	0.12207	3.41797	52.2766
2.661	-0.152588	1.15967	51.5137
2.662	-0.488281	-1.06812	51.9104
2.663	-1.00708	-0.274658	51.6968
2.664	-1.64795	1.64795	53.6194
2.665	-0.88501	4.57764	55.5725
2.666	-0.518799	3.26538	56.7017
2.667	-0.671387	0.244141	53.2837
2.668	-0.701904	-1.25122	51.8494
2.669	-0.762939	1.67847	52.4597
2.67	-0.976563	3.17383	54.1687
2.671	-0.946045	0.701904	53.833
2.672	-0.762939	-1.00708	53.4363
2.673	-0.854492	1.7395	52.1545
2.674	-0.701904	4.08936	51.6052
2.675	-0.488281	1.98364	50.5066
2.676	-0.976563	-0.915527	51.1475
2.677	-1.49536	0.610352	53.0396
2.678	-1.19019	2.68555	54.3823
2.679	-0.518799	1.67847	53.8025
2.68	-0.396729	-0.488281	53.3447
2.681	-1.12915	-0.579834	53.2532
2.682	-0.946045	1.19019	53.3752
2.683	-1.77002	2.13623	54.7791
2.684	-1.0376	3.66211	57.0374
2.685	-1.2207	3.14331	57.4036
2.686	-1.00708	0.183105	54.9927
2.687	-0.793457	-1.5564	53.833
2.688	-1.31226	0.976563	54.2297
2.689	-1.12915	2.7771	56.427
2.69	-1.28174	1.00708	55.0842
2.691	-0.823975	-0.640869	54.9316
2.692	-1.31226	1.92261	53.4973
2.693	-0.854492	3.60107	53.4668
2.694	-0.335693	1.40381	52.0935
2.695	-0.457764	-0.823975	53.0396
2.696	-0.640869	0.488281	54.2603
2.697	-0.305176	2.44141	54.7485
2.698	-0.244141	1.25122	54.8401
2.699	-1.00708	-0.183105	54.9316
2.7	-1.64795	-0.0915527	55.3589
2.701	-0.854492	0.701904	55.4199
2.702	-1.34277	1.77002	57.8613
2.703	-0.549316	4.48608	59.5093
2.704	-0.762939	2.65503	59.082
2.705	0.213623	-0.732422	55.9082
2.706	-0.396729	-0.549316	55.603
2.707	-1.0376	2.68555	57.1289
2.708	-1.12915	2.68555	58.4717
2.709	-0.701904	-0.457764	57.4951
2.71	-0.579834	-0.640869	57.0068
2.711	-0.335693	3.08228	55.603
2.712	-0.12207	4.18091	55.3284
2.713	-0.12207	0.732422	54.0771
2.714	-0.305176	-1.46484	55.7861
2.715	-0.793457	1.19019	56.9458
2.716	-0.0305176	3.05176	57.8613
2.717	0	0.976563	57.1594
2.718	-0.0305176	-0.946045	57.251
2.719	-0.88501	0	57.4036
2.72	-0.244141	1.67847	57.5867
2.721	-0.579834	3.26538	60.4248
2.722	-0.640869	4.30298	61.3403
2.723	-0.946045	1.46484	60.0891
2.724	-0.152588	-1.28174	57.4341
2.725	-0.579834	0.366211	58.3496
2.726	-0.610352	2.71606	59.0515
2.727	-0.823975	1.43433	59.4788
2.728	-0.701904	-0.732422	58.6853
2.729	-0.579834	0.88501	58.5632
2.73	-0.518799	3.75366	57.4951
2.731	-0.579834	2.62451	56.427
2.732	-0.762939	-0.518799	56.7932
2.733	-0.610352	-0.152588	58.1055
2.734	-0.732422	2.22778	58.8074
2.735	0.305176	2.04468	58.8379
2.736	-0.335693	0.366211	57.6477
2.737	-1.00708	-0.0305176	58.8989
2.738	-1.31226	0.823975	59.082
2.739	-1.09863	1.2207	60.3333
2.74	-1.06812	3.26538	62.561
2.741	-0.762939	3.84521	64.0259
2.742	-1.19019	0.976563	61.2793
2.743	-0.732422	-1.09863	59.2041
2.744	-1.25122	1.15967	59.6313
2.745	-1.46484	3.08228	61.4014
2.746	-1.80054	1.31226	61.9202
2.747	-1.52588	-0.335693	61.5845
2.748	-1.09863	1.40381	60.1196
2.749	-0.732422	3.9978	59.1125
2.75	-0.701904	2.71606	58.136
2.751	-1.12915	0.183105	58.6853
2.752	-1.31226	0.671387	59.906
2.753	-1.0376	2.28882	61.1572
2.754	-0.366211	2.10571	61.3098
2.755	-0.793457	0.366211	60.73
2.756	-1.5564	-0.274658	61.1267
2.757	-1.0376	0.640869	60.6995
2.758	-1.09863	1.95313	62.5
2.759	-0.946045	4.66919	64.5447
2.76	-1.12915	3.9978	65.3076
2.761	-1.31226	0.366211	62.9883
2.762	-0.915527	-1.64795	62.2253
2.763	-0.915527	1.37329	62.561
2.764	-1.0376	2.89917	64.1479
2.765	-0.671387	0.671387	63.385
2.766	-0.701904	-0.335693	63.2019
2.767	-1.00708	2.0752	61.5845
2.768	-0.610352	3.84521	61.0352
2.769	-0.640869	1.70898	59.9976
2.77	-0.88501	-0.396729	61.2488
2.771	-1.00708	0.12207	62.0728
2.772	-0.762939	1.83105	62.9272
2.773	0.0305176	1.06812	62.1033
2.774	-0.793457	-0.579834	62.3474
2.775	-1.64795	-0.366211	62.7136
2.776	-1.46484	0.396729	62.9272
2.777	-1.64795	1.5564	65.5823
2.778	-1.34277	4.27246	67.5659
2.779	-1.31226	2.56348	67.2302
2.78	-0.366211	-1.00708	63.7512
2.781	-1.12915	-1.70898	63.1714
2.782	-1.61743	1.5564	64.1479
2.783	-2.01416	2.34985	65.7349
2.784	-1.61743	-0.640869	64.8804
2.785	-1.46484	-1.09863	64.6362
2.786	-1.40381	2.22778	63.1104
2.787	-1.2207	3.35693	62.439
2.788	-1.2207	0.518799	60.9741
2.789	-0.793457	-1.49536	62.4084
2.79	-1.83105	0.640869	63.9954
2.791	-1.09863	2.28882	65.2466
2.792	-1.31226	0.396729	64.1785
2.793	-1.52588	-1.40381	64.6057
2.794	-2.10571	-0.518799	63.9954
2.795	-1.67847	0.854492	64.9719
2.796	-1.52588	2.34985	66.803
2.797	-1.37329	3.57056	68.6951
2.798	-2.01416	1.31226	67.2302
2.799	-1.61743	-1.40381	64.6973
2.8	-1.86157	-0.793457	64.9719
2.801	-1.89209	1.89209	66.4368
2.802	-1.61743	1.28174	67.4133
2.803	-1.37329	-1.06812	66.0706
2.804	-1.0376	0.12207	65.7349
2.805	-1.28174	3.11279	64.2395
2.806	-1.7395	2.56348	63.8733
2.807	-1.58691	-0.518799	63.5681
2.808	-1.46484	-0.671387	65.3687
2.809	-2.13623	1.67847	66.1621
2.81	-0.823975	1.98364	66.3452
2.811	-0.946045	-0.0305176	65.0635
2.812	-1.52588	-0.579834	65.5212
2.813	-2.13623	0.549316	66.0706
2.814	-2.16675	1.34277	67.4438
2.815	-2.10571	3.20435	70.4346
2.816	-1.95313	4.05884	71.4111
2.817	-1.95313	0.854492	68.9697
2.818	-1.67847	-1.34277	66.5588
2.819	-1.37329	0.793457	67.1692
2.82	-2.01416	3.32642	69.3665
2.821	-1.86157	1.40381	68.8171
2.822	-2.0752	-0.88501	68.7866
2.823	-1.83105	1.49536	67.5964
2.824	-1.46484	3.84521	67.1082
2.825	-1.43433	2.10571	65.8875
2.826	-1.31226	-0.549316	66.1926
2.827	-1.86157	0.274658	67.5659
2.828	-1.5564	2.47192	68.5425
2.829	-1.2207	1.61743	68.6035
2.83	-1.64795	-0.152588	68.2068
2.831	-2.62451	-0.244141	69.0308
2.832	-2.34985	0.640869	69.1223
2.833	-2.44141	1.80054	70.5566
2.834	-2.04468	3.93677	72.9065
2.835	-1.89209	3.479	72.8455
2.836	-1.70898	-0.0305176	69.4275
2.837	-1.95313	-1.00708	68.9697
2.838	-2.34985	2.13623	70.8618
2.839	-2.38037	2.74658	72.8149
2.84	-1.83105	0.152588	71.167
2.841	-1.95313	-0.701904	71.0754
2.842	-1.92261	3.02124	69.458
2.843	-1.80054	4.42505	69.2444
2.844	-1.46484	1.15967	68.3289
2.845	-1.92261	-0.274658	69.8853
2.846	-1.89209	1.7395	71.3196
2.847	-1.31226	3.26538	72.113
2.848	-1.06812	1.40381	71.0754
2.849	-1.64795	-0.0305176	71.4417
2.85	-2.2583	0.762939	71.8994
2.851	-1.70898	1.7395	71.6858
2.852	-2.01416	2.92969	74.6155
2.853	-1.95313	5.00488	76.7517
2.854	-2.19727	2.99072	76.0803
2.855	-1.2207	-0.152588	72.113
2.856	-1.2207	-0.12207	72.6624
2.857	-1.89209	3.63159	74.2188
2.858	-2.01416	3.479	75.3784
2.859	-1.37329	0.305176	73.5779
2.86	-1.43433	0.610352	73.9136
2.861	-1.64795	4.24194	72.5403
2.862	-1.31226	4.24194	72.6624
2.863	-1.25122	1.15967	71.1365
2.864	-0.671387	0.0610352	73.3948
2.865	-1.09863	2.74658	73.8525
2.866	-0.671387	3.69263	74.0662
2.867	-0.640869	1.5564	73.3643
2.868	-1.28174	0.549316	74.4019
2.869	-2.19727	1.19019	74.4934
2.87	-1.46484	1.98364	74.9207
2.871	-1.52588	3.66211	76.7822
2.872	-1.12915	5.06592	78.125
2.873	-1.7395	3.11279	76.6907
2.874	-0.518799	0.0305176	73.5168
2.875	-1.2207	0.915527	74.585
2.876	-1.25122	3.63159	76.6296
2.877	-1.31226	2.71606	77.0874
2.878	-1.31226	0.366211	75.8362
2.879	-1.28174	1.25122	75.1038
2.88	-0.88501	3.96729	73.822
2.881	-0.976563	3.8147	72.8149
2.882	-1.00708	0.88501	72.2961
2.883	-1.28174	0.457764	73.7915
2.884	-1.37329	2.65503	74.8901
2.885	-0.701904	2.7771	75.2869
2.886	-0.854492	0.488281	74.0051
2.887	-1.37329	0.427246	75.1648
2.888	-1.7395	1.37329	74.8291
2.889	-1.40381	1.95313	75.7751
2.89	-1.46484	3.75366	77.9419
2.891	-1.80054	4.79126	79.5898
2.892	-2.0752	2.01416	77.8198
2.893	-1.25122	-0.854492	75.2258
2.894	-1.43433	0.427246	75.592
2.895	-1.67847	3.20435	77.5452
2.896	-1.46484	2.10571	77.4841
2.897	-0.762939	-0.366211	76.7517
2.898	-1.64795	1.43433	75.3174
2.899	-1.37329	4.02832	74.8901
2.9	-1.46484	3.32642	74.0662
2.901	-1.34277	0.183105	74.1882
2.902	-1.25122	0.366211	75.5005
2.903	-1.25122	2.10571	76.0803
2.904	-0.610352	2.50244	76.3245
2.905	-1.64795	0.823975	75.592
2.906	-2.0752	-0.0305176	76.5381
2.907	-2.2583	0.946045	76.7822
2.908	-1.98364	2.13623	78.9185
2.909	-1.46484	4.57764	80.9326
2.91	-1.52588	3.2959	80.7495
2.911	-1.37329	0.366211	77.7283
2.912	-2.01416	-0.0915527	76.9958
2.913	-2.10571	2.59399	78.5522
2.914	-2.31934	2.34985	80.0781
2.915	-2.01416	0.0305176	79.3762
2.916	-1.86157	-0.244141	79.1016
2.917	-1.86157	3.14331	77.5757
2.918	-1.46484	3.78418	76.6602
2.919	-1.46484	1.06812	75.531
2.92	-1.77002	-0.0915527	76.8433
2.921	-2.50244	1.61743	78.125
2.922	-1.89209	2.65503	78.7048
2.923	-1.7395	0.854492	77.9114
2.924	-2.19727	-0.213623	78.2471
2.925	-2.74658	0.396729	78.6743
2.926	-2.13623	0.915527	78.5217
2.927	-2.62451	2.62451	81.4514
2.928	-2.28882	4.30298	83.4961
2.929	-2.96021	2.65503	82.6416
2.93	-2.0752	-0.640869	79.5898
2.931	-2.28882	-0.701904	79.4983
2.932	-3.05176	2.01416	80.8716
2.933	-2.53296	1.95313	81.9397
2.934	-1.92261	-0.12207	80.4749
2.935	-2.16675	0.12207	79.7424
2.936	-2.19727	2.99072	78.2471
2.937	-2.34985	3.17383	78.5522
2.938	-2.2583	0.396729	77.3621
2.939	-2.13623	-0.915527	79.5898
2.94	-2.50244	1.31226	80.2917
2.941	-1.7395	2.0752	80.0781
2.942	-2.22778	0.701904	78.9795
2.943	-2.89917	-0.396729	79.4983
2.944	-3.57056	0.213623	80.3223
2.945	-3.08228	0.579834	81.0547
2.946	-2.80762	2.74658	84.0759
2.947	-2.83813	4.5166	85.5103
2.948	-2.83813	1.2207	83.0688
2.949	-2.19727	-1.86157	79.834
2.95	-2.68555	0.152588	80.658
2.951	-3.17383	2.96021	83.252
2.952	-2.99072	1.58691	83.4351
2.953	-2.47192	-1.28174	82.2144
2.954	-2.47192	0.366211	81.8787
2.955	-2.68555	3.87573	80.6274
2.956	-2.47192	2.80762	79.7729
2.957	-2.41089	-0.579834	79.1321
2.958	-2.71606	-0.366211	81.3904
2.959	-2.80762	2.28882	81.9702
2.96	-2.16675	1.83105	82.3975
2.961	-2.59399	-0.0610352	81.4819
2.962	-3.11279	-0.640869	82.7637
2.963	-3.11279	0.701904	82.3059
2.964	-2.89917	1.15967	83.6182
2.965	-2.74658	4.02832	86.7004
2.966	-3.02124	4.21143	87.2803
2.967	-3.32642	0.610352	84.4421
2.968	-2.99072	-2.04468	82.2449
2.969	-3.20435	1.12915	84.137
2.97	-3.26538	3.38745	86.5173
2.971	-2.62451	1.09863	85.2661
2.972	-2.22778	-1.34277	83.9539
2.973	-2.56348	2.01416	82.7942
2.974	-2.99072	4.66919	82.3364
2.975	-2.62451	1.89209	81.1462
2.976	-2.89917	-1.19019	82.5806
2.977	-3.2959	0.579834	84.137
2.978	-2.68555	2.83813	84.6558
2.979	-1.86157	1.46484	83.2214
2.98	-2.31934	-0.366211	83.313
2.981	-3.35693	0.244141	83.9233
2.982	-3.02124	1.25122	84.5947
2.983	-3.60107	1.64795	86.853
2.984	-2.50244	4.15039	89.1113
2.985	-2.89917	3.44849	88.8367
2.986	-1.86157	-0.0915527	84.7168
2.987	-2.41089	-1.06812	84.3506
2.988	-3.05176	2.62451	86.4563
2.989	-2.74658	3.32642	88.1042
2.99	-2.22778	0.183105	86.3953
2.991	-2.38037	-0.366211	86.5784
2.992	-2.86865	3.35693	85.3882
2.993	-2.38037	4.39453	84.7473
2.994	-1.92261	0.732422	83.6792
2.995	-1.89209	-0.274658	85.144
2.996	-2.38037	2.10571	86.5479
2.997	-2.04468	3.05176	86.4258
2.998	-2.01416	1.00708	85.8154
2.999	-2.68555	0	86.6699
3	-3.2959	1.00708	87.4023
3.001	-2.13623	1.52588	87.2803
3.002	-2.59399	2.71606	89.8743
3.003	-2.65503	4.85229	91.0034
3.004	-2.89917	3.02124	90.0269
3.005	-1.83105	-0.0610352	86.5479
3.006	-2.65503	0.579834	88.0127
3.007	-2.68555	3.44849	89.9963
3.008	-2.7771	2.59399	91.217
3.009	-1.67847	0.183105	88.5925
3.01	-1.83105	1.2207	88.8062
3.011	-2.59399	4.60815	87.0667
3.012	-2.22778	3.9978	87.0972
3.013	-2.34985	0.823975	86.2427
3.014	-2.22778	0.854492	88.562
3.015	-2.7771	2.80762	89.0198
3.016	-1.83105	2.83813	88.9893
3.017	-1.70898	1.09863	87.8906
3.018	-2.53296	0.946045	89.1724
3.019	-2.89917	1.70898	89.1113
3.02	-2.56348	2.01416	90.3015
3.021	-2.86865	4.15039	92.865
3.022	-3.02124	5.24902	94.5435
3.023	-2.83813	2.2583	91.9189
3.024	-1.86157	-0.701904	89.0198
3.025	-1.89209	1.43433	90.8203
3.026	-1.86157	4.27246	92.4988
3.027	-1.83105	2.47192	92.3462
3.028	-1.7395	0.0915527	91.0645
3.029	-1.95313	2.19727	90.6982
3.03	-2.47192	4.97437	90.1794
3.031	-1.95313	3.14331	89.0808
3.032	-1.89209	0.640869	89.2334
3.033	-1.64795	1.31226	90.4541
3.034	-1.06812	3.02124	91.1255
3.035	-1.19019	2.99072	90.1794
3.036	-2.04468	1.28174	90.1489
3.037	-2.62451	0.854492	91.8884
3.038	-2.31934	1.80054	91.7053
3.039	-2.53296	2.44141	92.6514
3.04	-2.0752	5.0354	95.5505
3.041	-2.47192	5.34058	95.7642
3.042	-1.89209	1.5564	92.8955
3.043	-1.86157	-0.518799	91.2781
3.044	-2.16675	2.50244	93.0176
3.045	-2.80762	3.96729	95.0012
3.046	-2.19727	1.37329	93.8721
3.047	-1.77002	-0.152588	93.1396
3.048	-1.83105	3.05176	91.4307
3.049	-1.89209	4.94385	90.8813
3.05	-1.70898	2.41089	89.325
3.051	-1.89209	0.488281	90.5457
3.052	-2.41089	1.95313	92.1021
3.053	-2.04468	3.32642	92.4683
3.054	-1.64795	1.83105	91.6138
3.055	-2.10571	0.732422	91.7053
3.056	-2.96021	1.06812	92.4683
3.057	-2.2583	1.52588	91.98
3.058	-2.99072	2.31934	93.8416
3.059	-3.05176	5.31006	97.29
3.06	-3.23486	4.45557	97.29
3.061	-2.2583	0.457764	93.689
3.062	-2.2583	-0.946045	93.2922
3.063	-2.62451	2.19727	94.1162
3.064	-2.96021	3.2959	96.1304
3.065	-2.53296	1.00708	94.6045
3.066	-2.0752	0	94.0552
3.067	-2.99072	2.7771	92.4377
3.068	-2.74658	3.93677	92.1326
3.069	-2.56348	1.52588	90.4236
3.07	-1.95313	-0.0915527	92.4072
3.071	-2.53296	1.12915	93.0786
3.072	-2.04468	2.31934	93.4753
3.073	-2.16675	1.2207	92.2546
3.074	-2.53296	0.213623	93.1091
3.075	-3.44849	0.335693	93.9026
3.076	-3.20435	0.457764	94.0857
3.077	-3.35693	2.31934	97.1069
3.078	-2.96021	5.27954	98.9685
3.079	-2.80762	2.7771	97.4426
3.08	-1.95313	-1.0376	93.5669
3.081	-3.08228	-0.213623	94.3298
3.082	-3.2959	2.83813	96.405
3.083	-3.20435	1.67847	97.6868
3.084	-2.62451	-1.12915	96.0388
3.085	-2.50244	0.0915527	95.6726
3.086	-2.86865	3.38745	93.9026
3.087	-2.44141	3.17383	92.9871
3.088	-2.7771	0.152588	92.1631
3.089	-2.65503	-0.366211	94.7266
3.09	-3.32642	2.04468	95.1538
3.091	-2.41089	2.04468	95.6116
3.092	-2.74658	0.457764	94.635
3.093	-3.23486	-0.213623	95.52
3.094	-3.50952	0.274658	95.8252
3.095	-3.11279	1.12915	96.6187
3.096	-2.96021	3.44849	100.037
3.097	-3.63159	5.00488	101.44
3.098	-3.72314	1.64795	99.5178
3.099	-3.50952	-1.67847	96.3745
3.1	-3.41797	0.366211	97.8699
3.101	-3.63159	2.99072	99.9756
3.102	-2.80762	1.77002	99.6704
3.103	-2.62451	-0.701904	97.8394
3.104	-2.99072	1.5564	97.4121
3.105	-3.50952	4.45557	96.9238
3.106	-3.66211	2.68555	95.7642
3.107	-3.35693	-0.488281	96.1609
3.108	-3.50952	0.244141	97.7173
3.109	-3.35693	2.44141	98.4192
3.11	-2.41089	1.86157	97.4121
3.111	-2.89917	0.305176	97.0459
3.112	-4.08936	0.213623	98.3887
3.113	-4.54712	1.00708	98.938
3.114	-4.39453	1.67847	100.22
3.115	-3.75366	4.42505	103.912
3.116	-3.84521	4.94385	104.187
3.117	-3.35693	0.732422	100.677
3.118	-3.60107	-1.64795	98.2971
3.119	-3.84521	2.04468	100.555
3.12	-4.24194	3.96729	103.058
3.121	-3.38745	0.732422	101.654
3.122	-3.26538	-1.28174	100.983
3.123	-3.87573	2.68555	99.6094
3.124	-3.50952	5.09644	99.2737
3.125	-3.23486	2.01416	96.9849
3.126	-2.96021	-0.366211	98.053
3.127	-3.84521	1.58691	100.037
3.128	-3.57056	3.20435	100.494
3.129	-3.32642	1.70898	99.884
3.13	-3.75366	0.0915527	100.372
3.131	-4.73022	0.396729	101.288
3.132	-3.90625	1.70898	101.013
3.133	-3.8147	2.01416	102.844
3.134	-3.78418	5.70679	105.835
3.135	-4.08936	4.3335	105.103
3.136	-3.41797	0.0305176	101.532
3.137	-4.18091	-0.88501	101.105
3.138	-4.57764	2.68555	104.095
3.139	-4.39453	3.84521	105.438
3.14	-3.32642	0.335693	103.058
3.141	-2.80762	-0.244141	102.386
3.142	-4.02832	4.27246	101.227
3.143	-4.02832	4.94385	100.952
3.144	-3.8147	1.0376	99.7925
3.145	-3.14331	-0.0610352	102.081
3.146	-4.24194	2.74658	102.936
3.147	-2.7771	3.63159	103.058
3.148	-3.35693	1.58691	101.196
3.149	-3.69263	0.518799	102.325
3.15	-4.91333	1.58691	103.485
3.151	-3.90625	1.86157	103.699
3.152	-4.60815	3.05176	106.628
3.153	-3.93677	5.34058	108.643
3.154	-3.84521	3.11279	106.934
3.155	-3.05176	-0.488281	102.539
3.156	-2.89917	0.579834	104.492
3.157	-4.08936	4.39453	106.384
3.158	-3.57056	3.11279	106.873
3.159	-3.57056	-0.488281	104.98
3.16	-3.35693	1.06812	104.858
3.161	-4.11987	4.94385	103.638
3.162	-3.17383	3.69263	102.875
3.163	-3.20435	0.488281	101.685
3.164	-2.59399	0.732422	104.523
3.165	-3.41797	3.26538	104.614
3.166	-2.80762	2.7771	104.401
3.167	-3.38745	1.00708	103.973
3.168	-3.75366	0.732422	105.988
3.169	-4.08936	1.49536	105.591
3.17	-3.35693	1.89209	106.049
3.171	-3.26538	4.24194	108.978
3.172	-3.66211	6.073	110.413
3.173	-3.90625	2.71606	108.368
3.174	-3.11279	-0.671387	105.499
3.175	-3.2959	0.793457	107.391
3.176	-3.57056	3.84521	109.589
3.177	-2.92969	2.2583	109.192
3.178	-2.68555	0.0915527	107.239
3.179	-2.62451	2.13623	106.628
3.18	-3.44849	5.06592	105.408
3.181	-3.26538	3.78418	104.462
3.182	-3.23486	0.793457	104.98
3.183	-3.32642	1.40381	106.903
3.184	-3.23486	2.74658	107.3
3.185	-2.2583	2.44141	106.873
3.186	-2.86865	1.19019	106.049
3.187	-3.63159	1.19019	107.574
3.188	-3.50952	1.77002	107.422
3.189	-3.57056	2.13623	108.643
3.19	-3.38745	4.63867	111.664
3.191	-3.66211	5.21851	112.701
3.192	-3.60107	1.46484	109.528
3.193	-3.08228	-0.671387	107.758
3.194	-3.44849	2.0752	109.497
3.195	-3.38745	3.90625	111.298
3.196	-2.89917	1.77002	109.924
3.197	-2.99072	0.793457	109.039
3.198	-3.60107	3.50952	108.765
3.199	-3.63159	4.69971	107.635
3.2	-3.14331	2.44141	106.323
3.201	-2.80762	0.88501	106.873
3.202	-3.26538	1.83105	108.002
3.203	-2.96021	3.17383	108.398
3.204	-2.7771	1.95313	107.605
3.205	-3.72314	0.793457	108.459
3.206	-4.39453	1.09863	109.741
3.207	-3.78418	1.40381	109.528
3.208	-3.93677	2.22778	111.45
3.209	-3.60107	5.76782	114.288
3.21	-3.2959	5.15747	113.831
3.211	-2.92969	1.00708	110.138
3.212	-3.41797	-0.335693	110.321
3.213	-4.08936	2.7771	112
3.214	-4.05884	3.02124	113.129
3.215	-3.75366	0.701904	111.725
3.216	-3.11279	0.366211	110.901
3.217	-3.57056	3.44849	109.131
3.218	-3.35693	4.45557	108.154
3.219	-3.57056	2.01416	106.842
3.22	-3.41797	0.549316	108.673
3.221	-4.30298	1.58691	110.352
3.222	-3.23486	2.53296	110.413
3.223	-3.05176	1.12915	109.558
3.224	-3.84521	0.396729	110.291
3.225	-4.24194	0.946045	111.084
3.226	-3.69263	1.37329	110.657
3.227	-4.24194	2.71606	113.495
3.228	-4.66919	5.7373	116.15
3.229	-3.75366	3.90625	115.295
3.23	-3.41797	-0.396729	111.786
3.231	-3.2959	-0.88501	111.633
3.232	-3.63159	2.65503	113.77
3.233	-3.69263	2.83813	114.838
3.234	-3.26538	0.396729	113.464
3.235	-3.17383	0.244141	112.183
3.236	-3.93677	3.20435	111.145
3.237	-3.8147	3.96729	110.596
3.238	-3.57056	1.15967	109.711
3.239	-3.38745	-0.12207	110.931
3.24	-3.96729	1.7395	112.366
3.241	-3.23486	2.65503	112
3.242	-3.60107	1.12915	111.298
3.243	-3.84521	0	112.915
3.244	-4.5166	0.671387	113.19
3.245	-4.11987	1.19019	114.41
3.246	-3.96729	3.75366	117.279
3.247	-3.44849	5.0354	117.798
3.248	-3.90625	2.31934	115.082
3.249	-3.78418	-0.549316	112.366
3.25	-4.21143	0.88501	114.41
3.251	-4.42505	3.44849	116.943
3.252	-3.69263	1.58691	116.699
3.253	-3.32642	-0.701904	114.96
3.254	-3.54004	1.67847	114.075
3.255	-3.93677	4.3335	113.159
3.256	-3.44849	2.68555	111.633
3.257	-3.57056	-0.0915527	111.328
3.258	-4.76074	1.43433	114.288
3.259	-4.42505	3.2959	114.685
3.26	-3.41797	1.61743	112.915
3.261	-3.78418	-0.0305176	113.281
3.262	-4.76074	1.43433	115.204
3.263	-4.3335	1.61743	115.479
3.264	-4.57764	0.946045	116.577
3.265	-4.21143	4.79126	120.636
3.266	-4.42505	5.58472	120.819
3.267	-4.11987	0.488281	116.638
3.268	-4.45557	-2.34985	114.929
3.269	-4.5166	2.0752	117.615
3.27	-4.57764	4.24194	119.202
3.271	-3.50952	0.915527	116.547
3.272	-3.35693	-0.549316	115.448
3.273	-4.66919	3.44849	115.021
3.274	-4.88281	4.91333	114.532
3.275	-4.08936	1.31226	112.946
3.276	-3.78418	-0.488281	114.655
3.277	-4.69971	1.83105	116.821
3.278	-3.93677	2.96021	115.997
3.279	-3.41797	1.34277	114.96
3.28	-4.15039	0.610352	116.241
3.281	-5.58472	1.31226	118.011
3.282	-4.57764	1.19019	116.882
3.283	-5.09644	2.2583	120.056
3.284	-4.54712	6.13403	123.047
3.285	-4.36401	3.9978	121.887
3.286	-2.92969	-0.88501	116.333
3.287	-3.90625	-1.28174	117.126
3.288	-5.12695	3.84521	121.033
3.289	-4.79126	4.05884	122.864
3.29	-3.72314	-0.0305176	119.659
3.291	-3.32642	-0.701904	118.347
3.292	-5.0354	4.11987	117.371
3.293	-4.57764	5.40161	117.371
3.294	-3.63159	1.70898	115.723
3.295	-3.479	-0.549316	117.615
3.296	-4.73022	2.38037	118.927
3.297	-4.30298	4.08936	119.751
3.298	-4.11987	1.83105	118.073
3.299	-4.24194	-0.305176	119.263
3.3	-4.97437	0.518799	119.629
3.301	-5.0354	2.34985	120.087
3.302	-5.40161	4.94385	123.596
3.303	-3.93677	5.92041	124.268
3.304	-4.66919	2.0752	121.857
3.305	-4.79126	-0.701904	118.561
3.306	-5.00488	1.34277	121.399
3.307	-4.36401	3.93677	123.047
3.308	-4.02832	1.98364	122.498
3.309	-3.69263	-0.213623	120.483
3.31	-4.02832	2.44141	120.331
3.311	-4.85229	4.94385	119.598
3.312	-4.36401	2.83813	118.591
3.313	-4.69971	0.488281	118.561
3.314	-4.15039	1.49536	121.155
3.315	-4.73022	3.479	120.789
3.316	-3.17383	2.22778	119.72
3.317	-4.30298	1.00708	118.927
3.318	-4.36401	1.15967	121.643
3.319	-5.24902	2.01416	121.49
3.32	-4.36401	2.10571	122.406
3.321	-4.60815	4.15039	125.916
3.322	-4.69971	5.37109	126.862
3.323	-5.12695	2.38037	123.688
3.324	-3.9978	0.0610352	121.643
3.325	-3.57056	1.67847	123.138
3.326	-4.39453	3.44849	125.244
3.327	-4.5166	2.01416	124.207
3.328	-4.36401	0.457764	123.077
3.329	-4.11987	2.59399	122.467
3.33	-5.34058	4.45557	121.429
3.331	-4.30298	2.83813	119.812
3.332	-3.96729	1.00708	120.392
3.333	-4.21143	1.92261	122.192
3.334	-4.85229	3.32642	122.589
3.335	-4.05884	2.31934	121.887
3.336	-4.76074	1.37329	122.742
3.337	-4.94385	1.46484	124.359
3.338	-4.42505	1.52588	123.566
3.339	-4.73022	2.22778	124.512
3.34	-4.30298	5.49316	127.96
3.341	-4.88281	5.79834	128.235
3.342	-4.5166	1.2207	124.542
3.343	-4.5166	-0.488281	123.474
3.344	-4.69971	2.50244	125.641
3.345	-5.37109	3.479	126.862
3.346	-4.05884	1.19019	126.038
3.347	-3.84521	0.305176	124.42
3.348	-4.02832	2.86865	123.505
3.349	-4.85229	4.88281	122.314
3.35	-4.42505	2.44141	121.368
3.351	-4.39453	0.610352	122.589
3.352	-4.76074	1.37329	124.146
3.353	-4.60815	2.80762	124.42
3.354	-3.78418	1.92261	123.84
3.355	-4.21143	0.854492	123.84
3.356	-5.12695	1.0376	125.122
3.357	-5.06592	1.86157	125.214
3.358	-4.85229	2.68555	128.143
3.359	-4.57764	4.88281	130.005
3.36	-4.85229	3.93677	129.089
3.361	-3.8147	0.854492	126.129
3.362	-4.36401	0.366211	126.221
3.363	-4.3335	2.68555	127.716
3.364	-4.54712	2.44141	128.143
3.365	-4.27246	0.701904	127.106
3.366	-4.3335	1.37329	126.862
3.367	-5.12695	3.87573	125.732
3.368	-4.63867	3.66211	124.481
3.369	-4.30298	1.46484	123.749
3.37	-3.87573	1.52588	125.854
3.371	-4.82178	2.96021	125.885
3.372	-3.69263	2.59399	126.19
3.373	-4.91333	1.37329	125.885
3.374	-5.31006	1.12915	127.655
3.375	-5.58472	1.40381	127.838
3.376	-4.24194	1.67847	128.021
3.377	-4.57764	3.75366	131.348
3.378	-4.66919	6.43921	133.423
3.379	-4.57764	3.72314	131.042
3.38	-3.93677	0.0305176	128.754
3.381	-4.57764	1.00708	130.035
3.382	-5.09644	3.8147	131.653
3.383	-4.27246	2.53296	131.927
3.384	-3.57056	0.396729	129.913
3.385	-3.8147	1.86157	128.815
3.386	-4.54712	4.97437	127.563
3.387	-4.18091	4.15039	126.312
3.388	-4.57764	1.67847	126.221
3.389	-4.60815	1.2207	128.479
3.39	-4.66919	2.59399	129.578
3.391	-3.93677	2.47192	129.303
3.392	-4.05884	1.49536	128.54
3.393	-4.3335	1.09863	130.005
3.394	-4.82178	1.64795	129.73
3.395	-4.3335	2.10571	130.554
3.396	-5.15747	4.85229	134.186
3.397	-4.54712	6.073	134.979
3.398	-4.88281	1.89209	132.202
3.399	-4.69971	-0.457764	129.242
3.4	-4.27246	1.92261	131.958
3.401	-4.66919	4.02832	132.874
3.402	-4.11987	1.5564	131.866
3.403	-3.9978	0.335693	130.829
3.404	-4.57764	3.35693	130.798
3.405	-5.00488	4.82178	129.181
3.406	-4.54712	2.22778	127.96
3.407	-4.42505	1.0376	128.54
3.408	-5.00488	2.34985	130.31
3.409	-4.60815	3.32642	130.188
3.41	-4.08936	2.04468	129.517
3.411	-5.24902	1.5564	130.341
3.412	-5.95093	1.31226	132.324
3.413	-5.49316	1.46484	132.019
3.414	-5.24902	2.22778	134.216
3.415	-5.27954	6.01196	137.299
3.416	-4.45557	5.31006	136.505
3.417	-4.79126	0.88501	132.019
3.418	-4.79126	-0.396729	131.897
3.419	-6.10352	3.32642	134.46
3.42	-5.46265	3.8147	136.139
3.421	-4.11987	0.762939	133.575
3.422	-4.45557	0.640869	133.27
3.423	-5.46265	4.54712	132.019
3.424	-4.79126	5.0354	131.012
3.425	-4.24194	1.86157	129.547
3.426	-4.57764	1.09863	131.836
3.427	-5.79834	2.86865	133.636
3.428	-4.76074	3.14331	133.087
3.429	-4.60815	1.46484	132.324
3.43	-5.00488	1.19019	133.759
3.431	-5.82886	1.58691	133.911
3.432	-4.66919	1.5564	133.484
3.433	-5.46265	2.96021	136.23
3.434	-5.95093	6.43921	139.526
3.435	-5.15747	4.05884	137.909
3.436	-4.60815	-0.610352	133.606
3.437	-5.06592	-0.335693	134.705
3.438	-5.76782	4.02832	137.085
3.439	-5.21851	2.99072	137.268
3.44	-3.93677	-0.366211	134.186
3.441	-4.85229	1.00708	134.796
3.442	-5.70679	4.94385	133.728
3.443	-5.24902	4.27246	132.996
3.444	-4.76074	0.701904	131.073
3.445	-4.39453	0.762939	134.216
3.446	-5.46265	3.05176	134.644
3.447	-3.96729	2.83813	134.125
3.448	-4.73022	1.0376	133.179
3.449	-5.24902	0.793457	135.864
3.45	-6.50024	1.40381	135.925
3.451	-5.00488	1.15967	135.742
3.452	-5.58472	3.26538	139.679
3.453	-5.64575	6.80542	141.663
3.454	-4.85229	2.99072	139.099
3.455	-3.96729	-1.19019	134.399
3.456	-4.76074	0.488281	136.841
3.457	-6.10352	4.30298	139.313
3.458	-5.52368	2.19727	139.526
3.459	-4.85229	-0.610352	136.536
3.46	-4.66919	1.61743	137.39
3.461	-5.85938	5.18799	135.284
3.462	-4.85229	3.75366	133.789
3.463	-5.09644	0.610352	133.209
3.464	-5.12695	1.19019	136.566
3.465	-6.2561	3.11279	136.993
3.466	-4.39453	2.0752	136.2
3.467	-5.40161	0.701904	136.139
3.468	-5.7373	1.31226	138.458
3.469	-6.04248	1.2207	137.543
3.47	-4.94385	1.34277	137.817
3.471	-5.40161	4.36401	141.51
3.472	-5.40161	6.34766	142.731
3.473	-6.13403	1.86157	139.404
3.474	-5.15747	-1.19019	136.902
3.475	-5.18799	1.5564	139.557
3.476	-5.70679	3.87573	140.717
3.477	-4.69971	1.52588	139.587
3.478	-4.45557	0.0305176	137.878
3.479	-5.0354	2.99072	137.665
3.48	-6.40869	5.0354	136.566
3.481	-5.09644	2.92969	135.773
3.482	-5.64575	0.732422	136.261
3.483	-5.00488	1.77002	138.55
3.484	-5.40161	3.14331	137.878
3.485	-4.11987	2.0752	137.177
3.486	-5.58472	1.34277	137.421
3.487	-5.5542	1.12915	140.228
3.488	-5.88989	1.19019	139.374
3.489	-5.70679	1.89209	140.839
3.49	-5.64575	5.21851	144.44
3.491	-5.34058	5.70679	144.135
3.492	-5.15747	1.58691	140.717
3.493	-4.85229	-0.488281	139.038
3.494	-4.97437	2.53296	141.724
3.495	-6.10352	3.63159	143.005
3.496	-5.24902	1.2207	141.785
3.497	-5.34058	0.274658	140.808
3.498	-5.34058	3.479	140.381
3.499	-5.85938	4.48608	139.099
3.5	-4.79126	2.56348	137.207
3.501	-5.12695	1.58691	138.58
3.502	-5.00488	2.50244	140.656
3.503	-5.7373	2.83813	140.503
3.504	-5.18799	1.64795	140.472
3.505	-6.10352	1.28174	141.541
3.506	-5.92041	1.49536	143.005
3.507	-5.67627	1.25122	141.602
3.508	-5.0354	2.59399	143.799
3.509	-5.06592	5.64575	145.355
3.51	-5.09644	4.36401	145.538
3.511	-5.67627	0.946045	142.242
3.512	-5.82886	0.915527	144.104
3.513	-5.58472	2.96021	144.775
3.514	-5.61523	2.22778	145.172
3.515	-4.91333	0.946045	142.975
3.516	-4.97437	1.7395	143.311
3.517	-5.61523	4.15039	142.212
3.518	-5.64575	3.78418	141.174
3.519	-5.67627	2.01416	140.32
3.52	-5.18799	1.89209	142.548
3.521	-5.85938	2.80762	143.127
3.522	-4.66919	2.41089	142.426
3.523	-5.52368	1.67847	142.426
3.524	-5.58472	1.64795	144.073
3.525	-6.7749	1.98364	144.043
3.526	-5.88989	1.52588	144.653
3.527	-5.98145	3.9978	149.017
3.528	-5.7373	6.2561	150.055
3.529	-5.5542	3.20435	147.797
3.53	-5.18799	0.274658	144.501
3.531	-5.12695	2.01416	146.515
3.532	-6.43921	3.96729	147.339
3.533	-5.43213	1.92261	147.43
3.534	-5.58472	0.549316	145.996
3.535	-5.37109	2.89917	146.179
3.536	-6.28662	5.09644	144.531
3.537	-4.85229	3.8147	143.066
3.538	-5.21851	1.92261	142.914
3.539	-5.43213	2.31934	144.958
3.54	-6.04248	3.26538	145.416
3.541	-4.88281	2.65503	145.63
3.542	-5.7373	2.10571	146.423
3.543	-6.10352	1.40381	147.736
3.544	-5.95093	1.80054	146.301
3.545	-5.67627	2.50244	148.132
3.546	-5.15747	6.073	152.008
3.547	-5.09644	5.98145	152.161
3.548	-5.40161	2.10571	148.499
3.549	-6.04248	-0.0305176	146.545
3.55	-6.31714	2.83813	149.292
3.551	-6.46973	4.39453	151.154
3.552	-4.76074	2.13623	149.78
3.553	-4.24194	0.640869	148.041
3.554	-5.06592	3.63159	146.759
3.555	-5.64575	5.7373	145.905
3.556	-5.24902	3.90625	144.592
3.557	-5.52368	1.43433	146.484
3.558	-5.98145	2.2583	148.346
3.559	-5.67627	3.479	147.949
3.56	-5.00488	2.65503	147.308
3.561	-5.40161	1.58691	147.522
3.562	-5.88989	1.46484	148.773
3.563	-5.7373	1.77002	148.682
3.564	-6.46973	2.99072	151.093
3.565	-5.76782	6.43921	154.572
3.566	-5.98145	5.46265	153.351
3.567	-4.88281	0.854492	149.2
3.568	-5.88989	0.152588	148.499
3.569	-6.16455	3.84521	151.459
3.57	-5.52368	3.87573	152.222
3.571	-4.63867	1.19019	149.689
3.572	-5.34058	0.915527	149.445
3.573	-6.43921	4.85229	148.956
3.574	-5.95093	4.88281	148.132
3.575	-5.34058	2.01416	146.606
3.576	-5.09644	1.31226	148.712
3.577	-5.67627	3.479	149.414
3.578	-5.0354	3.54004	148.773
3.579	-5.15747	1.64795	148.315
3.58	-5.92041	1.34277	150.94
3.581	-7.08008	1.58691	151.215
3.582	-5.37109	1.61743	150.848
3.583	-6.16455	3.44849	153.961
3.584	-5.37109	6.80542	156.433
3.585	-5.5542	3.84521	153.259
3.586	-4.15039	-0.396729	148.468
3.587	-5.76782	0.640869	150.879
3.588	-6.46973	4.36401	154.205
3.589	-5.88989	2.92969	154.114
3.59	-4.60815	-0.12207	150.513
3.591	-5.00488	1.31226	151.093
3.592	-6.46973	5.31006	149.628
3.593	-5.52368	4.30298	148.743
3.594	-5.43213	0.976563	147.858
3.595	-5.43213	1.12915	150.97
3.596	-6.40869	3.17383	151.52
3.597	-5.12695	2.62451	150.787
3.598	-5.5542	1.34277	150.146
3.599	-5.7373	1.28174	152.435
3.6	-6.10352	1.2207	152.283
3.601	-5.67627	1.43433	151.886
3.602	-6.10352	4.63867	155.884
3.603	-5.61523	6.13403	157.166
3.604	-6.13403	2.04468	153.29
3.605	-5.70679	-0.946045	150.604
3.606	-5.88989	2.04468	153.748
3.607	-5.46265	4.39453	155.029
3.608	-5.06592	1.37329	153.107
3.609	-5.21851	0.152588	151.245
3.61	-6.13403	3.23486	152.679
3.611	-6.80542	4.94385	151.367
3.612	-5.67627	2.10571	149.78
3.613	-6.37817	0.946045	150.391
3.614	-5.70679	2.71606	153.381
3.615	-6.073	3.11279	151.642
3.616	-4.63867	1.61743	150.848
3.617	-6.53076	1.7395	152.283
3.618	-6.65283	1.89209	154.755
3.619	-6.56128	1.00708	153.473
3.62	-6.16455	1.34277	154.816
3.621	-6.71387	5.46265	158.447
3.622	-5.79834	5.88989	158.691
3.623	-5.95093	1.00708	153.687
3.624	-6.19507	-0.640869	152.893
3.625	-6.37817	2.86865	155.365
3.626	-7.14111	3.63159	157.043
3.627	-5.76782	0.732422	155.273
3.628	-6.04248	0.488281	154.236
3.629	-6.01196	3.75366	154.144
3.63	-6.56128	4.79126	152.435
3.631	-5.58472	2.31934	151.398
3.632	-6.073	1.37329	152.405
3.633	-6.19507	2.47192	154.968
3.634	-6.68335	2.83813	154.205
3.635	-6.53076	1.5564	154.053
3.636	-6.7749	1.52588	155.457
3.637	-6.31714	1.5564	156.586
3.638	-6.19507	1.37329	155.182
3.639	-6.28662	2.68555	156.921
3.64	-6.74438	6.10352	160.461
3.641	-6.19507	4.88281	159.851
3.642	-6.34766	0.823975	156.006
3.643	-6.53076	0.0915527	156.769
3.644	-6.50024	3.38745	158.844
3.645	-6.50024	3.32642	158.966
3.646	-5.21851	1.0376	156.281
3.647	-6.28662	1.46484	156.311
3.648	-6.56128	4.45557	156.25
3.649	-6.7749	4.21143	155.212
3.65	-6.13403	2.01416	154.022
3.651	-6.37817	1.77002	155.914
3.652	-6.53076	2.83813	157.013
3.653	-6.19507	2.71606	156.281
3.654	-6.10352	1.80054	155.975
3.655	-6.16455	2.01416	158.081
3.656	-6.80542	1.86157	158.875
3.657	-6.5918	1.40381	157.867
3.658	-7.14111	3.479	161.804
3.659	-6.56128	7.1106	164.581
3.66	-5.95093	4.69971	163.025
3.661	-5.18799	0.701904	158.325
3.662	-5.64575	0.701904	159.363
3.663	-6.74438	3.63159	161.407
3.664	-7.17163	3.11279	161.926
3.665	-6.13403	0.976563	160.4
3.666	-6.19507	1.64795	159.79
3.667	-6.10352	4.60815	158.295
3.668	-5.82886	4.5166	156.525
3.669	-5.7373	2.74658	156.006
3.67	-5.82886	2.34985	158.417
3.671	-6.40869	2.83813	159.76
3.672	-6.04248	2.31934	159.79
3.673	-6.19507	2.0752	159.637
3.674	-5.92041	1.64795	161.224
3.675	-6.13403	1.2207	160.614
3.676	-6.13403	1.77002	160.553
3.677	-6.40869	5.0354	164.459
3.678	-5.49316	7.04956	165.985
3.679	-6.2561	3.20435	162.872
3.68	-6.04248	-0.213623	160.126
3.681	-6.62231	1.80054	162.476
3.682	-7.17163	3.90625	164.215
3.683	-5.67627	2.22778	163.391
3.684	-5.7373	0.579834	161.011
3.685	-5.43213	2.86865	161.011
3.686	-6.65283	5.58472	159.332
3.687	-5.7373	3.66211	158.447
3.688	-6.89697	1.64795	159.149
3.689	-6.28662	1.64795	161.499
3.69	-6.31714	3.08228	161.407
3.691	-5.0354	2.56348	160.461
3.692	-5.88989	1.7395	160.767
3.693	-6.04248	1.61743	162.415
3.694	-6.5918	1.52588	162.262
3.695	-6.46973	2.04468	164.154
3.696	-6.50024	5.88989	167.877
3.697	-5.88989	6.16455	168.091
3.698	-6.31714	1.92261	163.666
3.699	-6.2561	-0.152588	161.591
3.7	-6.53076	2.65503	163.879
3.701	-6.86646	4.08936	166.168
3.702	-5.88989	1.58691	164.429
3.703	-6.34766	0.793457	163.544
3.704	-6.37817	3.50952	163.177
3.705	-7.17163	5.12695	161.987
3.706	-5.70679	2.62451	160.187
3.707	-6.10352	1.40381	161.591
3.708	-5.88989	2.31934	163.91
3.709	-6.28662	3.35693	163.3
3.71	-5.76782	2.10571	163.239
3.711	-6.95801	1.86157	164.001
3.712	-6.89697	1.5564	165.924
3.713	-6.53076	1.64795	164.52
3.714	-6.34766	2.71606	166.992
3.715	-6.2561	6.95801	170.227
3.716	-5.95093	5.95093	169.617
3.717	-5.85938	0.762939	164.948
3.718	-6.86646	-0.335693	164.856
3.719	-7.53784	3.05176	168.488
3.72	-7.01904	4.02832	169.525
3.721	-5.46265	1.09863	166.26
3.722	-5.92041	0.88501	165.466
3.723	-6.62231	4.60815	165.009
3.724	-7.23267	5.49316	163.849
3.725	-5.98145	2.19727	162.903
3.726	-6.92749	1.67847	165.466
3.727	-6.50024	2.80762	167.053
3.728	-6.10352	3.11279	166.473
3.729	-5.58472	1.98364	165.344
3.73	-6.80542	2.10571	167.267
3.731	-6.65283	2.10571	167.694
3.732	-6.10352	1.61743	167.45
3.733	-7.56836	3.66211	170.746
3.734	-7.17163	7.47681	173.462
3.735	-6.28662	4.5166	170.685
3.736	-5.7373	-0.0305176	166.656
3.737	-6.62231	1.00708	168.213
3.738	-7.14111	5.0354	170.898
3.739	-5.95093	3.35693	170.685
3.74	-5.52368	0.457764	167.542
3.741	-7.2937	2.62451	168.518
3.742	-7.56836	5.7373	167.938
3.743	-6.31714	4.08936	166.321
3.744	-5.88989	1.25122	165.192
3.745	-6.62231	2.50244	168.304
3.746	-6.68335	3.96729	168.549
3.747	-5.98145	3.17383	167.48
3.748	-6.19507	1.58691	168.274
3.749	-7.1106	2.04468	170.654
3.75	-7.41577	1.92261	170.471
3.751	-6.16455	1.86157	169.891
3.752	-6.80542	4.76074	173.645
3.753	-6.40869	7.23267	174.469
3.754	-6.71387	3.17383	170.868
3.755	-5.98145	-0.0305176	167.908
3.756	-6.80542	2.19727	171.143
3.757	-7.32422	4.73022	172.76
3.758	-6.10352	1.89209	171.204
3.759	-6.01196	0.701904	169.464
3.76	-6.2561	3.60107	170.258
3.761	-7.47681	5.43213	168.06
3.762	-6.16455	3.32642	167.358
3.763	-6.74438	1.64795	167.633
3.764	-6.68335	2.65503	170.685
3.765	-7.17163	2.99072	169.769
3.766	-5.95093	2.38037	169.434
3.767	-6.7749	2.01416	169.678
3.768	-6.71387	2.0752	171.631
3.769	-6.7749	1.89209	170.349
3.77	-6.74438	2.31934	171.6
3.771	-7.17163	6.04248	175.537
3.772	-7.38525	6.19507	176.147
3.773	-6.7749	1.95313	172.607
3.774	-6.5918	0.213623	170.776
3.775	-6.89697	2.56348	172.943
3.776	-7.41577	4.15039	173.95
3.777	-6.19507	1.95313	172.302
3.778	-6.37817	1.12915	171.356
3.779	-7.47681	3.57056	171.478
3.78	-7.78198	4.94385	169.952
3.781	-6.74438	3.26538	168.701
3.782	-6.31714	1.49536	169.678
3.783	-7.23267	2.59399	171.265
3.784	-6.98853	2.96021	171.082
3.785	-6.073	2.19727	170.868
3.786	-7.17163	1.83105	172.363
3.787	-7.62939	1.64795	173.889
3.788	-7.26318	1.25122	172.852
3.789	-7.04956	2.50244	174.53
3.79	-6.83594	6.10352	177.673
3.791	-6.89697	5.40161	176.208
3.792	-6.04248	1.31226	172.607
3.793	-6.83594	0.488281	172.546
3.794	-7.59888	3.479	175.201
3.795	-7.50732	3.26538	176.3
3.796	-6.2561	0.610352	173.95
3.797	-6.68335	1.06812	173.553
3.798	-7.50732	4.39453	172.882
3.799	-6.65283	4.60815	171.753
3.8	-6.2561	2.41089	169.922
3.801	-6.53076	1.58691	173.065
3.802	-7.65991	3.05176	173.981
3.803	-6.68335	2.92969	173.706
3.804	-6.62231	1.43433	173.37
3.805	-6.92749	1.40381	174.988
3.806	-7.20215	1.80054	175.323
3.807	-6.01196	1.46484	174.805
3.808	-7.1106	3.20435	177.856
3.809	-7.2937	6.65283	181.03
3.81	-7.1106	4.57764	179.749
3.811	-6.40869	0.610352	175.964
3.812	-7.04956	1.00708	176.819
3.813	-7.84302	3.84521	178.345
3.814	-6.71387	3.17383	178.162
3.815	-5.85938	0.88501	176.208
3.816	-6.74438	2.31934	176.544
3.817	-7.96509	4.88281	175.507
3.818	-7.2937	4.3335	174.347
3.819	-6.95801	2.0752	173.462
3.82	-6.98853	2.38037	176.056
3.821	-7.14111	3.41797	176.392
3.822	-6.04248	2.83813	176.025
3.823	-6.62231	1.83105	176.056
3.824	-7.35474	2.0752	178.009
3.825	-7.59888	1.80054	177.856
3.826	-7.01904	1.34277	178.101
3.827	-7.50732	4.54712	182.129
3.828	-7.20215	7.41577	183.96
3.829	-6.53076	3.75366	180.054
3.83	-6.01196	0.183105	176.666
3.831	-7.50732	1.86157	178.284
3.832	-8.30078	4.57764	181.366
3.833	-7.17163	3.02124	181.183
3.834	-6.56128	0.732422	178.986
3.835	-6.95801	2.53296	178.68
3.836	-7.75146	5.64575	177.094
3.837	-6.46973	4.76074	176.147
3.838	-6.83594	2.10571	176.178
3.839	-7.1106	2.22778	179.291
3.84	-7.78198	3.50952	179.199
3.841	-6.62231	3.11279	179.047
3.842	-7.04956	2.22778	179.382
3.843	-7.41577	1.98364	180.695
3.844	-7.2937	1.61743	180.023
3.845	-7.2937	2.99072	181.58
3.846	-6.86646	6.68335	184.723
3.847	-7.41577	6.83594	185.028
3.848	-7.62939	2.47192	181.366
3.849	-7.78198	0.0915527	180.054
3.85	-7.93457	3.05176	182.251
3.851	-7.59888	4.5166	183.99
3.852	-6.13403	2.2583	181.61
3.853	-6.31714	1.25122	180.328
3.854	-7.87354	4.3335	179.749
3.855	-7.93457	5.92041	180.115
3.856	-6.92749	3.17383	178.528
3.857	-7.01904	1.7395	180.145
3.858	-7.32422	3.05176	181.366
3.859	-7.04956	3.96729	181.549
3.86	-6.46973	2.71606	180.298
3.861	-6.86646	1.95313	181.366
3.862	-7.90405	2.28882	182.617
3.863	-7.20215	2.50244	182.892
3.864	-7.75146	3.11279	184.998
3.865	-7.1106	6.28662	187.256
3.866	-7.23267	5.27954	185.638
3.867	-6.01196	1.40381	181.732
3.868	-7.20215	1.00708	181.488
3.869	-7.78198	4.36401	184.875
3.87	-7.26318	3.78418	184.875
3.871	-6.37817	0.88501	182.465
3.872	-7.14111	1.83105	183.044
3.873	-8.02612	5.46265	182.129
3.874	-6.92749	4.91333	180.634
3.875	-6.68335	2.28882	179.84
3.876	-6.7749	2.56348	182.251
3.877	-7.44629	3.84521	183.167
3.878	-6.37817	3.14331	182.312
3.879	-7.2937	1.77002	182.312
3.88	-7.72095	2.04468	185.059
3.881	-7.96509	2.19727	184.509
3.882	-6.13403	2.0752	183.838
3.883	-7.23267	4.30298	187.256
3.884	-7.38525	7.35474	189.026
3.885	-7.44629	4.3335	186.859
3.886	-5.88989	0.152588	183.075
3.887	-7.50732	0.946045	184.814
3.888	-8.66699	4.48608	187.531
3.889	-7.08008	3.66211	187.347
3.89	-5.92041	0.88501	183.716
3.891	-6.37817	2.0752	183.96
3.892	-8.23975	5.46265	183.136
3.893	-7.17163	5.00488	182.739
3.894	-7.23267	1.95313	182.037
3.895	-6.98853	1.92261	185.303
3.896	-8.17871	3.38745	185.425
3.897	-6.43921	3.41797	185.028
3.898	-6.71387	2.01416	184.021
3.899	-7.17163	2.13623	186.462
3.9	-7.99561	1.95313	185.974
3.901	-7.35474	1.95313	185.577
3.902	-7.72095	5.00488	190.125
3.903	-7.44629	7.14111	191.467
3.904	-7.38525	3.11279	187.653
3.905	-6.92749	-0.671387	184.54
3.906	-7.20215	2.44141	187.378
3.907	-7.65991	5.43213	189.514
3.908	-6.073	2.50244	187.683
3.909	-6.86646	0.549316	185.638
3.91	-8.02612	3.72314	186.89
3.911	-8.60596	6.04248	185.73
3.912	-6.7749	3.90625	184.052
3.913	-7.23267	1.77002	184.204
3.914	-6.80542	3.20435	186.951
3.915	-7.87354	3.84521	186.859
3.916	-6.13403	2.44141	186.31
3.917	-8.17871	2.0752	187.134
3.918	-7.69043	2.50244	189.667
3.919	-7.59888	2.01416	188.08
3.92	-7.26318	2.56348	189.117
3.921	-7.35474	6.7749	193.329
3.922	-6.80542	6.43921	192.261
3.923	-6.68335	1.64795	188.11
3.924	-7.78198	0.549316	187.256
3.925	-7.72095	4.05884	191.254
3.926	-7.99561	4.39453	191.254
3.927	-6.22559	1.5564	189.209
3.928	-7.41577	1.49536	188.354
3.929	-7.26318	5.06592	188.293
3.93	-7.47681	5.43213	186.432
3.931	-6.46973	2.83813	185.364
3.932	-7.78198	2.38037	188.446
3.933	-7.72095	3.44849	190.125
3.934	-7.56836	3.17383	188.904
3.935	-6.5918	2.2583	188.721
3.936	-7.78198	2.80762	190.125
3.937	-7.14111	2.50244	190.826
3.938	-7.20215	1.92261	189.392
3.939	-7.93457	3.66211	192.719
3.94	-8.30078	7.65991	195.709
3.941	-7.62939	5.34058	194.611
3.942	-6.86646	1.0376	190.125
3.943	-7.93457	1.46484	190.796
3.944	-7.84302	4.66919	192.993
3.945	-7.62939	3.72314	193.42
3.946	-6.37817	1.5564	190.43
3.947	-7.59888	2.65503	191.345
3.948	-8.54492	5.24902	190.613
3.949	-8.08716	5.0354	189.514
3.95	-7.14111	2.74658	188.477
3.951	-6.7749	2.59399	190.643
3.952	-7.47681	3.8147	190.826
3.953	-6.7749	3.57056	190.704
3.954	-7.35474	2.74658	191.04
3.955	-7.44629	2.31934	193.054
3.956	-8.57544	2.31934	193.359
3.957	-7.1106	2.38037	192.657
3.958	-8.36182	4.45557	195.19
3.959	-7.69043	7.41577	197.327
3.96	-7.84302	5.00488	194.885
3.961	-6.7749	1.49536	192.017
3.962	-8.11768	1.80054	192.993
3.963	-8.78906	4.08936	195.679
3.964	-7.93457	3.05176	195.16
3.965	-6.86646	1.5564	193.512
3.966	-7.14111	2.86865	193.268
3.967	-7.99561	5.34058	191.803
3.968	-7.2937	4.85229	190.613
3.969	-7.65991	2.68555	190.552
3.97	-7.2937	2.65503	192.719
3.971	-8.08716	3.23486	193.542
3.972	-7.23267	3.26538	192.871
3.973	-7.41577	2.44141	193.359
3.974	-7.62939	2.41089	194.641
3.975	-7.53784	2.2583	194.275
3.976	-7.47681	2.7771	194.794
3.977	-8.14819	6.37817	199.402
3.978	-8.02612	7.47681	200.378
3.979	-7.65991	3.08228	196.808
3.98	-7.65991	0.152588	193.359
3.981	-8.3313	2.74658	196.167
3.982	-8.45337	5.00488	197.296
3.983	-6.68335	2.74658	196.472
3.984	-6.92749	1.40381	194.794
3.985	-7.62939	3.75366	194.733
3.986	-8.42285	5.82886	193.512
3.987	-7.20215	3.90625	192.322
3.988	-7.35474	2.19727	193.481
3.989	-7.62939	2.68555	195.77
3.99	-7.44629	3.50952	195.557
3.991	-6.37817	3.02124	194.641
3.992	-7.59888	2.59399	195.16
3.993	-8.27026	2.13623	197.266
3.994	-7.87354	1.95313	196.564
3.995	-7.44629	2.71606	198.059
3.996	-7.72095	6.68335	201.691
3.997	-7.69043	6.86646	200.623
3.998	-7.14111	2.28882	196.472
3.999	-7.69043	0.549316	195.19
4	-8.48389	3.72314	198.853
4.001	-8.11768	4.30298	200.104
4.002	-6.74438	1.49536	198.09
4.003	-7.2937	1.70898	197.205
4.004	-8.42285	5.12695	196.93
4.005	-7.47681	5.61523	195.16
4.006	-7.1106	3.02124	194.366
4.007	-6.80542	2.50244	196.259
4.008	-7.90405	3.57056	198.151
4.009	-7.47681	3.78418	197.723
4.01	-7.23267	2.47192	197.021
4.011	-7.78198	2.38037	198.975
4.012	-7.96509	2.50244	199.585
4.013	-6.56128	2.2583	199.036
4.014	-7.59888	3.8147	201.508
4.015	-7.99561	7.56836	205.078
4.016	-7.47681	5.61523	202.606
4.017	-6.5918	0.976563	198.547
4.018	-7.96509	1.06812	199.707
4.019	-8.78906	4.88281	202.148
4.02	-7.44629	4.15039	202.24
4.021	-6.13403	1.43433	199.188
4.022	-7.23267	2.53296	200.012
4.023	-9.0332	5.95093	199.066
4.024	-7.84302	5.43213	198.395
4.025	-7.47681	2.22778	197.266
4.026	-7.17163	2.50244	200.165
4.027	-8.30078	4.02832	200.897
4.028	-6.40869	3.78418	199.738
4.029	-7.04956	2.65503	199.524
4.03	-8.05664	2.99072	201.843
4.031	-8.69751	2.53296	202.118
4.032	-7.41577	2.41089	201.355
4.033	-8.72803	4.91333	205.475
4.034	-7.99561	7.96509	207.275
4.035	-7.38525	4.05884	202.759
4.036	-6.62231	0.274658	199.188
4.037	-8.30078	2.71606	202.24
4.038	-9.06372	6.04248	204.62
4.039	-7.41577	3.20435	203.339
4.04	-7.23267	0.762939	201.08
4.041	-8.08716	3.72314	202.545
4.042	-8.81958	6.50024	200.317
4.043	-6.74438	4.30298	199.158
4.044	-7.23267	2.68555	198.822
4.045	-7.75146	3.2959	202.789
4.046	-8.63647	4.21143	201.813
4.047	-6.71387	2.80762	201.66
4.048	-8.45337	2.68555	201.782
4.049	-8.23975	2.71606	204.346
4.05	-8.54492	2.0752	202.484
4.051	-7.08008	2.83813	203.003
4.052	-8.39233	6.74438	208.191
4.053	-7.69043	7.90405	208.862
4.054	-8.3313	2.65503	204.376
4.055	-7.93457	0.0305176	202.087
4.056	-8.69751	3.08228	206.055
4.057	-8.97217	5.49316	207.001
4.058	-6.74438	2.62451	204.956
4.059	-7.26318	1.70898	202.972
4.06	-7.62939	4.48608	203.491
4.061	-9.15527	6.073	202.148
4.062	-7.41577	3.60107	201.416
4.063	-8.39233	2.28882	202.515
4.064	-8.14819	3.2959	205.17
4.065	-7.65991	3.8147	204.468
4.066	-7.1106	2.71606	203.522
4.067	-8.08716	3.08228	204.559
4.068	-8.45337	3.05176	206.207
4.069	-7.44629	1.95313	205.078
4.07	-8.57544	2.80762	206.146
4.071	-8.36182	7.26318	211.243
4.072	-7.96509	7.14111	209.564
4.073	-7.1106	1.80054	205.353
4.074	-8.30078	0.549316	204.285
4.075	-8.72803	4.18091	207.489
4.076	-7.44629	4.69971	208.466
4.077	-7.20215	1.89209	206.573
4.078	-8.05664	2.01416	206.116
4.079	-9.06372	5.24902	206.116
4.08	-8.14819	5.46265	204.498
4.081	-6.68335	3.11279	202.85
4.082	-7.56836	2.80762	204.926
4.083	-7.78198	3.96729	207.123
4.084	-7.62939	3.78418	205.811
4.085	-7.2937	2.50244	205.994
4.086	-8.8501	2.83813	208.038
4.087	-8.69751	2.7771	209.045
4.088	-7.56836	2.31934	206.909
4.089	-7.78198	3.8147	210.052
4.09	-8.11768	7.84302	213.074
4.091	-8.42285	6.40869	211.304
4.092	-7.38525	1.7395	207.52
4.093	-8.48389	1.25122	208.038
4.094	-9.12476	4.30298	210.876
4.095	-8.3313	3.90625	211.365
4.096	-6.95801	1.89209	208.618
4.097	-7.50732	2.80762	208.862
4.098	-8.94165	5.79834	207.642
4.099	-8.11768	5.70679	206.543
4.1	-7.65991	3.479	205.78
4.101	-7.50732	2.86865	208.771
4.102	-8.54492	3.84521	209.137
4.103	-7.35474	3.66211	208.649
4.104	-7.75146	2.86865	208.771
4.105	-7.59888	2.86865	210.022
4.106	-8.60596	2.41089	210.205
4.107	-7.75146	2.62451	209.625
4.108	-8.8501	4.94385	212.891
4.109	-8.36182	7.62939	214.63
4.11	-8.23975	4.94385	211.792
4.111	-7.35474	1.5564	209.045
4.112	-8.23975	2.59399	210.541
4.113	-8.66699	4.76074	212.036
4.114	-7.65991	3.26538	211.517
4.115	-7.78198	1.86157	210.236
4.116	-8.36182	3.44849	211.212
4.117	-9.39941	5.49316	209.412
4.118	-7.75146	4.60815	208.344
4.119	-7.87354	3.17383	207.764
4.12	-7.93457	3.54004	210.266
4.121	-8.02612	3.93677	210.052
4.122	-7.04956	3.35693	209.717
4.123	-8.17871	2.74658	210.327
4.124	-8.91113	2.89917	212.921
4.125	-8.54492	2.28882	211.731
4.126	-7.90405	2.62451	212.616
4.127	-8.23975	6.37817	217.163
4.128	-7.65991	7.75146	216.278
4.129	-7.47681	3.32642	212.952
4.13	-8.17871	1.06812	210.938
4.131	-9.21631	3.54004	213.837
4.132	-9.24683	4.69971	215.363
4.133	-7.50732	2.65503	213.898
4.134	-7.50732	1.80054	212.311
4.135	-8.30078	4.63867	212.25
4.136	-8.69751	6.16455	210.876
4.137	-7.26318	4.21143	209.717
4.138	-7.62939	2.38037	210.602
4.139	-8.75854	3.44849	213.44
4.14	-8.78906	4.11987	213.562
4.141	-7.47681	2.92969	212.799
4.142	-7.93457	2.59399	213.318
4.143	-8.36182	3.05176	214.478
4.144	-7.53784	2.83813	213.684
4.145	-8.45337	3.44849	215.118
4.146	-8.81958	7.23267	219.543
4.147	-8.36182	7.01904	219.36
4.148	-7.56836	2.38037	214.63
4.149	-8.23975	0.396729	213.379
4.15	-9.24683	4.05884	216.248
4.151	-8.23975	5.00488	217.743
4.152	-6.74438	2.65503	215.393
4.153	-7.32422	1.80054	214.63
4.154	-8.81958	5.18799	214.539
4.155	-8.81958	5.92041	213.531
4.156	-7.20215	3.66211	212.311
4.157	-7.35474	2.41089	214.233
4.158	-8.05664	3.63159	215.485
4.159	-7.56836	4.24194	215.057
4.16	-7.35474	3.32642	214.63
4.161	-7.78198	2.68555	216.492
4.162	-9.3689	2.65503	217.651
4.163	-7.72095	2.50244	216.553
4.164	-8.54492	4.45557	219.635
4.165	-8.63647	7.65991	222.26
4.166	-7.44629	6.04248	219.208
4.167	-6.68335	1.34277	214.661
4.168	-8.63647	1.61743	216.553
4.169	-9.21631	5.09644	220.001
4.17	-8.02612	4.27246	220.123
4.171	-6.83594	1.09863	216.98
4.172	-7.84302	3.05176	217.377
4.173	-9.12476	6.65283	216.37
4.174	-7.14111	5.67627	215.149
4.175	-6.74438	2.83813	214.111
4.176	-7.20215	3.02124	217.56
4.177	-8.94165	4.54712	218.445
4.178	-6.92749	3.8147	217.255
4.179	-7.93457	2.86865	216.919
4.18	-8.17871	3.14331	219.391
4.181	-8.39233	3.02124	218.445
4.182	-6.98853	3.08228	218.048
4.183	-8.39233	5.64575	222.198
4.184	-8.94165	8.39233	224.182
4.185	-8.02612	4.15039	220.337
4.186	-7.50732	0.610352	216.675
4.187	-9.15527	3.05176	220.459
4.188	-8.91113	6.13403	222.412
4.189	-6.71387	3.35693	220.367
4.19	-7.01904	1.52588	217.468
4.191	-8.54492	4.39453	219.391
4.192	-9.52148	7.08008	218.262
4.193	-7.35474	4.27246	217.102
4.194	-8.02612	2.38037	217.01
4.195	-8.05664	3.78418	220.367
4.196	-8.63647	4.66919	219.513
4.197	-6.28662	3.57056	218.292
4.198	-7.99561	3.14331	218.475
4.199	-8.42285	3.75366	221.771
4.2	-8.97217	2.56348	220.306
4.201	-7.65991	2.7771	220.795
4.202	-8.63647	6.65283	224.854
4.203	-8.08716	7.53784	224.67
4.204	-7.56836	2.83813	219.574
4.205	-8.02612	0.946045	217.987
4.206	-8.8501	4.54712	222.443
4.207	-8.91113	5.40161	223.206
4.208	-7.26318	2.0752	221.13
4.209	-7.90405	2.13623	220.612
4.21	-8.57544	5.40161	221.466
4.211	-8.81958	6.16455	219.269
4.212	-6.80542	3.87573	217.896
4.213	-7.78198	3.32642	219.604
4.214	-7.87354	4.30298	221.863
4.215	-8.57544	3.84521	220.306
4.216	-7.35474	2.80762	220.551
4.217	-8.57544	3.32642	221.741
4.218	-8.23975	3.23486	223.663
4.219	-8.05664	2.56348	220.947
4.22	-7.65991	3.75366	223.114
4.221	-8.42285	7.84302	226.929
4.222	-8.11768	6.62231	226.074
4.223	-7.72095	1.95313	221.741
4.224	-8.78906	1.37329	222.351
4.225	-9.00269	4.69971	225.403
4.226	-8.42285	4.5166	224.976
4.227	-6.74438	2.04468	222.565
4.228	-8.14819	2.83813	222.351
4.229	-8.88062	5.82886	222.595
4.23	-8.36182	5.43213	221.008
4.231	-7.62939	3.38745	220.367
4.232	-7.90405	3.23486	222.626
4.233	-8.36182	3.8147	223.328
4.234	-7.59888	3.479	222.137
4.235	-7.35474	3.479	222.229
4.236	-8.17871	3.60107	224.213
4.237	-8.91113	2.59399	224.548
4.238	-8.20923	2.38037	223.236
4.239	-9.42993	4.5166	226.776
4.24	-8.78906	7.72095	228.943
4.241	-8.27026	5.00488	225.983
4.242	-6.98853	1.89209	222.656
4.243	-8.5144	2.83813	224.457
4.244	-8.8501	5.21851	226.563
4.245	-7.93457	3.479	226.288
4.246	-7.78198	1.92261	224.518
4.247	-8.45337	3.479	225.8
4.248	-9.33838	5.85938	223.785
4.249	-7.56836	4.85229	222.443
4.25	-7.90405	3.60107	222.137
4.251	-7.69043	3.84521	224.64
4.252	-8.54492	3.87573	224.64
4.253	-7.50732	3.54004	224.518
4.254	-8.72803	3.23486	224.884
4.255	-8.72803	3.17383	227.02
4.256	-8.5144	2.65503	226.105
4.257	-7.50732	3.54004	225.159
4.258	-8.57544	5.88989	229.98
4.259	-8.88062	8.60596	232.025
4.26	-7.78198	5.12695	228.638
4.261	-7.47681	1.34277	225.983
4.262	-9.24683	2.38037	227.661
4.263	-9.76563	4.91333	229.584
4.264	-7.78198	4.05884	229.004
4.265	-7.53784	2.68555	227.142
4.266	-8.05664	4.08936	227.081
4.267	-9.24683	6.46973	224.884
4.268	-7.72095	5.49316	224.762
4.269	-8.23975	3.50952	224.854
4.27	-8.17871	3.14331	227.661
4.271	-8.91113	3.78418	227.264
4.272	-7.69043	3.8147	227.325
4.273	-8.02612	3.54004	227.356
4.274	-8.39233	3.23486	229.187
4.275	-8.57544	2.71606	227.905
4.276	-8.27026	3.63159	229.034
4.277	-8.69751	6.62231	233.154
4.278	-8.60596	7.84302	233.398
4.279	-8.02612	3.69263	229.797
4.28	-8.48389	1.37329	228.058
4.281	-9.21631	3.60107	230.56
4.282	-8.69751	5.24902	231.628
4.283	-7.41577	3.44849	230.011
4.284	-8.08716	2.41089	229.462
4.285	-9.09424	4.94385	229.98
4.286	-8.97217	6.22559	228.302
4.287	-7.62939	4.36401	227.02
4.288	-7.87354	3.32642	227.509
4.289	-8.23975	4.24194	230.011
4.29	-8.02612	4.39453	229.492
4.291	-7.59888	3.23486	229.462
4.292	-8.54492	3.17383	230.835
4.293	-9.15527	3.20435	232.269
4.294	-8.36182	2.96021	230.865
4.295	-8.42285	3.75366	232.788
4.296	-8.27026	7.62939	236.084
4.297	-8.08716	7.17163	234.314
4.298	-7.62939	2.86865	230.743
4.299	-9.21631	1.37329	230.56
4.3	-9.8877	4.24194	234.222
4.301	-8.75854	4.5166	234.467
4.302	-7.14111	2.44141	232.391
4.303	-7.32422	2.59399	231.354
4.304	-8.75854	5.92041	231.049
4.305	-8.36182	6.40869	229.767
4.306	-7.69043	3.8147	229.401
4.307	-8.11768	2.86865	231.445
4.308	-8.54492	3.78418	232.788
4.309	-7.93457	4.08936	231.812
4.31	-7.78198	3.32642	231.476
4.311	-8.60596	3.41797	232.819
4.312	-8.72803	3.08228	233.246
4.313	-7.93457	2.96021	232.391
4.314	-8.8501	4.97437	236.298
4.315	-9.27734	8.36182	239.349
4.316	-7.90405	5.61523	236.542
4.317	-7.01904	1.43433	232.178
4.318	-8.66699	2.01416	233.459
4.319	-9.552	5.76782	235.809
4.32	-7.38525	4.63867	236.389
4.321	-6.95801	2.28882	233.337
4.322	-8.02612	3.14331	234.07
4.323	-9.70459	6.28662	232.849
4.324	-7.90405	5.70679	232.483
4.325	-7.59888	3.44849	231.171
4.326	-7.69043	3.20435	234.039
4.327	-8.75854	4.60815	233.978
4.328	-7.1106	4.21143	233.612
4.329	-7.96509	3.26538	233.582
4.33	-8.88062	3.38745	235.992
4.331	-9.42993	2.74658	235.168
4.332	-7.75146	2.96021	235.046
4.333	-9.12476	6.40869	239.166
4.334	-8.42285	8.66699	240.448
4.335	-7.50732	4.21143	235.779
4.336	-7.87354	0.946045	233.032
4.337	-9.73511	3.54004	236.786
4.338	-9.27734	5.95093	239.197
4.339	-7.50732	3.23486	237
4.34	-7.38525	1.7395	235.138
4.341	-8.97217	4.85229	235.962
4.342	-8.81958	6.95801	233.978
4.343	-7.17163	4.85229	233.032
4.344	-7.44629	3.05176	233.765
4.345	-8.94165	3.90625	236.755
4.346	-8.94165	4.08936	236.389
4.347	-7.32422	3.69263	235.382
4.348	-8.42285	3.50952	236.328
4.349	-8.60596	3.63159	238.586
4.35	-8.30078	2.83813	236.053
4.351	-7.65991	3.8147	237.366
4.352	-8.88062	7.44629	241.943
4.353	-8.97217	7.62939	241.699
4.354	-8.08716	2.83813	237.854
4.355	-8.66699	1.34277	236.603
4.356	-9.52148	4.63867	239.777
4.357	-8.20923	5.7373	240.295
4.358	-6.5918	2.92969	237.854
4.359	-7.65991	2.74658	237.579
4.36	-9.46045	5.88989	238.434
4.361	-8.91113	6.31714	236.633
4.362	-7.84302	3.96729	235.87
4.363	-7.93457	3.50952	237.213
4.364	-8.66699	4.48608	238.678
4.365	-7.56836	4.45557	237.396
4.366	-7.08008	3.63159	237.244
4.367	-8.69751	3.93677	238.403
4.368	-9.42993	3.41797	240.662
4.369	-8.20923	2.56348	238.739
4.37	-8.11768	3.72314	240.723
4.371	-9.12476	7.84302	244.781
4.372	-8.14819	7.01904	242.798
4.373	-7.2937	2.56348	238.922
4.374	-8.39233	2.22778	238.922
4.375	-9.58252	4.91333	242.126
4.376	-8.48389	4.73022	242.035
4.377	-7.2937	2.53296	240.692
4.378	-8.14819	2.92969	240.448
4.379	-8.91113	5.79834	240.082
4.38	-8.08716	6.01196	238.373
4.381	-6.86646	4.24194	237.274
4.382	-7.99561	3.96729	239.166
4.383	-9.06372	4.36401	240.875
4.384	-8.08716	3.78418	240.356
4.385	-8.17871	3.23486	240.448
4.386	-8.78906	3.63159	242.126
4.387	-8.27026	3.08228	241.882
4.388	-7.38525	3.08228	240.204
4.389	-8.30078	4.73022	243.439
4.39	-8.94165	8.27026	246.185
4.391	-8.5144	6.34766	244.293
4.392	-7.72095	2.22778	241.302
4.393	-9.15527	2.31934	241.852
4.394	-9.552	5.09644	244.049
4.395	-8.02612	4.5166	243.866
4.396	-6.34766	2.47192	241.455
4.397	-7.96509	3.60107	242.004
4.398	-9.12476	6.31714	240.997
4.399	-7.87354	5.5542	240.417
4.4	-7.65991	3.63159	239.227
4.401	-8.27026	3.54004	242.218
4.402	-8.75854	4.36401	241.943
4.403	-7.01904	4.05884	241.241
4.404	-7.69043	3.90625	241.15
4.405	-9.06372	4.05884	243.469
4.406	-9.06372	2.89917	243.164
4.407	-8.42285	2.92969	242.95
4.408	-9.552	5.85938	247.162
4.409	-8.72803	8.57544	249.146
4.41	-7.56836	5.18799	245.758
4.411	-6.92749	1.58691	242.34
4.412	-9.00269	3.11279	244.324
4.413	-9.0332	5.24902	246.246
4.414	-8.05664	4.02832	246.307
4.415	-7.50732	2.34985	244.629
4.416	-8.5144	3.96729	244.843
4.417	-8.94165	6.13403	242.798
4.418	-7.32422	5.92041	241.791
4.419	-7.2937	4.08936	241.241
4.42	-7.72095	3.72314	244.537
4.421	-8.88062	4.57764	244.69
4.422	-7.1106	3.84521	244.476
4.423	-8.27026	3.2959	244.72
4.424	-8.91113	2.99072	246.765
4.425	-8.30078	2.96021	245.667
4.426	-7.75146	3.17383	246.368
4.427	-8.23975	7.1106	250.183
4.428	-7.87354	8.3313	250.336
4.429	-7.99561	3.72314	247.04
4.43	-9.00269	1.34277	245.087
4.431	-9.61304	3.69263	248.291
4.432	-8.63647	5.67627	249.512
4.433	-6.92749	3.479	247.986
4.434	-7.1106	2.71606	246.277
4.435	-8.30078	5.24902	246.399
4.436	-8.60596	6.62231	245.178
4.437	-7.38525	4.69971	244.171
4.438	-7.90405	3.32642	246.094
4.439	-8.81958	4.05884	247.406
4.44	-7.99561	4.21143	247.07
4.441	-7.35474	3.96729	245.85
4.442	-8.17871	3.8147	247.345
4.443	-8.97217	3.44849	248.444
4.444	-8.17871	2.92969	247.803
4.445	-8.81958	4.24194	250.61
4.446	-8.75854	8.05664	254.364
4.447	-8.11768	6.46973	251.282
4.448	-7.32422	2.22778	247.711
4.449	-9.0332	2.53296	248.23
4.45	-9.18579	6.10352	251.373
4.451	-7.41577	4.63867	251.129
4.452	-6.80542	2.04468	248.688
4.453	-8.8501	3.23486	249.939
4.454	-9.42993	6.31714	248.81
4.455	-7.59888	5.85938	247.375
4.456	-7.20215	3.8147	246.613
4.457	-7.90405	4.02832	248.84
4.458	-8.45337	5.0354	249.023
4.459	-6.71387	4.3335	248.352
4.46	-8.05664	3.75366	248.688
4.461	-9.15527	3.90625	251.404
4.462	-9.3689	3.41797	250.763
4.463	-7.47681	2.89917	249.573
4.464	-8.54492	5.43213	253.143
4.465	-9.12476	8.60596	255.402
4.466	-7.72095	6.19507	252.838
4.467	-7.23267	1.98364	249.817
4.468	-9.42993	2.44141	251.251
4.469	-9.64355	5.58472	253.906
4.47	-7.41577	4.39453	253.082
4.471	-6.80542	2.74658	250.671
4.472	-7.87354	4.02832	250.58
4.473	-9.06372	6.92749	249.664
4.474	-7.56836	6.01196	248.932
4.475	-7.59888	3.72314	248.749
4.476	-8.30078	3.78418	251.16
4.477	-9.00269	4.57764	251.404
4.478	-7.38525	4.05884	251.038
4.479	-7.99561	3.69263	250.641
4.48	-8.30078	3.90625	252.716
4.481	-8.48389	3.60107	251.648
4.482	-8.11768	3.44849	251.556
4.483	-9.33838	6.43921	256.47
4.484	-8.66699	8.5144	256.836
4.485	-7.99561	4.02832	253.54
4.486	-8.08716	1.15967	250.336
4.487	-9.12476	3.9978	253.662
4.488	-8.78906	6.37817	255.493
4.489	-6.92749	3.72314	253.815
4.49	-7.62939	2.47192	252.136
4.491	-9.09424	5.21851	253.662
4.492	-8.94165	6.74438	251.892
4.493	-7.38525	4.85229	250.671
4.494	-8.08716	3.44849	250.885
4.495	-8.5144	4.15039	254.211
4.496	-8.39233	4.63867	252.716
4.497	-6.80542	4.30298	252.319
4.498	-8.78906	3.84521	253.021
4.499	-9.30786	3.8147	255.249
4.5	-8.63647	2.83813	253.876
4.501	-7.93457	4.02832	255.157
4.502	-8.36182	7.90405	259.583
4.503	-7.87354	7.59888	257.751
4.504	-7.59888	2.92969	253.754
4.505	-9.06372	1.77002	253.51
4.506	-9.24683	5.24902	257.965
4.507	-8.02612	5.31006	257.294
4.508	-6.7749	2.86865	254.883
4.509	-7.96509	3.08228	254.486
4.51	-8.91113	6.65283	255.31
4.511	-7.41577	6.50024	253.021
4.512	-6.89697	3.90625	252.167
4.513	-7.90405	3.63159	254.364
4.514	-8.94165	4.76074	256.348
4.515	-7.65991	4.08936	254.456
4.516	-7.32422	3.35693	254.242
4.517	-8.36182	3.87573	256.348
4.518	-8.57544	3.90625	256.744
4.519	-7.2937	3.17383	254.547
4.52	-8.60596	4.69971	257.629
4.521	-9.46045	8.36182	262.146
4.522	-8.42285	6.53076	259.216
4.523	-7.2937	1.86157	255.646
4.524	-9.0332	2.22778	256.226
4.525	-9.58252	5.24902	258.85
4.526	-7.69043	4.94385	258.575
4.527	-6.7749	2.71606	256.561
4.528	-8.14819	3.50952	256.927
4.529	-9.52148	6.10352	256.287
4.53	-7.90405	6.01196	255.096
4.531	-7.14111	3.87573	254.364
4.532	-7.75146	3.78418	256.256
4.533	-8.39233	4.42505	256.989
4.534	-7.56836	4.54712	256.226
4.535	-7.75146	4.08936	256.439
4.536	-8.72803	3.87573	258.911
4.537	-8.97217	3.05176	258.24
4.538	-8.02612	3.17383	257.324
4.539	-9.27734	5.49316	260.742
4.54	-8.45337	8.45337	262.787
4.541	-7.69043	5.92041	259.644
4.542	-7.14111	2.34985	257.05
4.543	-9.21631	3.26538	259.033
4.544	-9.52148	5.5542	261.566
4.545	-7.99561	3.96729	260.59
4.546	-7.14111	2.28882	258.545
4.547	-8.69751	4.54712	259.277
4.548	-8.60596	6.7749	257.965
4.549	-7.20215	5.85938	256.439
4.55	-7.53784	4.02832	256.042
4.551	-8.54492	4.18091	259.277
4.552	-8.88062	4.66919	258.759
4.553	-7.47681	3.90625	258.698
4.554	-8.11768	3.84521	259.308
4.555	-8.72803	3.90625	260.681
4.556	-7.99561	3.35693	259.735
4.557	-7.44629	3.87573	259.552
4.558	-8.91113	6.74438	263.58
4.559	-8.78906	7.99561	264.648
4.56	-8.08716	4.54712	261.902
4.561	-8.30078	2.44141	260.345
4.562	-9.21631	3.87573	261.963
4.563	-8.3313	4.94385	262.726
4.564	-6.98853	3.60107	261.536
4.565	-7.23267	3.32642	260.773
4.566	-8.36182	5.27954	261.169
4.567	-8.30078	6.073	259.46
4.568	-7.93457	5.31006	258.698
4.569	-7.93457	4.11987	259.064
4.57	-8.20923	4.36401	261.292
4.571	-7.96509	4.42505	260.101
4.572	-7.14111	4.02832	260.315
4.573	-8.17871	3.90625	261.047
4.574	-8.8501	3.69263	263.275
4.575	-8.20923	2.83813	261.841
4.576	-8.02612	3.66211	263.245
4.577	-8.5144	7.84302	267.517
4.578	-7.59888	8.05664	266.937
4.579	-7.08008	3.78418	262.939
4.58	-8.02612	2.22778	261.749
4.581	-9.24683	4.94385	264.801
4.582	-8.48389	5.18799	266.327
4.583	-7.01904	3.20435	264.526
4.584	-7.90405	2.7771	263.611
4.585	-8.30078	5.5542	263
4.586	-7.72095	6.7749	261.566
4.587	-6.98853	5.24902	260.529
4.588	-7.44629	3.96729	261.902
4.589	-8.23975	4.15039	263.458
4.59	-7.75146	4.27246	263.672
4.591	-7.75146	4.21143	263.336
4.592	-8.48389	3.75366	264.648
4.593	-8.88062	3.32642	264.954
4.594	-7.47681	3.66211	263.733
4.595	-8.42285	5.18799	265.961
4.596	-8.3313	8.08716	269.379
4.597	-8.17871	6.98853	267.853
4.598	-7.72095	3.05176	265.015
4.599	-9.06372	2.47192	265.167
4.6	-9.15527	5.43213	267.792
4.601	-7.62939	5.06592	267.639
4.602	-6.34766	3.08228	264.984
4.603	-7.56836	3.69263	265.411
4.604	-8.91113	6.56128	264.679
4.605	-7.96509	6.16455	263.916
4.606	-7.32422	4.15039	263.092
4.607	-7.87354	4.08936	265.289
4.608	-8.30078	4.69971	265.656
4.609	-7.04956	4.48608	264.435
4.61	-7.41577	4.02832	264.557
4.611	-8.39233	4.27246	266.754
4.612	-8.57544	3.90625	266.876
4.613	-7.69043	3.17383	266.144
4.614	-9.09424	5.70679	270.721
4.615	-8.75854	8.81958	272.583
4.616	-7.17163	5.67627	268.951
4.617	-6.40869	2.04468	265.32
4.618	-8.63647	3.69263	267.944
4.619	-9.09424	6.34766	269.836
4.62	-7.50732	4.24194	269.623
4.621	-7.32422	2.53296	267.059
4.622	-8.57544	4.48608	268.677
4.623	-8.91113	7.01904	266.571
4.624	-6.37817	5.40161	265.259
4.625	-7.41577	4.02832	264.618
4.626	-7.90405	4.66919	268.036
4.627	-8.3313	5.09644	267.273
4.628	-7.04956	4.11987	267.12
4.629	-8.5144	3.93677	267.731
4.63	-8.8501	3.93677	269.958
4.631	-8.45337	3.32642	268.219
4.632	-7.20215	3.78418	268.219
4.633	-8.63647	7.38525	273.315
4.634	-8.30078	9.00269	273.407
4.635	-7.50732	3.9978	269.653
4.636	-8.27026	1.61743	267.7
4.637	-9.49097	4.66919	271.606
4.638	-8.8501	6.19507	272.247
4.639	-6.5918	3.54004	270.264
4.64	-6.98853	3.05176	268.738
4.641	-8.20923	6.01196	269.836
4.642	-8.5144	7.23267	267.853
4.643	-7.35474	4.66919	267.059
4.644	-8.3313	3.78418	268.25
4.645	-9.06372	4.54712	270.752
4.646	-8.30078	4.69971	269.012
4.647	-6.89697	3.9978	268.677
4.648	-8.39233	4.57764	269.867
4.649	-8.8501	4.15039	271.118
4.65	-7.75146	3.05176	269.409
4.651	-8.48389	4.30298	271.881
4.652	-9.0332	8.3313	276.917
4.653	-8.02612	7.75146	275.116
4.654	-7.20215	2.80762	270.691
4.655	-8.88062	2.0752	270.142
4.656	-9.49097	5.7373	273.407
4.657	-7.53784	5.98145	273.865
4.658	-6.37817	3.35693	271.942
4.659	-7.90405	3.57056	271.881
4.66	-9.06372	6.04248	271.515
4.661	-8.11768	6.37817	270.203
4.662	-6.65283	4.60815	268.86
4.663	-7.56836	4.21143	270.538
4.664	-8.20923	4.73022	272.034
4.665	-7.08008	4.57764	270.966
4.666	-7.38525	4.05884	270.813
4.667	-8.45337	4.08936	273.346
4.668	-9.0332	3.60107	273.56
4.669	-7.17163	2.99072	272.095
4.67	-8.11768	5.00488	274.414
4.671	-8.27026	8.88062	277.527
4.672	-7.2937	6.92749	275.055
4.673	-7.35474	2.96021	272.247
4.674	-9.06372	2.86865	273.499
4.675	-9.30786	5.18799	276.001
4.676	-7.41577	4.48608	275.696
4.677	-6.62231	3.11279	273.254
4.678	-8.11768	4.15039	273.712
4.679	-8.88062	6.31714	272.644
4.68	-7.41577	5.70679	271.362
4.681	-7.2937	4.66919	270.416
4.682	-8.11768	4.15039	273.59
4.683	-8.75854	4.3335	273.712
4.684	-6.7749	4.21143	272.919
4.685	-7.78198	3.90625	273.132
4.686	-8.5144	4.11987	275.543
4.687	-7.90405	3.87573	274.292
4.688	-6.95801	3.69263	274.17
4.689	-9.09424	6.01196	278.015
4.69	-9.09424	8.69751	280.548
4.691	-7.59888	6.04248	278.015
4.692	-6.74438	2.50244	274.536
4.693	-8.97217	3.35693	276.215
4.694	-8.91113	5.79834	277.679
4.695	-6.92749	4.36401	277.557
4.696	-6.68335	3.05176	275.635
4.697	-8.36182	4.5166	276.489
4.698	-8.78906	6.50024	275.299
4.699	-7.56836	6.01196	273.682
4.7	-7.96509	4.27246	273.499
4.701	-8.11768	4.30298	275.818
4.702	-8.23975	4.66919	275.269
4.703	-7.1106	4.57764	275.208
4.704	-8.27026	4.3335	275.635
4.705	-8.69751	3.63159	277.771
4.706	-8.54492	3.08228	276.428
4.707	-7.14111	3.63159	276.764
4.708	-8.42285	6.86646	280.212
4.709	-7.75146	8.39233	280.09
4.71	-7.2937	4.69971	277.344
4.711	-7.38525	2.92969	275.787
4.712	-8.45337	4.39453	278.595
4.713	-8.27026	5.0354	279.144
4.714	-6.62231	3.20435	278.198
4.715	-7.50732	3.23486	277.222
4.716	-7.93457	5.34058	278.107
4.717	-7.84302	6.43921	275.574
4.718	-7.04956	5.06592	275.391
4.719	-8.17871	4.76074	276.306
4.72	-8.14819	4.73022	278.442
4.721	-8.02612	4.30298	277.405
4.722	-7.53784	4.11987	278.046
4.723	-8.66699	4.69971	279.358
4.724	-8.57544	4.21143	280.365
4.725	-7.72095	3.54004	278.992
4.726	-8.54492	4.91333	281.342
4.727	-8.81958	8.48389	285.645
4.728	-8.17871	7.59888	283.691
4.729	-7.50732	3.57056	280.487
4.73	-8.97217	3.05176	279.755
4.731	-9.33838	5.43213	282.501
4.732	-7.32422	5.5542	281.891
4.733	-5.70679	3.69263	280.182
4.734	-7.53784	4.08936	280.273
4.735	-8.42285	6.40869	279.846
4.736	-7.72095	6.71387	278.534
4.737	-7.23267	4.73022	277.771
4.738	-7.99561	4.3335	279.846
4.739	-8.45337	4.85229	280.762
4.74	-7.01904	4.63867	279.968
4.741	-6.95801	4.27246	279.388
4.742	-8.78906	4.45557	281.83
4.743	-8.97217	3.69263	282.104
4.744	-7.56836	3.08228	280.853
4.745	-8.5144	5.00488	283.478
4.746	-8.94165	8.78906	287.384
4.747	-7.1106	6.56128	284.027
4.748	-5.98145	2.65503	279.999
4.749	-8.72803	2.92969	281.067
4.75	-8.94165	5.58472	283.966
4.751	-7.47681	4.91333	283.813
4.752	-6.53076	2.65503	281.952
4.753	-7.87354	3.72314	282.043
4.754	-8.54492	6.68335	280.945
4.755	-7.26318	6.5918	279.785
4.756	-6.83594	4.66919	279.572
4.757	-7.56836	4.27246	282.196
4.758	-8.69751	4.79126	282.99
4.759	-7.35474	4.36401	282.898
4.76	-7.99561	4.08936	282.898
4.761	-8.66699	4.21143	285.217
4.762	-8.57544	3.60107	283.936
4.763	-7.14111	3.90625	283.295
4.764	-8.8501	6.95801	287.811
4.765	-8.23975	9.49097	289.52
4.766	-7.35474	5.21851	285.522
4.767	-7.23267	1.98364	282.623
4.768	-9.64355	3.60107	285.278
4.769	-9.00269	6.46973	287.079
4.77	-6.37817	4.69971	285.492
4.771	-6.19507	2.99072	283.539
4.772	-7.99561	5.24902	284.424
4.773	-8.69751	7.50732	283.325
4.774	-7.04956	6.01196	282.654
4.775	-7.38525	3.87573	282.898
4.776	-7.99561	4.27246	286.102
4.777	-8.42285	4.79126	284.912
4.778	-6.37817	4.73022	284.485
4.779	-7.99561	4.91333	285.065
4.78	-8.75854	4.27246	287.659
4.781	-8.23975	3.20435	285.797
4.782	-7.87354	3.93677	286.316
4.783	-9.12476	7.84302	291.962
4.784	-8.08716	8.66699	290.375
4.785	-6.86646	3.8147	285.767
4.786	-7.75146	2.01416	283.966
4.787	-8.78906	5.34058	287.415
4.788	-7.65991	6.19507	288.208
4.789	-5.85938	3.38745	286.133
4.79	-7.1106	2.89917	285.126
4.791	-8.45337	6.04248	286.285
4.792	-7.53784	7.17163	284.393
4.793	-6.31714	5.27954	282.898
4.794	-6.92749	4.24194	284.302
4.795	-8.30078	5.0354	287.201
4.796	-7.72095	4.73022	285.919
4.797	-7.08008	3.90625	285.919
4.798	-8.5144	4.18091	287.994
4.799	-9.00269	3.93677	289.825
4.8	-7.69043	3.57056	287.17
4.801	-7.93457	5.00488	289.154
4.802	-8.5144	8.78906	292.328
4.803	-7.41577	7.38525	290.375
4.804	-7.72095	3.20435	287.079
4.805	-8.94165	3.08228	287.994
4.806	-9.06372	5.98145	290.558
4.807	-7.2937	4.69971	289.825
4.808	-5.98145	3.23486	287.231
4.809	-7.75146	4.82178	288.116
4.81	-8.45337	7.20215	287.323
4.811	-6.68335	6.073	285.797
4.812	-6.80542	4.57764	285.583
4.813	-7.90405	4.88281	288.544
4.814	-8.39233	4.94385	288.666
4.815	-6.40869	4.48608	287.445
4.816	-7.2937	4.82178	288.086
4.817	-8.69751	4.94385	290.527
4.818	-8.14819	4.08936	289.978
4.819	-7.14111	3.72314	288.788
4.82	-9.06372	5.49316	293.091
4.821	-8.66699	8.66699	295.319
4.822	-7.17163	6.01196	291.931
4.823	-6.46973	2.80762	289.459
4.824	-9.09424	4.30298	290.68
4.825	-8.75854	6.56128	292.236
4.826	-6.92749	4.85229	291.351
4.827	-6.86646	3.2959	289.337
4.828	-8.5144	4.88281	290.71
4.829	-8.91113	6.71387	289.093
4.83	-6.56128	5.70679	287.842
4.831	-6.98853	4.60815	287.292
4.832	-7.44629	4.94385	290.1
4.833	-7.72095	4.79126	289.368
4.834	-6.5918	4.45557	289.459
4.835	-8.02612	4.5166	290.161
4.836	-8.48389	4.30298	292.48
4.837	-7.96509	3.54004	290.71
4.838	-6.89697	3.78418	290.375
4.839	-8.81958	6.86646	294.403
4.84	-8.08716	9.18579	296.204
4.841	-6.68335	5.70679	293.091
4.842	-6.50024	2.65503	290.558
4.843	-8.91113	3.72314	293.06
4.844	-8.63647	5.82886	294.189
4.845	-6.46973	4.5166	293.365
4.846	-6.13403	3.63159	291.138
4.847	-7.41577	5.09644	291.962
4.848	-8.17871	7.17163	290.07
4.849	-6.56128	6.2561	289.246
4.85	-7.47681	4.45557	289.734
4.851	-7.96509	4.54712	292.542
4.852	-8.20923	4.5166	292.267
4.853	-6.50024	4.42505	291.779
4.854	-8.02612	4.76074	292.145
4.855	-8.30078	4.66919	294.342
4.856	-7.65991	3.93677	292.725
4.857	-7.20215	4.30298	293.884
4.858	-8.91113	7.84302	298.92
4.859	-7.99561	8.91113	299.347
4.86	-6.65283	4.54712	295.441
4.861	-7.23267	2.50244	293.396
4.862	-8.36182	4.69971	295.898
4.863	-7.75146	6.56128	296.844
4.864	-6.01196	4.3335	295.868
4.865	-6.80542	3.50952	294.189
4.866	-8.05664	5.49316	294.708
4.867	-7.47681	6.95801	292.603
4.868	-6.46973	5.79834	291.595
4.869	-7.23267	4.30298	292.267
4.87	-7.53784	4.57764	294.678
4.871	-7.35474	4.91333	293.365
4.872	-6.10352	4.82178	293.915
4.873	-8.05664	4.48608	295.013
4.874	-8.36182	3.44849	296.722
4.875	-7.35474	3.479	295.013
4.876	-7.53784	4.66919	296.631
4.877	-7.84302	8.63647	300.14
4.878	-7.59888	8.48389	299.164
4.879	-6.92749	4.05884	296.57
4.88	-8.30078	3.05176	296.143
4.881	-8.17871	5.12695	298.981
4.882	-7.35474	5.37109	299.072
4.883	-6.31714	3.8147	297.516
4.884	-7.38525	4.30298	297.058
4.885	-7.99561	6.56128	296.448
4.886	-7.20215	6.80542	294.647
4.887	-6.7749	5.64575	293.976
4.888	-7.50732	5.09644	295.99
4.889	-8.02612	5.09644	297.302
4.89	-7.04956	4.82178	296.631
4.891	-7.01904	4.69971	296.661
4.892	-8.36182	4.85229	298.767
4.893	-8.08716	4.36401	298.706
4.894	-6.86646	4.30298	297.729
4.895	-8.39233	5.82886	301.361
4.896	-8.45337	9.0332	304.26
4.897	-7.38525	7.23267	301.636
4.898	-6.71387	3.479	298.431
4.899	-8.54492	3.38745	299.316
4.9	-8.54492	6.16455	301.666
4.901	-6.92749	5.82886	301.208
4.902	-6.31714	3.78418	299.133
4.903	-7.75146	4.63867	299.805
4.904	-8.72803	7.14111	298.615
4.905	-6.86646	6.62231	297.333
4.906	-6.80542	4.88281	296.6
4.907	-7.2937	4.94385	299.255
4.908	-7.69043	5.40161	299.255
4.909	-5.95093	5.09644	298.157
4.91	-7.17163	4.91333	299.072
4.911	-8.36182	4.60815	301.361
4.912	-8.02612	3.66211	300.537
4.913	-7.04956	3.69263	300.14
4.914	-8.75854	6.83594	304.749
4.915	-7.87354	9.64355	306.458
4.916	-6.43921	5.95093	302.521
4.917	-6.43921	3.11279	299.683
4.918	-8.97217	4.76074	302.887
4.919	-8.5144	6.53076	304.443
4.92	-6.80542	4.45557	303.162
4.921	-6.62231	3.23486	301.361
4.922	-7.84302	5.79834	302.246
4.923	-7.72095	7.69043	299.591
4.924	-6.40869	6.7749	298.798
4.925	-7.32422	5.31006	298.981
4.926	-7.84302	5.15747	302.063
4.927	-7.90405	5.15747	301.483
4.928	-6.40869	4.85229	301.27
4.929	-8.23975	4.79126	302.094
4.93	-8.30078	4.63867	304.138
4.931	-7.23267	3.66211	302.338
4.932	-6.98853	5.27954	303.253
4.933	-8.57544	8.27026	308.167
4.934	-7.69043	9.33838	307.617
4.935	-6.83594	4.66919	304.26
4.936	-7.87354	2.86865	302.765
4.937	-9.0332	5.64575	305.542
4.938	-7.38525	5.98145	306.061
4.939	-5.95093	4.54712	304.077
4.94	-7.04956	3.96729	303.284
4.941	-8.60596	6.34766	303.375
4.942	-7.87354	7.38525	301.727
4.943	-6.92749	5.88989	301.117
4.944	-7.50732	5.09644	302.063
4.945	-7.99561	4.73022	304.047
4.946	-7.14111	5.49316	302.765
4.947	-6.40869	5.24902	302.582
4.948	-7.47681	5.06592	304.26
4.949	-8.17871	4.24194	305.603
4.95	-7.20215	3.50952	304.443
4.951	-7.65991	5.21851	306.122
4.952	-8.63647	9.0332	310.76
4.953	-7.35474	8.63647	308.502
4.954	-6.2561	3.72314	304.443
4.955	-8.14819	3.17383	304.138
4.956	-8.66699	6.2561	307.953
4.957	-7.14111	6.16455	308.075
4.958	-5.92041	3.72314	305.939
4.959	-7.2937	3.9978	305.542
4.96	-8.30078	6.65283	305.145
4.961	-6.86646	7.1106	303.009
4.962	-6.19507	5.37109	302.216
4.963	-6.95801	5.00488	304.413
4.964	-7.62939	5.40161	305.542
4.965	-6.80542	4.91333	304.504
4.966	-6.83594	4.5166	304.688
4.967	-8.23975	5.00488	307.19
4.968	-7.87354	4.27246	307.22
4.969	-6.16455	4.18091	305.511
4.97	-7.50732	6.53076	308.868
4.971	-7.69043	9.39941	311.523
4.972	-6.68335	7.08008	309.509
4.973	-6.43921	3.63159	307.098
4.974	-8.30078	3.87573	308.563
4.975	-8.23975	6.04248	310.303
4.976	-6.40869	5.37109	309.692
4.977	-5.79834	4.27246	307.312
4.978	-7.87354	5.46265	308.35
4.979	-8.5144	7.08008	307.068
4.98	-6.83594	6.56128	305.908
4.981	-7.04956	5.0354	305.206
4.982	-7.41577	5.12695	308.105
4.983	-7.38525	5.67627	307.587
4.984	-5.92041	5.09644	306.58
4.985	-7.17163	5.34058	307.8
4.986	-8.11768	5.21851	309.814
4.987	-7.47681	4.24194	309.235
4.988	-6.83594	4.36401	308.594
4.989	-8.45337	6.98853	312.683
4.99	-7.50732	9.00269	313.446
4.991	-6.56128	6.13403	310.425
4.992	-6.37817	4.08936	309.204
4.993	-7.90405	5.37109	311.096
4.994	-7.72095	6.31714	311.432
4.995	-6.62231	4.5166	311.218
4.996	-6.98853	4.11987	309.692
4.997	-7.84302	5.85938	310.669
4.998	-7.59888	6.98853	308.075
4.999	-6.2561	6.10352	306.58
5	-7.01904	5.7373	307.068
5.001	-7.23267	5.79834	308.96
5.002	-6.83594	5.31006	308.105
5.003	-6.34766	4.82178	308.807
5.004	-7.84302	4.97437	309.998
5.005	-7.75146	4.27246	311.584
5.006	-6.86646	3.87573	309.723
5.007	-6.7749	5.09644	311.066
5.008	-8.30078	8.30078	315.704
5.009	-7.41577	9.39941	316.132
5.01	-6.56128	5.92041	313.904
5.011	-7.26318	3.66211	312.012
5.012	-8.14819	4.82178	313.721
5.013	-7.69043	6.19507	314.331
5.014	-6.31714	5.43213	313.751
5.015	-6.83594	4.57764	312.347
5.016	-7.23267	6.28662	311.859
5.017	-7.01904	7.69043	309.631
5.018	-6.34766	6.95801	309.448
5.019	-7.08008	5.37109	310.364
5.02	-7.69043	4.82178	312.653
5.021	-7.17163	5.15747	311.829
5.022	-6.2561	5.27954	311.829
5.023	-7.44629	5.58472	313.11
5.024	-7.75146	4.91333	313.751
5.025	-7.14111	4.15039	313.11
5.026	-7.69043	5.37109	315.46
5.027	-7.93457	9.12476	318.939
5.028	-6.86646	8.39233	317.688
5.029	-6.37817	4.66919	314.209
5.03	-7.96509	3.87573	314.087
5.031	-8.14819	6.16455	316.406
5.032	-6.98853	6.31714	316.65
5.033	-5.79834	4.39453	315.338
5.034	-6.80542	4.48608	314.911
5.035	-7.99561	6.86646	313.995
5.036	-6.95801	7.2937	312.836
5.037	-6.16455	5.92041	311.798
5.038	-6.56128	5.64575	313.507
5.039	-7.47681	6.01196	314.667
5.04	-6.37817	5.64575	314.026
5.041	-6.80542	5.09644	314.301
5.042	-7.87354	5.12695	316.376
5.043	-7.38525	4.36401	316.589
5.044	-6.37817	4.60815	315.43
5.045	-7.84302	6.62231	319.153
5.046	-7.38525	9.8877	321.045
5.047	-6.22559	7.14111	317.688
5.048	-6.16455	4.21143	315.857
5.049	-8.72803	4.79126	317.719
5.05	-7.96509	6.7749	319.763
5.051	-6.13403	5.15747	318.481
5.052	-5.5542	4.05884	316.498
5.053	-7.2937	5.85938	317.322
5.054	-8.02612	8.08716	315.887
5.055	-6.13403	7.08008	314.88
5.056	-6.46973	5.34058	314.911
5.057	-7.41577	5.76782	317.322
5.058	-7.62939	5.92041	316.528
5.059	-5.79834	5.43213	315.704
5.06	-7.2937	5.21851	316.65
5.061	-7.65991	4.94385	318.665
5.062	-7.20215	4.63867	317.352
5.063	-6.40869	5.09644	317.749
5.064	-8.36182	7.93457	322.845
5.065	-7.14111	9.33838	323.822
5.066	-6.40869	5.76782	319.824
5.067	-6.13403	3.66211	317.871
5.068	-7.84302	5.58472	320.313
5.069	-7.20215	7.08008	320.404
5.07	-5.70679	5.06592	319.702
5.071	-6.74438	4.45557	318.512
5.072	-8.14819	6.56128	319.977
5.073	-7.90405	7.41577	317.017
5.074	-5.98145	6.34766	316.528
5.075	-7.2937	5.58472	316.65
5.076	-7.23267	5.61523	319.611
5.077	-6.92749	5.40161	317.78
5.078	-5.95093	5.40161	318.359
5.079	-7.93457	5.64575	320.099
5.08	-7.96509	4.76074	321.259
5.081	-7.08008	4.27246	319.092
5.082	-7.59888	5.49316	320.831
5.083	-8.08716	9.09424	325.104
5.084	-6.50024	8.97217	323.486
5.085	-5.98145	4.97437	320.587
5.086	-7.75146	3.78418	320.282
5.087	-8.42285	6.16455	323.395
5.088	-7.62939	6.22559	323.547
5.089	-5.88989	4.60815	321.594
5.09	-7.17163	4.91333	321.198
5.091	-8.02612	7.2937	320.374
5.092	-6.86646	7.59888	318.512
5.093	-6.65283	6.50024	317.688
5.094	-7.44629	5.76782	319.855
5.095	-7.93457	5.43213	321.32
5.096	-6.98853	5.40161	320.435
5.097	-6.80542	5.7373	320.557
5.098	-7.84302	5.37109	322.723
5.099	-7.38525	5.15747	322.479
5.1	-6.40869	5.24902	321.594
5.101	-8.08716	6.7749	324.432
5.102	-7.93457	9.70459	328.4
5.103	-6.34766	7.53784	325.226
5.104	-5.82886	3.87573	321.869
5.105	-8.57544	4.30298	323.273
5.106	-7.72095	7.26318	325.806
5.107	-5.82886	6.22559	324.799
5.108	-5.43213	4.24194	322.479
5.109	-7.47681	5.64575	323.547
5.11	-8.23975	7.65991	322.51
5.111	-6.2561	6.92749	320.801
5.112	-6.53076	5.37109	320.221
5.113	-7.01904	5.58472	323.09
5.114	-7.2937	5.76782	322.388
5.115	-5.40161	5.67627	321.625
5.116	-6.53076	5.85938	322.235
5.117	-7.65991	5.70679	324.921
5.118	-7.2937	4.21143	323.944
5.119	-6.04248	4.45557	323.334
5.12	-8.27026	7.35474	327.698
5.121	-7.41577	9.82666	329.834
5.122	-5.58472	6.71387	325.317
5.123	-5.31006	4.08936	323.212
5.124	-8.3313	5.00488	325.623
5.125	-7.47681	6.98853	326.813
5.126	-5.82886	5.37109	326.202
5.127	-6.04248	4.39453	324.585
5.128	-7.32422	5.67627	325.439
5.129	-7.75146	7.62939	323.181
5.13	-6.04248	7.23267	321.991
5.131	-6.74438	5.85938	321.747
5.132	-6.98853	5.58472	325.012
5.133	-7.35474	5.70679	324.097
5.134	-6.16455	5.46265	324.036
5.135	-7.38525	5.58472	325.073
5.136	-7.26318	5.24902	327.179
5.137	-6.74438	4.54712	325.256
5.138	-5.98145	5.67627	325.439
5.139	-7.78198	8.63647	330.261
5.14	-6.65283	9.79614	330.231
5.141	-5.98145	5.7373	327.545
5.142	-6.68335	4.11987	326.294
5.143	-7.50732	6.01196	329.041
5.144	-6.62231	6.71387	328.735
5.145	-5.43213	5.0354	327.942
5.146	-6.68335	5.37109	326.843
5.147	-7.17163	7.01904	327.606
5.148	-7.2937	7.47681	324.951
5.149	-6.22559	6.50024	324.31
5.15	-7.04956	6.16455	325.653
5.151	-7.01904	6.01196	326.721
5.152	-6.50024	5.85938	325.653
5.153	-6.28662	6.22559	325.958
5.154	-7.38525	6.04248	328.186
5.155	-6.86646	5.15747	328.796
5.156	-6.04248	4.76074	327.789
5.157	-6.83594	5.88989	328.857
5.158	-7.99561	8.81958	333.282
5.159	-6.28662	8.91113	331.635
5.16	-5.58472	5.70679	329.254
5.161	-6.62231	4.79126	328.43
5.162	-7.41577	5.88989	330.688
5.163	-6.5918	6.10352	331.024
5.164	-5.52368	5.12695	330.383
5.165	-6.80542	5.06592	329.102
5.166	-7.17163	6.83594	329.01
5.167	-6.34766	7.78198	326.752
5.168	-5.82886	6.7749	325.989
5.169	-6.28662	6.04248	327.301
5.17	-6.95801	6.073	329.041
5.171	-6.40869	5.7373	328.491
5.172	-6.073	5.64575	328.979
5.173	-7.2937	5.64575	330.597
5.174	-6.80542	5.00488	330.994
5.175	-6.13403	5.09644	329.346
5.176	-7.08008	6.65283	332.367
5.177	-7.32422	10.0708	336.151
5.178	-6.073	8.75854	334.991
5.179	-5.58472	4.60815	331.207
5.18	-7.50732	4.11987	331.726
5.181	-8.02612	6.43921	333.74
5.182	-6.50024	6.5918	333.74
5.183	-5.31006	5.00488	331.543
5.184	-6.2561	5.37109	331.116
5.185	-7.17163	7.69043	330.231
5.186	-5.79834	7.93457	329.132
5.187	-6.13403	6.34766	328.186
5.188	-6.71387	5.58472	330.872
5.189	-7.04956	5.76782	331.512
5.19	-5.85938	6.10352	331.024
5.191	-6.2561	5.95093	330.872
5.192	-7.26318	5.7373	333.466
5.193	-7.08008	5.0354	333.374
5.194	-6.10352	4.85229	332.52
5.195	-7.59888	7.01904	336.06
5.196	-7.04956	10.1929	338.44
5.197	-6.04248	7.32422	334.93
5.198	-5.18799	4.63867	332.275
5.199	-7.44629	5.21851	334.534
5.2	-7.2937	7.17163	335.815
5.201	-6.19507	5.7373	334.9
5.202	-5.58472	4.54712	333.16
5.203	-7.01904	6.04248	334.595
5.204	-7.50732	7.56836	332.031
5.205	-5.95093	7.01904	330.994
5.206	-6.46973	6.31714	330.261
5.207	-6.80542	6.71387	333.649
5.208	-6.71387	6.37817	332.672
5.209	-5.61523	5.79834	332.642
5.21	-7.38525	5.88989	333.893
5.211	-7.50732	5.46265	335.968
5.212	-6.40869	4.57764	334.503
5.213	-5.7373	5.70679	335.266
5.214	-7.90405	8.54492	339.752
5.215	-6.34766	10.2234	340.21
5.216	-6.04248	6.56128	337.036
5.217	-5.98145	4.08936	334.808
5.218	-8.08716	5.61523	337.585
5.219	-6.95801	7.20215	338.318
5.22	-5.40161	5.58472	337.158
5.221	-6.073	4.94385	335.114
5.222	-7.23267	7.04956	336.09
5.223	-6.95801	8.45337	333.801
5.224	-5.46265	6.98853	333.13
5.225	-6.65283	6.01196	333.984
5.226	-6.95801	5.92041	336.7
5.227	-6.68335	6.04248	335.114
5.228	-5.24902	5.98145	335.052
5.229	-7.01904	6.34766	336.426
5.23	-7.14111	5.95093	337.646
5.231	-6.22559	4.94385	336.151
5.232	-6.40869	5.98145	337.86
5.233	-7.59888	9.58252	342.346
5.234	-6.34766	9.46045	340.82
5.235	-5.7373	5.12695	337.555
5.236	-6.86646	4.15039	336.609
5.237	-7.72095	7.04956	339.844
5.238	-6.40869	7.04956	339.386
5.239	-5.24902	4.97437	337.799
5.24	-7.23267	5.12695	337.799
5.241	-7.62939	7.23267	337.677
5.242	-6.37817	7.90405	335.815
5.243	-5.98145	6.46973	334.32
5.244	-6.5918	6.2561	336.67
5.245	-7.01904	6.53076	337.494
5.246	-5.64575	6.19507	336.212
5.247	-6.34766	6.01196	337.006
5.248	-7.62939	6.28662	339.752
5.249	-7.17163	5.09644	339.539
5.25	-5.85938	4.76074	338.104
5.251	-7.90405	6.98853	341.675
5.252	-7.2937	10.6201	345.673
5.253	-6.01196	8.94165	342.255
5.254	-5.40161	4.63867	339.417
5.255	-8.3313	4.3335	340.485
5.256	-8.20923	7.20215	342.987
5.257	-5.95093	6.62231	342.346
5.258	-5.24902	5.0354	340.057
5.259	-7.23267	6.10352	340.393
5.26	-7.65991	8.36182	338.928
5.261	-5.58472	7.96509	337.341
5.262	-6.13403	6.50024	336.914
5.263	-6.92749	6.04248	340.393
5.264	-7.08008	6.01196	340.24
5.265	-5.0354	5.82886	339.661
5.266	-6.34766	6.22559	340.057
5.267	-7.20215	6.28662	342.56
5.268	-6.65283	5.37109	341.156
5.269	-5.52368	5.70679	340.729
5.27	-7.65991	7.65991	344.391
5.271	-7.32422	10.1318	346.497
5.272	-5.98145	7.56836	343.414
5.273	-5.49316	4.94385	341.492
5.274	-7.38525	5.49316	342.651
5.275	-6.83594	7.01904	343.872
5.276	-5.67627	6.22559	343.292
5.277	-6.22559	5.34058	341.797
5.278	-7.04956	6.7749	343.079
5.279	-7.72095	7.84302	340.79
5.28	-5.67627	7.2937	339.722
5.281	-6.19507	6.31714	339.417
5.282	-6.53076	6.46973	342.407
5.283	-6.34766	6.62231	340.881
5.284	-5.7373	6.34766	341.339
5.285	-7.1106	6.22559	342.773
5.286	-7.2937	5.67627	345.093
5.287	-6.43921	5.31006	343.079
5.288	-6.01196	5.98145	343.689
5.289	-7.69043	8.63647	347.992
5.29	-6.2561	10.3149	348.022
5.291	-5.46265	7.44629	345.276
5.292	-5.82886	5.06592	343.719
5.293	-7.56836	5.95093	346.008
5.294	-6.92749	6.68335	346.436
5.295	-5.76782	5.58472	345.581
5.296	-5.98145	5.21851	344.513
5.297	-6.74438	6.89697	344.727
5.298	-6.53076	8.3313	342.102
5.299	-5.46265	7.90405	341.705
5.3	-6.5918	6.74438	342.224
5.301	-6.68335	6.04248	344.604
5.302	-6.2561	5.95093	343.75
5.303	-5.88989	6.16455	344.177
5.304	-7.04956	6.31714	345.276
5.305	-6.86646	5.61523	346.375
5.306	-5.85938	5.18799	344.818
5.307	-5.98145	6.56128	345.764
5.308	-6.92749	9.15527	349.396
5.309	-6.04248	9.18579	348.877
5.31	-5.85938	6.31714	346.527
5.311	-6.53076	5.12695	346.497
5.312	-6.92749	6.40869	347.565
5.313	-5.98145	6.83594	347.382
5.314	-5.67627	5.85938	346.954
5.315	-6.40869	6.13403	346.588
5.316	-7.20215	7.01904	346.527
5.317	-6.7749	7.75146	344.879
5.318	-5.88989	7.38525	343.994
5.319	-6.10352	6.89697	344.971
5.32	-6.43921	6.5918	346.1
5.321	-5.61523	6.46973	345.245
5.322	-6.13403	6.40869	346.405
5.323	-7.1106	6.43921	348.389
5.324	-6.83594	5.40161	348.602
5.325	-6.28662	5.58472	347.87
5.326	-7.44629	6.83594	350.891
5.327	-6.56128	9.94873	353.668
5.328	-5.40161	9.21631	351.41
5.329	-5.00488	6.22559	349.091
5.33	-7.20215	5.5542	348.602
5.331	-7.32422	7.23267	351.563
5.332	-6.40869	6.83594	351.196
5.333	-5.58472	5.49316	349.518
5.334	-6.80542	5.98145	349.213
5.335	-6.53076	8.08716	347.748
5.336	-5.43213	8.45337	346.069
5.337	-5.79834	7.23267	345.856
5.338	-6.2561	6.62231	348.511
5.339	-6.71387	6.62231	349.213
5.34	-5.76782	6.80542	348.694
5.341	-6.34766	6.46973	349.182
5.342	-6.86646	5.98145	351.135
5.343	-6.22559	5.58472	350.342
5.344	-4.85229	6.04248	349.243
5.345	-7.23267	8.23975	353.607
5.346	-7.01904	10.8337	355.957
5.347	-5.43213	8.27026	353.485
5.348	-5.0354	4.60815	350.342
5.349	-7.14111	5.31006	351.959
5.35	-7.14111	7.56836	353.577
5.351	-5.21851	6.74438	351.898
5.352	-5.15747	5.40161	350.25
5.353	-6.5918	6.56128	350.861
5.354	-7.17163	8.48389	349.579
5.355	-5.61523	7.96509	348.45
5.356	-5.88989	6.56128	348.145
5.357	-6.50024	6.13403	351.257
5.358	-6.5918	6.43921	350.281
5.359	-5.18799	6.40869	350.128
5.36	-6.62231	6.5918	351.563
5.361	-7.41577	6.19507	353.851
5.362	-6.5918	5.15747	352.448
5.363	-6.073	5.85938	352.692
5.364	-7.75146	9.33838	358.307
5.365	-6.073	10.7117	356.934
5.366	-4.85229	6.68335	353.363
5.367	-5.95093	4.85229	351.837
5.368	-7.72095	6.71387	355.225
5.369	-6.43921	7.2937	355.56
5.37	-5.24902	5.67627	354.218
5.371	-6.34766	5.49316	353.424
5.372	-6.86646	7.53784	353.485
5.373	-6.34766	8.57544	351.074
5.374	-5.06592	7.8125	350.037
5.375	-6.073	7.26318	351.471
5.376	-6.74438	6.5918	353.851
5.377	-6.22559	6.50024	352.509
5.378	-5.76782	6.37817	353.424
5.379	-7.38525	6.50024	355.255
5.38	-6.31714	5.70679	355.743
5.381	-5.58472	5.64575	353.76
5.382	-6.22559	7.23267	355.835
5.383	-6.71387	10.3149	360.016
5.384	-5.46265	9.76563	357.758
5.385	-5.21851	5.70679	355.133
5.386	-7.2937	4.82178	354.828
5.387	-7.41577	7.14111	357.727
5.388	-5.49316	7.14111	356.873
5.389	-4.21143	5.40161	354.675
5.39	-6.31714	6.40869	354.98
5.391	-6.89697	8.42285	354.889
5.392	-5.79834	8.39233	352.814
5.393	-5.5542	6.92749	352.203
5.394	-6.28662	6.80542	355.011
5.395	-6.40869	6.53076	355.225
5.396	-5.12695	6.68335	354.095
5.397	-5.76782	6.80542	354.889
5.398	-6.62231	6.71387	357.147
5.399	-6.43921	5.70679	357.117
5.4	-5.5542	5.82886	356.14
5.401	-7.1106	7.56836	359.222
5.402	-6.68335	10.0708	361.633
5.403	-5.06592	8.23975	358.734
5.404	-4.82178	5.43213	355.988
5.405	-7.17163	6.22559	357.605
5.406	-6.71387	8.17871	358.917
5.407	-5.27954	6.83594	358.582
5.408	-5.40161	5.49316	357.056
5.409	-7.23267	6.92749	358.368
5.41	-7.14111	8.27026	356.262
5.411	-4.97437	7.84302	354.828
5.412	-5.82886	7.23267	354.523
5.413	-6.10352	7.26318	357.513
5.414	-6.22559	6.83594	356.262
5.415	-5.46265	6.68335	356.781
5.416	-6.65283	6.83594	358.032
5.417	-6.86646	6.2561	360.077
5.418	-5.82886	5.58472	357.941
5.419	-5.31006	6.16455	357.88
5.42	-7.32422	8.45337	361.389
5.421	-5.98145	10.376	362.549
5.422	-4.94385	8.11768	360.046
5.423	-5.18799	5.64575	358.795
5.424	-7.35474	5.95093	360.535
5.425	-6.7749	7.2937	360.87
5.426	-5.21851	6.40869	360.168
5.427	-5.64575	6.04248	358.429
5.428	-6.37817	7.47681	359.497
5.429	-6.74438	8.45337	357.117
5.43	-5.64575	8.11768	356.415
5.431	-6.28662	7.23267	356.873
5.432	-6.43921	6.92749	359.253
5.433	-6.04248	6.74438	358.093
5.434	-4.97437	6.7749	358.826
5.435	-6.22559	6.89697	359.497
5.436	-6.01196	6.7749	361.328
5.437	-5.52368	6.31714	359.741
5.438	-5.82886	6.83594	360.962
5.439	-7.50732	9.3689	364.899
5.44	-5.88989	10.1013	364.38
5.441	-5.15747	7.04956	361.786
5.442	-5.76782	5.61523	360.26
5.443	-6.83594	6.7749	362.762
5.444	-6.34766	7.99561	363.098
5.445	-5.0354	6.04248	362.152
5.446	-6.16455	6.31714	361.084
5.447	-6.74438	8.11768	361.755
5.448	-6.34766	8.81958	359.344
5.449	-5.0354	7.69043	358.704
5.45	-5.79834	7.23267	359.192
5.451	-6.04248	7.59888	361.725
5.452	-5.43213	7.20215	360.413
5.453	-5.12695	6.89697	361.237
5.454	-6.71387	7.04956	362.915
5.455	-6.56128	6.04248	363.647
5.456	-5.46265	5.98145	361.664
5.457	-6.10352	7.56836	363.556
5.458	-6.40869	10.6506	367.95
5.459	-5.37109	10.437	366.852
5.46	-5.27954	6.53076	364.136
5.461	-6.68335	5.15747	363.159
5.462	-6.86646	6.83594	365.662
5.463	-6.10352	7.50732	365.875
5.464	-4.88281	6.13403	364.258
5.465	-6.073	6.01196	363.22
5.466	-5.92041	7.84302	362.396
5.467	-5.7373	9.27734	360.87
5.468	-5.31006	7.84302	360.321
5.469	-5.92041	6.68335	362.64
5.47	-6.31714	6.28662	363.8
5.471	-5.43213	6.65283	362.915
5.472	-5.52368	6.34766	363.831
5.473	-6.01196	6.74438	364.746
5.474	-5.37109	6.56128	365.723
5.475	-5.0354	5.82886	363.922
5.476	-6.53076	7.65991	367.218
5.477	-6.46973	10.8032	370.056
5.478	-5.12695	9.21631	368.164
5.479	-4.69971	5.58472	365.112
5.48	-6.7749	5.70679	365.753
5.481	-6.68335	7.59888	367.828
5.482	-4.88281	7.35474	367.767
5.483	-4.42505	6.13403	365.54
5.484	-6.22559	6.56128	366.364
5.485	-6.98853	8.45337	365.082
5.486	-5.37109	8.60596	363.77
5.487	-5.58472	7.41577	363.373
5.488	-5.52368	7.1106	365.57
5.489	-5.95093	7.38525	365.753
5.49	-4.69971	7.1106	365.265
5.491	-5.95093	6.83594	366.18
5.492	-6.46973	6.34766	368.866
5.493	-5.88989	5.95093	367.859
5.494	-5.0354	6.19507	367.157
5.495	-6.92749	8.57544	371.368
5.496	-6.2561	11.1389	372.711
5.497	-4.39453	8.69751	369.171
5.498	-4.97437	6.04248	367.34
5.499	-7.17163	6.34766	369.69
5.5	-6.56128	7.59888	370.483
5.501	-4.76074	6.62231	369.812
5.502	-5.34058	6.073	368.286
5.503	-6.34766	7.62939	368.5
5.504	-6.43921	9.42993	366.577
5.505	-4.85229	8.75854	365.57
5.506	-5.64575	7.26318	365.509
5.507	-6.19507	7.26318	368.774
5.508	-6.01196	7.14111	367.554
5.509	-4.66919	6.83594	367.706
5.51	-6.10352	6.98853	369.202
5.511	-6.073	6.53076	370.514
5.512	-5.43213	6.16455	368.927
5.513	-5.27954	6.86646	369.781
5.514	-6.92749	10.1318	375.031
5.515	-5.40161	10.6812	374.298
5.516	-4.63867	7.04956	370.911
5.517	-5.61523	5.24902	369.415
5.518	-6.92749	7.20215	372.223
5.519	-5.82886	8.14819	372.253
5.52	-4.36401	6.50024	370.758
5.521	-5.34058	6.37817	370.087
5.522	-6.56128	8.20923	370.544
5.523	-6.16455	9.30786	368.53
5.524	-5.0354	8.02612	367.31
5.525	-5.67627	7.32422	369.11
5.526	-6.04248	7.23267	371.185
5.527	-5.15747	7.41577	369.446
5.528	-4.94385	7.26318	370.3
5.529	-6.37817	7.20215	372.681
5.53	-6.2561	6.19507	373.138
5.531	-5.58472	5.95093	371.826
5.532	-6.2561	7.38525	373.383
5.533	-6.40869	11.1694	377.808
5.534	-4.54712	10.437	375.153
5.535	-4.3335	6.86646	372.253
5.536	-6.5918	5.70679	371.765
5.537	-6.95801	8.02612	375.275
5.538	-5.82886	7.90405	374.969
5.539	-4.39453	6.22559	373.23
5.54	-6.19507	6.80542	373.138
5.541	-6.34766	8.78906	372.589
5.542	-4.97437	9.49097	370.239
5.543	-4.85229	8.3313	370.026
5.544	-6.01196	7.72095	372.772
5.545	-6.19507	7.38525	373.444
5.546	-5.00488	6.95801	372.559
5.547	-5.79834	7.23267	373.596
5.548	-6.56128	7.08008	375.458
5.549	-5.64575	6.50024	374.756
5.55	-4.66919	6.53076	373.322
5.551	-6.7749	8.23975	376.404
5.552	-6.19507	11.261	379.272
5.553	-4.91333	9.15527	376.587
5.554	-4.85229	6.10352	374.115
5.555	-6.80542	5.95093	375.214
5.556	-6.46973	7.87354	376.434
5.557	-4.45557	7.38525	376.068
5.558	-4.27246	6.65283	373.993
5.559	-6.10352	7.59888	374.939
5.56	-6.65283	8.88062	373.901
5.561	-4.97437	8.81958	372.62
5.562	-5.40161	7.69043	372.284
5.563	-5.61523	7.32422	375.336
5.564	-5.46265	7.23267	374.634
5.565	-4.18091	7.47681	374.054
5.566	-5.58472	7.47681	375.58
5.567	-6.073	6.80542	377.38
5.568	-5.64575	6.16455	376.19
5.569	-5.12695	6.98853	376.129
5.57	-6.98853	9.09424	379.822
5.571	-6.04248	11.0779	381.195
5.572	-4.05884	8.69751	378.296
5.573	-4.45557	6.37817	375.977
5.574	-6.46973	6.62231	378.021
5.575	-6.46973	8.20923	379.211
5.576	-5.06592	7.26318	378.876
5.577	-5.64575	6.50024	377.563
5.578	-6.01196	7.8125	377.93
5.579	-5.88989	9.39941	375.397
5.58	-4.45557	9.33838	374.451
5.581	-5.0354	8.20923	374.725
5.582	-5.34058	7.50732	377.655
5.583	-5.43213	7.50732	377.258
5.584	-4.94385	7.53784	377.319
5.585	-6.28662	7.38525	378.876
5.586	-6.01196	6.98853	380.035
5.587	-4.79126	6.22559	377.93
5.588	-4.36401	7.01904	377.93
5.589	-5.92041	9.8877	381.622
5.59	-5.49316	11.1084	381.378
5.591	-4.73022	7.99561	379.272
5.592	-5.88989	6.01196	378.448
5.593	-6.71387	6.98853	380.554
5.594	-5.7373	7.8125	380.585
5.595	-4.27246	6.98853	379.425
5.596	-5.09644	6.89697	378.387
5.597	-6.10352	8.14819	378.815
5.598	-6.073	9.24683	377.502
5.599	-4.97437	8.3313	376.617
5.6	-5.43213	7.8125	377.563
5.601	-5.67627	7.84302	379.669
5.602	-4.42505	7.41577	378.357
5.603	-4.39453	7.35474	378.876
5.604	-5.95093	7.72095	380.493
5.605	-5.64575	7.04956	381.744
5.606	-5.34058	6.56128	380.219
5.607	-5.82886	7.44629	382.202
5.608	-6.19507	10.5286	386.597
5.609	-4.73022	10.8032	384.43
5.61	-4.42505	7.2937	382.019
5.611	-5.82886	6.56128	380.859
5.612	-6.073	8.20923	383.881
5.613	-5.67627	8.14819	383.575
5.614	-4.85229	6.86646	382.324
5.615	-5.7373	7.23267	382.233
5.616	-6.10352	9.06372	381.622
5.617	-4.69971	9.58252	379.303
5.618	-4.60815	8.42285	378.632
5.619	-5.34058	8.20923	381.012
5.62	-5.5542	7.69043	382.355
5.621	-4.69971	7.44629	381.744
5.622	-5.37109	7.17163	382.965
5.623	-6.37817	7.38525	384.338
5.624	-5.49316	6.56128	383.85
5.625	-5.00488	6.5918	382.477
5.626	-5.58472	8.48389	385.193
5.627	-5.85938	11.7188	387.482
5.628	-4.21143	10.3455	385.864
5.629	-4.73022	7.1106	383.82
5.63	-6.68335	6.50024	384.613
5.631	-6.31714	8.20923	386.108
5.632	-4.79126	8.08716	385.986
5.633	-4.21143	7.01904	384.186
5.634	-5.61523	7.44629	384.155
5.635	-6.13403	9.67407	383.118
5.636	-4.85229	9.97925	382.263
5.637	-5.34058	8.45337	381.866
5.638	-5.40161	7.50732	384.216
5.639	-5.61523	7.47681	384.216
5.64	-4.39453	7.65991	384.064
5.641	-5.15747	7.59888	384.46
5.642	-5.79834	7.59888	386.322
5.643	-5.43213	6.86646	385.773
5.644	-5.0354	7.04956	385.315
5.645	-6.95801	9.33838	389.893
5.646	-5.12695	12.0239	391.083
5.647	-4.24194	8.88062	387.756
5.648	-4.60815	6.28662	384.888
5.649	-6.43921	7.2937	387.787
5.65	-5.67627	9.06372	388.397
5.651	-4.36401	7.65991	387.451
5.652	-5.18799	6.7749	386.688
5.653	-6.04248	8.14819	387.573
5.654	-6.16455	9.91821	384.949
5.655	-4.21143	9.15527	384.155
5.656	-5.31006	8.57544	384.705
5.657	-5.06592	8.30078	387.36
5.658	-4.60815	7.78198	386.047
5.659	-4.21143	7.87354	386.597
5.66	-6.01196	7.93457	388.519
5.661	-5.76782	7.17163	389.435
5.662	-4.76074	6.53076	387.512
5.663	-4.91333	8.02612	388.641
5.664	-5.70679	10.6812	392.67
5.665	-3.90625	11.3525	391.479
5.666	-4.24194	8.23975	388.58
5.667	-5.70679	6.50024	388.489
5.668	-6.13403	7.8125	390.93
5.669	-4.97437	8.14819	390.778
5.67	-4.3335	7.26318	390.137
5.671	-5.18799	7.59888	388.824
5.672	-5.37109	9.21631	389.008
5.673	-5.09644	10.1624	386.841
5.674	-4.66919	9.00269	386.505
5.675	-5.58472	8.30078	388.397
5.676	-5.15747	7.69043	389.954
5.677	-4.30298	8.08716	388.336
5.678	-4.63867	8.20923	389.648
5.679	-5.79834	8.05664	390.9
5.68	-4.97437	7.56836	391.083
5.681	-4.08936	7.32422	389.343
5.682	-5.61523	8.54492	391.632
5.683	-5.85938	11.6577	396.149
5.684	-4.30298	10.6506	393.738
5.685	-4.18091	6.71387	390.717
5.686	-6.71387	5.98145	390.076
5.687	-6.2561	9.09424	393.555
5.688	-4.30298	9.3689	393.005
5.689	-2.86865	7.23267	390.32
5.69	-5.70679	7.17163	391.541
5.691	-6.31714	9.49097	391.083
5.692	-4.08936	10.1318	389.374
5.693	-4.54712	8.66699	388.702
5.694	-5.09644	7.84302	391.418
5.695	-5.34058	8.27026	392.273
5.696	-3.35693	8.27026	390.472
5.697	-4.76074	8.3313	391.724
5.698	-6.073	8.05664	393.951
5.699	-5.67627	6.83594	393.463
5.7	-4.36401	7.17163	391.815
5.701	-6.04248	9.15527	394.684
5.702	-5.5542	12.3596	398.01
5.703	-3.69263	9.73511	393.585
5.704	-3.63159	7.08008	391.937
5.705	-7.08008	7.47681	393.646
5.706	-5.7373	8.72803	395.538
5.707	-4.54712	7.99561	394.501
5.708	-4.21143	7.04956	392.975
5.709	-5.58472	8.48389	393.677
5.71	-5.85938	9.79614	391.663
5.711	-4.21143	9.76563	390.869
5.712	-4.91333	8.81958	391.022
5.713	-4.97437	7.99561	393.738
5.714	-5.12695	7.72095	393.677
5.715	-3.9978	7.84302	392.731
5.716	-5.58472	8.08716	394.104
5.717	-5.64575	8.05664	395.905
5.718	-4.66919	7.50732	393.829
5.719	-4.60815	7.90405	393.829
5.72	-5.79834	9.8877	397.552
5.721	-5.0354	11.5662	398.315
5.722	-4.39453	9.06372	395.538
5.723	-4.73022	6.83594	394.379
5.724	-6.46973	7.72095	396.667
5.725	-5.27954	8.88062	396.545
5.726	-3.90625	7.87354	395.874
5.727	-5.0354	7.56836	394.836
5.728	-5.67627	9.06372	396.149
5.729	-5.76782	9.97925	394.165
5.73	-4.60815	9.15527	393.219
5.731	-5.27954	8.02612	393.829
5.732	-5.0354	8.45337	395.996
5.733	-4.27246	8.5144	394.684
5.734	-3.8147	8.30078	395.203
5.735	-5.40161	8.30078	396.729
5.736	-5.67627	7.69043	398.315
5.737	-4.88281	7.08008	396.24
5.738	-4.88281	7.99561	396.759
5.739	-6.2561	10.8643	400.879
5.74	-4.02832	11.5356	399.597
5.741	-3.84521	8.69751	396.576
5.742	-5.00488	7.32422	396.423
5.743	-5.95093	8.42285	398.773
5.744	-5.34058	8.39233	398.895
5.745	-4.54712	7.47681	398.56
5.746	-5.52368	7.72095	398.132
5.747	-5.27954	9.09424	397.522
5.748	-4.85229	10.1318	395.477
5.749	-3.90625	9.70459	395.172
5.75	-4.69971	8.81958	396.21
5.751	-5.00488	8.27026	398.193
5.752	-4.36401	8.17871	397.43
5.753	-4.85229	8.36182	398.01
5.754	-5.40161	7.84302	399.231
5.755	-5.09644	7.47681	399.2
5.756	-3.96729	7.41577	397.98
5.757	-5.15747	9.00269	399.506
5.758	-5.61523	11.8408	403.503
5.759	-4.11987	11.261	402.069
5.76	-4.54712	7.96509	399.811
5.761	-6.01196	6.5918	399.719
5.762	-5.98145	8.30078	401.184
5.763	-5.06592	9.27734	401.215
5.764	-4.24194	8.14819	399.902
5.765	-5.5542	7.84302	399.78
5.766	-5.58472	9.46045	399.231
5.767	-4.54712	10.376	397.949
5.768	-4.42505	9.33838	397.278
5.769	-4.97437	8.57544	400.055
5.77	-4.85229	8.14819	400.146
5.771	-3.50952	8.45337	399.384
5.772	-4.63867	8.91113	399.994
5.773	-5.24902	8.20923	402.222
5.774	-5.37109	7.41577	401.459
5.775	-4.5166	7.41577	400.513
5.776	-5.98145	9.39941	403.809
5.777	-5.0354	12.3901	406.372
5.778	-3.60107	10.7422	403.87
5.779	-3.8147	7.69043	401.306
5.78	-5.98145	7.59888	402.802
5.781	-5.7373	9.42993	404.449
5.782	-4.36401	8.60596	403.931
5.783	-4.36401	7.44629	402.313
5.784	-5.46265	8.57544	403.625
5.785	-5.40161	10.4065	401.428
5.786	-3.69263	10.437	399.933
5.787	-4.21143	9.42993	399.963
5.788	-4.63867	8.97217	402.863
5.789	-4.79126	8.69751	402.222
5.79	-3.78418	8.30078	402.435
5.791	-5.46265	8.27026	404.022
5.792	-5.49316	7.96509	405.029
5.793	-4.05884	7.50732	403.564
5.794	-3.84521	8.30078	403.137
5.795	-5.76782	10.9558	407.379
5.796	-4.54712	12.4512	407.257
5.797	-3.75366	9.42993	404.999
5.798	-5.06592	7.23267	403.687
5.799	-6.40869	8.11768	406.616
5.8	-5.37109	8.97217	406.219
5.801	-3.69263	8.02612	405.609
5.802	-4.57764	8.05664	404.327
5.803	-5.18799	9.58252	405.304
5.804	-5.0354	10.8337	403.107
5.805	-4.39453	10.0098	402.679
5.806	-5.06592	9.0332	403.9
5.807	-5.21851	8.60596	405.609
5.808	-4.18091	8.57544	404.449
5.809	-4.08936	8.75854	404.633
5.81	-5.40161	9.00269	406.006
5.811	-5.24902	7.93457	406.982
5.812	-4.73022	7.78198	405.457
5.813	-5.24902	8.57544	406.952
5.814	-6.10352	11.7798	411.835
5.815	-4.30298	12.2375	409.943
5.816	-3.78418	8.54492	407.074
5.817	-5.46265	7.1106	406.097
5.818	-5.40161	9.30786	409.393
5.819	-4.73022	9.73511	408.966
5.82	-3.50952	8.11768	407.99
5.821	-5.34058	8.05664	408.051
5.822	-5.58472	9.91821	407.99
5.823	-4.3335	10.7117	405.426
5.824	-4.3335	9.8877	404.755
5.825	-4.63867	9.3689	406.891
5.826	-4.91333	8.81958	407.593
5.827	-3.75366	8.72803	406.86
5.828	-4.57764	8.75854	408.264
5.829	-5.88989	8.54492	409.424
5.83	-5.0354	7.65991	409.241
5.831	-4.08936	7.93457	407.837
5.832	-5.09644	9.46045	409.393
5.833	-5.24902	12.6648	413.208
5.834	-3.84521	11.6577	410.431
5.835	-4.05884	8.05664	408.325
5.836	-6.68335	7.17163	409.607
5.837	-5.92041	9.39941	411.53
5.838	-4.27246	9.09424	410.828
5.839	-3.78418	7.84302	409.332
5.84	-5.64575	8.69751	409.821
5.841	-5.31006	10.376	408.356
5.842	-3.63159	10.7117	406.83
5.843	-4.85229	9.61304	407.013
5.844	-4.91333	8.91113	409.943
5.845	-5.12695	8.72803	409.302
5.846	-3.44849	8.78906	408.844
5.847	-5.12695	9.0332	409.668
5.848	-5.24902	8.60596	411.469
5.849	-4.66919	8.02612	409.698
5.85	-4.11987	8.17871	409.821
5.851	-6.43921	10.0708	413.666
5.852	-5.31006	12.7869	416.016
5.853	-3.78418	10.6201	412.476
5.854	-3.72314	7.78198	410.431
5.855	-6.71387	7.65991	411.682
5.856	-5.67627	10.0098	413.696
5.857	-3.72314	9.27734	412.872
5.858	-4.30298	8.08716	411.194
5.859	-5.82886	8.81958	412.598
5.86	-5.70679	10.7422	410.37
5.861	-3.35693	10.6812	409.271
5.862	-4.76074	9.33838	409.027
5.863	-4.5166	9.12476	412.506
5.864	-4.54712	9.12476	411.102
5.865	-3.32642	8.97217	411.346
5.866	-5.70679	9.09424	412.598
5.867	-5.37109	8.14819	414.642
5.868	-4.60815	7.50732	411.896
5.869	-3.93677	8.66699	412.201
5.87	-5.95093	10.9558	414.856
5.871	-4.60815	12.6648	416.412
5.872	-4.05884	10.3455	413.147
5.873	-4.05884	8.08716	412.781
5.874	-6.2561	8.14819	414.734
5.875	-5.58472	9.09424	415.405
5.876	-4.39453	8.45337	414.764
5.877	-4.76074	8.36182	413.696
5.878	-5.24902	9.49097	414.124
5.879	-5.21851	10.7117	411.743
5.88	-3.8147	10.498	411.469
5.881	-4.88281	9.52148	412.048
5.882	-4.36401	9.0332	414.398
5.883	-4.15039	8.66699	412.933
5.884	-4.21143	8.91113	414.001
5.885	-5.40161	8.91113	414.886
5.886	-4.66919	8.57544	415.649
5.887	-4.30298	8.48389	414.337
5.888	-4.30298	9.42993	414.886
5.889	-5.61523	11.5967	419.159
5.89	-4.36401	12.1765	418.243
5.891	-4.02832	9.18579	416.046
5.892	-5.21851	7.78198	415.1
5.893	-5.18799	9.15527	417.847
5.894	-4.79126	9.85718	417.358
5.895	-3.8147	8.75854	417.023
5.896	-5.21851	8.48389	416.504
5.897	-5.24902	9.76563	416.687
5.898	-4.66919	10.9558	414.337
5.899	-4.15039	10.437	413.94
5.9	-4.82178	9.39941	415.222
5.901	-4.63867	9.30786	416.504
5.902	-3.72314	9.21631	415.222
5.903	-4.27246	9.30786	416.321
5.904	-5.79834	9.00269	417.786
5.905	-5.06592	7.99561	418.304
5.906	-4.42505	8.05664	416.656
5.907	-5.06592	9.52148	417.969
5.908	-5.06592	12.085	420.227
5.909	-4.11987	11.9324	419.22
5.91	-4.30298	9.91821	417.847
5.911	-5.64575	8.75854	418.365
5.912	-5.12695	9.30786	419.312
5.913	-4.60815	8.78906	419.8
5.914	-4.05884	8.42285	418.915
5.915	-5.0354	8.81958	418.884
5.916	-5.40161	10.2539	417.877
5.917	-4.05884	11.0474	416.412
5.918	-4.45557	10.7727	415.741
5.919	-4.60815	9.82666	417.725
5.92	-4.5166	9.18579	417.969
5.921	-4.02832	8.97217	417.45
5.922	-4.91333	8.97217	418.793
5.923	-5.27954	8.69751	419.739
5.924	-4.45557	8.57544	419.128
5.925	-4.24194	8.97217	418.854
5.926	-6.01196	10.6201	422.272
5.927	-5.09644	13.1226	424.225
5.928	-3.8147	11.1694	422.028
5.929	-3.90625	8.54492	419.861
5.93	-6.10352	8.69751	421.906
5.931	-5.58472	10.2844	422.363
5.932	-4.08936	9.76563	422.058
5.933	-3.8147	8.69751	420.898
5.934	-5.09644	9.79614	421.6
5.935	-5.15747	10.9863	419.739
5.936	-3.75366	10.9253	418.945
5.937	-4.79126	9.73511	419.067
5.938	-4.79126	9.61304	421.661
5.939	-4.3335	9.73511	420.227
5.94	-3.20435	9.552	420.471
5.941	-4.94385	9.79614	421.6
5.942	-5.15747	9.00269	422.882
5.943	-5.00488	8.30078	421.082
5.944	-4.69971	9.0332	422.333
5.945	-6.34766	12.0544	426.971
5.946	-4.54712	13.0005	425.995
5.947	-3.50952	10.0403	423.34
5.948	-4.85229	8.72803	422.15
5.949	-6.01196	9.97925	425.232
5.95	-5.21851	10.2844	425.018
5.951	-3.9978	8.94165	424.377
5.952	-5.06592	8.66699	423.92
5.953	-4.91333	10.1929	423.767
5.954	-4.42505	11.5051	421.387
5.955	-3.66211	10.9863	421.387
5.956	-4.45557	10.1013	421.997
5.957	-4.42505	9.33838	424.103
5.958	-3.75366	9.61304	422.577
5.959	-4.18091	9.12476	423.737
5.96	-5.64575	9.27734	424.896
5.961	-5.12695	8.60596	425.14
5.962	-4.24194	8.63647	423.401
5.963	-4.85229	10.0403	424.774
5.964	-5.61523	13.1226	429.321
5.965	-4.21143	13.031	427.948
5.966	-4.57764	9.33838	425.72
5.967	-6.04248	7.93457	425.385
5.968	-6.01196	9.76563	427.948
5.969	-4.54712	10.2539	427.643
5.97	-3.38745	9.39941	426.27
5.971	-4.91333	9.61304	426.086
5.972	-5.00488	11.1084	425.812
5.973	-4.21143	11.2915	423.828
5.974	-4.11987	10.5591	423.798
5.975	-5.00488	9.8877	425.476
5.976	-4.66919	9.27734	426.727
5.977	-3.84521	9.52148	424.866
5.978	-4.54712	9.91821	425.934
5.979	-5.40161	9.94873	427.887
5.98	-4.73022	8.97217	427.155
5.981	-4.21143	8.81958	426.208
5.982	-6.13403	10.2539	428.802
5.983	-5.52368	13.3362	432.312
5.984	-3.75366	12.2986	428.711
5.985	-3.38745	8.66699	426.971
5.986	-6.65283	8.69751	427.582
5.987	-5.15747	10.8643	430.206
5.988	-3.87573	10.0098	429.169
5.989	-3.96729	8.97217	427.582
5.99	-5.85938	9.58252	429.047
5.991	-5.67627	11.1694	426.483
5.992	-3.54004	11.261	425.201
5.993	-4.57764	10.5591	424.866
5.994	-4.3335	10.0708	427.765
5.995	-4.36401	9.46045	426.941
5.996	-3.69263	9.49097	426.88
5.997	-5.15747	9.49097	427.826
5.998	-5.58472	9.21631	429.749
5.999	-4.85229	8.60596	428.406
6	-3.8147	9.30786	427.582
6.001	-5.76782	11.1084	430.939
6.002	-4.73022	13.6108	432.19
6.003	-3.75366	11.1389	428.589
6.004	-4.39453	8.75854	428.253
6.005	-6.74438	9.49097	431.183
6.006	-5.37109	10.3455	430.817
6.007	-3.78418	9.0332	430.359
6.008	-4.79126	9.33838	429.474
6.009	-5.24902	10.7422	430.054
6.01	-5.00488	11.5356	427.795
6.011	-3.75366	11.0474	427.643
6.012	-5.18799	10.437	428.345
6.013	-4.91333	9.97925	430.42
6.014	-4.42505	9.70459	428.925
6.015	-4.15039	9.91821	429.016
6.016	-5.24902	10.1013	430.695
6.017	-5.15747	9.58252	431.091
6.018	-4.42505	9.15527	429.779
6.019	-4.73022	10.1318	430.664
6.02	-6.56128	11.6882	434.875
6.021	-4.91333	13.2751	434.326
6.022	-4.05884	10.8337	432.495
6.023	-4.27246	8.94165	430.511
6.024	-5.5542	9.49097	433.38
6.025	-5.00488	10.9558	432.861
6.026	-3.84521	9.8877	432.953
6.027	-5.34058	9.30786	431.824
6.028	-5.21851	10.4065	432.373
6.029	-5.09644	11.6577	430.176
6.03	-3.69263	11.3525	429.016
6.031	-4.66919	10.3455	429.962
6.032	-4.73022	10.1013	432.22
6.033	-4.11987	9.91821	430.725
6.034	-4.54712	10.0708	431.763
6.035	-5.52368	9.61304	433.014
6.036	-5.40161	9.0332	433.38
6.037	-4.57764	9.06372	431.976
6.038	-4.91333	10.1318	432.678
6.039	-5.06592	12.7869	436.554
6.04	-4.18091	13.1531	435.15
6.041	-4.02832	10.0708	433.197
6.042	-5.82886	8.97217	433.655
6.043	-5.79834	10.1013	435.944
6.044	-4.94385	10.1929	435.699
6.045	-3.90625	9.21631	434.387
6.046	-5.06592	9.97925	434.479
6.047	-4.88281	11.4136	433.472
6.048	-4.27246	11.7493	431.488
6.049	-4.76074	10.9863	431.458
6.05	-5.09644	10.498	433.411
6.051	-4.85229	9.94873	433.746
6.052	-4.36401	9.82666	432.922
6.053	-5.00488	9.85718	433.746
6.054	-5.52368	9.94873	435.15
6.055	-4.76074	9.552	434.418
6.056	-4.24194	9.61304	433.929
6.057	-6.28662	10.8643	436.249
6.058	-5.95093	13.7329	440.979
6.059	-3.93677	12.8784	438.446
6.06	-3.84521	9.61304	436.829
6.061	-6.31714	8.63647	436.432
6.062	-5.58472	10.6812	438.629
6.063	-4.15039	11.4746	438.477
6.064	-3.90625	10.2539	437.256
6.065	-6.01196	9.82666	437.5
6.066	-5.46265	11.6272	436.127
6.067	-3.84521	12.2375	434.54
6.068	-4.3335	11.0474	434.235
6.069	-4.88281	10.3149	436.371
6.07	-5.06592	10.437	436.737
6.071	-3.75366	10.5591	435.944
6.072	-4.88281	10.376	436.981
6.073	-6.073	10.1929	438.599
6.074	-5.7373	9.15527	437.714
6.075	-4.82178	9.49097	436.859
6.076	-6.28662	11.8408	440.765
6.077	-5.18799	14.2212	442.047
6.078	-3.87573	12.3291	439.117
6.079	-4.45557	9.52148	437.592
6.08	-6.31714	9.67407	440.491
6.081	-5.88989	10.7422	440.887
6.082	-4.60815	10.0708	440.338
6.083	-4.94385	9.73511	439.301
6.084	-5.43213	10.498	439.941
6.085	-5.18799	12.3901	436.859
6.086	-3.8147	12.0239	436.249
6.087	-5.0354	10.9558	436.615
6.088	-4.57764	10.4675	439.087
6.089	-4.66919	10.2844	437.622
6.09	-4.45557	10.0708	438.446
6.091	-5.92041	10.1929	439.606
6.092	-5.18799	9.79614	440.643
6.093	-4.79126	9.70459	439.056
6.094	-4.88281	10.498	439.728
6.095	-6.2561	12.6343	444.122
6.096	-4.85229	13.855	444.122
6.097	-4.73022	10.9863	441.833
6.098	-5.31006	9.12476	440.796
6.099	-6.31714	10.0098	443.39
6.1	-5.37109	11.0474	443.237
6.101	-4.27246	10.3149	442.566
6.102	-5.46265	10.1929	442.047
6.103	-5.67627	11.1694	442.291
6.104	-5.7373	12.5122	439.789
6.105	-4.88281	11.8713	439.453
6.106	-5.7373	11.1694	440.521
6.107	-5.18799	10.4065	442.291
6.108	-4.24194	10.6506	440.277
6.109	-4.39453	10.5896	441.376
6.11	-5.98145	10.5896	442.78
6.111	-5.61523	9.8877	443.481
6.112	-5.12695	9.552	442.047
6.113	-5.7373	10.6506	443.329
6.114	-6.10352	14.0686	448.273
6.115	-4.3335	14.0076	446.442
6.116	-3.96729	10.6506	443.481
6.117	-5.7373	9.06372	442.841
6.118	-6.31714	10.7727	446.136
6.119	-5.27954	10.8643	446.472
6.12	-4.30298	10.1929	444.824
6.121	-5.67627	9.79614	444.885
6.122	-5.64575	11.5662	443.542
6.123	-4.45557	12.7869	441.681
6.124	-4.30298	11.8408	440.521
6.125	-4.85229	10.9253	442.902
6.126	-5.82886	10.2844	444.092
6.127	-4.30298	10.1013	443.237
6.128	-5.37109	10.1929	443.542
6.129	-6.13403	10.4065	446.014
6.13	-5.52368	9.58252	444.641
6.131	-4.30298	9.46045	443.207
6.132	-6.2561	11.3831	446.259
6.133	-6.01196	14.8315	450.317
6.134	-4.3335	13.1531	447.357
6.135	-4.45557	9.39941	445.343
6.136	-7.08008	8.63647	446.594
6.137	-6.16455	11.0474	448.639
6.138	-4.24194	11.2915	447.815
6.139	-3.78418	9.97925	445.953
6.14	-5.85938	10.8948	447.174
6.141	-6.37817	12.4817	445.16
6.142	-4.45557	12.5732	444.153
6.143	-5.43213	11.3525	443.542
6.144	-5.21851	10.6201	447.296
6.145	-5.18799	10.5896	445.984
6.146	-3.479	10.9253	445.709
6.147	-5.18799	10.9253	446.747
6.148	-5.7373	10.5591	448.944
6.149	-5.76782	9.94873	447.449
6.15	-4.57764	10.3149	447.174
6.151	-6.89697	12.2986	450.623
6.152	-5.64575	14.6179	452.179
6.153	-4.27246	12.1155	448.578
6.154	-4.27246	9.8877	447.021
6.155	-6.5918	10.6201	450.47
6.156	-5.34058	11.7493	450.256
6.157	-4.36401	10.2844	450.012
6.158	-5.52368	9.97925	448.547
6.159	-6.073	11.2915	449.921
6.16	-6.04248	12.6038	446.869
6.161	-4.18091	12.4207	445.801
6.162	-5.49316	11.7188	446.198
6.163	-4.85229	11.1694	448.7
6.164	-4.5166	10.8337	447.021
6.165	-4.66919	10.6201	447.998
6.166	-6.56128	10.7422	449.493
6.167	-5.98145	10.2234	450.378
6.168	-4.97437	10.0708	448.425
6.169	-4.79126	11.0474	448.914
6.17	-6.65283	13.2446	453.094
6.171	-4.85229	14.801	452.82
6.172	-4.63867	11.5967	450.867
6.173	-5.52368	9.76563	449.89
6.174	-6.53076	10.5286	452.667
6.175	-5.88989	11.261	452.057
6.176	-4.66919	10.6201	451.721
6.177	-5.64575	10.8337	450.531
6.178	-5.49316	11.9324	451.019
6.179	-5.67627	12.7869	448.486
6.18	-5.06592	12.3596	448.273
6.181	-5.98145	11.4746	449.432
6.182	-5.40161	10.7727	451.111
6.183	-4.79126	10.8337	449.646
6.184	-5.0354	11.1084	450.806
6.185	-6.31714	11.3831	451.63
6.186	-5.67627	10.5591	452.393
6.187	-5.58472	10.6201	451.233
6.188	-5.85938	11.2305	452.148
6.189	-6.68335	13.916	455.902
6.19	-5.09644	14.2822	454.956
6.191	-4.57764	11.2	452.881
6.192	-6.01196	10.4675	452.942
6.193	-5.92041	11.5662	455.109
6.194	-5.37109	11.8713	454.62
6.195	-5.09644	10.7117	454.468
6.196	-6.04248	10.7727	454.376
6.197	-6.2561	11.8713	453.552
6.198	-4.97437	13.031	451.752
6.199	-5.00488	12.4207	450.684
6.2	-5.37109	11.7493	452.332
6.201	-5.5542	11.3831	453.369
6.202	-4.57764	11.1084	452.362
6.203	-5.49316	10.8948	453.369
6.204	-6.46973	10.9863	455.322
6.205	-6.2561	10.2539	454.712
6.206	-4.82178	10.5591	453.705
6.207	-6.43921	12.0544	456.177
6.208	-5.64575	15.1062	459.198
6.209	-4.66919	14.2822	457.52
6.21	-4.76074	10.6812	455.872
6.211	-7.14111	10.2539	456.726
6.212	-6.28662	11.322	458.038
6.213	-5.43213	11.4746	457.642
6.214	-5.12695	10.6812	456.421
6.215	-5.67627	11.2915	456.024
6.216	-5.70679	12.97	454.559
6.217	-4.18091	13.2751	452.667
6.218	-5.7373	12.146	452.698
6.219	-5.82886	11.1694	455.261
6.22	-5.70679	11.1084	455.261
6.221	-4.76074	10.7727	454.712
6.222	-5.61523	11.1389	455.994
6.223	-6.37817	11.1084	457.306
6.224	-5.5542	10.2234	455.811
6.225	-5.40161	11.1694	455.902
6.226	-7.08008	12.6343	459.747
6.227	-6.31714	14.8621	461.548
6.228	-4.94385	13.4583	459.595
6.229	-5.09644	10.5591	458.13
6.23	-6.86646	10.498	459.198
6.231	-6.5918	11.8408	460.358
6.232	-5.06592	11.8408	460.205
6.233	-5.70679	10.8948	458.649
6.234	-6.53076	11.3831	459.534
6.235	-6.7749	12.9089	457.306
6.236	-5.43213	13.2446	456.299
6.237	-6.31714	12.146	455.719
6.238	-5.27954	11.4441	458.527
6.239	-5.61523	11.7493	457.581
6.24	-4.91333	11.6272	458.344
6.241	-6.65283	11.1694	458.893
6.242	-7.04956	10.9253	461.182
6.243	-6.13403	10.2844	459.167
6.244	-5.64575	11.0474	459.625
6.245	-7.38525	14.0076	463.928
6.246	-5.27954	15.2588	462.555
6.247	-4.69971	12.1765	460.083
6.248	-6.16455	10.6201	459.961
6.249	-7.14111	11.6577	462.769
6.25	-6.10352	11.4746	462.555
6.251	-4.79126	10.498	461.334
6.252	-5.92041	10.8948	461.304
6.253	-6.073	12.0239	460.541
6.254	-5.64575	13.5803	458.618
6.255	-5.5542	12.8784	457.825
6.256	-5.70679	11.9324	459.137
6.257	-5.95093	11.5356	460.663
6.258	-5.15747	11.1389	459.198
6.259	-5.61523	11.2	460.327
6.26	-6.7749	11.2305	462.006
6.261	-5.7373	10.8948	462.189
6.262	-5.21851	10.9558	460.815
6.263	-6.71387	12.146	463.287
6.264	-6.86646	15.0146	468.231
6.265	-4.66919	14.6484	465.637
6.266	-5.09644	10.9863	463.501
6.267	-7.38525	9.79614	463.165
6.268	-7.01904	11.7493	466.064
6.269	-5.34058	12.4817	465.21
6.27	-4.85229	11.3831	464.05
6.271	-6.7749	11.1389	464.111
6.272	-6.74438	12.7563	462.677
6.273	-5.58472	13.5193	461.09
6.274	-5.88989	12.6953	460.358
6.275	-6.22559	11.8713	463.074
6.276	-6.04248	11.3525	463.104
6.277	-5.27954	12.0239	462.585
6.278	-6.13403	12.085	463.684
6.279	-6.68335	11.4746	465.607
6.28	-6.62231	10.7727	465.149
6.281	-6.04248	10.8643	463.928
6.282	-8.05664	12.6648	467.194
6.283	-6.98853	16.0217	470.795
6.284	-4.69971	14.3127	466.431
6.285	-5.09644	10.7422	464.478
6.286	-8.20923	10.5896	466.797
6.287	-7.26318	12.4817	468.109
6.288	-5.27954	11.8408	467.743
6.289	-5.52368	10.7422	465.759
6.29	-6.71387	11.6882	466.766
6.291	-7.04956	13.6414	464.172
6.292	-4.76074	13.8245	462.433
6.293	-5.85938	13.0005	462.738
6.294	-6.10352	12.0239	465.637
6.295	-6.073	11.5051	465.057
6.296	-5.40161	11.6577	464.539
6.297	-6.80542	11.9934	466.217
6.298	-7.26318	11.4746	468.231
6.299	-5.79834	10.8643	465.759
6.3	-5.21851	11.9324	466.064
6.301	-8.39233	14.0381	470.398
6.302	-6.31714	15.9912	471.344
6.303	-5.5542	12.8784	468.323
6.304	-5.79834	10.5286	467.01
6.305	-8.27026	11.1084	470.093
6.306	-6.56128	12.5732	469.757
6.307	-4.85229	11.8103	468.567
6.308	-6.22559	11.7188	467.316
6.309	-6.86646	12.6953	468.475
6.31	-7.01904	13.5803	465.576
6.311	-5.31006	13.0615	465.485
6.312	-7.01904	12.2375	466.187
6.313	-6.40869	11.9934	468.567
6.314	-5.82886	12.0544	466.431
6.315	-5.52368	12.085	467.346
6.316	-7.20215	12.6343	468.994
6.317	-6.74438	11.6272	470.306
6.318	-6.31714	11.2	468.628
6.319	-6.71387	12.146	469.696
6.32	-8.14819	14.3738	474.64
6.321	-6.01196	15.2893	472.595
6.322	-5.15747	12.3596	469.818
6.323	-6.80542	11.2	469.36
6.324	-7.17163	12.2375	472.565
6.325	-5.95093	12.7563	471.802
6.326	-5.31006	11.4441	471.1
6.327	-7.35474	11.261	471.039
6.328	-7.32422	12.7258	470.337
6.329	-6.10352	13.7634	468.109
6.33	-5.70679	13.3667	467.072
6.331	-6.68335	12.6343	468.658
6.332	-6.50024	12.2681	470.52
6.333	-6.04248	11.7188	469.055
6.334	-6.56128	11.9934	470.062
6.335	-7.99561	12.1765	472.29
6.336	-6.86646	11.2915	471.619
6.337	-5.88989	11.0779	470.093
6.338	-6.86646	12.7869	472.046
6.339	-7.35474	15.5029	475.891
6.34	-5.52368	15.1978	473.969
6.341	-6.04248	11.7188	472.748
6.342	-7.78198	10.8643	473.022
6.343	-6.95801	11.7493	474.64
6.344	-5.98145	12.3901	474.03
6.345	-5.61523	11.7493	472.717
6.346	-6.92749	12.1155	473.206
6.347	-7.08008	13.6719	471.588
6.348	-6.04248	13.6414	469.971
6.349	-6.89697	13.0615	469.604
6.35	-6.7749	12.2986	472.229
6.351	-7.01904	11.9629	471.924
6.352	-5.92041	11.9324	471.649
6.353	-7.1106	12.5427	472.717
6.354	-7.26318	12.2375	474.06
6.355	-6.80542	11.8408	473.572
6.356	-6.62231	11.8713	473.389
6.357	-8.30078	12.8479	475.494
6.358	-7.17163	15.5029	478.394
6.359	-5.95093	14.7095	476.105
6.36	-5.88989	11.9934	474.091
6.361	-7.96509	11.5967	475.372
6.362	-7.38525	12.9395	476.349
6.363	-6.40869	12.7258	476.44
6.364	-6.31714	11.4746	475.159
6.365	-7.59888	11.8103	475.22
6.366	-7.72095	13.3057	473.389
6.367	-6.19507	14.1296	472.076
6.368	-6.89697	13.2446	471.344
6.369	-6.40869	12.4207	474.457
6.37	-6.80542	12.4512	473.45
6.371	-6.37817	12.2986	473.999
6.372	-7.96509	11.7493	475.525
6.373	-7.99561	11.5662	476.868
6.374	-7.23267	11.6272	475.403
6.375	-6.74438	11.8103	475.342
6.376	-8.69751	14.1907	479.431
6.377	-6.92749	16.7236	480.408
6.378	-5.82886	14.0686	477.905
6.379	-6.80542	11.2305	477.02
6.38	-8.60596	11.6577	479.645
6.381	-7.62939	12.6953	479.248
6.382	-6.31714	12.1765	478.577
6.383	-7.08008	11.6272	477.448
6.384	-7.53784	13.1531	477.509
6.385	-7.1106	14.2822	474.701
6.386	-6.5918	14.1602	474.243
6.387	-7.56836	13.031	475.128
6.388	-7.84302	12.2986	477.844
6.389	-6.92749	12.0239	476.379
6.39	-6.71387	12.2681	477.386
6.391	-8.02612	12.7258	478.699
6.392	-7.65991	11.8713	479.218
6.393	-7.01904	11.7188	477.997
6.394	-7.41577	12.7869	479.248
6.395	-8.63647	15.0452	483.765
6.396	-7.1106	15.7776	482.239
6.397	-6.65283	12.97	480.621
6.398	-7.87354	11.4746	480.011
6.399	-7.53784	12.6343	482.239
6.4	-7.08008	13.1531	481.567
6.401	-6.40869	12.2375	480.774
6.402	-7.50732	12.1155	480.652
6.403	-7.78198	13.3972	480.225
6.404	-6.95801	14.2822	478.18
6.405	-6.98853	14.0076	477.325
6.406	-7.2937	13.2751	478.79
6.407	-7.20215	12.9395	479.98
6.408	-6.53076	12.8479	478.882
6.409	-7.14111	12.6648	480.652
6.41	-8.20923	12.4207	482.239
6.411	-7.62939	11.7798	482.452
6.412	-7.47681	11.9629	481.476
6.413	-8.11768	13.0615	482.666
6.414	-7.90405	16.3879	487.274
6.415	-6.31714	16.3574	485.26
6.416	-6.53076	12.8174	483.063
6.417	-8.97217	11.3831	483.093
6.418	-8.30078	12.8784	485.413
6.419	-6.89697	12.97	484.955
6.42	-6.22559	12.1765	483.49
6.421	-7.93457	12.5122	483.032
6.422	-7.87354	14.0381	481.842
6.423	-6.65283	14.7705	479.858
6.424	-6.98853	14.3127	479.645
6.425	-7.62939	13.0615	481.995
6.426	-8.05664	12.4512	482.483
6.427	-7.14111	12.5427	482.025
6.428	-7.84302	12.8784	483.124
6.429	-8.36182	12.6038	485.016
6.43	-7.47681	12.0544	483.948
6.431	-6.86646	12.7869	483.124
6.432	-9.24683	14.0991	486.969
6.433	-7.96509	16.9678	489.96
6.434	-6.43921	14.8926	485.718
6.435	-6.92749	11.7798	484.283
6.436	-9.552	11.6577	486.786
6.437	-7.99561	13.9465	486.877
6.438	-6.34766	13.1836	486.176
6.439	-7.1106	12.4207	484.253
6.44	-8.45337	13.1226	485.748
6.441	-8.63647	14.7095	483.185
6.442	-6.5918	14.5264	482.239
6.443	-8.39233	13.7634	482.452
6.444	-7.62939	13.3057	485.565
6.445	-7.50732	13.2751	483.704
6.446	-6.68335	13.4888	484.467
6.447	-8.60596	13.4583	485.84
6.448	-8.5144	12.6343	487.701
6.449	-7.75146	11.9629	485.901
6.45	-7.53784	12.8784	486.786
6.451	-9.64355	14.8926	491.15
6.452	-7.32422	17.2424	491.577
6.453	-6.37817	14.3127	487.854
6.454	-7.35474	11.9324	486.542
6.455	-9.73511	12.6038	489.624
6.456	-8.02612	13.5803	489.502
6.457	-6.86646	12.5732	488.647
6.458	-8.42285	12.3596	487.427
6.459	-8.23975	13.5803	487.946
6.46	-7.87354	14.9841	484.863
6.461	-6.71387	15.0146	484.436
6.462	-8.05664	13.916	485.321
6.463	-7.59888	12.9395	488.098
6.464	-7.32422	12.9089	486.755
6.465	-7.47681	12.8174	487.762
6.466	-9.06372	13.0005	489.38
6.467	-8.20923	12.2986	490.021
6.468	-7.26318	12.6038	487.946
6.469	-7.23267	13.4583	488.678
6.47	-9.15527	15.8691	493.225
6.471	-7.53784	16.6016	492.31
6.472	-7.2937	13.5498	490.295
6.473	-8.48389	11.5967	489.746
6.474	-8.72803	12.7563	492.218
6.475	-7.38525	13.4583	490.997
6.476	-6.89697	12.7869	490.295
6.477	-8.42285	12.9395	489.716
6.478	-7.93457	14.0076	489.38
6.479	-7.87354	14.7705	487.244
6.48	-8.05664	14.5264	487.366
6.481	-8.39233	13.6719	488.373
6.482	-7.87354	13.1531	490.021
6.483	-7.08008	13.4583	488.342
6.484	-7.69043	13.5193	490.051
6.485	-9.30786	13.1836	491.425
6.486	-8.27026	12.4207	492.34
6.487	-8.14819	12.5427	490.631
6.488	-8.8501	13.6108	492.615
6.489	-9.27734	16.449	496.765
6.49	-6.53076	16.2354	494.385
6.491	-7.1106	13.6719	492.126
6.492	-8.91113	12.2681	492.523
6.493	-8.81958	13.5803	494.598
6.494	-8.11768	13.6719	494.293
6.495	-7.62939	12.3291	492.981
6.496	-8.94165	12.7258	492.401
6.497	-8.63647	14.5569	491.638
6.498	-7.53784	15.6555	489.288
6.499	-7.53784	14.8315	489.105
6.5	-8.3313	14.0381	491.608
6.501	-9.0332	13.1531	492.188
6.502	-7.75146	12.9395	491.608
6.503	-8.54492	13.0615	493.134
6.504	-9.0332	12.8174	494.72
6.505	-8.39233	12.5427	493.622
6.506	-7.41577	13.0615	492.889
6.507	-9.46045	14.6484	495.3
6.508	-8.23975	17.2119	497.314
6.509	-8.08716	15.8081	495.911
6.51	-7.93457	12.8784	494.11
6.511	-9.64355	12.5122	496.124
6.512	-8.63647	13.5498	496.063
6.513	-7.53784	13.1836	495.728
6.514	-8.11768	13.092	494.446
6.515	-8.60596	13.7329	494.507
6.516	-9.0332	14.74	492.981
6.517	-8.39233	15.0452	492.126
6.518	-8.97217	14.4653	492.126
6.519	-8.48389	13.5803	494.141
6.52	-8.08716	13.6108	493.652
6.521	-7.93457	13.6719	493.988
6.522	-9.18579	13.4277	495.361
6.523	-9.00269	13.2751	496.948
6.524	-8.72803	12.7563	496.185
6.525	-8.42285	12.9089	496.307
6.526	-10.2844	15.2893	501.221
6.527	-8.27026	17.4255	501.007
6.528	-6.95801	15.0452	497.772
6.529	-8.3313	12.8784	496.216
6.53	-9.97925	13.3362	499.115
6.531	-9.0332	14.6484	499.176
6.532	-7.75146	13.4277	498.718
6.533	-9.18579	12.8784	497.498
6.534	-9.552	14.0991	497.742
6.535	-9.0332	15.625	495.026
6.536	-7.50732	15.625	494.019
6.537	-8.54492	14.4958	495.178
6.538	-8.94165	14.2517	497.803
6.539	-8.39233	13.7024	496.674
6.54	-8.30078	13.7329	497.772
6.541	-9.85718	13.855	499.39
6.542	-9.18579	12.9395	500.366
6.543	-8.27026	13.0005	497.894
6.544	-8.36182	14.2822	499.481
6.545	-9.76563	17.0898	504.303
6.546	-7.69043	17.7612	503.387
6.547	-7.90405	14.4653	501.068
6.548	-9.21631	12.3596	500.671
6.549	-9.8877	13.4888	502.808
6.55	-8.78906	14.5874	502.258
6.551	-7.75146	13.6719	500.885
6.552	-9.06372	13.7634	499.939
6.553	-8.8501	15.1367	499.481
6.554	-8.57544	15.9912	497.162
6.555	-8.48389	15.4114	497.437
6.556	-9.39941	14.3738	499.237
6.557	-8.63647	13.6108	500.946
6.558	-8.36182	13.916	499.42
6.559	-8.54492	14.1296	501.221
6.56	-9.52148	13.8855	502.075
6.561	-9.18579	13.3667	502.747
6.562	-8.69751	13.4888	501.495
6.563	-9.76563	14.4653	503.937
6.564	-9.39941	18.0664	508.087
6.565	-7.75146	17.2729	504.669
6.566	-7.93457	13.2446	502.197
6.567	-10.8032	12.4207	503.174
6.568	-9.64355	15.1367	505.859
6.569	-7.69043	14.9231	504.089
6.57	-8.36182	12.97	502.594
6.571	-10.3149	13.7634	503.632
6.572	-9.8877	15.4419	501.617
6.573	-7.96509	16.2659	499.786
6.574	-8.91113	15.1062	499.695
6.575	-8.97217	14.4348	503.204
6.576	-9.0332	14.3433	502.136
6.577	-7.90405	14.4958	502.136
6.578	-9.58252	14.2212	503.723
6.579	-9.91821	13.4888	506.012
6.58	-9.33838	12.9395	504.517
6.581	-8.02612	13.5193	503.937
6.582	-10.9558	15.7776	507.507
6.583	-9.18579	18.9209	510.315
6.584	-7.59888	16.51	505.127
6.585	-8.3313	12.9089	504.15
6.586	-11.9629	12.7258	506.775
6.587	-9.76563	14.8315	507.446
6.588	-8.23975	14.1602	506.226
6.589	-9.06372	13.1836	504.425
6.59	-10.1624	14.3738	505.28
6.591	-9.70459	16.51	502.716
6.592	-8.14819	16.5405	502.167
6.593	-9.64355	14.8621	502.35
6.594	-9.39941	14.0381	506.073
6.595	-9.46045	13.8855	504.639
6.596	-8.30078	14.3433	505.096
6.597	-9.91821	14.6179	505.951
6.598	-9.27734	13.9465	508.118
6.599	-8.97217	13.5193	505.524
6.6	-8.54492	14.4348	506.531
6.601	-10.8337	16.51	510.437
6.602	-8.54492	17.6086	509.796
6.603	-8.66699	15.1367	506.714
6.604	-9.46045	13.4277	506.409
6.605	-10.1624	14.1907	508.972
6.606	-8.81958	15.0146	507.446
6.607	-7.99561	14.2822	507.355
6.608	-9.91821	13.916	506.836
6.609	-9.70459	15.1062	507.324
6.61	-9.91821	15.8997	504.944
6.611	-9.12476	15.4419	504.486
6.612	-9.85718	14.9536	505.676
6.613	-8.75854	14.679	507.202
6.614	-8.14819	14.5874	505.371
6.615	-9.30786	14.6484	507.324
6.616	-10.4675	14.0381	509.125
6.617	-9.67407	13.3057	509.399
6.618	-9.06372	13.6108	508.118
6.619	-9.67407	14.4958	508.911
6.62	-10.4675	16.9983	513.397
6.621	-8.27026	17.7612	510.803
6.622	-8.54492	14.8621	508.85
6.623	-10.2234	13.2446	508.331
6.624	-10.2539	14.2212	511.444
6.625	-9.61304	14.4653	510.376
6.626	-8.78906	13.8855	509.369
6.627	-10.437	13.8855	508.911
6.628	-9.64355	15.2283	508.057
6.629	-9.0332	16.4185	506.042
6.63	-9.30786	15.9302	506.317
6.631	-9.73511	14.801	508.27
6.632	-9.73511	14.1907	509.521
6.633	-9.39941	14.0686	508.698
6.634	-10.1318	14.2212	510.284
6.635	-10.2234	14.2212	511.475
6.636	-9.46045	13.7939	510.284
6.637	-8.81958	14.0076	509.369
6.638	-10.6506	15.3198	511.292
6.639	-10.1929	17.8833	515.442
6.64	-8.91113	16.9373	512.421
6.641	-9.09424	13.8855	511.597
6.642	-11.1694	13.031	511.536
6.643	-10.1013	14.6484	512.817
6.644	-9.0332	14.9536	512.268
6.645	-8.78906	14.1907	510.62
6.646	-10.6812	14.3738	511.23
6.647	-10.2234	15.7471	510.071
6.648	-9.24683	16.4185	508.392
6.649	-10.2234	15.625	508.453
6.65	-9.73511	14.8926	511.292
6.651	-9.552	14.6179	510.834
6.652	-8.8501	14.74	510.712
6.653	-10.4065	14.9231	512.238
6.654	-10.2539	14.2517	513.824
6.655	-10.0098	13.7939	512.817
6.656	-9.52148	14.1907	512.573
6.657	-11.8103	15.8997	515.686
6.658	-9.97925	18.7988	518.127
6.659	-8.45337	17.3035	515.167
6.66	-8.75854	14.4348	512.878
6.661	-11.5356	13.5803	514.893
6.662	-10.4675	15.2283	516.022
6.663	-9.0332	14.801	515.686
6.664	-10.1318	13.9465	514.404
6.665	-10.8032	14.6484	514.587
6.666	-10.437	16.6626	511.627
6.667	-9.00269	17.0593	511.108
6.668	-9.91821	16.0828	511.078
6.669	-9.97925	14.9841	514.465
6.67	-10.0098	14.679	513.947
6.671	-9.24683	14.4958	514.618
6.672	-11.2	14.6484	515.93
6.673	-10.6506	14.3127	517.426
6.674	-9.58252	14.1296	514.954
6.675	-9.30786	14.8621	515.411
6.676	-11.7188	17.6697	520.325
6.677	-9.85718	19.2566	520.355
6.678	-9.42993	16.0828	517.639
6.679	-10.498	13.6108	516.632
6.68	-11.9324	14.2822	519.562
6.681	-10.437	15.4724	518.524
6.682	-9.00269	14.9841	517.578
6.683	-10.2844	14.801	516.602
6.684	-10.5896	15.8081	517.273
6.685	-10.3455	17.3035	514.587
6.686	-9.39941	16.4795	514.374
6.687	-10.9863	15.8081	515.503
6.688	-10.4065	15.1367	517.761
6.689	-9.46045	15.1062	516.296
6.69	-9.42993	15.2588	517.395
6.691	-10.8643	15.2893	519.135
6.692	-10.376	14.5569	519.836
6.693	-10.2539	14.3738	518.25
6.694	-10.6812	15.3809	519.592
6.695	-11.5356	18.0969	523.56
6.696	-9.64355	18.8293	522.43
6.697	-9.39941	16.4185	519.501
6.698	-11.0168	14.4043	519.287
6.699	-11.0779	15.1978	521.637
6.7	-10.1013	15.4419	521.301
6.701	-9.3689	14.4653	520.691
6.702	-11.0779	14.6179	520.325
6.703	-11.0779	16.1133	519.165
6.704	-10.1013	17.334	517.303
6.705	-10.1624	17.1509	516.144
6.706	-10.376	16.1133	518.463
6.707	-10.6812	15.4114	519.806
6.708	-9.97925	14.8621	519.135
6.709	-10.8643	15.1672	520.325
6.71	-11.5051	15.1062	522.491
6.711	-10.5591	14.2517	521.79
6.712	-9.91821	14.7095	520.752
6.713	-11.3525	16.2659	522.797
6.714	-10.6201	19.7754	526.733
6.715	-9.21631	18.4631	524.017
6.716	-9.85718	14.8621	521.973
6.717	-12.6038	13.6719	522.583
6.718	-11.3525	15.5945	524.719
6.719	-10.0098	15.7471	523.743
6.72	-9.58252	14.8621	522.003
6.721	-11.3525	15.4114	522.339
6.722	-10.7117	17.2424	520.691
6.723	-9.8877	17.7002	519.165
6.724	-11.2915	16.4185	519.379
6.725	-11.2	15.4114	523.01
6.726	-10.9863	15.1978	522.369
6.727	-9.85718	15.1672	522.552
6.728	-11.261	15.686	523.224
6.729	-11.3831	15.5945	524.994
6.73	-10.9253	14.8926	523.956
6.731	-10.2844	14.9231	523.56
6.732	-12.9089	16.6931	526.825
6.733	-11.5356	19.9585	529.755
6.734	-9.94873	17.8528	525.696
6.735	-9.97925	14.6484	523.865
6.736	-12.9089	14.3433	525.696
6.737	-11.261	16.571	526.886
6.738	-9.91821	15.9607	525.818
6.739	-10.9558	14.5264	524.658
6.74	-12.4207	15.686	525.665
6.741	-11.9324	17.2424	522.949
6.742	-10.2844	17.5781	522.339
6.743	-11.5662	16.7847	522.034
6.744	-10.5896	15.8997	525.421
6.745	-10.8032	16.0217	524.384
6.746	-9.552	15.4419	525.085
6.747	-12.0239	15.1672	526.215
6.748	-11.7493	14.9536	528.168
6.749	-10.6506	14.8315	525.848
6.75	-10.4065	15.5945	525.909
6.751	-12.3291	17.9138	530.09
6.752	-10.0708	19.5618	529.266
6.753	-9.91821	16.8457	526.276
6.754	-11.2	14.8315	526.245
6.755	-12.2375	15.2283	529.419
6.756	-11.261	15.9607	527.832
6.757	-10.1318	15.2283	527.863
6.758	-11.8408	15.3198	526.611
6.759	-11.0168	16.3879	526.794
6.76	-11.1084	17.6697	524.323
6.761	-10.8643	17.395	524.536
6.762	-12.0544	16.2964	525.757
6.763	-11.2305	15.564	527.954
6.764	-10.8948	15.3503	526.245
6.765	-10.8032	15.564	527.679
6.766	-12.1155	15.8081	528.961
6.767	-10.9253	15.2893	529.205
6.768	-10.437	15.1367	527.832
6.769	-10.8337	16.8762	528.564
6.77	-10.6506	17.3035	525.909
6.771	-10.6201	17.0898	525.36
6.772	-11.322	17.6697	525.726
6.773	-9.49097	17.7917	526.062
6.774	-7.87354	17.2424	525.055
6.775	-9.552	17.7612	525.452
6.776	-9.0332	18.0969	526.642
6.777	-6.68335	18.6157	524.811
6.778	-5.49316	19.4702	525.208
6.779	-5.09644	19.8059	525.604
6.78	-5.64575	20.6909	523.773
6.781	-3.32642	20.9045	525.085
6.782	-1.80054	20.6604	524.414
6.783	-4.21143	20.4773	525.177
6.784	-4.36401	19.9585	527.466
6.785	-2.2583	20.9045	526.428
6.786	-0.579834	21.4539	527.863
6.787	-0.488281	21.3318	528.809
6.788	-1.34277	21.7285	527.1
6.789	1.98364	22.1863	527.13
6.79	4.66919	23.1323	526.184
6.791	3.17383	23.8953	526.154
6.792	2.31934	23.7427	526.855
6.793	2.62451	23.6511	526.306
6.794	4.02832	23.9563	525.97
6.795	4.24194	24.5361	525.574
6.796	2.59399	24.9634	524.963
6.797	4.79126	25.6958	525.085
6.798	7.84302	26.123	524.628
6.799	7.56836	26.7639	525.146
6.8	7.84302	26.1536	525.848
6.801	7.90405	26.5808	526.154
6.802	8.69751	26.9775	526.642
6.803	8.39233	27.4048	526.917
6.804	7.1106	27.8625	527.008
6.805	8.08716	27.832	526.52
6.806	10.0098	27.8015	526.611
6.807	9.39941	28.595	526.093
6.808	9.97925	28.7781	526.428
6.809	10.7117	28.656	525.024
6.81	11.9934	29.3579	525.696
6.811	12.5732	30.0903	525.574
6.812	11.4136	30.5176	525.024
6.813	12.2375	30.5176	525.177
6.814	12.6343	30.5481	525.177
6.815	11.9934	30.8838	525.024
6.816	13.0005	31.189	525.146
6.817	13.9771	32.0129	524.414
6.818	16.9067	32.4402	525.055
6.819	18.4937	32.6538	524.536
6.82	16.8762	33.1421	524.719
6.821	17.4561	33.6609	525.696
6.822	18.219	33.9355	525.604
6.823	18.0054	33.6304	526.245
6.824	17.7307	33.2031	526.489
6.825	17.334	33.3557	525.696
6.826	19.989	34.0271	525.879
6.827	22.3999	34.9426	524.292
6.828	20.874	35.9497	524.506
6.829	21.637	35.7666	525.055
6.83	23.1323	35.4309	524.597
6.831	23.2239	35.7666	524.933
6.832	23.0713	35.553	525.33
6.833	22.1863	36.5295	524.872
6.834	24.5056	36.6516	524.475
6.835	26.2451	37.2925	523.865
6.836	24.9023	37.9028	523.315
6.837	25.7874	37.9028	524.048
6.838	27.0386	38.3606	523.682
6.839	28.3508	38.7573	524.353
6.84	28.3508	38.7878	524.994
6.841	27.2217	38.5437	524.506
6.842	29.0222	38.8794	524.628
6.843	30.8838	39.7949	523.56
6.844	29.3274	40.8325	523.041
6.845	29.6631	40.6189	523.438
6.846	29.9072	40.3442	522.797
6.847	30.426	40.3137	523.224
6.848	31.0669	41.0767	523.682
6.849	31.0974	41.626	522.736
6.85	33.02	41.3208	523.468
6.851	34.5459	41.8091	523.01
6.852	33.6609	42.9077	522.095
6.853	33.7219	42.9688	522.705
6.854	34.0271	43.0908	521.912
6.855	35.8887	42.9993	522.217
6.856	36.1328	43.6707	522.888
6.857	35.4614	43.9148	522.4
6.858	36.9568	43.9148	522.858
6.859	38.3911	44.6167	522.125
6.86	37.9944	45.0745	522.186
6.861	38.7268	44.9219	522.308
6.862	39.3372	45.0439	520.874
6.863	40.9546	45.5017	521.271
6.864	42.0532	46.0205	520.538
6.865	40.863	46.6614	519.348
6.866	41.4124	46.0815	519.928
6.867	41.9922	46.1731	519.928
6.868	41.7786	46.2952	519.836
6.869	42.6331	46.5698	521.24
6.87	42.5415	47.1191	519.928
6.871	44.342	47.4854	520.63
6.872	46.3562	47.5769	520.203
6.873	45.5017	48.1567	518.829
6.874	46.0815	48.1262	519.653
6.875	47.2107	48.4314	518.982
6.876	47.1191	48.8586	518.799
6.877	46.9971	48.7061	519.958
6.878	46.6614	48.4314	519.226
6.879	48.9197	48.7671	519.287
6.88	50.4761	49.6216	518.555
6.881	50.0488	50.6897	517.303
6.882	50.8423	50.9338	517.487
6.883	52.002	50.7813	516.51
6.884	52.1851	50.5371	516.479
6.885	51.8799	50.2319	517.395
6.886	50.8728	51.0254	516.785
6.887	52.002	51.3306	517.517
6.888	53.1921	51.8188	517.273
6.889	52.5513	52.3376	516.479
6.89	53.7109	51.6357	517.578
6.891	54.1382	52.0325	516.754
6.892	54.8096	52.8259	516.754
6.893	55.7861	53.1006	517.12
6.894	55.7251	52.887	515.625
6.895	56.5186	52.6733	515.717
6.896	57.9834	53.1921	516.327
6.897	57.1594	54.0466	514.557
6.898	57.251	54.4739	515.717
6.899	57.6477	54.5959	515.564
6.9	59.2346	54.2297	514.954
6.901	60.6995	54.2908	515.228
6.902	59.845	55.5115	513.855
6.903	61.3403	56.0303	514.435
6.904	62.7441	55.2368	513.123
6.905	62.0117	55.6641	512.573
6.906	61.9812	56.0608	513.672
6.907	61.9202	56.427	513
6.908	62.7441	56.2744	513.702
6.909	63.5986	56.5796	514.221
6.91	62.4084	57.0984	513.062
6.911	64.4226	56.8848	513.306
6.912	65.7654	57.2815	512.878
6.913	65.3076	58.1055	512.451
6.914	66.1316	57.8003	513.794
6.915	66.6199	57.312	512.939
6.916	68.0237	57.5562	513.397
6.917	68.512	57.8613	513.367
6.918	67.8711	59.1125	511.78
6.919	68.6035	59.6619	512.024
6.92	70.5261	59.7534	511.2
6.921	70.5566	59.6619	509.888
6.922	71.167	59.7534	510.895
6.923	71.167	59.9365	510.376
6.924	72.2961	60.3027	510.895
6.925	73.4253	59.9976	511.292
6.926	71.8994	60.4553	509.735
6.927	72.9675	61.3098	510.529
6.928	74.0662	62.3474	509.064
6.929	74.4934	62.3474	509.094
6.93	74.2493	61.9812	509.918
6.931	74.2493	61.7371	509.247
6.932	75.531	61.7371	509.888
6.933	76.8433	62.4084	510.162
6.934	76.0193	62.8052	509.247
6.935	77.2705	62.5	509.949
6.936	78.125	62.9272	509.094
6.937	78.5522	63.9038	508.789
6.938	78.4912	64.3005	509.125
6.939	78.3386	63.9648	507.935
6.94	79.4678	63.8733	508.148
6.941	80.6885	64.7583	508.27
6.942	80.3223	65.2771	506.5
6.943	81.3599	65.4602	507.446
6.944	81.6956	65.1855	507.538
6.945	82.489	65.3992	507.324
6.946	83.313	65.4907	508.026
6.947	82.6416	66.4673	506.897
6.948	83.7097	67.0471	507.477
6.949	85.0525	67.1387	506.989
6.95	84.3811	66.9861	505.615
6.951	84.4116	66.3757	506.561
6.952	84.6863	66.5894	506.226
6.953	85.8459	67.0471	506.927
6.954	86.5173	67.4744	507.813
6.955	85.8459	67.8406	506.134
6.956	87.4023	67.9626	506.744
6.957	89.5081	68.1763	505.798
6.958	88.4705	68.6951	504.73
6.959	87.7991	68.634	506.012
6.96	87.7075	68.2678	505.28
6.961	89.4775	68.5425	505.646
6.962	90.8508	69.2749	505.859
6.963	89.6912	70.1904	504.425
6.964	90.8813	69.9463	504.944
6.965	92.5598	70.0989	504.456
6.966	93.0786	70.6482	503.326
6.967	93.3228	70.7092	504.608
6.968	93.3533	70.9839	504.211
6.969	94.1162	70.7397	504.517
6.97	94.3298	71.2585	504.913
6.971	93.3533	72.1436	503.357
6.972	94.7266	71.991	503.784
6.973	95.9167	71.5942	502.747
6.974	95.8862	72.052	503.326
6.975	96.8018	72.5708	504.089
6.976	97.229	72.5403	502.899
6.977	97.4121	73.0896	502.869
6.978	98.4192	73.3032	503.998
6.979	98.3582	73.3337	501.709
6.98	99.5789	73.1506	502.38
6.981	99.9146	73.7915	502.38
6.982	99.2432	74.3103	501.923
6.983	99.1211	74.646	503.357
6.984	99.4568	74.8596	502.777
6.985	101.44	75.0122	502.35
6.986	103.271	74.5544	502.502
6.987	102.6	75.6226	500.824
6.988	103.485	75.5005	501.953
6.989	104.401	75.4089	500.763
6.99	104.309	75.9277	500.61
6.991	104.187	76.3855	500.916
6.992	103.18	76.5686	500.244
6.993	104.37	76.6907	500.305
6.994	105.804	76.6296	500.183
6.995	104.767	76.8738	499.268
6.996	106.11	76.5381	500.244
6.997	107.056	76.3855	500.031
6.998	107.422	77.2095	499.603
6.999	107.971	77.5452	500.763
7	107.361	77.6672	498.657
7.001	108.521	77.4536	499.42
7.002	109.955	78.125	498.444
7.003	109.894	78.2471	497.559
7.004	110.229	78.9185	498.718
7.005	110.26	78.8269	498.169
7.006	111.206	78.6743	498.138
7.007	111.969	78.6438	499.023
7.008	111.664	79.1931	497.803
7.009	113.22	79.6509	498.352
7.01	114.868	79.6509	497.284
7.011	114.197	80.3223	495.667
7.012	114.441	79.895	497.284
7.013	114.441	80.2002	495.697
7.014	114.807	80.8411	496.155
7.015	115.448	81.0242	496.918
7.016	115.143	80.8411	495.575
7.017	116.638	80.5969	496.552
7.018	117.767	81.2073	495.941
7.019	117.371	81.9092	495.361
7.02	117.676	81.9702	497.009
7.021	117.554	81.6956	495.941
7.022	118.805	81.9092	496.338
7.023	119.598	82.5195	496.552
7.024	119.629	83.1604	495.361
7.025	120.758	83.1909	496.033
7.026	121.552	83.0994	495.544
7.027	121.063	83.3435	494.751
7.028	122.04	83.4656	495.819
7.029	122.406	83.9233	494.537
7.03	123.627	84.4421	494.781
7.031	124.725	84.198	495.148
7.032	123.535	84.4116	492.981
7.033	124.298	84.3506	494.232
7.034	125.58	85.022	493.378
7.035	124.939	85.7544	492.615
7.036	124.878	85.144	494.08
7.037	123.962	84.6558	492.981
7.038	125.61	84.6558	494.11
7.039	127.594	85.5103	493.774
7.04	127.258	86.5173	492.523
7.041	127.533	85.968	494.293
7.042	128.815	85.3271	493.256
7.043	129.303	85.6323	492.279
7.044	129.059	86.6394	493.958
7.045	127.838	87.0056	492.004
7.046	129.028	86.5479	492.737
7.047	130.31	86.4563	492.981
7.048	129.639	87.0667	490.692
7.049	131.256	87.1582	491.76
7.05	132.355	87.4939	490.326
7.051	132.874	87.7686	490.143
7.052	133.514	87.616	491.638
7.053	132.568	87.6465	489.563
7.054	133.392	87.9211	490.417
7.055	134.277	88.6841	490.448
7.056	133.057	89.1113	489.349
7.057	133.606	88.9893	489.838
7.058	134.338	88.2263	488.647
7.059	134.796	88.4705	489.288
7.06	135.986	89.325	490.784
7.061	136.444	89.2639	489.044
7.062	136.871	88.7756	490.021
7.063	138.123	88.7756	490.509
7.064	137.939	89.4165	488.312
7.065	137.878	90.1489	489.563
7.066	137.573	90.271	488.251
7.067	137.939	90.1184	487.823
7.068	138.336	90.0269	489.258
7.069	138.397	89.9658	487.457
7.07	140.289	90.1184	488.251
7.071	141.876	90.6372	488.129
7.072	141.785	91.1865	487.213
7.073	142.059	91.095	487.793
7.074	142.12	90.9119	486.115
7.075	142.303	91.0339	486.267
7.076	142.212	91.7358	487.122
7.077	141.541	91.8579	485.077
7.078	142.731	91.0339	486.145
7.079	143.677	90.5457	485.779
7.08	143.372	91.0645	485.809
7.081	144.562	91.6748	487.213
7.082	144.897	91.4917	485.931
7.083	145.355	91.3391	486.786
7.084	145.721	91.3086	487.03
7.085	145.569	91.5833	484.65
7.086	146.179	92.0715	485.504
7.087	146.729	91.8274	484.589
7.088	146.423	91.8274	483.093
7.089	146.667	92.041	484.894
7.09	146.851	92.2546	483.643
7.091	148.743	92.3157	484.07
7.092	149.75	92.1021	484.802
7.093	149.139	92.4988	483.398
7.094	149.323	92.1936	484.314
7.095	150.635	92.5903	483.032
7.096	150.177	93.2007	481.995
7.097	149.78	93.2922	483.185
7.098	149.78	93.0176	481.384
7.099	150.635	92.7734	481.842
7.1	151.825	92.9871	482.391
7.101	151.215	93.0786	481.262
7.102	151.978	92.9871	482.819
7.103	153.046	92.3462	482.239
7.104	152.71	93.1091	481.323
7.105	152.893	93.5364	482.269
7.106	152.679	93.4753	480.347
7.107	153.168	93.1702	481.018
7.108	153.961	93.3838	481.018
7.109	152.924	93.7195	479.218
7.11	153.534	93.811	480.865
7.111	154.083	93.9026	480.042
7.112	154.816	94.0857	479.645
7.113	155.365	93.9636	480.957
7.114	154.724	93.7805	479.156
7.115	155.884	93.8721	480.499
7.116	157.227	93.8416	479.37
7.117	156.372	94.1467	477.722
7.118	155.579	94.2078	478.638
7.119	155.457	94.0247	477.264
7.12	156.036	94.1162	476.41
7.121	156.128	93.9636	477.661
7.122	155.304	93.4753	476.196
7.123	156.372	92.2546	477.722
7.124	158.173	92.4072	477.661
7.125	157.623	93.4753	475.983
7.126	157.501	93.3228	477.661
7.127	157.227	92.7124	475.739
7.128	157.227	92.8345	475.677
7.129	157.379	93.2312	476.776
7.13	156.036	93.3228	473.694
7.131	156.677	92.8345	475.464
7.132	157.898	92.4377	474.701
7.133	158.844	92.2852	473.022
7.134	159.088	91.9495	474.579
7.135	158.661	91.8884	473.389
7.136	159.18	92.2852	473.541
7.137	159.027	92.1326	473.785
7.138	157.959	91.8274	471.1
7.139	157.745	91.5833	472.198
7.14	158.112	91.6443	471.039
7.141	157.867	91.9189	469.452
7.142	158.325	91.156	470.978
7.143	157.715	90.1794	469.513
7.144	158.264	90.3931	470.734
7.145	159.607	90.4846	471.954
7.146	158.63	90.8813	469.574
7.147	158.661	90.6372	471.375
7.148	158.447	90.332	470.337
7.149	158.295	90.4846	468.628
7.15	158.6	90.6067	470.093
7.151	158.295	90.3625	468.872
7.152	158.875	90.0269	469.452
7.153	159.607	90.1184	470.734
7.154	158.936	89.9353	468.597
7.155	159.821	90.1184	470.398
7.156	160.675	90.1489	469.238
7.157	160.889	90.5762	467.499
7.158	160.034	90.271	468.689
7.159	159.271	89.6606	466.827
7.16	159.668	89.6606	467.072
7.161	160.522	89.6606	467.133
7.162	158.905	89.5996	465.302
7.163	159.241	89.386	467.194
7.164	159.607	89.2944	466.125
7.165	160.339	89.5386	465.668
7.166	160.309	89.386	467.682
7.167	159.302	88.7756	466.4
7.168	160.126	88.3179	467.285
7.169	160.98	88.5315	467.499
7.17	160.034	89.386	464.783
7.171	160.492	89.3555	467.01
7.172	161.041	88.8977	464.722
7.173	161.469	89.1724	464.63
7.174	161.591	89.447	466.156
7.175	160.919	89.2029	464.172
7.176	161.194	88.5925	465.942
7.177	162.811	88.6536	465.851
7.178	162.567	88.9893	463.379
7.179	162.201	89.3555	465.363
7.18	162.506	89.447	463.562
7.181	162.964	89.8132	462.83
7.182	162.903	89.9353	464.417
7.183	161.682	89.5691	462.433
7.184	162.292	89.4165	464.264
7.185	163.208	89.0808	463.806
7.186	162.964	89.2944	463.043
7.187	163.208	89.2639	465.24
7.188	163.574	88.8977	463.837
7.189	164.154	89.447	463.898
7.19	163.788	89.9353	465.24
7.191	162.628	89.8132	462.982
7.192	162.994	89.1418	464.233
7.193	164.063	89.2334	463.867
7.194	164.032	89.9353	461.914
7.195	164.063	89.7827	464.142
7.196	164.337	89.2334	462.891
7.197	165.436	89.1724	462.921
7.198	164.886	89.325	464.233
7.199	163.422	89.5386	462.036
7.2	163.544	89.2639	463.013
7.201	164.398	88.9587	462.036
7.202	163.605	88.7756	460.266
7.203	162.811	88.6536	461.517
7.204	162.323	87.4634	459.015
7.205	162.292	87.2803	460.205
7.206	162.506	86.6394	461.121
7.207	160.797	86.3953	458.435
7.208	159.76	85.3577	460.876
7.209	158.905	84.9915	459.167
7.21	158.508	84.3506	457.306
7.211	156.372	83.9233	458.069
7.212	154.816	81.7261	455.566
7.213	153.595	80.3223	454.956
7.214	152.618	79.8645	454.803
7.215	149.902	79.3762	451.263
7.216	148.224	77.8198	452.393
7.217	146.698	76.5076	450.745
7.218	146.149	75.9277	448.334
7.219	144.623	75.7141	449.188
7.22	143.341	75.1038	447.876
7.221	143.188	74.707	448.334
7.222	143.86	74.2493	449.463
7.223	142.578	74.3103	448.792
7.224	142.731	74.3103	451.416
7.225	142.853	74.2798	451.416
7.226	143.524	74.8596	452.057
7.227	144.409	74.585	453.766
7.228	143.707	74.4934	452.515
7.229	144.226	74.4629	454.102
7.23	145.966	74.4934	454.315
7.231	145.996	75.2258	451.935
7.232	146.027	75.5615	453.705
7.233	146.942	74.9207	451.965
7.234	147.644	74.7986	450.928
7.235	147.43	75.592	453.644
7.236	146.729	75.9888	451.385
7.237	147.003	75.592	452.057
7.238	147.766	75.2869	452.667
7.239	147.095	75.5005	450.989
7.24	148.224	75.8362	451.782
7.241	149.292	75.531	450.043
7.242	149.841	76.0498	449.341
7.243	149.109	76.0498	450.653
7.244	148.071	75.8057	448.029
7.245	148.224	75.8057	449.249
7.246	149.231	76.0498	448.914
7.247	147.827	76.5991	447.357
7.248	147.675	76.3245	448.639
7.249	147.705	75.7446	447.144
7.25	148.346	74.9817	447.815
7.251	148.224	75.2869	449.005
7.252	147.186	75.7446	447.205
7.253	147.583	75.592	449.097
7.254	148.59	75.6226	447.784
7.255	148.285	77.179	446.259
7.256	148.071	77.9114	448.059
7.257	147.98	77.5757	445.496
7.258	148.468	76.8433	446.899
7.259	148.59	77.2095	448.944
7.26	147.98	77.0569	447.754
7.261	148.987	77.2705	450.409
7.262	149.902	77.5757	450.073
7.263	151.031	78.4607	449.31
7.264	151.337	79.4373	450.745
7.265	151.093	79.5288	448.547
7.266	151.428	79.8035	449.554
7.267	152.039	80.0171	450.256
7.268	150.604	80.0476	448.395
7.269	150.848	79.6509	450.531
7.27	152.161	79.1321	450.439
7.271	152.924	79.8645	449.615
7.272	153.87	80.658	451.782
7.273	153.992	80.9021	449.677
7.274	154.999	80.8105	450.439
7.275	155.151	80.9937	451.111
7.276	154.877	81.2073	449.036
7.277	155.182	81.2378	451.05
7.278	156.128	80.7495	450.317
7.279	156.494	81.0852	449.341
7.28	156.982	81.1157	451.172
7.281	156.494	80.9326	449.982
7.282	158.264	81.1462	451.416
7.283	159.79	82.0313	451.111
7.284	159.271	82.3975	449.432
7.285	159.515	82.1228	451.111
7.286	160.767	81.3904	448.883
7.287	161.011	81.8176	448.029
7.288	160.37	82.428	449.493
7.289	159.454	82.0313	447.449
7.29	158.997	81.8176	449.158
7.291	160.37	81.7261	449.615
7.292	159.76	81.7871	448.273
7.293	159.943	82.3364	450.897
7.294	160.278	82.8247	449.31
7.295	161.163	82.9468	449.188
7.296	161.072	82.3975	450.592
7.297	160.095	82.1533	448.639
7.298	160.37	82.5195	451.202
7.299	161.194	83.1604	450.409
7.3	160.126	83.7402	449.646
7.301	159.454	84.1675	451.721
7.302	160.095	84.0149	450.317
7.303	161.407	84.0454	450.378
7.304	161.804	84.6558	451.508
7.305	160.126	84.9609	449.921
7.306	160.828	84.259	451.782
7.307	161.682	84.1675	450.928
7.308	161.377	85.2661	449.341
7.309	160.98	86.0291	450.836
7.31	160.645	86.1206	449.158
7.311	161.407	86.2732	449.524
7.312	162.17	86.2122	451.416
7.313	161.072	85.7239	449.799
7.314	161.255	85.8459	452.576
7.315	162.781	85.7849	452.85
7.316	163.452	86.2427	451.63
7.317	163.696	87.0972	454.102
7.318	164.581	87.1887	451.66
7.319	165.009	87.1582	452.148
7.32	164.825	87.4329	453.583
7.321	164.673	87.2803	451.721
7.322	165.436	87.5244	453.461
7.323	166.321	87.0972	453.308
7.324	167.114	87.5854	451.599
7.325	168.365	87.7075	453.094
7.326	168.427	88.0127	451.172
7.327	170.166	88.1348	451.752
7.328	170.807	88.0432	451.599
7.329	169.281	88.1653	450.226
7.33	168.945	88.1348	451.874
7.331	170.197	88.1653	450.134
7.332	170.044	88.3789	449.463
7.333	170.959	88.9282	451.019
7.334	170.654	88.2263	448.944
7.335	171.387	87.6465	450.928
7.336	171.6	87.7991	451.721
7.337	171.021	88.6841	450.958
7.338	171.448	89.0808	452.484
7.339	172.729	88.623	450.623
7.34	173.065	88.8367	450.195
7.341	173.065	89.386	451.508
7.342	172.363	89.5386	448.975
7.343	172.943	89.8438	450.958
7.344	173.187	89.6606	451.66
7.345	172.241	89.9353	450.439
7.346	172.18	90.1184	452.515
7.347	172.974	90.3931	450.623
7.348	173.004	90.8813	450.104
7.349	172.821	91.3696	452.332
7.35	172.363	91.2476	450.043
7.351	172.607	91.0034	451.63
7.352	172.607	91.5222	452.148
7.353	171.631	92.1631	451.08
7.354	171.57	91.8274	453.369
7.355	172.028	91.6443	452.148
7.356	172.424	91.6138	452.148
7.357	172.485	92.0715	454.193
7.358	171.936	92.7429	452.332
7.359	172.607	92.2546	454.193
7.36	173.187	91.9189	453.827
7.361	172.943	92.041	452.576
7.362	172.424	92.2546	454.102
7.363	173.218	92.4377	452.271
7.364	173.645	92.5598	451.996
7.365	173.279	93.1091	453.369
7.366	172.638	92.7734	450.653
7.367	173.645	92.1326	452.148
7.368	174.896	92.1631	452.179
7.369	174.927	92.3157	450.867
7.37	175.171	92.1021	452.667
7.371	175.385	91.7664	451.019
7.372	176.178	92.2546	451.141
7.373	176.025	92.6514	452.332
7.374	175.079	92.8955	450.104
7.375	175.537	91.7969	452.24
7.376	176.086	91.6138	451.294
7.377	176.239	91.7358	450.775
7.378	176.605	91.8884	452.606
7.379	176.88	91.8884	450.867
7.38	177.765	91.98	452.148
7.381	178.009	92.0715	452.881
7.382	177.094	92.0715	450.775
7.383	176.941	91.8579	453.369
7.384	177.521	92.4988	452.423
7.385	177.917	92.5293	450.928
7.386	177.856	92.865	453.033
7.387	176.88	92.8955	451.263
7.388	178.223	92.7429	451.752
7.389	178.925	92.9565	452.881
7.39	178.345	93.3228	451.477
7.391	178.009	93.0176	454.132
7.392	178.192	92.9871	452.911
7.393	178.253	93.6584	452.087
7.394	177.734	94.4519	453.461
7.395	176.971	94.2078	451.721
7.396	176.849	93.7195	452.576
7.397	177.826	93.1091	453.491
7.398	176.971	93.2312	452.087
7.399	177.063	94.0247	454.956
7.4	178.07	94.574	453.644
7.401	178.497	94.7571	452.789
7.402	178.497	94.6655	454.956
7.403	177.338	94.3604	452.484
7.404	177.338	94.3604	453.827
7.405	177.826	95.0928	454.468
7.406	176.819	95.2759	452.637
7.407	176.788	95.2148	454.803
7.408	177.429	95.0623	453.583
7.409	179.657	95.7031	453.003
7.41	179.901	96.0693	454.346
7.411	179.321	95.9778	453.43
7.412	179.688	95.2148	454.834
7.413	181.274	95.1233	454.62
7.414	180.969	95.9167	453.064
7.415	180.542	96.344	455.139
7.416	180.084	96.283	453.003
7.417	181.03	95.8252	452.789
7.418	181.366	95.8862	453.888
7.419	180.206	96.1914	452.362
7.42	180.725	95.4895	454.895
7.421	181.396	95.3674	454.315
7.422	181.702	95.6726	453.522
7.423	181.915	95.8862	455.536
7.424	182.617	96.0693	452.698
7.425	183.502	96.0388	453.003
7.426	183.594	96.5576	453.949
7.427	183.044	96.5271	451.782
7.428	183.228	96.405	453.979
7.429	183.685	96.6797	453.705
7.43	183.655	96.7102	452.728
7.431	183.929	96.5881	455.322
7.432	184.509	96.6492	453.308
7.433	185.364	96.7102	453.766
7.434	185.516	97.2595	454.468
7.435	184.723	97.4426	452.209
7.436	184.418	97.0459	454.559
7.437	184.692	97.3206	452.972
7.438	184.479	97.8394	452.332
7.439	184.418	98.2056	453.705
7.44	184.265	97.8088	452.209
7.441	184.448	97.5952	453.644
7.442	184.814	97.5037	454.59
7.443	184.235	98.175	453.43
7.444	184.753	98.0225	455.658
7.445	185.12	98.2056	455.109
7.446	184.998	98.6328	453.644
7.447	185.547	99.3958	455.719
7.448	185.028	99.3347	453.094
7.449	184.906	99.4568	454.193
7.45	185.303	99.6704	455.688
7.451	184.631	99.1211	454.102
7.452	185.333	98.4802	456.94
7.453	186.005	99.1821	456.024
7.454	187.103	100.281	455.261
7.455	186.859	100.464	456.024
7.456	186.218	100.647	454.071
7.457	186.401	100.464	454.895
7.458	187.042	100.555	454.742
7.459	186.279	100.8	453.674
7.46	185.852	100.464	455.658
7.461	185.944	99.8535	454.773
7.462	186.768	100.098	454.651
7.463	187.836	100.616	456.726
7.464	186.89	100.922	454.681
7.465	187.378	101.074	456.909
7.466	188.721	100.647	456.665
7.467	188.263	100.891	454.468
7.468	188.019	101.318	457.031
7.469	188.416	101.349	455.048
7.47	190.002	101.044	455.17
7.471	189.911	101.44	456.726
7.472	188.965	101.685	455.536
7.473	189.514	101.41	457.092
7.474	189.972	101.654	457.428
7.475	190.247	102.692	455.872
7.476	190.46	102.6	457.245
7.477	190.674	102.661	454.987
7.478	191.65	102.661	454.834
7.479	191.62	103.271	456.085
7.48	190.216	103.394	454.254
7.481	190.094	102.57	456.818
7.482	190.552	102.173	456.879
7.483	190.155	102.936	456.238
7.484	190.735	103.668	458.557
7.485	191.406	103.546	456.421
7.486	192.535	103.21	456.879
7.487	192.322	103.821	458.008
7.488	192.23	104.156	456.055
7.489	192.291	103.943	457.581
7.49	192.139	103.912	458.038
7.491	192.2	103.912	456.635
7.492	191.925	104.797	458.557
7.493	191.772	104.736	456.909
7.494	192.871	104.858	457.184
7.495	193.573	104.98	458.038
7.496	192.627	105.56	455.688
7.497	193.878	105.072	457.733
7.498	194.794	104.98	455.933
7.499	194.427	105.53	455.719
7.5	194.336	106.476	457.458
7.501	193.176	106.384	455.444
7.502	193.97	106.018	457.214
7.503	193.665	106.049	458.008
7.504	192.841	106.445	457.153
7.505	193.39	106.018	459.534
7.506	194.427	106.018	458.405
7.507	196.198	106.384	458.221
7.508	196.381	106.537	458.862
7.509	196.381	107.147	456.604
7.51	196.625	107.086	457.825
7.511	197.327	107.025	458.496
7.512	195.77	106.964	456.94
7.513	195.679	107.635	459.076
7.514	196.014	107.697	457.642
7.515	196.991	107.513	457.55
7.516	197.876	108.154	458.74
7.517	197.968	108.582	456.421
7.518	198.761	108.185	458.649
7.519	199.066	108.215	458.801
7.52	198.395	108.948	458.038
7.521	197.693	109.131	460.114
7.522	198.517	109.192	458.13
7.523	198.669	109.802	457.642
7.524	199.097	109.741	459.229
7.525	198.212	109.314	457.825
7.526	199.005	108.459	460.297
7.527	199.249	108.887	460.938
7.528	199.524	109.344	459.686
7.529	199.677	110.016	462.036
7.53	199.951	110.291	460.236
7.531	200.958	109.985	459.534
7.532	201.05	110.596	460.785
7.533	199.89	110.626	458.649
7.534	199.799	109.863	460.693
7.535	199.341	110.352	461.426
7.536	199.036	110.962	459.9
7.537	199.646	110.901	461.823
7.538	200.104	111.389	460.297
7.539	201.691	111.603	460.785
7.54	201.813	111.481	461.243
7.541	200.439	111.664	459.198
7.542	200.195	111.115	461.945
7.543	200.409	111.298	460.907
7.544	200.134	111.633	459.961
7.545	199.982	111.145	461.823
7.546	199.402	111.023	459.473
7.547	200.165	110.87	460.632
7.548	200.806	111.359	461.426
7.549	200.317	111.603	459.747
7.55	200.5	111.298	462.433
7.551	200.745	110.992	461.151
7.552	201.233	111.237	460.052
7.553	200.806	111.389	461.548
7.554	199.89	111.542	459.106
7.555	200.592	111.237	460.205
7.556	200.684	111.267	460.358
7.557	200.195	111.694	459.015
7.558	200.012	111.481	461.334
7.559	201.569	111.115	460.266
7.56	201.66	110.992	459.534
7.561	201.843	110.992	461.426
7.562	201.233	110.809	458.557
7.563	200.897	111.053	459.778
7.564	200.043	111.176	459.351
7.565	198.364	111.145	458.191
7.566	197.998	110.352	460.144
7.567	198.761	109.924	458.74
7.568	198.7	109.741	458.557
7.569	198.761	110.107	460.48
7.57	198.517	110.107	458.557
7.571	198.669	109.528	459.259
7.572	198.12	109.375	459.961
7.573	196.838	109.558	458.466
7.574	195.77	109.131	460.205
7.575	195.099	108.887	459.229
7.576	194.794	108.337	458.771
7.577	194.122	108.49	460.724
7.578	193.054	108.246	458.344
7.579	193.298	107.147	459.534
7.58	192.322	106.567	459.473
7.581	190.826	105.774	457.703
7.582	189.697	104.736	459.381
7.583	188.141	104.187	457.153
7.584	186.981	104.065	456.238
7.585	184.631	103.577	456.512
7.586	182.19	103.058	454.254
7.587	180.847	101.318	455.322
7.588	179.993	100.342	455.688
7.589	178.741	99.823	454.437
7.59	177.643	98.8159	456.879
7.591	176.544	98.053	455.902
7.592	175.812	97.0764	456.36
7.593	173.981	96.3135	457.52
7.594	171.143	95.7642	454.926
7.595	168.762	93.9941	455.994
7.596	166.29	92.4377	454.224
7.597	163.055	90.7593	451.63
7.598	159.729	89.1724	452.24
7.599	157.349	88.1348	449.768
7.6	155.914	86.7004	448.395
7.601	153.442	85.8154	448.639
7.602	148.926	83.9844	445.16
7.603	145.05	81.2073	444.794
7.604	141.541	79.7729	444.122
7.605	139.801	79.3152	442.535
7.606	138.58	79.1931	442.963
7.607	137.939	79.0405	441.711
7.608	138.794	77.6062	441.162
7.609	138.245	77.4536	442.596
7.61	137.329	78.0334	444
7.611	137.939	77.6367	447.388
7.612	138.672	77.1179	448.303
7.613	139.069	77.1179	448.425
7.614	139.862	77.4536	449.554
7.615	140.442	77.9724	447.662
7.616	141.968	78.2166	448.09
7.617	142.7	78.7354	447.937
7.618	141.846	78.8879	446.045
7.619	141.876	78.5828	447.601
7.62	142.456	78.9795	445.984
7.621	142.944	79.071	445.587
7.622	142.822	79.2236	446.198
7.623	142.792	79.3457	444.336
7.624	143.738	79.2236	444.672
7.625	143.585	79.4067	444.458
7.626	142.059	79.6204	443.085
7.627	141.815	79.1321	444.611
7.628	141.449	79.4983	442.139
7.629	141.541	79.834	441.559
7.63	141.266	79.9255	441.986
7.631	139.984	79.3762	439.209
7.632	140.259	78.949	441.406
7.633	140.32	79.3457	441.559
7.634	139.221	79.7729	440.643
7.635	138.306	79.2542	443.085
7.636	138.123	79.3152	441.376
7.637	138.916	79.6814	440.796
7.638	139.099	80.5359	440.796
7.639	137.695	80.9631	438.049
7.64	137.817	80.719	439.514
7.641	138.428	80.5359	439.056
7.642	137.787	80.9326	438.11
7.643	137.787	80.4749	439.85
7.644	137.878	81.0242	438.293
7.645	139.099	81.9702	439.026
7.646	140.198	82.3059	439.178
7.647	138.641	82.428	437.561
7.648	138.489	82.0923	440.399
7.649	138.977	82.7026	439.667
7.65	139.526	82.7637	439.392
7.651	139.679	83.1299	442.444
7.652	140.656	82.7942	440.521
7.653	141.968	82.8857	441.437
7.654	143.219	83.8013	442.963
7.655	142.822	84.8389	440.552
7.656	143.372	84.4421	442.688
7.657	143.86	84.198	442.169
7.658	144.775	84.3201	440.399
7.659	145.355	84.6252	442.322
7.66	145.477	84.9609	440.521
7.661	147.186	84.9609	440.491
7.662	147.827	85.8154	442.383
7.663	147.614	85.7849	440.704
7.664	148.773	85.1135	442.352
7.665	149.719	85.4492	442.017
7.666	149.689	86.6699	441.132
7.667	149.994	86.731	442.291
7.668	149.78	86.5784	440.063
7.669	150.818	86.3037	440.582
7.67	151.337	86.2427	440.887
7.671	150.391	86.7615	439.209
7.672	150.421	86.2732	441.895
7.673	150.116	86.1816	440.918
7.674	150.208	86.0901	440.643
7.675	150.299	86.1206	441.895
7.676	149.872	86.9751	439.423
7.677	150.116	87.3718	440.613
7.678	150.94	86.792	440.521
7.679	149.384	86.9751	438.507
7.68	149.536	86.8835	441.772
7.681	149.261	87.0972	439.941
7.682	149.719	87.4329	440.277
7.683	148.651	87.8906	442.2
7.684	147.949	88.2874	440.247
7.685	148.407	88.0127	441.345
7.686	149.048	88.3179	441.284
7.687	147.827	88.8062	439.941
7.688	148.071	88.5925	441.742
7.689	148.346	88.3179	439.972
7.69	149.078	88.5315	440.521
7.691	149.139	89.386	441.803
7.692	147.98	90.2405	440.277
7.693	148.285	90.1489	442.047
7.694	148.071	89.7827	441.864
7.695	147.522	89.7217	441.04
7.696	147.552	89.7217	442.902
7.697	148.987	89.386	441.04
7.698	149.963	89.8438	440.979
7.699	150.513	90.5151	441.925
7.7	150.482	90.8203	439.362
7.701	151.733	90.8813	441.376
7.702	151.52	90.9729	441.376
7.703	151.52	91.4612	440.216
7.704	151.276	91.2476	442.719
7.705	151.459	91.1255	441.62
7.706	152.985	91.1255	441.986
7.707	154.755	91.6443	442.688
7.708	154.907	92.1631	441.162
7.709	156.097	91.4307	443.237
7.71	157.104	91.8274	442.017
7.711	156.555	92.5598	440.826
7.712	156.616	92.6208	442.719
7.713	156.25	92.3462	440.399
7.714	156.616	92.041	440.887
7.715	156.433	92.1936	441.101
7.716	156.036	91.7664	438.782
7.717	156.921	91.3391	441.04
7.718	157.99	91.8274	440.46
7.719	158.325	92.2546	439.484
7.72	158.875	92.5598	440.918
7.721	157.898	92.4988	439.209
7.722	158.264	93.0176	440.094
7.723	158.081	93.0786	440.704
7.724	156.403	92.804	438.263
7.725	156.708	92.5293	440.979
7.726	156.006	93.1091	439.88
7.727	157.013	93.6279	438.995
7.728	158.264	93.7805	440.46
7.729	158.051	94.2993	438.629
7.73	158.569	94.3909	440.399
7.731	158.905	94.5129	440.369
7.732	157.227	95.1538	439.636
7.733	156.25	94.9707	441.681
7.734	155.609	94.8181	440.338
7.735	155.67	95.3064	439.758
7.736	156.158	95.7031	441.162
7.737	155.518	96.405	438.843
7.738	156.525	96.283	440.826
7.739	157.166	96.1609	441.711
7.74	157.074	96.0693	440.948
7.741	156.83	96.2219	443.848
7.742	157.013	96.344	442.627
7.743	157.349	96.6797	442.474
7.744	156.982	97.4731	444.214
7.745	156.616	97.5952	441.254
7.746	157.532	97.3206	442.291
7.747	158.356	97.7173	442.902
7.748	158.691	97.6563	441.772
7.749	159.729	97.4426	443.909
7.75	160.675	97.29	442.535
7.751	162.14	97.5037	442.627
7.752	162.415	97.5952	443.329
7.753	161.652	97.9004	440.735
7.754	162.415	97.9614	442.047
7.755	161.896	98.1445	440.887
7.756	160.889	98.4192	439.941
7.757	161.163	97.6868	441.803
7.758	162.262	97.1069	439.911
7.759	164.032	96.6187	441.345
7.76	164.581	96.8933	441.864
7.761	163.94	97.6868	441.01
7.762	164.551	97.29	442.871
7.763	165.222	97.1985	442.352
7.764	164.612	97.5342	440.704
7.765	164.063	97.5037	442.688
7.766	164.429	97.6563	439.453
7.767	165.283	97.1985	440.063
7.768	165.405	97.4426	441.193
7.769	165.497	97.8699	438.965
7.77	165.863	97.6563	441.895
7.771	166.138	97.5952	441.315
7.772	165.71	98.053	441.01
7.773	165.558	98.2666	442.902
7.774	164.978	98.3276	440.216
7.775	165.192	98.6023	440.796
7.776	165.558	99.2126	440.643
7.777	164.154	99.3652	438.873
7.778	164.368	99.1821	441.01
7.779	164.337	98.6633	440.796
7.78	163.818	98.6023	441.223
7.781	164.49	98.8159	443.848
7.782	164.429	99.1821	442.047
7.783	164.551	99.3958	442.322
7.784	164.307	99.6704	442.81
7.785	163.788	99.8535	440.46
7.786	164.185	100.006	442.017
7.787	164.276	100.098	441.071
7.788	164.032	100.555	439.85
7.789	163.91	100.311	442.444
7.79	163.3	99.762	441.01
7.791	165.192	100.372	442.413
7.792	165.436	101.227	442.23
7.793	164.825	101.837	440.674
7.794	165.1	100.708	442.23
7.795	165.405	100.372	440.033
7.796	166.29	100.372	439.667
7.797	166.229	101.135	440.338
7.798	164.886	101.715	438.202
7.799	164.825	101.318	440.582
7.8	165.955	100.006	440.277
7.801	165.68	99.7925	439.972
7.802	165.68	99.762	442.963
7.803	165.588	101.013	440.399
7.804	166.931	100.739	440.918
7.805	166.687	100.433	441.65
7.806	166.229	100.281	438.721
7.807	166.779	99.9451	440.674
7.808	167.267	99.884	440.155
7.809	166.779	100.037	439.087
7.81	166.199	99.8535	441.681
7.811	166.168	99.3347	439.331
7.812	167.328	99.5789	439.209
7.813	167.542	100.403	440.338
7.814	166.443	100.739	437.988
7.815	166.443	99.6704	440.094
7.816	166.84	99.0295	439.026
7.817	166.321	99.2126	438.171
7.818	166.016	99.3958	440.216
7.819	165.588	99.2432	437.927
7.82	165.863	99.1211	439.453
7.821	166.229	99.1821	439.24
7.822	165.924	99.7925	437.256
7.823	165.68	99.3958	439.392
7.824	165.283	98.4802	439.117
7.825	164.337	98.053	437.927
7.826	164.429	98.3887	440.277
7.827	163.94	98.3276	437.714
7.828	164.703	98.4802	438.232
7.829	164.581	99.2432	439.514
7.83	164.093	99.2737	437.164
7.831	163.94	98.7549	439.148
7.832	164.032	98.6633	439.24
7.833	163.177	99.1516	437.927
7.834	163.635	99.0906	440.46
7.835	163.147	98.7549	437.927
7.836	164.276	98.5107	438.843
7.837	164.52	98.8159	438.934
7.838	163.971	99.6704	437.164
7.839	164.246	99.3652	439.331
7.84	164.276	99.0295	437.958
7.841	164.154	99.1516	437.744
7.842	164.429	98.6328	439.484
7.843	163.94	98.4802	437.103
7.844	164.307	98.6023	439.056
7.845	164.978	98.8159	439.087
7.846	163.879	98.6633	437.622
7.847	164.215	98.4192	440.094
7.848	164.978	98.6328	438.477
7.849	165.375	99.2126	437.958
7.85	165.955	99.4263	440.094
7.851	165.924	99.0906	436.768
7.852	166.687	98.9685	438.446
7.853	166.595	99.4568	438.721
7.854	165.955	99.8535	437.317
7.855	165.314	99.2432	439.484
7.856	165.405	98.8464	438.599
7.857	166.412	99.3958	438.812
7.858	167.236	99.884	440.033
7.859	166.199	100.311	437.439
7.86	166.992	100.372	439.484
7.861	167.603	100.311	438.812
7.862	167.084	100.372	437.164
7.863	166.168	100.403	440.033
7.864	165.985	99.7925	438.507
7.865	165.924	99.5789	438.812
7.866	166.229	100.311	440.796
7.867	165.955	100.8	438.263
7.868	166.321	100.647	439.758
7.869	166.046	100.739	440.033
7.87	166.077	100.83	438.69
7.871	166.351	100.616	441.04
7.872	166.107	100.159	439.789
7.873	166.687	100.311	440.216
7.874	166.412	101.349	440.887
7.875	165.192	101.929	439.178
7.876	166.199	101.044	440.491
7.877	167.053	100.494	440.033
7.878	166.565	100.922	439.758
7.879	166.534	101.013	441.62
7.88	166.687	100.647	439.026
7.881	167.45	100.433	440.247
7.882	167.633	100.83	440.43
7.883	166.443	101.196	437.714
7.884	166.138	100.616	439.697
7.885	165.649	100.128	438.812
7.886	165.436	99.5483	438.477
7.887	165.192	99.6704	441.101
7.888	165.192	99.3958	438.538
7.889	166.046	99.0906	440.094
7.89	166.779	99.4263	441.04
7.891	166.351	99.8535	438.66
7.892	166.321	99.6399	440.613
7.893	166.504	98.999	439.972
7.894	166.29	99.3042	439.24
7.895	165.619	99.2432	441.467
7.896	164.886	99.2737	439.545
7.897	166.107	99.0906	440.247
7.898	167.419	98.9075	440.674
7.899	166.901	99.4263	439.148
7.9	167.114	99.1821	441.315
7.901	166.962	98.8464	440.216
7.902	166.84	98.938	440.186
7.903	166.595	99.0906	441.833
7.904	165.771	99.3958	439.117
7.905	165.649	98.877	440.826
7.906	165.924	98.3276	440.765
7.907	165.039	98.7244	439.484
7.908	165.314	98.6023	442.322
7.909	165.436	98.5413	441.528
7.91	165.588	98.3887	441.65
7.911	165.222	98.6023	444
7.912	164.52	98.114	441.62
7.913	164.886	98.0835	442.657
7.914	164.581	98.6023	443.42
7.915	163.788	98.877	441.101
7.916	162.811	98.2056	443.573
7.917	162.231	97.9004	442.261
7.918	163.239	97.5647	442.2
7.919	163.605	97.8699	443.481
7.92	163.147	97.9919	441.498
7.921	163.208	97.8394	442.719
7.922	163.177	97.229	441.803
7.923	162.018	96.9543	440.887
7.924	161.163	96.7712	443.054
7.925	160.339	96.0388	440.613
7.926	159.851	95.7947	441.437
7.927	158.936	95.5811	442.078
7.928	158.051	94.8181	439.636
7.929	157.593	94.2078	441.864
7.93	157.928	93.9941	441.223
7.931	157.074	93.6279	439.941
7.932	155.975	92.8345	442.81
7.933	154.877	91.7358	440.094
7.934	155.487	91.1255	440.308
7.935	154.602	91.2476	440.826
7.936	153.015	91.1255	437.134
7.937	151.947	89.7827	438.354
7.938	150.94	88.562	437.592
7.939	150.269	87.7686	436.218
7.94	149.75	87.1887	437.897
7.941	149.017	86.8225	435.913
7.942	149.017	85.968	436.31
7.943	149.017	85.8154	436.066
7.944	147.339	85.2661	433.99
7.945	146.24	84.5947	435.577
7.946	145.142	83.7097	434.601
7.947	143.555	82.8552	433.99
7.948	142.303	81.8481	435.425
7.949	141.998	80.4443	433.411
7.95	141.785	80.0171	433.289
7.951	141.022	80.0476	433.319
7.952	139.221	79.6814	431.122
7.953	139.221	78.6133	431.854
7.954	138.641	77.2095	431.366
7.955	137.604	77.2095	429.596
7.956	136.902	76.6602	430.756
7.957	135.284	76.1414	428.955
7.958	135.742	75.1648	429.779
7.959	135.773	75.4395	430.084
7.96	134.735	75.8972	428.223
7.961	134.918	75.2563	430.267
7.962	135.071	74.8596	429.169
7.963	135.864	74.707	429.443
7.964	135.742	74.585	430.115
7.965	134.949	74.3408	428.284
7.966	135.223	74.4629	429.352
7.967	135.498	75.1343	429.047
7.968	134.735	75.2563	427.46
7.969	134.644	74.2798	429.749
7.97	134.521	73.761	428.009
7.971	135.62	74.1272	429.047
7.972	136.597	74.8901	430.054
7.973	136.169	74.9817	427.551
7.974	137.177	74.5544	429.352
7.975	137.543	74.3408	428.253
7.976	137.238	74.7681	426.697
7.977	136.536	75.2563	428.558
7.978	135.712	75.1038	426.697
7.979	135.986	74.9207	426.758
7.98	136.444	75.2869	427.521
7.981	135.773	75.2869	424.744
7.982	137.268	75.1648	426.788
7.983	138.489	75.592	425.629
7.984	139.069	75.8667	424.683
7.985	138.855	75.47	426.727
7.986	138.489	75.3174	424.835
7.987	139.313	75.9277	424.805
7.988	139.404	76.5991	425.415
7.989	138	77.24	423.34
7.99	137.634	76.7517	424.988
7.991	138.55	76.416	424.408
7.992	138.55	76.2024	423.92
7.993	138.947	76.5991	426.208
7.994	139.862	76.6907	424.683
7.995	140.625	76.9653	425.079
7.996	141.266	77.2705	426.117
7.997	140.259	77.7893	423.553
7.998	140.961	77.6672	425.476
7.999	141.083	78.186	425.598
8	141.022	78.2166	424.255
8.001	140.93	78.2776	426.575
8.002	140.533	78.2166	425.079
8.003	143.005	78.5522	426.331
8.004	144.897	78.9795	426.178
8.005	144.592	79.5288	424.652
8.006	145.081	79.0405	427.002
8.007	145.782	78.7659	425.354
8.008	145.782	79.1626	425.354
8.009	145.355	79.9866	426.361
8.01	144.012	80.5359	424.286
8.011	145.142	80.2612	425.171
8.012	146.454	79.9255	424.744
8.013	145.996	79.9561	424.072
8.014	146.637	79.4373	426.88
8.015	146.79	79.0405	426.27
8.016	147.522	79.1931	426.422
8.017	148.071	80.1086	428.406
8.018	147.705	80.3833	424.927
8.019	149.048	80.9021	425.476
8.02	149.536	80.9021	424.561
8.021	148.895	81.0242	422.821
8.022	148.987	80.5359	425.537
8.023	148.621	79.8645	424.5
8.024	149.323	79.6509	425.537
8.025	149.78	80.5664	426.91
8.026	149.323	81.1462	424.805
8.027	150.635	81.2073	426.086
8.028	151.917	81.2683	424.469
8.029	151.764	82.0313	423.157
8.03	151.276	82.1228	424.896
8.031	150.36	81.6345	423.584
8.032	150.238	80.9021	424.103
8.033	150.238	81.0242	425.476
8.034	149.231	81.3293	424.377
8.035	150.269	81.2683	426.605
8.036	151.123	82.0923	425.781
8.037	150.879	82.5806	425.018
8.038	150.787	82.55	427.002
8.039	151.428	82.0007	425.293
8.04	151.886	82.4585	425.842
8.041	151.917	83.0078	426.819
8.042	151.123	82.7332	424.774
8.043	151.52	82.1838	426.636
8.044	151.886	82.9773	426.636
8.045	152.13	83.5571	425.873
8.046	152.557	83.7097	427.582
8.047	152.618	83.6487	425.812
8.048	153.992	83.6487	426.727
8.049	154.846	83.374	426.056
8.05	154.327	83.8623	423.859
8.051	154.144	83.6792	425.995
8.052	153.748	83.7708	424.805
8.053	153.229	84.0454	424.347
8.054	153.015	83.313	426.636
8.055	152.069	83.3435	424.866
8.056	153.625	83.5571	426.514
8.057	155.579	83.7402	426.788
8.058	155.67	84.0759	424.103
8.059	156.128	83.9233	426.422
8.06	156.372	83.7402	424.988
8.061	156.891	83.6182	424.225
8.062	156.555	83.9844	426.758
8.063	155.487	84.0149	424.774
8.064	156.311	83.6182	425.293
8.065	156.799	84.3201	425.262
8.066	156.586	84.9609	423.462
8.067	157.41	84.7168	425.079
8.068	158.997	84.0759	423.401
8.069	159.454	84.198	423.798
8.07	159.515	84.4421	425.049
8.071	158.6	84.5337	423.004
8.072	159.058	84.6252	424.316
8.073	158.997	85.2661	424.072
8.074	158.051	86.1511	422.455
8.075	157.41	86.0901	424.255
8.076	157.959	85.3271	423.157
8.077	158.508	84.8389	423.981
8.078	159.485	85.2966	425.781
8.079	159.576	85.4492	423.92
8.08	160.278	85.4797	425.72
8.081	160.828	85.907	425.659
8.082	160.248	86.5173	424.133
8.083	159.637	86.9446	425.903
8.084	158.813	87.0667	424.988
8.085	159.149	86.6699	425.14
8.086	158.936	86.5479	426.636
8.087	159.363	87.1582	424.866
8.088	161.224	86.9751	425.72
8.089	162.17	87.3413	426.056
8.09	162.201	87.5244	425.232
8.091	162.262	87.7075	427.094
8.092	162.048	87.4023	425.873
8.093	162.292	88.1042	426.331
8.094	162.048	88.4399	427.216
8.095	160.919	88.8062	425.201
8.096	161.469	87.9517	426.727
8.097	162.445	87.616	426.239
8.098	162.811	87.738	425.842
8.099	163.208	88.1958	428.345
8.1	163.422	88.1653	426.544
8.101	164.764	88.0737	427.704
8.102	165.192	88.501	427.887
8.103	164.703	88.6536	425.72
8.104	165.253	88.562	427.155
8.105	166.107	88.6841	426.025
8.106	166.199	88.7451	424.561
8.107	166.229	89.1113	427.185
8.108	166.229	88.7756	424.927
8.109	167.816	88.9587	425.873
8.11	168.854	89.7522	427.307
8.111	168.701	89.5691	425.354
8.112	168.823	89.5691	427.094
8.113	169.159	89.8438	426.117
8.114	169.647	90.0879	425.171
8.115	169.861	90.5762	426.514
8.116	169.495	90.5457	424.988
8.117	170.044	89.9658	425.598
8.118	170.837	90.1489	426.3
8.119	170.776	90.8508	425.537
8.12	171.448	91.3696	427.826
8.121	171.814	91.4612	427.429
8.122	171.326	91.6138	427.307
8.123	171.478	91.6748	429.047
8.124	172.089	91.3086	426.849
8.125	173.187	91.5222	427.856
8.126	172.729	93.1396	428.192
8.127	172.607	93.5364	426.086
8.128	172.455	93.2312	428.131
8.129	173.126	93.1702	427.917
8.13	174.011	93.4753	428.223
8.131	174.011	94.0552	429.626
8.132	173.92	94.2688	428.406
8.133	175.323	94.2383	429.321
8.134	177.002	94.4214	428.894
8.135	176.056	94.7876	427.704
8.136	175.354	95.1538	429.718
8.137	174.683	95.52	428.955
8.138	175.568	95.4895	429.565
8.139	175.781	95.5505	430.786
8.14	174.927	94.9707	429.077
8.141	176.117	95.0012	431.122
8.142	178.314	95.6726	430.328
8.143	178.497	96.0999	428.802
8.144	177.704	96.4966	431.091
8.145	177.856	95.6726	429.596
8.146	179.626	95.8557	429.962
8.147	179.108	96.8933	431.61
8.148	177.643	97.4121	429.84
8.149	177.826	96.8628	430.756
8.15	179.382	97.0764	430.939
8.151	180.573	97.29	429.657
8.152	180.786	97.2595	431.732
8.153	181.213	97.4121	430.695
8.154	182.495	97.5342	431.03
8.155	183.38	97.6563	431.976
8.156	182.129	98.4802	430.084
8.157	182.251	98.7854	431.458
8.158	182.281	98.6633	430.878
8.159	182.159	98.6328	430.573
8.16	182.037	98.8159	432.007
8.161	181.946	98.4192	430.908
8.162	183.96	97.7173	432.159
8.163	184.845	98.6328	433.258
8.164	184.906	99.5178	431.671
8.165	184.662	99.884	432.526
8.166	185.394	99.8535	432.251
8.167	184.906	100.128	430.756
8.168	184.662	100.342	433.655
8.169	183.746	99.7925	432.343
8.17	184.845	99.9146	433.35
8.171	185.364	100.281	434.54
8.172	184.998	100.8	432.709
8.173	186.371	100.677	434.418
8.174	187.592	100.83	433.746
8.175	187.805	101.685	432.861
8.176	187.378	101.898	434.631
8.177	186.462	101.624	433.167
8.178	187.561	101.379	433.838
8.179	188.11	101.776	434.174
8.18	186.981	101.868	432.526
8.181	186.646	101.715	434.875
8.182	186.707	101.837	433.899
8.183	188.08	101.929	434.204
8.184	188.507	102.692	436.157
8.185	188.141	102.6	434.601
8.186	188.263	102.478	435.547
8.187	189.575	101.929	436.035
8.188	189.026	102.325	433.838
8.189	189.026	103.149	436.462
8.19	189.087	102.966	434.509
8.191	189.789	102.905	434.54
8.192	190.033	103.485	436.829
8.193	189.819	103.241	434.479
8.194	190.765	103.363	435.883
8.195	191.345	103.699	436.218
8.196	191.589	103.882	434.875
8.197	191.071	103.943	436.829
8.198	191.193	103.851	435.181
8.199	191.589	104.095	435.303
8.2	191.681	104.614	436.615
8.201	190.735	104.889	434.875
8.202	191.528	104.706	436.218
8.203	191.956	104.248	436.127
8.204	191.284	104.462	435.669
8.205	191.803	104.736	438.354
8.206	192.535	104.065	437.286
8.207	192.535	104.279	438.08
8.208	191.803	104.858	439.484
8.209	191.345	104.98	437.805
8.21	192.535	104.98	438.66
8.211	192.993	105.804	438.812
8.212	192.871	106.232	437.5
8.213	192.322	105.988	439.575
8.214	192.017	105.438	438.843
8.215	193.42	105.194	439.392
8.216	193.573	106.018	440.552
8.217	193.329	105.896	439.545
8.218	193.756	105.682	440.796
8.219	194.336	106.018	439.88
8.22	194.183	106.476	439.026
8.221	193.817	107.025	440.765
8.222	193.298	106.445	438.599
8.223	193.848	106.354	440.155
8.224	194.366	105.896	440.704
8.225	193.695	105.56	439.941
8.226	193.512	105.53	442.23
8.227	194.733	105.804	441.498
8.228	195.099	106.262	440.826
8.229	194.794	106.293	443.024
8.23	194.122	105.652	440.826
8.231	195.587	105.957	441.528
8.232	196.655	106.445	441.925
8.233	195.587	106.659	439.941
8.234	195.007	106.689	442.047
8.235	195.465	106.598	441.528
8.236	196.289	106.232	440.521
8.237	196.533	106.537	442.657
8.238	195.862	106.384	441.376
8.239	196.747	106.354	442.047
8.24	197.357	106.842	442.261
8.241	196.899	107.117	440.826
8.242	196.808	107.3	442.017
8.243	196.716	107.361	441.162
8.244	196.899	107.117	440.46
8.245	196.411	107.025	443.39
8.246	195.801	106.537	441.528
8.247	196.381	106.598	443.512
8.248	196.747	106.659	444.458
8.249	196.35	106.842	442.413
8.25	197.113	106.964	445.435
8.251	197.662	106.995	443.665
8.252	197.998	107.391	443.268
8.253	197.174	108.032	445.282
8.254	195.831	107.208	443.39
8.255	195.648	107.33	445.221
8.256	196.747	107.574	445.313
8.257	196.411	107.758	444.092
8.258	195.923	107.758	446.594
8.259	196.533	108.063	445.19
8.26	197.754	108.002	445.404
8.261	198.09	107.849	446.747
8.262	196.93	108.154	445.19
8.263	197.205	108.215	446.289
8.264	197.815	108.459	445.953
8.265	196.869	108.521	444.794
8.266	195.618	108.459	447.296
8.267	195.557	107.666	445.892
8.268	196.503	107.117	446.747
8.269	196.777	107.666	449.036
8.27	195.557	108.032	446.625
8.271	196.533	107.697	448.364
8.272	197.144	107.697	448.09
8.273	197.205	107.452	446.533
8.274	197.083	108.398	448.517
8.275	196.198	107.88	446.442
8.276	196.686	107.635	447.235
8.277	196.686	107.819	448.364
8.278	195.892	107.758	446.442
8.279	196.32	107.666	447.968
8.28	197.052	107.727	447.815
8.281	197.021	107.788	446.777
8.282	197.327	107.697	449.005
8.283	197.052	107.3	446.747
8.284	197.54	107.697	447.662
8.285	197.906	107.605	448.395
8.286	196.899	107.605	446.32
8.287	196.777	107.88	448.792
8.288	197.174	107.635	448.029
8.289	196.686	107.91	447.388
8.29	196.136	108.093	450.623
8.291	195.923	107.88	448.639
8.292	197.021	107.391	449.463
8.293	197.174	107.88	450.409
8.294	196.472	108.002	448.334
8.295	196.991	108.246	450.104
8.296	197.449	108.124	449.341
8.297	197.571	108.093	448.517
8.298	196.472	108.49	451.294
8.299	195.557	108.429	450.073
8.3	196.838	108.398	450.897
8.301	198.09	108.521	451.172
8.302	197.327	108.551	450.439
8.303	197.327	108.765	451.965
8.304	197.693	108.643	450.806
8.305	197.845	109.009	450.867
8.306	197.51	109.161	452.545
8.307	196.503	108.643	450.775
8.308	195.892	108.856	452.362
8.309	196.991	108.643	451.996
8.31	196.503	108.582	450.653
8.311	196.259	108.978	453.461
8.312	196.655	108.673	451.172
8.313	197.968	108.429	451.263
8.314	197.754	108.795	453.674
8.315	196.472	108.826	451.752
8.316	196.381	108.612	454.01
8.317	196.655	108.704	454.071
8.318	196.838	109.283	451.996
8.319	195.892	109.436	453.979
8.32	195.374	108.948	452.271
8.321	196.838	108.734	452.24
8.322	197.784	108.978	453.796
8.323	197.235	108.917	452.057
8.324	197.723	108.917	453.827
8.325	197.845	108.948	453.644
8.326	197.54	109.253	452.423
8.327	196.564	109.406	454.865
8.328	194.916	109.344	452.393
8.329	194.702	109.222	453.583
8.33	195.007	109.039	454.346
8.331	194.824	108.612	452.179
8.332	194.824	108.398	454.529
8.333	196.442	108.063	454.407
8.334	196.35	108.734	452.698
8.335	195.404	109.314	456.482
8.336	194.733	108.582	454.285
8.337	195.099	108.49	454.803
8.338	194.244	109.131	456.604
8.339	193.329	109.192	454.01
8.34	193.787	108.643	455.994
8.341	194.519	108.459	456.085
8.342	195.251	108.734	454.59
8.343	195.618	108.643	456.604
8.344	194.733	108.276	454.956
8.345	194.794	108.215	456.421
8.346	195.435	108.49	456.421
8.347	194.275	108.521	454.285
8.348	193.237	108.551	456.451
8.349	193.115	108.063	454.437
8.35	193.115	107.941	453.674
8.351	192.81	107.147	455.719
8.352	191.711	106.567	454.071
8.353	191.498	106.537	455.475
8.354	192.047	106.903	456.787
8.355	191.498	106.842	454.224
8.356	191.376	106.262	456.787
8.357	191.071	105.835	455.292
8.358	191.864	105.804	454.559
8.359	191.376	106.018	456.024
8.36	189.606	105.499	453.979
8.361	188.965	105.133	455.2
8.362	190.002	105.164	455.17
8.363	189.392	105.011	453.4
8.364	188.477	104.828	455.353
8.365	187.897	104.675	454.102
8.366	188.08	104.34	454.193
8.367	187.805	103.821	454.987
8.368	186.401	102.966	453.064
8.369	185.699	102.692	453.827
8.37	184.906	102.783	452.972
8.371	183.167	102.844	451.233
8.372	181.549	101.868	453.094
8.373	180.42	100.586	452.24
8.374	179.718	99.9451	452.026
8.375	178.467	99.7009	453.918
8.376	176.758	98.9075	451.874
8.377	176.117	98.114	452.423
8.378	175.934	96.9849	452.209
8.379	174.164	96.8628	449.829
8.38	171.997	96.6797	450.867
8.381	169.434	95.3369	449.249
8.382	167.572	94.1162	448.456
8.383	165.741	92.6514	449.28
8.384	162.933	91.4307	447.296
8.385	161.469	90.332	447.113
8.386	160.736	90.1489	447.113
8.387	159.027	89.8132	444.641
8.388	157.349	88.7756	445.679
8.389	154.846	87.1887	443.451
8.39	153.107	86.4563	442.841
8.391	151.703	85.968	443.97
8.392	149.231	85.083	442.169
8.393	148.346	83.4045	443.726
8.394	148.376	82.6721	443.878
8.395	148.376	83.0994	442.474
8.396	148.315	83.6487	444.214
8.397	147.064	83.252	443.268
8.398	147.308	82.3364	443.726
8.399	147.919	81.9702	444.427
8.4	147.034	81.5125	442.963
8.401	146.332	81.2988	444.611
8.402	146.362	80.9937	443.634
8.403	146.332	81.3599	442.993
8.404	145.813	81.5735	443.817
8.405	145.294	81.2988	441.162
8.406	145.752	80.78	440.948
8.407	146.606	80.719	441.284
8.408	145.905	80.7495	438.873
8.409	145.477	80.3223	440.887
8.41	144.684	79.7119	439.148
8.411	144.836	80.4138	438.416
8.412	145.264	80.9326	440.216
8.413	143.738	80.4138	437.775
8.414	143.677	79.8645	439.026
8.415	144.501	79.4678	439.85
8.416	143.86	80.0476	438.019
8.417	143.86	80.658	439.941
8.418	144.592	80.1697	438.171
8.419	144.867	80.1697	438.019
8.42	144.745	80.78	439.209
8.421	143.677	80.78	436.34
8.422	143.341	80.6274	437.805
8.423	143.402	80.9326	438.873
8.424	143.005	81.9397	436.859
8.425	142.822	81.665	438.965
8.426	142.456	81.543	438.171
8.427	144.165	81.9092	438.11
8.428	145.508	82.5195	439.026
8.429	144.47	82.6721	437.469
8.43	145.111	82.9773	438.812
8.431	146.118	83.1909	438.538
8.432	145.233	84.2285	437.347
8.433	145.264	84.3506	439.728
8.434	144.867	83.8013	437.805
8.435	144.836	83.5571	439.484
8.436	145.203	84.0454	441.193
8.437	145.203	83.9539	439.484
8.438	145.508	84.5032	441.864
8.439	147.278	85.3882	441.956
8.44	148.132	86.0901	439.575
8.441	149.017	86.5479	442.139
8.442	148.499	85.6018	439.911
8.443	149.658	85.7849	441.04
8.444	150.848	86.2122	442.169
8.445	150.421	86.6394	439.758
8.446	150.604	86.792	442.2
8.447	151.123	87.3108	441.62
8.448	153.076	87.738	440.338
8.449	153.992	88.2874	441.62
8.45	153.717	88.0432	440.826
8.451	154.205	87.8601	441.986
8.452	156.036	87.7075	442.81
8.453	155.396	88.1042	441.04
8.454	155.304	88.8062	443.115
8.455	155.823	89.1724	442.322
8.456	156.891	89.9048	440.948
8.457	156.86	90.0574	442.871
8.458	156.372	89.386	440.857
8.459	156.921	88.8672	442.902
8.46	157.562	89.3555	444
8.461	156.891	89.6912	441.803
8.462	156.738	89.7522	444.122
8.463	157.471	89.5691	442.719
8.464	158.173	90.5762	441.681
8.465	158.813	91.6138	443.146
8.466	157.532	91.3391	441.711
8.467	156.982	90.7593	443.726
8.468	157.288	91.3391	444.641
8.469	156.342	91.9189	443.146
8.47	156.647	91.4001	445.557
8.471	157.532	91.3086	444.214
8.472	158.386	92.1631	443.604
8.473	158.6	92.6819	444.641
8.474	157.318	92.5903	442.444
8.475	157.41	92.8345	443.787
8.476	157.898	92.7429	444.214
8.477	156.83	92.926	442.78
8.478	155.64	92.7429	445.74
8.479	154.968	92.0715	444.031
8.48	156.189	92.6514	444.244
8.481	157.41	93.4448	446.289
8.482	156.83	93.5974	443.481
8.483	157.196	93.3838	445.77
8.484	158.508	92.7429	446.136
8.485	158.447	93.3533	444.611
8.486	158.142	93.9941	447.388
8.487	158.02	93.9331	445.221
8.488	158.905	93.9941	445.221
8.489	159.271	94.2078	446.655
8.49	158.508	94.2993	444.427
8.491	159.576	93.9636	446.198
8.492	161.285	93.9026	446.045
8.493	161.499	94.5129	444.489
8.494	161.804	94.8792	447.083
8.495	162.445	94.2688	444.55
8.496	162.994	94.4519	444.977
8.497	163.269	94.9097	446.869
8.498	162.14	95.0317	443.604
8.499	162.018	94.6045	445.435
8.5	162.842	94.2383	445.526
8.501	163.757	94.3298	443.97
8.502	163.788	94.9707	446.869
8.503	163.91	94.8792	444.427
8.504	165.192	94.3604	444.916
8.505	165.649	94.7876	447.296
8.506	164.734	94.8792	444.458
8.507	164.124	94.9097	446.747
8.508	164.612	95.0928	446.594
8.509	164.581	95.8557	444.641
8.51	164.368	95.8862	446.991
8.511	163.849	95.4285	445.129
8.512	165.009	95.1538	445.831
8.513	166.016	95.5811	447.174
8.514	165.07	95.7947	445.313
8.515	164.886	95.7642	447.449
8.516	164.673	95.7947	446.838
8.517	164.856	96.7102	445.77
8.518	164.459	97.0764	447.449
8.519	163.147	96.6797	445.099
8.52	162.567	95.9778	447.144
8.521	163.086	95.8862	447.998
8.522	162.628	96.344	446.564
8.523	162.354	96.6187	449.89
8.524	162.72	96.6797	448.425
8.525	163.696	96.6187	448.12
8.526	164.093	96.8018	450.439
8.527	162.842	97.1069	447.784
8.528	163.208	96.6187	449.31
8.529	163.666	96.7712	448.944
8.53	162.964	97.1985	447.144
8.531	162.842	97.0154	449.432
8.532	163.483	96.6492	447.418
8.533	163.849	97.1069	447.388
8.534	164.276	97.1375	449.402
8.535	163.788	97.0154	447.083
8.536	164.368	96.4355	448.578
8.537	165.1	96.6187	448.151
8.538	165.497	97.0459	446.808
8.539	165.192	97.5037	448.029
8.54	165.588	96.9543	445.557
8.541	165.527	96.9238	446.106
8.542	165.985	96.4966	447.968
8.543	165.07	95.8252	446.167
8.544	165.253	96.1914	448.761
8.545	166.168	96.2524	448.578
8.546	166.26	96.4966	447.113
8.547	166.809	96.344	449.036
8.548	167.48	95.7642	446.198
8.549	168.335	96.3135	446.564
8.55	168.61	97.0459	447.906
8.551	167.694	97.0764	445.984
8.552	166.992	96.0999	447.876
8.553	167.236	95.9167	448.212
8.554	167.419	96.1914	447.327
8.555	167.999	97.168	449.463
8.556	168.243	97.6563	447.083
8.557	169.8	97.8699	447.601
8.558	170.41	97.0154	448.578
8.559	169.434	96.7407	446.564
8.56	168.64	97.1985	448.669
8.561	169.128	97.4121	448.059
8.562	169.189	97.8699	447.266
8.563	168.61	98.2056	449.707
8.564	167.572	97.5647	447.54
8.565	168.274	97.29	449.097
8.566	169.312	97.9309	450.531
8.567	168.762	98.4802	448.151
8.568	168.762	98.2666	450.623
8.569	169.159	97.6868	449.432
8.57	169.647	97.9919	448.395
8.571	169.891	99.1211	450.562
8.572	169.495	99.3958	448.181
8.573	169.739	99.3042	448.792
8.574	169.861	98.999	449.738
8.575	168.61	99.3042	448.181
8.576	169.983	99.4568	449.89
8.577	170.898	99.2126	448.7
8.578	171.783	99.9146	448.395
8.579	172.516	100.311	450.134
8.58	171.814	99.823	447.357
8.581	172.333	99.7314	449.402
8.582	172.455	100.311	449.738
8.583	172.18	101.105	448.212
8.584	172.15	100.922	450.012
8.585	173.248	100.037	449.066
8.586	173.523	100.22	448.578
8.587	174.042	101.074	451.233
8.588	173.828	100.922	448.059
8.589	174.164	100.403	449.89
8.59	175.476	100.647	451.263
8.591	175.537	101.227	448.578
8.592	175.079	101.99	450.958
8.593	175.293	101.501	450.043
8.594	175.72	101.898	449.524
8.595	176.422	102.081	451.08
8.596	176.117	101.99	449.615
8.597	176.88	101.349	450.867
8.598	177.948	102.051	452.026
8.599	177.49	102.844	450.287
8.6	178.833	102.753	451.599
8.601	178.925	102.478	449.951
8.602	179.474	103.088	450.317
8.603	179.413	103.21	451.66
8.604	177.887	103.027	449.402
8.605	177.338	102.57	451.508
8.606	177.734	101.99	451.508
8.607	177.856	102.753	450.378
8.608	178.528	103.21	452.698
8.609	178.864	103.333	450.897
8.61	180.054	103.21	451.294
8.611	180.695	103.027	453.033
8.612	179.26	102.844	450.531
8.613	179.108	102.966	452.911
8.614	179.749	103.424	451.843
8.615	180.237	103.821	450.378
8.616	179.657	104.065	452.698
8.617	179.26	103.729	450.317
8.618	180.481	103.668	450.989
8.619	181.396	103.729	452.423
8.62	180.817	104.065	450.5
8.621	180.939	103.455	452.606
8.622	181.671	103.363	451.202
8.623	182.312	104.126	449.89
8.624	182.159	104.889	451.599
8.625	181.396	104.797	449.402
8.626	181.61	104.462	450.317
8.627	181.915	103.699	451.508
8.628	181.03	104.065	449.585
8.629	181.519	104.156	452.24
8.63	182.098	104.065	451.416
8.631	183.594	104.095	450.5
8.632	183.807	104.736	452.606
8.633	183.777	104.614	450.165
8.634	184.174	104.431	451.294
8.635	184.326	104.675	452.332
8.636	182.892	105.164	450.5
8.637	182.831	105.072	452.179
8.638	183.167	104.767	451.721
8.639	184.479	105.072	451.172
8.64	184.967	105.469	453.033
8.641	184.784	105.56	451.691
8.642	185.608	105.225	452.82
8.643	186.554	105.255	453.308
8.644	184.998	105.835	451.508
8.645	185.333	105.957	453.491
8.646	184.998	105.927	451.202
8.647	185.059	106.262	451.416
8.648	184.692	106.232	453.064
8.649	184.357	105.316	451.111
8.65	185.394	104.858	453.918
8.651	186.218	104.889	454.346
8.652	185.669	105.988	452.881
8.653	185.242	106.323	455.627
8.654	185.822	105.927	453.491
8.655	186.584	105.927	453.033
8.656	186.218	106.293	454.681
8.657	184.875	106.232	452.118
8.658	184.998	105.682	454.163
8.659	185.12	105.774	454.071
8.66	185.73	105.835	452.209
8.661	186.401	105.988	454.559
8.662	187.317	105.896	452.332
8.663	188.232	106.323	452.789
8.664	188.568	106.72	453.735
8.665	186.737	106.506	451.263
8.666	186.31	105.957	453.369
8.667	186.676	105.957	452.362
8.668	186.096	106.812	451.63
8.669	186.005	106.445	453.949
8.67	185.852	105.469	452.24
8.671	187.012	105.347	453.4
8.672	188.812	106.384	455.414
8.673	188.354	106.995	452.332
8.674	187.866	106.903	454.346
8.675	188.293	106.415	454.102
8.676	188.751	106.14	452.148
8.677	188.202	106.72	454.559
8.678	187.408	106.659	452.789
8.679	187.775	106.537	453.156
8.68	188.202	106.628	454.987
8.681	187.988	106.781	453.217
8.682	189.362	106.201	454.498
8.683	189.911	106.781	454.102
8.684	190.063	107.422	453.033
8.685	190.399	107.605	454.437
8.686	189.911	106.964	452.423
8.687	189.88	107.025	453.064
8.688	190.063	107.025	454.132
8.689	188.538	107.178	452.209
8.69	188.324	106.506	455.109
8.691	189.056	106.171	454.254
8.692	190.155	107.025	453.796
8.693	191.315	107.605	456.268
8.694	190.552	107.269	453.217
8.695	191.071	106.567	455.322
8.696	191.833	106.384	456.177
8.697	190.735	107.025	453.979
8.698	189.88	107.574	456.024
8.699	189.88	107.147	454.346
8.7	191.132	107.086	454.498
8.701	191.437	107.574	455.872
8.702	190.582	107.941	453.613
8.703	191.04	107.819	455.048
8.704	192.169	107.666	455.597
8.705	191.956	107.666	454.498
8.706	192.108	107.361	456.085
8.707	192.505	107.269	454.468
8.708	192.78	108.459	453.857
8.709	193.268	109.283	455.322
8.71	192.23	108.765	453.339
8.711	192.566	107.971	455.383
8.712	193.085	107.758	455.475
8.713	192.841	108.368	454.803
8.714	192.627	108.307	457.001
8.715	193.146	108.246	455.719
8.716	193.481	108.582	455.414
8.717	193.878	108.795	456.268
8.718	193.39	108.856	454.163
8.719	193.756	108.551	456.207
8.72	193.207	108.459	455.963
8.721	193.268	108.734	454.681
8.722	193.176	109.344	456.573
8.723	193.542	109.222	455.475
8.724	195.038	109.497	455.566
8.725	196.259	109.406	456.726
8.726	195.099	109.283	455.048
8.727	194.977	109.009	457.214
8.728	195.862	108.887	456.757
8.729	195.862	109.497	455.963
8.73	195.19	110.199	458.038
8.731	194.611	110.565	455.231
8.732	195.496	110.199	455.414
8.733	195.282	109.802	456.482
8.734	194.305	109.253	455.75
8.735	193.909	108.643	457.764
8.736	194.855	108.154	457.642
8.737	195.374	109.039	456.97
8.738	196.289	109.65	458.649
8.739	195.618	109.711	455.75
8.74	196.442	109.589	456.604
8.741	196.625	109.406	457.031
8.742	195.007	109.314	455.383
8.743	194.397	108.948	458.069
8.744	194.519	108.49	457.367
8.745	195.282	108.459	456.482
8.746	195.862	108.978	458.313
8.747	195.648	108.978	455.933
8.748	196.93	108.795	456.329
8.749	197.601	108.459	456.512
8.75	196.136	108.582	454.956
8.751	194.916	108.368	456.879
8.752	194.336	107.758	455.536
8.753	194.031	107.758	454.559
8.754	193.542	107.391	456.818
8.755	192.566	106.506	453.949
8.756	192.871	106.415	455.414
8.757	193.878	106.934	455.811
8.758	193.848	106.506	453.4
8.759	192.657	106.11	455.688
8.76	192.444	104.98	454.742
8.761	192.444	104.919	454.01
8.762	192.322	105.591	456.085
8.763	191.01	105.56	453.705
8.764	190.369	105.103	454.712
8.765	190.521	104.645	455.811
8.766	190.613	104.645	454.132
8.767	190.826	104.828	456.024
8.768	190.948	104.797	455.231
8.769	191.833	104.584	455.139
8.77	192.657	104.095	455.963
8.771	191.345	103.638	453.705
8.772	190.857	103.943	455.597
8.773	191.223	103.729	454.773
8.774	190.277	104.431	453.461
8.775	189.636	104.248	455.78
8.776	188.843	103.485	453.583
8.777	189.667	103.058	454.498
8.778	190.399	103.21	456.573
8.779	189.545	102.936	454.071
8.78	189.758	102.478	457.031
8.781	190.125	102.234	456.116
8.782	190.704	102.631	454.346
8.783	190.491	103.119	456.238
8.784	189.972	103.149	453.613
8.785	190.521	102.844	453.827
8.786	189.85	102.539	454.956
8.787	188.324	101.746	452.85
8.788	188.232	101.532	455.505
8.789	188.934	100.8	454.437
8.79	189.789	101.41	453.339
8.791	189.941	101.654	454.529
8.792	189.819	101.501	451.63
8.793	189.911	101.837	452.24
8.794	189.636	101.471	452.942
8.795	187.653	100.983	450.562
8.796	186.279	100.189	453.217
8.797	185.944	99.2126	452.423
8.798	186.127	99.5178	451.477
8.799	186.157	99.9451	453.735
8.8	186.005	99.884	451.324
8.801	185.974	99.762	452.454
8.802	185.974	99.4568	452.881
8.803	184.845	98.2971	451.294
8.804	183.777	98.3887	453.247
8.805	183.075	97.8088	452.515
8.806	181.976	97.9309	450.897
8.807	180.847	97.4426	452.24
8.808	179.688	96.6797	449.951
8.809	179.932	96.1304	449.432
8.81	179.84	95.5811	450.806
8.811	177.704	95.2148	448.242
8.812	176.025	93.7195	449.646
8.813	174.744	92.5293	447.998
8.814	173.462	92.1021	447.083
8.815	171.997	91.98	447.723
8.816	169.617	91.7053	445.251
8.817	168.762	90.21	445.984
8.818	168.243	88.7146	446.594
8.819	166.29	87.7991	445.068
8.82	165.009	87.5854	447.54
8.821	165.131	87.3413	446.014
8.822	165.314	86.8835	445.831
8.823	165.07	86.3342	447.021
8.824	163.544	85.2051	444.641
8.825	163.269	84.6558	445.984
8.826	163.239	84.6252	446.259
8.827	161.957	85.2966	444.397
8.828	161.53	85.0525	446.32
8.829	161.469	84.1064	444.977
8.83	163.483	84.5032	445.313
8.831	165.314	85.1135	446.289
8.832	164.52	85.2356	444.397
8.833	164.093	84.3506	447.083
8.834	164.978	83.4961	447.052
8.835	165.161	83.8013	445.038
8.836	164.948	84.8694	447.235
8.837	164.154	85.3577	444.489
8.838	165.039	85.022	444.122
8.839	165.771	84.5947	445.435
8.84	165.039	84.8083	442.993
8.841	165.161	84.6863	445.435
8.842	166.199	84.6558	445.526
8.843	166.504	84.3811	443.97
8.844	166.107	84.2896	447.021
8.845	165.741	83.9233	444
8.846	166.687	84.6863	443.878
8.847	167.206	85.7849	444.183
8.848	165.253	86.2427	441.376
8.849	164.917	85.3577	443.237
8.85	165.283	84.8694	442.383
8.851	165.802	85.7544	441.833
8.852	165.253	86.1511	443.237
8.853	165.131	85.7239	442.566
8.854	165.985	85.3882	442.78
8.855	168.243	85.7239	443.512
8.856	166.077	86.792	441.01
8.857	165.253	87.0667	443.787
8.858	164.917	87.0667	442.627
8.859	165.466	86.9446	442.139
8.86	165.588	87.3718	444.214
8.861	164.459	87.4023	441.772
8.862	164.734	87.4023	444.58
8.863	165.771	87.677	444.824
8.864	166.229	87.7991	443.634
8.865	165.985	87.6465	445.984
8.866	166.412	87.677	444.733
8.867	167.48	88.8367	444.855
8.868	168.701	89.9048	445.984
8.869	167.877	89.7827	443.329
8.87	167.938	89.2944	444.58
8.871	168.915	89.325	444.885
8.872	168.976	90.0879	444.214
8.873	170.074	89.7827	446.014
8.874	170.471	89.6606	445.251
8.875	172.028	90.0269	445.923
8.876	173.706	90.8203	446.564
8.877	173.37	91.4307	443.756
8.878	173.37	91.5833	445.801
8.879	173.645	91.3696	445.374
8.88	173.798	91.5222	443.634
8.881	173.828	91.4307	445.374
8.882	174.438	90.9119	444.122
8.883	175.537	90.9424	444.763
8.884	176.453	91.5222	446.228
8.885	176.697	91.8884	443.97
8.886	177.46	91.6138	445.892
8.887	177.673	91.6443	445.923
8.888	177.032	92.6819	444.214
8.889	177.277	92.804	445.953
8.89	177.277	92.6819	443.604
8.891	177.643	92.804	443.634
8.892	178.162	92.926	445.038
8.893	177.368	93.2007	443.42
8.894	178.253	92.804	445.496
8.895	178.986	92.7734	445.831
8.896	178.925	93.3228	445.343
8.897	178.986	93.5669	446.777
8.898	178.253	93.9636	444.397
8.899	178.589	94.3604	444.489
8.9	179.169	94.5129	445.099
8.901	177.612	94.1772	442.932
8.902	176.514	93.6279	445.923
8.903	177.734	93.3838	444.824
8.904	177.887	93.9941	444.397
8.905	177.795	94.5435	447.083
8.906	177.856	94.3604	444.366
8.907	178.65	94.7571	445.129
8.908	179.749	94.7876	446.075
8.909	178.345	94.8792	443.604
8.91	177.429	94.9402	445.892
8.911	177.704	94.7266	445.19
8.912	178.589	95.0623	444.183
8.913	179.077	95.2759	446.106
8.914	178.772	95.7947	444.061
8.915	181.183	95.6421	445.251
8.916	182.068	95.8862	445.038
8.917	181.458	95.9473	444.061
8.918	181	95.7947	446.045
8.919	182.404	95.5505	444.366
8.92	183.167	96.1914	443.97
8.921	183.228	96.5881	445.313
8.922	182.465	96.7102	442.688
8.923	183.35	96.6797	443.665
8.924	184.875	96.5881	444.366
8.925	184.265	96.9543	443.085
8.926	184.692	96.5881	446.014
8.927	185.822	96.0693	444.336
8.928	186.859	96.405	444.427
8.929	187.5	97.168	446.136
8.93	187.134	97.7173	443.298
8.931	187.012	97.5037	443.878
8.932	187.836	97.5342	444.824
8.933	187.622	97.7783	442.902
8.934	187.225	97.9004	445.313
8.935	187.347	97.9309	444.916
8.936	188.995	97.5342	444.458
8.937	190.369	98.5718	445.557
8.938	190.186	99.3347	443.268
8.939	191.345	99.1821	444.366
8.94	191.254	98.2971	444.489
8.941	190.552	98.9075	443.481
8.942	189.636	99.5789	445.374
8.943	189.636	99.6094	443.634
8.944	189.24	99.823	443.756
8.945	189.697	100.006	445.282
8.946	189.148	99.9756	443.146
8.947	189.85	100.006	446.014
8.948	190.46	100.25	446.075
8.949	189.941	100.983	444.916
8.95	189.636	100.525	448.09
8.951	189.85	100.189	445.496
8.952	191.01	100.769	446.594
8.953	191.498	101.837	446.991
8.954	190.46	102.509	444.183
8.955	189.85	102.203	446.625
8.956	191.193	101.41	446.32
8.957	191.956	102.051	445.068
8.958	192.444	102.173	447.571
8.959	192.108	102.234	445.435
8.96	193.481	102.325	446.075
8.961	194.824	102.936	446.777
8.962	194.397	103.027	444.305
8.963	193.512	102.905	446.442
8.964	193.848	102.905	445.648
8.965	194.55	103.577	444.977
8.966	195.587	103.455	446.716
8.967	194.946	103.027	444.519
8.968	196.259	103.058	446.289
8.969	197.784	102.753	446.472
8.97	197.418	103.729	445.679
8.971	197.815	103.607	447.784
8.972	198.547	102.997	445.984
8.973	198.853	103.302	445.801
8.974	199.188	104.065	447.052
8.975	198.792	104.309	445.221
8.976	199.432	104.706	445.313
8.977	200.226	104.858	446.564
8.978	198.944	104.492	444.763
8.979	199.799	104.004	447.723
8.98	200.836	103.882	446.716
8.981	202.209	105.133	446.381
8.982	202.667	105.225	447.479
8.983	202.484	105.469	445.038
8.984	203.033	105.621	446.777
8.985	202.82	105.804	445.984
8.986	201.172	106.384	445.862
8.987	199.615	105.927	448.059
8.988	200.348	104.889	447.205
8.989	200.928	105.286	447.784
8.99	202.118	106.11	449.646
8.991	201.385	106.506	446.716
8.992	202.24	106.293	449.31
8.993	203.461	106.384	448.883
8.994	203.156	106.567	447.083
8.995	201.477	107.269	449.31
8.996	201.355	106.964	447.266
8.997	202.026	107.025	447.601
8.998	202.332	106.934	448.944
8.999	201.233	107.147	446.808
9	201.813	107.3	448.425
9.001	203.705	107.147	447.968
9.002	204.041	108.002	447.144
9.003	203.979	107.574	449.341
9.004	203.552	107.178	446.96
9.005	204.742	107.941	447.357
9.006	205.261	108.704	447.906
9.007	204.041	108.124	446.075
9.008	203.156	107.391	448.029
9.009	204.224	106.689	448.059
9.01	204.926	107.056	447.052
9.011	204.987	107.788	449.677
9.012	205.414	107.91	447.479
9.013	207.123	107.361	447.54
9.014	208.496	107.635	448.914
9.015	207.123	107.574	446.136
9.016	205.933	107.208	449.31
9.017	206.177	107.361	448.669
9.018	206.146	107.697	447.571
9.019	205.811	108.002	449.249
9.02	205.383	107.666	447.876
9.021	207.916	107.819	448.395
9.022	209.839	108.215	449.188
9.023	209.167	108.337	447.388
9.024	208.008	107.788	450.012
9.025	208.862	107.208	449.432
9.026	208.527	108.002	448.151
9.027	207.794	108.337	450.897
9.028	205.719	108.246	447.601
9.029	206.451	108.063	449.219
9.03	206.726	107.91	449.249
9.031	206.055	107.88	447.968
9.032	205.627	107.208	450.928
9.033	206.543	106.903	449.829
9.034	208.038	106.72	449.799
9.035	207.245	107.513	450.989
9.036	205.627	107.819	448.486
9.037	206.085	107.941	449.127
9.038	207.214	107.605	449.066
9.039	205.109	107.727	447.296
9.04	203.705	107.056	450.47
9.041	203.583	106.537	448.456
9.042	205.505	106.567	448.669
9.043	205.933	107.025	450.5
9.044	205.505	106.659	447.906
9.045	205.994	106.293	449.066
9.046	206.757	106.781	448.883
9.047	205.536	106.628	447.205
9.048	203.369	106.354	449.463
9.049	202.209	105.652	447.388
9.05	202.423	105.133	446.96
9.051	202.332	104.797	448.395
9.052	201.416	103.973	446.136
9.053	201.294	102.844	447.968
9.054	201.05	102.661	448.334
9.055	199.921	102.783	446.808
9.056	198.364	101.837	447.998
9.057	196.899	100.159	445.953
9.058	195.587	98.9685	445.587
9.059	193.085	98.6328	446.198
9.06	190.277	97.5342	443.359
9.061	187.317	95.0928	443.542
9.062	185.516	93.3533	444.214
9.063	183.197	91.7053	441.315
9.064	181.122	90.7593	443.146
9.065	179.901	90.3931	441.406
9.066	179.626	89.5996	439.911
9.067	178.925	89.5386	440.43
9.068	176.27	88.8977	438.507
9.069	174.652	87.4939	440.613
9.07	174.042	86.3037	441.437
9.071	172.699	85.9375	441.437
9.072	171.57	85.022	444.733
9.073	171.082	84.8694	443.695
9.074	171.936	85.3271	445.007
9.075	173.126	86.1816	446.259
9.076	172.821	86.6089	444.397
9.077	172.821	85.6018	446.32
9.078	172.791	84.9304	446.472
9.079	173.523	84.8389	445.16
9.08	172.852	85.1746	447.601
9.081	171.875	85.0525	445.618
9.082	172.302	84.9915	446.411
9.083	173.553	85.7239	446.686
9.084	173.096	85.6323	444.55
9.085	173.218	84.8999	446.228
9.086	174.011	84.4421	444.672
9.087	175.018	84.9915	443.848
9.088	175.537	84.8999	444.397
9.089	174.622	84.6252	441.467
9.09	173.981	84.7168	442.352
9.091	174.438	84.7168	442.261
9.092	173.676	84.8083	440.247
9.093	172.241	84.3201	442.444
9.094	172.18	83.9539	441.223
9.095	173.462	83.9233	440.46
9.096	174.164	84.1675	442.291
9.097	173.828	84.4116	439.85
9.098	174.194	83.9233	440.216
9.099	174.805	84.0149	440.887
9.1	173.798	84.3506	438.507
9.101	173.035	84.5032	440.582
9.102	171.906	84.198	439.362
9.103	172.76	84.4727	438.721
9.104	172.943	84.8389	440.491
9.105	172.424	85.4187	438.69
9.106	173.737	85.4797	440.46
9.107	174.927	85.3271	440.399
9.108	174.469	85.9375	439.301
9.109	173.798	85.968	441.956
9.11	173.553	86.0596	440.155
9.111	173.92	86.8835	440.521
9.112	174.53	87.2498	441.254
9.113	173.37	87.7991	439.178
9.114	173.462	87.5854	442.108
9.115	174.316	87.3718	442.017
9.116	174.164	87.9517	441.559
9.117	174.316	88.562	445.16
9.118	174.255	88.2568	443.573
9.119	175.812	88.3484	444.519
9.12	177.338	88.9282	445.526
9.121	176.971	89.5386	442.139
9.122	177.338	90.0269	444.672
9.123	178.192	90.0879	443.329
9.124	178.68	90.4541	442.383
9.125	178.436	90.5151	444.977
9.126	178.589	90.6677	442.902
9.127	180.115	90.271	443.909
9.128	181.702	90.5457	444.458
9.129	181.213	91.5222	442.383
9.13	181.549	91.3086	444.122
9.131	182.312	90.9424	443.024
9.132	182.983	91.6748	441.986
9.133	183.289	92.1326	443.97
9.134	182.892	92.0715	441.864
9.135	183.99	91.7969	442.291
9.136	184.479	91.6138	443.756
9.137	183.716	92.4377	441.772
9.138	184.143	92.1631	444.244
9.139	184.937	91.5833	443.97
9.14	185.242	92.1021	443.634
9.141	184.845	93.2617	444.946
9.142	185.516	93.3533	442.413
9.143	185.944	92.865	442.688
9.144	186.432	92.8345	443.878
9.145	185.242	93.4143	442.017
9.146	185.211	93.3228	444.702
9.147	185.12	93.2617	443.848
9.148	184.937	93.9026	444
9.149	185.76	94.1162	445.74
9.15	186.005	94.1467	443.085
9.151	186.584	94.7266	444.824
9.152	186.554	95.1538	444.397
9.153	185.73	95.2148	443.481
9.154	185.059	95.0317	445.709
9.155	185.272	94.696	444.336
9.156	185.455	95.3064	444.672
9.157	185.699	95.4895	446.35
9.158	184.906	95.8252	443.726
9.159	185.73	95.7947	446.167
9.16	186.89	95.6421	446.411
9.161	186.798	95.8557	444.672
9.162	186.066	95.7031	448.09
9.163	185.883	96.0083	446.075
9.164	187.561	95.9473	446.259
9.165	188.263	96.2219	447.083
9.166	186.92	96.6797	445.16
9.167	187.073	97.1985	446.747
9.168	188.568	96.9238	446.442
9.169	188.995	97.168	445.16
9.17	189.117	97.1985	448.029
9.171	189.453	96.8628	446.045
9.172	191.162	96.8933	446.472
9.173	192.169	97.6868	447.235
9.174	191.711	98.0225	444.885
9.175	191.62	98.0835	445.892
9.176	192.78	97.9004	445.16
9.177	192.841	97.9614	443.97
9.178	192.871	97.9919	446.106
9.179	192.505	97.6563	443.97
9.18	193.451	97.8394	445.313
9.181	195.221	97.6563	445.953
9.182	195.343	98.0835	443.542
9.183	195.221	98.6023	445.374
9.184	196.106	98.6328	444.489
9.185	195.984	98.877	442.81
9.186	195.435	99.3958	445.16
9.187	194.702	99.1211	443.481
9.188	195.77	98.8159	444.122
9.189	196.686	99.3652	445.801
9.19	196.655	100.037	443.909
9.191	196.716	99.9756	445.709
9.192	197.113	100.128	445.618
9.193	197.906	100.647	444.855
9.194	198.273	101.349	446.35
9.195	197.723	101.379	444.336
9.196	197.632	101.532	445.496
9.197	197.937	101.257	446.075
9.198	196.808	102.173	444.641
9.199	196.289	102.539	446.747
9.2	195.923	102.112	445.923
9.201	196.167	101.868	446.442
9.202	196.869	102.112	449.188
9.203	196.686	102.722	446.625
9.204	197.357	103.088	448.029
9.205	197.968	103.119	448.639
9.206	197.388	103.699	446.991
9.207	196.899	103.79	449.158
9.208	197.845	103.699	447.51
9.209	197.815	104.004	447.54
9.21	197.662	104.431	449.432
9.211	197.54	104.279	447.388
9.212	198.975	104.034	448.425
9.213	200.684	104.37	448.364
9.214	200.195	105.133	446.838
9.215	200.195	105.347	448.517
9.216	201.172	104.431	446.594
9.217	201.66	104.553	446.747
9.218	202.301	104.797	447.723
9.219	201.294	105.56	445.862
9.22	201.721	105.53	446.96
9.221	202.82	105.103	446.747
9.222	202.545	105.316	446.075
9.223	203.278	105.316	448.212
9.224	203.796	104.828	446.869
9.225	204.926	105.011	447.845
9.226	205.139	105.652	449.005
9.227	205.566	106.049	446.442
9.228	205.78	105.865	447.998
9.229	205.994	106.323	448.212
9.23	205.566	106.72	447.083
9.231	205.75	106.567	448.944
9.232	206.024	106.079	448.212
9.233	206.512	106.567	448.822
9.234	207.916	107.178	449.554
9.235	206.909	107.391	448.09
9.236	207.275	107.3	450.104
9.237	208.466	107.086	448.73
9.238	208.588	107.513	447.968
9.239	207.916	108.063	449.89
9.24	206.451	107.819	447.937
9.241	206.757	107.544	448.792
9.242	207.428	107.513	449.89
9.243	206.573	107.819	448.639
9.244	206.451	108.124	451.05
9.245	206.421	108.093	450.531
9.246	207.001	108.276	450.043
9.247	207.245	107.819	451.752
9.248	206.543	107.819	450.134
9.249	207.153	108.032	450.958
9.25	207.825	108.734	451.324
9.251	206.207	109.375	448.608
9.252	205.231	109.314	451.294
9.253	205.597	108.734	449.89
9.254	206.635	108.765	448.975
9.255	207.062	109.253	450.958
9.256	206.482	109.009	448.547
9.257	207.062	108.917	450.104
9.258	208.099	108.734	449.799
9.259	207.855	109.222	448.395
9.26	206.818	109.375	449.768
9.261	205.292	109.589	448.7
9.262	205.383	109.589	448.456
9.263	205.261	109.253	449.982
9.264	204.773	108.643	448.273
9.265	205.078	108.459	449.951
9.266	206.696	108.551	450.226
9.267	206.421	108.795	448.7
9.268	206.36	108.643	451.019
9.269	206.36	107.91	449.524
9.27	206.177	108.429	449.463
9.271	205.353	108.704	450.897
9.272	203.949	108.368	448.7
9.273	202.972	107.574	449.646
9.274	203.766	107.635	449.829
9.275	203.308	107.605	448.059
9.276	203.125	107.117	449.524
9.277	203.278	106.903	448.547
9.278	203.949	106.476	448.151
9.279	204.742	106.537	449.615
9.28	202.82	106.873	447.327
9.281	202.484	106.75	449.28
9.282	202.301	105.896	448.547
9.283	201.202	105.499	447.571
9.284	199.799	105.652	449.615
9.285	199.127	104.95	448.09
9.286	199.615	104.797	449.188
9.287	200.165	104.37	450.348
9.288	198.853	104.309	448.914
9.289	198.914	104.156	450.623
9.29	200.104	103.821	450.104
9.291	198.822	103.79	448.486
9.292	197.906	103.79	450.562
9.293	196.899	103.088	447.693
9.294	196.96	102.722	448.181
9.295	196.503	102.722	449.036
9.296	194.824	102.783	446.655
9.297	194.061	101.624	448.578
9.298	193.848	100.464	448.334
9.299	192.81	100.311	447.113
9.3	191.711	99.884	448.944
9.301	189.209	98.877	446.442
9.302	188.049	97.4731	446.472
9.303	185.852	96.0693	446.167
9.304	182.648	95.1233	442.688
9.305	178.375	93.4143	442.78
9.306	175.781	91.0339	441.559
9.307	171.875	88.9282	438.538
9.308	168.549	87.2192	439.148
9.309	165.527	86.1511	436.859
9.31	163.452	84.8694	434.875
9.311	160.309	83.3435	435.669
9.312	155.945	81.5735	432.678
9.313	152.191	78.6438	432.892
9.314	148.59	76.3245	432.556
9.315	145.111	75.1648	429.199
9.316	140.747	73.8831	429.779
9.317	137.36	72.4487	428.68
9.318	137.482	71.3501	427.032
9.319	137.329	72.2656	428.101
9.32	135.895	72.876	427.429
9.321	135.956	71.6858	429.077
9.322	135.742	70.8923	430.908
9.323	136.841	70.9229	432.556
9.324	137.848	70.6787	435.15
9.325	138.184	71.3196	435.12
9.326	139.313	71.9604	436.829
9.327	140.991	72.1436	437.164
9.328	140.839	72.7234	436.066
9.329	140.991	73.2422	437.531
9.33	141.907	73.2422	435.425
9.331	143.585	74.0662	434.662
9.332	144.348	74.2798	434.998
9.333	143.463	74.0051	432.373
9.334	143.86	73.4253	434.296
9.335	145.63	73.6084	434.113
9.336	145.538	74.3103	432.861
9.337	144.501	74.5239	434.54
9.338	143.463	73.7305	432.861
9.339	144.745	73.6694	432.098
9.34	146.118	74.4934	431.488
9.341	144.165	75.0122	428.253
9.342	144.104	74.8596	428.833
9.343	144.775	74.2188	427.124
9.344	144.806	74.3408	425.171
9.345	144.318	74.1882	426.941
9.346	142.548	73.4863	424.927
9.347	142.09	73.6694	425.72
9.348	142.395	73.6389	425.69
9.349	141.113	73.9136	423.431
9.35	140.35	74.7681	424.438
9.351	140.869	74.3713	423.37
9.352	140.472	74.585	422.241
9.353	140.045	74.4934	424.591
9.354	139.526	74.2188	422.852
9.355	140.015	74.7986	423.676
9.356	141.174	75.9277	425.415
9.357	140.381	76.3855	423.401
9.358	140.778	76.4465	425.598
9.359	141.388	76.2634	426.544
9.36	141.968	76.9348	426.025
9.361	142.303	77.6672	428.375
9.362	142.365	77.8503	427.734
9.363	144.318	78.2776	428.467
9.364	146.332	78.7048	429.199
9.365	145.538	79.8645	427.734
9.366	146.362	80.2307	430.481
9.367	147.705	80.4443	429.565
9.368	148.224	81.0547	429.626
9.369	148.621	81.2378	431.702
9.37	148.529	80.8411	429.901
9.371	150.36	80.78	431.335
9.372	153.107	81.2988	431.763
9.373	153.534	82.428	430.42
9.374	153.9	82.6416	432.617
9.375	155.182	82.7332	431.671
9.376	157.135	83.1299	431.732
9.377	157.99	84.2285	433.35
9.378	157.288	84.137	431.213
9.379	158.142	83.8318	432.678
9.38	159.698	83.7402	433.075
9.381	160.309	83.9539	431.152
9.382	160.889	84.3811	432.922
9.383	161.163	84.3506	431.885
9.384	162.781	84.9915	431.305
9.385	163.239	85.5103	432.281
9.386	162.415	85.907	430.298
9.387	162.262	85.7849	431
9.388	162.811	85.968	431.213
9.389	161.652	86.3647	429.932
9.39	161.407	86.2732	432.495
9.391	161.133	85.5103	431.335
9.392	161.346	85.8459	432.526
9.393	161.865	86.4563	434.052
9.394	161.499	87.3413	432.098
9.395	161.407	87.3413	433.35
9.396	161.774	87.4939	433.35
9.397	160.492	88.4399	431.549
9.398	159.79	88.7451	433.441
9.399	158.6	88.3789	432.281
9.4	158.661	87.8906	432.495
9.401	158.508	88.4705	434.631
9.402	157.959	88.8672	432.648
9.403	159.088	89.0198	433.899
9.404	160.126	89.8438	433.655
9.405	159.76	90.8203	431.793
9.406	159.698	90.6677	434.357
9.407	159.18	90.2405	432.007
9.408	159.729	90.5457	433.228
9.409	160.156	91.0339	433.685
9.41	158.63	91.217	432.037
9.411	158.508	91.3391	434.448
9.412	160.309	90.7898	434.113
9.413	161.438	91.1255	434.174
9.414	162.628	91.9189	437.134
9.415	162.445	91.8884	435.333
9.416	164.276	91.7664	436.188
9.417	165.588	91.98	436.829
9.418	165.527	92.4988	434.662
9.419	165.344	92.926	436.371
9.42	165.466	92.865	435.516
9.421	166.443	92.5598	435.028
9.422	166.931	92.7429	437.073
9.423	167.206	92.865	434.967
9.424	169.464	92.926	435.699
9.425	172.028	92.9565	435.577
9.426	172.058	93.5669	433.441
9.427	172.943	93.8721	435.333
9.428	173.309	93.4143	433.441
9.429	174.286	93.7195	432.77
9.43	174.164	94.3909	434.601
9.431	173.065	94.1467	432.373
9.432	173.309	94.0552	433.685
9.433	174.744	93.9026	433.563
9.434	174.652	94.3298	432.709
9.435	175.323	94.9402	435.089
9.436	176.392	94.5435	433.838
9.437	176.636	94.6045	433.502
9.438	176.117	95.459	435.852
9.439	175.232	95.9473	433.044
9.44	175.415	96.4966	433.563
9.441	174.988	97.0459	434.967
9.442	174.408	97.0154	433.197
9.443	174.133	97.5037	435.638
9.444	174.194	97.7478	435.333
9.445	175.262	98.2971	435.822
9.446	175.659	98.7549	438.11
9.447	174.866	99.5178	436.615
9.448	175.201	99.823	438.538
9.449	176.086	99.762	438.599
9.45	175.11	100.464	437.744
9.451	174.194	101.593	440.247
9.452	173.92	101.41	438.507
9.453	174.316	101.318	439.362
9.454	174.866	101.501	441.711
9.455	173.889	101.99	439.88
9.456	174.805	101.929	442.963
9.457	175.934	101.929	442.719
9.458	176.178	102.509	441.772
9.459	176.422	102.966	443.634
9.46	176.178	102.6	441.498
9.461	177.338	102.478	441.528
9.462	178.436	103.088	442.078
9.463	177.582	103.485	439.636
9.464	178.497	103.302	441.559
9.465	179.81	103.027	440.796
9.466	181.335	103.577	439.758
9.467	181.702	103.821	441.803
9.468	181.702	102.966	439.88
9.469	183.502	102.539	440.948
9.47	184.875	102.844	440.826
9.471	184.906	103.699	438.843
9.472	184.54	103.882	439.423
9.473	185.12	103.76	439.117
9.474	185.699	104.156	437.378
9.475	186.676	103.699	439.545
9.476	185.852	102.997	438.324
9.477	186.737	103.088	439.728
9.478	187.958	103.241	440.186
9.479	187.805	104.095	438.324
9.48	188.019	104.523	440.43
9.481	188.568	104.248	438.995
9.482	188.873	104.706	438.904
9.483	188.873	104.675	440.125
9.484	188.721	104.736	439.423
9.485	188.629	105.042	440.399
9.486	189.117	105.652	441.956
9.487	188.69	106.262	440.399
9.488	189.178	106.171	442.383
9.489	189.575	106.445	441.65
9.49	190.063	106.934	441.559
9.491	190.247	107.056	443.909
9.492	188.66	107.086	441.864
9.493	188.477	107.391	443.604
9.494	189.606	107.452	442.932
9.495	188.629	108.582	441.925
9.496	187.927	108.917	443.726
9.497	187.805	107.819	442.596
9.498	188.477	107.91	443.085
9.499	189.056	108.612	445.129
9.5	188.019	108.887	442.841
9.501	188.293	108.49	444.702
9.502	189.24	108.765	444.885
9.503	189.24	109.467	443.359
9.504	188.69	110.596	445.343
9.505	188.568	109.802	443.298
9.506	189.636	109.863	444.427
9.507	189.88	110.046	445.74
9.508	189.484	110.138	443.878
9.509	190.216	110.046	445.129
9.51	191.62	110.168	445.068
9.511	192.078	110.657	443.817
9.512	193.146	110.779	445.496
9.513	193.176	110.413	443.604
9.514	193.298	110.596	444.122
9.515	194.061	111.084	445.435
9.516	193.512	111.237	442.871
9.517	193.542	110.87	444.885
9.518	194.427	110.413	444.122
9.519	195.313	110.626	443.604
9.52	195.343	111.084	445.892
9.521	195.648	110.718	444.519
9.522	196.32	110.413	445.19
9.523	196.686	111.084	447.327
9.524	196.777	110.992	444.489
9.525	197.021	111.176	446.106
9.526	197.083	111.237	446.289
9.527	197.235	111.572	444.031
9.528	196.838	112.03	446.564
9.529	195.801	111.694	445.374
9.53	197.174	111.298	446.35
9.531	198.608	111.511	447.083
9.532	198.059	112.061	444.702
9.533	197.815	112.061	446.625
9.534	198.425	111.572	445.526
9.535	198.578	111.816	444.916
9.536	198.12	112.579	446.594
9.537	196.198	112.457	444.733
9.538	195.313	112.213	445.831
9.539	196.228	111.969	446.136
9.54	195.465	112.03	444.977
9.541	195.068	112.274	447.296
9.542	195.587	111.786	446.35
9.543	196.198	111.389	446.686
9.544	195.923	111.847	448.944
9.545	196.075	111.694	447.083
9.546	195.404	112.274	447.723
9.547	195.892	112.854	447.052
9.548	194.733	112.701	445.099
9.549	193.939	112.457	446.96
9.55	194.214	111.115	445.618
9.551	194.794	111.053	445.984
9.552	194.55	111.237	447.632
9.553	194	111.328	445.526
9.554	194.611	110.931	446.32
9.555	194.824	110.535	445.862
9.556	193.787	110.474	444.183
9.557	190.155	109.711	445.374
9.558	187.042	106.262	444.031
9.559	181.488	102.631	442.81
9.56	175.659	98.5718	443.604
9.561	169.708	93.2007	438.171
9.562	163.605	89.5081	435.15
9.563	159.302	87.4329	431.366
9.564	155.151	86.0291	425.262
9.565	153.198	85.9375	422.272
9.566	150.879	85.7544	421.509
9.567	148.621	84.7778	422.577
9.568	148.102	83.8928	427.979
9.569	147.919	83.4656	433.167
9.57	149.78	82.3364	439.88
9.571	151.855	81.8481	444.733
9.572	152.985	82.4585	447.723
9.573	156.158	83.5266	451.05
9.574	157.44	85.0525	449.341
9.575	158.173	86.8835	448.792
9.576	158.813	88.7146	447.937
9.577	158.081	89.2334	443.207
9.578	157.44	88.8672	444.397
9.579	157.776	88.3789	443.848
9.58	158.539	87.5244	443.695
9.581	158.325	87.2498	447.296
9.582	158.295	86.3953	448.486
9.583	159.637	86.1511	450.958
9.584	160.614	87.2498	452.179
9.585	160.248	88.3179	448.792
9.586	160.034	88.4094	447.662
9.587	160.645	87.9822	444.061
9.588	160.583	87.4329	440.369
9.589	159.302	88.0737	440.369
9.59	157.928	87.2192	438.232
9.591	157.867	85.968	439.087
9.592	158.264	85.5103	440.796
9.593	157.013	85.4797	440.643
9.594	157.074	85.3882	442.413
9.595	157.654	86.2427	440.826
9.596	157.806	86.6089	438.934
9.597	157.501	86.3953	438.599
9.598	155.64	86.0901	434.662
9.599	154.755	86.2732	434.509
9.6	154.816	86.3953	432.648
9.601	153.503	85.9985	431.488
9.602	152.1	86.1511	433.533
9.603	152.954	85.2051	433.105
9.604	153.839	85.1135	434.448
9.605	154.327	85.6018	437.531
9.606	154.541	85.9985	436.584
9.607	155.243	85.8459	437.653
9.608	156.372	86.2732	439.209
9.609	155.579	86.8225	436.707
9.61	154.663	87.7686	439.087
9.611	154.907	88.3179	438.416
9.612	156.036	88.5925	438.324
9.613	156.403	88.5925	440.704
9.614	155.457	88.9587	440.155
9.615	157.837	88.9282	441.711
9.616	160.034	89.0198	442.505
9.617	160.37	89.7827	441.284
9.618	160.583	90.3625	443.085
9.619	160.767	90.4541	441.345
9.62	161.743	90.7898	440.948
9.621	162.262	90.8203	442.413
9.622	161.743	90.5762	440.643
9.623	161.621	90.7898	442.505
9.624	162.872	90.4846	442.657
9.625	163.94	90.4236	441.803
9.626	163.971	90.8203	444.55
9.627	163.971	90.3931	442.841
9.628	165.375	89.4165	443.085
9.629	165.71	89.386	444.519
9.63	164.429	89.7522	441.559
9.631	163.94	90.1184	442.413
9.632	164.612	90.21	441.406
9.633	164.703	90.0269	439.453
9.634	163.696	90.3625	441.376
9.635	163.055	89.5691	439.728
9.636	163.818	88.6536	440.582
9.637	163.727	88.623	441.864
9.638	162.262	88.5925	439.728
9.639	160.919	88.4399	441.04
9.64	160.553	88.0127	440.033
9.641	159.912	88.0737	438.385
9.642	158.569	88.623	439.087
9.643	157.501	87.8906	437.286
9.644	156.464	87.0056	437.805
9.645	156.189	86.3647	439.117
9.646	155.121	86.2732	438.019
9.647	154.633	86.3037	440.338
9.648	154.358	86.4868	440.399
9.649	154.327	86.5784	439.545
9.65	153.717	86.6699	440.674
9.651	153.198	86.3953	439.209
9.652	152.557	86.3647	438.873
9.653	152.893	87.2803	439.362
9.654	151.428	87.4939	437.317
9.655	151.093	87.0056	438.599
9.656	151.764	86.1816	438.354
9.657	152.74	86.3647	437.927
9.658	153.595	86.9446	439.728
9.659	152.74	86.9141	437.927
9.66	152.557	86.792	438.751
9.661	153.198	86.5173	438.629
9.662	152.679	86.7615	436.615
9.663	152.161	87.0667	438.751
9.664	151.978	86.8225	437.927
9.665	152.222	86.3953	437.531
9.666	152.893	85.8765	439.85
9.667	152.283	85.5103	438.202
9.668	152.893	86.0596	440.216
9.669	154.358	86.5173	440.887
9.67	155.029	86.3037	438.843
9.671	154.968	86.2427	441.772
9.672	155.457	86.1206	440.033
9.673	157.043	86.2732	439.331
9.674	157.471	86.8835	440.155
9.675	156.372	86.792	438.568
9.676	156.372	86.3037	439.026
9.677	158.295	86.3953	438.446
9.678	159.393	86.792	436.676
9.679	159.882	87.3413	438.446
9.68	160.248	86.8225	436.401
9.681	161.591	86.7004	436.218
9.682	162.292	86.6699	437.134
9.683	161.041	87.2192	434.448
9.684	160.522	87.7686	436.157
9.685	160.919	87.8601	435.333
9.686	160.919	87.8296	434.753
9.687	160.431	88.5925	436.279
9.688	160.37	88.6536	435.089
9.689	160.98	88.2263	436.096
9.69	161.652	88.5315	437.958
9.691	161.377	88.8062	436.432
9.692	161.835	89.2029	438.019
9.693	162.17	89.9048	437.195
9.694	161.804	90.9424	436.218
9.695	161.499	91.7358	438.11
9.696	160.889	91.3696	436.798
9.697	161.53	91.4307	437.5
9.698	161.652	92.3157	439.667
9.699	161.316	92.8345	438.354
9.7	161.713	93.0481	440.125
9.701	162.964	93.2617	440.674
9.702	163.696	93.9636	439.575
9.703	164.276	94.574	441.956
9.704	163.147	95.0012	440.155
9.705	163.513	95.1538	441.895
9.706	164.276	95.3369	442.322
9.707	163.574	95.5505	441.528
9.708	163.239	95.8252	443.42
9.709	164.368	95.5505	442.871
9.71	165.741	95.8557	443.146
9.711	166.595	96.1609	444.885
9.712	166.412	95.9778	442.993
9.713	167.542	95.6421	444.153
9.714	169.525	96.0693	443.665
9.715	169.617	96.283	441.528
9.716	169.647	96.6187	442.871
9.717	170.441	96.7407	440.582
9.718	172.119	96.4966	439.514
9.719	172.76	96.8628	441.162
9.72	171.661	96.9543	439.392
9.721	172.852	96.2219	440.582
9.722	174.408	96.0999	440.643
9.723	174.713	96.9238	439.514
9.724	175.201	97.0459	440.918
9.725	175.568	97.1375	439.392
9.726	176.666	97.3816	439.24
9.727	176.697	98.3582	440.247
9.728	176.3	98.1445	438.477
9.729	176.3	97.8394	440.582
9.73	176.88	97.5952	440.735
9.731	177.246	98.0835	440.399
9.732	177.399	99.2126	442.291
9.733	178.04	99.3958	441.254
9.734	178.65	99.0295	441.254
9.735	179.108	99.6399	442.963
9.736	178.345	99.7925	441.406
9.737	178.314	99.8535	443.329
9.738	178.711	100.433	443.665
9.739	178.802	101.318	442.291
9.74	178.711	101.898	444.031
9.741	178.345	102.02	443.024
9.742	179.352	102.02	443.97
9.743	180.634	102.57	445.099
9.744	179.749	102.844	444.214
9.745	179.718	102.905	446.411
9.746	180.359	103.058	445.923
9.747	181.122	103.76	444.672
9.748	180.695	105.042	446.899
9.749	179.718	104.95	444.672
9.75	179.962	104.675	445.801
9.751	180.542	104.584	446.808
9.752	180.298	104.492	445.862
9.753	180.847	104.37	448.273
9.754	182.037	104.98	447.235
9.755	183.289	105.438	446.35
9.756	183.655	106.018	448.029
9.757	183.594	106.049	446.228
9.758	184.204	105.927	447.113
9.759	184.906	106.384	447.815
9.76	183.716	106.293	445.801
9.761	183.289	106.506	448.212
9.762	184.143	106.72	446.777
9.763	186.646	106.598	446.564
9.764	187.531	107.33	448.029
9.765	187.347	107.361	446.136
9.766	188.812	107.025	448.059
9.767	190.155	107.269	448.059
9.768	189.575	107.727	447.296
9.769	188.629	108.337	448.456
9.77	188.629	108.521	447.784
9.771	189.575	108.307	447.266
9.772	190.125	108.215	448.975
9.773	189.636	108.032	447.021
9.774	190.338	108.002	449.31
9.775	192.352	108.032	449.493
9.776	192.413	108.734	448.059
9.777	191.864	109.07	450.043
9.778	192.017	109.192	448.608
9.779	193.024	109.375	447.876
9.78	192.78	110.016	449.371
9.781	191.925	109.833	447.693
9.782	191.864	109.222	448.73
9.783	192.688	109.985	449.768
9.784	193.054	110.382	448.425
9.785	193.481	110.718	450.5
9.786	193.573	110.657	449.31
9.787	195.251	110.718	449.982
9.788	195.496	110.992	450.562
9.789	194.427	111.725	448.761
9.79	194.153	111.633	450.287
9.791	194.366	111.633	449.677
9.792	194.122	111.816	448.242
9.793	193.848	112.457	450.684
9.794	193.665	112	449.524
9.795	194.519	112.244	450.867
9.796	195.007	112.762	452.393
9.797	194.519	113.007	450.317
9.798	194.763	112.396	452.698
9.799	196.136	112.61	451.935
9.8	197.144	113.251	450.623
9.801	196.96	113.861	452.148
9.802	197.021	114.075	449.951
9.803	198.151	113.892	450.623
9.804	198.517	114.105	451.935
9.805	198.151	114.38	450.47
9.806	198.395	114.044	452.454
9.807	199.249	113.922	452.057
9.808	200.348	114.197	451.233
9.809	201.05	114.563	452.698
9.81	200.623	114.807	450.226
9.811	201.477	114.746	451.08
9.812	201.752	115.479	451.385
9.813	201.355	115.417	449.493
9.814	200.684	115.234	451.263
9.815	201.05	114.655	450.867
9.816	201.843	114.929	451.355
9.817	202.118	115.082	453.247
9.818	202.148	115.448	451.63
9.819	202.606	115.112	453.125
9.82	202.972	115.57	453.705
9.821	202.82	116.18	451.904
9.822	202.728	115.997	453.918
9.823	202.789	116.394	452.545
9.824	203.583	117.126	452.515
9.825	202.911	117.188	454.01
9.826	201.599	116.15	453.461
9.827	202.454	115.997	455.109
9.828	203.186	116.943	455.566
9.829	203.217	117.523	454.132
9.83	202.789	117.31	455.231
9.831	203.094	117.584	453.888
9.832	203.888	118.561	453.583
9.833	203.888	118.622	454.498
9.834	202.118	118.256	452.576
9.835	201.08	116.943	455.75
9.836	201.263	116.791	456.146
9.837	201.904	117.065	455.048
9.838	201.874	117.981	456.94
9.839	201.63	118.134	455.2
9.84	204.01	118.164	454.681
9.841	204.956	117.889	455.536
9.842	203.827	117.889	453.766
9.843	203.369	117.31	455.811
9.844	203.857	117.523	455.627
9.845	203.552	117.523	454.224
9.846	202.667	117.828	456.055
9.847	202.332	117.615	453.735
9.848	204.071	117.767	453.461
9.849	205.688	118.164	453.857
9.85	205.353	117.981	452.057
9.851	205.994	117.218	454.193
9.852	206.543	116.913	453.247
9.853	206.726	117.554	452.698
9.854	205.933	118.5	454.346
9.855	204.742	118.134	452.362
9.856	205.17	117.279	453.339
9.857	204.62	116.547	454.102
9.858	203.766	116.333	453.003
9.859	203.308	116.394	454.376
9.86	204.742	116.241	454.01
9.861	205.017	115.662	452.179
9.862	204.346	115.356	453.949
9.863	203.369	114.685	452.301
9.864	203.156	114.38	452.24
9.865	201.752	115.143	453.766
9.866	199.524	114.441	450.928
9.867	197.998	112.946	453.125
9.868	197.937	112.854	452.698
9.869	198.547	113.007	451.538
9.87	198.242	113.373	452.942
9.871	197.54	112.885	451.965
9.872	197.723	112.061	453.033
9.873	198.151	111.786	453.613
9.874	196.503	111.786	452.667
9.875	194.366	111.664	454.315
9.876	193.237	111.603	452.911
9.877	192.963	110.931	452.362
9.878	192.657	110.718	454.041
9.879	191.223	110.352	452.179
9.88	191.132	109.741	454.224
9.881	191.528	109.711	455.658
9.882	190.796	109.589	454.041
9.883	190.948	109.253	456.207
9.884	190.46	108.978	454.193
9.885	191.193	109.467	454.163
9.886	190.308	109.589	454.773
9.887	189.362	109.039	452.606
9.888	188.568	108.032	454.01
9.889	188.995	107.727	454.163
9.89	188.385	107.819	452.209
9.891	187.592	108.002	454.559
9.892	187.408	107.3	453.43
9.893	188.568	106.812	452.881
9.894	188.416	106.537	453.888
9.895	186.859	106.232	452.026
9.896	186.279	105.53	453.003
9.897	185.638	105.286	452.118
9.898	184.418	104.523	450.104
9.899	181.976	103.668	451.202
9.9	180.878	102.234	449.738
9.901	179.443	101.013	449.646
9.902	177.826	99.823	450.317
9.903	174.683	97.3511	446.869
9.904	170.898	94.2383	445.923
9.905	167.419	91.4001	443.542
9.906	162.598	88.8977	437.988
9.907	154.724	85.4492	434.906
9.908	147.43	81.0852	431
9.909	142.029	77.3315	425.781
9.91	137.451	75.9277	425.873
9.911	134.125	75.7446	422.211
9.912	132.629	74.1882	421.722
9.913	132.05	73.1201	423.676
9.914	130.981	72.5403	425.293
9.915	131.042	72.5098	431.763
9.916	131.287	72.6929	435.303
9.917	133.484	72.052	439.453
9.918	134.735	72.3877	441.986
9.919	134.247	72.998	441.559
9.92	134.399	73.761	443.939
9.921	135.132	74.9817	442.841
9.922	136.658	75.9888	442.627
9.923	137.451	77.301	442.719
9.924	138.977	77.4231	440.735
9.925	140.9	76.6907	440.552
9.926	142.303	77.2095	441.681
9.927	142.12	77.179	440.46
9.928	142.059	76.8738	443.268
9.929	141.663	76.8127	443.146
9.93	142.456	77.0264	442.902
9.931	142.334	77.7893	443.359
9.932	141.785	78.2471	440.582
9.933	143.372	77.8809	439.331
9.934	145.02	77.7588	437.653
9.935	145.142	77.4536	434.784
9.936	144.135	77.5757	435.577
9.937	144.165	77.24	434.601
9.938	144.684	77.1179	433.502
9.939	144.44	76.8433	435.15
9.94	141.968	77.0569	432.678
9.941	141.418	76.416	432.831
9.942	142.242	76.2939	431.824
9.943	141.602	76.5991	429.291
9.944	140.472	77.1484	429.749
9.945	140.869	76.8738	427.46
9.946	141.541	77.1484	426.636
9.947	141.449	77.8198	427.368
9.948	139.832	77.8198	425.629
9.949	139.496	77.2095	427.551
9.95	140.045	77.24	429.321
9.951	139.069	77.6367	428.802
9.952	138.214	78.3081	432.037
9.953	138.58	78.9185	431.976
9.954	140.656	79.071	432.373
9.955	142.029	80.3528	434.479
9.956	141.205	81.0242	433.105
9.957	141.632	81.1462	435.486
9.958	142.792	81.665	435.181
9.959	143.311	82.5195	434.906
9.96	142.7	83.313	437.256
9.961	142.365	83.252	435.699
9.962	143.799	83.5571	436.584
9.963	144.653	84.0149	437.958
9.964	144.531	84.3506	437.042
9.965	145.264	84.5337	439.178
9.966	147.583	84.9609	439.178
9.967	148.804	85.8459	438.629
9.968	149.902	86.8835	440.338
9.969	151.184	86.4563	438.69
9.97	152.893	86.2732	439.331
9.971	154.053	86.7004	441.315
9.972	153.412	87.1582	439.392
9.973	153.717	86.9751	441.559
9.974	154.816	87.2192	440.979
9.975	156.616	87.4023	439.758
9.976	157.867	88.1042	440.552
9.977	159.027	88.623	438.66
9.978	160.248	88.3789	438.171
9.979	161.438	88.501	438.995
9.98	160.858	88.4399	437.378
9.981	160.461	88.6841	438.232
9.982	160.492	89.1418	438.385
9.983	160.797	89.5386	437.256
9.984	161.163	89.9963	439.27
9.985	160.858	89.9048	437.927
9.986	161.591	89.447	439.636
9.987	162.598	90.1794	440.338
9.988	162.079	90.21	439.301
9.989	161.987	90.1489	440.765
9.99	162.262	90.0574	440.216
9.991	161.804	90.7288	439.484
9.992	161.346	91.6748	440.521
9.993	159.943	91.7358	439.392
9.994	159.637	91.0645	440.796
9.995	159.76	91.5222	441.62
9.996	158.936	92.1021	440.247
9.997	158.752	92.5903	441.193
9.998	159.485	92.3462	440.643
9.999	160.583	92.3462	440.186
10	160.98	93.2922	441.223
10.001	159.79	94.0247	439.148
10.002	158.997	94.2688	440.552
10.003	158.722	94.5129	441.62
10.004	157.776	94.3298	440.704
10.005	157.349	94.3604	443.085
10.006	157.562	94.2383	442.078
10.007	158.569	94.8181	443.481
10.008	160.126	95.9778	444.794
10.009	160.492	95.3369	443.604
10.01	160.522	95.0623	446.014
10.011	161.926	95.459	445.984
10.012	161.743	96.2524	445.343
10.013	161.102	97.0459	447.052
10.014	161.407	96.405	445.984
10.015	162.872	96.0693	445.74
10.016	164.276	97.1069	446.869
10.017	164.276	97.229	444.244
10.018	164.856	96.8323	446.411
10.019	166.656	96.5271	445.77
10.02	168.488	96.5271	444.153
10.021	168.762	96.8323	445.251
10.022	168.793	96.8018	443.817
10.023	169.403	96.8628	443.756
10.024	170.471	97.6257	444.397
10.025	170.044	97.7173	441.864
10.026	170.166	96.8933	442.871
10.027	170.837	96.1609	442.841
10.028	171.478	96.1914	441.925
10.029	172.729	96.5576	443.756
10.03	172.546	96.3135	441.956
10.031	173.279	96.4661	442.2
10.032	173.492	97.6563	442.841
10.033	172.668	97.6868	440.277
10.034	171.814	97.29	441.315
10.035	171.265	97.5342	441.528
10.036	171.6	98.0225	440.094
10.037	171.783	98.6633	442.047
10.038	171.051	98.938	441.223
10.039	171.448	98.877	441.711
10.04	172.943	99.3958	444.183
10.041	172.15	100.067	442.535
10.042	171.692	100.25	444.977
10.043	171.417	100.494	444.489
10.044	171.021	101.074	444.733
10.045	171.173	102.081	446.259
10.046	170.197	102.448	444.519
10.047	169.891	102.661	446.32
10.048	169.983	102.234	447.571
10.049	169.464	101.898	448.059
10.05	169.708	102.386	450.653
10.051	170.349	102.905	450.47
10.052	170.441	103.363	449.921
10.053	170.807	104.065	451.721
10.054	170.38	103.973	449.341
10.055	171.783	104.095	450.5
10.056	172.729	104.095	450.104
10.057	172.516	104.37	448.639
10.058	171.936	104.309	450.623
10.059	173.157	103.729	449.28
10.06	174.957	103.638	448.914
10.061	175.842	104.767	450.226
10.062	175.629	104.95	448.242
10.063	176.27	104.095	449.036
10.064	177.856	103.699	448.761
10.065	178.406	103.516	447.144
10.066	178.467	103.882	447.723
10.067	178.864	104.095	445.923
10.068	180.084	103.912	445.74
10.069	180.725	103.943	446.533
10.07	180.634	103.668	444.977
10.071	180.695	103.394	446.136
10.072	181.427	103.546	446.991
10.073	181.58	103.18	445.831
10.074	181.366	104.095	447.144
10.075	181.885	103.821	445.618
10.076	182.861	104.004	445.557
10.077	183.075	105.011	446.747
10.078	182.739	105.072	445.465
10.079	182.526	104.919	447.083
10.08	182.495	104.858	448.547
10.081	182.495	105.225	447.845
10.082	183.258	105.621	449.463
10.083	183.167	106.384	448.883
10.084	184.296	106.537	449.005
10.085	185.059	106.903	449.371
10.086	184.479	107.025	447.479
10.087	183.411	107.483	449.89
10.088	183.014	107.269	449.219
10.089	182.495	107.3	449.036
10.09	181.549	107.483	450.836
10.091	181.366	107.483	449.371
10.092	182.037	107.697	450.623
10.093	183.167	108.307	451.508
10.094	183.105	108.643	449.615
10.095	181.854	108.734	451.08
10.096	182.77	109.009	451.416
10.097	183.38	108.917	450.409
10.098	183.014	109.68	452.972
10.099	181.519	110.229	451.019
10.1	182.495	109.802	452.301
10.101	183.746	109.924	452.545
10.102	183.38	110.138	451.05
10.103	183.533	110.077	452.637
10.104	184.296	110.046	451.416
10.105	185.883	110.413	450.745
10.106	186.859	111.206	451.996
10.107	186.829	110.84	450.012
10.108	186.798	110.809	450.653
10.109	187.469	110.962	451.111
10.11	187.103	110.413	450.134
10.111	186.768	110.565	452.179
10.112	187.561	110.229	451.599
10.113	188.446	110.748	451.477
10.114	189.636	111.42	452.789
10.115	189.88	111.786	451.172
10.116	190.002	111.053	451.813
10.117	191.223	110.535	453.033
10.118	191.254	110.474	451.752
10.119	190.247	111.298	454.346
10.12	190.43	111.237	453.4
10.121	191.589	110.992	452.85
10.122	192.566	111.664	454.437
10.123	192.078	112.152	452.393
10.124	192.841	112	453.156
10.125	193.604	112.244	453.247
10.126	193.909	111.755	452.637
10.127	193.634	111.633	453.796
10.128	193.573	111.389	452.332
10.129	193.787	111.725	452.881
10.13	193.939	112.488	453.949
10.131	191.986	112.885	452.118
10.132	191.467	112.64	453.766
10.133	191.62	112.274	454.01
10.134	191.406	112.244	453.857
10.135	190.369	113.007	456.451
10.136	190.765	112.701	454.559
10.137	192.047	111.816	455.414
10.138	193.054	112.732	456.299
10.139	192.688	113.007	454.224
10.14	191.711	113.159	456.146
10.141	191.803	113.068	455.933
10.142	191.467	113.281	454.865
10.143	190.704	113.861	456.665
10.144	190.247	113.586	454.773
10.145	191.62	113.068	455.048
10.146	192.261	113.617	455.78
10.147	193.024	113.617	453.796
10.148	193.481	113.434	454.956
10.149	193.604	113.159	454.437
10.15	194.031	112.946	453.979
10.151	193.298	113.77	455.383
10.152	192.413	113.77	453.735
10.153	192.291	113.556	454.132
10.154	192.719	113.342	454.437
10.155	191.833	112.396	453.247
10.156	191.895	112.366	455.048
10.157	193.085	111.816	454.376
10.158	193.542	111.786	453.857
10.159	194	112.274	455.475
10.16	193.939	111.877	453.918
10.161	194.275	111.633	453.979
10.162	193.848	112.366	454.803
10.163	192.505	112.03	452.911
10.164	190.887	110.992	454.498
10.165	190.674	110.962	454.59
10.166	191.62	110.565	453.766
10.167	191.742	111.267	455.536
10.168	191.406	111.084	453.735
10.169	192.413	110.718	455.383
10.17	192.963	110.901	455.231
10.171	192.291	110.901	454.742
10.172	190.643	110.779	456.451
10.173	189.026	110.474	455.444
10.174	189.545	110.077	455.811
10.175	189.117	110.107	457.275
10.176	187.744	109.436	455.75
10.177	187.622	109.039	457.794
10.178	188.477	109.192	458.13
10.179	189.178	109.314	456.909
10.18	188.049	109.497	458.923
10.181	187.622	108.429	457.275
10.182	188.232	108.124	458.099
10.183	188.293	109.253	458.221
10.184	186.31	109.039	456.146
10.185	184.784	108.063	456.97
10.186	184.998	107.91	456.909
10.187	186.005	107.666	455.231
10.188	185.883	107.758	456.482
10.189	185.608	107.025	455.414
10.19	186.249	106.079	455.933
10.191	186.829	106.537	456.116
10.192	186.157	106.628	454.407
10.193	184.723	106.018	454.895
10.194	183.441	105.194	454.041
10.195	183.167	104.523	452.515
10.196	182.22	104.523	453.827
10.197	182.159	103.699	452.057
10.198	182.892	102.875	452.209
10.199	183.533	103.088	453.461
10.2	183.044	102.264	451.538
10.201	182.19	101.959	452.911
10.202	182.037	101.563	452.393
10.203	181.244	101.288	451.447
10.204	179.932	101.563	452.759
10.205	178.741	100.586	450.897
10.206	178.772	99.8535	451.355
10.207	178.65	100.342	451.569
10.208	178.558	99.9756	450.104
10.209	177.917	99.3958	451.63
10.21	178.467	98.877	451.752
10.211	178.986	98.3276	451.263
10.212	178.711	98.6328	452.423
10.213	177.368	98.877	451.05
10.214	177.368	98.6328	451.904
10.215	177.032	98.5718	452.087
10.216	176.147	97.9614	450.439
10.217	174.438	97.168	452.423
10.218	174.347	97.3206	451.66
10.219	175.354	96.9238	451.904
10.22	176.422	97.0764	453.796
10.221	174.896	97.2595	452.026
10.222	175.262	96.9238	453.369
10.223	176.239	97.168	453.156
10.224	175.72	97.1985	451.874
10.225	174.194	97.0154	453.827
10.226	173.767	96.6797	452.148
10.227	174.622	96.0693	451.996
10.228	174.347	96.8933	453.552
10.229	173.767	96.9238	451.599
10.23	174.011	96.1304	452.82
10.231	175.11	96.2524	452.698
10.232	175.293	96.0999	451.508
10.233	174.5	96.0693	452.637
10.234	173.859	95.5811	451.172
10.235	174.591	95.1538	450.684
10.236	174.469	95.7642	450.958
10.237	173.065	95.9167	449.005
10.238	172.729	95.0317	450.226
10.239	172.668	94.635	450.012
10.24	172.546	94.2383	449.432
10.241	172.089	94.5129	450.745
10.242	171.875	93.8721	449.89
10.243	172.211	93.5059	449.707
10.244	172.302	94.1772	450.439
10.245	171.997	94.0552	448.303
10.246	171.967	93.1091	449.31
10.247	171.204	93.2922	449.493
10.248	171.082	93.2617	448.456
10.249	170.593	93.1091	449.829
10.25	170.227	92.7429	448.486
10.251	170.868	92.1021	449.31
10.252	171.356	92.5598	450.226
10.253	170.685	92.6514	448.303
10.254	170.715	92.7124	449.341
10.255	171.112	91.7053	448.059
10.256	170.685	91.1255	447.693
10.257	170.197	91.8884	449.127
10.258	169.647	92.041	446.899
10.259	169.861	92.1021	447.632
10.26	169.556	92.0105	448.792
10.261	169.067	91.7664	447.937
10.262	168.304	91.4307	450.195
10.263	168.854	91.1865	449.768
10.264	169.281	91.1865	449.554
10.265	169.678	91.4917	451.904
10.266	169.342	91.4917	449.829
10.267	170.624	91.4612	450.531
10.268	170.563	92.1326	450.867
10.269	169.678	92.8345	448.822
10.27	169.128	92.6819	450.043
10.271	169.159	91.7664	449.341
10.272	170.013	90.8508	448.975
10.273	170.319	91.4612	450.439
10.274	169.983	91.98	448.578
10.275	171.143	92.041	449.402
10.276	172.302	92.4988	448.853
10.277	171.906	92.4072	447.449
10.278	170.959	92.6208	448.761
10.279	170.471	92.6208	447.388
10.28	170.959	92.5598	447.693
10.281	171.204	92.2852	448.792
10.282	170.654	91.7358	446.991
10.283	170.654	91.8274	448.151
10.284	172.058	92.3157	448.578
10.285	172.76	92.1936	446.93
10.286	172.516	92.5293	449.036
10.287	172.821	92.4988	447.632
10.288	173.096	92.2852	447.388
10.289	172.76	93.0786	448.792
10.29	172.028	93.4753	446.747
10.291	172.729	92.8955	447.632
10.292	172.882	93.2312	448.12
10.293	172.607	93.2922	446.899
10.294	172.974	93.4448	448.303
10.295	173.218	93.811	447.052
10.296	174.835	94.0247	447.632
10.297	175.72	94.2688	448.425
10.298	175.201	94.574	446.411
10.299	174.835	94.7876	448.12
10.3	174.805	94.9097	447.723
10.301	174.744	94.7266	447.113
10.302	174.683	94.635	449.188
10.303	174.225	94.4519	447.998
10.304	174.896	94.4214	449.554
10.305	175.964	95.5811	450.623
10.306	175.842	95.8557	448.669
10.307	176.3	95.3674	450.867
10.308	177.032	95.0928	450.195
10.309	177.765	95.3064	449.493
10.31	177.765	96.344	450.378
10.311	177.094	96.8018	447.784
10.312	178.101	96.344	447.968
10.313	178.955	96.344	449.066
10.314	178.558	96.7102	447.571
10.315	178.955	96.7407	449.249
10.316	179.199	96.8628	448.73
10.317	180.054	96.9238	448.7
10.318	180.359	97.229	450.104
10.319	180.573	97.5342	447.754
10.32	181.763	97.2595	448.639
10.321	182.678	98.0835	448.547
10.322	182.343	98.7549	446.411
10.323	181.763	98.6328	448.12
10.324	181.396	98.053	447.845
10.325	181.854	97.5342	448.486
10.326	181.732	98.6328	450.317
10.327	182.77	98.6633	448.517
10.328	183.868	98.6328	449.249
10.329	183.807	99.2737	449.066
10.33	184.265	100.098	447.296
10.331	184.479	100.189	448.639
10.332	184.601	99.8535	447.906
10.333	184.418	100.098	448.608
10.334	183.838	100.983	450.165
10.335	183.746	101.166	448.914
10.336	185.638	100.281	450.165
10.337	186.371	101.196	450.623
10.338	186.218	102.051	449.707
10.339	186.401	102.051	451.172
10.34	187.347	101.593	449.89
10.341	188.08	101.99	450.653
10.342	187.561	103.21	451.385
10.343	186.859	103.149	449.829
10.344	186.584	102.936	451.08
10.345	187.805	102.631	451.447
10.346	187.714	102.112	450.409
10.347	187.561	102.386	453.064
10.348	188.171	103.241	451.111
10.349	189.88	103.516	451.324
10.35	190.063	103.668	452.545
10.351	189.178	103.699	450.5
10.352	189.728	103.241	452.24
10.353	189.789	104.37	451.843
10.354	189.819	104.218	451.141
10.355	189.209	104.156	452.911
10.356	188.934	104.187	451.691
10.357	191.925	103.912	451.752
10.358	193.237	104.492	452.332
10.359	192.657	105.133	450.958
10.36	192.749	104.858	452.515
10.361	193.512	104.736	451.904
10.362	193.176	104.431	451.508
10.363	192.261	104.889	452.606
10.364	191.315	104.736	451.019
10.365	192.535	105.011	451.172
10.366	193.634	105.377	451.202
10.367	193.451	105.53	449.341
10.368	193.848	105.164	451.508
10.369	194.366	105.225	451.05
10.37	194.763	105.469	450.897
10.371	193.97	105.408	452.789
10.372	193.298	105.377	451.141
10.373	194.031	105.499	451.538
10.374	194.397	106.72	451.782
10.375	193.695	106.537	450.012
10.376	193.939	106.354	452.362
10.377	194.366	106.781	451.691
10.378	195.251	106.781	451.233
10.379	195.038	106.995	452.942
10.38	194.672	106.567	452.271
10.381	196.289	106.171	453.094
10.382	197.083	107.025	452.576
10.383	196.381	107.727	450.928
10.384	195.496	107.33	452.209
10.385	195.343	107.452	450.714
10.386	195.526	107.208	450.867
10.387	195.496	107.147	452.362
10.388	194.275	107.208	450.806
10.389	194.916	106.72	453.003
10.39	195.923	106.903	453.278
10.391	195.496	107.117	452.118
10.392	194.794	107.147	454.285
10.393	195.343	107.208	452.911
10.394	196.777	106.873	452.789
10.395	196.32	107.056	454.01
10.396	195.313	106.781	451.599
10.397	195.77	106.323	452.942
10.398	196.381	106.842	452.85
10.399	195.892	106.812	451.691
10.4	194.977	106.018	453.644
10.401	194.763	105.286	451.813
10.402	196.167	104.95	451.569
10.403	195.74	104.95	451.813
10.404	193.329	103.821	449.615
10.405	192.291	102.57	450.562
10.406	191.986	101.837	448.608
10.407	190.063	101.044	446.747
10.408	187.866	99.884	447.144
10.409	186.066	98.175	445.435
10.41	185.303	96.6492	444.672
10.411	184.326	96.0999	445.496
10.412	181.671	95.1538	443.085
10.413	180.573	93.9331	444.58
10.414	180.084	93.811	444.397
10.415	179.504	92.6819	442.444
10.416	178.162	91.6748	443.848
10.417	177.765	90.9424	443.146
10.418	177.643	90.7593	443.359
10.419	177.094	91.3086	444.458
10.42	175.751	91.1255	443.939
10.421	176.392	90.6677	445.618
10.422	177.002	90.9119	445.16
10.423	176.971	91.4612	444.702
10.424	176.758	91.3391	445.923
10.425	176.056	90.6067	444.916
10.426	176.971	90.4846	446.014
10.427	177.704	91.095	446.747
10.428	176.453	91.5527	445.038
10.429	175.537	91.0034	446.747
10.43	175.537	90.6677	445.251
10.431	177.094	90.1489	445.343
10.432	176.88	90.0269	446.442
10.433	176.147	90.21	444.763
10.434	176.849	89.6912	444.977
10.435	177.704	89.8438	445.648
10.436	176.819	90.0574	443.42
10.437	176.178	89.7217	444.672
10.438	175.934	88.8672	443.39
10.439	176.514	88.7451	442.81
10.44	176.056	89.325	443.573
10.441	175.293	89.1418	441.132
10.442	176.514	88.3484	441.376
10.443	177.521	88.8367	440.247
10.444	177.155	89.1418	439.056
10.445	176.392	88.501	440.063
10.446	176.208	87.3108	439.087
10.447	176.3	87.2803	438.721
10.448	175.69	88.1042	439.85
10.449	175.14	88.623	437.5
10.45	175.049	88.1042	438.202
10.451	176.056	87.5854	439.026
10.452	175.934	87.4939	437.317
10.453	176.27	87.4634	440.125
10.454	176.056	87.4329	438.904
10.455	176.849	87.3718	439.697
10.456	176.27	87.7991	440.521
10.457	175.293	87.8601	438.751
10.458	175.873	87.5549	439.85
10.459	176.025	88.1653	440.338
10.46	175.69	88.3789	438.751
10.461	175.049	88.4094	440.765
10.462	175.079	88.1042	439.545
10.463	176.697	87.7991	439.728
10.464	177.46	88.6841	440.948
10.465	176.636	89.0198	439.209
10.466	176.758	88.5315	441.162
10.467	177.49	88.562	440.399
10.468	177.582	89.0198	439.453
10.469	177.002	89.3555	441.315
10.47	175.995	88.9282	439.484
10.471	176.361	88.1348	440.155
10.472	177.216	88.2568	440.979
10.473	176.788	88.7756	438.873
10.474	177.063	88.2263	441.01
10.475	177.856	88.0432	440.643
10.476	178.345	88.1958	439.697
10.477	178.162	88.5925	441.498
10.478	177.856	88.5315	439.056
10.479	178.284	88.1958	439.392
10.48	178.833	88.7756	440.094
10.481	178.589	88.7756	437.195
10.482	178.925	88.3484	439.117
10.483	179.016	88.7451	438.232
10.484	179.626	88.7756	437.836
10.485	180.145	88.8672	439.301
10.486	180.115	88.623	437.714
10.487	180.817	88.4705	438.538
10.488	181.122	88.8062	438.629
10.489	180.847	89.3555	436.798
10.49	180.237	89.2334	437.988
10.491	179.993	89.0198	437.103
10.492	179.779	88.8367	436.34
10.493	179.962	88.5925	437.988
10.494	179.657	88.2263	436.371
10.495	180.359	88.1653	438.293
10.496	180.725	88.4094	438.477
10.497	180.084	88.8367	436.462
10.498	179.84	88.9893	438.507
10.499	179.626	88.7756	436.859
10.5	179.962	88.9587	436.34
10.501	180.206	88.9893	437.714
10.502	179.352	89.1418	435.669
10.503	180.145	88.623	436.89
10.504	180.45	89.4165	437.744
10.505	179.901	89.8132	436.371
10.506	180.023	89.2944	438.66
10.507	180.176	89.325	438.385
10.508	181.213	89.8743	437.958
10.509	181.671	90.21	438.995
10.51	180.328	90.21	436.707
10.511	180.573	90.0574	438.141
10.512	181.793	90.4236	437.988
10.513	181.244	90.5457	436.34
10.514	180.328	90.2405	439.514
10.515	180.145	89.447	438.019
10.516	181.366	89.5691	439.148
10.517	181.793	90.2405	440.796
10.518	180.969	91.0645	437.866
10.519	181.152	90.7593	439.117
10.52	182.678	90.8203	439.362
10.521	182.892	91.3391	437.439
10.522	182.098	90.8203	439.88
10.523	181.488	90.3625	438.324
10.524	182.77	89.8743	439.087
10.525	183.167	91.5527	439.941
10.526	182.526	91.9495	437.256
10.527	183.35	91.0645	438.904
10.528	183.96	91.0645	437.5
10.529	184.601	91.7969	436.646
10.53	184.509	91.9189	437.866
10.531	183.594	91.4001	436.096
10.532	183.807	91.3696	436.829
10.533	184.143	92.0105	437.317
10.534	184.174	92.4988	435.211
10.535	184.326	92.4072	437.164
10.536	185.181	92.4988	436.951
10.537	185.669	92.8955	435.822
10.538	186.432	93.0481	438.08
10.539	185.852	92.5293	436.432
10.54	186.371	92.1631	437.561
10.541	187.225	92.9565	438.599
10.542	187.073	93.5974	436.249
10.543	186.768	93.5364	438.354
10.544	186.798	93.8721	438.354
10.545	187.927	94.1467	437.195
10.546	188.171	94.6045	440.033
10.547	187.683	94.2078	438.934
10.548	189.056	94.2383	440.002
10.549	190.674	94.696	440.521
10.55	190.277	95.4895	438.873
10.551	190.399	95.3369	440.277
10.552	190.826	95.459	438.69
10.553	191.284	95.9167	438.69
10.554	191.101	96.1304	440.216
10.555	189.331	95.8862	438.477
10.556	189.972	95.4895	440.552
10.557	191.284	95.5811	439.911
10.558	190.582	96.0693	439.545
10.559	190.186	95.8252	441.62
10.56	190.308	95.7947	440.674
10.561	192.078	96.2219	440.521
10.562	192.505	96.7102	441.925
10.563	191.376	96.4355	439.667
10.564	191.437	96.2219	440.887
10.565	192.871	96.5881	440.674
10.566	192.963	97.1375	438.293
10.567	191.956	96.9543	440.521
10.568	191.498	96.8018	438.934
10.569	193.359	96.7712	439.453
10.57	193.787	97.4731	440.033
10.571	192.871	97.6868	438.232
10.572	193.024	97.29	439.789
10.573	194.489	97.7783	438.904
10.574	195.16	98.2056	437.744
10.575	194.489	98.4192	439.484
10.576	193.665	98.0835	438.66
10.577	194.519	98.2056	439.27
10.578	195.099	98.5107	440.399
10.579	194.427	98.9075	438.873
10.58	194.916	98.2056	441.162
10.581	195.74	98.4497	441.101
10.582	196.35	99.0906	439.911
10.583	196.228	99.7925	441.711
10.584	196.96	99.2432	440.46
10.585	197.479	98.6633	440.399
10.586	198.547	99.7925	442.139
10.587	197.998	100.159	439.88
10.588	198.273	99.8535	441.315
10.589	198.059	100.006	441.559
10.59	197.968	100.311	440.521
10.591	198.608	100.433	442.78
10.592	198.486	100.647	441.284
10.593	199.799	100.494	441.742
10.594	200.623	100.647	442.596
10.595	199.677	100.586	440.887
10.596	199.371	100.586	442.383
10.597	200.195	101.105	441.681
10.598	199.493	101.501	440.765
10.599	198.608	101.227	442.841
10.6	197.51	99.8535	441.864
10.601	198.12	99.4263	443.512
10.602	198.975	100.189	444.611
10.603	198.853	100.739	442.627
10.604	198.12	100.494	443.97
10.605	198.669	100.311	442.932
10.606	199.432	100.494	441.833
10.607	199.066	101.318	443.481
10.608	197.296	100.616	441.864
10.609	196.014	99.5789	443.268
10.61	196.96	99.5178	443.756
10.611	196.533	99.9451	442.047
10.612	195.923	99.8535	443.329
10.613	195.313	99.762	442.261
10.614	196.503	100.037	441.498
10.615	197.296	100.128	442.688
10.616	196.198	99.3958	441.04
10.617	195.343	98.5718	442.322
10.618	195.374	98.8464	443.085
10.619	195.16	99.3347	440.735
10.62	194.183	98.6938	443.085
10.621	193.176	98.053	441.895
10.622	193.115	97.9004	441.925
10.623	193.695	98.175	442.81
10.624	193.42	97.8394	440.552
10.625	192.139	96.7712	441.681
10.626	192.169	96.6187	442.2
10.627	192.169	96.7712	439.117
10.628	191.65	97.0459	441.01
10.629	191.01	96.1914	439.697
10.63	190.948	95.3979	438.904
10.631	190.704	96.0388	441.04
10.632	189.331	95.5505	438.721
10.633	189.575	95.0928	440.46
10.634	189.514	95.0317	440.765
10.635	189.606	95.3064	439.178
10.636	189.331	94.8181	440.735
10.637	188.538	94.2078	439.27
10.638	188.995	93.7195	439.575
10.639	189.056	93.689	439.85
10.64	187.408	93.4753	438.141
10.641	185.272	92.9871	439.27
10.642	185.211	92.4683	438.873
10.643	184.723	92.5293	437.469
10.644	183.868	92.3462	439.392
10.645	183.075	90.9729	437.988
10.646	182.251	90.1794	438.507
10.647	182.739	90.7898	439.331
10.648	181.885	90.3931	436.218
10.649	180.908	89.5386	437.622
10.65	180.45	89.2334	437.439
10.651	179.84	89.4775	436.188
10.652	179.352	89.6606	437.775
10.653	178.253	88.6841	436.157
10.654	178.497	88.2874	436.707
10.655	179.077	88.3179	437.561
10.656	178.528	88.3484	435.852
10.657	178.345	88.3484	437.317
10.658	178.406	88.3179	437.103
10.659	179.077	88.4399	436.188
10.66	178.986	88.8062	437.256
10.661	178.131	88.562	435.852
10.662	178.009	88.2568	436.401
10.663	179.321	88.4094	437.042
10.664	178.284	88.5925	435.455
10.665	178.528	89.1113	436.981
10.666	179.047	88.6841	436.035
10.667	179.626	88.4399	435.852
10.668	179.535	89.2029	437.286
10.669	179.352	89.1418	435.791
10.67	180.084	88.7756	436.707
10.671	180.939	89.386	438.019
10.672	180.145	89.7522	435.944
10.673	180.084	89.8743	437.592
10.674	180.206	89.7217	437.195
10.675	181.61	89.6301	436.584
10.676	182.251	90.1184	437.836
10.677	181.488	90.1794	436.31
10.678	182.281	90.3625	437.164
10.679	183.563	90.8203	436.768
10.68	183.807	91.3391	434.753
10.681	183.228	91.3696	436.676
10.682	182.678	91.0645	435.425
10.683	182.983	91.3696	435.638
10.684	183.289	91.5222	436.798
10.685	182.19	91.2476	435.76
10.686	182.159	90.7593	437.683
10.687	183.655	91.4001	438.08
10.688	185.12	92.2241	435.608
10.689	184.204	92.8955	438.446
10.69	184.296	92.4988	437.073
10.691	185.974	92.2241	437.439
10.692	186.279	92.9565	439.056
10.693	184.54	92.926	437.103
10.694	184.631	92.804	439.24
10.695	185.12	93.2007	438.965
10.696	186.798	93.8416	437.286
10.697	187.531	94.1772	438.538
10.698	187.134	94.2078	437.531
10.699	188.324	94.4519	437.592
10.7	189.423	94.8181	438.812
10.701	188.843	94.8486	436.89
10.702	188.232	94.8792	438.629
10.703	188.629	95.6726	438.446
10.704	188.934	96.4355	436.401
10.705	189.148	96.1304	439.301
10.706	189.331	95.4285	438.354
10.707	190.033	95.0623	439.514
10.708	191.711	96.1304	441.193
10.709	191.528	96.9238	438.293
10.71	191.223	96.7407	440.765
10.711	191.864	96.8323	440.46
10.712	192.78	96.9238	438.171
10.713	193.054	97.8699	440.399
10.714	192.108	97.168	439.087
10.715	192.81	96.7407	439.545
10.716	193.756	97.7173	440.796
10.717	193.42	97.8394	438.904
10.718	194.153	97.6563	440.216
10.719	194.702	98.2361	439.85
10.72	196.075	99.1821	438.965
10.721	196.503	99.0295	439.911
10.722	194.824	98.4192	438.69
10.723	194.824	98.5718	440.125
10.724	195.892	98.999	440.247
10.725	195.648	99.6094	439.087
10.726	194.946	99.0295	441.223
10.727	195.099	98.9075	440.704
10.728	196.472	99.9146	440.704
10.729	197.205	100.128	442.871
10.73	195.251	99.7009	441.254
10.731	195.679	98.7854	442.902
10.732	197.845	99.3042	442.657
10.733	198.029	100.037	440.491
10.734	197.449	100.555	442.2
10.735	197.327	100.037	441.071
10.736	197.998	100.189	440.796
10.737	198.425	101.013	442.841
10.738	197.906	100.891	440.887
10.739	197.815	100.494	442.566
10.74	198.761	100.861	442.963
10.741	199.371	101.349	441.315
10.742	199.371	101.349	442.871
10.743	199.097	101.074	441.162
10.744	200.226	101.715	441.406
10.745	200.806	102.142	442.841
10.746	199.646	102.203	440.918
10.747	199.463	101.593	442.902
10.748	200.409	101.471	442.749
10.749	200.684	102.02	441.956
10.75	201.172	102.386	443.848
10.751	201.141	101.929	442.2
10.752	201.202	101.685	442.627
10.753	202.362	102.509	443.848
10.754	202.332	102.722	441.467
10.755	202.393	102.478	443.207
10.756	202.209	102.722	443.39
10.757	202.087	103.149	441.284
10.758	202.087	103.363	443.481
10.759	201.904	103.363	442.596
10.76	203.308	102.966	443.115
10.761	204.193	103.577	444.244
10.762	203.278	103.699	442.352
10.763	203.125	103.638	444.183
10.764	203.644	103.76	443.481
10.765	204.285	104.065	442.505
10.766	203.979	104.34	444.641
10.767	202.881	104.401	443.024
10.768	203.644	104.004	443.97
10.769	204.193	104.004	444.366
10.77	203.4	103.699	443.054
10.771	203.217	103.333	445.465
10.772	204.071	103.699	444.336
10.773	204.62	104.431	443.817
10.774	203.918	104.462	445.526
10.775	202.698	104.034	444.122
10.776	203.43	104.034	444.611
10.777	204.803	104.553	445.313
10.778	203.369	104.584	442.993
10.779	202.545	103.912	445.984
10.78	202.393	103.668	444.885
10.781	204.132	103.699	444.214
10.782	204.346	104.218	446.411
10.783	203.094	104.126	444.336
10.784	203.461	103.882	445.587
10.785	204.407	103.943	445.313
10.786	203.4	104.095	443.481
10.787	202.362	103.943	445.221
10.788	202.148	103.699	443.695
10.789	202.484	103.333	443.146
10.79	202.667	103.119	444.946
10.791	201.904	102.081	443.359
10.792	201.141	101.807	445.038
10.793	202.179	102.081	445.404
10.794	202.087	102.203	443.085
10.795	201.233	102.6	445.343
10.796	200.623	102.203	444.214
10.797	201.202	101.837	442.871
10.798	200.439	102.051	445.313
10.799	199.005	101.501	443.451
10.8	198.944	100.464	444.702
10.801	199.585	100.952	445.374
10.802	200.195	100.952	443.451
10.803	200.47	101.196	445.19
10.804	199.646	101.227	444.519
10.805	200.958	101.288	444.733
10.806	201.721	101.471	445.221
10.807	200.195	101.257	443.817
10.808	199.249	100.677	445.526
10.809	199.829	100.739	445.251
10.81	199.646	101.257	444.122
10.811	199.921	101.593	445.953
10.812	199.158	101.013	444.489
10.813	200.012	101.288	445.648
10.814	201.416	101.746	446.869
10.815	200.439	101.624	444.824
10.816	199.707	101.532	447.052
10.817	200.47	101.44	446.594
10.818	201.385	101.624	445.374
10.819	201.141	102.02	447.113
10.82	200.104	102.112	445.526
10.821	201.202	102.081	446.014
10.822	202.118	102.6	446.96
10.823	201.172	102.692	445.038
10.824	201.202	102.325	447.174
10.825	202.118	102.142	446.716
10.826	202.972	102.844	445.16
10.827	202.911	103.333	447.021
10.828	201.63	102.844	444.305
10.829	202.484	102.539	445.343
10.83	203.186	103.424	445.374
10.831	202.454	103.546	443.542
10.832	201.355	103.546	445.526
10.833	201.996	103.058	445.16
10.834	202.179	103.394	444.672
10.835	202.454	104.034	446.625
10.836	202.271	103.455	445.099
10.837	202.82	102.753	446.747
10.838	202.881	103.699	446.991
10.839	202.789	103.882	445.251
10.84	202.728	103.699	446.777
10.841	202.82	104.065	446.198
10.842	203.094	104.858	445.496
10.843	203.613	105.042	446.838
10.844	201.813	104.095	445.496
10.845	202.423	103.302	447.113
10.846	203.186	103.638	447.906
10.847	202.515	104.462	446.32
10.848	201.996	104.401	447.815
10.849	201.843	104.248	445.831
10.85	201.782	104.34	445.831
10.851	201.996	104.736	446.564
10.852	199.829	104.34	444.489
10.853	198.303	103.333	446.594
10.854	199.249	102.661	446.472
10.855	199.097	102.6	446.045
10.856	197.815	102.692	448.212
10.857	197.174	102.692	446.594
10.858	198.212	103.088	446.625
10.859	198.822	103.027	448.395
10.86	197.205	102.081	446.716
10.861	196.35	101.532	448.517
10.862	196.503	101.807	448.608
10.863	195.74	102.661	446.747
10.864	195.099	102.753	448.761
10.865	194.489	101.776	446.899
10.866	195.526	101.624	447.235
10.867	196.625	102.173	448.09
10.868	195.557	101.746	446.167
10.869	194.824	101.532	448.242
10.87	195.16	101.471	448.029
10.871	195.404	101.959	446.533
10.872	194.427	102.325	448.12
10.873	193.451	102.295	446.625
10.874	193.665	101.776	446.93
10.875	194.702	101.196	447.998
10.876	193.573	100.891	446.228
10.877	193.451	100.708	448.7
10.878	193.97	100.891	448.517
10.879	194.885	101.257	447.266
10.88	194.489	101.715	449.585
10.881	193.878	101.135	447.723
10.882	194.122	100.677	448.12
10.883	194.305	101.532	449.158
10.884	193.024	101.349	446.655
10.885	192.871	101.318	448.456
10.886	193.512	101.471	447.968
10.887	194.55	101.654	446.472
10.888	195.404	101.654	448.425
10.889	193.939	101.715	447.449
10.89	194.519	101.624	448.456
10.891	195.282	101.715	448.853
10.892	193.848	101.959	446.991
10.893	193.207	102.02	449.31
10.894	193.481	102.386	447.235
10.895	194.244	102.844	446.747
10.896	194.519	102.6	448.486
10.897	193.024	101.959	447.113
10.898	193.542	101.41	449.493
10.899	194.794	102.112	449.951
10.9	193.756	102.509	448.425
10.901	192.749	102.661	451.111
10.902	193.268	102.6	449.066
10.903	195.465	103.119	448.151
10.904	195.709	103.577	449.036
10.905	194	103.455	446.777
10.906	194.092	102.905	448.517
10.907	195.282	103.149	449.28
10.908	195.16	103.851	447.693
10.909	195.19	104.034	450.287
10.91	195.282	104.065	448.608
10.911	196.808	104.156	449.219
10.912	197.754	104.309	449.646
10.913	197.144	104.218	448.059
10.914	196.716	104.614	449.677
10.915	198.09	105.042	448.944
10.916	198.456	105.164	448.09
10.917	197.571	105.286	449.524
10.918	197.296	104.797	448.883
10.919	198.029	104.858	449.249
10.92	198.792	105.652	451.05
10.921	198.12	105.438	449.097
10.922	198.944	105.072	450.836
10.923	200.134	105.133	450.195
10.924	200.256	106.262	448.669
10.925	200.043	107.239	450.439
10.926	200.897	106.903	448.853
10.927	200.745	106.11	449.341
10.928	200.5	106.293	451.782
10.929	199.219	106.354	450.989
10.93	200.043	106.72	452.667
10.931	201.538	107.33	452.362
10.932	201.019	107.727	451.202
10.933	201.782	107.758	452.85
10.934	202.209	107.727	450.012
10.935	203.369	108.124	451.111
10.936	202.881	108.459	451.874
10.937	200.989	107.971	450.928
10.938	199.615	107.574	453.033
10.939	200.134	107.147	452.423
10.94	200.348	107.697	451.965
10.941	201.385	108.551	453.827
10.942	201.263	108.337	451.263
10.943	202.087	108.337	452.271
10.944	202.82	108.002	453.064
10.945	201.691	108.032	451.63
10.946	201.721	108.337	453.918
10.947	201.752	108.582	453.613
10.948	201.05	108.795	452.789
10.949	200.867	108.856	454.529
10.95	200.226	108.521	452.606
10.951	201.569	108.521	453.613
10.952	203.491	109.222	453.735
10.953	203.522	109.253	451.874
10.954	202.85	109.375	453.613
10.955	203.4	109.131	452.606
10.956	204.163	109.528	452.454
10.957	203.796	109.741	453.979
10.958	202.148	109.772	451.965
10.959	201.752	109.741	453.583
10.96	202.24	109.65	453.339
10.961	202.179	109.65	451.752
10.962	202.82	109.619	454.102
10.963	204.01	109.314	452.911
10.964	205.048	110.138	452.515
10.965	205.414	110.352	454.529
10.966	204.102	110.046	452.606
10.967	203.857	109.68	454.651
10.968	204.224	110.382	454.742
10.969	203.796	110.84	453.033
10.97	202.576	110.718	455.414
10.971	202.881	110.474	454.285
10.972	204.834	110.565	453.766
10.973	206.207	111.084	455.109
10.974	205.231	110.809	453.339
10.975	205.475	110.504	455.17
10.976	206.268	110.809	454.59
10.977	206.329	111.328	453.308
10.978	205.536	111.45	454.529
10.979	204.071	111.786	453.064
10.98	204.193	111.694	452.698
10.981	204.834	111.633	454.529
10.982	203.43	110.748	452.576
10.983	203.613	110.291	455.841
10.984	204.773	110.596	455.688
10.985	205.322	111.206	455.048
10.986	205.383	111.328	456.512
10.987	205.292	111.176	454.742
10.988	206.36	111.267	455.17
10.989	206.818	111.633	455.688
10.99	204.987	111.542	453.705
10.991	203.644	111.176	455.902
10.992	203.766	111.023	455.505
10.993	204.346	111.115	454.193
10.994	204.529	111.45	455.933
10.995	203.705	111.084	454.254
10.996	204.803	111.084	454.559
10.997	205.75	110.87	454.987
10.998	204.041	110.413	452.881
10.999	202.545	109.985	454.773
11	201.752	110.077	453.705
11.001	201.263	109.802	452.148
11.002	199.158	109.436	453.796
11.003	197.449	108.002	451.691
11.004	195.129	106.506	452.057
11.005	192.627	104.095	452.545
11.006	189.423	101.532	450.134
11.007	186.584	99.9146	449.554
11.008	185.699	99.7925	447.205
11.009	184.296	98.999	442.139
11.01	181.976	98.3582	441.467
11.011	178.772	97.5647	440.216
11.012	177.979	96.9238	441.254
11.013	178.07	96.3135	444
11.014	175.69	95.3674	444.763
11.015	175.934	94.4214	448.059
11.016	177.612	94.3298	447.998
11.017	179.596	95.0623	448.914
11.018	180.084	95.8252	450.378
11.019	178.65	96.2524	448.975
11.02	178.802	96.0999	449.463
11.021	179.352	96.2524	449.005
11.022	178.375	96.9849	447.662
11.023	177.765	96.8018	449.127
11.024	178.467	95.9778	448.029
11.025	180.511	96.0083	448.761
11.026	181.549	96.7712	450.867
11.027	180.511	96.6797	450.195
11.028	180.847	96.4355	451.843
11.029	181.58	96.2524	452.393
11.03	181.396	96.6492	450.439
11.031	181.58	97.1375	450.958
11.032	181.183	97.5037	448.09
11.033	181.58	97.2595	446.716
11.034	182.098	98.0225	447.418
11.035	181.396	97.3206	445.77
11.036	181.702	96.5576	447.479
11.037	182.22	96.8323	447.876
11.038	182.098	97.8394	446.838
11.039	182.281	97.9614	447.876
11.04	181.519	97.5342	446.075
11.041	181.824	97.7173	445.801
11.042	182.373	97.9004	445.557
11.043	180.878	97.8699	443.024
11.044	179.84	97.7173	444.336
11.045	180.542	97.6563	443.604
11.046	181.244	97.5342	442.291
11.047	182.159	98.0835	444.641
11.048	181.793	98.053	442.413
11.049	182.129	97.7783	443.604
11.05	182.465	97.7783	445.465
11.051	181.641	97.9004	443.878
11.052	181.458	98.2056	445.74
11.053	181.458	98.5413	445.557
11.054	182.037	98.9075	443.787
11.055	182.343	99.5483	446.35
11.056	182.739	99.7009	444.885
11.057	184.662	99.7314	445.19
11.058	186.035	99.884	446.686
11.059	184.967	99.9146	445.587
11.06	184.784	99.9756	447.418
11.061	185.76	100.372	446.838
11.062	186.096	100.922	445.862
11.063	186.615	101.746	447.113
11.064	185.364	101.685	445.435
11.065	186.432	100.922	447.174
11.066	187.927	101.349	447.388
11.067	187.927	101.715	446.442
11.068	187.622	102.173	448.914
11.069	188.263	101.959	447.998
11.07	189.24	101.563	448.151
11.071	190.094	101.99	449.341
11.072	189.423	102.234	447.083
11.073	190.063	102.997	448.456
11.074	190.857	102.783	447.479
11.075	190.369	102.814	446.106
11.076	190.46	103.088	447.906
11.077	191.467	103.333	446.35
11.078	192.963	103.363	447.021
11.079	193.604	103.699	448.273
11.08	192.657	103.638	447.296
11.081	192.841	103.455	448.639
11.082	193.695	104.004	448.425
11.083	193.115	104.523	446.93
11.084	193.298	104.797	447.815
11.085	193.268	104.645	446.289
11.086	193.817	104.736	446.136
11.087	194.611	104.706	447.479
11.088	193.268	104.34	446.228
11.089	193.298	104.279	448.761
11.09	193.848	104.523	449.402
11.091	193.848	104.523	447.906
11.092	193.237	105.286	450.012
11.093	192.902	105.408	447.754
11.094	194.244	105.347	448.273
11.095	194.916	105.56	448.883
11.096	193.787	105.408	447.144
11.097	193.329	104.858	449.036
11.098	193.787	105.103	449.982
11.099	194.244	105.438	448.395
11.1	195.557	105.652	450.317
11.101	195.007	105.652	448.029
11.102	195.892	105.988	448.761
11.103	196.503	105.988	449.524
11.104	195.282	106.079	448.181
11.105	195.221	105.927	449.768
11.106	195.282	105.988	448.456
11.107	195.16	105.927	448.578
11.108	194.611	106.232	450.745
11.109	194.397	105.713	448.822
11.11	194.977	105.835	450.47
11.111	195.648	106.079	451.843
11.112	194.855	106.262	449.188
11.113	194.794	106.171	451.782
11.114	195.282	105.835	451.05
11.115	196.32	106.232	450.012
11.116	196.503	106.934	451.63
11.117	195.618	106.903	449.554
11.118	196.045	106.537	451.08
11.119	196.655	106.354	451.66
11.12	196.472	106.781	449.707
11.121	196.35	106.903	450.775
11.122	197.113	106.75	450.104
11.123	198.059	107.056	449.585
11.124	199.249	107.697	450.287
11.125	198.12	107.574	447.815
11.126	197.479	107.544	449.31
11.127	197.601	107.697	449.28
11.128	197.754	107.483	447.449
11.129	197.083	107.88	448.914
11.13	197.113	107.513	448.273
11.131	197.723	107.849	448.12
11.132	199.402	107.819	450.439
11.133	199.188	107.758	448.303
11.134	199.402	108.002	449.799
11.135	200.287	108.368	450.439
11.136	199.31	108.459	448.12
11.137	198.578	108.429	450.897
11.138	198.669	107.941	449.738
11.139	199.921	108.368	449.127
11.14	200.531	109.314	450.989
11.141	199.463	108.795	449.432
11.142	200.745	107.971	450.775
11.143	201.355	108.185	450.836
11.144	201.294	108.398	450.104
11.145	200.592	108.673	451.538
11.146	199.86	108.124	450.348
11.147	200.165	108.032	450.256
11.148	200.165	108.032	450.439
11.149	197.845	107.727	448.456
11.15	196.35	107.208	450.287
11.151	197.388	106.384	450.287
11.152	197.784	105.682	450.073
11.153	196.991	105.591	452.271
11.154	196.32	105.56	450.958
11.155	197.479	106.14	451.477
11.156	198.547	106.415	451.965
11.157	196.411	105.377	449.615
11.158	195.465	104.767	451.569
11.159	195.74	104.584	451.019
11.16	196.167	105.347	449.463
11.161	195.648	105.53	450.867
11.162	194.794	105.286	449.31
11.163	196.014	104.736	449.921
11.164	196.899	105.286	450.562
11.165	195.923	105.438	448.883
11.166	195.465	105.164	450.714
11.167	195.648	104.858	450.226
11.168	196.32	105.652	449.28
11.169	196.838	106.232	450.5
11.17	195.648	106.171	448.517
11.171	195.679	105.835	449.982
11.172	196.411	105.804	450.653
11.173	195.984	105.682	449.463
11.174	196.503	106.079	451.782
11.175	197.174	106.14	450.714
11.176	197.784	106.506	450.409
11.177	198.792	106.659	451.813
11.178	199.066	106.873	449.646
11.179	199.341	106.903	450.256
11.18	199.432	107.361	451.324
11.181	198.975	107.758	449.341
11.182	198.944	107.513	451.416
11.183	198.944	107.33	450.928
11.184	200.256	107.788	450.928
11.185	201.691	108.521	451.996
11.186	201.66	108.459	450.348
11.187	202.911	108.185	451.721
11.188	203.766	107.91	451.294
11.189	203.247	108.124	450.47
11.19	202.545	108.948	451.843
11.191	202.484	108.734	450.684
11.192	203.064	108.49	450.836
11.193	203.827	108.734	451.691
11.194	202.484	108.154	450.439
11.195	202.545	107.91	452.209
11.196	203.735	108.154	452.545
11.197	204.254	108.765	451.141
11.198	204.071	108.643	452.942
11.199	203.613	107.758	450.775
11.2	204.498	108.002	451.111
11.201	204.407	109.07	452.209
11.202	203.644	109.07	449.89
11.203	202.606	108.551	451.355
11.204	202.667	108.215	451.599
11.205	202.606	108.551	450.623
11.206	203.583	108.612	452.484
11.207	203.491	108.276	451.233
11.208	203.827	108.307	451.355
11.209	204.712	108.795	451.935
11.21	203.339	108.551	449.829
11.211	202.393	108.459	451.782
11.212	202.332	108.276	450.989
11.213	201.996	108.185	450.134
11.214	200.897	107.971	451.538
11.215	199.646	107.178	449.524
11.216	200.531	106.964	449.982
11.217	201.569	106.781	450.317
11.218	200.958	106.323	448.395
11.219	198.822	105.011	449.829
11.22	198.242	103.302	449.341
11.221	196.014	102.386	446.899
11.222	192.169	100.677	447.784
11.223	186.859	95.5505	443.42
11.224	181.366	88.8672	439.24
11.225	175.018	83.252	434.845
11.226	168.518	78.7659	426.575
11.227	164.581	76.8127	420.776
11.228	163.116	76.4771	414.459
11.229	161.102	75.2869	407.99
11.23	158.112	73.1201	407.959
11.231	153.32	70.282	409.607
11.232	152.283	68.6035	415.771
11.233	153.961	67.7185	421.844
11.234	153.29	67.0471	426.086
11.235	154.022	66.1621	430.359
11.236	156.433	65.979	431.335
11.237	158.173	67.6575	432.129
11.238	158.997	70.6482	434.387
11.239	157.043	72.2351	432.037
11.24	158.264	72.052	430.603
11.241	160.522	71.8689	428.619
11.242	160.797	71.3806	426.483
11.243	160.736	71.6553	428.07
11.244	161.896	71.3501	428.314
11.245	163.574	71.0144	429.596
11.246	164.063	71.5942	431.732
11.247	162.72	72.113	431.061
11.248	163.757	72.2656	431.763
11.249	165.131	72.6624	430.695
11.25	165.039	72.998	427.307
11.251	164.673	72.7234	425.629
11.252	165.039	72.113	422.15
11.253	165.771	72.113	420.471
11.254	166.016	72.4487	422.15
11.255	164.642	71.6553	421.143
11.256	163.879	70.6482	422.699
11.257	164.124	70.1599	423.401
11.258	163.849	70.4346	421.448
11.259	163.666	70.6482	421.57
11.26	163.513	70.5872	418.854
11.261	164.49	70.6482	416.412
11.262	165.436	71.0449	414.673
11.263	163.91	70.8008	411.987
11.264	164.124	70.1904	411.591
11.265	163.757	69.7327	411.285
11.266	163.94	69.8547	410.461
11.267	163.513	69.7937	411.926
11.268	163.818	69.5801	412.018
11.269	164.795	69.8242	412.292
11.27	167.267	70.5566	414.429
11.271	166.809	70.7092	413.269
11.272	167.48	70.4041	415.833
11.273	167.847	70.4346	415.71
11.274	167.419	71.4417	415.436
11.275	166.901	72.9065	418.091
11.276	166.473	73.7	416.687
11.277	168.152	73.5168	417.877
11.278	169.403	73.4558	419.403
11.279	168.884	73.7	419.128
11.28	169.067	73.9441	421.661
11.281	170.258	74.707	421.722
11.282	171.234	75.4395	421.234
11.283	171.6	76.4465	422.821
11.284	172.119	76.7517	421.051
11.285	173.096	77.4231	421.112
11.286	174.866	78.6133	422.241
11.287	174.652	78.9795	420.593
11.288	175.018	78.8574	422.974
11.289	175.751	78.7048	422.943
11.29	177.399	78.949	423.431
11.291	179.077	79.895	425.049
11.292	179.504	80.2917	423.492
11.293	180.481	80.78	423.37
11.294	181.854	81.1157	423.187
11.295	181.641	81.3599	421.326
11.296	181.366	81.7261	422.729
11.297	182.251	82.0007	421.6
11.298	183.075	81.9397	420.624
11.299	184.021	82.3364	422.333
11.3	184.021	81.9702	420.502
11.301	185.15	81.5125	421.906
11.302	186.707	82.0618	422.729
11.303	186.218	82.489	420.685
11.304	185.944	82.6721	421.844
11.305	186.31	82.1838	420.685
11.306	187.042	82.489	419.373
11.307	187.622	82.8247	420.715
11.308	186.462	82.5195	419.006
11.309	186.951	82.2754	420.319
11.31	187.164	82.6416	420.959
11.311	186.89	82.428	420.288
11.312	187.256	81.8787	421.692
11.313	187.744	81.9397	420.227
11.314	189.117	82.2144	419.678
11.315	190.002	82.8857	420.441
11.316	188.324	82.7637	418.06
11.317	187.805	82.489	419.281
11.318	188.416	82.428	418.915
11.319	188.08	82.6111	418.03
11.32	187.378	82.0923	420.074
11.321	186.829	81.7261	418.915
11.322	188.507	82.0923	419.373
11.323	189.636	82.7026	420.685
11.324	188.08	83.0994	419.403
11.325	187.805	82.7026	421.448
11.326	188.629	82.6416	421.875
11.327	189.117	82.6416	421.387
11.328	188.599	83.4961	423.279
11.329	187.744	83.6487	421.356
11.33	188.965	83.9844	422.363
11.331	190.308	84.4421	423.248
11.332	189.392	84.5947	421.875
11.333	189.575	84.3811	423.95
11.334	189.85	84.4116	424.133
11.335	190.765	84.5947	423.34
11.336	191.345	85.083	425.11
11.337	191.406	85.2356	422.821
11.338	192.291	85.5408	422.516
11.339	193.695	86.1206	422.882
11.34	193.756	85.7544	421.021
11.341	194.031	85.4492	422.058
11.342	194.489	84.5947	421.6
11.343	195.526	84.9915	420.868
11.344	196.32	85.9375	422.058
11.345	196.442	85.6323	419.495
11.346	197.021	85.2661	419.434
11.347	197.723	85.4492	419.556
11.348	197.845	85.907	417.297
11.349	198.364	86.1816	418.396
11.35	198.853	86.0596	417.877
11.351	199.036	86.3647	416.626
11.352	199.493	86.3342	417.725
11.353	199.036	86.3037	417.175
11.354	201.416	86.6699	417.45
11.355	202.454	87.5854	417.511
11.356	201.843	87.677	416.046
11.357	201.355	87.3413	417.664
11.358	201.965	87.6465	417.206
11.359	202.515	88.501	416.687
11.36	203.125	89.4165	418.61
11.361	200.989	88.5925	417.45
11.362	201.233	88.4399	419.647
11.363	202.057	88.4399	419.678
11.364	202.515	88.3789	419.678
11.365	202.423	89.2334	422.272
11.366	202.271	89.3555	421.295
11.367	203.705	89.4775	421.6
11.368	204.59	90.332	423.309
11.369	203.094	90.4846	421.875
11.37	202.393	90.3931	423.553
11.371	202.789	90.21	424.377
11.372	202.118	90.3625	423.004
11.373	201.569	89.8438	425.537
11.374	202.087	89.9353	423.767
11.375	204.102	90.6372	423.279
11.376	205.933	91.5222	423.37
11.377	205.231	91.0645	421.6
11.378	204.834	90.8203	422.791
11.379	205.658	90.6982	422.272
11.38	204.773	91.1255	420.319
11.381	203.583	91.4612	422.028
11.382	203.156	90.9424	420.074
11.383	204.712	90.4236	420.227
11.384	206.36	90.5457	420.654
11.385	206.116	90.4236	418.762
11.386	206.421	90.4236	420.685
11.387	207.489	90.5151	419.922
11.388	207.733	90.7593	418.304
11.389	207.275	91.5833	419.708
11.39	207.581	91.4001	417.755
11.391	208.374	91.4917	417.633
11.392	208.832	91.8274	418.945
11.393	207.825	91.6748	417.419
11.394	208.069	91.3391	419.952
11.395	209.625	91.8579	419.861
11.396	211.06	92.7734	419.312
11.397	212.067	93.6279	420.868
11.398	212.25	93.9026	419.128
11.399	213.959	94.1467	419.739
11.4	215.118	94.8792	420.013
11.401	213.837	94.6045	419.525
11.402	213.165	94.4824	421.753
11.403	213.531	94.7571	421.295
11.404	215.088	94.9707	421.295
11.405	215.21	96.2219	422.852
11.406	214.813	96.5576	421.722
11.407	216.217	96.405	423.798
11.408	218.262	96.2524	424.316
11.409	218.079	96.3745	424.072
11.41	217.072	96.8628	425.568
11.411	217.773	96.7712	424.744
11.412	218.933	97.3816	423.889
11.413	219.269	98.3582	425.171
11.414	218.811	98.4192	422.638
11.415	220.001	98.4802	424.438
11.416	220.795	98.7854	424.561
11.417	220.795	98.6328	424.622
11.418	220.581	98.2666	426.147
11.419	221.466	97.9919	425.476
11.42	222.931	98.5413	424.835
11.421	223.694	99.3958	425.476
11.422	222.626	99.9756	423.004
11.423	222.778	99.7009	423.492
11.424	223.175	100.281	423.431
11.425	223.083	100.372	422.394
11.426	222.443	99.9146	424.896
11.427	221.954	99.2126	424.561
11.428	223.114	99.1821	425.11
11.429	223.816	99.6399	425.751
11.43	223.511	100.25	424.377
11.431	223.846	100.494	425.049
11.432	223.999	100.433	424.896
11.433	224.152	100.83	423.309
11.434	223.511	101.379	424.866
11.435	223.663	101.257	423.218
11.436	224.304	101.227	423.737
11.437	224.884	101.532	425.018
11.438	224.854	101.379	423.645
11.439	225.677	101.532	425.354
11.44	226.593	102.173	425.385
11.441	226.624	102.753	424.561
11.442	226.746	102.783	425.323
11.443	226.654	103.027	424.011
11.444	227.631	103.363	424.103
11.445	228.607	104.34	424.103
11.446	227.142	104.156	422.913
11.447	227.173	103.699	425.446
11.448	228.241	103.241	425.659
11.449	229.401	103.394	425.659
11.45	230.103	103.973	427.948
11.451	229.492	104.37	426.636
11.452	230.774	104.98	426.636
11.453	232.056	105.865	426.91
11.454	231.628	105.957	425.262
11.455	231.14	105.377	427.521
11.456	231.689	105.804	427.551
11.457	232.635	106.232	427.032
11.458	232.727	106.628	429.474
11.459	231.995	106.232	427.917
11.46	233.795	106.384	428.711
11.461	236.145	107.635	428.986
11.462	235.901	108.185	427.246
11.463	235.352	107.635	429.291
11.464	235.657	107.239	428.802
11.465	236.511	107.269	428.07
11.466	237.213	108.398	429.657
11.467	235.809	108.49	428.162
11.468	236.053	108.154	429.291
11.469	236.359	108.368	429.657
11.47	237	108.368	428.864
11.471	237.274	108.459	430.664
11.472	237.915	108.337	430.115
11.473	238.159	108.063	429.382
11.474	238.251	108.032	430.908
11.475	237.732	108.551	428.467
11.476	238.403	108.49	429.199
11.477	238.525	109.68	429.779
11.478	237.579	109.528	428.101
11.479	236.664	108.795	430.267
11.48	236.359	108.246	429.596
11.481	237.823	108.795	429.474
11.482	239.136	109.955	430.42
11.483	238.129	110.046	429.108
11.484	238.831	109.375	430.359
11.485	239.96	109.528	429.901
11.486	240.204	110.168	428.284
11.487	239.166	110.748	430.603
11.488	238.19	110.565	429.199
11.489	238.495	110.474	429.596
11.49	238.983	110.809	430.969
11.491	238.312	110.931	429.596
11.492	238.342	110.413	431.976
11.493	239.532	110.413	432.495
11.494	240.021	110.809	431.702
11.495	240.417	110.992	433.441
11.496	240.509	111.176	431.274
11.497	241.608	111.816	431.793
11.498	242.188	112.549	432.495
11.499	240.967	113.007	430.511
11.5	240.57	111.847	432.495
11.501	241.302	111.969	432.648
11.502	242.065	112.152	431.732
11.503	242.188	112.244	433.899
11.504	242.218	112.366	432.465
11.505	244.141	112.579	432.739
11.506	245.941	113.19	433.014
11.507	245.422	113.434	430.908
11.508	244.629	112.946	432.953
11.509	244.171	112.823	432.159
11.51	244.751	112.61	431.458
11.511	244.446	112.823	433.228
11.512	243.805	112.549	432.007
11.513	243.774	112.122	432.617
11.514	244.781	112.579	433.167
11.515	244.598	112.671	431.793
11.516	244.537	112.274	433.777
11.517	244.446	112.122	432.8
11.518	244.263	111.603	432.251
11.519	243.469	111.847	433.411
11.52	242.065	111.359	431.824
11.521	241.943	110.901	432.617
11.522	240.875	110.748	432.922
11.523	238.77	110.168	431.641
11.524	235.199	108.063	434.204
11.525	232.422	105.072	434.235
11.526	227.539	101.227	433.319
11.527	219.391	95.9167	433.899
11.528	208.588	88.5925	427.734
11.529	196.228	79.8035	420.044
11.53	185.883	74.1882	414.886
11.531	179.016	72.5403	403.778
11.532	173.279	74.2188	395.782
11.533	168.304	73.9746	391.022
11.534	166.504	71.991	389.221
11.535	166.382	71.4111	398.651
11.536	165.924	71.6858	411.072
11.537	169.739	69.3665	424.744
11.538	174.805	67.1997	434.509
11.539	177.856	67.1997	439.423
11.54	180.115	69.2749	442.23
11.541	180.939	71.9604	439.85
11.542	182.739	75.3784	437.134
11.543	183.167	79.7424	433.411
11.544	182.129	81.1157	426.605
11.545	182.678	80.3528	425.812
11.546	184.998	79.9561	426.239
11.547	188.507	78.5828	426.086
11.548	190.613	77.6672	430.664
11.549	191.04	76.5076	433.899
11.55	192.169	76.355	436.554
11.551	193.085	78.0945	437.439
11.552	191.833	79.9255	434.296
11.553	190.155	80.5664	431.091
11.554	189.88	80.8411	426.331
11.555	190.308	80.7495	420.319
11.556	191.345	80.2307	419.281
11.557	192.047	79.3152	417.48
11.558	192.81	78.3997	419.312
11.559	193.329	78.125	423.798
11.56	192.108	77.5452	424.988
11.561	190.46	76.9958	428.253
11.562	189.178	77.8809	428.07
11.563	188.354	78.8879	424.896
11.564	187.561	80.0171	422.455
11.565	186.279	80.3833	418.091
11.566	187.439	79.895	414.276
11.567	189.087	79.9561	412.109
11.568	188.141	79.9255	411.011
11.569	187.592	79.0405	412.903
11.57	187.622	78.4607	414.124
11.571	187.439	78.7354	416.107
11.572	187.714	79.2236	419.342
11.573	186.615	79.3152	418.243
11.574	186.737	79.7729	419.739
11.575	188.232	80.4749	420.624
11.576	188.721	81.2378	419.067
11.577	188.538	81.1157	422.272
11.578	188.263	81.2988	421.295
11.579	189.423	81.8787	422.76
11.58	190.277	83.1909	425.659
11.581	190.399	83.6487	424.835
11.582	191.589	83.0994	425.934
11.583	193.115	83.7402	426.514
11.584	193.268	84.6558	424.866
11.585	193.542	85.2051	426.636
11.586	193.451	85.4187	425.201
11.587	195.282	85.5713	424.988
11.588	197.052	86.731	425.507
11.589	197.968	87.738	423.828
11.59	199.677	87.677	425.262
11.591	201.355	88.2263	425.476
11.592	202.087	88.4094	424.988
11.593	202.728	88.8062	426.666
11.594	202.179	88.7451	425.537
11.595	203.064	88.3179	425.507
11.596	204.102	88.501	426.361
11.597	204.407	88.9893	424.438
11.598	204.865	89.5996	425.262
11.599	205.902	90.1794	425.293
11.6	206.635	90.4236	423.828
11.601	207.123	90.9729	426.178
11.602	207.642	90.6067	425.446
11.603	208.679	90.4541	426.056
11.604	209.29	91.4001	426.727
11.605	207.886	92.041	425.354
11.606	207.886	91.8579	425.72
11.607	207.825	92.0715	425.293
11.608	207.672	92.1631	424.805
11.609	208.649	92.1326	425.629
11.61	208.496	92.5293	424.53
11.611	209.259	92.926	425.659
11.612	209.747	92.5903	425.995
11.613	207.947	92.7734	425.385
11.614	207.153	92.7734	428.009
11.615	206.818	93.2922	427.673
11.616	206.512	93.3228	426.849
11.617	205.353	92.926	428.772
11.618	203.979	92.1326	427.46
11.619	205.811	92.2546	428.192
11.62	207.611	93.2922	428.07
11.621	207.092	93.3838	426.636
11.622	206.36	93.1702	428.955
11.623	206.329	92.9565	427.979
11.624	207.245	93.1702	427.338
11.625	207.062	93.5364	428.772
11.626	205.475	93.2922	427.124
11.627	205.444	92.7429	428.131
11.628	207.001	93.3533	428.192
11.629	206.879	93.811	427.124
11.63	206.36	94.2078	429.321
11.631	207.245	93.9636	428.894
11.632	208.374	94.1162	429.23
11.633	208.832	95.0012	430.603
11.634	207.703	95.2759	429.016
11.635	207.336	95.0012	430.878
11.636	208.13	95.1538	430.878
11.637	207.55	95.1538	429.871
11.638	207.703	95.1843	431.366
11.639	208.405	94.8792	430.328
11.64	209.442	95.1233	430.328
11.641	210.175	95.7642	431.549
11.642	210.785	95.8557	429.535
11.643	211.823	95.459	430.267
11.644	212.28	96.283	430.908
11.645	211.884	96.4355	428.04
11.646	211.212	96.2219	429.871
11.647	210.999	95.5505	428.619
11.648	212.433	95.8252	427.826
11.649	213.44	96.8323	428.162
11.65	212.341	96.8323	426.575
11.651	213.531	96.7407	427.46
11.652	214.6	97.0764	427.032
11.653	214.966	97.9614	425.568
11.654	214.874	97.9919	426.91
11.655	214.081	98.0835	425.537
11.656	214.264	98.0225	425.934
11.657	215.088	98.2666	426.819
11.658	213.745	98.5718	425.049
11.659	213.806	98.3887	427.338
11.66	214.142	98.9075	427.124
11.661	213.623	99.5789	426.697
11.662	213.715	99.3958	429.901
11.663	212.585	99.7009	428.375
11.664	214.478	100.037	429.535
11.665	214.996	100.83	430.573
11.666	214.05	101.013	428.314
11.667	213.867	100.769	430.817
11.668	214.539	100.922	430.328
11.669	215.82	101.593	429.84
11.67	215.24	102.173	432.861
11.671	213.806	101.715	432.281
11.672	214.874	101.654	433.502
11.673	216.339	102.295	434.601
11.674	216.095	102.539	433.167
11.675	215.942	102.203	435.211
11.676	216.064	102.203	434.113
11.677	217.072	102.356	434.082
11.678	217.743	102.722	434.937
11.679	217.01	103.149	433.228
11.68	217.072	103.027	433.96
11.681	217.316	102.844	434.631
11.682	216.949	103.088	432.77
11.683	216.736	102.692	434.692
11.684	216.736	101.99	434.082
11.685	217.957	101.898	433.319
11.686	218.353	102.875	434.662
11.687	218.475	102.875	432.22
11.688	219.36	102.478	432.19
11.689	219.696	102.875	432.495
11.69	219.147	103.21	430.847
11.691	218.628	102.844	432.831
11.692	218.292	102.844	432.373
11.693	219.025	102.692	432.281
11.694	219.971	103.363	433.197
11.695	219.391	103.638	431.213
11.696	220.306	103.455	432.495
11.697	221.832	104.004	431.976
11.698	222.229	104.858	430.542
11.699	221.832	105.072	432.922
11.7	221.1	104.736	431.488
11.701	221.222	104.523	432.251
11.702	220.703	104.889	433.96
11.703	220.062	105.499	432.404
11.704	220.978	105.286	434.723
11.705	221.863	105.53	434.479
11.706	222.198	106.11	434.204
11.707	222.504	106.293	436.401
11.708	222.473	106.171	435.364
11.709	223.328	106.628	435.974
11.71	223.511	107.391	437.195
11.711	221.924	107.758	434.692
11.712	222.473	107.239	436.523
11.713	222.412	107.544	435.944
11.714	222.565	107.971	435.028
11.715	222.748	107.819	436.951
11.716	222.382	107.574	435.577
11.717	223.511	107.697	436.188
11.718	223.907	108.368	436.981
11.719	223.114	108.215	435.181
11.72	222.839	107.91	437.195
11.721	222.839	108.246	436.066
11.722	223.175	108.276	435.028
11.723	222.382	108.002	436.554
11.724	221.68	107.025	435.089
11.725	221.893	106.628	435.913
11.726	222.839	106.934	436.554
11.727	222.626	106.964	434.601
11.728	222.321	106.598	436.462
11.729	222.015	106.14	435.944
11.73	222.107	105.896	434.875
11.731	221.832	105.927	436.768
11.732	220.673	105.591	434.631
11.733	220.49	105.011	434.662
11.734	220.215	104.797	435.333
11.735	219.116	104.462	433.502
11.736	218.14	103.546	434.753
11.737	216.187	101.837	433.899
11.738	214.111	99.9451	432.587
11.739	208.649	96.5271	431.641
11.74	199.341	89.5691	426.697
11.741	188.263	81.3293	420.837
11.742	172.607	73.2422	410.187
11.743	154.144	63.4155	399.597
11.744	135.681	55.4504	386.23
11.745	123.535	50.4761	372.467
11.746	108.49	46.9666	362.274
11.747	107.025	45.3491	360.077
11.748	104.462	46.1731	360.321
11.749	107.483	47.6379	370.789
11.75	108.673	47.5769	383.82
11.751	110.504	45.2576	398.254
11.752	115.845	44.0063	413.33
11.753	119.69	45.3796	422.363
11.754	126.831	46.0205	425.201
11.755	130.676	47.3328	423.523
11.756	132.202	51.2695	418.152
11.757	133.545	55.6641	414.276
11.758	134.46	59.3872	409.851
11.759	135.986	60.4858	404.541
11.76	136.719	59.2651	403.992
11.761	138.611	57.6172	401.825
11.762	142.029	56.0913	403.931
11.763	143.707	55.7861	409.149
11.764	143.707	55.3589	412.811
11.765	144.714	54.3518	417.572
11.766	145.325	55.2368	418.335
11.767	144.531	56.8848	415.131
11.768	144.318	58.0444	410.339
11.769	143.707	57.9224	402.496
11.77	144.592	57.6782	396.362
11.771	144.806	57.7393	394.104
11.772	144.165	56.7932	392.029
11.773	144.104	54.6265	394.165
11.774	142.181	53.6194	398.59
11.775	140.93	53.3142	400.787
11.776	139.893	52.2766	403.717
11.777	137.207	53.2532	401.825
11.778	135.59	54.0466	397.766
11.779	135.132	55.4504	392.639
11.78	133.728	56.427	384.827
11.781	132.782	56.1523	381.226
11.782	131.897	55.3589	378.418
11.783	131.714	54.1992	378.174
11.784	131.653	53.2227	382.172
11.785	129.211	53.5583	383.057
11.786	127.35	52.7649	388.55
11.787	127.594	52.2156	392.09
11.788	127.35	52.5818	391.907
11.789	127.38	53.833	395.538
11.79	127.106	55.3894	394.775
11.791	128.754	56.3965	393.677
11.792	129.791	57.0068	396.545
11.793	129.395	57.6782	396.149
11.794	130.829	57.312	398.529
11.795	132.538	57.7393	401.489
11.796	132.599	59.3567	401.367
11.797	133.331	59.6924	403.564
11.798	133.545	59.7534	402.527
11.799	136.169	59.9976	401.489
11.8	138.55	61.615	400.97
11.801	140.137	63.0188	399.017
11.802	142.242	63.1104	399.231
11.803	146.423	63.324	399.292
11.804	148.315	64.3616	397.766
11.805	150.116	64.7583	401.001
11.806	150.543	65.7349	401.184
11.807	151.764	65.4297	402.527
11.808	152.283	65.0024	404.541
11.809	152.557	64.7888	403.168
11.81	154.816	64.6667	404.144
11.811	157.471	65.6128	402.222
11.812	159.393	66.3757	398.865
11.813	160.37	66.6199	399.414
11.814	161.285	66.9861	398.468
11.815	162.476	67.2302	397.583
11.816	162.476	68.1152	400.024
11.817	161.682	68.3594	399.414
11.818	162.048	68.1763	400.299
11.819	162.476	68.512	400.848
11.82	162.628	69.1223	399.323
11.821	163.879	69.0308	400.696
11.822	163.788	69.2444	399.567
11.823	165.1	69.4885	400.055
11.824	165.405	69.6106	400.665
11.825	163.696	70.0684	398.834
11.826	162.292	70.6787	400.696
11.827	160.797	71.167	400.024
11.828	158.844	71.4417	398.987
11.829	157.501	70.8618	402.191
11.83	155.457	70.6177	401.062
11.831	155.762	70.4041	402.466
11.832	155.823	70.6787	403.778
11.833	154.755	71.3196	402.344
11.834	155.06	71.3806	403.381
11.835	155.304	72.4792	402.496
11.836	154.968	73.0591	401.398
11.837	154.968	73.0286	402.863
11.838	153.351	72.9065	401.001
11.839	153.229	72.7844	401.794
11.84	153.534	73.0286	402.405
11.841	153.656	73.3643	400.97
11.842	154.602	73.3948	403.32
11.843	155.273	73.9136	403.29
11.844	157.837	74.1882	403.32
11.845	159.302	74.4629	405.273
11.846	159.393	74.8596	404.419
11.847	159.973	75.2258	406.128
11.848	161.53	75.8362	406.372
11.849	160.95	76.4465	404.785
11.85	161.102	75.8972	407.41
11.851	161.346	75.5615	407.074
11.852	163.483	75.3479	407.715
11.853	165.68	75.5615	409.912
11.854	166.84	75.9583	408.569
11.855	168.762	76.0803	409.302
11.856	171.326	76.6296	409.729
11.857	173.065	76.8738	406.891
11.858	173.309	77.1179	408.112
11.859	173.981	76.7517	406.921
11.86	174.774	77.179	405.67
11.861	175.354	77.24	406.83
11.862	174.866	76.7822	405.396
11.863	176.483	75.9888	406.189
11.864	178.375	76.5991	405.823
11.865	179.321	77.7283	404.297
11.866	180.298	77.8503	405.029
11.867	179.871	77.9724	402.863
11.868	179.962	78.2166	402.74
11.869	179.016	78.6743	403.32
11.87	176.91	79.1321	401.306
11.871	176.117	78.2776	402.832
11.872	176.117	78.186	403.107
11.873	176.025	78.6438	401.55
11.874	175.964	79.4373	404.602
11.875	175.751	79.8035	403.046
11.876	176.849	80.6885	403.412
11.877	177.063	81.1768	405.365
11.878	175.171	81.665	403.198
11.879	174.316	81.9092	405.457
11.88	173.035	82.7332	405.701
11.881	172.119	83.5266	404.327
11.882	171.967	83.8623	407.257
11.883	170.929	83.7402	406.433
11.884	172.241	83.6182	408.478
11.885	173.676	84.8694	409.729
11.886	173.37	86.2732	409.302
11.887	173.37	86.0291	410.98
11.888	173.492	85.9985	410.828
11.889	173.523	85.9985	410.309
11.89	173.279	86.9141	412.231
11.891	172.729	87.0667	410.889
11.892	172.943	86.3647	412.079
11.893	174.347	86.2732	412.903
11.894	174.835	86.5173	410.95
11.895	176.575	86.5784	413.055
11.896	178.314	87.3108	412.567
11.897	179.962	88.0432	410.614
11.898	180.389	87.9822	412.598
11.899	180.603	87.0667	410.706
11.9	181.549	86.1816	410.156
11.901	182.129	86.6699	411.774
11.902	182.495	86.8225	408.752
11.903	184.021	86.2732	409.79
11.904	184.326	86.9446	409.21
11.905	186.005	87.3413	407.715
11.906	188.232	87.0667	408.691
11.907	188.202	86.8835	407.562
11.908	189.423	86.6394	409.088
11.909	191.071	86.7615	408.63
11.91	190.857	87.3718	406.83
11.911	191.132	87.1277	408.478
11.912	190.186	87.677	407.349
11.913	191.193	87.9211	407.654
11.914	191.833	88.0432	409.79
11.915	191.01	88.1958	408.752
11.916	191.132	88.1042	411.591
11.917	191.956	88.7146	412.048
11.918	192.291	89.6301	410.736
11.919	193.237	89.8438	413.422
11.92	193.298	89.5691	411.957
11.921	193.787	89.386	412.262
11.922	194.092	90.3931	414.276
11.923	193.298	91.0645	412.262
11.924	192.566	91.3696	414.429
11.925	192.017	91.8274	414.459
11.926	192.291	92.1936	413.727
11.927	192.566	92.8345	415.619
11.928	192.139	93.1396	414.429
11.929	192.932	93.1702	414.825
11.93	193.268	93.0786	415.894
11.931	192.535	93.5974	414.581
11.932	192.627	93.7195	416.199
11.933	192.474	94.7266	415.955
11.934	191.925	96.0083	415.131
11.935	191.742	96.1914	417.389
11.936	191.681	95.5505	416.29
11.937	191.406	95.2759	417.358
11.938	191.956	96.0083	418.518
11.939	191.681	96.4355	416.992
11.94	193.207	96.0388	418.091
11.941	194.855	96.2524	417.511
11.942	195.404	97.0764	415.863
11.943	195.526	97.4426	417.847
11.944	195.404	97.6257	416.565
11.945	196.228	97.4121	416.931
11.946	196.35	97.6257	418.518
11.947	196.075	97.7173	416.992
11.948	197.144	97.5952	418.243
11.949	198.242	97.9919	418.274
11.95	199.097	97.9614	417.542
11.951	201.141	97.5037	419.312
11.952	201.447	97.9919	417.48
11.953	202.057	98.5107	418.793
11.954	203.156	99.0906	419.22
11.955	202.85	99.4568	417.542
11.956	202.82	98.7854	419.25
11.957	203.308	97.9614	418.762
11.958	203.796	97.9309	418.518
11.959	204.102	98.2666	420.471
11.96	203.4	98.5107	419.067
11.961	204.803	97.8088	420.166
11.962	206.36	98.175	420.38
11.963	206.36	99.1821	418.427
11.964	206.451	99.6704	420.013
11.965	206.055	99.5483	418.823
11.966	206.207	99.3042	418.732
11.967	205.566	99.5789	420.685
11.968	204.498	99.6399	419.006
11.969	204.895	99.762	420.502
11.97	205.414	100.25	420.593
11.971	205.414	101.166	419.678
11.972	205.902	101.379	421.204
11.973	205.597	101.471	420.624
11.974	205.322	101.471	421.112
11.975	204.712	102.203	423.218
11.976	203.949	102.356	421.539
11.977	203.339	102.356	423.401
11.978	203.369	102.57	423.523
11.979	203.186	103.302	422.241
11.98	204.132	103.638	424.5
11.981	204.254	103.668	423.706
11.982	204.834	103.638	424.255
11.983	204.865	104.065	426.575
11.984	204.437	104.218	425.11
11.985	204.437	104.462	426.239
11.986	204.651	105.042	426.331
11.987	204.681	105.316	424.988
11.988	205.017	105.438	426.605
11.989	205.139	105.499	425.659
11.99	206.665	105.194	425.842
11.991	207.733	105.682	427.612
11.992	207.794	106.262	426.086
11.993	207.947	105.988	427.521
11.994	209.015	106.201	427.582
11.995	209.412	106.628	426.361
11.996	209.808	107.086	428.192
11.997	209.229	107.056	426.3
11.998	209.503	106.323	427.246
11.999	209.656	106.262	428.497
12	209.29	106.445	426.605
12.001	210.327	106.354	428.925
12.002	210.632	106.354	429.199
12.003	211.7	106.75	428.467
12.004	212.769	107.086	430.695
12.005	213.043	107.178	428.314
12.006	213.44	107.208	429.413
12.007	213.257	107.635	430.481
12.008	212.677	107.544	428.68
12.009	212.28	107.269	431.58
12.01	212.036	107.574	431.458
12.011	212.677	108.307	430.573
12.012	213.379	108.582	432.617
12.013	212.708	108.887	431.274
12.014	213.623	108.612	432.77
12.015	214.264	108.765	432.861
12.016	213.959	109.253	431.641
12.017	213.104	109.711	433.533
12.018	212.463	109.68	432.648
12.019	212.433	109.924	432.159
12.02	212.341	109.863	433.929
12.021	210.938	110.229	433.289
12.022	211.639	109.985	434.753
12.023	212.036	110.077	435.333
12.024	212.463	110.382	434.113
12.025	212.769	110.413	435.394
12.026	213.654	110.291	434.845
12.027	213.287	110.931	434.021
12.028	212.799	111.42	435.516
12.029	211.761	111.145	433.685
12.03	212.128	110.87	434.662
12.031	212.402	110.84	435.73
12.032	212.769	110.992	434.326
12.033	213.257	110.992	436.615
12.034	213.562	111.511	435.303
12.035	214.508	111.847	435.303
12.036	215.332	112.03	435.944
12.037	214.935	111.908	434.082
12.038	215.149	111.542	435.822
12.039	215.088	111.786	435.394
12.04	214.264	112.183	434.235
12.041	213.562	111.755	436.737
12.042	213.562	111.481	435.638
12.043	214.874	110.992	436.401
12.044	215.546	111.481	438.507
12.045	215.82	112.122	436.249
12.046	215.698	112.152	438.049
12.047	216.187	112.183	437.958
12.048	216.553	112.091	436.249
12.049	216.156	112.335	439.362
12.05	215.393	112.213	437.744
12.051	215.79	112.305	438.507
12.052	215.698	112.823	439.972
12.053	214.6	112.854	437.927
12.054	215.302	112.305	439.85
12.055	216.553	112.732	439.758
12.056	217.163	113.464	438.904
12.057	216.949	113.678	441.254
12.058	216.492	113.434	439.911
12.059	216.766	112.671	440.552
12.06	216.217	113.007	441.956
12.061	215.21	113.831	440.521
12.062	214.172	113.739	442.505
12.063	214.111	113.525	442.535
12.064	214.966	113.19	442.261
12.065	215.454	113.464	444.366
12.066	215.149	113.434	442.932
12.067	215.576	113.068	443.909
12.068	215.729	113.281	445.435
12.069	215.393	113.678	443.42
12.07	214.63	113.434	445.099
12.071	214.203	113.617	445.435
12.072	213.989	113.953	444.305
12.073	213.287	113.77	447.052
12.074	212.891	113.434	445.587
12.075	214.081	112.823	446.045
12.076	214.752	113.342	447.54
12.077	214.539	113.495	446.045
12.078	215.118	112.762	447.693
12.079	214.874	112.885	446.869
12.08	214.905	113.129	446.655
12.081	214.569	113.434	448.212
12.082	212.921	112.823	446.198
12.083	212.555	111.481	447.906
12.084	212.433	110.931	448.273
12.085	212.677	111.481	446.655
12.086	212.402	111.45	448.517
12.087	212.616	110.962	447.54
12.088	213.593	110.077	447.876
12.089	213.806	110.321	449.524
12.09	213.287	110.382	446.808
12.091	212.616	109.497	448.456
12.092	211.7	109.283	449.066
12.093	211.243	109.161	447.052
12.094	210.632	108.612	449.31
12.095	209.808	108.49	447.784
12.096	210.571	108.215	448.242
12.097	210.571	108.215	449.738
12.098	209.656	108.093	448.151
12.099	209.076	107.3	449.799
12.1	208.435	107.239	449.554
12.101	208.252	107.513	448.975
12.102	207.397	107.574	451.05
12.103	206.329	107.147	448.975
12.104	205.597	106.415	449.524
12.105	204.651	106.232	451.019
12.106	204.01	105.652	450.134
12.107	203.491	105.072	451.538
12.108	203.094	105.408	451.965
12.109	202.454	105.347	451.019
12.11	202.087	104.675	452.515
12.111	201.416	104.309	451.813
12.112	201.324	103.79	451.63
12.113	199.951	103.943	452.881
12.114	198.181	103.607	451.019
12.115	197.357	102.478	452.454
12.116	196.655	102.57	452.972
12.117	196.655	102.386	450.989
12.118	196.564	101.868	453.4
12.119	195.465	101.135	452.179
12.12	195.984	100.037	452.576
12.121	196.075	99.823	452.545
12.122	194.031	98.7244	450.073
12.123	191.589	97.9309	451.416
12.124	191.162	98.1445	449.677
12.125	191.071	98.053	447.937
12.126	189.972	96.5576	448.853
12.127	188.232	94.6655	447.693
12.128	187.5	93.9026	449.921
12.129	188.049	95.3369	450.317
12.13	189.026	95.4285	449.615
12.131	188.782	93.7805	451.202
12.132	186.798	91.6748	451.874
12.133	186.768	91.6748	452.24
12.134	187.195	93.1091	451.63
12.135	186.035	93.5974	452.057
12.136	184.357	92.6514	452.484
12.137	184.235	92.1021	451.66
12.138	185.944	91.6138	450.867
12.139	186.127	91.6748	451.141
12.14	185.364	92.2241	451.752
12.141	185.181	92.041	451.843
12.142	184.998	91.156	450.867
12.143	184.296	90.0574	450.104
12.144	183.228	90.5762	450.5
12.145	182.556	91.0034	448.822
12.146	183.258	90.6982	448.09
12.147	182.434	90.1184	447.174
12.148	182.556	89.7217	446.289
12.149	182.19	89.9963	446.289
12.15	182.709	90.0879	446.32
12.151	182.129	89.386	447.235
12.152	181	88.8977	447.296
12.153	180.664	88.1653	447.205
12.154	180.725	88.3179	446.96
12.155	180.206	88.8977	445.862
12.156	180.298	89.0808	445.862
12.157	179.291	88.7146	445.374
12.158	179.657	88.1042	445.007
12.159	179.565	88.0737	444.427
12.16	179.413	88.1042	444.885
12.161	179.321	87.6465	444.855
12.162	179.657	87.5244	444.855
12.163	179.077	87.5549	444.336
12.164	178.894	88.0432	444
12.165	178.314	88.623	443.878
12.166	177.582	88.5315	443.665
12.167	177.826	87.8601	444.519
12.168	177.734	87.7991	444.458
12.169	178.131	88.1653	444.427
12.17	178.436	88.1958	444.672
12.171	178.406	88.5925	445.313
12.172	178.375	88.7451	445.374
12.173	178.467	88.3484	445.435
12.174	178.131	88.4094	445.892
12.175	177.795	88.7146	445.801
12.176	178.131	88.2874	445.892
12.177	178.253	88.3484	445.313
12.178	178.467	88.5925	445.19
12.179	178.65	88.9893	445.435
12.18	179.077	88.8977	445.404
12.181	179.718	88.5315	445.618
12.182	179.291	88.4705	445.526
12.183	179.26	88.3789	445.618
12.184	179.077	88.1958	445.038
12.185	179.352	88.2263	444.977
12.186	179.382	88.5315	444.244
12.187	179.688	88.7146	444.153
12.188	179.596	88.3789	443.542
12.189	180.115	88.0737	444.122
12.19	180.115	87.7686	443.909
12.191	180.115	87.5854	444.366
12.192	179.901	87.8906	444.275
12.193	179.993	88.0432	443.97
12.194	179.81	87.7991	444.061
12.195	179.291	87.8296	444.183
12.196	179.138	87.7075	444
12.197	179.138	87.4634	443.604
12.198	178.772	87.4023	443.481
12.199	178.223	87.1887	443.787
12.2	178.436	87.0972	443.207
12.201	178.833	87.2803	443.146
12.202	178.284	87.4329	442.932
12.203	178.162	87.1887	443.054
12.204	178.07	87.1277	443.237
12.205	177.582	86.9446	443.542
12.206	177.094	86.9446	443.481
12.207	176.971	86.4563	443.634
12.208	176.788	86.7615	444.153
12.209	176.788	87.1887	443.359
12.21	176.758	87.1887	443.604
12.211	176.483	87.1887	444
12.212	176.422	87.0056	443.695
12.213	176.788	86.8835	444.153
12.214	176.025	86.6699	443.909
12.215	175.72	86.7004	444.733
12.216	175.507	87.0667	444.275
12.217	176.117	87.0361	443.939
12.218	175.72	87.4329	443.695
12.219	176.208	87.4634	443.97
12.22	176.27	86.9141	444
12.221	176.3	86.853	444.183
12.222	176.117	87.0056	444.397
12.223	176.086	87.1277	444.611
12.224	176.422	87.0972	444.458
12.225	176.91	87.4329	444.031
12.226	176.636	87.5244	444.275
12.227	176.3	87.3718	444.58
12.228	176.788	86.7615	444.244
12.229	176.971	86.792	444.977
12.23	176.697	86.9446	444.397
12.231	177.063	87.0972	444.336
12.232	177.734	87.2498	443.848
12.233	177.734	87.4329	444.122
12.234	177.521	87.2803	444
12.235	178.009	86.7615	443.634
12.236	177.826	86.6699	443.39
12.237	177.948	86.853	443.665
12.238	178.07	86.6089	442.474
12.239	178.68	85.9985	442.322
12.24	178.528	86.792	442.017
12.241	178.833	86.7615	441.711
12.242	178.833	86.5173	441.467
12.243	178.833	85.9375	441.742
12.244	178.284	86.1816	441.864
12.245	178.467	85.968	441.376
12.246	178.467	85.9985	441.437
12.247	178.497	85.6628	441.559
12.248	178.284	86.3953	441.345
12.249	178.192	86.2732	441.071
12.25	178.497	86.0291	441.498
12.251	177.734	85.7849	441.833
12.252	177.307	85.8459	441.864
12.253	177.521	86.0901	441.559
12.254	177.765	86.1206	441.559
12.255	177.49	86.2732	441.437
12.256	176.88	86.3953	441.498
12.257	177.094	86.4563	441.315
12.258	176.666	86.0596	441.895
12.259	176.575	86.1511	441.833
12.26	176.239	86.6089	441.925
12.261	175.385	86.4258	441.925
12.262	176.086	86.2427	442.2
12.263	175.873	86.731	442.627
12.264	176.147	86.9141	442.657
12.265	175.293	86.7615	442.932
12.266	175.507	86.5173	443.115
12.267	175.568	86.3953	443.39
12.268	175.629	86.1511	443.451
12.269	175.964	86.3953	442.993
12.27	176.025	86.7004	442.841
12.271	176.025	86.731	442.474
12.272	176.27	86.6699	442.627
12.273	176.27	86.792	442.352
12.274	176.331	86.3342	442.047
12.275	176.3	86.0291	442.688
12.276	176.3	86.2122	442.169
12.277	176.941	86.0291	441.925
12.278	176.91	86.1816	441.772
12.279	177.277	86.4563	441.437
12.28	177.368	86.3953	441.895
12.281	177.795	85.8459	441.65
12.282	178.04	85.7544	442.017
12.283	177.826	86.0596	441.864
12.284	178.467	85.6323	441.925
12.285	178.558	85.8459	441.681
12.286	178.558	86.3342	441.62
12.287	178.497	86.3342	441.528
12.288	178.894	86.0291	441.711
12.289	178.375	85.8154	442.078
12.29	178.223	85.907	441.803
12.291	178.436	85.7544	442.596
12.292	178.955	85.9985	441.925
12.293	179.077	85.9985	441.772
12.294	178.925	86.2732	442.047
12.295	179.108	86.0901	441.895
12.296	178.009	85.8459	441.925
12.297	177.734	85.7239	442.444
12.298	177.734	85.8459	442.841
12.299	177.795	85.7544	442.413
12.3	177.795	85.968	442.505
12.301	177.582	86.2427	442.444
12.302	177.582	86.1206	442.81
12.303	177.307	86.3037	442.566
12.304	177.521	86.0901	442.932
12.305	177.307	86.0291	442.993
12.306	177.155	85.8765	442.657
12.307	177.307	85.8459	443.085
12.308	177.063	86.2732	442.535
12.309	176.91	86.3953	442.261
12.31	176.575	85.9985	442.841
12.311	176.27	86.1206	442.352
12.312	176.056	85.9375	442.657
12.313	175.812	85.9375	441.986
12.314	175.537	85.9985	442.566
12.315	175.812	85.968	441.895
12.316	175.934	86.0901	441.833
12.317	176.117	86.4563	441.833
12.318	175.812	86.1511	441.681
12.319	175.781	85.8459	442.291
12.32	175.751	85.907	442.352
12.321	175.873	86.1206	442.474
12.322	176.056	86.1511	442.108
12.323	176.086	86.0291	442.139
12.324	176.117	86.3953	442.474
12.325	176.483	86.5479	441.803
12.326	176.422	86.1511	441.895
12.327	175.842	86.0291	442.169
12.328	175.934	85.968	442.474
12.329	176.3	86.0291	442.169
12.33	176.575	85.9375	441.345
12.331	176.514	85.9985	441.65
12.332	176.361	86.4563	441.467
12.333	176.819	86.731	441.193
12.334	176.666	85.9375	441.193
12.335	176.697	85.5713	442.078
12.336	176.544	85.7544	441.956
12.337	177.46	85.907	441.498
12.338	177.49	85.7544	441.284
12.339	177.643	85.9375	441.62
12.34	177.368	86.2732	441.498
12.341	177.704	86.1511	441.559
12.342	177.734	85.8459	441.376
12.343	177.246	85.5408	441.772
12.344	177.246	85.5713	441.895
12.345	177.643	85.6628	441.62
12.346	177.49	85.8459	441.467
12.347	177.49	85.8459	441.254
12.348	176.605	85.8765	441.864
12.349	177.185	85.9375	441.437
12.35	176.666	85.6628	441.437
12.351	176.025	85.6018	441.864
12.352	175.781	85.5408	441.772
12.353	176.544	85.907	441.65
12.354	176.544	85.907	440.979
12.355	176.056	85.968	441.742
12.356	175.415	85.8459	442.078
12.357	175.507	85.8154	442.169
12.358	175.842	85.7849	441.895
12.359	175.049	85.6323	442.261
12.36	175.079	85.4492	442.596
12.361	175.385	85.6323	441.895
12.362	175.812	85.8765	441.711
12.363	175.446	85.8459	441.864
12.364	174.835	85.8765	442.261
12.365	175.049	85.907	441.895
12.366	174.866	85.2661	442.047
12.367	175.018	85.4797	442.047
12.368	175.14	85.3577	441.711
12.369	175.507	85.6323	441.498
12.37	175.323	85.8459	441.071
12.371	175.171	85.8459	441.254
12.372	175.201	85.5408	441.315
12.373	175.018	85.4797	441.681
12.374	174.957	85.5103	441.193
12.375	175.293	85.144	441.62
12.376	175.079	85.4187	441.833
12.377	175.781	85.8154	441.315
12.378	175.812	85.7239	441.223
12.379	175.751	85.6323	441.528
12.38	174.957	85.7849	441.986
12.381	175.781	85.5408	441.895
12.382	175.995	85.3271	441.711
12.383	175.781	85.3882	441.864
12.384	175.964	86.0291	441.681
12.385	176.392	85.9375	441.315
12.386	176.727	85.9375	441.498
12.387	176.208	85.7849	441.62
12.388	176.086	85.6018	441.62
12.389	175.812	85.4187	441.528
12.39	176.178	85.2051	441.65
12.391	175.934	85.8765	441.284
12.392	176.453	85.6323	441.193
12.393	176.788	85.4187	441.162
12.394	177.002	85.907	441.254
12.395	176.88	85.8459	441.467
12.396	176.117	85.5103	441.376
12.397	176.849	85.1746	441.62
12.398	176.453	85.7544	441.956
12.399	176.666	85.4492	441.193
12.4	176.697	85.2356	440.918
12.401	176.392	85.5713	441.193
12.402	176.422	85.8765	440.918
12.403	176.117	85.6628	441.071
12.404	175.934	85.2966	441.254
12.405	175.232	85.2051	441.254
12.406	175.72	84.9609	441.254
12.407	175.842	85.4797	440.43
12.408	175.781	85.6323	440.582
12.409	175.69	85.7239	440.46
12.41	175.964	85.3271	440.704
12.411	175.812	85.2051	440.887
12.412	175.385	85.022	440.704
12.413	175.568	84.7168	440.857
12.414	175.507	85.2356	441.132
12.415	175.598	85.4492	440.796
12.416	175.415	85.2966	440.613
12.417	175.201	85.3882	441.101
12.418	175.11	85.083	441.223
12.419	175.11	85.1135	440.979
12.42	175.262	84.9304	441.101
12.421	174.5	85.1135	441.162
12.422	174.713	85.144	441.254
12.423	175.018	85.3577	440.582
12.424	175.446	85.3577	440.826
12.425	175.476	85.4187	440.796
12.426	175.323	85.2661	441.254
12.427	175.232	85.2051	440.887
12.428	175.049	84.8389	441.101
12.429	174.957	85.144	441.498
12.43	175.446	85.2661	441.01
12.431	175.69	85.3577	441.071
12.432	175.934	85.7239	441.315
12.433	175.964	85.3577	441.742
12.434	175.69	85.0525	441.833
12.435	176.117	85.2966	441.956
12.436	175.964	85.3577	441.559
12.437	176.361	85.1746	441.589
12.438	176.819	85.2966	441.437
12.439	177.185	85.4797	441.345
12.44	176.941	85.5103	441.01
12.441	176.697	85.1135	441.528
12.442	176.453	85.2661	441.62
12.443	176.575	85.1135	441.223
12.444	177.002	85.022	441.132
12.445	177.185	85.1746	440.948
12.446	176.758	85.2966	441.04
12.447	176.91	85.5408	440.887
12.448	176.849	85.3882	440.643
12.449	176.392	85.2661	440.857
12.45	176.575	85.022	441.467
12.451	176.27	84.9304	440.979
12.452	176.849	84.9304	441.071
12.453	176.361	85.083	441.01
12.454	176.208	85.4187	441.284
12.455	176.025	85.4187	440.948
12.456	176.025	84.9304	440.613
12.457	175.873	85.2356	441.223
12.458	175.659	85.083	440.704
12.459	175.629	84.8389	440.765
12.46	175.568	84.8389	440.369
12.461	175.537	85.083	440.277
12.462	175.568	85.144	439.85
12.463	175.446	85.083	440.033
12.464	175.415	85.083	440.338
12.465	175.079	84.7168	440.155
12.466	174.805	84.6863	440.216
12.467	174.835	84.6558	440.033
12.468	175.018	84.9609	440.277
12.469	175.018	84.8999	439.728
12.47	175.232	85.0525	439.972
12.471	175.293	84.9609	440.125
12.472	175.415	84.7473	440.216
12.473	175.201	85.022	440.216
12.474	174.866	84.8694	440.247
12.475	175.201	84.4727	440.155
12.476	175.446	84.8389	440.369
12.477	175.629	85.2356	439.514
12.478	174.988	85.1135	440.125
12.479	174.866	84.7778	440.033
12.48	174.866	84.8083	440.186
12.481	175.018	84.7778	440.125
12.482	175.079	84.8389	440.308
12.483	174.957	84.8083	440.308
12.484	175.171	85.083	440.338
12.485	175.232	85.3577	440.277
12.486	175.629	85.2356	440.399
12.487	175.537	85.2356	440.826
12.488	175.781	85.022	441.345
12.489	175.873	85.1746	440.887
12.49	176.392	84.7168	441.315
12.491	176.483	84.8694	441.132
12.492	176.392	85.4797	441.162
12.493	176.331	85.5408	440.826
12.494	176.117	85.2051	441.132
12.495	176.086	84.9609	441.315
12.496	176.239	84.6863	441.071
12.497	176.086	85.144	441.467
12.498	175.751	84.9304	441.071
12.499	175.476	85.2661	440.887
12.5	176.025	85.2356	441.04
12.501	175.72	85.1746	440.887
12.502	175.537	85.2051	441.162
12.503	175.446	84.9304	441.254
12.504	175.659	84.7473	441.071
12.505	175.415	84.7473	441.345
12.506	175.446	85.1135	441.376
12.507	175.507	85.2356	441.071
12.508	175.69	85.144	441.04
12.509	175.446	85.1135	441.589
12.51	174.896	85.144	441.467
12.511	174.988	84.7473	441.589
12.512	174.622	84.6558	441.467
12.513	174.469	85.022	441.803
12.514	174.774	85.2051	441.01
12.515	175.171	84.8694	440.735
12.516	174.53	85.2661	440.948
12.517	174.377	84.8389	441.315
12.518	174.408	84.7473	440.582
12.519	174.713	84.6863	440.857
12.52	174.011	85.022	440.765
12.521	174.286	84.6558	440.704
12.522	174.225	84.9915	440.552
12.523	174.103	85.2966	440.43
12.524	173.737	85.2356	440.674
12.525	173.828	84.8694	440.704
12.526	173.981	84.5947	441.376
12.527	173.645	84.8999	440.796
12.528	173.889	84.8999	441.162
12.529	173.798	85.083	440.643
12.53	173.95	85.1135	440.979
12.531	173.676	85.4492	441.071
12.532	173.645	85.2966	441.162
12.533	173.981	84.5337	440.735
12.534	174.072	84.7778	441.193
12.535	173.737	85.0525	440.552
12.536	174.286	84.8999	440.613
12.537	174.438	84.8083	440.155
12.538	174.5	85.4187	440.125
12.539	174.194	85.5713	439.972
12.54	174.591	85.0525	440.338
12.541	174.408	84.8083	440.186
12.542	174.408	84.7168	440.643
12.543	174.591	84.7778	440.491
12.544	174.683	84.7473	440.338
12.545	175.079	84.9915	440.155
12.546	174.774	84.9609	440.338
12.547	174.53	85.2051	440.674
12.548	174.286	84.7473	440.491
12.549	174.316	84.6558	440.796
12.55	174.438	84.6863	440.674
12.551	174.225	84.6558	440.521
12.552	175.018	84.4727	440.369
12.553	174.774	85.144	439.911
12.554	174.866	85.1135	440.247
12.555	174.408	84.7778	439.758
12.556	173.767	84.8083	440.369
12.557	173.798	84.5032	440.216
12.558	173.981	84.4421	440.033
12.559	174.286	84.5947	440.46
12.56	174.194	84.9304	439.575
12.561	174.835	84.6252	440.521
12.562	174.591	84.9915	439.728
12.563	175.079	84.8694	440.613
12.564	173.981	84.7778	440.216
12.565	174.53	84.5947	440.918
12.566	174.103	84.8389	440.613
12.567	174.408	84.4421	440.735
12.568	174.255	84.7168	440.369
12.569	174.5	84.9304	440.765
12.57	174.072	84.9304	440.216
12.571	174.53	84.7778	440.826
12.572	174.377	84.6558	440.552
12.573	174.164	84.4116	440.674
12.574	174.103	84.5642	440.765
12.575	174.286	84.6252	440.338
12.576	174.835	85.0525	440.704
12.577	174.377	85.0525	440.216
12.578	174.225	84.9609	441.223
12.579	174.164	84.7473	441.04
12.58	174.347	84.7473	441.101
12.581	174.225	84.8999	441.132
12.582	174.164	84.7168	441.04
12.583	174.591	84.8389	440.46
12.584	175.11	85.022	441.254
12.585	174.866	84.8999	441.101
12.586	174.561	84.8389	441.498
12.587	174.774	84.8083	441.162
12.588	174.835	84.6252	441.162
12.589	174.896	84.5642	441.223
12.59	175.079	84.8999	440.704
12.591	175.049	84.8694	440.491
12.592	175.415	84.7473	440.704
12.593	175.323	85.022	440.277
12.594	175.262	84.8083	440.765
12.595	175.11	84.6558	440.552
12.596	175.11	84.5947	440.613
12.597	175.14	84.6252	440.887
12.598	175.232	84.7168	440.643
12.599	175.781	84.7778	440.338
12.6	175.385	85.2051	440.735
12.601	175.201	84.9609	440.826
12.602	175.476	84.6863	441.071
12.603	175.293	84.5947	441.223
12.604	175.201	84.5337	440.765
12.605	175.354	84.6558	441.284
12.606	175.049	84.9609	440.887
12.607	175.201	84.9304	440.46
12.608	175.079	85.1135	440.643
12.609	174.744	84.7168	440.674
12.61	174.805	84.6558	440.826
12.611	174.988	84.6252	440.277
12.612	175.079	84.7168	440.674
12.613	174.347	84.5642	440.613
12.614	174.774	84.9609	440.247
12.615	175.11	85.022	440.155
12.616	174.744	84.9915	440.552
12.617	174.011	84.7778	441.162
12.618	173.95	84.4421	440.582
12.619	174.286	84.5032	440.979
12.62	174.103	84.8999	440.826
12.621	174.438	84.8389	440.613
12.622	174.194	84.9304	440.643
12.623	174.713	85.0525	440.277
12.624	174.805	85.022	440.369
12.625	174.774	84.5642	440.613
12.626	174.561	84.5032	440.887
12.627	174.255	84.8083	440.735
12.628	174.5	84.6558	440.277
12.629	175.049	84.7473	440.125
12.63	175.201	84.9915	439.941
12.631	174.896	84.9609	440.216
12.632	174.713	84.7473	440.033
12.633	175.018	84.3201	440.46
12.634	174.927	84.4116	440.521
12.635	175.171	84.6863	440.674
12.636	175.507	84.4727	440.002
12.637	175.751	84.9915	440.399
12.638	174.957	84.8694	440.338
12.639	175.262	84.9609	440.735
12.64	174.866	84.6252	440.521
12.641	174.805	84.4727	440.948
12.642	175.262	84.4116	440.735
12.643	175.11	84.3811	440.521
12.644	175.629	84.259	440.46
12.645	175.354	85.083	440.125
12.646	175.415	84.7168	440.155
12.647	174.927	84.6252	440.002
12.648	175.354	84.4421	440.552
12.649	174.835	84.2896	440.43
12.65	175.018	84.3201	440.46
12.651	175.14	84.3506	440.033
12.652	175.293	84.5032	439.667
12.653	175.446	84.7778	440.186
12.654	175.293	84.9609	439.88
12.655	175.385	84.3506	440.43
12.656	174.957	84.1675	440.582
12.657	175.14	84.5947	440.338
12.658	174.957	84.6558	440.308
12.659	175.14	84.5032	440.277
12.66	174.683	84.4116	440.277
12.661	174.805	84.8389	439.911
12.662	174.469	84.5337	440.094
12.663	174.347	84.5642	440.338
12.664	174.286	84.2285	440.125
12.665	174.042	84.198	439.941
12.666	174.255	84.3201	439.484
12.667	174.194	84.4727	439.514
12.668	174.469	84.5947	439.392
12.669	174.011	84.8389	439.514
12.67	174.347	84.3811	439.911
12.671	173.706	84.259	439.972
12.672	173.889	83.9844	440.277
12.673	173.706	84.198	439.697
12.674	173.95	84.137	440.277
12.675	174.042	84.5642	439.453
12.676	174.042	84.6252	440.277
12.677	173.737	84.5032	439.606
12.678	174.377	84.259	440.857
12.679	173.615	84.2285	440.033
12.68	173.981	84.0759	440.216
12.681	173.706	83.9233	440.308
12.682	174.072	84.2285	440.125
12.683	174.255	84.4116	439.636
12.684	174.469	84.4421	439.575
12.685	173.859	84.259	439.575
12.686	173.767	84.137	440.094
12.687	173.981	83.9233	439.728
12.688	174.225	84.0454	439.484
12.689	174.316	84.3201	439.911
12.69	174.591	84.5032	439.514
12.691	175.018	84.3506	439.331
12.692	174.683	84.4421	439.484
12.693	174.622	84.3201	440.247
12.694	174.561	84.0454	440.125
12.695	174.927	83.9844	440.155
12.696	174.988	84.0454	439.697
12.697	175.049	83.8318	440.338
12.698	174.561	84.259	439.88
12.699	175.446	84.6252	439.758
12.7	174.988	84.0759	439.941
12.701	174.255	84.137	440.002
12.702	174.866	83.9844	440.216
12.703	174.5	83.9539	439.545
12.704	174.591	84.2285	439.911
12.705	174.194	84.0454	439.636
12.706	174.683	84.198	439.728
12.707	174.133	84.4727	439.636
12.708	173.889	84.3201	440.033
12.709	173.737	84.137	440.247
12.71	173.981	83.8013	440.033
12.711	174.713	83.9844	440.033
12.712	174.194	84.1064	439.941
12.713	174.408	83.9539	439.85
12.714	174.377	84.3811	439.85
12.715	174.408	84.4421	439.789
12.716	174.072	84.198	439.941
12.717	174.347	83.8013	440.033
12.718	174.377	83.9844	439.697
12.719	174.591	83.8318	439.606
12.72	174.316	83.8623	439.301
12.721	174.53	83.9539	439.301
12.722	174.286	84.137	439.148
12.723	174.042	84.198	439.178
12.724	174.377	84.1064	438.995
12.725	174.53	83.8928	439.392
12.726	174.194	83.5876	438.965
12.727	174.408	83.7402	439.27
12.728	174.347	84.0759	439.178
12.729	174.377	84.137	439.087
12.73	174.316	84.4116	439.27
12.731	174.652	84.137	439.88
12.732	174.377	83.7097	439.85
12.733	174.713	83.7708	439.789
12.734	174.652	83.8013	439.85
12.735	174.896	83.7708	439.972
12.736	175.232	83.8623	439.423
12.737	175.201	84.259	439.514
12.738	174.713	84.1675	439.331
12.739	174.805	83.9844	439.545
12.74	175.14	83.8928	439.392
12.741	175.079	83.5876	439.026
12.742	175.293	83.6182	439.148
12.743	175.354	83.6487	439.056
12.744	175.507	83.8013	439.117
12.745	175.201	84.259	438.843
12.746	176.056	84.0454	439.362
12.747	175.079	83.6792	439.056
12.748	175.751	83.6182	439.545
12.749	175.781	83.6182	439.026
12.75	175.964	83.8318	439.423
12.751	175.934	83.7402	439.087
12.752	175.751	83.4961	439.301
12.753	176.208	83.8318	439.301
12.754	175.842	83.8928	439.209
12.755	176.3	83.5571	439.056
12.756	175.964	83.3435	438.904
12.757	175.72	83.5571	439.24
12.758	175.751	83.5571	438.599
12.759	175.812	83.5266	438.538
12.76	176.117	83.7402	438.629
12.761	175.995	83.8928	438.904
12.762	175.659	83.6182	438.69
12.763	175.781	83.0994	438.751
12.764	175.842	83.4961	438.812
12.765	176.178	83.5266	438.873
12.766	175.629	83.4656	438.66
12.767	176.086	83.6792	438.507
12.768	175.812	83.7097	439.056
12.769	176.147	83.6487	439.026
12.77	175.934	83.4045	439.117
12.771	175.69	83.4656	439.606
12.772	175.72	83.4351	439.026
12.773	175.659	83.374	439.026
12.774	175.812	83.313	438.69
12.775	175.568	83.8623	438.965
12.776	175.354	84.1064	438.721
12.777	175.232	83.8013	438.965
12.778	174.805	83.4351	438.751
12.779	175.171	83.4351	438.66
12.78	174.774	83.5571	438.507
12.781	174.866	83.6487	438.202
12.782	174.927	83.8623	438.263
12.783	174.744	84.0454	437.866
12.784	175.232	83.8318	438.568
12.785	174.652	83.9844	438.568
12.786	174.774	83.9539	439.209
12.787	175.018	83.4351	439.331
12.788	175.323	83.6182	439.392
12.789	175.598	84.0149	438.995
12.79	175.751	84.0759	439.24
12.791	175.69	84.2285	438.904
12.792	175.232	84.0454	439.453
12.793	175.354	83.8928	439.331
12.794	175.537	83.6487	439.667
12.795	175.659	83.6792	439.24
12.796	175.293	83.9233	439.667
12.797	176.056	84.137	438.904
12.798	176.056	84.137	439.087
12.799	175.598	84.3506	439.087
12.8	175.842	84.1064	439.301
12.801	175.507	83.8928	439.575
12.802	175.659	83.9844	439.697
12.803	175.415	83.8013	439.697
12.804	175.537	83.5571	440.216
12.805	175.201	83.9233	439.941
12.806	175.659	84.4421	440.186
12.807	175.385	84.2896	440.094
12.808	174.866	83.8013	440.43
12.809	174.957	83.7097	440.46
12.81	175.14	83.8928	440.125
12.811	175.018	83.7402	440.338
12.812	174.927	83.7708	439.728
12.813	174.805	83.8623	439.24
12.814	174.988	84.198	439.392
12.815	174.713	84.0149	439.087
12.816	174.774	83.5266	439.423
12.817	174.561	83.6487	439.85
12.818	174.622	83.6182	439.697
12.819	174.438	83.6182	439.392
12.82	174.469	83.7708	439.453
12.821	174.469	83.9844	439.209
12.822	174.622	84.4116	439.911
12.823	174.164	83.7402	439.484
12.824	174.286	83.6182	440.216
12.825	173.889	83.5571	440.552
12.826	174.286	83.6182	440.216
12.827	174.622	83.8623	440.155
12.828	174.53	83.9539	440.094
12.829	174.561	84.259	439.88
12.83	174.591	83.9233	440.125
12.831	174.347	83.9233	439.728
12.832	174.133	83.6487	440.186
12.833	173.737	83.6792	440.125
12.834	173.859	83.6792	440.094
12.835	173.981	84.0149	439.575
12.836	174.072	83.9844	439.392
12.837	173.981	84.3506	439.85
12.838	174.133	84.198	439.453
12.839	173.92	84.0149	439.941
12.84	173.798	83.8013	439.911
12.841	173.523	83.8623	440.216
12.842	173.828	83.7097	440.033
12.843	173.95	84.198	440.186
12.844	173.737	84.0759	439.911
12.845	173.981	84.0149	440.308
12.846	173.859	84.0759	440.369
12.847	173.737	84.1064	440.002
12.848	174.011	83.5876	439.545
12.849	173.889	83.6792	439.667
12.85	174.011	83.8318	439.209
12.851	174.622	83.8928	438.843
12.852	174.438	84.5337	438.446
12.853	174.133	84.1064	439.178
12.854	173.584	83.8928	438.934
12.855	174.347	83.6792	439.087
12.856	174.133	83.8623	438.965
12.857	173.95	83.6792	438.965
12.858	174.255	83.7708	438.904
12.859	174.5	83.9233	438.812
12.86	174.652	84.2285	439.178
12.861	174.316	83.9844	439.331
12.862	174.438	83.5266	439.667
12.863	174.042	83.6182	439.728
12.864	174.164	83.7708	439.667
12.865	174.377	83.8318	439.636
12.866	174.286	83.8013	439.27
12.867	174.774	83.9233	439.606
12.868	174.347	84.198	439.392
12.869	174.347	83.7097	438.904
12.87	174.438	83.5571	439.392
12.871	174.042	83.6487	439.636
12.872	173.889	83.6487	439.24
12.873	174.5	83.6487	438.873
12.874	174.469	83.4961	438.904
12.875	174.194	83.9539	439.178
12.876	174.255	83.9539	438.812
12.877	174.774	83.7708	439.209
12.878	174.164	83.374	439.514
12.879	174.042	83.4656	439.575
12.88	174.408	83.4351	439.514
12.881	174.438	83.5571	439.148
12.882	174.622	84.0149	439.606
12.883	174.744	83.6792	439.362
12.884	174.683	83.4961	439.453
12.885	174.377	83.8928	439.453
12.886	174.561	83.2214	439.209
12.887	174.347	83.374	439.575
12.888	174.622	83.5571	439.24
12.889	174.835	83.7097	439.209
12.89	175.171	83.7708	438.69
12.891	175.14	83.8318	439.392
12.892	174.805	83.7097	439.27
12.893	174.988	83.2214	439.575
12.894	174.927	83.4961	439.27
12.895	175.232	83.4961	439.575
12.896	175.11	83.7402	439.545
12.897	175.507	83.6182	439.392
12.898	175.385	84.198	439.24
12.899	175.323	83.7097	439.85
12.9	175.201	83.3435	439.697
12.901	175.171	83.1604	439.972
12.902	175.201	83.1604	439.972
12.903	175.293	83.5266	439.697
12.904	175.018	83.4351	439.362
12.905	175.568	83.5571	438.904
12.906	175.354	83.9844	439.117
12.907	174.744	83.9233	438.904
12.908	175.049	83.3435	439.087
12.909	174.53	83.3435	439.301
12.91	174.591	83.7708	439.087
12.911	174.744	83.4961	438.934
12.912	175.171	83.7402	438.812
12.913	175.079	83.9233	439.27
12.914	174.744	83.8318	439.392
12.915	175.14	83.7097	439.392
12.916	175.018	83.5876	439.667
12.917	175.171	83.5571	440.033
12.918	175.415	83.4351	439.758
12.919	175.232	83.374	439.453
12.92	175.476	83.8928	439.24
12.921	175.629	84.0149	439.514
12.922	175.293	83.9539	439.911
12.923	175.171	83.5876	439.484
12.924	175.446	83.313	439.392
12.925	174.683	83.374	439.545
12.926	175.049	83.4961	439.026
12.927	175.262	83.7402	438.934
12.928	175.507	83.8623	439.026
12.929	174.652	83.8928	438.873
12.93	175.232	83.6182	439.27
12.931	175.415	83.5571	439.27
12.932	175.14	83.5876	439.362
12.933	175.262	83.4656	439.178
12.934	175.385	83.4045	439.697
12.935	175.629	83.9233	439.209
12.936	175.659	84.0454	439.331
12.937	175.323	83.9233	439.545
12.938	175.14	83.7708	439.453
12.939	175.476	83.4351	439.362
12.94	175.751	83.4961	439.209
12.941	174.774	83.4351	439.27
12.942	175.201	83.6487	439.301
12.943	175.293	83.8318	438.599
[truncated: 379,246 more chars]
